# Supplementary material for: Organic Room‐Temperature near‐IR Phosphorescence Harvested by Intramolecular Through‐Space Sensitization in Composite Molecules
Source: Angew Chem Int Ed Engl. 2025 Mar 23;64(21):e202503327. doi: 10.1002/anie.202503327 (PMC12176076; doi:10.1002/anie.202503327)
Supplement: Supplementary file 2 — Supporting Information [file ANIE-64-e202503327-s001.zip]

Archive with 14 entries (14 files):
- 1.cif
- 2.cif
- 3.cif
- 3e.cif
- 3m_monocl.cif
- 3m_tricl.cif
- 4.cif
- 5.cif
- 6.cif
- 7.cif
- 8.cif
- 9.cif
- p1eox.cif
- p1m.cif
