# Supplementary material for: Organic Room‐Temperature near‐IR Phosphorescence Harvested by Intramolecular Through‐Space Sensitization in Composite Molecules
Source: Angew Chem Int Ed Engl. 2025 Mar 23;64(21):e202503327. doi: 10.1002/anie.202503327 (PMC12176076; doi:10.1002/anie.202503327)
Supplement: Supplementary file 2 — Supporting Information [file ANIE-64-e202503327-s001.zip › 1.cif]

 
data_1
 
_audit_creation_method            'SHELXL-2018/3'
_shelx_SHELXL_version_number      '2018/3'
_chemical_name_systematic         ?
_chemical_name_common             ?
_chemical_melting_point           ?
_chemical_formula_moiety          
'C42 H33 Ag N2 P, Cl O4'
_chemical_formula_sum
 'C42 H33 Ag Cl N2 O4 P' 
_chemical_formula_weight          803.99

loop_
 _atom_type_symbol
 _atom_type_description
 _atom_type_scat_dispersion_real
 _atom_type_scat_dispersion_imag
 _atom_type_scat_source
 'C'  'C'   0.0033   0.0016
 'International Tables Vol C Tables 4.2.6.8 and 6.1.1.4'
 'H'  'H'   0.0000   0.0000
 'International Tables Vol C Tables 4.2.6.8 and 6.1.1.4'
 'N'  'N'   0.0061   0.0033
 'International Tables Vol C Tables 4.2.6.8 and 6.1.1.4'
 'O'  'O'   0.0106   0.0060
 'International Tables Vol C Tables 4.2.6.8 and 6.1.1.4'
 'P'  'P'   0.1023   0.0942
 'International Tables Vol C Tables 4.2.6.8 and 6.1.1.4'
 'Cl'  'Cl'   0.1484   0.1585
 'International Tables Vol C Tables 4.2.6.8 and 6.1.1.4'
 'Ag'  'Ag'  -0.8971   1.1015
 'International Tables Vol C Tables 4.2.6.8 and 6.1.1.4'
 
_space_group_crystal_system       monoclinic
_space_group_IT_number            14
_space_group_name_H-M_alt         'P 21/n'
_space_group_name_Hall            '-P 2yn'
 
_shelx_space_group_comment
;
The symmetry employed for this shelxl refinement is uniquely defined
by the following loop, which should always be used as a source of
symmetry information in preference to the above space-group names.
They are only intended as comments.
;
 
loop_
 _space_group_symop_operation_xyz
 'x, y, z'
 '-x+1/2, y+1/2, -z+1/2'
 '-x, -y, -z'
 'x-1/2, -y-1/2, z-1/2'
 
_cell_length_a                    10.0575(10)
_cell_length_b                    14.3585(14)
_cell_length_c                    25.079(2)
_cell_angle_alpha                 90
_cell_angle_beta                  97.068(2)
_cell_angle_gamma                 90
_cell_volume                      3594.2(6)
_cell_formula_units_Z             4
_cell_measurement_temperature     150(2)
_cell_measurement_reflns_used      9784
_cell_measurement_theta_min        2.54
_cell_measurement_theta_max       37.12

_exptl_crystal_description       'block'
_exptl_crystal_colour            'yellow'
_exptl_crystal_density_meas       ?
_exptl_crystal_density_method     ?
_exptl_crystal_density_diffrn     1.486          
_exptl_crystal_F_000              1640
_exptl_transmission_factor_min    ?
_exptl_transmission_factor_max    ?
_exptl_crystal_size_max           0.533
_exptl_crystal_size_mid           0.238
_exptl_crystal_size_min           0.195
_exptl_absorpt_coefficient_mu     0.726
_shelx_estimated_absorpt_T_min    0.698
_shelx_estimated_absorpt_T_max    0.871
_exptl_absorpt_correction_type    numerical
_exptl_absorpt_correction_T_min   0.698
_exptl_absorpt_correction_T_max   0.871
_exptl_absorpt_process_details    'SADABS (Sheldrick, 2008)' 
_publ_section_exptl_refinement
;
All hydrogen atoms were positioned geometrically and constrained 
to ride on their parent atoms, with C---H = 0.95 \%A, 
U~iso~ = 1.2 U~eq~(parent atom).
The highest peak is located 1.49 \%A from atom Ag1 and the deepest hole
is located 0.50 \%A from atom Ag1.
;
_exptl_absorpt_special_details    ?
_diffrn_ambient_temperature       150(2)
_diffrn_radiation_wavelength      0.71073
_diffrn_radiation_type            MoK\a
_diffrn_radiation_monochromator   'flat graphite crystal'
_diffrn_measurement_device_type   'Bruker SMART APEX II CCD'
_diffrn_measurement_device   '62mm x 62mm CCD camera on three-circle goniostat'
_diffrn_detector_area_resol_mean   16 # 8 for binned mode
_diffrn_measurement_method        '\f scans and \w scans'
_diffrn_reflns_number             15378
_diffrn_reflns_av_unetI/netI      0.0402
_diffrn_reflns_av_R_equivalents   0.0214
_diffrn_reflns_limit_h_min        -13
_diffrn_reflns_limit_h_max        12
_diffrn_reflns_limit_k_min        -20
_diffrn_reflns_limit_k_max        20
_diffrn_reflns_limit_l_min        -8
_diffrn_reflns_limit_l_max        35
_diffrn_reflns_theta_min          1.637
_diffrn_reflns_theta_max          29.999
_diffrn_reflns_theta_full         25.242
_diffrn_measured_fraction_theta_max   0.956
_diffrn_measured_fraction_theta_full  0.980
_diffrn_reflns_Laue_measured_fraction_max    0.956
_diffrn_reflns_Laue_measured_fraction_full   0.980
_diffrn_reflns_point_group_measured_fraction_max   0.956
_diffrn_reflns_point_group_measured_fraction_full  0.980
_reflns_number_total              10016
_reflns_number_gt                 7946
_reflns_threshold_expression      'I > 2\s(I)'
_reflns_Friedel_coverage          0.000
_reflns_Friedel_fraction_max      .
_reflns_Friedel_fraction_full     .
 
_reflns_special_details
;
 Reflections were merged by SHELXL according to the crystal
 class for the calculation of statistics and refinement.
 
 _reflns_Friedel_fraction is defined as the number of unique
 Friedel pairs measured divided by the number that would be
 possible theoretically, ignoring centric projections and
 systematic absences.
;
 
_computing_data_collection        'APEX2 (Bruker AXS, 2010)'
_computing_cell_refinement        'SAINT (Bruker AXS, 2009)'
_computing_data_reduction         'SAINT (Bruker AXS, 2009)'
_computing_structure_solution     'SHELXS-2018 (Sheldrick, 2018)'
_computing_structure_refinement   'SHELXL-2018/3 (Sheldrick, 2018)'
_computing_molecular_graphics     'Diamond v.4.03 (Brandenburg, 2014)'
_computing_publication_material   'SHELXL-2018 (Sheldrick, 2018)'

_refine_special_details           ?
_refine_ls_structure_factor_coef  Fsqd
_refine_ls_matrix_type            full
_refine_ls_weighting_scheme       calc
_refine_ls_weighting_details
'w=1/[\s^2^(Fo^2^)+(0.0391P)^2^+2.0776P] where P=(Fo^2^+2Fc^2^)/3'
_atom_sites_solution_primary      ?
_atom_sites_solution_secondary    ?
_atom_sites_solution_hydrogens    geom
_refine_ls_hydrogen_treatment     constr
_refine_ls_extinction_method      none
_refine_ls_extinction_coef        .
_refine_ls_number_reflns          10016
_refine_ls_number_parameters      460
_refine_ls_number_restraints      0
_refine_ls_R_factor_all           0.0535
_refine_ls_R_factor_gt            0.0372
_refine_ls_wR_factor_ref          0.0896
_refine_ls_wR_factor_gt           0.0821
_refine_ls_goodness_of_fit_ref    1.014
_refine_ls_restrained_S_all       1.014
_refine_ls_shift/su_max           0.002
_refine_ls_shift/su_mean          0.000
 
loop_
 _atom_site_label
 _atom_site_type_symbol
 _atom_site_fract_x
 _atom_site_fract_y
 _atom_site_fract_z
 _atom_site_U_iso_or_equiv
 _atom_site_adp_type
 _atom_site_occupancy
 _atom_site_site_symmetry_order  
 _atom_site_calc_flag
 _atom_site_refinement_flags_posn
 _atom_site_refinement_flags_adp
 _atom_site_refinement_flags_occupancy
 _atom_site_disorder_assembly
 _atom_site_disorder_group
C1 C 0.3787(2) 0.68567(14) 0.63273(8) 0.0160(4) Uani 1 1 d . . . . .
C2 C 0.2391(2) 0.69483(15) 0.62873(9) 0.0198(4) Uani 1 1 d . . . . .
H23 H 0.199913 0.755113 0.626207 0.024 Uiso 1 1 calc R U . . .
C3 C 0.1578(2) 0.61720(16) 0.62840(9) 0.0217(4) Uani 1 1 d . . . . .
H22 H 0.063249 0.624161 0.625405 0.026 Uiso 1 1 calc R U . . .
C4 C 0.2147(2) 0.52909(15) 0.63247(9) 0.0204(4) Uani 1 1 d . . . . .
H21 H 0.159088 0.475485 0.631712 0.024 Uiso 1 1 calc R U . . .
C5 C 0.3518(2) 0.51954(14) 0.63761(8) 0.0191(4) Uani 1 1 d . . . . .
H20 H 0.390043 0.458999 0.640822 0.023 Uiso 1 1 calc R U . . .
C6 C 0.4360(2) 0.59722(14) 0.63819(8) 0.0146(4) Uani 1 1 d . . . . .
C7 C 0.5836(2) 0.57782(14) 0.64600(8) 0.0155(4) Uani 1 1 d . . . . .
C8 C 0.6485(2) 0.56490(13) 0.69860(8) 0.0155(4) Uani 1 1 d . . . . .
C9 C 0.5844(2) 0.58516(15) 0.74486(8) 0.0201(4) Uani 1 1 d . . . . .
H26 H 0.495107 0.607992 0.740392 0.024 Uiso 1 1 calc R U . . .
C10 C 0.6490(2) 0.57238(16) 0.79553(9) 0.0240(5) Uani 1 1 d . . . . .
H27 H 0.605136 0.587464 0.825859 0.029 Uiso 1 1 calc R U . . .
C11 C 0.7819(2) 0.53651(17) 0.80292(9) 0.0268(5) Uani 1 1 d . . . . .
H28 H 0.825384 0.525958 0.838219 0.032 Uiso 1 1 calc R U . . .
C12 C 0.8469(2) 0.51729(16) 0.75999(9) 0.0237(5) Uani 1 1 d . . . . .
H29 H 0.936160 0.494403 0.765574 0.028 Uiso 1 1 calc R U . . .
C13 C 0.7831(2) 0.53095(14) 0.70637(8) 0.0180(4) Uani 1 1 d . . . . .
C14 C 0.8479(2) 0.50968(15) 0.66186(9) 0.0201(4) Uani 1 1 d . . . . .
H31 H 0.936027 0.484775 0.667219 0.024 Uiso 1 1 calc R U . . .
C15 C 0.7863(2) 0.52414(15) 0.60977(9) 0.0191(4) Uani 1 1 d . . . . .
C16 C 0.8522(2) 0.50296(17) 0.56388(10) 0.0268(5) Uani 1 1 d . . . . .
H33 H 0.938653 0.475245 0.568781 0.032 Uiso 1 1 calc R U . . .
C17 C 0.7933(3) 0.52183(19) 0.51351(10) 0.0316(6) Uani 1 1 d . . . . .
H34 H 0.839299 0.508282 0.483526 0.038 Uiso 1 1 calc R U . . .
C18 C 0.6640(3) 0.56152(19) 0.50534(9) 0.0297(5) Uani 1 1 d . . . . .
H35 H 0.624880 0.576338 0.469940 0.036 Uiso 1 1 calc R U . . .
C19 C 0.5949(2) 0.57875(16) 0.54746(9) 0.0223(4) Uani 1 1 d . . . . .
H36 H 0.506583 0.603079 0.540941 0.027 Uiso 1 1 calc R U . . .
C20 C 0.6525(2) 0.56102(14) 0.60135(8) 0.0170(4) Uani 1 1 d . . . . .
C21 C 0.4680(2) 0.81918(15) 0.55918(8) 0.0190(4) Uani 1 1 d . . . . .
C22 C 0.5763(2) 0.86257(17) 0.54008(9) 0.0273(5) Uani 1 1 d . . . . .
H13 H 0.655099 0.875206 0.563956 0.033 Uiso 1 1 calc R U . . .
C23 C 0.5702(3) 0.8875(2) 0.48643(11) 0.0378(6) Uani 1 1 d . . . . .
H14 H 0.645012 0.916470 0.473597 0.045 Uiso 1 1 calc R U . . .
C24 C 0.4559(3) 0.87039(19) 0.45174(10) 0.0363(6) Uani 1 1 d . . . . .
H15 H 0.451942 0.887336 0.414959 0.044 Uiso 1 1 calc R U . . .
C25 C 0.3473(3) 0.8287(2) 0.47030(10) 0.0377(6) Uani 1 1 d . . . . .
H16 H 0.267882 0.817859 0.446429 0.045 Uiso 1 1 calc R U . . .
C26 C 0.3534(3) 0.80252(19) 0.52378(9) 0.0310(5) Uani 1 1 d . . . . .
H17 H 0.278595 0.772950 0.536244 0.037 Uiso 1 1 calc R U . . .
C27 C 0.3902(2) 0.87801(14) 0.66049(8) 0.0173(4) Uani 1 1 d . . . . .
C28 C 0.3618(2) 0.96354(15) 0.63581(9) 0.0230(4) Uani 1 1 d . . . . .
H7 H 0.386342 0.974870 0.600990 0.028 Uiso 1 1 calc R U . . .
C29 C 0.2979(3) 1.03238(18) 0.66182(11) 0.0337(6) Uani 1 1 d . . . . .
H8 H 0.279486 1.091102 0.645079 0.040 Uiso 1 1 calc R U . . .
C30 C 0.2612(3) 1.01542(19) 0.71196(12) 0.0374(6) Uani 1 1 d . . . . .
H9 H 0.216298 1.062361 0.729581 0.045 Uiso 1 1 calc R U . . .
C31 C 0.2890(3) 0.93074(19) 0.73687(11) 0.0365(6) Uani 1 1 d . . . . .
H10 H 0.262956 0.919572 0.771447 0.044 Uiso 1 1 calc R U . . .
C32 C 0.3547(2) 0.86217(16) 0.71165(9) 0.0257(5) Uani 1 1 d . . . . .
H11 H 0.375492 0.804385 0.729158 0.031 Uiso 1 1 calc R U . . .
C33 C 0.7876(3) 0.79498(16) 0.79530(10) 0.0282(5) Uani 1 1 d . . . . .
H1 H 0.694370 0.806933 0.793845 0.034 Uiso 1 1 calc R U . . .
C34 C 0.8664(3) 0.79909(19) 0.84463(11) 0.0390(7) Uani 1 1 d . . . . .
H2 H 0.828170 0.814012 0.876362 0.047 Uiso 1 1 calc R U . . .
C35 C 1.0015(3) 0.78104(18) 0.84662(11) 0.0394(7) Uani 1 1 d . . . . .
H3 H 1.057773 0.782936 0.879937 0.047 Uiso 1 1 calc R U . . .
C36 C 1.0540(3) 0.76039(19) 0.80025(12) 0.0368(6) Uani 1 1 d . . . . .
H4 H 1.146934 0.748008 0.800831 0.044 Uiso 1 1 calc R U . . .
C37 C 0.9687(3) 0.75785(18) 0.75222(11) 0.0310(5) Uani 1 1 d . . . . .
H5 H 1.005137 0.743468 0.720008 0.037 Uiso 1 1 calc R U . . .
C38 C 0.9490(2) 0.88150(17) 0.62428(10) 0.0288(5) Uani 1 1 d . . . . .
H43 H 0.954934 0.912160 0.658058 0.035 Uiso 1 1 calc R U . . .
C39 C 1.0078(3) 0.92266(18) 0.58339(12) 0.0370(6) Uani 1 1 d . . . . .
H42 H 1.051390 0.981202 0.588758 0.044 Uiso 1 1 calc R U . . .
C40 C 1.0025(3) 0.8778(2) 0.53475(12) 0.0386(6) Uani 1 1 d . . . . .
H41 H 1.042991 0.904640 0.506089 0.046 Uiso 1 1 calc R U . . .
C41 C 0.9377(3) 0.79377(19) 0.52828(10) 0.0350(6) Uani 1 1 d . . . . .
H40 H 0.933225 0.761078 0.495174 0.042 Uiso 1 1 calc R U . . .
C42 C 0.8793(3) 0.75760(17) 0.57068(10) 0.0266(5) Uani 1 1 d . . . . .
H39 H 0.833704 0.699726 0.565799 0.032 Uiso 1 1 calc R U . . .
N1 N 0.8377(2) 0.77486(14) 0.74968(8) 0.0256(4) Uani 1 1 d . . . . .
N2 N 0.8837(2) 0.79994(14) 0.61838(8) 0.0243(4) Uani 1 1 d . . . . .
O1 O 1.5138(3) 0.33343(15) 1.09855(8) 0.0557(6) Uani 1 1 d . . . . .
O2 O 1.4595(4) 0.1867(2) 1.12523(15) 0.1081(13) Uani 1 1 d . . . . .
O3 O 1.6033(2) 0.27774(16) 1.18187(7) 0.0465(5) Uani 1 1 d . . . . .
O4 O 1.6711(3) 0.2148(2) 1.10387(9) 0.0741(9) Uani 1 1 d . . . . .
P1 P 0.48372(5) 0.78825(4) 0.63006(2) 0.01524(10) Uani 1 1 d . . . . .
Cl1 Cl 1.56109(6) 0.25256(4) 1.12702(2) 0.02584(12) Uani 1 1 d . . . . .
Ag1 Ag 0.70633(2) 0.77330(2) 0.67185(2) 0.02308(5) Uani 1 1 d . . . . .
 
loop_
 _atom_site_aniso_label
 _atom_site_aniso_U_11
 _atom_site_aniso_U_22
 _atom_site_aniso_U_33
 _atom_site_aniso_U_23
 _atom_site_aniso_U_13
 _atom_site_aniso_U_12
C1 0.0141(10) 0.0159(9) 0.0176(9) 0.0013(7) 0.0008(7) -0.0008(7)
C2 0.0146(10) 0.0170(9) 0.0273(11) 0.0015(8) 0.0004(8) 0.0002(8)
C3 0.0124(10) 0.0256(11) 0.0266(11) 0.0020(9) 0.0006(8) -0.0007(8)
C4 0.0174(11) 0.0186(10) 0.0250(10) 0.0017(8) 0.0017(8) -0.0041(8)
C5 0.0187(11) 0.0146(9) 0.0238(10) 0.0027(8) 0.0017(8) 0.0014(8)
C6 0.0121(10) 0.0174(9) 0.0142(8) 0.0007(7) 0.0008(7) 0.0008(7)
C7 0.0138(10) 0.0131(9) 0.0197(9) 0.0008(7) 0.0025(7) 0.0004(7)
C8 0.0154(10) 0.0121(9) 0.0192(9) 0.0009(7) 0.0022(7) 0.0003(7)
C9 0.0189(11) 0.0213(10) 0.0204(10) 0.0015(8) 0.0042(8) 0.0017(8)
C10 0.0283(12) 0.0249(11) 0.0193(10) 0.0003(8) 0.0044(9) 0.0021(9)
C11 0.0278(13) 0.0286(12) 0.0218(11) 0.0024(9) -0.0050(9) 0.0011(10)
C12 0.0169(11) 0.0246(11) 0.0280(11) 0.0044(9) -0.0039(9) 0.0033(9)
C13 0.0146(10) 0.0152(9) 0.0237(10) 0.0016(8) 0.0002(8) -0.0005(7)
C14 0.0108(10) 0.0204(10) 0.0291(11) -0.0005(8) 0.0031(8) 0.0008(8)
C15 0.0147(10) 0.0176(10) 0.0260(10) -0.0024(8) 0.0062(8) -0.0031(8)
C16 0.0182(11) 0.0321(12) 0.0313(12) -0.0089(10) 0.0081(9) -0.0020(9)
C17 0.0263(13) 0.0453(15) 0.0252(11) -0.0125(11) 0.0108(10) -0.0059(11)
C18 0.0279(13) 0.0410(14) 0.0203(11) -0.0031(10) 0.0031(9) -0.0055(11)
C19 0.0189(11) 0.0263(11) 0.0212(10) -0.0021(8) 0.0009(8) -0.0016(9)
C20 0.0159(10) 0.0147(9) 0.0205(10) -0.0016(7) 0.0031(8) -0.0022(8)
C21 0.0222(11) 0.0174(9) 0.0172(9) 0.0002(7) 0.0022(8) 0.0026(8)
C22 0.0243(12) 0.0319(12) 0.0256(11) 0.0100(9) 0.0018(9) -0.0008(10)
C23 0.0391(16) 0.0439(15) 0.0315(13) 0.0190(12) 0.0087(11) 0.0011(13)
C24 0.0529(18) 0.0386(14) 0.0172(11) 0.0060(10) 0.0035(11) 0.0078(13)
C25 0.0422(16) 0.0464(16) 0.0216(11) -0.0019(11) -0.0075(11) -0.0032(13)
C26 0.0300(14) 0.0402(14) 0.0217(11) -0.0003(10) -0.0009(9) -0.0056(11)
C27 0.0146(10) 0.0169(9) 0.0204(9) -0.0018(7) 0.0020(8) -0.0019(8)
C28 0.0243(12) 0.0179(10) 0.0258(11) 0.0001(8) -0.0015(9) 0.0013(9)
C29 0.0298(14) 0.0230(12) 0.0461(15) -0.0049(11) -0.0042(11) 0.0071(10)
C30 0.0249(13) 0.0348(14) 0.0540(17) -0.0200(13) 0.0112(12) 0.0007(11)
C31 0.0372(15) 0.0381(14) 0.0379(14) -0.0167(12) 0.0198(12) -0.0133(12)
C32 0.0307(13) 0.0240(11) 0.0237(11) -0.0010(9) 0.0077(9) -0.0074(10)
C33 0.0319(14) 0.0236(11) 0.0281(11) 0.0023(9) -0.0005(10) 0.0009(10)
C34 0.060(2) 0.0276(13) 0.0266(12) 0.0024(10) -0.0036(12) -0.0021(13)
C35 0.0507(18) 0.0269(13) 0.0345(13) 0.0084(11) -0.0189(12) -0.0109(12)
C36 0.0259(14) 0.0336(14) 0.0463(15) 0.0138(12) -0.0140(11) -0.0063(11)
C37 0.0236(13) 0.0338(13) 0.0341(13) 0.0062(10) -0.0028(10) -0.0008(10)
C38 0.0221(12) 0.0291(12) 0.0343(13) -0.0072(10) 0.0002(10) 0.0012(10)
C39 0.0321(14) 0.0240(12) 0.0542(17) 0.0035(12) 0.0026(12) -0.0066(11)
C40 0.0377(16) 0.0389(15) 0.0411(15) 0.0147(12) 0.0127(12) 0.0036(12)
C41 0.0413(16) 0.0378(14) 0.0267(12) 0.0004(10) 0.0071(11) 0.0040(12)
C42 0.0277(13) 0.0242(11) 0.0278(11) -0.0014(9) 0.0024(9) -0.0015(9)
N1 0.0220(10) 0.0254(10) 0.0281(10) 0.0025(8) -0.0021(8) 0.0001(8)
N2 0.0196(10) 0.0269(10) 0.0268(9) -0.0014(8) 0.0044(8) -0.0003(8)
O1 0.0878(18) 0.0446(12) 0.0339(11) 0.0090(9) 0.0041(11) 0.0266(12)
O2 0.114(3) 0.093(2) 0.121(3) -0.030(2) 0.030(2) -0.080(2)
O3 0.0534(14) 0.0608(14) 0.0241(9) 0.0038(9) 0.0002(9) 0.0104(11)
O4 0.0665(17) 0.115(2) 0.0420(13) -0.0020(14) 0.0128(12) 0.0548(16)
P1 0.0136(3) 0.0154(2) 0.0164(2) 0.00150(18) 0.00051(18) -0.00049(19)
Cl1 0.0280(3) 0.0227(3) 0.0270(3) 0.0005(2) 0.0039(2) -0.0006(2)
Ag1 0.01520(9) 0.02799(9) 0.02504(8) 0.00191(7) -0.00158(6) -0.00059(7)
 
_geom_special_details
;
 All esds (except the esd in the dihedral angle between two l.s. planes)
 are estimated using the full covariance matrix.  The cell esds are taken
 into account individually in the estimation of esds in distances, angles
 and torsion angles; correlations between esds in cell parameters are only
 used when they are defined by crystal symmetry.  An approximate (isotropic)
 treatment of cell esds is used for estimating esds involving l.s. planes.
;
 
loop_
 _geom_bond_atom_site_label_1
 _geom_bond_atom_site_label_2
 _geom_bond_distance
 _geom_bond_site_symmetry_2
 _geom_bond_publ_flag
C1 C6 1.395(3) . ?
C1 C2 1.401(3) . ?
C1 P1 1.819(2) . ?
C2 C3 1.382(3) . ?
C2 H23 0.9500 . ?
C3 C4 1.387(3) . ?
C3 H22 0.9500 . ?
C4 C5 1.376(3) . ?
C4 H21 0.9500 . ?
C5 C6 1.400(3) . ?
C5 H20 0.9500 . ?
C6 C7 1.499(3) . ?
C7 C20 1.408(3) . ?
C7 C8 1.410(3) . ?
C8 C9 1.425(3) . ?
C8 C13 1.429(3) . ?
C9 C10 1.367(3) . ?
C9 H26 0.9500 . ?
C10 C11 1.423(3) . ?
C10 H27 0.9500 . ?
C11 C12 1.355(3) . ?
C11 H28 0.9500 . ?
C12 C13 1.430(3) . ?
C12 H29 0.9500 . ?
C13 C14 1.394(3) . ?
C14 C15 1.391(3) . ?
C14 H31 0.9500 . ?
C15 C16 1.430(3) . ?
C15 C20 1.437(3) . ?
C16 C17 1.355(3) . ?
C16 H33 0.9500 . ?
C17 C18 1.412(4) . ?
C17 H34 0.9500 . ?
C18 C19 1.356(3) . ?
C18 H35 0.9500 . ?
C19 C20 1.426(3) . ?
C19 H36 0.9500 . ?
C21 C26 1.386(3) . ?
C21 C22 1.390(3) . ?
C21 P1 1.820(2) . ?
C22 C23 1.386(3) . ?
C22 H13 0.9500 . ?
C23 C24 1.376(4) . ?
C23 H14 0.9500 . ?
C24 C25 1.376(4) . ?
C24 H15 0.9500 . ?
C25 C26 1.387(3) . ?
C25 H16 0.9500 . ?
C26 H17 0.9500 . ?
C27 C28 1.389(3) . ?
C27 C32 1.392(3) . ?
C27 P1 1.818(2) . ?
C28 C29 1.385(3) . ?
C28 H7 0.9500 . ?
C29 C30 1.375(4) . ?
C29 H8 0.9500 . ?
C30 C31 1.380(4) . ?
C30 H9 0.9500 . ?
C31 C32 1.381(3) . ?
C31 H10 0.9500 . ?
C32 H11 0.9500 . ?
C33 N1 1.337(3) . ?
C33 C34 1.386(4) . ?
C33 H1 0.9500 . ?
C34 C35 1.378(5) . ?
C34 H2 0.9500 . ?
C35 C36 1.367(4) . ?
C35 H3 0.9500 . ?
C36 C37 1.390(4) . ?
C36 H4 0.9500 . ?
C37 N1 1.334(3) . ?
C37 H5 0.9500 . ?
C38 N2 1.342(3) . ?
C38 C39 1.378(4) . ?
C38 H43 0.9500 . ?
C39 C40 1.375(4) . ?
C39 H42 0.9500 . ?
C40 C41 1.372(4) . ?
C40 H41 0.9500 . ?
C41 C42 1.378(3) . ?
C41 H40 0.9500 . ?
C42 N2 1.338(3) . ?
C42 H39 0.9500 . ?
N1 Ag1 2.218(2) . ?
N2 Ag1 2.3911(19) . ?
O1 Cl1 1.415(2) . ?
O2 Cl1 1.389(3) . ?
O3 Cl1 1.435(2) . ?
O4 Cl1 1.419(2) . ?
P1 Ag1 2.3621(6) . ?
 
loop_
 _geom_angle_atom_site_label_1
 _geom_angle_atom_site_label_2
 _geom_angle_atom_site_label_3
 _geom_angle
 _geom_angle_site_symmetry_1
 _geom_angle_site_symmetry_3
 _geom_angle_publ_flag
C6 C1 C2 119.42(19) . . ?
C6 C1 P1 120.39(16) . . ?
C2 C1 P1 120.19(16) . . ?
C3 C2 C1 120.8(2) . . ?
C3 C2 H23 119.6 . . ?
C1 C2 H23 119.6 . . ?
C2 C3 C4 119.8(2) . . ?
C2 C3 H22 120.1 . . ?
C4 C3 H22 120.1 . . ?
C5 C4 C3 119.8(2) . . ?
C5 C4 H21 120.1 . . ?
C3 C4 H21 120.1 . . ?
C4 C5 C6 121.33(19) . . ?
C4 C5 H20 119.3 . . ?
C6 C5 H20 119.3 . . ?
C1 C6 C5 118.82(19) . . ?
C1 C6 C7 124.96(18) . . ?
C5 C6 C7 116.21(17) . . ?
C20 C7 C8 120.33(18) . . ?
C20 C7 C6 120.26(18) . . ?
C8 C7 C6 118.91(17) . . ?
C7 C8 C9 122.10(19) . . ?
C7 C8 C13 119.60(18) . . ?
C9 C8 C13 118.29(19) . . ?
C10 C9 C8 121.3(2) . . ?
C10 C9 H26 119.4 . . ?
C8 C9 H26 119.4 . . ?
C9 C10 C11 120.1(2) . . ?
C9 C10 H27 120.0 . . ?
C11 C10 H27 120.0 . . ?
C12 C11 C10 120.5(2) . . ?
C12 C11 H28 119.8 . . ?
C10 C11 H28 119.8 . . ?
C11 C12 C13 121.0(2) . . ?
C11 C12 H29 119.5 . . ?
C13 C12 H29 119.5 . . ?
C14 C13 C8 119.58(19) . . ?
C14 C13 C12 121.5(2) . . ?
C8 C13 C12 118.88(19) . . ?
C15 C14 C13 121.4(2) . . ?
C15 C14 H31 119.3 . . ?
C13 C14 H31 119.3 . . ?
C14 C15 C16 121.8(2) . . ?
C14 C15 C20 119.59(19) . . ?
C16 C15 C20 118.6(2) . . ?
C17 C16 C15 121.0(2) . . ?
C17 C16 H33 119.5 . . ?
C15 C16 H33 119.5 . . ?
C16 C17 C18 120.3(2) . . ?
C16 C17 H34 119.8 . . ?
C18 C17 H34 119.8 . . ?
C19 C18 C17 120.8(2) . . ?
C19 C18 H35 119.6 . . ?
C17 C18 H35 119.6 . . ?
C18 C19 C20 121.2(2) . . ?
C18 C19 H36 119.4 . . ?
C20 C19 H36 119.4 . . ?
C7 C20 C19 122.74(19) . . ?
C7 C20 C15 119.31(19) . . ?
C19 C20 C15 117.95(19) . . ?
C26 C21 C22 118.8(2) . . ?
C26 C21 P1 123.29(17) . . ?
C22 C21 P1 117.92(17) . . ?
C23 C22 C21 120.5(2) . . ?
C23 C22 H13 119.8 . . ?
C21 C22 H13 119.8 . . ?
C24 C23 C22 120.1(3) . . ?
C24 C23 H14 119.9 . . ?
C22 C23 H14 119.9 . . ?
C23 C24 C25 120.0(2) . . ?
C23 C24 H15 120.0 . . ?
C25 C24 H15 120.0 . . ?
C24 C25 C26 120.1(2) . . ?
C24 C25 H16 119.9 . . ?
C26 C25 H16 119.9 . . ?
C21 C26 C25 120.5(2) . . ?
C21 C26 H17 119.8 . . ?
C25 C26 H17 119.8 . . ?
C28 C27 C32 119.5(2) . . ?
C28 C27 P1 121.89(16) . . ?
C32 C27 P1 118.42(17) . . ?
C29 C28 C27 120.2(2) . . ?
C29 C28 H7 119.9 . . ?
C27 C28 H7 119.9 . . ?
C30 C29 C28 119.8(2) . . ?
C30 C29 H8 120.1 . . ?
C28 C29 H8 120.1 . . ?
C29 C30 C31 120.5(2) . . ?
C29 C30 H9 119.7 . . ?
C31 C30 H9 119.7 . . ?
C30 C31 C32 120.2(2) . . ?
C30 C31 H10 119.9 . . ?
C32 C31 H10 119.9 . . ?
C31 C32 C27 119.8(2) . . ?
C31 C32 H11 120.1 . . ?
C27 C32 H11 120.1 . . ?
N1 C33 C34 122.6(3) . . ?
N1 C33 H1 118.7 . . ?
C34 C33 H1 118.7 . . ?
C35 C34 C33 118.5(3) . . ?
C35 C34 H2 120.8 . . ?
C33 C34 H2 120.8 . . ?
C36 C35 C34 119.5(2) . . ?
C36 C35 H3 120.3 . . ?
C34 C35 H3 120.3 . . ?
C35 C36 C37 118.8(3) . . ?
C35 C36 H4 120.6 . . ?
C37 C36 H4 120.6 . . ?
N1 C37 C36 122.5(3) . . ?
N1 C37 H5 118.8 . . ?
C36 C37 H5 118.8 . . ?
N2 C38 C39 122.7(2) . . ?
N2 C38 H43 118.6 . . ?
C39 C38 H43 118.6 . . ?
C40 C39 C38 119.1(2) . . ?
C40 C39 H42 120.4 . . ?
C38 C39 H42 120.4 . . ?
C41 C40 C39 118.9(2) . . ?
C41 C40 H41 120.6 . . ?
C39 C40 H41 120.6 . . ?
C40 C41 C42 118.8(2) . . ?
C40 C41 H40 120.6 . . ?
C42 C41 H40 120.6 . . ?
N2 C42 C41 123.3(2) . . ?
N2 C42 H39 118.4 . . ?
C41 C42 H39 118.4 . . ?
C37 N1 C33 118.2(2) . . ?
C37 N1 Ag1 121.20(17) . . ?
C33 N1 Ag1 120.60(16) . . ?
C42 N2 C38 117.2(2) . . ?
C42 N2 Ag1 118.95(16) . . ?
C38 N2 Ag1 117.80(15) . . ?
C27 P1 C1 103.06(10) . . ?
C27 P1 C21 104.47(10) . . ?
C1 P1 C21 104.63(10) . . ?
C27 P1 Ag1 112.90(7) . . ?
C1 P1 Ag1 115.67(7) . . ?
C21 P1 Ag1 114.79(7) . . ?
O2 Cl1 O1 110.0(2) . . ?
O2 Cl1 O4 109.5(2) . . ?
O1 Cl1 O4 109.75(15) . . ?
O2 Cl1 O3 109.39(18) . . ?
O1 Cl1 O3 108.57(13) . . ?
O4 Cl1 O3 109.59(15) . . ?
N1 Ag1 P1 144.97(6) . . ?
N1 Ag1 N2 95.00(7) . . ?
P1 Ag1 N2 117.94(5) . . ?
 
loop_
 _geom_torsion_atom_site_label_1
 _geom_torsion_atom_site_label_2
 _geom_torsion_atom_site_label_3
 _geom_torsion_atom_site_label_4
 _geom_torsion
 _geom_torsion_site_symmetry_1
 _geom_torsion_site_symmetry_2
 _geom_torsion_site_symmetry_3
 _geom_torsion_site_symmetry_4
 _geom_torsion_publ_flag
C6 C1 C2 C3 -2.1(3) . . . . ?
P1 C1 C2 C3 177.23(17) . . . . ?
C1 C2 C3 C4 0.5(3) . . . . ?
C2 C3 C4 C5 1.0(3) . . . . ?
C3 C4 C5 C6 -0.8(3) . . . . ?
C2 C1 C6 C5 2.2(3) . . . . ?
P1 C1 C6 C5 -177.08(15) . . . . ?
C2 C1 C6 C7 -176.34(19) . . . . ?
P1 C1 C6 C7 4.3(3) . . . . ?
C4 C5 C6 C1 -0.8(3) . . . . ?
C4 C5 C6 C7 177.86(19) . . . . ?
C1 C6 C7 C20 -92.2(3) . . . . ?
C5 C6 C7 C20 89.2(2) . . . . ?
C1 C6 C7 C8 95.8(2) . . . . ?
C5 C6 C7 C8 -82.8(2) . . . . ?
C20 C7 C8 C9 177.08(19) . . . . ?
C6 C7 C8 C9 -11.0(3) . . . . ?
C20 C7 C8 C13 -2.5(3) . . . . ?
C6 C7 C8 C13 169.42(18) . . . . ?
C7 C8 C9 C10 -179.9(2) . . . . ?
C13 C8 C9 C10 -0.2(3) . . . . ?
C8 C9 C10 C11 -1.2(3) . . . . ?
C9 C10 C11 C12 1.9(4) . . . . ?
C10 C11 C12 C13 -1.1(4) . . . . ?
C7 C8 C13 C14 -1.0(3) . . . . ?
C9 C8 C13 C14 179.39(19) . . . . ?
C7 C8 C13 C12 -179.33(19) . . . . ?
C9 C8 C13 C12 1.0(3) . . . . ?
C11 C12 C13 C14 -178.7(2) . . . . ?
C11 C12 C13 C8 -0.4(3) . . . . ?
C8 C13 C14 C15 2.5(3) . . . . ?
C12 C13 C14 C15 -179.2(2) . . . . ?
C13 C14 C15 C16 179.7(2) . . . . ?
C13 C14 C15 C20 -0.6(3) . . . . ?
C14 C15 C16 C17 -176.7(2) . . . . ?
C20 C15 C16 C17 3.6(3) . . . . ?
C15 C16 C17 C18 -1.1(4) . . . . ?
C16 C17 C18 C19 -2.1(4) . . . . ?
C17 C18 C19 C20 2.6(4) . . . . ?
C8 C7 C20 C19 -175.76(19) . . . . ?
C6 C7 C20 C19 12.4(3) . . . . ?
C8 C7 C20 C15 4.5(3) . . . . ?
C6 C7 C20 C15 -167.37(18) . . . . ?
C18 C19 C20 C7 -179.8(2) . . . . ?
C18 C19 C20 C15 -0.1(3) . . . . ?
C14 C15 C20 C7 -3.0(3) . . . . ?
C16 C15 C20 C7 176.81(19) . . . . ?
C14 C15 C20 C19 177.3(2) . . . . ?
C16 C15 C20 C19 -3.0(3) . . . . ?
C26 C21 C22 C23 -0.8(4) . . . . ?
P1 C21 C22 C23 179.8(2) . . . . ?
C21 C22 C23 C24 0.7(4) . . . . ?
C22 C23 C24 C25 0.2(4) . . . . ?
C23 C24 C25 C26 -1.0(4) . . . . ?
C22 C21 C26 C25 0.0(4) . . . . ?
P1 C21 C26 C25 179.3(2) . . . . ?
C24 C25 C26 C21 0.9(4) . . . . ?
C32 C27 C28 C29 -0.4(4) . . . . ?
P1 C27 C28 C29 -175.83(19) . . . . ?
C27 C28 C29 C30 -0.7(4) . . . . ?
C28 C29 C30 C31 0.8(4) . . . . ?
C29 C30 C31 C32 0.2(4) . . . . ?
C30 C31 C32 C27 -1.3(4) . . . . ?
C28 C27 C32 C31 1.4(3) . . . . ?
P1 C27 C32 C31 177.03(19) . . . . ?
N1 C33 C34 C35 -0.5(4) . . . . ?
C33 C34 C35 C36 0.5(4) . . . . ?
C34 C35 C36 C37 -0.3(4) . . . . ?
C35 C36 C37 N1 0.0(4) . . . . ?
N2 C38 C39 C40 -1.5(4) . . . . ?
C38 C39 C40 C41 0.5(4) . . . . ?
C39 C40 C41 C42 0.5(4) . . . . ?
C40 C41 C42 N2 -0.8(4) . . . . ?
C36 C37 N1 C33 0.0(4) . . . . ?
C36 C37 N1 Ag1 178.53(19) . . . . ?
C34 C33 N1 C37 0.2(4) . . . . ?
C34 C33 N1 Ag1 -178.33(18) . . . . ?
C41 C42 N2 C38 -0.1(4) . . . . ?
C41 C42 N2 Ag1 152.0(2) . . . . ?
C39 C38 N2 C42 1.3(4) . . . . ?
C39 C38 N2 Ag1 -151.2(2) . . . . ?
C28 C27 P1 C1 -129.36(19) . . . . ?
C32 C27 P1 C1 55.11(19) . . . . ?
C28 C27 P1 C21 -20.2(2) . . . . ?
C32 C27 P1 C21 164.23(18) . . . . ?
C28 C27 P1 Ag1 105.14(18) . . . . ?
C32 C27 P1 Ag1 -70.39(18) . . . . ?
C6 C1 P1 C27 -148.86(16) . . . . ?
C2 C1 P1 C27 31.83(19) . . . . ?
C6 C1 P1 C21 102.14(17) . . . . ?
C2 C1 P1 C21 -77.17(19) . . . . ?
C6 C1 P1 Ag1 -25.18(18) . . . . ?
C2 C1 P1 Ag1 155.51(15) . . . . ?
C26 C21 P1 C27 -77.3(2) . . . . ?
C22 C21 P1 C27 101.99(19) . . . . ?
C26 C21 P1 C1 30.7(2) . . . . ?
C22 C21 P1 C1 -150.04(18) . . . . ?
C26 C21 P1 Ag1 158.52(18) . . . . ?
C22 C21 P1 Ag1 -22.2(2) . . . . ?
 
_refine_diff_density_max    1.134
_refine_diff_density_min   -0.419
_refine_diff_density_rms    0.079

_shelx_res_file
;
TITL xna in P2(1)/n
    shelx.res
    created by SHELXL-2018/3 at 10:57:56 on 03-Oct-2023
CELL  0.71073  10.0575  14.3585  25.0793   90.000   97.068   90.000
ZERR     4.00   0.0010   0.0014   0.0024    0.000    0.002    0.000
LATT   1
SYMM  1/2 - X, 1/2 + Y, 1/2 - Z
SFAC  C    H    N    O    P    CL   AG
UNIT  168 132 8 16 4 4 4
MERG   2
OMIT    -2.00  60.00
OMIT     1   0  11
FMAP   2
PLAN   20
SIZE     0.195   0.238   0.533
ACTA
BOND   $H
CONF
L.S.   4
TEMP  -123.15
WGHT    0.039100    2.077600
FVAR       0.09296
C1    1    0.378669    0.685673    0.632730    11.00000    0.01410    0.01590 =
         0.01757    0.00126    0.00078   -0.00077
C2    1    0.239110    0.694830    0.628728    11.00000    0.01458    0.01697 =
         0.02733    0.00155    0.00042    0.00023
AFIX  43
H23   2    0.199913    0.755113    0.626207    11.00000   -1.20000
AFIX   0
C3    1    0.157808    0.617197    0.628404    11.00000    0.01242    0.02556 =
         0.02656    0.00200    0.00062   -0.00066
AFIX  43
H22   2    0.063249    0.624161    0.625405    11.00000   -1.20000
AFIX   0
C4    1    0.214654    0.529090    0.632470    11.00000    0.01738    0.01860 =
         0.02496    0.00172    0.00166   -0.00411
AFIX  43
H21   2    0.159088    0.475485    0.631712    11.00000   -1.20000
AFIX   0
C5    1    0.351785    0.519537    0.637607    11.00000    0.01872    0.01462 =
         0.02380    0.00272    0.00173    0.00140
AFIX  43
H20   2    0.390043    0.458999    0.640822    11.00000   -1.20000
AFIX   0
C6    1    0.436027    0.597222    0.638189    11.00000    0.01208    0.01739 =
         0.01416    0.00068    0.00078    0.00076
C7    1    0.583609    0.577824    0.646005    11.00000    0.01384    0.01307 =
         0.01972    0.00084    0.00251    0.00036
C8    1    0.648477    0.564902    0.698595    11.00000    0.01541    0.01208 =
         0.01918    0.00091    0.00222    0.00031
C9    1    0.584439    0.585158    0.744858    11.00000    0.01893    0.02129 =
         0.02039    0.00152    0.00415    0.00169
AFIX  43
H26   2    0.495107    0.607992    0.740392    11.00000   -1.20000
AFIX   0
C10   1    0.649005    0.572384    0.795535    11.00000    0.02830    0.02488 =
         0.01926    0.00027    0.00444    0.00210
AFIX  43
H27   2    0.605136    0.587464    0.825859    11.00000   -1.20000
AFIX   0
C11   1    0.781909    0.536509    0.802922    11.00000    0.02785    0.02860 =
         0.02182    0.00244   -0.00499    0.00106
AFIX  43
H28   2    0.825384    0.525958    0.838219    11.00000   -1.20000
AFIX   0
C12   1    0.846904    0.517288    0.759986    11.00000    0.01686    0.02464 =
         0.02795    0.00436   -0.00390    0.00329
AFIX  43
H29   2    0.936160    0.494403    0.765574    11.00000   -1.20000
AFIX   0
C13   1    0.783076    0.530955    0.706372    11.00000    0.01460    0.01520 =
         0.02366    0.00163    0.00023   -0.00050
C14   1    0.847886    0.509683    0.661856    11.00000    0.01078    0.02039 =
         0.02915   -0.00046    0.00308    0.00077
AFIX  43
H31   2    0.936027    0.484775    0.667219    11.00000   -1.20000
AFIX   0
C15   1    0.786301    0.524136    0.609770    11.00000    0.01470    0.01756 =
         0.02604   -0.00243    0.00620   -0.00315
C16   1    0.852241    0.502961    0.563881    11.00000    0.01823    0.03213 =
         0.03128   -0.00894    0.00812   -0.00196
AFIX  43
H33   2    0.938653    0.475245    0.568781    11.00000   -1.20000
AFIX   0
C17   1    0.793329    0.521832    0.513507    11.00000    0.02626    0.04533 =
         0.02520   -0.01246    0.01077   -0.00585
AFIX  43
H34   2    0.839299    0.508282    0.483526    11.00000   -1.20000
AFIX   0
C18   1    0.663996    0.561523    0.505345    11.00000    0.02785    0.04100 =
         0.02026   -0.00307    0.00307   -0.00547
AFIX  43
H35   2    0.624880    0.576338    0.469940    11.00000   -1.20000
AFIX   0
C19   1    0.594930    0.578753    0.547459    11.00000    0.01894    0.02633 =
         0.02122   -0.00206    0.00085   -0.00164
AFIX  43
H36   2    0.506583    0.603079    0.540941    11.00000   -1.20000
AFIX   0
C20   1    0.652509    0.561019    0.601347    11.00000    0.01595    0.01475 =
         0.02050   -0.00160    0.00313   -0.00220
C21   1    0.468001    0.819182    0.559182    11.00000    0.02221    0.01740 =
         0.01722    0.00025    0.00222    0.00256
C22   1    0.576322    0.862565    0.540079    11.00000    0.02426    0.03187 =
         0.02556    0.01002    0.00185   -0.00076
AFIX  43
H13   2    0.655099    0.875206    0.563956    11.00000   -1.20000
AFIX   0
C23   1    0.570178    0.887509    0.486426    11.00000    0.03905    0.04388 =
         0.03152    0.01902    0.00869    0.00113
AFIX  43
H14   2    0.645012    0.916470    0.473597    11.00000   -1.20000
AFIX   0
C24   1    0.455877    0.870385    0.451735    11.00000    0.05294    0.03863 =
         0.01717    0.00603    0.00354    0.00775
AFIX  43
H15   2    0.451942    0.887336    0.414959    11.00000   -1.20000
AFIX   0
C25   1    0.347272    0.828716    0.470296    11.00000    0.04219    0.04642 =
         0.02160   -0.00192   -0.00749   -0.00322
AFIX  43
H16   2    0.267882    0.817859    0.446429    11.00000   -1.20000
AFIX   0
C26   1    0.353440    0.802524    0.523783    11.00000    0.02997    0.04023 =
         0.02170   -0.00034   -0.00087   -0.00565
AFIX  43
H17   2    0.278595    0.772950    0.536244    11.00000   -1.20000
AFIX   0
C27   1    0.390248    0.878007    0.660491    11.00000    0.01464    0.01691 =
         0.02036   -0.00181    0.00201   -0.00194
C28   1    0.361849    0.963543    0.635807    11.00000    0.02432    0.01787 =
         0.02578    0.00009   -0.00149    0.00131
AFIX  43
H7    2    0.386342    0.974870    0.600990    11.00000   -1.20000
AFIX   0
C29   1    0.297904    1.032376    0.661822    11.00000    0.02979    0.02296 =
         0.04607   -0.00486   -0.00424    0.00710
AFIX  43
H8    2    0.279486    1.091102    0.645079    11.00000   -1.20000
AFIX   0
C30   1    0.261178    1.015417    0.711960    11.00000    0.02489    0.03476 =
         0.05403   -0.02004    0.01122    0.00073
AFIX  43
H9    2    0.216298    1.062361    0.729581    11.00000   -1.20000
AFIX   0
C31   1    0.289013    0.930745    0.736866    11.00000    0.03724    0.03812 =
         0.03787   -0.01670    0.01983   -0.01332
AFIX  43
H10   2    0.262956    0.919572    0.771447    11.00000   -1.20000
AFIX   0
C32   1    0.354673    0.862172    0.711649    11.00000    0.03072    0.02395 =
         0.02365   -0.00099    0.00770   -0.00738
AFIX  43
H11   2    0.375492    0.804385    0.729158    11.00000   -1.20000
AFIX   0
C33   1    0.787649    0.794978    0.795302    11.00000    0.03190    0.02356 =
         0.02809    0.00232   -0.00050    0.00091
AFIX  43
H1    2    0.694370    0.806933    0.793845    11.00000   -1.20000
AFIX   0
C34   1    0.866431    0.799090    0.844634    11.00000    0.06047    0.02755 =
         0.02662    0.00235   -0.00362   -0.00206
AFIX  43
H2    2    0.828170    0.814012    0.876362    11.00000   -1.20000
AFIX   0
C35   1    1.001536    0.781043    0.846620    11.00000    0.05066    0.02694 =
         0.03455    0.00839   -0.01888   -0.01094
AFIX  43
H3    2    1.057773    0.782936    0.879937    11.00000   -1.20000
AFIX   0
C36   1    1.053979    0.760391    0.800247    11.00000    0.02595    0.03365 =
         0.04629    0.01380   -0.01399   -0.00631
AFIX  43
H4    2    1.146934    0.748008    0.800831    11.00000   -1.20000
AFIX   0
C37   1    0.968716    0.757853    0.752225    11.00000    0.02362    0.03384 =
         0.03405    0.00624   -0.00282   -0.00082
AFIX  43
H5    2    1.005137    0.743468    0.720008    11.00000   -1.20000
AFIX   0
C38   1    0.948999    0.881500    0.624281    11.00000    0.02207    0.02911 =
         0.03434   -0.00725    0.00016    0.00120
AFIX  43
H43   2    0.954934    0.912160    0.658058    11.00000   -1.20000
AFIX   0
C39   1    1.007794    0.922657    0.583392    11.00000    0.03210    0.02399 =
         0.05422    0.00350    0.00264   -0.00659
AFIX  43
H42   2    1.051390    0.981202    0.588758    11.00000   -1.20000
AFIX   0
C40   1    1.002494    0.877844    0.534746    11.00000    0.03775    0.03888 =
         0.04107    0.01471    0.01275    0.00360
AFIX  43
H41   2    1.042991    0.904640    0.506089    11.00000   -1.20000
AFIX   0
C41   1    0.937737    0.793773    0.528280    11.00000    0.04133    0.03777 =
         0.02670    0.00038    0.00711    0.00400
AFIX  43
H40   2    0.933225    0.761078    0.495174    11.00000   -1.20000
AFIX   0
C42   1    0.879342    0.757604    0.570684    11.00000    0.02768    0.02417 =
         0.02781   -0.00143    0.00235   -0.00147
AFIX  43
H39   2    0.833704    0.699726    0.565799    11.00000   -1.20000
AFIX   0
N1    3    0.837680    0.774858    0.749684    11.00000    0.02196    0.02536 =
         0.02807    0.00252   -0.00212    0.00013
N2    3    0.883731    0.799944    0.618376    11.00000    0.01963    0.02692 =
         0.02684   -0.00142    0.00439   -0.00034
O1    4    1.513791    0.333426    1.098546    11.00000    0.08784    0.04457 =
         0.03391    0.00902    0.00410    0.02659
O2    4    1.459479    0.186694    1.125234    11.00000    0.11409    0.09298 =
         0.12100   -0.02955    0.03004   -0.07969
O3    4    1.603270    0.277744    1.181872    11.00000    0.05337    0.06080 =
         0.02406    0.00383    0.00023    0.01036
O4    4    1.671068    0.214781    1.103871    11.00000    0.06652    0.11533 =
         0.04197   -0.00199    0.01280    0.05483
P1    5    0.483725    0.788253    0.630060    11.00000    0.01355    0.01540 =
         0.01642    0.00150    0.00051   -0.00049
CL1   6    1.561093    0.252557    1.127020    11.00000    0.02798    0.02270 =
         0.02696    0.00045    0.00387   -0.00062
AG1   7    0.706326    0.773298    0.671853    11.00000    0.01520    0.02799 =
         0.02504    0.00191   -0.00158   -0.00059
HKLF    4  1.0  1.00  0.00  0.00  0.00  1.00  0.00  0.00  0.00  1.00


REM  xna in P2(1)/n
REM wR2 = 0.0896, GooF = S = 1.014, Restrained GooF = 1.014 for all data
REM R1 = 0.0372 for 7946 Fo > 4sig(Fo) and 0.0535 for all 10016 data
REM 460 parameters refined using 0 restraints

END

WGHT      0.0391      2.0741

REM Highest difference peak  1.134,  deepest hole -0.419,  1-sigma level  0.079
Q1    1   0.8528  0.7839  0.6885  11.00000  0.05    1.13
Q2    1   0.6129  0.7799  0.6522  11.00000  0.05    0.66
Q3    1   1.6636  0.2642  1.1046  11.00000  0.05    0.52
Q4    1   1.5493  0.2364  1.1760  11.00000  0.05    0.49
Q5    1   0.6652  0.8186  0.6535  11.00000  0.05    0.48
Q6    1   1.6184  0.1905  1.0883  11.00000  0.05    0.46
Q7    1   0.5093  0.5840  0.6447  11.00000  0.05    0.44
Q8    1   0.6245  0.5758  0.6236  11.00000  0.05    0.43
Q9    1   1.4641  0.2789  1.0965  11.00000  0.05    0.42
Q10   1   0.8229  0.5161  0.5886  11.00000  0.05    0.42
Q11   1   0.8117  0.5228  0.6843  11.00000  0.05    0.40
Q12   1   0.6236  0.5772  0.6739  11.00000  0.05    0.40
Q13   1   0.6091  0.5756  0.7176  11.00000  0.05    0.39
Q14   1   0.8270  0.5210  0.6335  11.00000  0.05    0.39
Q15   1   0.3519  0.8789  0.6844  11.00000  0.05    0.39
Q16   1   0.9205  0.7761  0.5537  11.00000  0.05    0.39
Q17   1   0.6665  0.7707  0.6986  11.00000  0.05    0.39
Q18   1   1.0141  0.7783  0.7790  11.00000  0.05    0.39
Q19   1   1.4196  0.2244  1.1251  11.00000  0.05    0.38
Q20   1   1.4982  0.1837  1.0934  11.00000  0.05    0.36
;
_shelx_res_checksum   79767

_shelx_hkl_file
;
  -5   0   0   -0.12    0.12
  -6   0   0   32.95    0.67
  -7   0   0   -0.02    0.13
  -8   0   0   15.45    0.51
  -9   0   0   -0.04    0.20
   0   1   0   -0.59    0.04
   1   1   0    0.45    0.07
  -2   1   0  168.85    1.89
   2   1   0  167.91    2.01
  -3   1   0  175.73    2.02
   3   1   0  174.73    2.15
   4   1   0  191.34    2.43
  -4   1   0  198.25    2.30
  -5   1   0   92.41    1.25
   5   1   0   92.58    1.37
  -6  -1   0   72.43    1.20
  -6   1   0   74.23    1.09
  -7  -1   0   20.38    0.59
  -7   1   0   20.88    0.51
  -8  -1   0   98.01    1.59
  -8   1   0   95.23    1.44
  -9  -1   0    5.32    0.43
 -10  -1   0    0.68    0.24
   0   2   0  527.64    6.22
   1   2   0    1.69    0.15
  -1   2   0    1.59    0.09
   2   2   0  148.67    1.86
   3   2   0    9.26    0.31
  -3   2   0    9.25    0.16
  -4   2   0   70.93    0.90
   4   2   0   73.93    1.15
   5   2   0   35.22    0.75
  -5   2   0   34.83    0.55
   6   2   0    0.20    0.17
  -6   2   0    0.12    0.10
  -7  -2   0   -0.07    0.17
  -7   2   0   -0.15    0.10
   7   2   0    0.01    0.15
  -8  -2   0   15.93    0.61
  -9  -2   0   12.05    0.57
 -10  -2   0   32.52    0.92
   0   3   0   -0.22    0.09
   1   3   0    0.10    0.08
  -1   3   0    0.25    0.07
  -2   3   0  191.30    2.12
   2   3   0  189.46    2.38
   3   3   0    5.53    0.28
   4   3   0  184.12    2.45
   5   3   0    3.44    0.30
  -5   3   0    3.24    0.12
   6   3   0  112.85    1.77
  -7  -3   0    0.51    0.21
   7   3   0    0.65    0.20
  -8  -3   0   66.95    1.34
  -9  -3   0    0.37    0.29
 -10  -3   0    9.57    0.55
 -11  -3   0    2.54    0.40
   0   4   0 1000.00   11.73
  -1   4   0  578.61    6.59
   1   4   0  588.84    6.64
  -2   4   0  373.82    4.14
   2   4   0  367.89    4.40
   3   4   0    0.18    0.17
   4   4   0   28.54    0.71
   5   4   0    2.86    0.31
   6   4   0    5.84    0.38
   7   4   0    6.42    0.43
  -8  -4   0   15.64    0.65
   8   4   0   16.51    0.67
  -9  -4   0   15.45    0.69
 -10  -4   0   13.11    0.66
 -11  -4   0    4.72    0.50
 -12  -4   0   30.19    1.05
   0   5   0   -0.09    0.11
   1   5   0  104.58    1.50
  -2   5   0   13.33    0.30
   2   5   0   13.17    0.45
  -3   5   0   30.76    0.45
   3   5   0   30.67    0.74
   4   5   0   55.72    1.10
   5   5   0  177.41    2.56
   6   5   0    8.67    0.47
   7   5   0   20.19    0.73
  -8  -5   0   11.99    0.62
   8   5   0   11.25    0.60
  -9  -5   0    8.25    0.58
 -10  -5   0    1.94    0.40
 -11  -5   0    0.35    0.32
 -12  -5   0    1.96    0.43
   0   6   0  177.67    2.31
   1   6   0   48.49    0.92
  -1   6   0   48.44    0.82
  -2   6   0    7.38    0.28
   2   6   0    7.06    0.39
  -3   6   0   30.72    0.50
   3   6   0   31.77    0.79
   4   6   0    1.27    0.26
   5   6   0    3.12    0.35
   6   6   0   10.00    0.54
   7   6   0    7.00    0.51
  -8  -6   0   37.44    1.08
   8   6   0   36.57    1.07
  -9  -6   0   26.55    0.96
 -10  -6   0   13.27    0.77
 -11  -6   0   21.28    0.95
 -12  -6   0    2.08    0.44
 -13  -6   0    8.79    1.14
   0   7   0    0.01    0.17
   1   7   0   87.14    1.43
  -1   7   0   89.33    1.33
   2   7   0   40.71    0.92
  -2   7   0   42.38    0.74
  -3   7   0   12.34    0.33
   3   7   0   13.02    0.54
   4   7   0   92.92    1.65
   5   7   0  153.35    2.42
   6   7   0    1.09    0.31
   7   7   0   29.39    0.96
  -8  -7   0    6.16    0.57
   8   7   0    5.05    0.51
  -9  -7   0   20.76    0.89
 -10  -7   0    8.28    0.65
 -11  -7   0    0.51    0.39
 -12  -7   0    0.06    0.38
 -13  -7   0    9.41    0.84
   0   8   0   18.63    0.58
   1   8   0  184.82    2.58
  -1   8   0  185.57    2.46
  -2   8   0    0.09    0.14
   2   8   0    0.04    0.20
   3   8   0   32.78    0.88
  -3   8   0   32.46    0.62
   4  -8   0    3.02    0.19
   4   8   0    3.03    0.37
   5   8   0    0.99    0.30
   6   8   0    5.09    0.47
   7   8   0    2.14    0.40
  -8  -8   0   26.49    0.99
   8   8   0   24.96    0.97
  -9  -8   0   17.91    0.88
 -10  -8   0    0.01    0.33
 -11  -8   0    7.20    0.71
 -12  -8   0    3.84    0.61
 -13  -8   0   32.44    1.34
   0   9   0   -0.18    0.17
   1   9   0   12.41    0.53
  -1   9   0   13.01    0.47
  -2   9   0   13.96    0.47
   2   9   0   15.09    0.61
  -3   9   0   68.28    1.08
   3   9   0   67.39    1.40
   4  -9   0    8.76    0.30
   4   9   0    7.71    0.49
   5   9   0   60.63    1.41
   6   9   0    2.72    0.42
   7   9   0    4.78    0.50
  -8  -9   0    1.44    0.40
   8   9   0    1.75    0.41
  -9  -9   0    9.08    0.72
 -10  -9   0    2.27    0.49
 -11  -9   0   -0.11    0.33
 -12  -9   0    5.91    0.70
 -13  -9   0    0.14    0.47
 -14  -9   0    1.78    0.53
   0  10   0    8.21    0.46
   1  10   0  115.75    1.93
  -1  10   0  115.03    1.80
  -2  10   0    1.49    0.24
   2  10   0    1.52    0.31
   3  10   0    4.07    0.44
  -3  10   0    3.89    0.29
   4  10   0    0.14    0.29
   5  10   0    0.11    0.23
   6  10   0    1.91    0.42
   7  10   0    2.80    0.47
  -8 -10   0   11.52    0.76
   8  10   0   11.00    0.74
  -9 -10   0   24.66    1.09
 -10 -10   0   -0.06    0.36
 -11 -10   0    1.51    0.48
 -12 -10   0    1.04    0.53
 -13 -10   0    7.67    0.85
 -14 -10   0    1.18    0.50
   0  11   0    0.24    0.25
   1  11   0    8.92    0.53
  -1  11   0    9.26    0.50
   2  11   0   31.38    0.96
  -2  11   0   31.58    0.79
  -3  11   0   21.54    0.62
   3  11   0   22.70    0.86
   4  11   0    5.77    0.55
   5  11   0   27.05    1.01
   6  11   0    7.30    0.66
   7  11   0   42.76    1.34
  -8 -11   0    5.15    0.62
   8  11   0    5.66    0.62
  -9 -11   0   27.33    1.18
 -10 -11   0    2.40    0.54
 -11 -11   0    0.02    0.39
 -12 -11   0    0.29    0.50
 -13 -11   0    1.18    0.55
 -14 -11   0    2.02    0.62
   0  12   0   10.16    0.57
   1  12   0   16.30    0.72
  -1  12   0   17.59    0.68
  -2  12   0    8.97    0.49
   2  12   0    9.30    0.61
   3 -12   0   21.11    0.63
   3  12   0   20.01    0.86
  -3  12   0   20.70    0.63
   4  12   0    5.68    0.55
   5  12   0    1.05    0.39
   6  12   0    4.46    0.57
  -7 -12   0    2.89    0.52
   7  12   0    3.26    0.53
  -8 -12   0    3.20    0.56
   8  12   0    3.45    0.58
  -9 -12   0   19.42    1.07
 -10 -12   0    6.36    0.76
 -11 -12   0   17.11    1.07
 -12 -12   0    2.66    0.61
 -13 -12   0    4.64    0.76
 -14 -12   0    0.78    0.58
   0  13   0    0.14    0.27
   1  13   0    6.82    0.55
  -1  13   0    6.46    0.48
   2  13   0   12.44    0.70
  -2  13   0   11.62    0.57
   3 -13   0    7.20    0.56
   3  13   0    7.20    0.63
   4  13   0    3.79    0.52
   5  13   0   18.22    0.92
   6  13   0    0.84    0.40
  -7 -13   0    7.44    0.72
   7  13   0    8.46    0.78
  -8 -13   0   -0.03    0.39
   8  13   0   -0.67    0.21
  -9 -13   0    6.18    0.75
 -10 -13   0    2.44    0.59
 -11 -13   0   -0.08    0.45
 -12 -13   0    7.61    0.91
 -13 -13   0    5.29    0.80
 -14 -13   0    2.20    0.65
   0  14   0    6.88    0.55
   1  14   0   15.10    0.76
  -1  14   0   15.09    0.68
   2 -14   0    1.63    0.40
  -2  14   0    1.21    0.33
   2  14   0    1.40    0.40
   3  14   0    7.95    0.69
   4  14   0   -0.28    0.34
   5  14   0   -0.27    0.35
  -6 -14   0    7.78    0.75
   6  14   0   10.00    0.79
  -7 -14   0    4.17    0.62
   7  14   0    5.07    0.67
  -8 -14   0    2.40    0.56
  -9 -14   0    2.13    0.55
 -10 -14   0    4.83    0.73
 -11 -14   0    4.92    0.78
 -12 -14   0    1.46    0.61
 -13 -14   0    3.63    0.76
   0  15   0    0.24    0.29
   1 -15   0   -0.24    0.26
   1  15   0    0.27    0.30
  -1  15   0   -0.19    0.26
   2 -15   0    3.67    0.44
   2  15   0    2.87    0.48
   3  15   0   29.54    1.14
   4  15   0    2.41    0.45
  -5 -15   0   16.17    0.96
   5  15   0   15.83    0.95
  -6 -15   0    6.03    0.72
   6  15   0    5.57    0.70
  -7 -15   0    8.04    0.78
  -8 -15   0   14.28    1.05
  -9 -15   0   10.34    0.98
 -10 -15   0   -0.57    0.44
 -11 -15   0    0.07    0.49
 -12 -15   0   -1.18    0.42
 -13 -15   0    0.76    0.61
   0 -16   0    1.99    0.41
   0  16   0    2.69    0.49
   1 -16   0   14.59    0.76
  -1 -16   0   14.68    0.82
   1  16   0   13.28    0.78
   2 -16   0   11.28    0.77
  -2 -16   0   12.46    0.79
   2  16   0   12.23    0.79
  -3 -16   0   -0.08    0.36
   3  16   0   -0.17    0.36
  -4 -16   0   15.91    0.95
   4  16   0   14.83    0.93
  -5 -16   0   -0.20    0.38
   5  16   0    0.56    0.44
  -6 -16   0    0.44    0.44
   6  16   0   -0.20    0.29
  -7 -16   0    4.61    0.73
  -8 -16   0    0.65    0.49
  -9 -16   0    2.91    0.68
 -10 -16   0   20.12    1.30
 -11 -16   0    1.96    0.65
 -12 -16   0    1.64    0.66
   0 -17   0    0.29    0.31
   1 -17   0    0.93    0.39
  -1 -17   0    0.03    0.33
   1  17   0    0.11    0.34
  -2 -17   0    5.61    0.64
   2  17   0    7.72    0.73
  -3 -17   0    2.95    0.56
   3  17   0    3.57    0.59
  -4 -17   0    6.88    0.77
   4  17   0    5.45    0.72
  -5 -17   0   -0.15    0.42
  -6 -17   0    3.49    0.63
  -7 -17   0    4.74    0.76
  -8 -17   0    2.58    0.66
  -9 -17   0   -0.33    0.46
 -10 -17   0    0.51    0.52
 -11 -17   0    0.71    0.67
 -12 -17   0   -0.64    0.51
   0 -18   0    0.09    0.34
  -1 -18   0    0.44    0.43
   1 -18   0    0.42    0.36
  -2 -18   0    1.79    0.50
  -3 -18   0    2.16    0.53
  -4 -18   0    1.57    0.55
  -5 -18   0    1.16    0.53
  -6 -18   0    7.67    0.87
  -7 -18   0    1.19    0.57
  -8 -18   0    1.19    0.60
  -9 -18   0    1.25    0.59
 -10 -18   0    3.01    0.75
 -11 -18   0    2.15    0.72
   0 -19   0   -0.24    0.33
  -1 -19   0    1.73    0.52
  -2 -19   0    7.22    0.80
  -3 -19   0    6.20    0.76
  -4 -19   0    3.55    0.71
  -5 -19   0    3.16    0.68
  -6 -19   0    4.51    0.83
  -7 -19   0    7.59    0.95
  -8 -19   0    1.58    0.66
  -9 -19   0    0.61    0.57
 -10 -19   0   -0.49    0.57
   0 -20   0   12.12    0.85
  -1 -20   0    1.78    0.49
  -2 -20   0    7.33    0.79
  -3 -20   0   -0.30    0.46
  -4 -20   0    2.11    0.61
  -5 -20   0    0.58    0.53
  -6 -20   0    1.98    0.63
  -7 -20   0   -0.18    0.51
  -8 -20   0   -0.52    0.52
  -9 -20   0   -0.14    0.58
  -1 -21   0    0.82    0.50
  -2 -21   0    3.49    0.64
  -3 -21   0    0.95    0.53
  -4 -21   0    0.61    0.54
  -5 -21   0    0.93    0.61
  -6 -21   0    7.49    0.95
  -7 -21   0    0.84    0.66
  -8 -21   0    2.69    0.75
  -2 -22   0    2.67    0.60
  -3 -22   0    1.22    0.64
  -4 -22   0    0.67    0.61
  -5 -22   0    0.71    0.60
  -6 -22   0   -0.21    0.56
  -7 -22   0    0.67    0.64
  -2 -23   0    1.75    0.59
  -3 -23   0    1.04    0.61
  -4 -23   0    1.28    0.61
  -5 -23   0    2.03    0.73
  -9   0   1   13.29    0.51
  -8   0   1   -0.03    0.17
  -7   0   1    4.44    0.29
  -6   0   1   -0.11    0.13
  -5   0   1    3.13    0.23
  -4   0   1   -0.08    0.10
  -3   0   1  285.49    3.29
  -2   0   1   -0.14    0.08
  -1   0   1  402.84    4.71
   5   0   1   40.06    1.00
  -6   0  -1   -0.05    0.12
   6   0   1    0.04    0.12
  -7   0  -1   12.26    0.43
  -8   0  -1    0.09    0.19
  -9   0  -1   67.50    1.23
 -10  -1   1    1.30    0.29
  -9  -1   1  106.14    1.74
  -8  -1   1   -0.25    0.18
  -8   1   1   -0.25    0.15
  -7  -1   1   59.38    1.09
  -7   1   1   59.55    0.98
  -6  -1   1    4.87    0.29
  -6   1   1    4.62    0.25
  -5  -1   1   13.08    0.41
  -5   1   1   11.82    0.34
  -4  -1   1   21.94    0.50
  -4   1   1   21.74    0.41
   4   1  -1   21.43    0.50
  -3   1   1   80.20    1.01
   3   1  -1   80.11    1.12
   2   1  -1   28.25    0.49
  -2   1   1   27.77    0.40
  -1  -1   1    8.56    0.20
   1   1  -1    8.80    0.20
  -1   1   1    9.34    0.16
   0   1   1    1.43    0.07
   1   1   1  415.71    4.83
   2  -1   1  266.00    3.06
   2   1   1  266.16    3.08
   3  -1   1   17.19    0.30
   3   1   1   16.63    0.38
   4  -1   1   39.05    0.61
   4   1   1   39.66    0.71
   5  -1   1   75.28    1.06
   5   1   1   74.94    1.21
  -5   1  -1   75.06    1.05
  -6   1  -1   11.34    0.35
  -7  -1  -1   54.81    1.03
  -7   1  -1   54.16    0.91
  -8  -1  -1    0.76    0.23
  -8   1  -1    1.44    0.21
  -9  -1  -1    6.02    0.42
 -10  -1  -1    0.49    0.25
 -10  -2   1   10.81    0.57
  -9  -2   1    0.53    0.27
  -8  -2   1   10.07    0.51
  -7  -2   1   -0.02    0.19
  -7   2   1    0.01    0.11
  -6  -2   1    1.28    0.22
  -6   2   1    1.12    0.14
  -5  -2   1  136.30    1.90
   5   2  -1  132.99    1.89
  -5   2   1  133.55    1.64
  -4   2   1   48.79    0.67
   4   2  -1   48.59    0.87
  -3   2   1  306.78    3.46
   3   2  -1  307.63    3.65
  -2   2   1   70.32    0.84
   2   2  -1   71.37    1.01
  -1   2   1   51.52    0.65
   1   2  -1   51.22    0.74
   0   2  -1    5.97    0.17
   0   2   1    5.82    0.18
   1  -2   1  124.69    1.41
   1   2   1  123.46    1.54
   2   2   1   36.85    0.63
   3   2   1  173.12    2.20
  -3   2  -1  172.65    1.92
   4   2   1    0.18    0.15
  -4   2  -1    0.30    0.08
   5   2   1  147.86    2.05
  -5   2  -1  147.02    1.77
  -6   2  -1   14.81    0.34
   6   2   1   14.33    0.49
   7   2   1    4.49    0.32
  -7   2  -1    4.14    0.23
  -8  -2  -1   11.47    0.51
  -9  -2  -1   88.78    1.61
 -10  -2  -1    2.59    0.36
 -11  -3   1    3.09    0.42
 -10  -3   1    0.59    0.29
  -9  -3   1   42.22    1.08
  -8  -3   1   29.93    0.86
  -7  -3   1  105.39    1.73
  -7   3   1  101.82    1.33
  -6  -3   1   41.84    0.92
   6   3  -1   37.85    0.87
  -6   3   1   38.33    0.73
   5   3  -1  109.23    1.66
  -5   3   1  106.92    1.30
  -4   3   1    0.37    0.08
   4   3  -1    0.28    0.17
   3   3  -1    1.52    0.17
  -3   3   1    1.52    0.08
  -2   3   1    3.63    0.12
   2   3  -1    4.11    0.23
  -1   3   1   32.94    0.50
   1   3  -1   32.50    0.58
   0   3   1  493.81    5.57
   0   3  -1  499.10    5.56
   1   3   1   11.30    0.32
  -1   3  -1   11.79    0.24
   2  -3   1   60.24    0.73
   2   3   1   57.50    0.93
   3   3   1    2.74    0.23
   4   3   1    0.57    0.19
   5   3   1  191.49    2.59
   6   3   1    2.26    0.27
   7   3   1   54.70    1.13
  -8  -3  -1   12.80    0.60
   8   3   1   13.44    0.60
  -9  -3  -1    1.09    0.29
 -10  -3  -1    1.99    0.34
 -11  -3  -1    1.35    0.33
 -12  -4   1    3.05    0.47
 -11  -4   1   24.57    0.90
 -10  -4   1   14.49    0.71
  -9  -4   1    0.37    0.27
  -8  -4   1    0.33    0.25
  -7  -4   1   18.58    0.68
   7   4  -1   18.23    0.66
   6   4  -1   21.88    0.67
   5   4  -1   16.09    0.56
   4   4  -1   54.75    1.04
  -3   4   1   59.55    0.73
   3   4  -1   59.46    1.04
  -2   4   1   60.75    0.80
   2   4  -1   60.55    1.00
  -1   4   1   49.98    0.74
   1   4  -1   50.49    0.83
   0   4   1  800.78    9.24
   0   4  -1  810.00    9.22
  -1   4  -1  335.56    3.80
   1   4   1  331.39    3.94
   2  -4   1   33.69    0.48
   2   4   1   33.78    0.69
   3   4   1  129.88    1.85
   4   4   1   24.63    0.66
   5   4   1  186.08    2.60
   6   4   1    4.60    0.36
   7   4   1   -0.16    0.18
   8   4   1   33.61    0.96
  -9  -4  -1   37.02    1.03
 -10  -4  -1    1.31    0.36
 -11  -4  -1   15.08    0.74
 -12  -4  -1    4.58    0.52
 -12  -5   1    3.21    0.50
 -11  -5   1    0.46    0.35
 -10  -5   1    2.05    0.43
  -9  -5   1    5.01    0.50
  -8  -5   1   21.46    0.80
  -7  -5   1   49.92    1.16
   7   5  -1   48.31    1.15
   6   5  -1    8.50    0.47
   5   5  -1    3.55    0.33
   4   5  -1   27.44    0.73
  -3   5   1   44.14    0.62
   3   5  -1   45.09    0.92
   2   5  -1  108.96    1.64
  -2   5   1  115.77    1.43
  -1   5   1   98.88    1.32
   1   5  -1   95.91    1.42
   0   5   1    3.39    0.22
   0   5  -1    2.86    0.21
   1   5   1  231.48    2.94
  -1   5  -1  240.18    2.81
  -2   5  -1   96.11    1.22
   2   5   1   96.34    1.47
   3   5   1   23.64    0.63
   4   5   1   30.88    0.78
   5   5   1    3.21    0.33
   6   5   1    5.74    0.41
   7   5   1   12.27    0.59
   8   5   1    9.91    0.57
  -9  -5  -1    3.43    0.45
   9   5   1    3.68    0.46
 -10  -5  -1    5.71    0.58
 -11  -5  -1    1.32    0.34
 -12  -5  -1    0.45    0.32
 -13  -6   1    0.19    0.35
 -12  -6   1    5.50    0.64
 -11  -6   1   11.78    0.77
 -10  -6   1   13.10    0.72
  -9  -6   1    0.89    0.34
  -8  -6   1   -0.06    0.28
  -7  -6   1    9.25    0.56
   7   6  -1    8.82    0.54
   6   6  -1    0.67    0.25
   5   6  -1    5.55    0.42
  -4   6   1  167.04    1.94
   4   6  -1  168.49    2.45
   3   6  -1   60.30    1.16
  -3   6   1   61.12    0.86
   2   6  -1    5.58    0.33
  -2   6   1    5.47    0.26
  -1   6   1   57.10    0.92
   1   6  -1   53.85    0.98
   0   6  -1   73.32    1.15
   0   6   1   72.77    1.16
   1   6   1   34.41    0.75
  -1   6  -1   35.50    0.67
  -2   6  -1    0.14    0.12
   2   6   1    0.21    0.16
   3  -6   1    1.59    0.13
   3   6   1    1.50    0.26
   4   6   1    7.15    0.43
   5   6   1   34.46    0.91
   6   6   1   39.71    1.03
   7   6   1    2.28    0.36
   8   6   1   26.29    0.91
  -9  -6  -1   11.80    0.68
   9   6   1   12.68    0.72
 -10  -6  -1   18.52    0.88
 -11  -6  -1    8.21    0.70
 -12  -6  -1    3.96    0.53
 -13  -7   1    2.35    0.53
 -12  -7   1    2.93    0.51
 -11  -7   1    0.97    0.37
 -10  -7   1    9.69    0.68
  -9  -7   1    9.75    0.67
  -8  -7   1   37.13    1.12
   8   7  -1   35.33    1.10
  -7  -7   1   84.63    1.71
   7   7  -1   86.61    1.74
   6   7  -1   70.67    1.48
   5   7  -1    1.00    0.29
  -4   7   1    0.23    0.11
   4   7  -1    0.14    0.21
  -3   7   1  106.91    1.42
   3   7  -1  108.78    1.77
  -2   7   1   45.72    0.79
   2   7  -1   45.79    0.98
  -1   7   1   21.40    0.54
   1   7  -1   21.70    0.60
   0   7  -1   11.64    0.43
   0   7   1   11.57    0.44
   1   7   1   33.98    0.79
  -1   7  -1   34.45    0.70
  -2   7  -1    0.31    0.14
   2   7   1    0.22    0.21
   3  -7   1   16.51    0.37
   3   7   1   16.37    0.60
   4   7   1   40.39    1.00
   5   7   1   39.50    1.03
   6   7   1    9.27    0.56
   7   7   1   62.71    1.45
   8   7   1   37.71    1.13
  -9  -7  -1    6.51    0.61
   9   7   1    8.14    0.61
 -10  -7  -1    2.65    0.47
 -11  -7  -1    0.01    0.36
 -12  -7  -1   10.49    0.76
 -13  -7  -1    2.39    0.54
 -13  -8   1    1.58    0.49
 -12  -8   1   14.90    0.90
 -11  -8   1   14.42    0.85
 -10  -8   1   22.28    0.99
  -9  -8   1    2.47    0.48
  -8  -8   1   -0.08    0.30
   8   8  -1    0.39    0.33
  -7  -8   1    1.34    0.37
   7   8  -1    1.41    0.36
   6   8  -1    2.81    0.42
   5   8  -1    2.02    0.32
   4   8  -1  161.82    2.53
  -4   8   1  166.35    2.01
   3   8  -1   12.34    0.56
  -3   8   1   12.60    0.38
   2   8  -1   86.80    1.53
  -2   8   1   89.79    1.34
  -1   8   1   15.02    0.49
   1   8  -1   16.32    0.57
   0   8  -1  290.41    3.69
   0   8   1  292.71    3.70
  -1   8  -1   17.93    0.52
   1   8   1   16.87    0.59
  -2   8  -1   95.19    1.40
   2   8   1   97.23    1.65
   3  -8   1   69.86    1.04
   3   8   1   70.63    1.39
   4   8   1   13.48    0.61
   5   8   1    0.19    0.25
   6   8   1   49.71    1.26
   7   8   1   15.70    0.72
   8   8   1   11.91    0.71
  -9  -8  -1    4.87    0.57
   9   8   1    4.55    0.56
 -10  -8  -1   23.79    1.03
 -11  -8  -1    7.31    0.72
 -12  -8  -1   21.45    1.05
 -13  -8  -1    1.15    0.46
 -14  -9   1    2.79    0.58
 -13  -9   1    0.15    0.43
 -12  -9   1    7.63    0.77
 -11  -9   1    1.14    0.45
 -10  -9   1    9.44    0.74
  -9  -9   1    0.88    0.40
  -8  -9   1   21.75    0.94
   8   9  -1   22.53    0.96
  -7  -9   1    6.43    0.60
   7   9  -1    6.54    0.60
   6   9  -1   12.30    0.69
   5   9  -1   27.18    0.93
  -4   9   1   18.58    0.44
   4   9  -1   18.23    0.74
  -3   9   1    0.23    0.15
   3   9  -1    0.40    0.24
   2   9  -1   18.94    0.67
  -2   9   1   17.51    0.51
   1   9  -1   38.97    0.93
  -1   9   1   40.78    0.87
   0   9  -1   37.70    0.87
   0   9   1   39.58    0.91
  -1   9  -1    0.46    0.21
   1   9   1    0.37    0.21
  -2   9  -1   28.89    0.66
   2   9   1   29.17    0.84
   3  -9   1    0.04    0.13
   3   9   1    0.30    0.24
   4   9   1   66.09    1.44
   5   9   1    5.58    0.52
   6   9   1   29.94    1.01
   7   9   1    1.61    0.39
   8   9   1    9.93    0.69
  -9  -9  -1   -0.07    0.35
   9   9   1   -0.08    0.31
 -10  -9  -1    5.59    0.66
 -11  -9  -1    0.98    0.40
 -12  -9  -1    0.65    0.47
 -13  -9  -1    2.31    0.61
 -14  -9  -1    8.95    0.96
 -14 -10   1    1.87    0.55
 -13 -10   1    1.37    0.57
 -12 -10   1    2.26    0.55
 -11 -10   1    1.69    0.54
 -10 -10   1   13.83    0.88
  -9 -10   1    1.03    0.44
  -8 -10   1    2.06    0.45
  -7 -10   1    0.00    0.33
   7  10  -1    0.16    0.25
   6  10  -1    4.24    0.51
   5  10  -1    0.52    0.32
   4  10  -1   30.94    0.99
  -3  10   1   46.10    0.89
   3  10  -1   47.52    1.16
   2  10  -1   18.57    0.67
  -2  10   1   18.48    0.57
   1  10  -1    7.63    0.48
  -1  10   1    6.36    0.43
   0  10   1   93.79    1.61
   0  10  -1   91.45    1.59
   1  10   1    2.14    0.33
  -1  10  -1    1.83    0.29
   2  10   1    3.60    0.40
  -2  10  -1    3.44    0.29
   3 -10   1    0.53    0.17
   3  10   1    0.76    0.29
   4  10   1   20.75    0.83
   5  10   1   -0.38    0.27
   6  10   1   23.22    0.94
   7  10   1    0.95    0.37
   8  10   1   18.01    0.90
  -9 -10  -1    4.35    0.58
   9  10   1    3.90    0.56
 -10 -10  -1   10.68    0.83
 -11 -10  -1    3.24    0.57
 -12 -10  -1    3.90    0.64
 -13 -10  -1    0.13    0.47
 -14 -10  -1    1.58    0.54
 -14 -11   1    0.57    0.50
 -13 -11   1    1.32    0.55
 -12 -11   1    1.02    0.51
 -11 -11   1    2.02    0.53
 -10 -11   1    6.78    0.73
  -9 -11   1    5.27    0.67
  -8 -11   1   54.36    1.57
  -7 -11   1   11.42    0.77
   7  11  -1   13.21    0.80
   6  11  -1   25.09    1.00
   5  11  -1   -0.09    0.30
   4  11  -1    9.62    0.59
   3  11  -1   55.85    1.36
  -3  11   1   57.42    1.07
  -2  11   1   -0.08    0.20
   2  11  -1   -0.18    0.24
   1  11  -1    0.15    0.24
  -1  11   1    0.05    0.20
   0  11   1   46.09    1.08
   0  11  -1   45.74    1.09
   1  11   1   18.30    0.71
  -1  11  -1   18.91    0.65
  -2  11  -1    9.40    0.45
   2  11   1    9.80    0.58
   3 -11   1    0.23    0.20
   3  11   1    0.59    0.31
   4  11   1   11.59    0.69
   5  11   1    1.70    0.35
   6  11   1   52.68    1.46
   7  11   1    4.82    0.59
   8  11   1   26.77    1.11
  -9 -11  -1    1.20    0.46
   9  11   1    0.48    0.40
 -10 -11  -1    1.32    0.50
 -11 -11  -1    4.45    0.68
 -12 -11  -1    3.91    0.66
 -13 -11  -1    5.40    0.77
 -14 -11  -1    8.95    0.95
 -14 -12   1    5.76    0.87
 -13 -12   1    6.87    0.86
 -12 -12   1   12.21    0.99
 -11 -12   1    0.01    0.41
 -10 -12   1    4.70    0.70
  -9 -12   1    2.50    0.57
  -8 -12   1   -0.10    0.36
  -7 -12   1    2.81    0.52
   7  12  -1    2.62    0.49
  -6 -12   1    1.94    0.40
   6  12  -1    2.64    0.48
   5  12  -1   21.03    0.94
   4  12  -1   38.77    1.20
   3  12  -1   -0.38    0.28
  -3  12   1    0.03    0.19
  -2  12   1   36.35    0.91
   2  12  -1   35.29    1.06
  -1  12   1   16.79    0.65
   1  12  -1   16.57    0.71
   0  12   1   88.98    1.68
   0  12  -1   89.93    1.69
   1  12   1    7.99    0.60
  -1  12  -1    7.46    0.46
   2  12   1   58.73    1.40
  -2  12  -1   56.14    1.16
   3 -12   1    8.26    0.49
   3  12   1    7.63    0.61
   4  12   1    5.97    0.60
   5  12   1    1.27    0.41
   6  12   1   13.57    0.82
   7  12   1    0.43    0.36
  -8 -12  -1   14.31    0.84
   8  12   1   13.70    0.88
  -9 -12  -1    6.39    0.73
   9  12   1    6.08    0.72
 -10 -12  -1   14.43    0.98
 -11 -12  -1    0.58    0.53
 -12 -12  -1    3.61    0.69
 -13 -12  -1    5.65    0.81
 -14 -12  -1    2.62    0.63
 -14 -13   1    0.33    0.60
 -13 -13   1    0.22    0.49
 -12 -13   1    2.32    0.63
 -11 -13   1    0.75    0.56
 -10 -13   1    6.53    0.80
  -9 -13   1    6.54    0.76
  -8 -13   1    7.45    0.78
  -7 -13   1    0.65    0.41
   7  13  -1    0.43    0.38
  -6 -13   1   13.51    0.86
   6  13  -1   13.22    0.84
  -5 -13   1   29.44    1.14
   5  13  -1   31.50    1.16
   4  13  -1    0.77    0.37
   3  13  -1    3.94    0.51
  -3  13   1    4.15    0.42
   2  13  -1    0.94    0.35
  -2  13   1    0.28    0.23
  -1  13   1   -0.36    0.22
   1  13  -1   -0.25    0.26
   0  13  -1    1.85    0.35
   0  13   1    1.97    0.37
   1 -13   1    0.94    0.28
  -1  13  -1    1.30    0.33
   1  13   1    1.43    0.36
   2  13   1   37.94    1.15
   3  13   1   12.32    0.74
   4  13   1   33.09    1.17
   5  13   1    2.91    0.51
   6  13   1   14.53    0.87
   7  13   1    1.05    0.43
  -8 -13  -1    1.98    0.52
   8  13   1    0.45    0.41
  -9 -13  -1    1.02    0.50
 -10 -13  -1    0.21    0.44
 -11 -13  -1    1.00    0.53
 -12 -13  -1    3.23    0.68
 -13 -13  -1    0.59    0.59
 -14 -13  -1    5.19    0.82
 -13 -14   1    2.00    0.65
 -12 -14   1    2.02    0.63
 -11 -14   1    0.31    0.49
 -10 -14   1    1.52    0.55
  -9 -14   1    1.65    0.53
  -8 -14   1    1.22    0.50
  -7 -14   1    1.96    0.45
  -6 -14   1    0.50    0.38
   6  14  -1    1.24    0.44
  -5 -14   1    0.98    0.45
   5  14  -1    0.90    0.43
  -4 -14   1   28.52    1.10
   4  14  -1   26.47    1.08
  -3 -14   1    4.58    0.52
   3  14  -1    3.51    0.51
  -3  14   1    4.47    0.53
  -2  14   1   34.63    0.96
   2  14  -1   31.65    1.09
  -1 -14   1   43.20    1.22
  -1  14   1   45.96    1.18
   1  14  -1   44.87    1.24
   0 -14   1    0.84    0.30
   0  14   1    0.67    0.31
   0  14  -1    0.47    0.29
   1 -14   1    2.28    0.37
  -1  14  -1    1.98    0.39
   1  14   1    1.17    0.37
   2  14   1    1.43    0.40
   3  14   1    0.62    0.37
   4  14   1    0.11    0.36
   5  14   1    7.15    0.72
   6  14   1   14.69    0.91
  -7 -14  -1    3.46    0.59
   7  14   1    2.94    0.55
  -8 -14  -1    2.74    0.57
   8  14   1    2.26    0.55
  -9 -14  -1    7.02    0.81
 -10 -14  -1    9.80    0.99
 -11 -14  -1    2.42    0.63
 -12 -14  -1    7.30    0.93
 -13 -14  -1    4.84    0.82
 -13 -15   1   -0.37    0.44
 -12 -15   1    1.27    0.61
 -11 -15   1    0.61    0.53
 -10 -15   1    2.55    0.65
  -9 -15   1    6.09    0.80
  -8 -15   1    7.22    0.80
  -7 -15   1    0.13    0.41
  -6 -15   1   13.89    0.94
  -5 -15   1    9.10    0.71
   5  15  -1    7.23    0.75
  -4 -15   1   11.41    0.81
   4  15  -1   10.18    0.71
  -3 -15   1    0.77    0.41
   3  15  -1    1.42    0.44
   2 -15  -1    0.87    0.30
  -2 -15   1    0.94    0.41
   2  15  -1    1.35    0.41
  -2  15   1    1.47    0.35
  -1 -15   1    0.94    0.36
   1  15  -1    0.79    0.36
  -1  15   1    0.82    0.35
   0 -15   1    3.74    0.51
   0  15   1    4.44    0.51
   0  15  -1    4.03    0.49
   1 -15   1    8.23    0.56
   1  15   1    9.15    0.66
   2 -15   1   43.15    1.58
   2  15   1   42.12    1.31
   3  15   1    5.44    0.63
   4  15   1    2.06    0.49
   5  15   1    1.62    0.49
  -6 -15  -1    7.86    0.79
   6  15   1    9.68    0.86
  -7 -15  -1    4.43    0.67
   7  15   1    3.24    0.61
  -8 -15  -1    3.05    0.62
  -9 -15  -1   -0.06    0.46
 -10 -15  -1    2.76    0.69
 -11 -15  -1    2.69    0.66
 -12 -15  -1    0.18    0.50
 -13 -15  -1   -0.48    0.50
 -12 -16   1    2.41    0.76
 -11 -16   1    1.53    0.61
 -10 -16   1    0.78    0.55
  -9 -16   1    5.10    0.78
  -8 -16   1   -0.08    0.45
  -7 -16   1    0.30    0.47
  -6 -16   1    2.19    0.58
  -5 -16   1    8.07    0.80
  -4 -16   1   -0.34    0.37
  -3 -16   1    2.06    0.48
   3  16  -1    2.53    0.53
   2 -16  -1   10.15    0.62
  -2 -16   1    9.28    0.72
  -2  16   1   10.39    0.64
   2  16  -1    9.58    0.74
  -1 -16   1   22.78    1.01
   1 -16  -1   23.76    0.92
  -1  16   1   22.25    0.90
   0 -16   1    9.23    0.66
   0  16   1    9.85    0.66
   1 -16   1    0.95    0.36
   1  16   1    0.67    0.37
   2  16   1    9.47    0.72
   3  16   1    7.39    0.73
   4  16   1    0.19    0.41
  -5 -16  -1   -0.82    0.33
   5  16   1    0.32    0.41
  -6 -16  -1    0.49    0.46
   6  16   1    0.36    0.44
  -7 -16  -1    0.37    0.48
   7  16   1    0.37    0.47
  -8 -16  -1    7.10    0.84
  -9 -16  -1    8.19    0.95
 -10 -16  -1    2.22    0.64
 -11 -16  -1    1.52    0.63
 -12 -16  -1   -0.30    0.50
 -12 -17   1   -0.11    0.53
 -11 -17   1    2.17    0.72
 -10 -17   1    3.07    0.72
  -9 -17   1    3.81    0.74
  -8 -17   1    7.16    0.89
  -7 -17   1    1.78    0.57
  -6 -17   1    0.40    0.45
  -5 -17   1   11.80    0.93
  -4 -17   1    0.03    0.43
  -3 -17   1    2.51    0.55
  -2 -17   1    0.11    0.37
   1 -17  -1    0.15    0.32
  -1 -17   1    0.74    0.39
  -1  17   1    0.69    0.34
   0 -17   1    1.34    0.38
   0 -17  -1    1.04    0.41
   0  17   1    1.60    0.42
  -1 -17  -1    0.49    0.43
   1 -17   1    0.91    0.37
   1  17   1    0.67    0.37
  -2 -17  -1    5.84    0.66
   2  17   1    6.02    0.67
  -3 -17  -1    6.42    0.72
   3  17   1    7.15    0.74
  -4 -17  -1    2.47    0.58
   4  17   1    3.46    0.63
  -5 -17  -1    7.19    0.81
   5  17   1    8.43    0.86
  -6 -17  -1   14.54    1.02
   6  17   1   12.08    0.98
  -7 -17  -1    0.48    0.49
  -8 -17  -1   -0.38    0.48
  -9 -17  -1    3.29    0.72
 -10 -17  -1   -0.23    0.47
 -11 -17  -1    1.52    0.65
 -12 -17  -1    3.30    0.79
 -11 -18   1   -0.22    0.55
 -10 -18   1   -0.03    0.53
  -9 -18   1    0.11    0.52
  -8 -18   1    2.23    0.65
  -7 -18   1    0.88    0.54
  -6 -18   1    4.31    0.71
  -5 -18   1    4.04    0.68
  -4 -18   1    6.37    0.78
  -3 -18   1    4.59    0.70
  -2 -18   1    1.29    0.47
  -1 -18   1   15.69    0.89
   1 -18  -1   14.81    0.80
   0 -18   1    0.01    0.36
   0 -18  -1   -0.09    0.37
   1 -18   1    4.13    0.54
  -1 -18  -1    4.13    0.61
   1  18   1    4.12    0.63
  -2 -18  -1    1.52    0.48
   2  18   1    1.00    0.46
  -3 -18  -1    1.35    0.49
   3  18   1    1.39    0.48
  -4 -18  -1   -0.27    0.40
   4  18   1    0.13    0.43
  -5 -18  -1    3.77    0.68
  -6 -18  -1    0.72    0.52
  -7 -18  -1    8.97    1.00
  -8 -18  -1    4.16    0.78
  -9 -18  -1    3.71    0.76
 -10 -18  -1    6.79    0.95
 -11 -18  -1    0.20    0.59
 -10 -19   1   -0.51    0.65
  -9 -19   1    8.95    1.04
  -8 -19   1    0.76    0.57
  -7 -19   1    5.13    0.80
  -6 -19   1    2.33    0.67
  -5 -19   1    9.33    0.95
  -4 -19   1    2.11    0.59
  -3 -19   1    1.08    0.51
  -2 -19   1    0.12    0.40
  -1 -19   1    1.95    0.53
   0 -19  -1    0.58    0.38
   0 -19   1    0.54    0.41
  -1 -19  -1    2.09    0.54
  -2 -19  -1    0.71    0.46
  -3 -19  -1   14.44    1.00
  -4 -19  -1   -0.77    0.40
  -5 -19  -1    5.53    0.80
  -6 -19  -1    1.22    0.58
  -7 -19  -1    1.37    0.63
  -8 -19  -1    0.50    0.56
  -9 -19  -1    3.95    0.81
 -10 -19  -1    2.35    0.72
  -9 -20   1    1.06    0.65
  -8 -20   1   -0.21    0.52
  -7 -20   1    0.10    0.53
  -6 -20   1    0.46    0.54
  -5 -20   1    1.71    0.61
  -4 -20   1    2.03    0.67
  -3 -20   1    1.60    0.63
  -2 -20   1    2.58    0.58
  -1 -20   1   11.72    0.86
   0 -20  -1   -0.20    0.35
   0 -20   1    0.71    0.51
  -1 -20  -1    1.51    0.54
  -2 -20  -1    1.32    0.57
  -3 -20  -1    0.30    0.50
  -4 -20  -1    3.48    0.68
  -5 -20  -1    2.81    0.74
  -6 -20  -1    1.20    0.58
  -7 -20  -1    4.34    0.79
  -8 -20  -1    0.88    0.62
  -9 -20  -1    1.68    0.68
  -8 -21   1   -0.04    0.56
  -7 -21   1    1.43    0.73
  -6 -21   1    0.69    0.60
  -5 -21   1   -0.17    0.59
  -4 -21   1   -0.48    0.50
  -3 -21   1    0.06    0.47
  -2 -21   1   -0.28    0.40
  -1 -21   1    0.30    0.40
  -1 -21  -1    0.53    0.49
  -2 -21  -1    4.92    0.77
  -3 -21  -1   10.47    0.96
  -4 -21  -1    2.59    0.65
  -5 -21  -1    0.08    0.54
  -6 -21  -1    0.47    0.59
  -7 -21  -1    1.18    0.69
  -8 -21  -1    1.70    0.66
  -7 -22   1    0.06    0.60
  -6 -22   1   -1.15    0.48
  -5 -22   1    1.82    0.66
  -4 -22   1   -0.34    0.47
  -3 -22   1    1.21    0.57
  -2 -22   1    1.72    0.61
  -1 -22  -1    0.53    0.57
  -2 -22  -1    1.03    0.57
  -3 -22  -1    0.50    0.51
  -4 -22  -1    0.72    0.53
  -5 -22  -1   -0.53    0.50
  -6 -22  -1    0.20    0.58
  -7 -22  -1    6.52    0.96
  -5 -23   1    5.80    0.92
  -4 -23   1    0.04    0.62
  -3 -23   1    0.38    0.60
  -2 -23   1   -0.20    0.57
  -2 -23  -1    1.28    0.53
  -3 -23  -1    9.14    0.96
  -4 -23  -1    1.65    0.65
  -5 -23  -1    0.76    0.68
  -9   0   2   -0.09    0.19
  -8   0   2   38.57    0.84
  -7   0   2   -0.17    0.13
  -6   0   2  106.84    1.53
  -5   0   2   -0.11    0.13
  -4   0   2  196.40    2.40
  -3   0   2   -0.06    0.09
  -2   0   2  467.16    5.21
  -1   0   2   -0.13    0.04
   5   0   2    0.23    0.21
   6   0   2  105.75    1.52
   7   0   2   -0.12    0.12
  -8   0  -2   98.15    1.54
  -9   0  -2   -0.18    0.18
 -10  -1   2   55.45    1.19
  -9  -1   2   13.44    0.57
  -8  -1   2    1.31    0.25
  -8   1   2    1.22    0.21
  -7  -1   2    0.53    0.19
  -7   1   2    0.92    0.18
  -6  -1   2   64.56    1.11
  -6   1   2   65.73    1.01
  -5  -1   2   11.38    0.41
  -5   1   2   11.01    0.34
  -4  -1   2    2.90    0.24
  -4   1   2    2.82    0.19
  -3  -1   2   -0.12    0.09
  -3   1   2   -0.09    0.07
  -2  -1   2   88.60    1.17
  -2   1   2   89.44    1.09
  -1  -1   2    9.89    0.23
  -1   1   2    9.91    0.21
   0   1   2  292.29    3.43
   1  -1   2   24.29    0.38
   1   1   2   24.79    0.41
   2  -1   2  238.46    2.73
   2   1   2  248.79    2.86
   3  -1   2   13.02    0.26
   3   1   2   13.36    0.34
   4  -1   2   61.74    0.86
   4   1   2   60.44    0.96
   5  -1   2   37.65    0.64
   5   1   2   38.88    0.81
   6  -1   2   10.32    0.33
  -7   1  -2   -0.01    0.12
  -8  -1  -2   16.24    0.57
  -8   1  -2   16.26    0.48
  -9  -1  -2    0.40    0.24
 -10  -1  -2   24.56    1.06
 -10  -2   2   20.76    0.75
  -9  -2   2    7.97    0.50
  -8  -2   2   10.74    0.52
  -8   2   2   12.60    0.58
  -7  -2   2    3.22    0.31
  -7   2   2    3.56    0.23
  -6  -2   2   52.13    1.01
  -6   2   2   52.52    0.82
  -5  -2   2   24.44    0.62
  -5   2   2   24.55    0.47
  -4  -2   2  277.38    3.38
  -4   2   2  272.41    3.15
  -3  -2   2   68.66    1.05
  -3   2   2   69.32    0.89
   3   2  -2   69.71    1.06
  -2  -2   2  187.34    2.29
  -2   2   2  186.98    2.14
  -1  -2   2   -0.05    0.08
  -1   2   2    0.01    0.08
   0  -2   2   27.70    0.48
   0   2   2   28.32    0.46
   1  -2   2   11.31    0.21
   1   2   2   11.88    0.29
   2  -2   2  118.49    1.35
   2   2   2  120.99    1.56
   3  -2   2    0.09    0.04
   3   2   2    0.12    0.11
   4  -2   2   93.20    1.14
   4   2   2   94.80    1.41
   5  -2   2   35.80    0.56
  -5   2  -2   35.01    0.55
   5   2   2   35.67    0.76
  -6   2  -2  122.89    1.56
   6   2   2  123.64    1.84
  -7   2  -2    5.02    0.24
   7   2   2    4.80    0.36
   8   2   2   88.46    1.56
  -9  -2  -2    5.21    0.45
 -10  -2  -2   10.70    0.57
 -11  -3   2    1.10    0.32
 -10  -3   2   58.36    1.34
  -9  -3   2   18.22    0.72
  -8  -3   2    7.48    0.46
  -7  -3   2    0.02    0.19
  -7   3   2   -0.03    0.10
  -6  -3   2   74.01    1.32
  -6   3   2   69.98    0.97
  -5  -3   2    8.63    0.41
   5   3  -2    9.05    0.42
  -5   3   2    8.94    0.24
  -4  -3   2   11.90    0.44
   4   3  -2   12.49    0.45
  -4   3   2   12.44    0.27
  -3  -3   2   34.71    0.69
   3   3  -2   36.12    0.71
  -3   3   2   36.45    0.51
  -2   3   2   57.49    0.75
   2   3  -2   56.26    0.91
  -1  -3   2  311.28    3.63
  -1   3   2  309.74    3.54
   1   3  -2  313.89    3.64
   0  -3   2   77.70    1.03
   0   3   2   76.73    1.05
   1  -3   2   64.58    0.84
   1   3   2   62.32    0.94
   2  -3   2  458.76    5.27
   2   3   2  468.17    5.36
   3   3   2    2.56    0.23
   4   3   2  181.20    2.43
   5   3   2    0.01    0.16
   6   3   2    6.97    0.38
   7   3   2    2.49    0.31
   8   3   2   23.52    0.75
  -9  -3  -2    0.46    0.26
   9   3   2    0.82    0.26
 -10  -3  -2   28.01    0.92
 -11  -3  -2    0.65    0.29
 -12  -4   2    0.88    0.37
 -11  -4   2    5.79    0.53
 -10  -4   2    6.37    0.51
  -9  -4   2    2.60    0.40
  -8  -4   2   17.93    0.69
  -7  -4   2    1.53    0.29
  -6  -4   2   60.86    1.20
  -5  -4   2   42.88    0.92
  -5   4   2   43.08    0.58
   5   4  -2   42.94    0.94
  -4   4   2   89.66    1.06
   4   4  -2   84.45    1.41
   3   4  -2    0.10    0.16
  -3   4   2    0.11    0.08
  -2   4   2   16.26    0.33
   2   4  -2   14.95    0.44
   1   4  -2  565.27    6.38
  -1   4   2  553.35    6.27
   0  -4   2  350.40    4.02
   0   4   2  347.32    4.04
   0   4  -2  343.64    4.01
   1   4   2    0.86    0.15
   2  -4   2    1.82    0.11
   2   4   2    1.79    0.19
   3   4   2   31.80    0.72
   4   4   2   10.14    0.45
   5   4   2  109.47    1.74
   6   4   2   84.59    1.51
   7   4   2   14.22    0.61
   8   4   2   78.40    1.55
  -9  -4  -2    9.34    0.57
   9   4   2   10.22    0.57
 -10  -4  -2    1.71    0.36
 -11  -4  -2    0.58    0.28
 -12  -4  -2    3.82    0.61
 -12  -5   2    7.14    0.67
 -11  -5   2    8.37    0.66
 -10  -5   2   21.76    0.87
  -9  -5   2   27.88    0.94
  -8  -5   2    6.87    0.52
  -7  -5   2    4.26    0.43
  -6  -5   2   42.69    1.02
   6   5  -2   42.72    1.02
  -5  -5   2   13.46    0.55
   5   5  -2   13.17    0.54
   4   5  -2    5.22    0.37
  -4   5   2    5.28    0.17
  -3   5   2   38.10    0.59
   3   5  -2   38.96    0.85
   2   5  -2   37.47    0.78
  -2   5   2   37.21    0.61
  -1   5   2   35.72    0.64
   1   5  -2   36.35    0.72
   0   5   2   64.37    1.00
   0   5  -2   62.00    0.98
  -1   5  -2   32.16    0.59
   1   5   2   34.94    0.69
   2  -5   2  109.54    1.36
   2   5   2  107.36    1.61
   3   5   2   46.78    0.96
   4   5   2   32.49    0.81
   5   5   2    1.34    0.25
   6   5   2    4.43    0.39
   7   5   2   73.62    1.48
   8   5   2   21.22    0.81
  -9  -5  -2   12.49    0.67
   9   5   2   12.33    0.65
 -10  -5  -2   17.56    0.82
 -11  -5  -2    4.80    0.53
 -12  -5  -2    6.90    0.63
 -13  -6   2    3.19    0.56
 -12  -6   2    0.69    0.41
 -11  -6   2    1.13    0.42
 -10  -6   2    0.51    0.32
  -9  -6   2    3.21    0.45
  -8  -6   2   -0.08    0.28
  -7  -6   2   15.42    0.68
  -6  -6   2   14.27    0.63
   6   6  -2   14.88    0.63
   5   6  -2   92.90    1.65
   4   6  -2   31.80    0.82
  -4   6   2   32.25    0.50
   3   6  -2    0.36    0.21
  -3   6   2    0.36    0.12
  -2   6   2  130.90    1.70
   2   6  -2  130.89    1.92
  -1   6   2  248.49    3.03
   1   6  -2  247.57    3.14
   0   6   2   96.96    1.43
   0   6  -2   95.11    1.40
   1   6   2   13.96    0.48
  -1   6  -2   15.72    0.42
   2  -6   2   81.98    1.14
   2   6   2   83.92    1.39
   3  -6   2   22.81    0.41
   3   6   2   23.61    0.69
   4   6   2    5.80    0.41
   5   6   2  150.44    2.34
   6   6   2   31.19    0.91
   7   6   2   33.61    0.99
   8   6   2   24.74    0.89
   9   6   2   43.86    1.23
 -10  -6  -2    3.83    0.51
 -11  -6  -2    6.84    0.64
 -12  -6  -2    6.48    0.67
 -13  -7   2    4.25    0.64
 -12  -7   2    1.61    0.47
 -11  -7   2    5.26    0.60
 -10  -7   2   17.42    0.85
  -9  -7   2   33.13    1.10
  -8  -7   2   12.24    0.70
  -7  -7   2   26.22    0.91
  -6  -7   2   12.10    0.62
   6   7  -2   11.91    0.57
   5   7  -2   18.99    0.71
  -4   7   2    0.70    0.12
   4   7  -2    0.41    0.23
  -3   7   2   53.81    0.84
   3   7  -2   53.27    1.12
   2   7  -2    6.67    0.40
  -2   7   2    6.19    0.30
  -1   7   2   66.26    1.09
   1   7  -2   66.19    1.18
   0   7   2    2.34    0.26
   0   7  -2    2.61    0.28
  -1   7  -2   49.55    0.87
   1   7   2   47.37    0.97
   2  -7   2    7.19    0.29
   2   7   2    8.13    0.44
   3  -7   2   70.10    0.97
   3   7   2   69.81    1.32
   4   7   2   36.85    0.93
   5   7   2   11.65    0.55
   6   7   2    0.00    0.23
   7   7   2   29.60    0.97
   8   7   2    1.76    0.38
   9   7   2    3.99    0.49
 -10  -7  -2    8.36    0.71
  10   7   2    6.74    0.64
 -11  -7  -2    9.85    0.72
 -12  -7  -2    0.44    0.40
 -13  -7  -2   23.94    1.10
 -13  -8   2    9.75    0.86
 -12  -8   2    2.22    0.54
 -11  -8   2    6.05    0.66
 -10  -8   2    1.03    0.40
  -9  -8   2    3.32    0.51
  -8  -8   2    0.86    0.37
  -7  -8   2    0.11    0.31
   7   8  -2    0.74    0.32
  -6  -8   2   14.05    0.70
   6   8  -2   14.48    0.70
   5   8  -2   56.26    1.30
  -4   8   2    2.64    0.21
   4   8  -2    2.65    0.36
  -3   8   2   39.53    0.73
   3   8  -2   39.60    0.98
  -2   8   2    3.05    0.26
   2   8  -2    3.07    0.33
  -1   8   2   80.34    1.31
   1   8  -2   79.00    1.37
   0   8  -2    9.21    0.43
   0   8   2    8.84    0.43
   1   8   2   15.14    0.56
  -1   8  -2   15.20    0.49
   2  -8   2    0.10    0.13
   2   8   2    0.01    0.19
   3  -8   2    0.20    0.12
   3   8   2    0.71    0.25
   4   8   2    4.20    0.42
   5   8   2   87.02    1.71
   6   8   2   42.82    1.17
   7   8   2   10.86    0.66
   8   8   2    1.71    0.40
   9   8   2   24.16    0.99
 -10  -8  -2   -0.09    0.36
  10   8   2    0.23    0.32
 -11  -8  -2    5.20    0.67
 -12  -8  -2    1.32    0.49
 -13  -8  -2    1.19    0.47
 -14  -9   2    0.32    0.44
 -13  -9   2    7.86    0.84
 -12  -9   2    1.21    0.50
 -11  -9   2    4.00    0.58
 -10  -9   2    2.76    0.51
  -9  -9   2   30.69    1.14
  -8  -9   2    2.42    0.46
  -7  -9   2   22.79    0.92
   7   9  -2   20.98    0.89
  -6  -9   2   21.42    0.86
   6   9  -2   19.85    0.80
   5   9  -2    4.80    0.49
   4   9  -2   12.38    0.63
  -4   9   2   11.02    0.36
   3   9  -2    1.60    0.30
  -3   9   2    2.10    0.23
   2   9  -2   86.23    1.56
  -2   9   2   83.20    1.35
  -1   9   2   56.30    1.07
   1   9  -2   56.10    1.15
   0   9   2    3.65    0.34
   0   9  -2    3.43    0.32
   1  -9   2   51.73    0.99
  -1   9  -2   51.68    1.00
   1   9   2   52.29    1.12
   2  -9   2   30.03    0.82
   2   9   2   29.93    0.86
   3  -9   2   37.57    0.71
   3   9   2   37.56    1.01
   4   9   2    0.45    0.28
   5   9   2   14.77    0.67
   6   9   2    0.37    0.31
   7   9   2    0.94    0.35
   8   9   2    6.65    0.64
   9   9   2    3.35    0.52
 -10  -9  -2    0.19    0.36
  10   9   2   -0.64    0.28
 -11  -9  -2    1.18    0.43
 -12  -9  -2    8.50    0.82
 -13  -9  -2   15.64    1.06
 -14 -10   2    0.71    0.47
 -13 -10   2    2.40    0.64
 -12 -10   2    0.56    0.42
 -11 -10   2    4.33    0.65
 -10 -10   2    0.32    0.39
  -9 -10   2    3.43    0.55
  -8 -10   2    3.18    0.52
  -7 -10   2    4.36    0.52
  -6 -10   2    6.45    0.60
   6  10  -2    7.87    0.62
  -5 -10   2   37.97    1.14
   5  10  -2   38.72    1.15
   4  10  -2    8.92    0.60
  -4  10   2    8.98    0.37
  -3  10   2   88.27    1.40
   3  10  -2   88.37    1.71
   2  10  -2   16.01    0.66
  -2  10   2   15.51    0.54
   1  10  -2  134.62    2.13
  -1  10   2  131.09    2.02
   0  10   2    2.11    0.31
   0  10  -2    2.67    0.32
   1 -10   2    2.83    0.29
   1  10   2    2.87    0.36
  -1  10  -2    3.34    0.33
   2  10   2   23.79    0.80
   3 -10   2    0.19    0.16
   3  10   2    0.77    0.30
   4  10   2   17.51    0.78
   5  10   2   20.93    0.87
   6  10   2   11.93    0.67
   7  10   2   20.35    0.92
   8  10   2    2.43    0.49
  -9 -10  -2   44.72    1.44
   9  10   2   44.18    1.42
 -10 -10  -2   -0.18    0.36
  10  10   2    0.03    0.35
 -11 -10  -2    5.57    0.70
 -12 -10  -2    2.32    0.57
 -13 -10  -2    0.90    0.52
 -14 -10  -2    0.47    0.50
 -14 -11   2    0.37    0.49
 -13 -11   2    1.37    0.56
 -12 -11   2   -0.28    0.40
 -11 -11   2    9.60    0.89
 -10 -11   2    0.89    0.43
  -9 -11   2   30.69    1.23
  -8 -11   2    0.70    0.39
  -7 -11   2   22.15    0.99
  -6 -11   2    3.73    0.49
   6  11  -2    2.72    0.47
  -5 -11   2    2.77    0.45
   5  11  -2    2.83    0.45
   4  11  -2    3.00    0.45
  -3  11   2    0.05    0.19
   3  11  -2    0.66    0.32
  -2  11   2    2.66    0.31
   2  11  -2    2.10    0.36
  -1  11   2   14.60    0.59
   1  11  -2   15.35    0.65
   0 -11   2   49.83    1.12
   0  11  -2   48.61    1.11
   0  11   2   50.93    1.15
   1 -11   2   37.91    0.91
   1  11   2   35.85    1.00
  -1  11  -2   36.01    0.89
   2  11   2   20.70    0.79
   3 -11   2   69.34    1.21
   3  11   2   67.32    1.53
   4  11   2    4.50    0.48
   5  11   2   25.01    0.98
   6  11   2    0.45    0.34
   7  11   2   -0.15    0.33
   8  11   2   -0.23    0.32
  -9 -11  -2    2.30    0.47
   9  11   2    1.83    0.49
 -10 -11  -2    1.08    0.51
 -11 -11  -2    3.76    0.65
 -12 -11  -2    1.71    0.53
 -13 -11  -2    8.13    0.90
 -14 -11  -2    1.00    0.52
 -14 -12   2    0.03    0.57
 -13 -12   2    7.84    0.91
 -12 -12   2    0.73    0.52
 -11 -12   2    1.99    0.55
 -10 -12   2    1.23    0.48
  -9 -12   2    0.49    0.36
  -8 -12   2    2.69    0.53
  -7 -12   2    6.72    0.69
  -6 -12   2    5.08    0.60
   6  12  -2    3.78    0.55
  -5 -12   2   10.72    0.73
   5  12  -2   11.40    0.74
  -4 -12   2   25.21    0.97
   4  12  -2   24.06    0.96
  -3 -12   2   12.45    0.64
   3  12  -2   11.59    0.69
  -3  12   2   11.60    0.51
  -2  12   2    0.91    0.27
   2  12  -2    0.96    0.28
  -1 -12   2   33.07    0.98
   1  12  -2   33.86    0.99
  -1  12   2   31.80    0.90
   0 -12   2    0.99    0.31
   0  12  -2    0.46    0.27
   0  12   2    0.69    0.30
   1 -12   2    0.57    0.26
   1  12   2    0.37    0.29
   2  12   2   15.85    0.75
   3  12   2    0.81    0.35
   4  12   2   23.19    0.96
   5  12   2   11.64    0.76
   6  12   2    0.31    0.35
   7  12   2   22.88    1.05
   8  12   2    0.54    0.40
  -9 -12  -2   13.90    0.87
   9  12   2   13.86    0.92
 -10 -12  -2    1.76    0.52
 -11 -12  -2    2.75    0.61
 -12 -12  -2    3.16    0.67
 -13 -12  -2    0.24    0.47
 -14 -12  -2    0.11    0.48
 -14 -13   2   -0.34    0.55
 -13 -13   2    1.68    0.61
 -12 -13   2   -0.03    0.45
 -11 -13   2   12.39    0.98
 -10 -13   2    0.32    0.46
  -9 -13   2   16.27    1.02
  -8 -13   2    0.07    0.31
  -7 -13   2   12.63    0.86
  -6 -13   2    1.30    0.45
  -5 -13   2    4.02    0.56
   5  13  -2    4.61    0.58
  -4 -13   2    4.36    0.55
   4  13  -2    3.81    0.52
  -3 -13   2    5.97    0.58
  -3  13   2    6.20    0.43
   3  13  -2    5.98    0.60
  -2 -13   2    3.08    0.46
  -2  13   2    3.64    0.41
   2  13  -2    3.26    0.46
  -1 -13   2    7.04    0.55
  -1  13   2    9.23    0.58
   1  13  -2    7.86    0.57
   0 -13   2   19.81    0.78
   0  13   2   19.74    0.81
   0  13  -2   19.08    0.79
   1 -13   2    8.79    0.54
   1  13   2   11.36    0.65
   2  13   2    9.07    0.64
   3  13   2   31.12    1.09
   4  13   2    8.11    0.70
   5  13   2    6.42    0.67
   6  13   2    0.35    0.37
   7  13   2   -0.06    0.36
   8  13   2    0.70    0.34
  -9 -13  -2    1.57    0.51
   9  13   2    3.00    0.59
 -10 -13  -2   -0.52    0.39
 -11 -13  -2   10.74    1.00
 -12 -13  -2    1.27    0.54
 -13 -13  -2    8.12    0.98
 -14 -13  -2    0.68    0.59
 -13 -14   2    4.44    0.85
 -12 -14   2   -0.05    0.48
 -11 -14   2    1.02    0.56
 -10 -14   2    0.10    0.46
  -9 -14   2   -0.42    0.40
  -8 -14   2    5.83    0.68
  -7 -14   2    7.24    0.76
  -6 -14   2    1.11    0.46
  -5 -14   2   17.96    0.95
  -4 -14   2    5.70    0.62
   4  14  -2    4.80    0.60
  -3 -14   2   20.28    0.91
   3  14  -2   19.65    0.92
  -3  14   2   18.38    0.68
  -2 -14   2    8.65    0.65
  -2  14   2    8.44    0.56
   2  14  -2    9.11    0.67
  -1 -14   2   13.13    0.71
   1  14  -2   13.63    0.73
  -1  14   2   14.01    0.67
   0 -14   2    5.28    0.52
   0  14   2    4.57    0.49
   1 -14   2    2.56    0.40
   1  14   2    1.89    0.40
   2  14   2    0.41    0.35
   3  14   2    0.63    0.37
   4  14   2    7.78    0.71
   5  14   2    7.23    0.73
   6  14   2    1.47    0.40
   7  14   2   12.88    0.91
  -8 -14  -2    5.15    0.70
   8  14   2    5.67    0.73
  -9 -14  -2    7.42    0.83
   9  14   2    7.00    0.81
 -10 -14  -2    0.64    0.49
 -11 -14  -2    6.80    0.87
 -12 -14  -2    0.07    0.47
 -13 -14  -2   -0.04    0.48
 -13 -15   2    0.37    0.55
 -12 -15   2    0.34    0.60
 -11 -15   2    5.02    0.79
 -10 -15   2    3.37    0.68
  -9 -15   2    6.83    0.85
  -8 -15   2   15.42    1.04
  -7 -15   2   11.19    0.90
  -6 -15   2    3.21    0.57
  -5 -15   2    4.24    0.63
  -4 -15   2    3.46    0.55
  -3 -15   2    1.42    0.43
  -2 -15   2    0.45    0.36
  -2  15   2    0.60    0.28
  -1 -15   2   10.75    0.70
  -1  15   2   11.85    0.69
   0 -15   2   22.51    0.92
   0  15   2   20.57    0.87
   1 -15   2   12.42    0.68
   1  15   2   14.50    0.82
   2  15   2    0.61    0.36
   3  15   2   12.95    0.82
   4  15   2   10.00    0.79
   5  15   2    3.10    0.57
   6  15   2    2.75    0.51
  -7 -15  -2    1.05    0.47
   7  15   2    0.14    0.41
  -8 -15  -2    0.22    0.44
   8  15   2    0.22    0.43
  -9 -15  -2    0.53    0.48
 -10 -15  -2    2.29    0.65
 -11 -15  -2    0.27    0.52
 -12 -15  -2    1.37    0.60
 -13 -15  -2    2.36    0.69
 -12 -16   2    4.77    0.85
 -11 -16   2    0.47    0.55
 -10 -16   2    0.16    0.52
  -9 -16   2    0.28    0.39
  -8 -16   2    2.75    0.64
  -7 -16   2    0.36    0.48
  -6 -16   2   -0.33    0.40
  -5 -16   2    0.48    0.45
  -4 -16   2   13.02    0.90
  -3 -16   2    5.40    0.64
  -2 -16   2    1.83    0.45
  -2  16   2    2.21    0.40
  -1 -16   2    7.42    0.66
  -1  16   2    7.85    0.63
   0 -16   2    9.34    0.65
   0  16   2    8.36    0.64
   1 -16   2    0.83    0.32
   1  16   2    1.42    0.45
   2  16   2    2.08    0.51
   3  16   2    2.63    0.54
   4  16   2    2.85    0.57
   5  16   2    1.20    0.47
   6  16   2    1.50    0.50
  -7 -16  -2    9.42    0.92
   7  16   2   11.67    1.01
  -8 -16  -2    8.46    0.89
   8  16   2    8.40    0.92
  -9 -16  -2    0.45    0.51
 -10 -16  -2    4.78    0.79
 -11 -16  -2    0.01    0.58
 -12 -16  -2    0.53    0.57
 -12 -17   2    0.12    0.61
 -11 -17   2    2.54    0.73
 -10 -17   2    0.95    0.56
  -9 -17   2    2.13    0.66
  -8 -17   2   12.03    1.07
  -7 -17   2    2.42    0.62
  -6 -17   2    0.30    0.46
  -5 -17   2   -0.42    0.39
  -4 -17   2    0.46    0.45
  -3 -17   2   -0.81    0.34
   2 -17  -2    0.08    0.32
  -2 -17   2   -0.25    0.33
  -2  17   2   -0.03    0.27
  -1 -17   2    4.44    0.58
   1 -17  -2    4.89    0.52
  -1  17   2    4.43    0.52
   0 -17   2    3.34    0.51
   0  17   2    2.71    0.50
   1 -17   2    2.80    0.47
   1  17   2    2.71    0.53
   2  17   2    0.63    0.41
   3  17   2    3.84    0.61
   4  17   2   12.35    0.91
  -5 -17  -2    1.99    0.57
   5  17   2    1.90    0.55
  -6 -17  -2    2.03    0.55
   6  17   2    1.71    0.56
  -7 -17  -2   -0.22    0.39
   7  17   2    0.33    0.49
  -8 -17  -2    2.77    0.70
  -9 -17  -2   -0.35    0.45
 -10 -17  -2    0.11    0.52
 -11 -17  -2    6.43    0.92
 -12 -17  -2    3.25    0.83
 -11 -18   2   -0.89    0.49
 -10 -18   2    0.37    0.56
  -9 -18   2    1.18    0.61
  -8 -18   2   -0.11    0.49
  -7 -18   2    3.70    0.70
  -6 -18   2   -0.30    0.46
  -5 -18   2    1.81    0.56
  -4 -18   2   22.55    1.16
  -3 -18   2    4.76    0.65
  -2 -18   2    4.26    0.60
  -1 -18   2    0.54    0.38
   1 -18  -2    0.31    0.37
  -1  18   2    0.27    0.39
   0 -18  -2    0.89    0.43
   0 -18   2    0.25    0.33
   0  18   2    0.63    0.42
  -1 -18  -2    1.95    0.51
   1 -18   2    1.66    0.39
   1  18   2    2.37    0.54
  -2 -18  -2    0.27    0.41
   2  18   2   -0.26    0.36
  -3 -18  -2    0.57    0.46
   3  18   2    1.35    0.52
  -4 -18  -2   13.06    0.97
   4  18   2   13.48    0.97
  -5 -18  -2    1.82    0.56
   5  18   2    1.01    0.51
  -6 -18  -2    0.28    0.49
   6  18   2   -0.37    0.44
  -7 -18  -2   11.13    1.07
  -8 -18  -2    2.06    0.66
  -9 -18  -2    0.68    0.60
 -10 -18  -2    3.37    0.78
 -11 -18  -2    1.35    0.71
 -10 -19   2    0.91    0.66
  -9 -19   2   -0.46    0.49
  -8 -19   2    9.58    1.05
  -7 -19   2    1.25    0.59
  -6 -19   2    6.67    0.87
  -5 -19   2    1.65    0.58
  -4 -19   2    0.88    0.49
  -3 -19   2   -0.11    0.42
  -2 -19   2    0.61    0.46
   1 -19  -2    2.39    0.59
  -1 -19   2    1.34    0.50
   0 -19   2   11.88    0.85
   0 -19  -2   14.58    0.91
  -1 -19  -2    1.08    0.50
   1  19   2    1.02    0.46
  -2 -19  -2    3.67    0.61
   2  19   2    3.63    0.61
  -3 -19  -2    2.35    0.58
   3  19   2    3.79    0.65
  -4 -19  -2    3.08    0.64
   4  19   2    3.25    0.65
  -5 -19  -2    0.66    0.52
  -6 -19  -2    0.57    0.55
  -7 -19  -2   -0.19    0.53
  -8 -19  -2    1.46    0.64
  -9 -19  -2    5.32    0.87
 -10 -19  -2   -0.26    0.51
  -9 -20   2    0.36    0.60
  -8 -20   2    1.63    0.67
  -7 -20   2   -0.38    0.51
  -6 -20   2    1.26    0.61
  -5 -20   2    0.72    0.53
  -4 -20   2    2.48    0.64
  -3 -20   2    0.47    0.49
  -2 -20   2    6.38    0.77
  -1 -20   2    1.29    0.47
   0 -20  -2    2.90    0.56
  -1 -20  -2    0.85    0.50
  -2 -20  -2    1.80    0.56
  -3 -20  -2    1.89    0.60
  -4 -20  -2    5.13    0.78
  -5 -20  -2    0.79    0.57
  -6 -20  -2    1.80    0.63
  -7 -20  -2    2.15    0.67
  -8 -20  -2    1.85    0.68
  -9 -20  -2    1.23    0.72
  -8 -21   2    4.87    0.90
  -7 -21   2   -0.12    0.64
  -6 -21   2   -0.05    0.52
  -5 -21   2    1.61    0.62
  -4 -21   2   -1.74    0.51
  -3 -21   2    0.94    0.60
  -2 -21   2    0.66    0.52
  -1 -21   2    1.41    0.49
  -1 -21  -2   -0.29    0.40
  -2 -21  -2    1.28    0.54
  -3 -21  -2    0.85    0.53
  -4 -21  -2    2.83    0.67
  -5 -21  -2    0.31    0.56
  -6 -21  -2    5.58    0.88
  -7 -21  -2    1.00    0.62
  -8 -21  -2    1.15    0.69
  -7 -22   2    1.53    0.64
  -6 -22   2    0.04    0.57
  -5 -22   2    0.29    0.54
  -4 -22   2    2.74    0.68
  -3 -22   2    0.50    0.52
  -2 -22   2    0.47    0.48
  -1 -22  -2    1.09    0.51
  -2 -22  -2    1.39    0.52
  -3 -22  -2    0.75    0.56
  -4 -22  -2    2.85    0.68
  -5 -22  -2   -0.28    0.53
  -6 -22  -2    0.87    0.62
  -7 -22  -2    2.15    0.69
  -5 -23   2   -0.34    0.51
  -4 -23   2    0.16    0.62
  -3 -23   2   -0.57    0.46
  -2 -23  -2    2.65    0.69
  -3 -23  -2    0.51    0.52
  -4 -23  -2    0.64    0.55
  -5 -23  -2   -0.09    0.65
  -9   0   3   95.34    1.57
  -8   0   3   -0.12    0.17
  -7   0   3    0.07    0.15
  -6   0   3    0.17    0.15
  -5   0   3  245.69    3.01
  -4   0   3   -0.25    0.12
  -3   0   3   91.67    1.22
  -2   0   3    0.03    0.09
  -1   0   3  116.81    1.41
   0   0   3   -0.39    0.06
   6   0   3    0.15    0.12
   7   0   3  104.46    1.57
  -8   0  -3    0.17    0.18
   8   0   3    0.28    0.18
  -9   0  -3   47.75    1.00
 -10  -1   3    5.74    0.44
  -9  -1   3   81.18    1.47
  -8  -1   3    0.06    0.16
  -8   1   3    0.24    0.17
  -7  -1   3   18.16    0.57
  -7   1   3   17.98    0.49
  -6  -1   3    0.12    0.15
  -6   1   3    0.07    0.13
  -5  -1   3   31.83    0.69
  -5   1   3   30.93    0.60
  -4  -1   3    0.41    0.15
  -4   1   3    0.57    0.13
  -3  -1   3    0.28    0.11
  -3   1   3    0.12    0.09
  -2  -1   3   62.68    0.89
  -2   1   3   60.92    0.83
  -1  -1   3  466.75    5.36
  -1   1   3  473.88    5.67
   0  -1   3    3.98    0.14
   0   1   3    4.05    0.16
   1   1   3   11.07    0.27
   2  -1   3   31.32    0.47
   2   1   3   31.47    0.55
   3  -1   3  182.43    2.15
   3   1   3  184.59    2.27
   4  -1   3    5.61    0.22
   4   1   3    5.72    0.27
   5  -1   3    0.15    0.11
   5   1   3   -0.06    0.13
   6  -1   3    1.08    0.15
   7  -1   3   10.60    0.37
  -8   1  -3    0.08    0.16
  -9  -1  -3   19.18    0.65
 -10  -2   3    0.61    0.29
  -9  -2   3   40.86    1.01
  -8  -2   3   -0.20    0.21
  -8   2   3    0.06    0.16
  -7  -2   3    2.12    0.26
  -7   2   3    2.58    0.22
  -6  -2   3    8.75    0.40
  -6   2   3    8.23    0.30
  -5  -2   3  337.38    4.11
  -5   2   3  332.49    3.87
  -4  -2   3   38.15    0.76
  -4   2   3   39.57    0.62
  -3  -2   3   63.15    1.00
  -3   2   3   64.90    0.87
  -2  -2   3   42.05    0.71
  -2   2   3   42.01    0.62
  -1  -2   3   47.93    0.73
  -1   2   3   47.57    0.69
   0  -2   3   -0.07    0.08
   0   2   3   -0.09    0.09
   1  -2   3   10.48    0.32
   1   2   3   11.23    0.31
   2  -2   3   66.26    0.83
   2   2   3   65.44    0.98
   3  -2   3    0.27    0.06
   3   2   3    0.29    0.12
   4  -2   3   62.42    0.82
   4   2   3   61.45    1.04
   5  -2   3   94.38    1.21
   5   2   3   93.44    1.46
   6  -2   3    2.86    0.18
   6   2   3    3.59    0.31
  -7   2  -3   81.21    1.16
   7   2   3   82.35    1.43
   8   2   3    7.53    0.46
  -9  -2  -3   30.35    0.87
   9   2   3   31.84    0.88
 -10  -2  -3   -0.23    0.22
 -11  -3   3    6.50    0.51
 -10  -3   3   24.20    0.86
  -9  -3   3   69.13    1.42
  -8  -3   3    0.13    0.22
  -7  -3   3    7.49    0.43
  -7   3   3    8.50    0.29
  -6  -3   3    2.74    0.30
  -6   3   3    2.45    0.19
  -5  -3   3   34.49    0.79
  -5   3   3   33.62    0.57
  -4  -3   3    0.94    0.22
  -4   3   3    0.85    0.13
  -3  -3   3   18.52    0.48
  -3   3   3   17.77    0.35
  -2  -3   3    8.62    0.30
  -2   3   3    8.97    0.24
  -1  -3   3  978.57   11.34
  -1   3   3  972.65   11.43
   0  -3   3   27.78    0.49
   0   3   3   27.68    0.51
   1   3   3   54.48    0.86
   2  -3   3    5.87    0.16
   2   3   3    5.45    0.25
   3  -3   3   37.75    0.48
   3   3   3   38.97    0.76
   4   3   3    1.43    0.23
  -5   3  -3   23.76    0.35
   5   3   3   24.11    0.66
   6   3   3    0.24    0.17
   7   3   3    3.82    0.37
   8   3   3    1.32    0.30
   9   3   3   15.84    0.65
 -10  -3  -3    5.32    0.51
 -11  -3  -3    8.94    0.58
 -12  -4   3    0.37    0.34
 -11  -4   3    0.65    0.32
 -10  -4   3    2.34    0.38
  -9  -4   3   11.87    0.65
  -8  -4   3   18.87    0.71
  -7  -4   3    0.82    0.25
  -6  -4   3   11.87    0.52
  -6   4   3   11.96    0.29
  -5  -4   3  191.47    2.64
  -5   4   3  188.88    2.23
  -4  -4   3   74.91    1.27
  -4   4   3   74.13    0.98
  -3  -4   3   29.73    0.67
  -3   4   3   30.56    0.50
  -2  -4   3   99.50    1.45
  -2   4   3  100.50    1.30
  -1  -4   3  144.07    1.86
  -1   4   3  138.99    1.78
   0  -4   3    1.20    0.15
   0   4   3    0.88    0.14
   1   4   3    1.41    0.16
   2  -4   3    7.73    0.20
   2   4   3    8.07    0.32
   3   4   3   54.58    1.01
   4   4   3   55.21    1.06
   5   4   3   99.06    1.63
   6   4   3   11.54    0.51
   7   4   3   69.22    1.38
   8   4   3   12.17    0.59
   9   4   3   12.78    0.65
 -10  -4  -3   -0.40    0.26
  10   4   3    0.14    0.27
 -11  -4  -3    0.18    0.26
 -12  -5   3    1.00    0.39
 -11  -5   3    2.85    0.46
 -10  -5   3   41.04    1.18
  -9  -5   3   71.94    1.56
  -8  -5   3    8.74    0.55
  -7  -5   3    2.61    0.37
  -6  -5   3    2.36    0.33
  -5  -5   3   11.19    0.51
  -4  -5   3   51.77    1.04
   4   5  -3   49.37    1.02
  -4   5   3   49.43    0.71
  -3  -5   3    5.76    0.37
   3   5  -3    4.97    0.31
  -3   5   3    5.16    0.22
  -2  -5   3    0.04    0.16
  -2   5   3    0.07    0.11
   2   5  -3   -0.04    0.12
  -1  -5   3  243.67    3.03
  -1   5   3  242.90    2.95
   1   5  -3  246.41    3.05
   0  -5   3   29.38    0.59
   0   5   3   30.57    0.62
   1   5   3   48.26    0.88
   2  -5   3   25.72    0.46
   2   5   3   26.84    0.66
   3   5   3    0.69    0.22
   4   5   3   20.88    0.65
   5   5   3   19.45    0.65
   6   5   3    1.76    0.29
   7   5   3    0.69    0.27
   8   5   3   10.47    0.59
   9   5   3    4.29    0.50
 -10  -5  -3   11.88    0.67
  10   5   3   12.70    0.72
 -11  -5  -3    9.53    0.65
 -12  -5  -3    8.29    0.71
 -13  -6   3    0.38    0.36
 -12  -6   3   -0.46    0.28
 -11  -6   3    1.85    0.46
 -10  -6   3    0.09    0.30
  -9  -6   3    7.72    0.59
  -8  -6   3    5.09    0.51
  -7  -6   3    3.33    0.41
  -6  -6   3   43.84    1.09
  -5  -6   3   74.17    1.43
   5   6  -3   76.80    1.46
  -4  -6   3  116.16    1.86
   4   6  -3  115.78    1.87
  -4   6   3  116.24    1.46
  -3  -6   3    0.41    0.21
  -3   6   3    0.70    0.14
   3   6  -3    0.55    0.22
  -2  -6   3  186.67    2.52
   2   6  -3  185.89    2.52
  -2   6   3  183.28    2.31
  -1  -6   3   19.80    0.55
   1   6  -3   18.84    0.55
  -1   6   3   19.38    0.50
   0  -6   3   19.82    0.51
   0   6   3   20.33    0.54
   1   6   3    0.15    0.18
   2  -6   3   14.51    0.36
   2   6   3   14.13    0.53
   3  -6   3   13.87    0.30
   3   6   3   13.27    0.53
   4   6   3   65.27    1.29
   5   6   3   34.42    0.92
   6   6   3    8.46    0.52
   7   6   3   31.87    0.97
   8   6   3   41.18    1.17
   9   6   3   11.02    0.66
 -10  -6  -3    0.28    0.31
  10   6   3    0.30    0.33
 -11  -6  -3    1.15    0.39
 -12  -6  -3    1.18    0.40
 -13  -7   3    6.94    0.72
 -12  -7   3    4.25    0.59
 -11  -7   3    5.63    0.61
 -10  -7   3   39.91    1.25
  -9  -7   3   11.58    0.71
  -8  -7   3    3.04    0.44
  -7  -7   3    1.41    0.36
  -6  -7   3    9.30    0.52
  -5  -7   3    6.03    0.46
   5   7  -3    7.08    0.48
  -5   7   3    7.02    0.31
  -4  -7   3   24.50    0.75
  -4   7   3   22.85    0.46
   4   7  -3   22.32    0.70
  -3  -7   3    3.68    0.35
   3   7  -3    3.17    0.32
  -3   7   3    3.00    0.23
  -2  -7   3    4.20    0.36
   2   7  -3    4.71    0.36
  -2   7   3    4.58    0.26
  -1  -7   3   15.16    0.52
   1   7  -3   15.55    0.53
  -1   7   3   15.96    0.48
   0  -7   3   86.07    1.36
   0   7   3   86.82    1.40
   0   7  -3   89.35    1.38
   1   7   3   92.19    1.50
   2  -7   3   69.46    1.04
   2   7   3   67.93    1.27
   3  -7   3    6.68    0.24
   3   7   3    5.92    0.37
   4   7   3   11.01    0.54
   5   7   3   31.28    0.92
   6   7   3    5.52    0.50
   7   7   3   28.82    0.97
   8   7   3    7.59    0.58
   9   7   3    1.29    0.36
 -10  -7  -3   12.28    0.76
  10   7   3   13.13    0.75
 -11  -7  -3    4.71    0.58
 -12  -7  -3   14.84    0.87
 -13  -7  -3    6.64    0.73
 -14  -8   3    9.02    0.95
 -13  -8   3    2.35    0.60
 -12  -8   3    0.12    0.36
 -11  -8   3   -0.55    0.29
 -10  -8   3    3.30    0.52
  -9  -8   3    1.38    0.41
  -8  -8   3   13.61    0.75
  -7  -8   3    0.52    0.33
  -6  -8   3   62.47    1.44
  -5  -8   3   18.86    0.74
   5   8  -3   19.52    0.76
  -5   8   3   18.48    0.41
  -4  -8   3   60.44    1.30
   4   8  -3   61.18    1.30
  -4   8   3   62.02    0.94
  -3  -8   3   10.72    0.52
   3   8  -3   11.33    0.53
  -3   8   3   10.06    0.37
  -2  -8   3   60.37    1.20
   2   8  -3   61.81    1.22
  -2   8   3   60.25    1.04
  -1  -8   3    3.01    0.31
  -1   8   3    2.75    0.28
   1   8  -3    2.53    0.30
   0  -8   3    2.87    0.28
   0   8  -3    2.70    0.31
   0   8   3    2.77    0.29
   1  -8   3    1.86    0.22
   1   8   3    2.19    0.29
   2  -8   3    0.35    0.14
   2   8   3    0.34    0.21
   3  -8   3   24.77    0.51
   3   8   3   25.31    0.79
   4   8   3   77.33    1.54
   5   8   3   10.78    0.60
   6   8   3   17.29    0.76
   7   8   3    1.95    0.39
   8   8   3   52.70    1.42
   9   8   3   20.50    0.92
 -10  -8  -3    0.25    0.35
  10   8   3   -0.42    0.27
 -11  -8  -3    0.39    0.36
 -12  -8  -3    0.44    0.42
 -13  -8  -3    1.28    0.49
 -14  -9   3    1.83    0.55
 -13  -9   3   -0.10    0.45
 -12  -9   3    8.63    0.83
 -11  -9   3    0.61    0.40
 -10  -9   3   38.80    1.32
  -9  -9   3    4.60    0.57
  -8  -9   3    2.02    0.40
  -7  -9   3    0.63    0.35
  -6  -9   3    0.68    0.34
  -5  -9   3   15.43    0.73
   5   9  -3   17.33    0.76
  -4  -9   3   15.65    0.65
  -4   9   3   16.50    0.45
   4   9  -3   17.16    0.71
  -3  -9   3    0.65    0.22
   3   9  -3    1.33    0.29
  -3   9   3    1.29    0.21
  -2  -9   3   28.04    0.81
  -2   9   3   29.02    0.70
   2   9  -3   28.41    0.82
  -1  -9   3   21.96    0.68
  -1   9   3   21.13    0.63
   1   9  -3   20.65    0.67
   0  -9   3   68.84    1.26
   0   9  -3   70.75    1.28
   0   9   3   70.44    1.30
   1  -9   3    2.90    0.28
   1   9   3    3.08    0.34
   2  -9   3   46.12    0.93
   2   9   3   44.75    1.08
   3  -9   3   -0.12    0.12
   3   9   3   -0.17    0.23
   4   9   3   11.07    0.61
   5   9   3   39.11    1.13
   6   9   3    0.61    0.32
   7   9   3   11.79    0.72
   8   9   3    2.25    0.45
   9   9   3   -0.15    0.29
 -10  -9  -3   17.28    0.94
  10   9   3   15.89    0.89
 -11  -9  -3    1.83    0.49
 -12  -9  -3   23.87    1.15
 -13  -9  -3    4.59    0.67
 -14 -10   3    4.83    0.77
 -13 -10   3    1.79    0.55
 -12 -10   3    0.06    0.44
 -11 -10   3    1.30    0.47
 -10 -10   3    2.15    0.51
  -9 -10   3   -0.24    0.34
  -8 -10   3   11.85    0.71
  -7 -10   3    0.62    0.39
  -6 -10   3   30.26    1.02
  -5 -10   3    1.42    0.33
   5  10  -3    0.83    0.34
  -4 -10   3   60.16    1.41
   4  10  -3   64.74    1.45
  -4  10   3   61.94    1.05
  -3 -10   3    9.31    0.57
  -3  10   3    9.56    0.43
   3  10  -3    9.01    0.52
  -2 -10   3    2.82    0.37
  -2  10   3    2.61    0.30
   2  10  -3    2.65    0.36
  -1 -10   3   11.02    0.53
  -1  10   3   10.51    0.49
   1  10  -3   10.67    0.54
   0 -10   3    0.25    0.20
   0  10   3   -0.01    0.20
   0  10  -3   -0.12    0.19
   1 -10   3    5.71    0.36
   1  10   3    5.78    0.45
   2  10   3   -0.09    0.23
   3 -10   3   21.43    0.54
   3  10   3   20.51    0.80
   4  10   3   63.51    1.48
   5  10   3    3.16    0.46
   6  10   3   55.25    1.45
   7  10   3    0.43    0.32
   8  10   3   43.90    1.38
   9  10   3    1.58    0.45
 -10 -10  -3   -0.04    0.44
  10  10   3    0.16    0.35
 -11 -10  -3    0.64    0.43
 -12 -10  -3    0.75    0.47
 -13 -10  -3    0.50    0.48
 -14 -10  -3    3.80    0.71
 -14 -11   3    2.63    0.65
 -13 -11   3    0.21    0.48
 -12 -11   3   11.06    0.99
 -11 -11   3    1.57    0.50
 -10 -11   3   13.86    0.92
  -9 -11   3    1.17    0.43
  -8 -11   3    6.78    0.69
  -7 -11   3    1.66    0.45
  -6 -11   3    1.93    0.44
  -5 -11   3    1.75    0.41
   5  11  -3    1.45    0.34
  -4 -11   3   -0.39    0.29
   4  11  -3    0.00    0.31
  -4  11   3    0.38    0.22
  -3 -11   3   28.25    0.95
  -3  11   3   27.42    0.72
   3  11  -3   27.86    0.91
  -2 -11   3   22.32    0.80
  -2  11   3   22.22    0.69
   2  11  -3   21.69    0.80
  -1 -11   3   14.85    0.64
   1  11  -3   14.37    0.64
  -1  11   3   14.44    0.61
   0 -11   3  114.64    1.91
   0  11   3  116.93    1.96
   1 -11   3    0.56    0.22
   1  11   3    0.69    0.28
   2  11   3   46.89    1.21
   3 -11   3    2.08    0.41
   3  11   3    2.36    0.37
   4  11   3    8.99    0.64
   5  11   3   12.08    0.74
   6  11   3    0.17    0.33
   7  11   3   13.53    0.82
   8  11   3    2.59    0.50
   9  11   3    4.02    0.61
 -10 -11  -3    5.78    0.71
  10  11   3    5.79    0.70
 -11 -11  -3    0.04    0.46
 -12 -11  -3   12.29    0.95
 -13 -11  -3    0.36    0.46
 -14 -11  -3    4.93    0.77
 -14 -12   3    1.08    0.64
 -13 -12   3   -0.63    0.43
 -12 -12   3    2.25    0.60
 -11 -12   3    1.52    0.52
 -10 -12   3    3.92    0.64
  -9 -12   3    2.42    0.55
  -8 -12   3   10.04    0.80
  -7 -12   3   -0.84    0.32
  -6 -12   3   27.69    1.11
  -5 -12   3    0.75    0.38
  -4 -12   3   29.50    1.04
   4  12  -3   27.80    1.03
  -3 -12   3    4.81    0.48
  -3  12   3    5.27    0.42
   3  12  -3    5.17    0.55
  -2 -12   3    1.07    0.33
   2  12  -3    0.57    0.32
  -2  12   3    1.06    0.28
  -1 -12   3   26.69    0.91
  -1  12   3   26.50    0.82
   0 -12   3    2.62    0.39
   0  12   3    3.45    0.44
   1 -12   3    7.13    0.45
   1  12   3    6.37    0.54
   2  12   3    1.20    0.35
   3  12   3   13.32    0.74
   4  12   3   32.84    1.09
   5  12   3   23.57    1.00
   6  12   3   29.75    1.15
   7  12   3    1.44    0.43
   8  12   3   24.83    1.13
   9  12   3    0.55    0.40
 -10 -12  -3    0.26    0.41
  10  12   3    0.22    0.39
 -11 -12  -3    0.38    0.48
 -12 -12  -3    0.47    0.47
 -13 -12  -3    0.53    0.50
 -14 -12  -3    2.53    0.70
 -14 -13   3    0.40    0.61
 -13 -13   3    1.41    0.61
 -12 -13   3    2.93    0.68
 -11 -13   3    7.29    0.85
 -10 -13   3    3.30    0.63
  -9 -13   3   -0.35    0.40
  -8 -13   3   11.72    0.87
  -7 -13   3   -0.11    0.36
  -6 -13   3   -0.65    0.33
  -5 -13   3    1.08    0.43
  -4 -13   3    8.22    0.70
  -3 -13   3    8.90    0.66
  -3  13   3    7.55    0.48
  -2 -13   3   49.38    1.31
  -2  13   3   51.35    1.17
  -1 -13   3    2.90    0.42
  -1  13   3    2.42    0.37
   0 -13   3   45.68    1.15
   0  13   3   44.18    1.17
   1 -13   3    5.92    0.48
   1  13   3    5.46    0.56
   2  13   3    8.54    0.63
   3  13   3    2.14    0.43
   4  13   3    5.17    0.58
   5  13   3    9.04    0.73
   6  13   3    0.33    0.38
   7  13   3    2.12    0.52
   8  13   3    0.80    0.42
  -9 -13  -3    6.33    0.76
   9  13   3    5.50    0.73
 -10 -13  -3    7.18    0.82
  10  13   3    7.74    0.85
 -11 -13  -3    1.09    0.50
 -12 -13  -3   14.01    1.07
 -13 -13  -3    2.73    0.64
 -14 -13  -3    5.42    0.88
 -13 -14   3    1.17    0.70
 -12 -14   3    0.61    0.53
 -11 -14   3    0.60    0.61
 -10 -14   3    1.34    0.54
  -9 -14   3    1.05    0.50
  -8 -14   3    2.36    0.55
  -7 -14   3    1.35    0.48
  -6 -14   3    8.54    0.78
  -5 -14   3    8.47    0.76
  -4 -14   3   18.75    0.93
  -3 -14   3    0.96    0.37
  -3  14   3    0.54    0.26
  -2 -14   3    4.63    0.55
  -2  14   3    4.30    0.46
  -1 -14   3    2.81    0.44
  -1  14   3    3.37    0.45
   0 -14   3    2.32    0.38
   0  14   3    2.18    0.39
   1 -14   3   25.09    0.83
   1  14   3   24.93    0.95
   2  14   3   18.81    0.88
   3  14   3    6.59    0.65
   4  14   3   12.93    0.82
   5  14   3   20.20    0.95
   6  14   3   14.13    0.91
   7  14   3    6.04    0.73
   8  14   3   12.26    0.93
  -9 -14  -3   -0.85    0.34
   9  14   3    0.70    0.48
 -10 -14  -3    2.65    0.64
 -11 -14  -3    1.19    0.56
 -12 -14  -3    1.59    0.59
 -13 -14  -3    0.66    0.59
 -13 -15   3    0.63    0.57
 -12 -15   3    4.59    0.85
 -11 -15   3    5.20    0.81
 -10 -15   3    3.07    0.66
  -9 -15   3    3.06    0.65
  -8 -15   3    7.80    0.85
  -7 -15   3   -0.66    0.37
  -6 -15   3   -0.47    0.26
  -5 -15   3    0.79    0.46
  -4 -15   3    0.02    0.36
  -3 -15   3    7.02    0.68
  -2 -15   3   13.39    0.79
  -2  15   3   14.02    0.69
  -1 -15   3    4.36    0.52
  -1  15   3    5.54    0.54
   0 -15   3   17.84    0.79
   0  15   3   16.80    0.80
   1 -15   3   10.22    0.60
   1  15   3    9.53    0.68
   2  15   3   17.46    0.88
   3  15   3    8.12    0.73
   4  15   3    6.05    0.68
   5  15   3    2.83    0.58
   6  15   3   -0.47    0.36
   7  15   3    6.78    0.78
  -8 -15  -3    1.35    0.53
   8  15   3    0.31    0.45
  -9 -15  -3    4.78    0.73
   9  15   3    3.73    0.69
 -10 -15  -3    0.39    0.51
 -11 -15  -3    0.86    0.55
 -12 -15  -3    2.06    0.63
 -13 -15  -3    3.14    0.80
 -12 -16   3   -0.11    0.52
 -11 -16   3    0.38    0.56
 -10 -16   3    1.80    0.65
  -9 -16   3   -1.05    0.39
  -8 -16   3    4.52    0.67
  -7 -16   3    3.09    0.63
  -6 -16   3    3.40    0.62
  -5 -16   3    8.99    0.84
  -4 -16   3    3.67    0.61
  -3 -16   3    0.20    0.37
  -2 -16   3    0.77    0.45
  -2  16   3    0.83    0.34
  -1 -16   3   21.32    0.93
  -1  16   3   19.39    0.84
   0 -16   3    2.55    0.43
   0  16   3    2.60    0.48
   1 -16   3    3.30    0.44
   1  16   3    3.81    0.54
   2  16   3    4.37    0.58
   3  16   3    0.04    0.38
   4  16   3    3.02    0.52
   5  16   3   14.50    0.96
   6  16   3   13.23    0.97
   7  16   3    7.73    0.85
  -8 -16  -3    3.03    0.64
   8  16   3    3.94    0.69
  -9 -16  -3    0.78    0.53
 -10 -16  -3    0.61    0.55
 -11 -16  -3   -0.15    0.50
 -12 -16  -3    2.83    0.77
 -12 -17   3    2.59    0.74
 -11 -17   3    4.66    0.82
 -10 -17   3    0.19    0.60
  -9 -17   3    0.06    0.51
  -8 -17   3    5.53    0.83
  -7 -17   3    1.23    0.55
  -6 -17   3    1.60    0.57
  -5 -17   3   -0.03    0.42
  -4 -17   3    0.90    0.48
  -3 -17   3    9.13    0.81
  -2 -17   3    7.88    0.72
  -2  17   3    8.88    0.60
  -1 -17   3    9.03    0.70
  -1  17   3    8.76    0.72
   0 -17   3    2.89    0.45
   0  17   3    3.03    0.49
   1 -17   3    7.72    0.64
   1  17   3    6.47    0.69
   2  17   3    7.44    0.76
   3  17   3    8.50    0.81
   4  17   3    0.35    0.45
   5  17   3    5.97    0.75
   6  17   3    3.76    0.62
  -7 -17  -3    2.90    0.58
   7  17   3    2.82    0.63
  -8 -17  -3    2.92    0.71
   8  17   3    2.77    0.67
  -9 -17  -3    6.90    0.93
 -10 -17  -3    3.41    0.78
 -11 -17  -3    4.33    0.82
 -11 -18   3    1.27    0.73
 -10 -18   3    2.56    0.70
  -9 -18   3    1.09    0.70
  -8 -18   3   -0.24    0.49
  -7 -18   3    5.07    0.81
  -6 -18   3   -0.18    0.44
  -5 -18   3    5.51    0.75
  -4 -18   3    3.05    0.62
  -3 -18   3    0.83    0.45
  -2 -18   3   -0.06    0.37
   1 -18  -3    0.95    0.37
  -1 -18   3    1.21    0.42
  -1  18   3    1.46    0.40
   0 -18   3    1.99    0.46
   0  18   3    1.40    0.46
   1 -18   3    3.04    0.50
   1  18   3    2.74    0.52
   2  18   3    1.10    0.51
   3  18   3    0.51    0.42
   4  18   3    3.61    0.65
  -5 -18  -3   12.18    1.05
   5  18   3   12.26    0.98
  -6 -18  -3    1.00    0.56
   6  18   3    1.12    0.55
  -7 -18  -3    7.53    0.92
   7  18   3    8.94    0.98
  -8 -18  -3   -0.78    0.47
  -9 -18  -3    2.76    0.70
 -10 -18  -3    3.98    0.80
 -11 -18  -3    1.29    0.65
 -10 -19   3    0.03    0.57
  -9 -19   3    0.34    0.58
  -8 -19   3    3.68    0.76
  -7 -19   3    2.13    0.64
  -6 -19   3    0.32    0.51
  -5 -19   3    0.48    0.50
  -4 -19   3    0.69    0.48
  -3 -19   3    6.91    0.83
  -2 -19   3    4.72    0.66
   1 -19  -3    4.42    0.59
  -1 -19   3    5.08    0.67
  -1  19   3    4.81    0.61
   0 -19  -3    0.31    0.42
   0 -19   3    0.14    0.35
   0  19   3    0.74    0.37
  -1 -19  -3   11.40    0.92
   1  19   3   12.54    0.86
  -2 -19  -3    2.07    0.53
   2  19   3    1.51    0.53
  -3 -19  -3    4.25    0.68
   3  19   3    2.82    0.61
  -4 -19  -3   -0.36    0.44
   4  19   3   -0.06    0.44
  -5 -19  -3    0.16    0.56
   5  19   3    0.58    0.51
  -6 -19  -3   -0.12    0.49
   6  19   3   -0.15    0.49
  -7 -19  -3    1.10    0.63
  -8 -19  -3    0.37    0.57
  -9 -19  -3    2.24    0.70
 -10 -19  -3    0.52    0.59
  -9 -20   3    1.10    0.68
  -8 -20   3    0.38    0.57
  -7 -20   3    2.65    0.78
  -6 -20   3    0.35    0.51
  -5 -20   3    0.34    0.50
  -4 -20   3    1.73    0.64
  -3 -20   3    3.54    0.66
  -2 -20   3    1.34    0.56
  -1 -20   3    2.70    0.55
   0 -20  -3    0.23    0.39
  -1 -20  -3    0.41    0.44
   1  20   3    0.47    0.44
  -2 -20  -3    1.90    0.58
   2  20   3    1.45    0.53
  -3 -20  -3    0.78    0.59
   3  20   3    2.68    0.62
  -4 -20  -3    0.78    0.53
   4  20   3    0.08    0.49
  -5 -20  -3    7.50    0.91
  -6 -20  -3    0.88    0.63
  -7 -20  -3    3.82    0.76
  -8 -20  -3    0.48    0.57
  -9 -20  -3    0.77    0.63
  -8 -21   3    0.82    0.64
  -7 -21   3    0.84    0.60
  -6 -21   3   -0.52    0.48
  -5 -21   3   -0.57    0.47
  -4 -21   3    0.63    0.56
  -3 -21   3    4.75    0.72
  -2 -21   3    2.47    0.59
  -1 -21   3    2.71    0.57
  -1 -21  -3    2.84    0.59
  -2 -21  -3   -0.16    0.53
  -3 -21  -3    2.30    0.68
  -4 -21  -3    1.29    0.61
  -5 -21  -3    2.53    0.69
  -6 -21  -3    0.07    0.56
  -7 -21  -3   -0.23    0.54
  -8 -21  -3    1.37    0.68
  -7 -22   3    4.65    0.87
  -6 -22   3    0.52    0.59
  -5 -22   3    0.89    0.58
  -4 -22   3    1.32    0.57
  -3 -22   3    4.25    0.73
  -2 -22   3   -0.23    0.44
  -1 -22  -3    0.14    0.51
  -2 -22  -3    3.14    0.66
  -3 -22  -3    1.04    0.64
  -4 -22  -3    1.42    0.62
  -5 -22  -3    1.87    0.65
  -6 -22  -3    0.57    0.58
  -7 -22  -3    2.13    0.71
  -5 -23   3    0.34    0.55
  -4 -23   3   -0.27    0.52
  -3 -23   3    3.15    0.74
  -2 -23  -3   -0.40    0.47
  -3 -23  -3    1.27    0.59
  -4 -23  -3    0.73    0.56
  -9   0   4    0.03    0.23
  -8   0   4   54.51    1.06
  -7   0   4   -0.12    0.15
  -6   0   4   76.26    1.22
  -5   0   4    0.13    0.14
  -4   0   4   53.78    0.88
  -3   0   4    0.01    0.11
  -2   0   4  115.46    1.47
  -1   0   4   -0.18    0.09
   0   0   4  645.50    7.91
   1   0   4   -0.06    0.09
   6   0   4   62.98    1.08
   7   0   4    0.18    0.15
   8   0   4   55.42    1.05
  -9   0  -4   -0.45    0.17
 -10  -1   4   16.56    0.66
  -9  -1   4    0.18    0.24
  -9   1   4    0.25    0.21
  -8  -1   4    3.60    0.33
  -8   1   4    4.40    0.33
  -7  -1   4    5.21    0.36
  -7   1   4    5.75    0.31
  -6  -1   4    1.88    0.25
  -6   1   4    2.09    0.21
  -5  -1   4    5.83    0.32
  -5   1   4    5.64    0.28
  -4  -1   4  354.95    4.20
  -4   1   4  353.21    4.11
  -3  -1   4    3.85    0.22
  -3   1   4    4.12    0.21
  -2  -1   4  120.79    1.56
  -2   1   4  120.90    1.52
  -1  -1   4    9.66    0.27
  -1   1   4    9.51    0.28
   0  -1   4   19.00    0.36
   0   1   4   19.22    0.38
   1   1   4    4.28    0.18
   2   1   4  316.21    3.68
   3  -1   4    1.33    0.12
   3   1   4    1.19    0.15
   4  -1   4   56.39    0.84
   4   1   4   57.83    0.95
   5  -1   4    6.95    0.27
   5   1   4    7.02    0.31
   6  -1   4   29.04    0.59
   7  -1   4    0.65    0.16
  -8   1  -4   46.48    0.88
 -10  -2   4   39.38    1.04
  -9  -2   4    4.71    0.45
  -8  -2   4   56.35    1.17
  -8   2   4   58.65    1.00
  -7  -2   4    0.37    0.19
  -7   2   4    1.24    0.19
  -6  -2   4   41.70    0.89
  -6   2   4   41.34    0.74
  -5  -2   4   10.39    0.46
  -5   2   4   11.16    0.34
  -4  -2   4    6.29    0.33
  -4   2   4    6.48    0.26
  -3  -2   4   24.46    0.55
  -3   2   4   25.01    0.47
  -2  -2   4  186.92    2.34
  -2   2   4  189.85    2.25
  -1  -2   4   12.29    0.33
  -1   2   4   12.19    0.31
   0  -2   4  280.20    3.25
   0   2   4  285.30    3.30
   1   2   4  360.89    4.18
   2  -2   4  102.70    1.27
   2   2   4  104.21    1.43
   3  -2   4   17.33    0.32
   3   2   4   17.25    0.46
   4  -2   4  232.09    2.66
   4   2   4  224.52    2.90
   5  -2   4    3.22    0.18
   5   2   4    3.63    0.31
   6  -2   4   82.03    1.15
   6   2   4   83.54    1.40
   7  -2   4    0.31    0.12
   7   2   4    0.08    0.19
   8   2   4   33.67    0.88
   9   2   4    4.48    0.42
 -10  -2  -4    0.17    0.24
 -12  -3   4    5.21    0.57
 -11  -3   4    8.38    0.59
 -10  -3   4   34.72    1.00
  -9  -3   4    0.92    0.28
  -8  -3   4    0.99    0.29
  -7  -3   4    1.04    0.27
  -7   3   4    1.46    0.17
  -6  -3   4    3.31    0.32
  -6   3   4    3.22    0.21
  -5  -3   4   85.59    1.42
  -5   3   4   86.44    1.18
  -4  -3   4  113.70    1.70
  -4   3   4  119.12    1.50
  -3  -3   4   26.82    0.61
  -3   3   4   26.54    0.49
  -2  -3   4  233.55    2.88
  -2   3   4  234.06    2.76
  -1  -3   4    0.54    0.12
  -1   3   4    0.52    0.12
   0  -3   4   36.17    0.60
   0   3   4   35.20    0.63
   1   3   4    0.67    0.14
   2  -3   4   95.02    1.19
   2   3   4   97.22    1.39
   3  -3   4   82.55    1.03
   3   3   4   83.39    1.30
   4   3   4   28.30    0.69
   5   3   4    7.03    0.38
   6   3   4   15.94    0.57
   7   3   4    5.55    0.39
   8   3   4   31.04    0.88
   9   3   4    6.54    0.47
 -10  -3  -4   28.47    0.90
  10   3   4   28.20    0.89
 -11  -3  -4    2.01    0.37
 -12  -4   4    0.35    0.33
 -11  -4   4    0.54    0.33
 -10  -4   4   22.90    0.88
  -9  -4   4    4.85    0.50
  -8  -4   4   47.43    1.14
  -7  -4   4    2.98    0.35
  -7   4   4    3.35    0.22
  -6  -4   4   25.20    0.74
  -6   4   4   25.14    0.49
  -5  -4   4   37.73    0.88
  -5   4   4   38.03    0.63
  -4  -4   4   17.40    0.57
  -4   4   4   17.45    0.39
  -3  -4   4   98.10    1.51
  -3   4   4   99.83    1.31
  -2  -4   4  149.17    2.01
  -2   4   4  149.01    1.87
  -1  -4   4   -0.04    0.11
  -1   4   4   -0.06    0.11
   0  -4   4  157.86    1.99
   0   4   4  157.03    2.03
   1   4   4   17.72    0.45
   2  -4   4  157.12    1.88
   2   4   4  157.30    2.13
   3  -4   4   44.95    0.61
   3   4   4   44.66    0.90
   4   4   4   52.60    1.05
   5   4   4    9.27    0.45
   6   4   4   32.63    0.86
   7   4   4   75.62    1.47
   8   4   4   14.98    0.65
   9   4   4    5.87    0.48
 -10  -4  -4    0.28    0.26
  10   4   4   -0.31    0.24
 -11  -4  -4    0.01    0.27
 -12  -5   4   14.43    0.82
 -11  -5   4    9.38    0.64
 -10  -5   4    4.39    0.52
  -9  -5   4    5.03    0.51
  -8  -5   4    0.46    0.27
  -7  -5   4    5.30    0.46
  -6  -5   4    6.42    0.44
  -6   5   4    6.78    0.23
  -5  -5   4   61.68    1.23
  -5   5   4   63.93    0.89
  -4  -5   4   92.43    1.54
  -4   5   4   94.14    1.24
  -3  -5   4   -0.08    0.19
  -3   5   4    0.20    0.13
  -2  -5   4   46.14    0.90
  -2   5   4   46.15    0.76
  -1  -5   4   66.35    1.09
  -1   5   4   67.55    1.04
   0  -5   4    0.31    0.12
   0   5   4    0.39    0.14
   1   5   4    2.37    0.22
   2  -5   4   69.60    0.96
   2   5   4   70.08    1.20
   3  -5   4   74.54    0.96
   3   5   4   73.59    1.31
   4   5   4    0.24    0.16
   5   5   4   32.51    0.86
   6   5   4   16.19    0.64
   7   5   4   50.90    1.21
   8   5   4   53.17    1.29
   9   5   4    9.28    0.59
  10   5   4   26.94    0.96
 -11  -5  -4   10.18    0.70
 -12  -5  -4    1.76    0.43
 -13  -6   4    2.24    0.50
 -12  -6   4    0.30    0.34
 -11  -6   4    1.96    0.46
 -10  -6   4    2.91    0.48
  -9  -6   4   38.56    1.14
  -8  -6   4   60.43    1.41
  -7  -6   4    3.67    0.39
  -6  -6   4    2.70    0.36
  -5  -6   4   33.40    0.90
  -5   6   4   32.48    0.55
  -4  -6   4   18.29    0.61
  -4   6   4   17.81    0.40
  -3  -6   4    4.40    0.36
  -3   6   4    5.32    0.26
  -2  -6   4   15.58    0.54
  -2   6   4   15.56    0.44
  -1  -6   4    6.32    0.36
  -1   6   4    5.77    0.31
   0  -6   4    2.39    0.23
   0   6   4    2.17    0.25
   1   6   4   90.08    1.44
   2  -6   4   16.56    0.39
   2   6   4   17.17    0.58
   3  -6   4   81.66    1.07
   3   6   4   82.55    1.45
   4   6   4   42.77    1.00
   5   6   4   22.21    0.72
   6   6   4   28.36    0.88
   7   6   4   79.67    1.64
   8   6   4    0.19    0.28
   9   6   4   -0.27    0.26
  10   6   4    1.32    0.38
 -11  -6  -4    1.54    0.41
 -12  -6  -4   -0.11    0.34
 -13  -7   4    3.88    0.63
 -12  -7   4   17.19    0.91
 -11  -7   4   10.87    0.74
 -10  -7   4   -0.09    0.30
  -9  -7   4    9.92    0.67
  -8  -7   4   16.01    0.77
  -7  -7   4    0.35    0.30
  -6  -7   4    9.75    0.58
  -5  -7   4   51.65    1.19
  -5   7   4   50.87    0.77
  -4  -7   4   85.45    1.56
  -4   7   4   85.31    1.20
  -3  -7   4   35.32    0.88
  -3   7   4   34.79    0.68
  -2  -7   4   26.45    0.71
  -2   7   4   27.55    0.62
  -1  -7   4  162.12    2.28
  -1   7   4  163.71    2.21
   0  -7   4   30.44    0.70
   0   7   4   30.75    0.73
   1   7   4   11.45    0.48
   2  -7   4   56.89    0.91
   2   7   4   57.53    1.15
   3  -7   4   13.21    0.33
   3   7   4   13.06    0.56
   4   7   4    9.31    0.48
   5   7   4   13.78    0.63
   6   7   4   12.75    0.64
   7   7   4   10.90    0.64
   8   7   4    3.49    0.46
   9   7   4   10.91    0.69
  10   7   4   20.48    0.91
 -11  -7  -4    7.61    0.72
  11   7   4    7.04    0.67
 -12  -7  -4    0.36    0.41
 -13  -7  -4    7.67    0.84
 -14  -8   4   -0.10    0.45
 -13  -8   4    1.15    0.49
 -12  -8   4    0.26    0.41
 -11  -8   4    0.66    0.40
 -10  -8   4    0.41    0.35
  -9  -8   4   47.79    1.37
  -8  -8   4   39.33    1.20
  -7  -8   4   10.63    0.60
  -6  -8   4    0.07    0.31
  -5  -8   4   53.48    1.27
  -5   8   4   56.29    0.85
  -4  -8   4   34.78    0.95
  -4   8   4   33.39    0.65
  -3  -8   4   23.53    0.72
  -3   8   4   22.01    0.55
  -2  -8   4    7.96    0.45
  -2   8   4    9.05    0.39
  -1  -8   4   29.74    0.77
  -1   8   4   30.40    0.74
   0  -8   4    0.36    0.18
   0   8   4    0.88    0.22
   1  -8   4   82.16    1.32
   1   8   4   81.02    1.45
   2  -8   4   10.52    0.38
   2   8   4   11.78    0.53
   3  -8   4   31.25    0.59
   3   8   4   33.15    0.91
   4   8   4    6.65    0.50
   5   8   4   70.15    1.51
   6   8   4    6.75    0.55
   7   8   4   64.98    1.52
   8   8   4    4.12    0.52
   9   8   4    2.36    0.44
  10   8   4    1.77    0.42
 -11  -8  -4   -0.28    0.37
  11   8   4    0.19    0.38
 -12  -8  -4    1.97    0.51
 -13  -8  -4   17.00    1.03
 -14  -9   4    0.25    0.49
 -13  -9   4   11.26    0.89
 -12  -9   4   10.44    0.92
 -11  -9   4   13.33    0.87
 -10  -9   4    2.68    0.51
  -9  -9   4    2.03    0.45
  -8  -9   4    0.06    0.31
  -7  -9   4    6.08    0.59
  -6  -9   4    5.47    0.55
  -5  -9   4   35.03    1.06
  -4  -9   4   11.18    0.61
  -4   9   4   11.88    0.40
  -3  -9   4   61.05    1.30
  -3   9   4   62.23    1.07
  -2  -9   4    1.73    0.29
  -2   9   4    1.93    0.26
  -1  -9   4   85.96    1.53
  -1   9   4   88.73    1.48
   0  -9   4    8.54    0.42
   0   9   4    8.45    0.45
   1  -9   4    8.75    0.40
   1   9   4    9.49    0.49
   2  -9   4    0.87    0.18
   2   9   4    0.52    0.25
   3  -9   4   17.38    0.45
   3   9   4   17.54    0.71
   4   9   4   12.06    0.59
   5   9   4   19.52    0.78
   6   9   4    0.68    0.27
   7   9   4    5.72    0.59
   8   9   4    0.04    0.31
   9   9   4   39.82    1.32
  10   9   4    6.04    0.66
 -11  -9  -4    4.26    0.64
  11   9   4    4.10    0.60
 -12  -9  -4    2.03    0.52
 -13  -9  -4    9.76    0.90
 -14 -10   4   -0.10    0.49
 -13 -10   4    0.21    0.46
 -12 -10   4    0.26    0.42
 -11 -10   4    1.11    0.46
 -10 -10   4    0.04    0.37
  -9 -10   4   25.48    1.09
  -8 -10   4   14.67    0.83
  -7 -10   4   22.43    0.96
  -6 -10   4    5.47    0.58
  -5 -10   4   27.91    0.98
  -4 -10   4    1.70    0.37
  -4  10   4    2.21    0.25
  -3 -10   4   -0.04    0.25
  -3  10   4    0.31    0.18
  -2 -10   4    4.31    0.42
  -2  10   4    4.45    0.37
  -1 -10   4   14.13    0.63
  -1  10   4   14.68    0.56
   0 -10   4    3.08    0.33
   0  10   4    3.36    0.36
   1 -10   4   43.67    0.95
   1  10   4   42.87    1.07
   2  10   4    0.16    0.26
   3 -10   4   38.19    0.76
   3  10   4   38.68    1.09
   4  10   4    0.29    0.31
   5  10   4   33.07    1.05
   6  10   4    5.14    0.56
   7  10   4   13.17    0.78
   8  10   4    5.61    0.62
   9  10   4    0.15    0.36
  10  10   4    0.43    0.37
 -11 -10  -4   -0.37    0.35
  11  10   4    0.68    0.40
 -12 -10  -4    0.46    0.45
 -13 -10  -4   16.04    1.05
 -14 -10  -4    0.23    0.76
 -15 -11   4    7.76    1.37
 -14 -11   4    0.21    0.47
 -13 -11   4   10.16    1.03
 -12 -11   4    4.80    0.75
 -11 -11   4    8.80    0.87
 -10 -11   4    4.74    0.64
  -9 -11   4    4.24    0.56
  -8 -11   4    1.69    0.47
  -7 -11   4    1.83    0.45
  -6 -11   4    1.08    0.33
  -5 -11   4   23.32    0.94
  -4 -11   4    1.06    0.37
  -4  11   4    1.58    0.25
  -3 -11   4   88.49    1.76
  -3  11   4   88.19    1.49
  -2 -11   4    0.98    0.33
  -2  11   4    1.36    0.26
  -1 -11   4   58.75    1.28
  -1  11   4   56.96    1.22
   0 -11   4   -0.34    0.21
   0  11   4   -0.03    0.25
   1 -11   4    2.49    0.30
   1  11   4    2.85    0.39
   2  11   4    2.59    0.36
   3  11   4   11.49    0.68
   4  11   4    0.47    0.33
   5  11   4    4.72    0.55
   6  11   4    2.02    0.44
   7  11   4    2.32    0.49
   8  11   4    2.27    0.49
   9  11   4   24.48    1.13
 -10 -11  -4    4.98    0.67
  10  11   4    5.22    0.69
 -11 -11  -4    7.77    0.85
 -12 -11  -4    3.04    0.62
 -13 -11  -4    3.79    0.68
 -14 -11  -4   -0.04    0.54
 -14 -12   4    0.32    0.59
 -13 -12   4   -0.29    0.46
 -12 -12   4   -0.21    0.50
 -11 -12   4    4.58    0.70
 -10 -12   4    2.20    0.55
  -9 -12   4   19.54    1.05
  -8 -12   4    2.44    0.53
  -7 -12   4   15.22    0.89
  -6 -12   4   12.52    0.80
  -5 -12   4   21.99    0.96
  -4 -12   4    0.63    0.37
  -3 -12   4    3.26    0.46
  -3  12   4    3.23    0.36
  -2 -12   4   -0.03    0.28
  -2  12   4    0.23    0.21
  -1 -12   4   13.36    0.66
  -1  12   4   12.64    0.60
   0 -12   4    5.38    0.46
   0  12   4    5.54    0.49
   1 -12   4    9.22    0.52
   1  12   4    8.02    0.57
   2  12   4    2.48    0.43
   3  12   4   42.08    1.24
   4  12   4    3.52    0.51
   5  12   4   41.12    1.31
   6  12   4    1.77    0.45
   7  12   4   14.07    0.87
   8  12   4   10.37    0.89
   9  12   4    0.13    0.39
 -10 -12  -4    1.81    0.54
  10  12   4    1.68    0.51
 -11 -12  -4    0.43    0.50
 -12 -12  -4    0.28    0.44
 -13 -12  -4    5.95    0.85
 -14 -12  -4    0.58    0.58
 -14 -13   4    2.90    0.68
 -13 -13   4    7.80    0.93
 -12 -13   4    2.29    0.62
 -11 -13   4    8.36    0.90
 -10 -13   4    6.74    0.81
  -9 -13   4    5.12    0.72
  -8 -13   4    0.37    0.41
  -7 -13   4   -0.05    0.36
  -6 -13   4   -0.48    0.32
  -5 -13   4    0.68    0.42
  -4 -13   4    0.23    0.35
  -3 -13   4   21.13    0.91
  -3  13   4   25.03    0.77
  -2 -13   4   13.55    0.74
  -2  13   4   12.90    0.64
  -1 -13   4   31.04    1.01
  -1  13   4   31.48    0.97
   0 -13   4    3.83    0.43
   0  13   4    3.83    0.47
   1 -13   4   22.47    0.78
   1  13   4   22.34    0.88
   2  13   4    1.10    0.37
   3  13   4    0.97    0.37
   4  13   4    4.41    0.56
   5  13   4    0.12    0.27
   6  13   4   -0.25    0.34
   7  13   4    8.49    0.80
   8  13   4    4.75    0.66
   9  13   4    8.15    0.83
 -10 -13  -4    1.87    0.55
  10  13   4    2.69    0.59
 -11 -13  -4   12.14    0.99
 -12 -13  -4   14.44    1.17
 -13 -13  -4    1.70    0.59
 -14 -13  -4    1.49    0.61
 -13 -14   4    0.78    0.64
 -12 -14   4   -0.36    0.47
 -11 -14   4    0.57    0.53
 -10 -14   4    5.01    0.74
  -9 -14   4   10.15    0.95
  -8 -14   4    0.40    0.42
  -7 -14   4   13.80    0.92
  -6 -14   4   14.05    0.89
  -5 -14   4    4.80    0.62
  -4 -14   4   -0.04    0.35
  -3 -14   4    6.84    0.64
  -3  14   4    6.79    0.49
  -2 -14   4    4.60    0.54
  -2  14   4    5.02    0.47
  -1 -14   4    0.31    0.31
  -1  14   4    0.52    0.33
   0 -14   4    2.02    0.36
   0  14   4    2.28    0.41
   1 -14   4    3.07    0.39
   1  14   4    3.76    0.50
   2  14   4    0.52    0.36
   3  14   4    9.55    0.73
   4  14   4   24.94    1.08
   5  14   4   14.45    0.90
   6  14   4    0.33    0.37
   7  14   4    2.95    0.58
   8  14   4   12.21    0.86
  -9 -14  -4    0.00    0.42
   9  14   4    0.01    0.43
 -10 -14  -4    3.39    0.68
  10  14   4    3.54    0.68
 -11 -14  -4    1.01    0.54
 -12 -14  -4    1.30    0.63
 -13 -14  -4    4.90    0.82
 -13 -15   4    5.48    0.88
 -12 -15   4    0.38    0.62
 -11 -15   4    3.45    0.70
 -10 -15   4    2.55    0.65
  -9 -15   4   -0.36    0.45
  -8 -15   4   -0.46    0.42
  -7 -15   4    0.30    0.45
  -6 -15   4   -0.25    0.38
  -5 -15   4    5.66    0.68
  -4 -15   4    0.74    0.40
  -3 -15   4   20.43    0.96
  -2 -15   4    9.85    0.71
  -2  15   4    9.49    0.58
  -1 -15   4   12.65    0.78
  -1  15   4   13.34    0.73
   0 -15   4    4.37    0.49
   0  15   4    4.46    0.53
   1 -15   4   16.11    0.74
   1  15   4   14.42    0.79
   2  15   4   -0.08    0.33
   3  15   4    2.34    0.50
   4  15   4    1.93    0.50
   5  15   4    0.55    0.42
   6  15   4    0.72    0.44
   7  15   4    6.59    0.78
   8  15   4   12.77    0.99
  -9 -15  -4    7.80    0.89
   9  15   4    9.60    0.96
 -10 -15  -4   -0.15    0.47
 -11 -15  -4    3.97    0.81
 -12 -15  -4    4.26    0.85
 -13 -15  -4    0.21    0.52
 -12 -16   4   -0.47    0.50
 -11 -16   4    0.56    0.56
 -10 -16   4    5.19    0.82
  -9 -16   4    2.99    0.70
  -8 -16   4    2.48    0.60
  -7 -16   4   14.80    1.03
  -6 -16   4   14.72    0.98
  -5 -16   4    0.38    0.43
  -4 -16   4    0.67    0.44
  -3 -16   4    2.63    0.51
  -2 -16   4    0.76    0.40
  -2  16   4    1.41    0.37
  -1 -16   4    0.12    0.37
  -1  16   4    0.11    0.28
   0 -16   4    0.78    0.34
   0  16   4    0.89    0.36
   1 -16   4    0.09    0.29
   1  16   4   -0.20    0.31
   2  16   4    2.62    0.54
   3  16   4    6.65    0.67
   4  16   4   22.53    1.11
   5  16   4   13.51    0.95
   6  16   4   -0.57    0.39
   7  16   4    0.62    0.47
  -8 -16  -4    5.75    0.81
   8  16   4    5.21    0.78
  -9 -16  -4   -0.12    0.48
   9  16   4   -1.37    0.35
 -10 -16  -4    1.76    0.62
 -11 -16  -4    0.06    0.55
 -12 -16  -4    0.33    0.55
 -12 -17   4   -0.01    0.58
 -11 -17   4    0.98    0.61
 -10 -17   4    3.84    0.77
  -9 -17   4    2.78    0.70
  -8 -17   4   -0.37    0.52
  -7 -17   4    1.16    0.55
  -6 -17   4    0.10    0.47
  -5 -17   4    0.59    0.46
  -4 -17   4    5.36    0.69
  -3 -17   4   10.46    0.81
  -2 -17   4   12.76    0.83
  -2  17   4   12.07    0.72
  -1 -17   4    1.73    0.46
  -1  17   4    1.68    0.40
   0 -17   4    9.69    0.66
   0  17   4    9.94    0.71
   1 -17   4   10.87    0.71
   1  17   4   10.72    0.82
   2  17   4    0.12    0.37
   3  17   4    0.21    0.40
   4  17   4    0.51    0.46
   5  17   4    2.28    0.56
   6  17   4    0.34    0.47
   7  17   4    1.11    0.52
  -8 -17  -4    3.76    0.74
   8  17   4    3.81    0.74
  -9 -17  -4    1.08    0.59
 -10 -17  -4    1.53    0.64
 -11 -17  -4    1.28    0.72
 -11 -18   4   -0.04    0.53
 -10 -18   4    2.37    0.68
  -9 -18   4    0.21    0.54
  -8 -18   4    1.53    0.61
  -7 -18   4    3.70    0.73
  -6 -18   4   14.81    1.07
  -5 -18   4    0.54    0.49
  -4 -18   4    2.03    0.56
  -3 -18   4    2.04    0.53
  -2 -18   4    1.86    0.50
  -1 -18   4    0.62    0.43
  -1  18   4    0.21    0.38
   0 -18   4   -0.12    0.30
   0  18   4    0.09    0.39
   1 -18   4    3.64    0.60
   1  18   4    2.57    0.52
   2  18   4    3.32    0.59
   3  18   4    1.41    0.51
   4  18   4    7.22    0.83
   5  18   4    0.84    0.51
  -6 -18  -4    1.41    0.56
   6  18   4    0.90    0.51
  -7 -18  -4    0.42    0.54
   7  18   4    0.35    0.48
  -8 -18  -4    1.49    0.63
   8  18   4    2.64    0.68
  -9 -18  -4    2.18    0.69
 -10 -18  -4    0.39    0.58
 -11 -18  -4    0.63    0.61
 -10 -19   4    5.54    0.91
  -9 -19   4    0.52    0.58
  -8 -19   4    0.38    0.56
  -7 -19   4    0.89    0.58
  -6 -19   4    0.27    0.53
  -5 -19   4   -0.62    0.44
  -4 -19   4    0.43    0.47
  -3 -19   4    2.67    0.59
  -2 -19   4   17.65    1.00
   1 -19  -4    0.17    0.41
  -1 -19   4   -0.06    0.35
  -1  19   4    0.51    0.38
   0 -19   4    8.07    0.74
   0  19   4    8.80    0.77
   1  19   4    3.73    0.60
   2  19   4    0.49    0.43
   3  19   4    0.12    0.45
   4  19   4   -0.01    0.46
  -5 -19  -4    1.15    0.56
   5  19   4    0.12    0.46
  -6 -19  -4    1.01    0.56
   6  19   4    0.05    0.50
  -7 -19  -4    4.17    0.82
   7  19   4    3.94    0.78
  -8 -19  -4    1.51    0.66
  -9 -19  -4   -0.84    0.54
 -10 -19  -4    2.00    0.68
  -9 -20   4    0.37    0.60
  -8 -20   4    0.67    0.62
  -7 -20   4    0.27    0.55
  -6 -20   4    6.23    0.87
  -5 -20   4    1.19    0.59
  -4 -20   4    1.08    0.55
  -3 -20   4   -0.02    0.53
  -2 -20   4    0.86    0.53
  -1 -20   4    1.22    0.46
   0 -20  -4    0.11    0.42
   0  20   4    0.56    0.46
  -1 -20  -4    1.70    0.52
   1  20   4    0.55    0.48
  -2 -20  -4    3.47    0.63
   2  20   4    2.00    0.55
  -3 -20  -4    0.42    0.49
   3  20   4    0.94    0.56
  -4 -20  -4    2.88    0.69
   4  20   4    3.11    0.68
  -5 -20  -4    3.98    0.78
   5  20   4    3.86    0.73
  -6 -20  -4    3.37    0.72
  -7 -20  -4    0.01    0.49
  -8 -20  -4    1.27    0.65
  -9 -20  -4   -0.56    0.53
  -8 -21   4    0.62    0.64
  -7 -21   4    0.68    0.59
  -6 -21   4    2.79    0.73
  -5 -21   4    0.78    0.59
  -4 -21   4   -0.16    0.48
  -3 -21   4    0.53    0.50
  -2 -21   4   10.27    0.94
  -1 -21   4    1.17    0.52
   0 -21  -4    4.46    0.79
  -1 -21  -4    3.15    0.65
  -2 -21  -4    1.29    0.54
  -3 -21  -4    0.50    0.49
  -4 -21  -4   -1.04    0.43
  -5 -21  -4    0.47    0.56
  -6 -21  -4    1.68    0.67
  -7 -21  -4   -0.13    0.59
  -8 -21  -4    0.65    0.65
  -7 -22   4   -0.50    0.55
  -6 -22   4    3.83    0.80
  -5 -22   4    1.37    0.67
  -4 -22   4    0.92    0.57
  -3 -22   4    1.28    0.57
  -2 -22   4    1.01    0.59
  -1 -22  -4    0.67    0.49
  -2 -22  -4    3.03    0.71
  -3 -22  -4    1.41    0.66
  -4 -22  -4    2.25    0.68
  -5 -22  -4   -0.05    0.54
  -6 -22  -4    3.84    0.79
  -5 -23   4   -0.76    0.48
  -4 -23   4   -0.46    0.51
  -3 -23   4   -0.99    0.43
  -2 -23  -4   -0.41    0.47
  -3 -23  -4    0.81    0.63
  -4 -23  -4    0.23    0.54
 -10   0   5    0.11    0.27
  -9   0   5   34.49    0.86
  -8   0   5    0.04    0.19
  -7   0   5   77.75    1.30
  -6   0   5   -0.05    0.16
  -5   0   5   65.91    1.08
  -4   0   5   -0.04    0.16
  -3   0   5   31.03    0.59
  -2   0   5    0.05    0.11
  -1   0   5  467.60    5.30
   0   0   5    0.05    0.09
   1   0   5  124.56    1.58
   2   0   5   -0.18    0.09
   6   0   5    0.09    0.21
   7   0   5   55.39    1.02
   8   0   5    0.22    0.16
 -10  -1   5   -0.02    0.24
  -9  -1   5   -0.21    0.22
  -9   1   5    0.01    0.21
  -8  -1   5    1.05    0.23
  -8   1   5    1.02    0.22
  -7  -1   5   14.29    0.51
  -7   1   5   15.70    0.49
  -6  -1   5    3.08    0.28
  -6   1   5    3.26    0.26
  -5  -1   5  190.98    2.52
  -5   1   5  193.22    2.44
  -4  -1   5    5.27    0.30
  -4   1   5    5.52    0.26
  -3  -1   5   55.18    0.89
  -3   1   5   53.41    0.83
  -2  -1   5   23.43    0.49
  -2   1   5   24.40    0.48
  -1  -1   5  416.17    4.72
  -1   1   5  409.62    4.71
   0  -1   5   81.92    1.10
   0   1   5   81.68    1.13
   1  -1   5   88.33    1.17
   1   1   5   87.58    1.21
   2   1   5   79.68    1.15
   3  -1   5    3.28    0.19
   3   1   5    3.75    0.24
   4  -1   5    1.65    0.16
   4   1   5    1.31    0.21
   5  -1   5    7.54    0.29
   5   1   5    7.24    0.35
   6  -1   5    0.77    0.15
   6   1   5    1.10    0.24
   7  -1   5   64.44    1.07
 -11  -2   5   31.52    1.09
 -10  -2   5   10.05    0.59
  -9  -2   5   20.84    0.72
  -8  -2   5    1.66    0.28
  -8   2   5    1.21    0.21
  -7  -2   5   40.96    0.95
  -7   2   5   43.21    0.81
  -6  -2   5   26.55    0.70
  -6   2   5   27.68    0.60
  -5  -2   5   80.78    1.32
  -5   2   5   78.72    1.17
  -4  -2   5    2.84    0.27
  -4   2   5    3.41    0.24
  -3  -2   5    0.01    0.11
  -3   2   5    0.49    0.12
  -2  -2   5    8.40    0.31
  -2   2   5    8.72    0.28
  -1  -2   5    9.84    0.30
  -1   2   5    9.43    0.30
   0  -2   5    4.08    0.20
   0   2   5    4.31    0.23
   1   2   5  303.39    3.59
   2  -2   5    0.51    0.10
   2   2   5    0.30    0.12
   3  -2   5  334.35    3.85
   3   2   5  340.50    4.05
   4  -2   5    0.67    0.12
   4   2   5    0.57    0.18
   5  -2   5    0.17    0.09
   5   2   5    0.02    0.14
   6  -2   5   15.91    0.39
   6   2   5   15.41    0.53
   7  -2   5   29.30    0.59
   7   2   5   29.54    0.79
   8   2   5    1.61    0.29
   9   2   5   19.70    0.72
 -10  -2  -5    0.27    0.41
 -12  -3   5   -0.26    0.27
 -11  -3   5   16.40    0.76
 -10  -3   5    0.06    0.29
  -9  -3   5    0.37    0.26
  -8  -3   5    0.19    0.22
  -7  -3   5   45.29    1.04
  -7   3   5   45.47    0.81
  -6  -3   5   11.01    0.51
  -6   3   5   11.33    0.36
  -5  -3   5  110.73    1.73
  -5   3   5  113.07    1.51
  -4  -3   5    0.93    0.19
  -4   3   5    1.07    0.17
  -3  -3   5  152.08    2.07
  -3   3   5  152.83    1.92
  -2  -3   5   45.32    0.81
  -2   3   5   44.89    0.74
  -1  -3   5  184.10    2.31
  -1   3   5  184.16    2.28
   0  -3   5   26.57    0.50
   0   3   5   25.37    0.54
   1   3   5   33.09    0.65
   2  -3   5    0.87    0.11
   2   3   5    0.31    0.12
   3  -3   5    5.06    0.20
   3   3   5    5.39    0.32
   4  -3   5   76.14    1.00
   4   3   5   79.22    1.31
   5   3   5   34.89    0.82
   6   3   5   12.48    0.51
   7   3   5   87.34    1.57
   8   3   5   20.11    0.71
   9   3   5   12.63    0.60
  10   3   5    1.08    0.30
 -11  -3  -5   19.22    0.90
 -12  -4   5    0.56    0.34
 -11  -4   5   15.88    0.75
 -10  -4   5   35.82    1.07
  -9  -4   5   41.59    1.13
  -8  -4   5   14.38    0.64
  -7  -4   5   34.87    0.92
  -7   4   5   32.17    0.63
  -6  -4   5   89.49    1.57
  -6   4   5   89.03    1.25
  -5  -4   5   32.90    0.82
  -5   4   5   32.14    0.60
  -4  -4   5   32.01    0.77
  -4   4   5   31.42    0.59
  -3  -4   5    1.65    0.24
  -3   4   5    1.57    0.19
  -2  -4   5   12.52    0.42
  -2   4   5   12.89    0.37
  -1  -4   5    7.15    0.30
  -1   4   5    6.79    0.28
   0  -4   5   65.49    0.99
   0   4   5   64.92    1.03
   1   4   5   14.69    0.44
   2  -4   5    8.29    0.25
   2   4   5    7.96    0.37
   3  -4   5  156.95    1.89
   3   4   5  159.73    2.22
   4   4   5   62.32    1.16
   5   4   5   30.31    0.79
   6   4   5    7.41    0.44
   7   4   5   76.87    1.51
   8   4   5    0.45    0.25
   9   4   5   11.62    0.62
  10   4   5    2.96    0.41
 -11  -4  -5    2.03    0.40
  11   4   5    1.91    0.37
 -13  -5   5    1.52    0.45
 -12  -5   5    2.85    0.47
 -11  -5   5    3.24    0.47
 -10  -5   5    0.05    0.30
  -9  -5   5    1.62    0.40
  -8  -5   5    0.05    0.25
  -7  -5   5    4.77    0.44
  -6  -5   5   21.82    0.73
  -6   5   5   21.90    0.46
  -5  -5   5    9.30    0.48
  -5   5   5   10.07    0.31
  -4  -5   5   11.48    0.47
  -4   5   5   12.02    0.35
  -3  -5   5   52.71    1.04
  -3   5   5   53.24    0.86
  -2  -5   5  182.13    2.44
  -2   5   5  179.88    2.29
  -1  -5   5  241.92    3.04
  -1   5   5  241.41    2.99
   0  -5   5   29.16    0.61
   0   5   5   28.35    0.64
   1   5   5    0.56    0.19
   2  -5   5   12.63    0.33
   2   5   5   12.18    0.48
   3  -5   5    0.26    0.10
   3   5   5    0.09    0.19
   4   5   5    4.45    0.32
   5   5   5   15.37    0.59
   6   5   5    6.90    0.45
   7   5   5   24.99    0.84
   8   5   5   15.96    0.71
   9   5   5    0.31    0.27
  10   5   5    1.69    0.36
 -11  -5  -5   19.50    0.89
  11   5   5   18.97    0.87
 -12  -5  -5    3.43    0.50
 -13  -6   5    1.15    0.41
 -12  -6   5   -0.41    0.32
 -11  -6   5   10.13    0.74
 -10  -6   5   45.83    1.30
  -9  -6   5    6.06    0.57
  -8  -6   5   12.69    0.68
  -7  -6   5   19.33    0.76
  -6  -6   5   69.10    1.42
  -6   6   5   71.06    0.99
  -5  -6   5   26.54    0.80
  -5   6   5   25.07    0.50
  -4  -6   5    1.76    0.28
  -4   6   5    1.38    0.17
  -3  -6   5   44.49    0.97
  -3   6   5   44.83    0.78
  -2  -6   5   -0.17    0.18
  -2   6   5   -0.10    0.13
  -1  -6   5    9.69    0.41
  -1   6   5    9.46    0.39
   0  -6   5   40.38    0.80
   0   6   5   39.83    0.83
   1   6   5   59.48    1.10
   2  -6   5    9.41    0.31
   2   6   5    9.97    0.46
   3  -6   5  123.47    1.55
   3   6   5  124.30    1.94
   4   6   5   69.90    1.35
   5   6   5    0.18    0.22
   6   6   5    1.06    0.29
   7   6   5   20.83    0.80
   8   6   5    8.26    0.58
   9   6   5    5.31    0.54
  10   6   5    0.42    0.33
 -11  -6  -5    6.09    0.64
  11   6   5    6.27    0.63
 -12  -6  -5    6.99    0.71
 -13  -7   5    2.24    0.52
 -12  -7   5    3.62    0.55
 -11  -7   5    0.20    0.32
 -10  -7   5    5.39    0.58
  -9  -7   5    0.22    0.33
  -8  -7   5    0.67    0.33
  -7  -7   5   27.23    0.93
  -6  -7   5   40.51    1.10
  -6   7   5   43.01    0.75
  -5  -7   5    3.76    0.38
  -5   7   5    4.05    0.23
  -4  -7   5   17.59    0.66
  -4   7   5   18.62    0.46
  -3  -7   5    7.04    0.43
  -3   7   5    7.66    0.33
  -2  -7   5  220.92    2.96
  -2   7   5  213.86    2.77
  -1  -7   5   50.30    1.00
  -1   7   5   51.07    0.97
   0  -7   5    8.26    0.38
   0   7   5    9.34    0.43
   1  -7   5   10.17    0.48
   1   7   5   11.18    0.48
   2  -7   5    5.77    0.27
   2   7   5    4.79    0.38
   3  -7   5    2.30    0.18
   3   7   5    2.36    0.32
   4   7   5   16.97    0.66
   5   7   5   22.71    0.77
   6   7   5   14.75    0.69
   7   7   5   39.23    1.15
   8   7   5   66.65    1.58
   9   7   5    9.89    0.67
  10   7   5    2.81    0.48
 -11  -7  -5    3.01    0.52
  11   7   5    3.79    0.54
 -12  -7  -5    9.32    0.81
 -14  -8   5    1.66    0.52
 -13  -8   5   -0.43    0.43
 -12  -8   5    5.60    0.67
 -11  -8   5    9.41    0.74
 -10  -8   5   48.78    1.44
  -9  -8   5    0.30    0.33
  -8  -8   5    8.98    0.64
  -7  -8   5    4.31    0.50
  -6  -8   5   24.75    0.90
  -5  -8   5   -0.19    0.24
  -5   8   5   -0.01    0.12
  -4  -8   5    0.31    0.25
  -4   8   5    1.03    0.17
  -3  -8   5   34.29    0.91
  -3   8   5   33.33    0.71
  -2  -8   5    0.75    0.23
  -2   8   5    0.60    0.17
  -1  -8   5   17.07    0.58
  -1   8   5   17.94    0.58
   0  -8   5   65.43    1.17
   0   8   5   66.36    1.23
   1  -8   5    7.76    0.37
   1   8   5    7.05    0.40
   2  -8   5   35.62    0.72
   2   8   5   37.07    0.92
   3  -8   5   50.30    0.82
   3   8   5   50.31    1.16
   4   8   5   90.63    1.73
   5   8   5    0.02    0.26
   6   8   5    5.49    0.51
   7   8   5   14.07    0.74
   8   8   5    1.33    0.38
   9   8   5    4.47    0.58
  10   8   5   12.07    0.78
 -11  -8  -5    0.42    0.38
  11   8   5    0.61    0.37
 -12  -8  -5   13.01    0.94
 -13  -8  -5    1.57    0.51
 -14  -9   5   10.38    0.97
 -13  -9   5    1.20    0.50
 -12  -9   5    0.54    0.42
 -11  -9   5    1.09    0.43
 -10  -9   5   10.28    0.78
  -9  -9   5    1.30    0.42
  -8  -9   5    4.57    0.55
  -7  -9   5    3.09    0.47
  -6  -9   5   19.50    0.83
  -5  -9   5    9.17    0.60
  -4  -9   5   38.80    1.04
  -4   9   5   40.68    0.79
  -3  -9   5   37.86    1.00
  -3   9   5   36.05    0.78
  -2  -9   5   74.40    1.42
  -2   9   5   70.77    1.25
  -1  -9   5   34.74    0.87
  -1   9   5   34.32    0.83
   0  -9   5   38.56    0.88
   0   9   5   37.42    0.91
   1  -9   5    1.15    0.22
   1   9   5    1.39    0.28
   2  -9   5    1.45    0.21
   2   9   5    1.46    0.26
   3  -9   5    0.95    0.17
   3   9   5    0.60    0.28
   4   9   5   26.43    0.91
   5   9   5    3.21    0.45
   6   9   5   18.28    0.83
   7   9   5    0.17    0.33
   8   9   5   41.57    1.28
   9   9   5    1.60    0.43
  10   9   5    2.41    0.48
 -11  -9  -5    4.56    0.62
  11   9   5    3.77    0.62
 -12  -9  -5    6.43    0.79
 -13  -9  -5    1.24    0.47
 -14 -10   5   -0.07    0.50
 -13 -10   5    1.02    0.49
 -12 -10   5    7.64    0.81
 -11 -10   5    0.43    0.41
 -10 -10   5   27.03    1.16
  -9 -10   5    0.95    0.43
  -8 -10   5   12.86    0.79
  -7 -10   5    0.26    0.28
  -6 -10   5   30.24    1.06
  -5 -10   5    1.09    0.35
  -4 -10   5    0.22    0.23
  -4  10   5    0.48    0.20
  -3 -10   5   25.13    0.85
  -3  10   5   24.55    0.67
  -2 -10   5    1.20    0.29
  -2  10   5    0.76    0.24
  -1 -10   5   11.29    0.55
  -1  10   5   11.21    0.55
   0 -10   5   42.50    0.97
   0  10   5   42.47    1.03
   1 -10   5    7.35    0.42
   1  10   5    7.43    0.49
   2  10   5   28.16    0.90
   3 -10   5    0.43    0.17
   3  10   5    0.56    0.30
   4  10   5   76.61    1.67
   5  10   5    0.26    0.25
   6  10   5   18.37    0.87
   7  10   5    1.33    0.35
   8  10   5    3.75    0.55
   9  10   5    0.19    0.35
  10  10   5    5.11    0.66
 -11 -10  -5   -0.16    0.36
  11  10   5    0.85    0.41
 -12 -10  -5   12.76    0.95
 -13 -10  -5    1.68    0.52
 -15 -11   5    1.41    0.63
 -14 -11   5    4.32    0.75
 -13 -11   5   -0.20    0.44
 -12 -11   5    3.29    0.63
 -11 -11   5    0.25    0.43
 -10 -11   5    6.68    0.75
  -9 -11   5    2.64    0.53
  -8 -11   5    0.42    0.40
  -7 -11   5    5.28    0.61
  -6 -11   5    8.25    0.66
  -5 -11   5   10.71    0.63
  -4 -11   5   57.10    1.41
  -4  11   5   55.36    1.07
  -3 -11   5    2.35    0.42
  -3  11   5    3.60    0.35
  -2 -11   5   31.64    0.93
  -2  11   5   33.20    0.87
  -1 -11   5    3.54    0.40
  -1  11   5    3.72    0.38
   0 -11   5   15.54    0.62
   0  11   5   13.81    0.63
   1 -11   5    2.87    0.32
   1  11   5    3.77    0.43
   2  11   5    7.81    0.58
   3  11   5    0.73    0.29
   4  11   5   21.39    0.86
   5  11   5    1.72    0.42
   6  11   5   11.89    0.71
   7  11   5    0.48    0.37
   8  11   5   22.56    1.06
   9  11   5    0.33    0.37
  10  11   5   15.12    0.96
 -11 -11  -5    2.08    0.55
  11  11   5    0.88    0.50
 -12 -11  -5    3.64    0.67
 -13 -11  -5    0.39    0.49
 -14 -11  -5   -0.37    0.49
 -14 -12   5    0.02    0.53
 -13 -12   5    1.06    0.61
 -12 -12   5    3.49    0.68
 -11 -12   5    0.39    0.45
 -10 -12   5    9.93    0.90
  -9 -12   5    2.45    0.52
  -8 -12   5    7.15    0.74
  -7 -12   5    0.77    0.41
  -6 -12   5    9.40    0.72
  -5 -12   5   -0.58    0.30
  -4 -12   5    0.71    0.30
  -4  12   5    0.92    0.23
  -3 -12   5   32.73    1.02
  -3  12   5   32.87    0.86
  -2 -12   5    7.08    0.56
  -2  12   5    6.42    0.45
  -1 -12   5    9.23    0.58
  -1  12   5    9.12    0.58
   0 -12   5   24.33    0.80
   0  12   5   24.01    0.85
   1 -12   5    4.58    0.41
   1  12   5    5.02    0.51
   2  12   5   27.50    0.97
   3  12   5    8.64    0.65
   4  12   5   37.92    1.23
   5  12   5    0.19    0.34
   6  12   5    1.64    0.38
   7  12   5    2.41    0.51
   8  12   5   -0.13    0.37
   9  12   5    2.00    0.52
  10  12   5    5.07    0.71
 -11 -12  -5    1.80    0.56
  11  12   5    2.11    0.57
 -12 -12  -5    9.03    0.95
 -13 -12  -5    2.73    0.65
 -14 -12  -5    6.49    0.87
 -14 -13   5    2.11    0.65
 -13 -13   5    0.85    0.56
 -12 -13   5    5.18    0.78
 -11 -13   5    4.03    0.75
 -10 -13   5    0.64    0.45
  -9 -13   5    2.90    0.61
  -8 -13   5    1.40    0.48
  -7 -13   5    0.93    0.42
  -6 -13   5   11.94    0.81
  -5 -13   5   19.60    0.96
  -4 -13   5   22.54    0.96
  -3 -13   5    3.65    0.50
  -3  13   5    3.36    0.39
  -2 -13   5   67.56    1.56
  -2  13   5   68.57    1.42
  -1 -13   5   -0.07    0.28
  -1  13   5    0.54    0.27
   0 -13   5    2.11    0.38
   0  13   5    2.68    0.41
   1 -13   5    0.61    0.26
   1  13   5    0.63    0.35
   2  13   5    0.55    0.36
   3  13   5    0.18    0.33
   4  13   5   12.75    0.81
   5  13   5    3.82    0.56
   6  13   5   12.33    0.84
   7  13   5    3.50    0.58
   8  13   5   16.24    1.00
   9  13   5    5.97    0.76
 -10 -13  -5   13.06    1.00
  10  13   5   11.58    0.94
 -11 -13  -5    0.33    0.47
  11  13   5    0.14    0.45
 -12 -13  -5    4.17    0.77
 -13 -13  -5    0.58    0.58
 -13 -14   5    3.23    0.77
 -12 -14   5    0.95    0.55
 -11 -14   5    0.09    0.50
 -10 -14   5    7.72    0.89
  -9 -14   5    7.74    0.81
  -8 -14   5    5.43    0.71
  -7 -14   5   -0.19    0.29
  -6 -14   5    3.47    0.57
  -5 -14   5    2.68    0.53
  -4 -14   5    0.38    0.31
  -3 -14   5    3.73    0.51
  -3  14   5    3.67    0.42
  -2 -14   5    7.66    0.64
  -2  14   5    6.51    0.55
  -1 -14   5   32.29    1.05
  -1  14   5   30.49    1.01
   0 -14   5    3.70    0.44
   0  14   5    3.67    0.48
   1 -14   5    4.01    0.43
   1  14   5    2.93    0.46
   2  14   5   27.87    1.06
   3  14   5   13.41    0.82
   4  14   5   22.85    1.05
   5  14   5    0.38    0.39
   6  14   5    3.19    0.58
   7  14   5    0.66    0.46
   8  14   5    2.12    0.54
   9  14   5    0.49    0.47
 -10 -14  -5    2.32    0.61
  10  14   5    1.75    0.59
 -11 -14  -5    0.85    0.54
 -12 -14  -5    1.01    0.58
 -13 -14  -5    7.03    0.89
 -13 -15   5   -0.60    0.50
 -12 -15   5    4.03    0.83
 -11 -15   5    2.45    0.70
 -10 -15   5    1.96    0.63
  -9 -15   5   -0.28    0.44
  -8 -15   5   -0.65    0.41
  -7 -15   5    0.53    0.38
  -6 -15   5    5.62    0.70
  -5 -15   5   31.75    1.26
  -4 -15   5    3.71    0.57
  -3 -15   5    1.33    0.44
  -2 -15   5   22.80    0.97
  -2  15   5   23.12    0.85
  -1 -15   5    5.94    0.60
  -1  15   5    6.88    0.61
   0 -15   5    3.27    0.44
   0  15   5    3.12    0.47
   1 -15   5    3.88    0.46
   1  15   5    3.43    0.54
   2  15   5    0.68    0.39
   3  15   5    1.20    0.45
   4  15   5    2.70    0.53
   5  15   5    3.88    0.62
   6  15   5   10.88    0.87
   7  15   5    0.31    0.45
   8  15   5    4.06    0.70
   9  15   5    1.69    0.54
 -10 -15  -5   10.13    1.03
  10  15   5    8.31    0.94
 -11 -15  -5    1.13    0.57
 -12 -15  -5    0.14    0.52
 -12 -16   5    1.54    0.64
 -11 -16   5    0.76    0.58
 -10 -16   5    0.37    0.54
  -9 -16   5    7.07    0.89
  -8 -16   5    2.14    0.59
  -7 -16   5    0.73    0.48
  -6 -16   5    1.20    0.48
  -5 -16   5    3.28    0.58
  -4 -16   5    0.08    0.41
  -3 -16   5    1.49    0.45
  -2 -16   5    4.39    0.60
  -2  16   5    4.25    0.50
  -1 -16   5   10.45    0.71
  -1  16   5    9.77    0.70
   0 -16   5    1.52    0.37
   0  16   5    2.14    0.44
   1 -16   5    0.16    0.29
   1  16   5    0.62    0.37
   2  16   5   21.36    1.01
   3  16   5    5.31    0.66
   4  16   5    3.53    0.62
   5  16   5    6.99    0.78
   6  16   5    1.54    0.54
   7  16   5    4.70    0.75
   8  16   5    0.35    0.47
  -9 -16  -5    0.27    0.53
   9  16   5   -0.23    0.47
 -10 -16  -5    1.36    0.61
 -11 -16  -5    2.02    0.69
 -12 -16  -5    0.51    0.59
 -12 -17   5    1.51    0.65
 -11 -17   5    1.28    0.63
 -10 -17   5   -0.51    0.48
  -9 -17   5   -0.41    0.47
  -8 -17   5    0.48    0.55
  -7 -17   5   -0.35    0.46
  -6 -17   5    2.25    0.61
  -5 -17   5    7.65    0.81
  -4 -17   5    4.72    0.66
  -3 -17   5    2.46    0.51
  -2 -17   5    4.87    0.60
  -2  17   5    4.97    0.54
  -1 -17   5    4.41    0.56
  -1  17   5    5.44    0.60
   0 -17   5    2.48    0.47
   0  17   5    2.60    0.47
   1 -17   5    3.91    0.50
   1  17   5    3.73    0.58
   2  17   5    0.24    0.39
   3  17   5    4.43    0.64
   4  17   5    0.50    0.46
   5  17   5    5.11    0.73
   6  17   5   12.13    0.98
   7  17   5    4.11    0.72
  -8 -17  -5   -0.37    0.45
   8  17   5   -0.13    0.49
  -9 -17  -5    4.02    0.77
   9  17   5    4.98    0.81
 -10 -17  -5    8.85    1.02
 -11 -17  -5    0.04    0.57
 -11 -18   5    1.22    0.63
 -10 -18   5   -0.09    0.54
  -9 -18   5    5.16    0.85
  -8 -18   5    7.99    0.96
  -7 -18   5    1.38    0.58
  -6 -18   5    0.47    0.49
  -5 -18   5   -0.50    0.43
  -4 -18   5   -0.85    0.39
  -3 -18   5    0.59    0.45
  -2 -18   5    4.68    0.64
  -1 -18   5   12.91    0.82
  -1  18   5   11.79    0.80
   0 -18   5    1.63    0.44
   0  18   5    1.15    0.45
   1  18   5    5.15    0.65
   2  18   5    5.99    0.70
   3  18   5    5.99    0.75
   4  18   5    0.85    0.50
   5  18   5   11.00    1.00
   6  18   5    4.35    0.73
  -7 -18  -5    1.01    0.56
   7  18   5    1.62    0.59
  -8 -18  -5    0.61    0.59
   8  18   5    1.11    0.57
  -9 -18  -5    0.16    0.54
 -10 -18  -5    0.94    0.57
 -10 -19   5   -0.67    0.49
  -9 -19   5    0.13    0.60
  -8 -19   5    0.01    0.53
  -7 -19   5    0.85    0.59
  -6 -19   5    0.19    0.50
  -5 -19   5    2.57    0.66
  -4 -19   5    0.71    0.49
  -3 -19   5    8.87    0.86
  -2 -19   5    3.37    0.58
  -1 -19   5    4.01    0.58
  -1  19   5    5.17    0.62
   0 -19   5    2.66    0.60
   0  19   5    2.54    0.52
   1  19   5    3.33    0.65
   2  19   5    0.18    0.47
   3  19   5    4.77    0.73
   4  19   5   -0.09    0.46
   5  19   5    3.83    0.77
  -6 -19  -5    2.47    0.66
   6  19   5    1.05    0.55
  -7 -19  -5    2.30    0.67
   7  19   5    1.04    0.60
  -8 -19  -5    1.13    0.67
  -9 -19  -5    5.70    0.92
 -10 -19  -5    2.07    0.74
  -9 -20   5    3.07    0.79
  -8 -20   5    0.94    0.62
  -7 -20   5    4.18    0.80
  -6 -20   5    0.50    0.56
  -5 -20   5    0.03    0.48
  -4 -20   5    2.62    0.64
  -3 -20   5    0.00    0.44
  -2 -20   5    2.92    0.62
  -1 -20   5    1.08    0.51
   0  20   5    1.53    0.50
   1  20   5    1.26    0.48
   3  20   5    1.18    0.53
  -4 -20  -5    0.87    0.56
   4  20   5    0.11    0.47
  -5 -20  -5   17.12    1.21
   5  20   5   22.26    1.29
  -6 -20  -5    0.55    0.55
   6  20   5    0.00    0.52
  -7 -20  -5   -0.42    0.51
  -8 -20  -5    0.39    0.60
  -9 -20  -5    0.26    0.58
  -8 -21   5    0.51    0.60
  -7 -21   5    0.47    0.60
  -6 -21   5    0.83    0.59
  -5 -21   5    2.55    0.68
  -4 -21   5    0.66    0.52
  -3 -21   5    5.82    0.83
  -2 -21   5    0.86    0.48
  -1 -21   5    1.07    0.54
   0 -21  -5   -0.44    0.37
   0  21   5   -0.08    0.47
  -1 -21  -5    5.05    0.70
   1  21   5    5.40    0.76
  -2 -21  -5    4.25    0.71
   2  21   5    2.36    0.60
  -3 -21  -5    2.57    0.65
   3  21   5    4.15    0.71
  -4 -21  -5    2.26    0.66
   4  21   5    1.24    0.59
  -5 -21  -5    0.61    0.58
   5  21   5    0.45    0.56
  -6 -21  -5    1.88    0.64
  -7 -21  -5   -0.57    0.55
  -8 -21  -5    0.56    0.63
  -7 -22   5    2.21    0.71
  -6 -22   5    0.38    0.56
  -5 -22   5   -0.66    0.49
  -4 -22   5   -0.34    0.48
  -3 -22   5   -0.41    0.44
  -2 -22   5    2.17    0.57
  -1 -22  -5    0.65    0.50
  -2 -22  -5   -0.02    0.51
  -3 -22  -5    0.75    0.59
  -4 -22  -5    0.13    0.56
  -5 -22  -5    3.41    0.76
  -6 -22  -5    0.63    0.59
  -5 -23   5    2.84    0.70
  -4 -23   5    0.03    0.59
  -3 -23   5    3.83    0.78
  -2 -23  -5   -0.11    0.50
  -3 -23  -5    3.21    0.78
  -4 -23  -5    1.63    0.66
 -10   0   6   83.93    1.54
  -9   0   6   -0.05    0.23
  -8   0   6   35.12    0.84
  -7   0   6    0.57    0.20
  -6   0   6    5.54    0.34
  -5   0   6    0.04    0.17
  -4   0   6   10.78    0.39
  -3   0   6    0.21    0.12
  -2   0   6  158.83    2.01
  -1   0   6   -0.05    0.09
   0   0   6  400.14    4.61
   1   0   6   -0.16    0.11
   2   0   6  230.49    2.80
   3   0   6   -0.06    0.12
   7   0   6   -0.07    0.13
   8   0   6   14.03    0.52
 -10  -1   6    6.47    0.46
  -9  -1   6    2.31    0.32
  -9   1   6    2.56    0.31
  -8  -1   6   -0.24    0.21
  -8   1   6    0.09    0.18
  -7  -1   6    0.58    0.20
  -7   1   6    0.46    0.18
  -6  -1   6  162.95    2.26
  -6   1   6  159.00    2.17
  -5  -1   6    8.62    0.39
  -5   1   6    9.15    0.36
  -4  -1   6  172.37    2.28
  -4   1   6  172.68    2.22
  -3  -1   6    0.66    0.16
  -3   1   6    0.76    0.16
  -2  -1   6   25.48    0.54
  -2   1   6   25.16    0.52
  -1  -1   6   16.17    0.39
  -1   1   6   16.26    0.41
   0  -1   6    2.99    0.20
   0   1   6    3.03    0.19
   1  -1   6   68.46    1.00
   1   1   6   68.95    1.03
   2   1   6  101.24    1.42
   3   1   6    2.33    0.21
   4  -1   6  134.83    1.77
   4   1   6  136.99    1.88
   5  -1   6    6.75    0.29
   5   1   6    6.12    0.33
   6  -1   6  117.73    1.65
   6   1   6  116.48    1.77
   7  -1   6    6.87    0.33
 -11  -2   6    5.55    0.50
 -10  -2   6   75.66    1.52
  -9  -2   6    1.09    0.30
  -8  -2   6   23.82    0.76
  -8   2   6   25.32    0.65
  -7  -2   6   13.18    0.55
  -7   2   6   12.00    0.43
  -6  -2   6    0.03    0.17
  -6   2   6    0.11    0.15
  -5  -2   6   39.41    0.85
  -5   2   6   39.22    0.74
  -4  -2   6    1.32    0.23
  -4   2   6    1.15    0.19
  -3  -2   6    8.25    0.34
  -3   2   6    8.47    0.31
  -2  -2   6  108.18    1.51
  -2   2   6  109.63    1.48
  -1  -2   6   37.54    0.67
  -1   2   6   38.15    0.68
   0  -2   6  124.12    1.61
   0   2   6  124.44    1.66
   1  -2   6   32.82    0.59
   1   2   6   32.64    0.64
   2   2   6   15.06    0.43
   3  -2   6   27.96    0.52
   3   2   6   27.54    0.63
   4  -2   6   94.06    1.26
   4   2   6   91.72    1.44
   5  -2   6    0.03    0.09
   5   2   6   -0.10    0.13
   6  -2   6    5.45    0.25
   6   2   6    5.02    0.36
   7  -2   6    1.41    0.18
   7   2   6    1.43    0.25
   8   2   6    0.69    0.25
   9   2   6   10.65    0.56
 -12  -3   6    4.61    0.53
 -11  -3   6    0.26    0.28
 -10  -3   6   27.80    0.93
  -9  -3   6    1.37    0.32
  -8  -3   6    1.16    0.29
  -8   3   6    1.05    0.21
  -7  -3   6    0.14    0.21
  -7   3   6    0.50    0.17
  -6  -3   6   92.37    1.57
  -6   3   6   90.68    1.34
  -5  -3   6   56.42    1.09
  -5   3   6   55.44    0.93
  -4  -3   6   43.86    0.90
  -4   3   6   42.50    0.77
  -3  -3   6   18.67    0.51
  -3   3   6   18.57    0.45
  -2  -3   6   49.58    0.88
  -2   3   6   49.41    0.83
  -1  -3   6    0.39    0.13
  -1   3   6    0.42    0.14
   0  -3   6   85.55    1.21
   0   3   6   85.18    1.26
   1   3   6    8.39    0.33
   2  -3   6   32.99    0.58
   2   3   6   32.65    0.69
   3  -3   6    7.61    0.27
   3   3   6    8.04    0.39
   4  -3   6  116.61    1.47
   4   3   6  114.14    1.75
   5  -3   6    0.45    0.10
   5   3   6    0.37    0.18
   6  -3   6   31.50    0.55
   6   3   6   30.51    0.80
   7   3   6   15.88    0.61
   8   3   6   90.89    1.69
   9   3   6    3.18    0.41
  10   3   6   -0.17    0.19
 -11  -3  -6    1.41    0.39
  11   3   6    0.93    0.33
 -12  -4   6    3.07    0.48
 -11  -4   6   12.85    0.69
 -10  -4   6   56.25    1.39
  -9  -4   6   13.37    0.67
  -8  -4   6    8.00    0.56
  -7  -4   6    3.46    0.37
  -7   4   6    4.57    0.29
  -6  -4   6    6.12    0.42
  -6   4   6    6.61    0.30
  -5  -4   6    6.03    0.40
  -5   4   6    5.98    0.29
  -4  -4   6    0.11    0.20
  -4   4   6    0.32    0.15
  -3  -4   6   10.67    0.41
  -3   4   6    9.93    0.34
  -2  -4   6  115.82    1.69
  -2   4   6  117.85    1.61
  -1  -4   6   30.44    0.65
  -1   4   6   31.34    0.64
   0  -4   6  120.69    1.63
   0   4   6  119.54    1.69
   1   4   6   55.34    0.98
   2  -4   6   39.08    0.65
   2   4   6   38.45    0.81
   3  -4   6   92.13    1.23
   3   4   6   94.25    1.51
   4  -4   6  193.59    2.35
   4   4   6  189.97    2.66
   5   4   6    3.53    0.34
   6   4   6   12.50    0.55
   7   4   6    1.15    0.30
   8   4   6   18.49    0.76
   9   4   6    2.87    0.42
  10   4   6    7.85    0.55
 -11  -4  -6    3.16    0.46
  11   4   6    3.30    0.44
 -13  -5   6    0.63    0.42
 -12  -5   6    3.73    0.52
 -11  -5   6    0.22    0.30
 -10  -5   6    3.56    0.50
  -9  -5   6    2.19    0.40
  -8  -5   6    0.51    0.29
  -7  -5   6    0.71    0.28
  -6  -5   6   82.18    1.55
  -6   5   6   82.43    1.19
  -5  -5   6  143.72    2.19
  -5   5   6  140.00    1.85
  -4  -5   6   80.95    1.42
  -4   5   6   78.20    1.17
  -3  -5   6    4.78    0.36
  -3   5   6    4.76    0.26
  -2  -5   6   58.58    1.07
  -2   5   6   58.50    0.98
  -1  -5   6   12.23    0.44
  -1   5   6   12.25    0.42
   0  -5   6    0.06    0.16
   0   5   6    0.02    0.16
   1   5   6    4.13    0.32
   2  -5   6   32.47    0.60
   2   5   6   32.46    0.76
   3  -5   6   86.43    1.15
   3   5   6   83.09    1.46
   4   5   6  114.26    1.85
   5   5   6   32.21    0.87
   6   5   6   11.55    0.56
   7   5   6   86.44    1.68
   8   5   6   53.28    1.31
   9   5   6    6.83    0.60
  10   5   6    2.06    0.38
  11   5   6    1.31    0.37
 -12  -5  -6   -0.53    0.32
 -13  -6   6    1.57    0.49
 -12  -6   6    1.77    0.47
 -11  -6   6   20.49    0.96
 -10  -6   6   17.29    0.83
  -9  -6   6   14.39    0.75
  -8  -6   6   16.42    0.75
  -7  -6   6    1.90    0.36
  -6  -6   6   -0.14    0.24
  -6   6   6    0.18    0.12
  -5  -6   6    1.90    0.31
  -5   6   6    2.19    0.20
  -4  -6   6   -0.02    0.15
  -4   6   6    0.11    0.14
  -3  -6   6   -0.13    0.18
  -3   6   6    0.01    0.14
  -2  -6   6   41.43    0.90
  -2   6   6   42.26    0.82
  -1  -6   6  103.72    1.58
  -1   6   6  102.03    1.54
   0  -6   6   34.87    0.73
   0   6   6   34.69    0.78
   1  -6   6   85.76    1.46
   1   6   6   86.92    1.44
   2  -6   6    0.97    0.16
   2   6   6    0.70    0.23
   3  -6   6   98.18    1.32
   3   6   6  100.09    1.69
   4  -6   6   35.64    0.59
   4   6   6   34.06    0.91
   5   6   6    0.10    0.21
   6   6   6    2.20    0.32
   7   6   6    0.16    0.25
   8   6   6    1.95    0.38
   9   6   6   18.40    0.82
  10   6   6    0.74    0.33
  11   6   6   19.47    0.90
 -12  -6  -6   14.35    0.87
 -13  -7   6    0.45    0.45
 -12  -7   6   -0.21    0.38
 -11  -7   6   -0.21    0.36
 -10  -7   6    1.09    0.39
  -9  -7   6   19.96    0.88
  -8  -7   6    4.95    0.52
  -7  -7   6    0.67    0.32
  -6  -7   6   20.84    0.79
  -5  -7   6   69.48    1.43
  -5   7   6   68.71    1.06
  -4  -7   6   20.25    0.70
  -4   7   6   19.54    0.50
  -3  -7   6   25.23    0.75
  -3   7   6   25.52    0.60
  -2  -7   6   64.26    1.22
  -2   7   6   63.31    1.09
  -1  -7   6    3.42    0.32
  -1   7   6    3.62    0.32
   0  -7   6   25.12    0.65
   0   7   6   24.95    0.69
   1  -7   6    0.07    0.14
   1   7   6    0.10    0.16
   2  -7   6    0.24    0.13
   2   7   6   -0.07    0.19
   3  -7   6   18.14    0.42
   3   7   6   18.27    0.67
   4   7   6   25.77    0.80
   5   7   6   37.34    1.03
   6   7   6    3.62    0.43
   7   7   6   43.38    1.22
   8   7   6    0.31    0.34
   9   7   6    1.56    0.39
  10   7   6    3.96    0.53
  11   7   6    2.22    0.44
 -12  -7  -6    0.65    0.44
 -14  -8   6    3.34    0.65
 -13  -8   6    4.53    0.65
 -12  -8   6    2.35    0.51
 -11  -8   6   21.52    1.02
 -10  -8   6    7.72    0.71
  -9  -8   6   22.73    0.97
  -8  -8   6    3.48    0.49
  -7  -8   6   25.06    0.93
  -6  -8   6   -0.21    0.28
  -5  -8   6    5.78    0.50
  -5   8   6    5.06    0.29
  -4  -8   6    1.00    0.25
  -4   8   6    1.35    0.20
  -3  -8   6    1.94    0.31
  -3   8   6    1.68    0.23
  -2  -8   6   24.16    0.73
  -2   8   6   23.59    0.63
  -1  -8   6   97.29    1.61
  -1   8   6   99.33    1.59
   0  -8   6   13.67    0.49
   0   8   6   14.81    0.56
   1  -8   6   51.95    0.97
   1   8   6   52.02    1.12
   2  -8   6    2.69    0.24
   2   8   6    2.77    0.35
   3  -8   6   91.16    1.31
   3   8   6   93.53    1.72
   4   8   6   20.57    0.74
   5   8   6    5.39    0.51
   6   8   6    1.45    0.36
   7   8   6    5.33    0.56
   8   8   6    1.56    0.40
   9   8   6   22.12    0.97
  10   8   6    5.56    0.63
  11   8   6    6.30    0.69
 -12  -8  -6    3.96    0.65
 -13  -8  -6   13.22    0.97
 -14  -9   6    0.89    0.47
 -13  -9   6    2.79    0.63
 -12  -9   6    0.10    0.43
 -11  -9   6    5.27    0.67
 -10  -9   6    0.25    0.37
  -9  -9   6    6.59    0.67
  -8  -9   6    0.70    0.36
  -7  -9   6   20.08    0.88
  -6  -9   6   10.22    0.60
  -5  -9   6   64.84    1.48
  -5   9   6   66.47    1.09
  -4  -9   6    2.39    0.37
  -4   9   6    2.09    0.24
  -3  -9   6   48.35    1.16
  -3   9   6   48.05    0.95
  -2  -9   6    0.07    0.22
  -2   9   6    0.11    0.19
  -1  -9   6    0.04    0.20
  -1   9   6    0.53    0.21
   0  -9   6    8.07    0.42
   0   9   6    8.62    0.47
   1  -9   6    5.96    0.36
   1   9   6    4.92    0.42
   2  -9   6   20.16    0.59
   2   9   6   18.44    0.68
   3  -9   6   37.25    0.72
   3   9   6   36.73    1.01
   4   9   6    0.09    0.21
   5   9   6   14.36    0.73
   6   9   6    1.40    0.37
   7   9   6   40.26    1.26
   8   9   6    0.19    0.33
   9   9   6    8.57    0.75
  10   9   6    2.24    0.49
  11   9   6    7.92    0.78
 -12  -9  -6    1.21    0.52
 -13  -9  -6    3.24    0.60
 -14 -10   6    1.15    0.52
 -13 -10   6    6.81    0.86
 -12 -10   6    0.02    0.41
 -11 -10   6    5.58    0.70
 -10 -10   6    0.17    0.37
  -9 -10   6   11.52    0.81
  -8 -10   6    1.83    0.45
  -7 -10   6   17.64    0.86
  -6 -10   6    5.76    0.57
  -5 -10   6    2.85    0.44
  -4 -10   6   11.51    0.65
  -4  10   6   11.54    0.47
  -3 -10   6    2.91    0.40
  -3  10   6    2.92    0.30
  -2 -10   6   22.04    0.77
  -2  10   6   20.59    0.67
  -1 -10   6   99.62    1.74
  -1  10   6   99.32    1.70
   0 -10   6    0.82    0.24
   0  10   6    1.50    0.30
   1 -10   6   16.72    0.56
   1  10   6   16.13    0.64
   2  10   6    0.40    0.23
   3 -10   6   69.77    1.18
   3  10   6   68.70    1.53
   4  10   6   17.71    0.76
   5  10   6    0.12    0.23
   6  10   6    5.18    0.54
   7  10   6   -0.12    0.32
   8  10   6   -0.39    0.32
   9  10   6   21.92    1.05
  10  10   6    1.40    0.44
  11  10   6    7.27    0.78
 -12 -10  -6    0.09    0.42
 -13 -10  -6   13.16    0.97
 -15 -11   6    3.38    0.76
 -14 -11   6   -0.16    0.42
 -13 -11   6    2.64    0.64
 -12 -11   6    0.03    0.43
 -11 -11   6   -0.01    0.41
 -10 -11   6    1.61    0.50
  -9 -11   6    8.42    0.78
  -8 -11   6   -0.23    0.35
  -7 -11   6   17.72    0.90
  -6 -11   6    0.27    0.34
  -5 -11   6   55.48    1.44
  -4 -11   6    1.68    0.40
  -4  11   6    1.64    0.26
  -3 -11   6   23.42    0.88
  -3  11   6   23.50    0.71
  -2 -11   6    0.19    0.28
  -2  11   6    0.42    0.26
  -1 -11   6   21.80    0.76
  -1  11   6   21.31    0.74
   0 -11   6   59.07    1.25
   0  11   6   61.24    1.34
   1 -11   6    0.45    0.21
   1  11   6    0.71    0.30
   2  11   6   12.56    0.68
   3  11   6   55.30    1.40
   4  11   6    5.77    0.55
   5  11   6   14.16    0.80
   6  11   6    1.90    0.44
   7  11   6   24.69    1.07
   8  11   6    1.16    0.45
   9  11   6    6.31    0.72
  10  11   6    1.09    0.45
 -11 -11  -6    3.06    0.62
  11  11   6    3.92    0.68
 -12 -11  -6    0.42    0.43
 -13 -11  -6    0.67    0.55
 -14 -11  -6    0.22    0.47
 -14 -12   6   -0.17    0.52
 -13 -12   6   10.37    1.06
 -12 -12   6    0.76    0.52
 -11 -12   6   10.46    0.94
 -10 -12   6    8.22    0.85
  -9 -12   6   18.58    1.03
  -8 -12   6    1.59    0.47
  -7 -12   6    5.45    0.65
  -6 -12   6   11.24    0.77
  -5 -12   6    0.27    0.36
  -4 -12   6   19.55    0.88
  -4  12   6   20.40    0.69
  -3 -12   6    6.76    0.51
  -3  12   6    5.94    0.41
  -2 -12   6    8.26    0.58
  -2  12   6    8.94    0.51
  -1 -12   6   30.27    0.93
  -1  12   6   30.45    0.91
   0 -12   6   26.96    0.85
   0  12   6   29.85    0.94
   1 -12   6   11.62    0.56
   1  12   6   11.76    0.67
   2  12   6    4.84    0.53
   3  12   6   49.43    1.34
   4  12   6    5.02    0.54
   5  12   6    3.55    0.54
   6  12   6    4.74    0.61
   7  12   6    0.56    0.40
   8  12   6    0.23    0.38
   9  12   6    8.08    0.83
  10  12   6    0.93    0.47
 -11 -12  -6   13.49    1.00
  11  12   6   11.97    1.07
 -12 -12  -6    3.07    0.69
 -13 -12  -6    2.99    0.67
 -14 -12  -6    0.53    0.55
 -14 -13   6    0.60    0.56
 -13 -13   6    2.61    0.72
 -12 -13   6    0.22    0.48
 -11 -13   6   -0.95    0.40
 -10 -13   6   -0.72    0.38
  -9 -13   6    2.64    0.56
  -8 -13   6    0.69    0.43
  -7 -13   6    3.65    0.54
  -6 -13   6    1.94    0.46
  -5 -13   6   29.96    1.14
  -4 -13   6    0.35    0.36
  -3 -13   6    5.89    0.57
  -3  13   6    6.15    0.49
  -2 -13   6   23.82    0.92
  -2  13   6   23.49    0.83
  -1 -13   6   15.84    0.73
  -1  13   6   15.68    0.71
   0 -13   6    1.78    0.37
   0  13   6    0.95    0.34
   1 -13   6    0.92    0.27
   1  13   6    0.34    0.33
   2  13   6   12.21    0.74
   3  13   6    6.53    0.64
   4  13   6   21.26    0.98
   5  13   6   12.84    0.84
   6  13   6    0.95    0.42
   7  13   6    9.25    0.84
   8  13   6    1.90    0.51
   9  13   6    3.91    0.64
  10  13   6    1.68    0.54
 -11 -13  -6    0.11    0.47
  11  13   6   -0.31    0.41
 -12 -13  -6    0.31    0.52
 -13 -13  -6   -0.29    0.44
 -13 -14   6    4.55    0.86
 -12 -14   6    1.06    0.55
 -11 -14   6    5.33    0.82
 -10 -14   6    2.68    0.63
  -9 -14   6    8.74    0.90
  -8 -14   6    0.37    0.46
  -7 -14   6    0.24    0.40
  -6 -14   6   11.19    0.83
  -5 -14   6    0.22    0.39
  -4 -14   6    9.29    0.73
  -3 -14   6    9.15    0.69
  -3  14   6    9.79    0.55
  -2 -14   6    0.98    0.38
  -2  14   6    0.62    0.31
  -1 -14   6   15.84    0.77
  -1  14   6   15.29    0.77
   0 -14   6    3.69    0.44
   0  14   6    3.91    0.49
   1 -14   6   20.14    0.78
   1  14   6   20.53    0.90
   2  14   6    1.84    0.44
   3  14   6    5.57    0.63
   4  14   6    0.59    0.41
   5  14   6    4.02    0.62
   6  14   6    6.05    0.72
   7  14   6    0.09    0.38
   8  14   6   -0.19    0.40
   9  14   6    8.94    0.93
 -10 -14  -6    1.01    0.54
  10  14   6    0.85    0.52
 -11 -14  -6    7.42    0.89
  11  14   6    8.88    1.00
 -12 -14  -6    2.43    0.68
 -13 -14  -6    2.84    0.73
 -13 -15   6    0.79    0.63
 -12 -15   6   -0.05    0.50
 -11 -15   6    0.24    0.53
 -10 -15   6   -0.45    0.46
  -9 -15   6    3.01    0.66
  -8 -15   6    2.29    0.61
  -7 -15   6   13.30    0.97
  -6 -15   6    4.40    0.65
  -5 -15   6    5.31    0.66
  -4 -15   6    0.84    0.41
  -3 -15   6   20.46    0.96
  -2 -15   6   13.19    0.83
  -2  15   6   13.39    0.68
  -1 -15   6   13.28    0.79
  -1  15   6   12.82    0.70
   0 -15   6    4.68    0.52
   0  15   6    4.98    0.56
   1 -15   6    0.26    0.31
   1  15   6   -0.17    0.36
   2  15   6    0.85    0.40
   3  15   6    7.76    0.74
   4  15   6   23.75    1.11
   5  15   6   22.24    1.05
   6  15   6    1.19    0.49
   7  15   6    5.00    0.72
   8  15   6    5.03    0.75
   9  15   6    1.36    0.55
 -10 -15  -6    0.38    0.51
  10  15   6    0.55    0.47
 -11 -15  -6    0.45    0.54
 -12 -15  -6    0.16    0.50
 -12 -16   6    4.89    0.85
 -11 -16   6    2.33    0.70
 -10 -16   6    1.94    0.68
  -9 -16   6    7.96    0.91
  -8 -16   6    0.78    0.48
  -7 -16   6    2.32    0.60
  -6 -16   6    3.24    0.62
  -5 -16   6    1.16    0.38
  -4 -16   6   10.11    0.81
  -3 -16   6   17.96    0.95
  -2 -16   6    0.57    0.38
  -2  16   6   -0.40    0.29
  -1 -16   6    2.53    0.46
  -1  16   6    2.76    0.46
   0 -16   6   13.06    0.72
   0  16   6   12.31    0.77
   1 -16   6    5.05    0.50
   1  16   6    3.71    0.55
   2  16   6   17.68    0.95
   3  16   6    0.36    0.40
   4  16   6    2.03    0.55
   5  16   6    6.80    0.78
   6  16   6    0.47    0.44
   7  16   6   -0.17    0.43
   8  16   6    3.53    0.70
   9  16   6    0.82    0.53
 -10 -16  -6    4.80    0.78
  10  16   6    4.64    0.79
 -11 -16  -6    2.18    0.71
 -12 -16  -6    1.55    0.65
 -12 -17   6    0.34    0.59
 -11 -17   6    0.27    0.56
 -10 -17   6   -0.52    0.49
  -9 -17   6    0.43    0.51
  -8 -17   6    3.36    0.71
  -7 -17   6    3.95    0.71
  -6 -17   6    4.15    0.69
  -5 -17   6    1.56    0.53
  -4 -17   6    7.35    0.77
  -3 -17   6    9.04    0.79
  -2 -17   6   16.63    0.96
  -2  17   6   16.25    0.82
  -1 -17   6    2.41    0.50
  -1  17   6    2.44    0.49
   0 -17   6    0.65    0.38
   0  17   6    1.87    0.45
   1 -17   6   -0.14    0.30
   1  17   6    0.01    0.36
   2  17   6    0.84    0.44
   3  17   6    1.00    0.47
   4  17   6    5.93    0.75
   5  17   6    1.76    0.54
   6  17   6    4.29    0.71
   7  17   6    1.18    0.55
   8  17   6   -0.35    0.46
  -9 -17  -6    2.09    0.66
   9  17   6    3.39    0.70
 -10 -17  -6    1.13    0.58
 -11 -17  -6   -0.50    0.53
 -11 -18   6    1.72    0.68
 -10 -18   6    4.99    0.88
  -9 -18   6    0.44    0.61
  -8 -18   6    1.62    0.62
  -7 -18   6   -0.93    0.44
  -6 -18   6    3.78    0.70
  -5 -18   6   -0.17    0.51
  -4 -18   6    3.00    0.65
  -3 -18   6    6.48    0.74
  -2 -18   6    0.56    0.41
  -2  18   6    0.00    0.50
  -1 -18   6   -0.10    0.33
  -1  18   6   -0.33    0.35
   0 -18   6    6.52    0.64
   0  18   6    7.45    0.73
   1  18   6    5.59    0.67
   2  18   6    3.55    0.60
   3  18   6    0.83    0.46
   4  18   6    0.13    0.45
   5  18   6    1.85    0.58
   6  18   6    3.70    0.71
   7  18   6    4.03    0.75
  -8 -18  -6    0.01    0.61
   8  18   6    1.44    0.57
  -9 -18  -6    0.34    0.54
   9  18   6    0.12    0.53
 -10 -18  -6    3.82    0.81
 -10 -19   6    0.95    0.60
  -9 -19   6   -0.39    0.50
  -8 -19   6    2.57    0.72
  -7 -19   6    1.20    0.66
  -6 -19   6    5.99    0.83
  -5 -19   6    0.35    0.51
  -4 -19   6    7.89    0.83
  -3 -19   6   -0.38    0.40
  -2 -19   6    8.01    0.78
  -1 -19   6    0.23    0.35
  -1  19   6   -0.84    0.34
   0  19   6    0.60    0.44
   1  19   6    1.13    0.44
   2  19   6    0.13    0.43
   3  19   6    1.34    0.53
   4  19   6    1.43    0.54
   5  19   6    1.33    0.58
   6  19   6    6.98    0.90
  -7 -19  -6    1.35    0.58
   7  19   6    0.74    0.63
  -8 -19  -6    0.12    0.54
   8  19   6   -0.10    0.50
  -9 -19  -6    4.76    0.86
 -10 -19  -6    0.71    0.68
  -9 -20   6    0.29    0.57
  -8 -20   6    0.81    0.59
  -7 -20   6    0.68    0.59
  -6 -20   6   -0.27    0.60
  -5 -20   6   -0.83    0.44
  -4 -20   6    0.80    0.53
  -3 -20   6    1.23    0.55
  -2 -20   6    0.88    0.46
  -1 -20   6    0.95    0.49
   0  20   6    3.77    0.61
   1  20   6    3.66    0.68
   2  20   6    9.29    0.94
   3  20   6    0.88    0.53
   4  20   6    0.15    0.49
   5  20   6    3.46    0.70
  -6 -20  -6    0.69    0.55
   6  20   6    1.21    0.58
  -7 -20  -6    2.04    0.68
   7  20   6    1.54    0.65
  -8 -20  -6    0.43    0.57
  -9 -20  -6   -0.45    0.61
  -8 -21   6    0.79    0.62
  -7 -21   6    0.39    0.57
  -6 -21   6    2.75    0.70
  -5 -21   6   -0.91    0.44
  -4 -21   6    8.57    0.92
  -3 -21   6    1.16    0.55
  -2 -21   6    4.15    0.71
   0 -21  -6    0.87    0.52
   0  21   6    0.66    0.43
  -1 -21  -6    0.14    0.43
   1  21   6    0.87    0.46
  -2 -21  -6    1.21    0.55
   2  21   6    0.45    0.48
  -3 -21  -6   -0.35    0.44
   3  21   6    0.87    0.52
  -4 -21  -6    1.08    0.61
   4  21   6    1.15    0.57
  -5 -21  -6   -0.11    0.54
   5  21   6    0.44    0.56
  -6 -21  -6    6.35    0.89
   6  21   6    5.72    0.91
  -7 -21  -6   -0.54    0.61
  -7 -22   6    3.16    0.77
  -6 -22   6    2.21    0.71
  -5 -22   6    1.23    0.59
  -4 -22   6    1.96    0.67
  -3 -22   6    0.39    0.56
  -2 -22   6    0.80    0.51
  -1 -22  -6    1.47    0.59
   1  22   6    1.33    0.59
  -2 -22  -6    6.21    0.81
   2  22   6    6.23    0.85
  -3 -22  -6    0.86    0.55
   3  22   6    0.13    0.57
  -4 -22  -6   -0.01    0.52
   4  22   6    0.24    0.54
  -5 -22  -6    1.03    0.59
  -6 -22  -6   -0.57    0.63
  -5 -23   6    0.27    0.65
  -4 -23   6    1.56    0.60
  -3 -23   6    0.70    0.56
  -2 -23  -6   -0.11    0.58
  -3 -23  -6   -0.81    0.57
  -4 -23  -6    0.09    0.54
 -10   0   7    0.49    0.26
  -9   0   7    1.04    0.28
  -8   0   7   -0.02    0.21
  -7   0   7   95.02    1.55
  -6   0   7    0.18    0.17
  -5   0   7   39.61    0.81
  -4   0   7   -0.10    0.17
  -3   0   7  188.27    2.41
  -2   0   7    0.03    0.12
  -1   0   7  596.57    6.78
   0   0   7    0.01    0.12
   1   0   7  191.88    2.41
   2   0   7   -0.09    0.10
   3   0   7   39.24    0.74
   4   0   7   -0.11    0.15
   7   0   7    0.17    0.17
   8   0   7   -0.22    0.16
 -10  -1   7    2.53    0.38
  -9  -1   7   82.20    1.54
  -9   1   7   84.37    1.47
  -8  -1   7    0.73    0.23
  -8   1   7    0.60    0.22
  -7  -1   7   77.06    1.38
  -7   1   7   80.13    1.33
  -6  -1   7    2.33    0.27
  -6   1   7    2.31    0.26
  -5  -1   7    2.87    0.28
  -5   1   7    2.64    0.25
  -4  -1   7   16.25    0.51
  -4   1   7   15.85    0.48
  -3  -1   7  156.13    2.10
  -3   1   7  159.11    2.07
  -2  -1   7   26.94    0.57
  -2   1   7   27.58    0.58
  -1  -1   7   18.22    0.44
  -1   1   7   18.86    0.47
   0  -1   7   90.55    1.27
   0   1   7   87.77    1.29
   1  -1   7    1.58    0.17
   1   1   7    1.43    0.18
   2  -1   7    0.49    0.13
   2   1   7    0.33    0.14
   3   1   7  287.46    3.52
   4   1   7    2.26    0.24
   5  -1   7   88.21    1.32
   5   1   7   91.84    1.44
   6  -1   7    8.48    0.34
   6   1   7    8.62    0.41
   7  -1   7   22.59    0.59
 -11  -2   7   26.03    0.89
 -10  -2   7    3.80    0.45
  -9  -2   7   -0.20    0.22
  -9   2   7    0.27    0.20
  -8  -2   7   -0.30    0.23
  -8   2   7   -0.09    0.17
  -7  -2   7   31.26    0.83
  -7   2   7   31.88    0.72
  -6  -2   7    0.70    0.22
  -6   2   7    0.70    0.18
  -5  -2   7  118.42    1.79
  -5   2   7  117.21    1.67
  -4  -2   7    3.31    0.30
  -4   2   7    4.11    0.28
  -3  -2   7  131.34    1.86
  -3   2   7  135.62    1.81
  -2  -2   7    2.01    0.21
  -2   2   7    2.08    0.20
  -1  -2   7   84.08    1.23
  -1   2   7   83.90    1.24
   0  -2   7    9.67    0.32
   0   2   7    9.81    0.35
   1  -2   7  141.68    1.86
   1   2   7  147.43    1.95
   2   2   7    0.65    0.16
   3  -2   7   34.89    0.65
   3   2   7   32.78    0.73
   4  -2   7    3.95    0.23
   4   2   7    4.41    0.31
   5  -2   7    2.08    0.18
   5   2   7    1.81    0.25
   6  -2   7   -0.03    0.10
   6   2   7    0.08    0.17
   7   2   7    6.07    0.39
   8   2   7    3.17    0.35
   9   2   7  103.61    1.85
 -12  -3   7    0.41    0.33
 -11  -3   7    0.87    0.33
 -10  -3   7    5.50    0.51
  -9  -3   7   60.86    1.35
  -8  -3   7    7.25    0.52
  -8   3   7    8.10    0.40
  -7  -3   7   37.98    0.95
  -7   3   7   36.25    0.77
  -6  -3   7   13.72    0.55
  -6   3   7   12.47    0.43
  -5  -3   7   54.21    1.09
  -5   3   7   54.10    0.94
  -4  -3   7    4.45    0.35
  -4   3   7    4.66    0.29
  -3  -3   7   77.82    1.28
  -3   3   7   78.06    1.20
  -2  -3   7    0.47    0.14
  -2   3   7    0.66    0.17
  -1  -3   7    2.76    0.20
  -1   3   7    2.99    0.24
   0  -3   7    7.84    0.30
   0   3   7    7.41    0.33
   1  -3   7    2.73    0.20
   1   3   7    2.61    0.24
   2   3   7   74.64    1.22
   3  -3   7  150.71    1.90
   3   3   7  147.56    2.11
   4  -3   7   47.40    0.77
   4   3   7   49.33    0.99
   5  -3   7  104.90    1.40
   5   3   7  105.75    1.71
   6  -3   7   13.10    0.35
   6   3   7   13.44    0.54
   7   3   7   37.63    0.96
   8   3   7    0.59    0.25
   9   3   7    3.06    0.39
  10   3   7    0.75    0.30
 -12  -4   7    8.59    0.68
 -11  -4   7   16.25    0.81
 -10  -4   7    6.75    0.58
  -9  -4   7    4.19    0.47
  -8  -4   7    3.49    0.44
  -7  -4   7   46.61    1.11
  -7   4   7   45.64    0.86
  -6  -4   7    0.21    0.22
  -6   4   7    0.37    0.16
  -5  -4   7   52.32    1.10
  -5   4   7   54.16    0.92
  -4  -4   7   50.76    1.04
  -4   4   7   50.77    0.89
  -3  -4   7   96.71    1.52
  -3   4   7   92.64    1.38
  -2  -4   7   62.12    1.09
  -2   4   7   62.27    1.03
  -1  -4   7  121.28    1.70
  -1   4   7  119.60    1.70
   0  -4   7   76.13    1.17
   0   4   7   77.59    1.24
   1  -4   7   55.38    0.90
   1   4   7   54.78    1.01
   2  -4   7   27.42    0.64
   2   4   7   25.67    0.66
   3  -4   7    9.43    0.31
   3   4   7    9.57    0.42
   4  -4   7   10.93    0.30
   4   4   7   10.50    0.48
   5  -4   7    1.18    0.12
   5   4   7    0.72    0.22
   6   4   7    4.99    0.40
   7   4   7    3.39    0.39
   8   4   7   11.48    0.61
   9   4   7   41.39    1.15
  10   4   7    6.99    0.60
  11   4   7   15.67    0.75
 -13  -5   7    0.28    0.33
 -12  -5   7    2.88    0.48
 -11  -5   7   -0.07    0.28
 -10  -5   7   17.79    0.81
  -9  -5   7   51.95    1.32
  -8  -5   7   21.73    0.82
  -7  -5   7   10.12    0.57
  -7   5   7    9.86    0.55
  -6  -5   7   41.41    1.03
  -6   5   7   40.43    0.77
  -5  -5   7   25.59    0.75
  -5   5   7   26.47    0.59
  -4  -5   7   33.31    0.85
  -4   5   7   33.36    0.68
  -3  -5   7   10.81    0.44
  -3   5   7   10.86    0.40
  -2  -5   7   39.46    0.86
  -2   5   7   40.72    0.81
  -1  -5   7    1.16    0.22
  -1   5   7    1.20    0.22
   0  -5   7    3.36    0.28
   0   5   7    3.60    0.31
   1  -5   7   20.20    0.49
   1   5   7   20.08    0.60
   2  -5   7   27.40    0.56
   2   5   7   27.17    0.73
   3  -5   7   28.83    0.56
   3   5   7   29.87    0.77
   4  -5   7   66.94    0.95
   4   5   7   67.21    1.31
   5   5   7   72.96    1.43
   6   5   7    0.52    0.25
   7   5   7    1.20    0.31
   8   5   7    2.47    0.40
   9   5   7    0.71    0.33
  10   5   7    0.56    0.29
  11   5   7   -0.40    0.25
 -12  -5  -7    3.50    0.58
 -13  -6   7    6.80    0.72
 -12  -6   7   14.78    0.84
 -11  -6   7   14.92    0.85
 -10  -6   7    5.83    0.59
  -9  -6   7    1.23    0.38
  -8  -6   7    7.60    0.58
  -7  -6   7    2.10    0.37
  -6  -6   7    0.32    0.22
  -6   6   7    0.24    0.15
  -5  -6   7   37.03    0.96
  -5   6   7   36.98    0.72
  -4  -6   7   62.35    1.26
  -4   6   7   63.26    1.04
  -3  -6   7   31.93    0.82
  -3   6   7   32.16    0.70
  -2  -6   7   59.96    1.15
  -2   6   7   62.04    1.08
  -1  -6   7   44.80    0.92
  -1   6   7   45.19    0.91
   0  -6   7    4.68    0.31
   0   6   7    4.05    0.34
   1  -6   7   21.05    0.53
   1   6   7   20.43    0.63
   2  -6   7   41.14    0.74
   2   6   7   39.10    0.91
   3  -6   7   17.65    0.43
   3   6   7   17.04    0.63
   4  -6   7    1.07    0.14
   4   6   7    0.58    0.23
   5   6   7    1.14    0.29
   6   6   7    5.08    0.47
   7   6   7    5.66    0.53
   8   6   7   33.31    1.09
   9   6   7   32.76    1.09
  10   6   7    1.03    0.33
  11   6   7    5.92    0.64
 -12  -6  -7   15.78    0.86
  12   6   7   16.40    0.96
 -14  -7   7   -0.34    0.45
 -13  -7   7   -0.12    0.35
 -12  -7   7    0.96    0.42
 -11  -7   7    0.53    0.40
 -10  -7   7   14.34    0.80
  -9  -7   7    4.09    0.52
  -8  -7   7   15.34    0.76
  -7  -7   7    1.98    0.39
  -6  -7   7   69.05    1.48
  -6   7   7   72.42    1.27
  -5  -7   7    7.63    0.51
  -5   7   7    8.63    0.35
  -4  -7   7   27.57    0.82
  -4   7   7   26.91    0.62
  -3  -7   7   37.89    0.93
  -3   7   7   36.79    0.78
  -2  -7   7    9.54    0.47
  -2   7   7    9.41    0.40
  -1  -7   7    0.58    0.20
  -1   7   7    0.60    0.20
   0  -7   7   27.08    0.67
   0   7   7   27.37    0.73
   1  -7   7   28.71    0.66
   1   7   7   29.18    0.79
   2  -7   7   42.99    0.83
   2   7   7   42.30    1.00
   3  -7   7   26.16    0.55
   3   7   7   27.22    0.82
   4  -7   7   99.48    1.33
   4   7   7   99.52    1.81
   5   7   7   46.22    1.16
   6   7   7   19.00    0.79
   7   7   7    0.68    0.31
   8   7   7   11.93    0.71
   9   7   7    8.65    0.69
  10   7   7    2.79    0.51
  11   7   7    0.21    0.36
 -12  -7  -7    7.99    0.78
  12   7   7    8.99    0.81
 -14  -8   7   16.85    1.10
 -13  -8   7    7.90    0.80
 -12  -8   7    8.10    0.80
 -11  -8   7    0.67    0.40
 -10  -8   7   12.73    0.80
  -9  -8   7    0.32    0.35
  -8  -8   7    0.60    0.34
  -7  -8   7   -0.33    0.27
  -6  -8   7    4.02    0.47
  -5  -8   7    1.66    0.34
  -5   8   7    1.95    0.22
  -4  -8   7   22.74    0.78
  -4   8   7   21.88    0.58
  -3  -8   7    2.57    0.34
  -3   8   7    3.19    0.29
  -2  -8   7   71.19    1.37
  -2   8   7   74.26    1.28
  -1  -8   7    5.20    0.38
  -1   8   7    6.48    0.39
   0  -8   7   26.28    0.70
   0   8   7   25.89    0.74
   1  -8   7   37.79    0.81
   1   8   7   39.03    0.96
   2  -8   7   80.39    1.42
   2   8   7   79.49    1.51
   3  -8   7    0.47    0.15
   3   8   7    0.33    0.26
   4   8   7    1.63    0.35
   5   8   7    0.20    0.26
   6   8   7   -0.22    0.26
   7   8   7    5.42    0.57
   8   8   7   48.86    1.40
   9   8   7   21.72    0.97
  10   8   7    5.12    0.61
  11   8   7    0.89    0.43
 -12  -8  -7   20.90    1.11
  12   8   7   20.27    1.08
 -13  -8  -7    0.53    0.49
 -14  -9   7    0.00    0.44
 -13  -9   7   -0.71    0.36
 -12  -9   7   -0.04    0.39
 -11  -9   7    1.57    0.46
 -10  -9   7   20.17    1.00
  -9  -9   7    1.11    0.42
  -8  -9   7    5.53    0.60
  -7  -9   7    7.91    0.64
  -6  -9   7   49.60    1.32
  -5  -9   7    0.38    0.24
  -5   9   7    0.21    0.17
  -4  -9   7    2.99    0.40
  -4   9   7    3.89    0.32
  -3  -9   7    9.34    0.55
  -3   9   7    9.56    0.45
  -2  -9   7   48.36    1.12
  -2   9   7   47.74    1.02
  -1  -9   7    0.17    0.20
  -1   9   7    0.15    0.19
   0  -9   7   27.86    0.75
   0   9   7   28.67    0.82
   1  -9   7    1.29    0.22
   1   9   7    1.19    0.29
   2  -9   7   18.38    0.67
   2   9   7   19.49    0.74
   3  -9   7    0.39    0.17
   3   9   7    0.33    0.27
   4   9   7   76.29    1.63
   5   9   7   15.17    0.76
   6   9   7   37.62    1.15
   7   9   7    0.77    0.37
   8   9   7    2.26    0.46
   9   9   7    2.32    0.47
  10   9   7   -0.44    0.28
  11   9   7    0.33    0.35
 -12  -9  -7    9.78    0.92
  12   9   7   10.04    0.93
 -13  -9  -7    0.25    0.47
 -14 -10   7   10.25    0.99
 -13 -10   7    4.35    0.70
 -12 -10   7    5.65    0.74
 -11 -10   7    0.84    0.43
 -10 -10   7   24.61    1.12
  -9 -10   7    0.36    0.39
  -8 -10   7    2.76    0.50
  -7 -10   7    1.40    0.40
  -6 -10   7    0.25    0.32
  -5 -10   7    2.34    0.42
  -4 -10   7   22.85    0.86
  -4  10   7   22.28    0.64
  -3 -10   7    1.23    0.33
  -3  10   7    1.77    0.29
  -2 -10   7   59.50    1.30
  -2  10   7   58.18    1.20
  -1 -10   7    9.14    0.52
  -1  10   7    9.35    0.51
   0 -10   7   39.92    0.96
   0  10   7   40.20    1.02
   1 -10   7   27.23    0.73
   1  10   7   27.86    0.88
   2  10   7   34.11    1.02
   3 -10   7   15.04    0.61
   3  10   7   17.02    0.76
   4  10   7    0.78    0.28
   5  10   7    0.30    0.32
   6  10   7    0.09    0.32
   7  10   7   -0.11    0.31
   8  10   7   12.53    0.82
   9  10   7    8.01    0.77
  10  10   7    7.32    0.76
  11  10   7   -0.08    0.35
 -12 -10  -7   12.52    0.94
  12  10   7   14.24    0.97
 -13 -10  -7   -0.02    0.50
 -15 -11   7    0.07    0.57
 -14 -11   7    0.39    0.50
 -13 -11   7    0.09    0.45
 -12 -11   7   -0.49    0.41
 -11 -11   7    0.90    0.47
 -10 -11   7    6.47    0.74
  -9 -11   7    0.68    0.41
  -8 -11   7    7.34    0.71
  -7 -11   7    1.37    0.43
  -6 -11   7   39.52    1.25
  -5 -11   7    0.10    0.32
  -4 -11   7    4.68    0.52
  -4  11   7    4.12    0.36
  -3 -11   7    0.36    0.31
  -3  11   7    0.34    0.24
  -2 -11   7   28.39    0.91
  -2  11   7   26.75    0.80
  -1 -11   7    5.11    0.46
  -1  11   7    4.99    0.45
   0 -11   7   26.54    0.81
   0  11   7   25.78    0.86
   1 -11   7    5.74    0.40
   1  11   7    4.78    0.48
   2  11   7   22.29    0.87
   3  11   7   11.60    0.69
   4  11   7   41.25    1.25
   5  11   7    6.02    0.62
   6  11   7   37.08    1.27
   7  11   7    4.48    0.59
   8  11   7    4.78    0.64
   9  11   7    5.79    0.70
  10  11   7    2.16    0.52
  11  11   7    0.61    0.40
 -12 -11  -7    4.60    0.74
  12  11   7    3.07    0.63
 -13 -11  -7    0.34    0.49
 -14 -11  -7    2.33    0.76
 -14 -12   7    3.66    0.76
 -13 -12   7   -0.59    0.42
 -12 -12   7    6.12    0.82
 -11 -12   7    3.96    0.67
 -10 -12   7    2.36    0.58
  -9 -12   7    0.10    0.39
  -8 -12   7    0.75    0.44
  -7 -12   7    1.98    0.49
  -6 -12   7    3.29    0.53
  -5 -12   7    4.52    0.56
  -4 -12   7   22.78    0.93
  -4  12   7   22.48    0.71
  -3 -12   7   -0.35    0.20
  -3  12   7   -0.33    0.21
  -2 -12   7   19.21    0.80
  -2  12   7   16.46    0.67
  -1 -12   7    6.48    0.52
  -1  12   7    6.84    0.55
   0 -12   7   15.21    0.65
   0  12   7   14.64    0.71
   1 -12   7    5.80    0.46
   1  12   7    5.58    0.54
   2  12   7   14.72    0.77
   3  12   7   17.99    0.86
   4  12   7   -0.16    0.32
   5  12   7   -0.06    0.36
   6  12   7    0.45    0.36
   7  12   7   -0.01    0.36
   8  12   7   21.72    1.10
   9  12   7    0.27    0.39
  10  12   7   14.82    1.01
  11  12   7    1.27    0.50
 -12 -12  -7    9.99    0.99
 -13 -12  -7   -0.24    0.53
 -14 -12  -7    2.24    0.67
 -14 -13   7    1.13    0.59
 -13 -13   7    1.52    0.65
 -12 -13   7    0.71    0.52
 -11 -13   7   -0.04    0.46
 -10 -13   7    0.97    0.50
  -9 -13   7    0.28    0.43
  -8 -13   7   13.47    0.92
  -7 -13   7    0.51    0.32
  -6 -13   7   14.10    0.87
  -5 -13   7    0.09    0.35
  -4 -13   7    9.36    0.63
  -4  13   7   11.13    0.60
  -3 -13   7    0.50    0.35
  -3  13   7    0.42    0.25
  -2 -13   7    2.50    0.44
  -2  13   7    2.97    0.39
  -1 -13   7   -0.18    0.26
  -1  13   7   -0.19    0.29
   0 -13   7   -0.06    0.25
   0  13   7    0.28    0.30
   1 -13   7    5.99    0.45
   1  13   7    4.86    0.54
   2  13   7   23.83    0.97
   3  13   7   19.95    0.94
   4  13   7   28.35    1.13
   5  13   7    6.43    0.68
   6  13   7   18.05    0.99
   7  13   7   12.23    0.81
   8  13   7    2.84    0.60
   9  13   7    0.21    0.44
  10  13   7    0.23    0.44
 -11 -13  -7    0.85    0.52
  11  13   7   -0.09    0.43
 -12 -13  -7    3.01    0.67
 -13 -13  -7    2.61    0.67
 -13 -14   7    0.12    0.55
 -12 -14   7    5.85    0.83
 -11 -14   7    5.51    0.81
 -10 -14   7    4.31    0.72
  -9 -14   7    0.86    0.50
  -8 -14   7    2.97    0.61
  -7 -14   7    0.89    0.46
  -6 -14   7    2.11    0.52
  -5 -14   7   12.47    0.82
  -4 -14   7   13.13    0.81
  -3 -14   7    3.20    0.50
  -3  14   7    3.41    0.42
  -2 -14   7   17.49    0.85
  -2  14   7   19.79    0.81
  -1 -14   7   24.51    0.93
  -1  14   7   25.06    0.92
   0 -14   7   12.42    0.69
   0  14   7   11.86    0.75
   1 -14   7    0.72    0.32
   1  14   7    0.15    0.33
   2  14   7    0.47    0.37
   3  14   7   19.58    0.97
   4  14   7    1.58    0.47
   5  14   7    1.10    0.37
   6  14   7    0.04    0.28
   7  14   7    3.20    0.59
   8  14   7    6.39    0.78
   9  14   7    0.20    0.47
  10  14   7    7.06    0.89
 -11 -14  -7    1.09    0.56
  11  14   7    2.39    0.63
 -12 -14  -7    7.46    0.97
 -13 -14  -7    0.04    0.48
 -13 -15   7   -0.81    0.48
 -12 -15   7   -0.28    0.48
 -11 -15   7    0.45    0.55
 -10 -15   7    0.29    0.49
  -9 -15   7    1.01    0.54
  -8 -15   7    8.31    0.87
  -7 -15   7    1.29    0.50
  -6 -15   7    3.47    0.60
  -5 -15   7   16.63    0.97
  -4 -15   7   10.04    0.78
  -3 -15   7    2.55    0.50
  -3  15   7    2.16    0.56
  -2 -15   7    0.12    0.33
  -2  15   7    0.11    0.31
  -1 -15   7   -0.19    0.28
  -1  15   7    0.55    0.37
   0 -15   7    1.04    0.37
   0  15   7    1.76    0.41
   1 -15   7    3.25    0.44
   1  15   7    2.38    0.48
   2  15   7   13.39    0.84
   3  15   7   12.26    0.84
   4  15   7    9.98    0.81
   5  15   7    1.92    0.51
   6  15   7    6.59    0.78
   7  15   7   15.43    1.04
   8  15   7    1.32    0.57
   9  15   7   -0.32    0.44
  10  15   7    0.38    0.45
 -11 -15  -7    0.12    0.47
  11  15   7    0.03    0.46
 -12 -15  -7   -0.48    0.48
 -12 -16   7    4.35    0.82
 -11 -16   7    5.02    0.88
 -10 -16   7    0.72    0.57
  -9 -16   7    3.93    0.74
  -8 -16   7    0.74    0.52
  -7 -16   7   -0.30    0.43
  -6 -16   7    1.83    0.54
  -5 -16   7    7.43    0.78
  -4 -16   7    1.56    0.47
  -3 -16   7    0.34    0.38
  -3  16   7    1.06    0.40
  -2 -16   7    1.90    0.45
  -2  16   7    1.55    0.38
  -1 -16   7   21.58    0.98
  -1  16   7   23.49    0.95
   0 -16   7    9.04    0.64
   0  16   7    7.64    0.68
   1 -16   7    2.17    0.41
   1  16   7    1.83    0.46
   2  16   7    0.27    0.39
   3  16   7    9.96    0.87
   4  16   7    3.24    0.60
   5  16   7    1.40    0.52
   6  16   7    6.98    0.82
   7  16   7    4.60    0.74
   8  16   7    4.60    0.75
   9  16   7   -0.63    0.41
 -10 -16  -7    8.22    0.97
  10  16   7    8.68    0.99
 -11 -16  -7    6.91    0.96
 -12 -16  -7    1.03    0.63
 -12 -17   7    0.79    0.64
 -11 -17   7    1.17    0.61
 -10 -17   7   -0.23    0.51
  -9 -17   7    0.33    0.52
  -8 -17   7    3.84    0.73
  -7 -17   7   -0.23    0.48
  -6 -17   7    1.20    0.53
  -5 -17   7    6.70    0.77
  -4 -17   7   10.04    0.88
  -3 -17   7    0.43    0.47
  -2 -17   7   -0.11    0.35
  -2  17   7   -0.07    0.32
  -1 -17   7    0.85    0.39
  -1  17   7    0.60    0.36
   0 -17   7    0.01    0.30
   0  17   7    0.41    0.36
   1 -17   7    1.16    0.38
   1  17   7    1.00    0.42
   2  17   7    5.98    0.71
   3  17   7   16.50    1.00
   4  17   7    3.70    0.66
   5  17   7    0.90    0.50
   6  17   7    8.73    0.93
   7  17   7   15.43    1.11
   8  17   7    0.25    0.49
  -9 -17  -7    0.30    0.53
   9  17   7    0.27    0.52
 -10 -17  -7    0.04    0.54
  10  17   7    0.71    0.55
 -11 -17  -7   -0.51    0.51
 -11 -18   7    4.17    0.83
 -10 -18   7   -0.77    0.50
  -9 -18   7    1.02    0.62
  -8 -18   7    1.10    0.59
  -7 -18   7   -0.27    0.48
  -6 -18   7    0.71    0.50
  -5 -18   7    0.65    0.51
  -4 -18   7    4.36    0.67
  -3 -18   7    2.94    0.58
  -2 -18   7    1.77    0.54
  -2  18   7    2.23    0.47
  -1 -18   7    9.29    0.79
  -1  18   7    9.07    0.77
   0 -18   7    5.14    0.59
   0  18   7    4.66    0.61
   1  18   7    0.55    0.41
   2  18   7   -0.31    0.40
   3  18   7    8.37    0.85
   4  18   7    0.42    0.45
   5  18   7    2.03    0.59
   6  18   7    0.94    0.55
   7  18   7    5.28    0.83
   8  18   7    1.35    0.61
  -9 -18  -7    1.66    0.66
   9  18   7    2.27    0.69
 -10 -18  -7    6.11    0.96
 -10 -19   7    0.33    0.58
  -9 -19   7    1.21    0.70
  -8 -19   7    5.44    0.87
  -7 -19   7    8.30    0.96
  -6 -19   7   -0.03    0.51
  -5 -19   7    1.33    0.56
  -4 -19   7    1.38    0.54
  -3 -19   7    1.97    0.56
  -2 -19   7    1.86    0.52
  -1 -19   7    1.41    0.49
  -1  19   7    0.00    0.38
   0  19   7    5.24    0.67
   1  19   7    3.53    0.65
   2  19   7    1.64    0.52
   3  19   7    8.45    0.87
   4  19   7    0.23    0.48
   5  19   7    3.05    0.74
   6  19   7    4.32    0.83
   7  19   7    5.78    0.87
  -8 -19  -7   -0.21    0.50
   8  19   7   -0.31    0.48
  -9 -19  -7    0.40    0.57
   9  19   7   -0.51    0.52
  -9 -20   7    1.57    0.66
  -8 -20   7   -0.21    0.51
  -7 -20   7   -0.54    0.56
  -6 -20   7    0.97    0.58
  -5 -20   7    0.17    0.51
  -4 -20   7    0.51    0.51
  -3 -20   7    4.67    0.73
  -2 -20   7    0.14    0.40
  -1 -20   7    5.22    0.70
  -1  20   7    4.28    1.05
   0  20   7    1.39    0.54
   1  20   7    1.09    0.49
   2  20   7    0.58    0.49
   3  20   7    1.30    0.56
   4  20   7   -0.61    0.46
   5  20   7    0.14    0.52
   6  20   7    0.21    0.48
  -7 -20  -7    1.29    0.63
   7  20   7    0.93    0.60
  -8 -20  -7   -0.29    0.52
   8  20   7    0.16    0.54
  -8 -21   7    1.11    0.65
  -7 -21   7    3.78    0.76
  -6 -21   7    0.46    0.52
  -5 -21   7    3.36    0.76
  -4 -21   7    0.44    0.53
  -3 -21   7    0.16    0.48
  -2 -21   7    0.36    0.51
   0  21   7   -0.13    0.44
   1  21   7    2.97    0.62
   2  21   7    1.13    0.52
   3  21   7    2.16    0.61
   4  21   7    0.49    0.51
  -5 -21  -7    2.94    0.71
   5  21   7    3.18    0.71
  -6 -21  -7    0.12    0.58
   6  21   7    0.11    0.57
  -7 -21  -7    2.32    0.73
   7  21   7    1.32    0.66
  -7 -22   7    1.12    0.64
  -6 -22   7   -0.52    0.51
  -5 -22   7    0.36    0.55
  -4 -22   7    0.54    0.53
  -3 -22   7    5.50    0.79
  -2 -22   7   -0.26    0.51
  -1 -22  -7    1.84    0.60
   1  22   7    2.12    0.61
  -2 -22  -7    2.38    0.64
   2  22   7    2.48    0.60
  -3 -22  -7   -0.35    0.54
   3  22   7   -0.12    0.54
  -4 -22  -7   -0.28    0.51
   4  22   7   -0.07    0.49
  -5 -22  -7    0.11    0.52
   5  22   7   -1.01    0.51
  -6 -22  -7   -0.21    0.57
  -5 -23   7    6.82    0.95
  -4 -23   7    0.77    0.62
  -3 -23   7    0.18    0.58
  -2 -23  -7    1.58    0.65
  -3 -23  -7    1.56    0.64
  -4 -23  -7    0.25    0.63
 -10   0   8   13.31    0.62
  -9   0   8   -0.03    0.21
  -8   0   8   42.27    0.98
  -7   0   8    0.12    0.21
  -6   0   8   48.43    0.99
  -5   0   8   -0.09    0.16
  -4   0   8   63.03    1.10
  -3   0   8    0.00    0.15
  -2   0   8  244.72    3.04
  -1   0   8   -0.05    0.13
   0   0   8  127.77    1.74
   1   0   8   -0.19    0.12
   2   0   8   92.92    1.37
   3   0   8    0.12    0.15
   4   0   8   11.37    0.41
   8   0   8   67.48    1.27
 -10  -1   8   37.99    1.02
 -10   1   8   37.05    1.06
  -9  -1   8    2.22    0.35
  -9   1   8    2.59    0.33
  -8  -1   8   23.62    0.74
  -8   1   8   24.82    0.71
  -7  -1   8    5.15    0.41
  -7   1   8    5.45    0.37
  -6  -1   8   84.44    1.43
  -6   1   8   82.60    1.36
  -5  -1   8   20.34    0.60
  -5   1   8   19.93    0.55
  -4  -1   8    5.78    0.36
  -4   1   8    5.81    0.36
  -3  -1   8   16.84    0.51
  -3   1   8   16.79    0.49
  -2  -1   8   19.82    0.51
  -2   1   8   19.83    0.50
  -1  -1   8    1.09    0.17
  -1   1   8    1.12    0.18
   0  -1   8  240.42    2.96
   0   1   8  239.62    2.99
   1  -1   8   21.32    0.51
   1   1   8   22.29    0.53
   2  -1   8  229.28    2.88
   2   1   8  236.57    2.95
   3  -1   8    6.36    0.38
   3   1   8    6.36    0.34
   4   1   8   75.42    1.25
   5  -1   8    0.79    0.19
   5   1   8    1.16    0.21
   6  -1   8   80.35    1.28
   6   1   8   81.27    1.39
   7  -1   8    1.51    0.21
   7   1   8    1.43    0.27
 -12  -2   8   13.03    0.93
 -11  -2   8    3.00    0.45
 -10  -2   8   14.31    0.67
  -9  -2   8    1.54    0.34
  -9   2   8    1.15    0.26
  -8  -2   8    2.19    0.33
  -8   2   8    1.87    0.27
  -7  -2   8   -0.03    0.20
  -7   2   8    0.11    0.18
  -6  -2   8   14.12    0.54
  -6   2   8   14.22    0.49
  -5  -2   8    1.16    0.24
  -5   2   8    0.88    0.21
  -4  -2   8   39.59    0.86
  -4   2   8   41.13    0.82
  -3  -2   8   91.19    1.43
  -3   2   8   94.74    1.40
  -2  -2   8  523.93    6.11
  -2   2   8  526.91    6.09
  -1  -2   8   13.77    0.42
  -1   2   8   13.07    0.40
   0  -2   8    4.41    0.26
   0   2   8    4.40    0.28
   1  -2   8    0.94    0.16
   1   2   8    1.08    0.19
   2  -2   8   31.35    0.69
   2   2   8   30.15    0.70
   3   2   8    3.15    0.26
   4  -2   8   47.31    0.81
   4   2   8   44.07    0.92
   5  -2   8    3.50    0.22
   5   2   8    2.79    0.28
   6  -2   8    7.70    0.32
   6   2   8    7.63    0.41
   7   2   8    0.11    0.18
   8   2   8   33.84    0.91
   9   2   8   13.40    0.60
 -12  -3   8    8.04    0.64
 -11  -3   8    1.84    0.40
 -10  -3   8   11.36    0.67
  -9  -3   8    9.76    0.58
  -8  -3   8   24.81    0.82
  -8   3   8   25.35    0.68
  -7  -3   8   37.74    0.97
  -7   3   8   38.28    0.83
  -6  -3   8  145.48    2.20
  -6   3   8  141.09    2.00
  -5  -3   8    0.11    0.20
  -5   3   8    0.43    0.17
  -4  -3   8   12.08    0.49
  -4   3   8   12.58    0.45
  -3  -3   8    9.05    0.39
  -3   3   8    8.93    0.38
  -2  -3   8    3.25    0.28
  -2   3   8    3.65    0.28
  -1  -3   8    3.62    0.26
  -1   3   8    3.50    0.27
   0  -3   8   79.77    1.21
   0   3   8   79.96    1.27
   1  -3   8   32.37    0.64
   1   3   8   31.27    0.71
   2   3   8  295.55    3.72
   3  -3   8   19.98    0.48
   3   3   8   19.48    0.60
   4  -3   8   63.73    0.99
   4   3   8   64.42    1.20
   5  -3   8    2.44    0.18
   5   3   8    2.40    0.29
   6  -3   8   44.98    0.78
   6   3   8   48.13    1.07
   7   3   8    1.80    0.30
   8   3   8    4.87    0.46
   9   3   8    1.61    0.34
  10   3   8    5.09    0.51
 -12  -4   8    9.79    0.67
 -11  -4   8   11.34    0.72
 -10  -4   8    0.65    0.32
  -9  -4   8    0.37    0.29
  -8  -4   8   14.48    0.70
  -7  -4   8    2.65    0.36
  -7   4   8    4.40    0.33
  -6  -4   8   50.23    1.13
  -6   4   8   49.14    0.92
  -5  -4   8   10.79    0.51
  -5   4   8   10.85    0.41
  -4  -4   8    9.20    0.46
  -4   4   8    9.22    0.39
  -3  -4   8   79.15    1.36
  -3   4   8   79.65    1.26
  -2  -4   8   95.61    1.50
  -2   4   8   95.89    1.45
  -1  -4   8   22.49    0.59
  -1   4   8   22.56    0.60
   0  -4   8    1.73    0.21
   0   4   8    1.63    0.21
   1  -4   8    0.12    0.14
   1   4   8   -0.11    0.18
   2   4   8   45.87    0.94
   3  -4   8    0.99    0.16
   3   4   8    1.02    0.23
   4  -4   8    3.72    0.21
   4   4   8    4.01    0.36
   5  -4   8    5.22    0.22
   5   4   8    5.31    0.39
   6   4   8   13.65    0.59
   7   4   8   35.93    0.99
   8   4   8   55.18    1.31
   9   4   8   13.61    0.70
  10   4   8   24.40    0.92
  11   4   8    4.70    0.53
 -13  -5   8    0.05    0.37
 -12  -5   8    5.25    0.61
 -11  -5   8   12.50    0.74
 -10  -5   8    4.04    0.50
  -9  -5   8   18.06    0.79
  -8  -5   8    5.80    0.52
  -7  -5   8    0.32    0.27
  -7   5   8    0.38    0.18
  -6  -5   8   58.93    1.28
  -6   5   8   59.76    1.03
  -5  -5   8    2.36    0.29
  -5   5   8    2.06    0.23
  -4  -5   8    2.46    0.31
  -4   5   8    2.45    0.26
  -3  -5   8   10.57    0.45
  -3   5   8   10.12    0.42
  -2  -5   8    0.30    0.21
  -2   5   8    0.15    0.18
  -1  -5   8   42.00    0.85
  -1   5   8   38.97    0.84
   0  -5   8   21.87    0.58
   0   5   8   20.85    0.61
   1  -5   8   12.65    0.41
   1   5   8   12.12    0.50
   2   5   8  218.22    2.96
   3  -5   8  154.16    1.99
   3   5   8  153.09    2.29
   4  -5   8    5.04    0.24
   4   5   8    4.32    0.38
   5   5   8   29.37    0.85
   6   5   8   48.37    1.17
   7   5   8    6.36    0.50
   8   5   8   11.18    0.67
   9   5   8    7.64    0.61
  10   5   8   -0.42    0.25
  11   5   8    3.20    0.50
 -13  -6   8    1.02    0.42
 -12  -6   8    9.39    0.73
 -11  -6   8    6.74    0.67
 -10  -6   8    8.45    0.64
  -9  -6   8   -0.37    0.28
  -8  -6   8   21.90    0.86
  -7  -6   8   18.20    0.76
  -6  -6   8    1.57    0.34
  -6   6   8    1.53    0.22
  -5  -6   8   45.82    1.08
  -5   6   8   44.53    0.86
  -4  -6   8    5.86    0.43
  -4   6   8    6.01    0.33
  -3  -6   8   26.25    0.75
  -3   6   8   26.11    0.64
  -2  -6   8  121.57    1.88
  -2   6   8  121.76    1.79
  -1  -6   8  150.42    2.14
  -1   6   8  148.28    2.13
   0  -6   8    2.38    0.25
   0   6   8    2.06    0.28
   1  -6   8    1.79    0.21
   1   6   8    1.62    0.27
   2   6   8   11.03    0.48
   3  -6   8    4.18    0.25
   3   6   8    4.24    0.38
   4  -6   8    8.02    0.29
   4   6   8    7.92    0.48
   5   6   8   21.67    0.77
   6   6   8   21.86    0.81
   7   6   8   12.03    0.66
   8   6   8    0.02    0.27
   9   6   8    8.81    0.63
  10   6   8   15.43    0.83
  11   6   8   14.26    0.81
 -12  -6  -8    5.25    0.65
 -14  -7   8   -0.49    0.37
 -13  -7   8    1.14    0.51
 -12  -7   8    6.33    0.68
 -11  -7   8    7.26    0.69
 -10  -7   8    6.03    0.63
  -9  -7   8   11.30    0.72
  -8  -7   8   12.29    0.66
  -7  -7   8   56.70    1.38
  -6  -7   8   71.29    1.53
  -6   7   8   70.20    1.14
  -5  -7   8    1.90    0.34
  -5   7   8    2.40    0.25
  -4  -7   8    5.71    0.39
  -4   7   8    5.16    0.32
  -3  -7   8    0.43    0.22
  -3   7   8    0.17    0.18
  -2  -7   8    9.56    0.44
  -2   7   8    9.74    0.43
  -1  -7   8   40.97    0.91
  -1   7   8   40.22    0.90
   0  -7   8   10.25    0.43
   0   7   8   10.41    0.48
   1  -7   8    1.69    0.23
   1   7   8    1.48    0.27
   2   7   8   22.02    0.72
   3  -7   8  127.39    1.74
   3   7   8  129.70    2.13
   4  -7   8    0.22    0.13
   4   7   8   -0.18    0.15
   5   7   8   14.52    0.68
   6   7   8   80.95    1.70
   7   7   8   16.21    0.78
   8   7   8    0.67    0.33
   9   7   8    6.94    0.65
  10   7   8    6.99    0.67
  11   7   8    8.13    0.73
 -12  -7  -8    0.69    0.44
  12   7   8    2.09    0.50
 -14  -8   8    0.50    0.43
 -13  -8   8    5.93    0.73
 -12  -8   8    0.15    0.39
 -11  -8   8   22.04    1.03
 -10  -8   8    2.51    0.49
  -9  -8   8    1.83    0.45
  -8  -8   8    8.20    0.65
  -7  -8   8   -0.11    0.30
  -6  -8   8    6.41    0.56
  -5  -8   8   74.43    1.54
  -5   8   8   73.76    1.22
  -4  -8   8    1.41    0.32
  -4   8   8    1.66    0.24
  -3  -8   8   75.66    1.47
  -3   8   8   74.41    1.29
  -2  -8   8   24.60    0.75
  -2   8   8   24.71    0.68
  -1  -8   8   72.99    1.34
  -1   8   8   72.17    1.33
   0  -8   8    5.52    0.36
   0   8   8    5.56    0.41
   1  -8   8    3.29    0.28
   1   8   8    3.38    0.37
   2   8   8    4.29    0.42
   3  -8   8    0.32    0.15
   3   8   8    0.63    0.27
   4   8   8    2.35    0.38
   5   8   8   25.81    0.92
   6   8   8   10.98    0.62
   7   8   8    8.85    0.65
   8   8   8    4.62    0.56
   9   8   8   30.39    1.15
  10   8   8   10.42    0.75
  11   8   8   27.29    1.19
 -12  -8  -8    2.02    0.56
  12   8   8    2.03    0.53
 -13  -8  -8   -0.48    0.46
 -14  -9   8   -0.42    0.46
 -13  -9   8    2.20    0.55
 -12  -9   8    3.51    0.61
 -11  -9   8   13.73    0.90
 -10  -9   8    2.35    0.50
  -9  -9   8   13.64    0.83
  -8  -9   8    0.68    0.36
  -7  -9   8   28.14    1.04
  -6  -9   8   23.44    0.92
  -5  -9   8    0.11    0.22
  -5   9   8    0.18    0.19
  -4  -9   8    4.87    0.48
  -4   9   8    3.87    0.33
  -3  -9   8    0.07    0.25
  -3   9   8    0.26    0.20
  -2  -9   8    0.23    0.23
  -2   9   8   -0.09    0.19
  -1  -9   8   10.40    0.51
  -1   9   8   13.57    0.56
   0  -9   8    0.05    0.18
   0   9   8    0.02    0.16
   1  -9   8   13.23    0.51
   1   9   8   12.71    0.60
   2   9   8    9.25    0.51
   3  -9   8   96.52    1.45
   3   9   8   96.37    1.85
   4   9   8    2.06    0.39
   5   9   8   30.84    1.04
   6   9   8    6.10    0.60
   7   9   8   11.36    0.74
   8   9   8    1.38    0.42
   9   9   8    9.70    0.74
  10   9   8    3.82    0.61
  11   9   8    1.74    0.47
 -12  -9  -8    1.42    0.56
  12   9   8    1.60    0.48
 -13  -9  -8    9.66    0.95
 -15 -10   8    3.22    0.79
 -14 -10   8    0.08    0.45
 -13 -10   8    3.51    0.65
 -12 -10   8    1.62    0.51
 -11 -10   8   26.09    1.25
 -10 -10   8    2.04    0.51
  -9 -10   8    2.94    0.54
  -8 -10   8    4.03    0.56
  -7 -10   8    6.54    0.60
  -6 -10   8    0.62    0.28
  -5 -10   8   11.72    0.70
  -5  10   8   11.64    0.48
  -4 -10   8   -0.35    0.28
  -4  10   8    0.26    0.21
  -3 -10   8   55.61    1.31
  -3  10   8   53.71    1.12
  -2 -10   8    5.93    0.48
  -2  10   8    5.44    0.41
  -1 -10   8   61.93    1.30
  -1  10   8   60.59    1.28
   0 -10   8    7.94    0.47
   0  10   8    8.18    0.52
   1 -10   8    2.91    0.31
   1  10   8    2.52    0.37
   2  10   8    4.39    0.47
   3 -10   8    1.39    0.39
   3  10   8    1.12    0.34
   4  10   8    0.65    0.33
   5  10   8    4.72    0.55
   6  10   8    4.00    0.53
   7  10   8   14.74    0.85
   8  10   8    2.48    0.50
   9  10   8   13.19    0.91
  10  10   8    1.41    0.48
  11  10   8   15.26    0.98
 -12 -10  -8    0.39    0.44
  12  10   8    0.74    0.45
 -13 -10  -8    0.04    0.48
 -15 -11   8    0.47    0.57
 -14 -11   8    0.65    0.54
 -13 -11   8    0.90    0.60
 -12 -11   8    4.84    0.72
 -11 -11   8    4.41    0.69
 -10 -11   8    0.48    0.44
  -9 -11   8    8.93    0.82
  -8 -11   8    5.79    0.64
  -7 -11   8   35.51    1.24
  -6 -11   8   -0.41    0.31
  -5 -11   8   21.05    0.87
  -4 -11   8    3.33    0.47
  -4  11   8    3.56    0.35
  -3 -11   8    1.63    0.32
  -3  11   8    1.61    0.29
  -2 -11   8    1.55    0.35
  -2  11   8    1.06    0.27
  -1 -11   8   27.90    0.87
  -1  11   8   25.13    0.83
   0 -11   8    7.28    0.48
   0  11   8    8.57    0.57
   1 -11   8   21.85    0.71
   1  11   8   19.60    0.81
   2  11   8    0.50    0.32
   3  11   8   38.12    1.17
   4  11   8    0.43    0.35
   5  11   8   26.61    1.06
   6  11   8    9.96    0.74
   7  11   8    9.56    0.76
   8  11   8    0.18    0.36
   9  11   8    1.90    0.50
  10  11   8    4.76    0.67
  11  11   8    2.60    0.60
 -12 -11  -8    2.71    0.62
  12  11   8    2.41    0.58
 -13 -11  -8    5.74    0.82
 -14 -12   8    0.23    0.56
 -13 -12   8    3.14    0.68
 -12 -12   8    0.87    0.52
 -11 -12   8    8.45    0.87
 -10 -12   8    0.15    0.43
  -9 -12   8   -0.53    0.33
  -8 -12   8   14.06    0.90
  -7 -12   8    7.47    0.72
  -6 -12   8   15.30    0.87
  -5 -12   8   34.12    1.18
  -4 -12   8    2.05    0.42
  -4  12   8    1.29    0.29
  -3 -12   8   16.03    0.73
  -3  12   8   15.92    0.67
  -2 -12   8    0.34    0.30
  -2  12   8    0.03    0.25
  -1 -12   8   46.40    1.18
  -1  12   8   45.47    1.17
   0 -12   8   -0.17    0.23
   0  12   8   -0.13    0.27
   1 -12   8   10.80    0.56
   1  12   8   10.11    0.65
   2  12   8    4.52    0.53
   3  12   8    0.15    0.33
   4  12   8    0.56    0.37
   5  12   8    6.70    0.65
   6  12   8    5.19    0.63
   7  12   8   13.65    0.90
   8  12   8    8.97    0.84
   9  12   8   10.42    0.93
  10  12   8    0.66    0.45
  11  12   8    6.88    0.83
 -12 -12  -8    0.84    0.56
  12  12   8    1.51    0.53
 -13 -12  -8    0.66    0.55
 -14 -12  -8   -0.01    0.54
 -14 -13   8    0.98    0.58
 -13 -13   8    3.92    0.74
 -12 -13   8    2.29    0.63
 -11 -13   8    8.85    0.93
 -10 -13   8   16.98    1.10
  -9 -13   8    1.45    0.52
  -8 -13   8    1.70    0.51
  -7 -13   8   14.34    0.84
  -6 -13   8    0.12    0.28
  -5 -13   8    9.93    0.76
  -4 -13   8    0.09    0.34
  -4  13   8    0.08    0.23
  -3 -13   8    1.18    0.39
  -3  13   8    1.20    0.32
  -2 -13   8    2.25    0.43
  -2  13   8    2.99    0.42
  -1 -13   8    8.42    0.59
  -1  13   8    7.38    0.56
   0 -13   8   -0.22    0.22
   0  13   8    0.16    0.30
   1 -13   8   19.50    0.72
   1  13   8   19.88    0.87
   2  13   8   -0.26    0.30
   3  13   8   25.62    1.05
   4  13   8    6.65    0.67
   5  13   8   12.47    0.84
   6  13   8    2.38    0.54
   7  13   8    1.57    0.50
   8  13   8    0.92    0.48
   9  13   8    0.67    0.45
  10  13   8   -0.45    0.38
  11  13   8    5.16    0.78
 -12 -13  -8    7.02    0.87
  12  13   8    5.77    0.83
 -13 -13  -8    0.07    0.55
 -13 -14   8    3.66    0.75
 -12 -14   8    3.47    0.78
 -11 -14   8    2.51    0.66
 -10 -14   8    1.07    0.54
  -9 -14   8    0.15    0.47
  -8 -14   8    0.15    0.41
  -7 -14   8    9.79    0.87
  -6 -14   8    3.77    0.60
  -5 -14   8   15.05    0.83
  -4 -14   8    1.64    0.44
  -3 -14   8   10.74    0.72
  -3  14   8    9.61    0.61
  -2 -14   8    9.16    0.67
  -2  14   8    8.21    0.62
  -1 -14   8   12.10    0.75
  -1  14   8   12.74    0.70
   0 -14   8    9.63    0.61
   0  14   8    9.74    0.72
   1 -14   8   13.42    0.67
   1  14   8   14.58    0.81
   2  14   8   -0.16    0.33
   3  14   8    0.38    0.37
   4  14   8    6.70    0.71
   5  14   8    8.85    0.82
   6  14   8    1.04    0.46
   7  14   8    4.29    0.65
   8  14   8   12.39    0.96
   9  14   8    7.97    0.90
  10  14   8    0.98    0.51
  11  14   8    3.11    0.73
 -12 -14  -8    1.20    0.59
 -13 -14  -8    0.07    0.58
 -13 -15   8    0.32    0.60
 -12 -15   8    0.50    0.56
 -11 -15   8    3.51    0.74
 -10 -15   8    3.93    0.71
  -9 -15   8    3.83    0.70
  -8 -15   8    1.58    0.56
  -7 -15   8    6.69    0.77
  -6 -15   8    2.52    0.55
  -5 -15   8   10.20    0.83
  -4 -15   8   11.29    0.74
  -3 -15   8    0.26    0.37
  -3  15   8    0.67    0.31
  -2 -15   8    0.26    0.35
  -2  15   8    0.31    0.33
  -1 -15   8    1.84    0.41
  -1  15   8    1.82    0.43
   0 -15   8    7.69    0.59
   0  15   8    8.29    0.66
   1 -15   8   12.76    0.69
   1  15   8   13.08    0.80
   2  15   8    7.69    0.73
   3  15   8    3.62    0.59
   4  15   8   13.15    0.89
   5  15   8   17.48    1.03
   6  15   8    2.81    0.59
   7  15   8    3.34    0.67
   8  15   8    3.25    0.66
   9  15   8   -0.23    0.47
  10  15   8    1.38    0.55
 -11 -15  -8    1.62    0.62
  11  15   8    2.57    0.67
 -12 -15  -8    3.03    0.73
 -12 -16   8    2.14    0.68
 -11 -16   8   -0.19    0.51
 -10 -16   8   -0.08    0.48
  -9 -16   8   -0.45    0.43
  -8 -16   8   -0.15    0.48
  -7 -16   8    9.20    0.90
  -6 -16   8    5.46    0.72
  -5 -16   8    0.56    0.44
  -4 -16   8    9.25    0.81
  -3 -16   8   16.29    0.92
  -3  16   8   16.28    0.77
  -2 -16   8    8.26    0.72
  -2  16   8   10.36    0.71
  -1 -16   8    2.02    0.44
  -1  16   8    1.55    0.41
   0 -16   8    1.43    0.43
   0  16   8    1.80    0.45
   1 -16   8    1.88    0.41
   1  16   8    1.35    0.44
   2  16   8    2.94    0.53
   3  16   8    0.17    0.40
   4  16   8    1.70    0.52
   5  16   8    6.87    0.78
   6  16   8    1.53    0.52
   7  16   8    1.66    0.48
   8  16   8   10.38    1.01
   9  16   8    2.74    0.69
 -10 -16  -8    1.22    0.57
  10  16   8    2.58    0.64
 -11 -16  -8    1.52    0.71
  11  16   8    1.67    0.63
 -12 -17   8    0.19    0.58
 -11 -17   8    0.80    0.68
 -10 -17   8    2.90    0.73
  -9 -17   8    2.29    0.63
  -8 -17   8    2.02    0.62
  -7 -17   8    2.21    0.60
  -6 -17   8    4.31    0.71
  -5 -17   8   12.69    0.96
  -4 -17   8    0.37    0.44
  -3 -17   8    1.26    0.46
  -2 -17   8    2.28    0.50
  -2  17   8    1.74    0.44
  -1 -17   8   -0.38    0.35
  -1  17   8   -0.52    0.30
   0 -17   8    1.07    0.37
   0  17   8    1.36    0.45
   1 -17   8   11.46    0.72
   1  17   8   10.57    0.85
   2  17   8    0.36    0.48
   3  17   8    1.16    0.47
   4  17   8   10.05    0.93
   5  17   8    3.77    0.67
   6  17   8    2.44    0.62
   7  17   8   -0.55    0.43
   8  17   8    1.01    0.56
   9  17   8    0.83    0.56
 -10 -17  -8    0.27    0.65
  10  17   8    0.59    0.55
 -11 -17  -8    0.24    0.57
 -11 -18   8    0.16    0.55
 -10 -18   8   -0.08    0.53
  -9 -18   8    3.77    0.77
  -8 -18   8   -0.78    0.46
  -7 -18   8    5.01    0.82
  -6 -18   8    7.06    0.84
  -5 -18   8    1.20    0.54
  -4 -18   8    4.38    0.66
  -3 -18   8    9.93    0.87
  -2 -18   8    2.69    0.52
  -2  18   8    2.32    0.48
  -1 -18   8   -0.35    0.34
  -1  18   8    0.31    0.41
   0 -18   8   10.46    0.78
   0  18   8    9.30    0.75
   1  18   8    0.41    0.40
   2  18   8    3.44    0.63
   3  18   8    0.42    0.47
   4  18   8    3.22    0.65
   5  18   8    0.98    0.52
   6  18   8   -0.36    0.46
   7  18   8   -1.00    0.48
   8  18   8    3.11    0.76
  -9 -18  -8    4.63    0.81
   9  18   8    6.77    0.92
 -10 -18  -8    1.37    0.75
  10  18   8    1.48    0.67
 -10 -19   8    4.90    0.92
  -9 -19   8    0.09    0.54
  -8 -19   8    2.87    0.73
  -7 -19   8    0.72    0.54
  -6 -19   8    2.70    0.67
  -5 -19   8    1.65    0.64
  -4 -19   8    8.25    0.87
  -3 -19   8    4.78    0.68
  -2 -19   8    1.76    0.54
  -1 -19   8    0.84    0.43
  -1  19   8    0.87    0.43
   0  19   8    4.29    0.63
   1  19   8    6.36    0.75
   2  19   8    4.71    0.73
   3  19   8   -0.21    0.49
   4  19   8   10.53    1.01
   5  19   8    0.52    0.56
   6  19   8    1.76    0.63
   7  19   8    0.99    0.58
   8  19   8    1.35    0.60
  -9 -19  -8   -0.48    0.64
   9  19   8    0.23    0.57
  -9 -20   8    1.08    0.66
  -8 -20   8    0.21    0.57
  -7 -20   8    4.75    0.84
  -6 -20   8    7.58    0.92
  -5 -20   8    2.16    0.63
  -4 -20   8    7.60    0.87
  -3 -20   8   -0.03    0.53
  -2 -20   8    0.20    0.44
  -1 -20   8    0.06    0.45
  -1  20   8   -0.16    0.37
   0  20   8    6.72    0.75
   1  20   8    0.03    0.43
   2  20   8    0.61    0.48
   3  20   8   -0.25    0.46
   4  20   8   -0.13    0.49
   5  20   8    2.99    0.71
   6  20   8    2.24    0.73
   7  20   8   -0.25    0.48
  -8 -20  -8    4.84    0.92
   8  20   8    2.94    0.75
  -8 -21   8    1.52    0.75
  -7 -21   8   -0.72    0.60
  -6 -21   8    0.30    0.57
  -5 -21   8    0.19    0.54
  -4 -21   8    7.86    0.93
  -3 -21   8    0.60    0.58
  -2 -21   8    0.27    0.53
   0  21   8    1.39    0.51
   1  21   8    2.84    0.66
   2  21   8    0.58    0.51
   3  21   8    0.72    0.54
   4  21   8    4.40    0.77
   5  21   8    1.74    0.61
  -6 -21  -8    0.04    0.56
   6  21   8    0.13    0.53
  -7 -21  -8    0.76    0.60
   7  21   8    0.09    0.62
  -6 -22   8    1.04    0.61
  -5 -22   8    0.72    0.57
  -4 -22   8    6.26    0.91
  -3 -22   8    2.41    0.68
   1  22   8    0.21    0.48
   2  22   8    0.77    0.51
   3  22   8    1.03    0.55
  -4 -22  -8    0.21    0.49
   4  22   8    0.15    0.57
  -5 -22  -8    0.51    0.68
   5  22   8    0.48    0.57
  -6 -22  -8    0.40    0.62
   6  22   8    0.49    0.60
  -4 -23   8    0.85    0.59
  -3 -23   8    1.10    0.57
   1  23   8    0.16    0.61
  -2 -23  -8    2.46    0.69
   2  23   8    2.16    0.64
  -3 -23  -8    0.94    0.60
   3  23   8    1.25    0.60
  -4 -23  -8    6.16    0.93
   4  23   8    7.34    0.98
 -10   0   9    0.04    0.27
  -9   0   9   29.18    0.86
  -8   0   9   -0.03    0.24
  -7   0   9  140.28    2.13
  -6   0   9   -0.08    0.17
  -5   0   9  108.63    1.69
  -4   0   9    0.03    0.19
  -3   0   9  151.37    2.09
  -2   0   9   -0.09    0.15
  -1   0   9  443.02    5.23
   0   0   9    0.18    0.14
   1   0   9    1.20    0.20
   2   0   9    0.21    0.17
   3   0   9    3.30    0.28
   4   0   9    0.01    0.13
   5   0   9  104.19    1.61
 -11  -1   9   42.03    1.21
 -10  -1   9    9.53    0.60
 -10   1   9    9.64    0.54
  -9  -1   9   17.20    0.71
  -9   1   9   19.48    0.67
  -8  -1   9   27.70    0.82
  -8   1   9   27.60    0.78
  -7  -1   9    0.82    0.24
  -7   1   9    0.66    0.21
  -6  -1   9   15.66    0.57
  -6   1   9   15.33    0.54
  -5  -1   9   15.56    0.54
  -5   1   9   15.04    0.51
  -4  -1   9   15.66    0.53
  -4   1   9   13.95    0.49
  -3  -1   9   11.08    0.45
  -3   1   9   12.53    0.46
  -2  -1   9   11.98    0.43
  -2   1   9   12.76    0.45
  -1  -1   9  162.27    2.15
  -1   1   9  159.78    2.16
   0  -1   9   11.25    0.38
   0   1   9   11.50    0.41
   1  -1   9   94.06    1.40
   1   1   9   95.08    1.45
   2  -1   9   40.04    0.79
   2   1   9   40.95    0.83
   3  -1   9  280.25    3.48
   3   1   9  284.96    3.56
   4   1   9    4.01    0.29
   5   1   9   17.42    0.55
   6  -1   9    7.83    0.36
   6   1   9    8.11    0.41
   7  -1   9    2.99    0.29
   7   1   9    3.61    0.36
 -12  -2   9    1.31    0.38
 -11  -2   9    0.10    0.31
 -10  -2   9   -0.45    0.28
  -9  -2   9    3.10    0.42
  -9   2   9    2.38    0.33
  -8  -2   9    6.91    0.48
  -8   2   9    6.56    0.43
  -7  -2   9   25.92    0.78
  -7   2   9   25.58    0.70
  -6  -2   9   22.07    0.69
  -6   2   9   23.67    0.64
  -5  -2   9  160.19    2.30
  -5   2   9  156.13    2.19
  -4  -2   9   10.81    0.44
  -4   2   9   11.25    0.45
  -3  -2   9  113.82    1.72
  -3   2   9  115.98    1.69
  -2  -2   9   47.30    0.91
  -2   2   9   46.25    0.89
  -1  -2   9   43.74    0.83
  -1   2   9   43.90    0.86
   0  -2   9    0.10    0.14
   0   2   9   -0.01    0.16
   1  -2   9  100.70    1.47
   1   2   9  101.68    1.54
   2  -2   9    0.26    0.15
   2   2   9    0.06    0.18
   3   2   9   40.24    0.87
   4   2   9   38.02    0.85
   5  -2   9    9.36    0.34
   5   2   9    9.00    0.43
   6  -2   9    0.08    0.12
   6   2   9    0.21    0.17
   7   2   9   27.33    0.80
   8   2   9    2.55    0.36
   9   2   9    3.94    0.43
 -12  -3   9    0.15    0.28
 -11  -3   9   18.27    0.83
 -10  -3   9    0.32    0.32
  -9  -3   9   27.96    0.91
  -8  -3   9    1.03    0.30
  -8   3   9    0.61    0.23
  -7  -3   9   36.61    0.97
  -7   3   9   36.95    0.84
  -6  -3   9    0.14    0.21
  -6   3   9    0.12    0.18
  -5  -3   9    1.11    0.26
  -5   3   9    1.29    0.24
  -4  -3   9    0.11    0.15
  -4   3   9    0.46    0.20
  -3  -3   9   26.59    0.71
  -3   3   9   27.49    0.68
  -2  -3   9    1.24    0.23
  -2   3   9    1.01    0.19
  -1  -3   9  119.91    1.72
  -1   3   9  117.00    1.72
   0  -3   9   47.27    0.87
   0   3   9   48.83    0.94
   1  -3   9   92.48    1.36
   1   3   9   89.18    1.45
   2  -3   9   40.44    0.83
   2   3   9   37.12    0.85
   3   3   9  107.80    1.70
   4  -3   9    0.02    0.12
   4   3   9   -0.21    0.16
   5  -3   9    9.22    0.33
   5   3   9    9.20    0.46
   6  -3   9    1.86    0.19
   6   3   9    2.09    0.32
   7   3   9    3.06    0.37
   8   3   9   12.57    0.61
   9   3   9    0.10    0.22
  10   3   9    0.12    0.26
 -13  -4   9   11.94    1.07
 -12  -4   9   12.01    0.73
 -11  -4   9    2.80    0.48
 -10  -4   9    9.24    0.66
  -9  -4   9    4.90    0.50
  -8  -4   9   17.66    0.74
  -8   4   9   16.96    0.58
  -7  -4   9   69.14    1.43
  -7   4   9   69.95    1.22
  -6  -4   9   26.75    0.81
  -6   4   9   26.02    0.67
  -5  -4   9  158.18    2.35
  -5   4   9  153.13    2.15
  -4  -4   9   -0.24    0.19
  -4   4   9    0.05    0.18
  -3  -4   9   50.62    1.03
  -3   4   9   49.67    0.95
  -2  -4   9  233.18    3.07
  -2   4   9  236.25    3.03
  -1  -4   9   13.75    0.49
  -1   4   9   13.22    0.50
   0  -4   9   14.24    0.46
   0   4   9   13.47    0.50
   1  -4   9   26.36    0.61
   1   4   9   26.13    0.70
   2   4   9   71.95    1.30
   3  -4   9   31.98    0.65
   3   4   9   32.20    0.82
   4  -4   9    6.14    0.28
   4   4   9    6.42    0.41
   5  -4   9   38.57    0.69
   5   4   9   38.74    0.97
   6   4   9   12.66    0.59
   7   4   9   82.57    1.64
   8   4   9   20.84    0.83
   9   4   9   16.38    0.77
  10   4   9    1.07    0.31
  11   4   9    6.68    0.63
 -13  -5   9    0.10    0.38
 -12  -5   9   14.35    0.85
 -11  -5   9   24.39    0.98
 -10  -5   9   37.89    1.17
  -9  -5   9   12.72    0.70
  -8  -5   9   23.07    0.86
  -7  -5   9    0.57    0.29
  -7   5   9    0.36    0.20
  -6  -5   9    0.16    0.26
  -6   5   9    0.22    0.18
  -5  -5   9   -0.06    0.22
  -5   5   9    0.01    0.17
  -4  -5   9   12.38    0.51
  -4   5   9   11.98    0.46
  -3  -5   9    1.07    0.25
  -3   5   9    1.23    0.22
  -2  -5   9   60.11    1.14
  -2   5   9   58.03    1.08
  -1  -5   9  123.36    1.83
  -1   5   9  121.32    1.83
   0  -5   9   37.27    0.79
   0   5   9   38.47    0.85
   1  -5   9    1.65    0.21
   1   5   9    1.31    0.23
   2   5   9  105.60    1.73
   3  -5   9   60.61    0.99
   3   5   9   59.73    1.22
   4  -5   9   31.42    0.62
   4   5   9   31.50    0.87
   5  -5   9    7.30    0.27
   5   5   9    7.91    0.49
   6   5   9   26.35    0.87
   7   5   9    1.24    0.35
   8   5   9   29.14    0.98
   9   5   9    3.37    0.45
  10   5   9    3.97    0.49
  11   5   9   29.30    1.08
 -13  -6   9    3.23    0.58
 -12  -6   9    7.20    0.71
 -11  -6   9    1.33    0.45
 -10  -6   9    0.45    0.36
  -9  -6   9   -0.22    0.29
  -8  -6   9    0.14    0.29
  -7  -6   9    2.83    0.42
  -7   6   9    3.41    0.31
  -6  -6   9   49.19    1.21
  -6   6   9   50.01    0.94
  -5  -6   9   12.28    0.60
  -5   6   9   11.54    0.46
  -4  -6   9   40.02    0.99
  -4   6   9   37.65    0.82
  -3  -6   9   25.67    0.75
  -3   6   9   26.97    0.67
  -2  -6   9   94.34    1.59
  -2   6   9  100.00    1.56
  -1  -6   9   21.60    0.63
  -1   6   9   21.86    0.64
   0  -6   9   18.94    0.58
   0   6   9   19.47    0.63
   1  -6   9    3.62    0.28
   1   6   9    3.15    0.32
   2   6   9    0.60    0.23
   3  -6   9   29.60    0.64
   3   6   9   29.95    0.85
   4  -6   9   13.52    0.40
   4   6   9   13.77    0.59
   5   6   9    4.44    0.44
   6   6   9    4.08    0.46
   7   6   9   32.03    1.03
   8   6   9   22.94    0.91
   9   6   9    0.66    0.37
  10   6   9   11.48    0.72
  11   6   9    0.11    0.29
 -14  -7   9    9.97    0.88
 -13  -7   9    0.19    0.40
 -12  -7   9    0.95    0.45
 -11  -7   9   12.06    0.80
 -10  -7   9    3.41    0.51
  -9  -7   9   10.14    0.71
  -8  -7   9   16.92    0.82
  -7  -7   9    2.84    0.43
  -6  -7   9   20.51    0.82
  -6   7   9   19.54    0.57
  -5  -7   9   20.40    0.77
  -5   7   9   18.50    0.56
  -4  -7   9    1.77    0.31
  -4   7   9    0.99    0.22
  -3  -7   9    5.90    0.43
  -3   7   9    5.78    0.35
  -2  -7   9   23.87    0.72
  -2   7   9   22.81    0.68
  -1  -7   9   39.06    0.90
  -1   7   9   38.68    0.90
   0  -7   9   57.85    1.10
   0   7   9   58.90    1.19
   1  -7   9    9.42    0.40
   1   7   9   10.01    0.51
   2   7   9  197.77    2.88
   3  -7   9   50.89    0.90
   3   7   9   49.51    1.16
   4  -7   9    1.16    0.18
   4   7   9    0.97    0.30
   5   7   9    4.28    0.46
   6   7   9    2.87    0.42
   7   7   9    5.99    0.59
   8   7   9    7.35    0.65
   9   7   9    0.74    0.37
  10   7   9    0.85    0.34
  11   7   9    7.69    0.74
  12   7   9   16.66    0.97
 -14  -8   9    4.04    0.67
 -13  -8   9    1.43    0.50
 -12  -8   9    1.87    0.50
 -11  -8   9    1.07    0.47
 -10  -8   9    3.59    0.56
  -9  -8   9    4.72    0.57
  -8  -8   9    2.48    0.45
  -7  -8   9   22.29    0.92
  -6  -8   9  130.33    2.31
  -6   8   9  128.11    1.89
  -5  -8   9   23.91    0.87
  -5   8   9   25.80    0.67
  -4  -8   9   47.04    1.17
  -4   8   9   48.55    0.98
  -3  -8   9    1.48    0.31
  -3   8   9    1.83    0.28
  -2  -8   9   26.55    0.77
  -2   8   9   26.99    0.74
  -1  -8   9   -0.07    0.18
  -1   8   9   -0.01    0.18
   0  -8   9    0.08    0.20
   0   8   9   -0.03    0.20
   1  -8   9    4.83    0.32
   1   8   9    5.13    0.44
   2   8   9    0.17    0.19
   3  -8   9   16.92    0.50
   3   8   9   18.79    0.74
   4   8   9   16.92    0.74
   5   8   9    4.05    0.48
   6   8   9    9.79    0.64
   7   8   9   13.88    0.77
   8   8   9   43.75    1.35
   9   8   9    9.13    0.70
  10   8   9   15.46    0.92
  11   8   9    0.68    0.41
  12   8   9    0.03    0.39
 -14  -9   9    4.61    0.76
 -13  -9   9   -1.10    0.35
 -12  -9   9    7.51    0.79
 -11  -9   9    2.37    0.52
 -10  -9   9   42.11    1.41
  -9  -9   9    2.16    0.48
  -8  -9   9    2.40    0.46
  -7  -9   9    0.65    0.36
  -6  -9   9    0.22    0.33
  -5  -9   9   47.58    1.23
  -5   9   9   46.98    0.96
  -4  -9   9    2.53    0.39
  -4   9   9    2.27    0.29
  -3  -9   9    7.20    0.51
  -3   9   9    6.47    0.43
  -2  -9   9    9.31    0.53
  -2   9   9    9.57    0.49
  -1  -9   9   -0.21    0.20
  -1   9   9    0.12    0.21
   0  -9   9   25.38    0.74
   0   9   9   27.54    0.83
   1  -9   9    4.53    0.36
   1   9   9    4.37    0.43
   2   9   9  118.14    2.09
   3  -9   9    0.34    0.18
   3   9   9    0.09    0.27
   4   9   9   10.42    0.60
   5   9   9    1.98    0.41
   6   9   9    5.25    0.57
   7   9   9    0.12    0.31
   8   9   9   20.45    0.97
   9   9   9    2.34    0.49
  10   9   9   14.07    0.88
  11   9   9    5.47    0.69
  12   9   9   17.68    1.02
 -13  -9  -9    1.32    0.53
 -15 -10   9   -0.29    0.54
 -14 -10   9    5.26    0.75
 -13 -10   9    0.04    0.50
 -12 -10   9    4.86    0.69
 -11 -10   9    0.87    0.45
 -10 -10   9    4.23    0.63
  -9 -10   9    2.76    0.53
  -8 -10   9   -0.35    0.34
  -7 -10   9    5.94    0.62
  -6 -10   9   12.85    0.75
  -5 -10   9    2.23    0.43
  -5  10   9    2.56    0.30
  -4 -10   9    9.32    0.63
  -4  10   9    9.15    0.48
  -3 -10   9    5.84    0.53
  -3  10   9    7.21    0.47
  -2 -10   9   74.94    1.53
  -2  10   9   74.06    1.43
  -1 -10   9    6.41    0.47
  -1  10   9    6.26    0.47
   0 -10   9    0.32    0.23
   0  10   9    0.07    0.24
   1 -10   9    0.91    0.25
   1  10   9    0.83    0.31
   2  10   9    0.83    0.32
   3  10   9    0.18    0.31
   4  10   9   25.72    0.98
   5  10   9    3.03    0.47
   6  10   9   37.41    1.25
   7  10   9    0.76    0.37
   8  10   9   18.80    0.98
   9  10   9    1.55    0.46
  10  10   9   -0.16    0.38
  11  10   9    0.17    0.38
  12  10   9    1.09    0.53
 -13 -10  -9    1.53    0.53
 -15 -11   9    0.06    0.57
 -14 -11   9    0.42    0.58
 -13 -11   9   -0.52    0.43
 -12 -11   9    4.58    0.72
 -11 -11   9    3.95    0.65
 -10 -11   9   25.36    1.19
  -9 -11   9    4.29    0.62
  -8 -11   9    7.25    0.71
  -7 -11   9   35.24    1.20
  -6 -11   9    5.18    0.55
  -5 -11   9    3.91    0.52
  -4 -11   9    3.21    0.43
  -4  11   9    3.24    0.36
  -3 -11   9    0.20    0.28
  -3  11   9   -0.10    0.20
  -2 -11   9   19.80    0.79
  -2  11   9   20.07    0.73
  -1 -11   9    1.17    0.32
  -1  11   9    1.16    0.32
   0 -11   9   65.80    1.36
   0  11   9   65.43    1.45
   1 -11   9    2.82    0.35
   1  11   9    2.05    0.40
   2  11   9   78.71    1.72
   3  11   9    0.85    0.30
   4  11   9    7.33    0.66
   5  11   9    3.68    0.54
   6  11   9    5.89    0.62
   7  11   9    1.25    0.44
   8  11   9    8.96    0.82
   9  11   9    0.68    0.41
  10  11   9    3.51    0.59
  11  11   9    0.17    0.42
 -12 -11  -9    8.10    0.91
  12  11   9    7.55    0.85
 -13 -11  -9    0.02    0.53
 -14 -12   9    1.75    0.63
 -13 -12   9    0.30    0.51
 -12 -12   9    1.20    0.55
 -11 -12   9    1.14    0.53
 -10 -12   9   -0.18    0.41
  -9 -12   9    2.16    0.53
  -8 -12   9    4.86    0.64
  -7 -12   9    0.50    0.40
  -6 -12   9   46.50    1.39
  -5 -12   9    0.96    0.41
  -4 -12   9   38.62    1.21
  -4  12   9   38.22    0.98
  -3 -12   9   29.70    1.03
  -3  12   9   27.95    0.87
  -2 -12   9   13.79    0.71
  -2  12   9   13.56    0.64
  -1 -12   9    1.05    0.34
  -1  12   9    1.68    0.36
   0 -12   9    3.86    0.43
   0  12   9    2.87    0.44
   1 -12   9    5.65    0.48
   1  12   9    4.29    0.48
   2  12   9    5.93    0.59
   3  12   9    4.16    0.53
   4  12   9    9.46    0.72
   5  12   9   -0.02    0.36
   6  12   9   18.73    0.99
   7  12   9    1.47    0.48
   8  12   9   19.43    1.07
   9  12   9    0.16    0.38
  10  12   9   10.16    0.95
  11  12   9    6.28    0.82
 -12 -12  -9    0.69    0.50
  12  12   9    0.17    0.41
 -13 -12  -9    1.97    0.63
 -14 -13   9   -0.05    0.52
 -13 -13   9    1.14    0.59
 -12 -13   9    0.60    0.53
 -11 -13   9    5.43    0.78
 -10 -13   9    5.29    0.74
  -9 -13   9    0.05    0.41
  -8 -13   9   12.09    0.89
  -7 -13   9    6.41    0.72
  -6 -13   9    2.21    0.51
  -5 -13   9   36.43    1.27
  -4 -13   9    2.06    0.45
  -4  13   9    2.65    0.37
  -3 -13   9    1.72    0.41
  -3  13   9    0.95    0.32
  -2 -13   9   13.47    0.74
  -2  13   9   13.67    0.67
  -1 -13   9    0.21    0.30
  -1  13   9    0.39    0.32
   0 -13   9    3.11    0.40
   0  13   9    3.57    0.48
   1 -13   9   14.98    0.65
   1  13   9   14.44    0.79
   2  13   9   10.83    0.73
   3  13   9    6.63    0.66
   4  13   9    0.34    0.38
   5  13   9    1.25    0.44
   6  13   9    2.02    0.49
   7  13   9   -0.14    0.36
   8  13   9    1.45    0.50
   9  13   9    6.71    0.81
  10  13   9    6.53    0.84
  11  13   9    0.69    0.55
 -12 -13  -9   16.35    1.15
 -13 -13  -9    0.42    0.55
 -13 -14   9   -0.55    0.47
 -12 -14   9    0.87    0.56
 -11 -14   9    5.56    0.81
 -10 -14   9    1.15    0.52
  -9 -14   9    7.77    0.86
  -8 -14   9    0.97    0.49
  -7 -14   9   -0.09    0.40
  -6 -14   9    9.74    0.84
  -5 -14   9    1.18    0.45
  -4 -14   9    2.22    0.48
  -3 -14   9   11.84    0.77
  -3  14   9   12.45    0.66
  -2 -14   9    0.11    0.32
  -2  14   9    0.25    0.27
  -1 -14   9    9.00    0.69
  -1  14   9    9.24    0.67
   0 -14   9   16.38    0.78
   0  14   9   14.53    0.78
   1 -14   9    0.13    0.28
   1  14   9    0.21    0.34
   2  14   9    3.76    0.55
   3  14   9    1.40    0.44
   4  14   9   12.42    0.86
   5  14   9    0.06    0.41
   6  14   9   11.06    0.87
   7  14   9   10.76    0.95
   8  14   9    9.34    0.92
   9  14   9    0.39    0.45
  10  14   9    1.78    0.56
  11  14   9    1.05    0.54
 -12 -14  -9    0.70    0.54
  12  14   9   -0.07    0.53
 -13 -15   9   -0.02    0.55
 -12 -15   9    6.94    0.94
 -11 -15   9    4.61    0.80
 -10 -15   9    9.17    0.99
  -9 -15   9    0.68    0.52
  -8 -15   9    2.01    0.60
  -7 -15   9    8.39    0.84
  -6 -15   9    2.12    0.54
  -5 -15   9    3.19    0.58
  -4 -15   9    1.86    0.47
  -3 -15   9   12.51    0.81
  -3  15   9   11.30    0.68
  -2 -15   9    8.39    0.71
  -2  15   9    8.60    0.65
  -1 -15   9   14.38    0.78
  -1  15   9   15.17    0.82
   0 -15   9   19.70    0.84
   0  15   9   20.81    0.94
   1 -15   9    6.09    0.53
   1  15   9    5.66    0.62
   2  15   9   21.15    1.02
   3  15   9    0.55    0.42
   4  15   9   15.30    0.97
   5  15   9    0.88    0.46
   6  15   9   -0.27    0.40
   7  15   9    0.33    0.48
   8  15   9    0.39    0.48
   9  15   9    1.48    0.59
  10  15   9    5.67    0.84
 -11 -15  -9    0.57    0.53
  11  15   9    0.40    0.55
 -12 -15  -9    5.18    0.85
 -12 -16   9    0.24    0.65
 -11 -16   9    1.66    0.65
 -10 -16   9   -0.17    0.48
  -9 -16   9    0.83    0.57
  -8 -16   9    2.57    0.65
  -7 -16   9    0.11    0.47
  -6 -16   9    9.13    0.87
  -5 -16   9   23.03    1.15
  -4 -16   9    8.38    0.79
  -3 -16   9   32.27    1.22
  -3  16   9   33.14    1.08
  -2 -16   9    0.28    0.35
  -2  16   9    0.34    0.35
  -1 -16   9    0.06    0.33
  -1  16   9    0.93    0.37
   0 -16   9    0.80    0.39
   0  16   9    0.94    0.39
   1 -16   9    0.45    0.34
   1  16   9    0.21    0.37
   2  16   9    1.15    0.45
   3  16   9    3.78    0.62
   4  16   9    4.21    0.66
   5  16   9    3.57    0.65
   6  16   9    8.22    0.88
   7  16   9    8.48    0.92
   8  16   9    8.11    0.95
   9  16   9    4.47    0.79
  10  16   9   -0.60    0.44
 -11 -16  -9    2.55    0.73
  11  16   9    2.45    0.69
 -12 -17   9    0.89    0.66
 -11 -17   9    3.81    0.80
 -10 -17   9   -0.43    0.53
  -9 -17   9    2.90    0.72
  -8 -17   9    0.00    0.51
  -7 -17   9    8.89    0.92
  -6 -17   9    2.08    0.58
  -5 -17   9    4.25    0.68
  -4 -17   9    1.08    0.49
  -3 -17   9    0.17    0.37
  -2 -17   9    1.13    0.48
  -2  17   9    1.78    0.41
  -1 -17   9    2.59    0.48
  -1  17   9    1.29    0.44
   0 -17   9    7.74    0.68
   0  17   9    6.93    0.73
   1 -17   9   10.89    1.08
   1  17   9   11.94    0.84
   2  17   9    1.15    0.48
   3  17   9    3.72    0.63
   4  17   9    0.60    0.47
   5  17   9    1.27    0.52
   6  17   9    1.21    0.54
   7  17   9    0.22    0.51
   8  17   9   -0.06    0.47
   9  17   9    0.66    0.53
 -10 -17  -9    4.74    0.88
  10  17   9    4.54    0.83
 -11 -17  -9    6.28    0.95
  11  17   9    5.65    0.92
 -11 -18   9    1.22    0.72
 -10 -18   9   -0.17    0.51
  -9 -18   9   -0.27    0.51
  -8 -18   9    1.55    0.64
  -7 -18   9   -0.17    0.49
  -6 -18   9    0.39    0.48
  -5 -18   9    3.81    0.66
  -4 -18   9    4.14    0.65
  -3 -18   9    0.87    0.48
  -2 -18   9   -0.05    0.38
  -2  18   9    0.95    0.40
  -1 -18   9    1.14    0.47
  -1  18   9    1.25    0.43
   0 -18   9    5.46    0.61
   0  18   9    5.74    0.70
   1  18   9    0.62    0.43
   2  18   9    2.12    0.56
   3  18   9    2.56    0.60
   4  18   9    3.08    0.64
   5  18   9    4.18    0.75
   6  18   9    4.55    0.75
   7  18   9    0.84    0.55
   8  18   9   -0.37    0.46
   9  18   9    3.34    0.75
 -10 -18  -9   -0.18    0.53
  10  18   9   -0.37    0.47
 -10 -19   9    0.80    0.68
  -9 -19   9   -0.74    0.47
  -8 -19   9    3.10    0.72
  -7 -19   9    2.50    0.67
  -6 -19   9    0.43    0.55
  -5 -19   9   -0.81    0.41
  -4 -19   9    0.55    0.49
  -3 -19   9   -0.37    0.41
  -2 -19   9    0.53    0.48
  -1 -19   9    0.38    0.40
  -1  19   9    0.11    0.37
   0  19   9    8.24    0.82
   1  19   9   17.47    1.03
   2  19   9    1.14    0.55
   3  19   9    5.75    0.83
   4  19   9    5.46    0.81
   5  19   9   -0.08    0.50
   6  19   9    0.27    0.56
   7  19   9   -0.03    0.53
   8  19   9    3.58    0.76
  -9 -19  -9    3.99    0.87
   9  19   9    4.82    0.86
  -9 -20   9    2.55    0.72
  -8 -20   9    3.77    0.83
  -7 -20   9    3.42    0.76
  -6 -20   9    0.01    0.54
  -5 -20   9    2.73    0.67
  -4 -20   9    1.21    0.55
  -3 -20   9   11.80    1.02
  -2 -20   9    3.08    0.60
  -1 -20   9    1.98    0.53
  -1  20   9    2.13    0.54
   0  20   9    5.03    0.70
   1  20   9    1.51    0.57
   2  20   9    1.66    0.56
   3  20   9    0.52    0.52
   4  20   9    0.04    0.51
   5  20   9   14.22    1.13
   6  20   9    0.99    0.58
   7  20   9    1.42    0.63
  -8 -20  -9    1.62    0.79
   8  20   9   -0.36    0.50
  -8 -21   9    0.40    0.59
  -7 -21   9    0.58    0.61
  -6 -21   9    1.25    0.68
  -5 -21   9    0.51    0.63
  -4 -21   9    0.76    0.53
  -3 -21   9    0.48    0.57
  -2 -21   9    0.35    0.47
   0  21   9    0.58    0.47
   1  21   9    5.54    0.80
   2  21   9    1.57    0.57
   3  21   9    0.02    0.45
   4  21   9    4.37    0.84
   5  21   9    2.09    0.69
   6  21   9    1.18    0.58
  -7 -21  -9   -0.16    0.54
   7  21   9   -0.20    0.53
  -6 -22   9    0.70    0.59
  -5 -22   9    3.48    0.80
  -4 -22   9    0.22    0.52
  -3 -22   9    1.06    0.60
   1  22   9    1.02    0.55
   2  22   9    2.57    0.70
   3  22   9    0.10    0.48
   4  22   9    0.91    0.54
  -5 -22  -9    2.95    0.79
   5  22   9    3.74    0.78
  -4 -23   9    0.37    0.59
  -3 -23   9   -0.17    0.65
   1  23   9    5.57    0.78
  -2 -23  -9    0.68    0.55
   2  23   9    1.07    0.57
  -3 -23  -9    0.57    0.57
   3  23   9   -0.28    0.53
 -10   0  10   48.64    1.18
  -9   0  10   -0.05    0.25
  -8   0  10   33.39    0.90
  -7   0  10    0.72    0.27
  -6   0  10   55.69    1.12
  -5   0  10   -0.13    0.20
  -4   0  10   91.60    1.48
  -3   0  10    0.10    0.20
  -2   0  10  218.16    2.84
  -1   0  10   -0.08    0.12
   0   0  10   70.68    1.18
   1   0  10   -0.12    0.17
   2   0  10    0.78    0.20
   3   0  10    0.11    0.15
   4   0  10   40.61    0.86
   5   0  10    0.13    0.15
 -11  -1  10    0.85    0.33
 -10  -1  10   16.08    0.73
 -10   1  10   16.47    0.67
  -9  -1  10   13.35    0.63
  -9   1  10   14.38    0.59
  -8  -1  10    9.98    0.54
  -8   1  10    9.96    0.53
  -7  -1  10   21.59    0.71
  -7   1  10   20.74    0.68
  -6  -1  10    5.91    0.40
  -6   1  10    5.93    0.38
  -5  -1  10   20.81    0.64
  -5   1  10   21.07    0.64
  -4  -1  10   67.87    1.22
  -4   1  10   69.35    1.22
  -3  -1  10   70.14    1.23
  -3   1  10   70.72    1.22
  -2  -1  10   71.02    1.21
  -2   1  10   71.56    1.22
  -1  -1  10    4.65    0.33
  -1   1  10    5.38    0.34
   0  -1  10   28.84    0.68
   0   1  10   29.03    0.70
   1  -1  10    7.89    0.38
   1   1  10    7.24    0.35
   2  -1  10  135.16    1.92
   2   1  10  136.09    1.96
   3  -1  10    2.08    0.24
   3   1  10    2.57    0.28
   4  -1  10   -0.12    0.14
   4   1  10    0.15    0.16
   5   1  10    0.16    0.17
   6  -1  10    0.42    0.19
   6   1  10    0.06    0.16
   7  -1  10   20.57    0.61
   7   1  10   20.31    0.67
 -12  -2  10    2.56    0.45
 -11  -2  10    2.33    0.43
 -10  -2  10   17.03    0.75
  -9  -2  10    1.00    0.32
  -9   2  10    0.82    0.28
  -8  -2  10   10.18    0.56
  -8   2  10    8.48    0.50
  -7  -2  10   21.72    0.74
  -7   2  10   20.74    0.66
  -6  -2  10   46.05    1.04
  -6   2  10   44.61    0.95
  -5  -2  10    9.14    0.46
  -5   2  10    9.22    0.43
  -4  -2  10    9.99    0.46
  -4   2  10    8.65    0.43
  -3  -2  10    9.65    0.46
  -3   2  10    9.59    0.45
  -2  -2  10   25.43    0.66
  -2   2  10   25.57    0.67
  -1  -2  10    2.15    0.23
  -1   2  10    2.25    0.28
   0  -2  10   16.43    0.51
   0   2  10   16.17    0.53
   1  -2  10   67.20    1.14
   1   2  10   67.51    1.18
   2  -2  10   91.73    1.42
   2   2  10   94.60    1.52
   3  -2  10   16.05    0.57
   3   2  10   15.17    0.54
   4   2  10  177.91    2.52
   5  -2  10   20.96    0.55
   5   2  10   20.15    0.64
   6  -2  10   15.35    0.47
   6   2  10   14.94    0.60
   7   2  10    2.64    0.35
   8   2  10   18.03    0.68
   9   2  10    1.58    0.32
 -12  -3  10   11.41    0.75
 -11  -3  10    4.34    0.54
 -10  -3  10    5.36    0.54
  -9  -3  10    4.83    0.49
  -8  -3  10   99.50    1.85
  -8   3  10   98.15    1.64
  -7  -3  10    0.29    0.25
  -7   3  10    0.42    0.22
  -6  -3  10    0.89    0.27
  -6   3  10    1.05    0.24
  -5  -3  10    2.65    0.33
  -5   3  10    2.45    0.28
  -4  -3  10   78.56    1.39
  -4   3  10   79.89    1.33
  -3  -3  10    1.84    0.25
  -3   3  10    2.50    0.28
  -2  -3  10  121.51    1.82
  -2   3  10  119.84    1.79
  -1  -3  10   11.94    0.46
  -1   3  10   11.65    0.48
   0  -3  10  207.65    2.71
   0   3  10  208.13    2.78
   1  -3  10    2.01    0.26
   1   3  10    1.30    0.22
   2  -3  10   66.71    1.11
   2   3  10   66.68    1.23
   3   3  10   46.07    1.00
   4  -3  10    4.78    0.28
   4   3  10    4.78    0.36
   5  -3  10    7.45    0.32
   5   3  10    7.80    0.45
   6  -3  10    8.48    0.34
   6   3  10    8.47    0.48
   7   3  10   58.25    1.30
   8   3  10   49.29    1.22
   9   3  10   12.14    0.63
  10   3  10    8.75    0.59
 -13  -4  10    8.76    0.94
 -12  -4  10    7.33    0.68
 -11  -4  10    0.84    0.40
 -10  -4  10    3.55    0.48
  -9  -4  10   23.64    0.89
  -8  -4  10   17.87    0.75
  -8   4  10   17.06    0.61
  -7  -4  10    8.46    0.55
  -7   4  10    7.75    0.44
  -6  -4  10   92.16    1.69
  -6   4  10   93.74    1.51
  -5  -4  10   18.35    0.66
  -5   4  10   18.82    0.57
  -4  -4  10  117.08    1.89
  -4   4  10  119.15    1.78
  -3  -4  10  104.03    1.69
  -3   4  10  103.92    1.62
  -2  -4  10    6.43    0.40
  -2   4  10    6.73    0.40
  -1  -4  10   27.17    0.70
  -1   4  10   29.41    0.74
   0  -4  10   -0.08    0.17
   0   4  10    0.05    0.21
   1  -4  10    2.76    0.26
   1   4  10    2.31    0.29
   2  -4  10   14.18    0.52
   2   4  10   13.48    0.55
   3   4  10   19.59    0.63
   4  -4  10   59.17    1.00
   4   4  10   60.71    1.24
   5  -4  10   15.46    0.44
   5   4  10   15.61    0.62
   6   4  10   -0.09    0.20
   7   4  10   44.77    1.16
   8   4  10   34.41    1.04
   9   4  10    0.98    0.34
  10   4  10   19.25    0.85
  11   4  10    2.02    0.40
 -13  -5  10    1.90    0.47
 -12  -5  10   19.75    0.98
 -11  -5  10   24.57    0.99
 -10  -5  10    0.22    0.36
  -9  -5  10    3.32    0.47
  -8  -5  10    5.03    0.52
  -7  -5  10    6.33    0.54
  -7   5  10    5.74    0.40
  -6  -5  10   20.38    0.76
  -6   5  10   21.06    0.63
  -5  -5  10   13.26    0.59
  -5   5  10   11.79    0.47
  -4  -5  10    3.28    0.33
  -4   5  10    3.45    0.31
  -3  -5  10    5.67    0.40
  -3   5  10    5.28    0.36
  -2  -5  10    0.32    0.17
  -2   5  10    0.30    0.20
  -1  -5  10   49.39    1.00
  -1   5  10   49.94    1.02
   0  -5  10   59.31    1.10
   0   5  10   64.52    1.20
   1  -5  10    1.59    0.22
   1   5  10    1.88    0.26
   2   5  10   28.62    0.79
   3  -5  10   61.94    1.05
   3   5  10   63.22    1.28
   4  -5  10    0.93    0.18
   4   5  10    0.41    0.18
   5  -5  10   17.05    0.44
   5   5  10   16.95    0.69
   6   5  10    5.04    0.49
   7   5  10   39.51    1.12
   8   5  10   88.89    1.84
   9   5  10    6.36    0.58
  10   5  10    4.94    0.57
  11   5  10   11.92    0.77
 -13  -6  10   -0.05    0.36
 -12  -6  10    0.20    0.40
 -11  -6  10    1.70    0.43
 -10  -6  10   23.43    0.97
  -9  -6  10    0.84    0.40
  -8  -6  10   10.71    0.66
  -7  -6  10   29.07    0.96
  -7   6  10   27.92    0.71
  -6  -6  10    0.46    0.31
  -6   6  10    0.40    0.20
  -5  -6  10    2.97    0.35
  -5   6  10    2.91    0.30
  -4  -6  10   11.72    0.56
  -4   6  10   11.35    0.46
  -3  -6  10   45.90    1.05
  -3   6  10   45.97    0.96
  -2  -6  10    3.15    0.34
  -2   6  10    3.08    0.32
  -1  -6  10   38.84    0.89
  -1   6  10   39.28    0.91
   0  -6  10    3.51    0.31
   0   6  10    3.84    0.36
   1  -6  10   28.33    0.69
   1   6  10   27.86    0.79
   2   6  10    0.96    0.25
   3  -6  10   99.49    1.48
   3   6  10  100.47    1.78
   4  -6  10  106.91    1.54
   4   6  10  106.94    1.90
   5   6  10    0.22    0.25
   6   6  10   53.34    1.33
   7   6  10    7.46    0.57
   8   6  10    1.64    0.38
   9   6  10   -0.24    0.28
  10   6  10    3.41    0.50
  11   6  10    0.67    0.37
 -14  -7  10    0.96    0.53
 -13  -7  10    3.00    0.63
 -12  -7  10   13.26    0.86
 -11  -7  10    4.94    0.62
 -10  -7  10   10.46    0.74
  -9  -7  10    0.58    0.35
  -8  -7  10   12.25    0.67
  -7  -7  10   25.19    0.94
  -6  -7  10    0.37    0.32
  -6   7  10    0.34    0.20
  -5  -7  10   28.07    0.91
  -5   7  10   28.37    0.72
  -4  -7  10    6.22    0.48
  -4   7  10    5.71    0.39
  -3  -7  10   30.46    0.87
  -3   7  10   31.57    0.80
  -2  -7  10   31.16    0.84
  -2   7  10   32.03    0.81
  -1  -7  10   42.35    0.96
  -1   7  10   42.51    0.96
   0  -7  10  102.74    1.65
   0   7  10  102.67    1.74
   1  -7  10  113.62    1.74
   1   7  10  115.27    1.91
   2   7  10   19.57    0.68
   3  -7  10    1.13    0.19
   3   7  10    0.55    0.22
   4  -7  10    0.06    0.15
   4   7  10    0.04    0.19
   5   7  10    7.91    0.51
   6   7  10   25.76    0.95
   7   7  10   17.18    0.81
   8   7  10   -0.10    0.29
   9   7  10   11.33    0.73
  10   7  10    5.02    0.63
  11   7  10   24.35    1.07
  12   7  10    9.45    0.86
 -14  -8  10    0.76    0.53
 -13  -8  10    2.81    0.60
 -12  -8  10    0.03    0.40
 -11  -8  10    0.29    0.39
 -10  -8  10    1.29    0.44
  -9  -8  10    1.17    0.40
  -8  -8  10    5.18    0.57
  -7  -8  10  125.58    2.32
  -6  -8  10   44.12    1.23
  -6   8  10   44.22    0.92
  -5  -8  10   30.35    0.98
  -5   8  10   28.79    0.74
  -4  -8  10   39.01    1.07
  -4   8  10   41.50    0.91
  -3  -8  10   66.84    1.38
  -3   8  10   67.64    1.27
  -2  -8  10   17.49    0.63
  -2   8  10   17.51    0.62
  -1  -8  10    4.75    0.38
  -1   8  10    4.69    0.41
   0  -8  10   18.07    0.60
   0   8  10   18.00    0.66
   1  -8  10    0.98    0.23
   1   8  10    1.25    0.26
   2   8  10    6.17    0.48
   3  -8  10   53.11    0.99
   3   8  10   54.53    1.30
   4   8  10   10.29    0.62
   5   8  10    2.90    0.43
   6   8  10   -0.16    0.27
   7   8  10   50.18    1.42
   8   8  10   10.72    0.73
   9   8  10   20.34    0.97
  10   8  10    2.83    0.50
  11   8  10    4.27    0.64
  12   8  10    0.06    0.40
 -14  -9  10    0.98    0.51
 -13  -9  10    7.19    0.82
 -12  -9  10    0.45    0.43
 -11  -9  10   26.76    1.18
 -10  -9  10    2.89    0.54
  -9  -9  10    1.01    0.42
  -8  -9  10   -0.34    0.31
  -7  -9  10    0.53    0.37
  -6  -9  10   19.65    0.82
  -5  -9  10    5.59    0.52
  -5   9  10    5.07    0.39
  -4  -9  10    5.76    0.52
  -4   9  10    6.77    0.43
  -3  -9  10   32.05    0.96
  -3   9  10   31.02    0.83
  -2  -9  10    4.41    0.43
  -2   9  10    4.40    0.40
  -1  -9  10   13.04    0.58
  -1   9  10   14.74    0.62
   0  -9  10   25.88    0.76
   0   9  10   26.27    0.84
   1  -9  10   58.42    1.15
   1   9  10   58.72    1.33
   2   9  10    3.13    0.39
   3  -9  10   23.12    0.62
   3   9  10   22.12    0.86
   4   9  10   12.36    0.70
   5   9  10   11.01    0.70
   6   9  10    0.44    0.33
   7   9  10   25.09    1.05
   8   9  10    0.38    0.36
   9   9  10   21.08    1.03
  10   9  10    2.57    0.54
  11   9  10   25.83    1.19
  12   9  10    0.29    0.40
 -13  -9 -10    0.77    0.45
  13   9  10    1.57    0.74
 -15 -10  10    0.53    0.58
 -14 -10  10    0.09    0.51
 -13 -10  10   -0.38    0.44
 -12 -10  10    1.88    0.52
 -11 -10  10    2.74    0.58
 -10 -10  10    2.66    0.56
  -9 -10  10   24.94    1.11
  -8 -10  10    2.58    0.45
  -7 -10  10   26.76    1.07
  -6 -10  10    9.91    0.63
  -5 -10  10    2.37    0.38
  -5  10  10    2.01    0.30
  -4 -10  10   14.46    0.74
  -4  10  10   13.20    0.57
  -3 -10  10    9.11    0.55
  -3  10  10    9.72    0.53
  -2 -10  10   13.74    0.67
  -2  10  10   15.44    0.64
  -1 -10  10    9.02    0.53
  -1  10  10    7.87    0.52
   0 -10  10    9.70    0.52
   0  10  10   10.14    0.59
   1 -10  10   10.17    0.49
   1  10  10   10.41    0.62
   2  10  10    5.21    0.52
   3 -10  10   39.85    1.20
   3  10  10   37.11    1.15
   4  10  10   32.30    1.07
   5  10  10   42.35    1.30
   6  10  10    0.55    0.35
   7  10  10   14.01    0.85
   8  10  10   -0.03    0.34
   9  10  10    1.83    0.49
  10  10  10    1.34    0.47
  11  10  10    1.05    0.47
  12  10  10    0.16    0.40
 -13 -10 -10    3.69    0.73
  13  10  10    4.27    0.74
 -15 -11  10    4.61    0.83
 -14 -11  10    0.25    0.57
 -13 -11  10    6.42    0.86
 -12 -11  10    1.39    0.55
 -11 -11  10   12.67    0.97
 -10 -11  10    0.28    0.42
  -9 -11  10    0.31    0.32
  -8 -11  10   -0.33    0.34
  -7 -11  10   -0.13    0.34
  -6 -11  10    6.28    0.63
  -5 -11  10    1.76    0.42
  -4 -11  10    1.52    0.40
  -4  11  10    2.93    0.36
  -3 -11  10   13.51    0.71
  -3  11  10   12.28    0.58
  -2 -11  10   14.31    0.71
  -2  11  10   13.96    0.67
  -1 -11  10   76.00    1.55
  -1  11  10   74.55    1.55
   0 -11  10   59.75    1.31
   0  11  10   63.81    1.44
   1 -11  10   38.98    0.96
   1  11  10   37.68    1.13
   2  11  10    6.62    0.59
   3  11  10    5.38    0.58
   4  11  10   17.04    0.86
   5  11  10    4.43    0.57
   6  11  10    0.69    0.38
   7  11  10   20.05    1.01
   8  11  10    0.39    0.37
   9  11  10    1.45    0.48
  10  11  10    1.36    0.50
  11  11  10    7.44    0.85
  12  11  10    0.93    0.51
 -13 -11 -10    5.54    0.81
  13  11  10    5.84    0.80
 -14 -12  10   -0.07    0.48
 -13 -12  10    1.39    0.59
 -12 -12  10   -0.08    0.46
 -11 -12  10    0.43    0.56
 -10 -12  10   -0.24    0.42
  -9 -12  10    2.81    0.59
  -8 -12  10    4.97    0.65
  -7 -12  10   40.97    1.38
  -6 -12  10   13.01    0.82
  -5 -12  10   59.48    1.58
  -4 -12  10   13.47    0.78
  -4  12  10   12.44    0.61
  -3 -12  10   30.74    1.05
  -3  12  10   29.62    0.90
  -2 -12  10   35.70    1.10
  -2  12  10   34.78    1.01
  -1 -12  10   10.10    0.62
  -1  12  10   10.14    0.62
   0 -12  10    0.50    0.27
   0  12  10    0.52    0.32
   1 -12  10    0.47    0.28
   1  12  10    0.85    0.35
   2  12  10    6.68    0.63
   3  12  10   17.37    0.88
   4  12  10    1.88    0.44
   5  12  10   13.16    0.84
   6  12  10    0.58    0.40
   7  12  10   14.95    0.95
   8  12  10    0.08    0.38
   9  12  10   14.57    0.99
  10  12  10    0.28    0.40
  11  12  10    1.11    0.57
  12  12  10    0.78    0.52
 -13 -12 -10    0.39    0.47
 -14 -13  10    0.52    0.62
 -13 -13  10    3.52    0.75
 -12 -13  10    1.22    0.58
 -11 -13  10    2.61    0.65
 -10 -13  10    5.88    0.76
  -9 -13  10    4.50    0.69
  -8 -13  10    3.35    0.55
  -7 -13  10    1.19    0.44
  -6 -13  10   -0.43    0.33
  -5 -13  10   16.85    0.91
  -4 -13  10    1.94    0.45
  -4  13  10    1.29    0.33
  -3 -13  10   16.62    0.84
  -3  13  10   16.26    0.73
  -2 -13  10   29.16    1.03
  -2  13  10   31.72    1.02
  -1 -13  10   33.98    1.09
  -1  13  10   33.66    1.10
   0 -13  10    9.42    0.58
   0  13  10    8.35    0.64
   1 -13  10   33.41    0.98
   1  13  10   33.04    1.14
   2  13  10   21.99    0.97
   3  13  10    2.02    0.41
   4  13  10    0.53    0.38
   5  13  10    0.02    0.37
   6  13  10    0.93    0.45
   7  13  10    0.73    0.36
   8  13  10    0.76    0.38
   9  13  10    7.40    0.85
  10  13  10    2.51    0.60
  11  13  10   16.32    1.14
 -12 -13 -10    3.88    0.79
  12  13  10    3.43    0.73
 -13 -13 -10    5.50    0.86
 -13 -14  10    1.66    0.66
 -12 -14  10    2.10    0.62
 -11 -14  10    4.32    0.73
 -10 -14  10    5.43    0.77
  -9 -14  10    3.30    0.67
  -8 -14  10    1.52    0.52
  -7 -14  10    6.09    0.73
  -6 -14  10    4.33    0.62
  -5 -14  10    4.80    0.62
  -4 -14  10    2.20    0.47
  -3 -14  10    4.46    0.57
  -3  14  10    4.88    0.50
  -2 -14  10    7.55    0.66
  -2  14  10    6.55    0.57
  -1 -14  10   -0.35    0.34
  -1  14  10    0.49    0.35
   0 -14  10    0.10    0.32
   0  14  10    0.13    0.31
   1 -14  10    0.98    0.34
   1  14  10    1.11    0.38
   2  14  10    4.80    0.60
   3  14  10   23.28    1.07
   4  14  10    3.73    0.59
   5  14  10   29.51    1.26
   6  14  10   20.49    1.11
   7  14  10    1.33    0.51
   8  14  10   -0.24    0.41
   9  14  10   -0.37    0.40
  10  14  10   -0.04    0.45
  11  14  10    1.15    0.57
 -12 -14 -10   -0.18    0.52
  12  14  10    0.47    0.51
 -13 -15  10    7.11    0.99
 -12 -15  10    1.98    0.66
 -11 -15  10    4.38    0.76
 -10 -15  10    0.33    0.50
  -9 -15  10    0.75    0.52
  -8 -15  10    0.63    0.52
  -7 -15  10    0.48    0.46
  -6 -15  10   -0.30    0.37
  -5 -15  10    0.27    0.41
  -4 -15  10    1.04    0.44
  -3 -15  10    0.11    0.36
  -3  15  10    0.57    0.32
  -2 -15  10   37.95    1.25
  -2  15  10   38.51    1.18
  -1 -15  10    7.45    0.64
  -1  15  10    5.16    0.59
   0 -15  10    0.89    0.34
   0  15  10    0.19    0.34
   1 -15  10   24.37    0.90
   1  15  10   22.31    1.01
   2  15  10    8.68    0.68
   3  15  10    4.79    0.65
   4  15  10    1.57    0.50
   5  15  10    0.90    0.48
   6  15  10    3.79    0.67
   7  15  10    0.41    0.47
   8  15  10    4.54    0.76
   9  15  10    4.98    0.78
  10  15  10    1.77    0.59
  11  15  10    0.74    0.53
 -12 -15 -10    0.24    0.48
  12  15  10    0.65    0.62
 -12 -16  10   -0.06    0.59
 -11 -16  10    0.18    0.54
 -10 -16  10    0.25    0.53
  -9 -16  10   10.04    1.02
  -8 -16  10    0.62    0.51
  -7 -16  10    4.40    0.71
  -6 -16  10   19.66    1.11
  -5 -16  10   10.35    0.90
  -4 -16  10    2.77    0.55
  -3 -16  10    1.47    0.45
  -3  16  10    0.61    0.35
  -2 -16  10   10.05    0.75
  -2  16  10    9.84    0.72
  -1 -16  10   -0.55    0.34
  -1  16  10   -0.50    0.30
   0 -16  10    0.12    0.36
   0  16  10    0.37    0.36
   1 -16  10    6.84    0.60
   1  16  10    7.00    0.71
   2  16  10    9.46    0.83
   3  16  10   -0.12    0.38
   4  16  10    0.31    0.44
   5  16  10   24.44    1.24
   6  16  10    2.32    0.60
   7  16  10    2.12    0.63
   8  16  10   -0.27    0.48
   9  16  10    2.20    0.66
  10  16  10    0.82    0.56
 -11 -16 -10    0.28    0.54
  11  16  10   -0.12    0.50
 -11 -17  10    0.53    0.53
 -10 -17  10    1.03    0.60
  -9 -17  10    6.05    0.88
  -8 -17  10    1.97    0.65
  -7 -17  10    0.25    0.50
  -6 -17  10   -0.09    0.45
  -5 -17  10    0.75    0.48
  -4 -17  10    3.11    0.60
  -3 -17  10   12.72    0.88
  -2 -17  10   24.29    1.08
  -2  17  10   25.49    1.05
  -1 -17  10    7.51    0.70
  -1  17  10    8.94    0.71
   0 -17  10    0.63    0.41
   0  17  10    1.09    0.43
   1  17  10    0.18    0.41
   2  17  10   10.91    0.86
   3  17  10   -0.24    0.40
   4  17  10    0.42    0.46
   5  17  10    1.58    0.55
   6  17  10    1.12    0.53
   7  17  10   -0.51    0.43
   8  17  10    0.46    0.54
   9  17  10    3.88    0.77
  10  17  10    8.43    1.02
 -11 -18  10   -0.31    0.51
 -10 -18  10    0.28    0.55
  -9 -18  10    2.11    0.68
  -8 -18  10    3.80    0.75
  -7 -18  10    0.16    0.52
  -6 -18  10   23.52    1.28
  -5 -18  10    8.91    0.93
  -4 -18  10    1.58    0.54
  -3 -18  10    0.38    0.43
  -2 -18  10   -0.60    0.36
  -2  18  10    0.03    0.32
  -1 -18  10    1.65    0.45
  -1  18  10    1.02    0.40
   0 -18  10    0.49    0.42
   0  18  10    0.23    0.38
   1  18  10    4.41    0.65
   2  18  10    5.87    0.75
   3  18  10    0.98    0.51
   4  18  10    2.04    0.60
   5  18  10    2.85    0.68
   6  18  10    6.67    0.94
   7  18  10    0.45    0.53
   8  18  10    5.41    0.86
   9  18  10    3.11    0.77
 -10 -18 -10   -0.41    0.55
  10  18  10    1.02    0.60
 -10 -19  10    2.28    0.71
  -9 -19  10    2.53    0.71
  -8 -19  10    0.41    0.56
  -7 -19  10    0.46    0.55
  -6 -19  10    0.07    0.53
  -5 -19  10   -0.48    0.45
  -4 -19  10    0.39    0.57
  -3 -19  10    0.22    0.45
  -2 -19  10    2.49    0.60
  -1 -19  10    0.71    0.45
  -1  19  10    0.17    0.42
   0  19  10    6.25    0.74
   1  19  10    2.00    0.59
   2  19  10   20.32    1.13
   3  19  10    1.38    0.54
   4  19  10    1.97    0.63
   5  19  10    0.25    0.49
   6  19  10    1.12    0.59
   7  19  10    0.45    0.57
   8  19  10   -0.03    0.52
  -9 -19 -10    1.63    0.69
   9  19  10    1.46    0.65
  -9 -20  10    0.38    0.57
  -8 -20  10    1.01    0.63
  -7 -20  10   -0.54    0.58
  -6 -20  10    4.77    0.79
  -5 -20  10   -0.04    0.49
  -4 -20  10    2.91    0.67
  -3 -20  10    2.06    0.57
  -2 -20  10    1.86    0.53
  -1 -20  10   -0.24    0.40
  -1  20  10    0.47    0.41
   0  20  10    1.14    0.53
   1  20  10    1.35    0.58
   2  20  10    1.89    0.60
   3  20  10    0.89    0.54
   4  20  10    1.36    0.63
   5  20  10    4.74    0.80
   6  20  10    4.73    0.82
   7  20  10    0.45    0.55
   8  20  10    0.18    0.58
  -8 -21  10    0.14    0.58
  -7 -21  10   -0.19    0.54
  -6 -21  10    0.08    0.55
  -5 -21  10   -0.25    0.52
  -4 -21  10    3.38    0.70
  -3 -21  10   -0.05    0.46
  -2 -21  10    7.91    0.84
   0  21  10    1.84    0.59
   1  21  10    0.55    0.55
   2  21  10   -0.30    0.46
   3  21  10    0.63    0.58
   4  21  10    0.55    0.56
   5  21  10    1.03    0.61
   6  21  10    0.14    0.55
   7  21  10    0.63    0.66
  -6 -22  10    1.33    0.63
  -5 -22  10    0.92    0.59
  -4 -22  10    1.39    0.61
  -3 -22  10    0.96    0.57
   1  22  10    0.40    0.54
   2  22  10    3.53    0.77
   3  22  10    1.73    0.62
   4  22  10    1.15    0.61
   5  22  10    1.25    0.70
  -4 -23  10    0.81    0.60
   1  23  10    1.22    0.58
   2  23  10    3.59    0.71
   3  23  10    1.42    0.64
 -10   0  11    0.94    0.32
  -9   0  11   -0.10    0.23
  -8   0  11    0.51    0.29
  -7   0  11  138.29    2.16
  -6   0  11    0.25    0.24
  -5   0  11   54.11    1.09
  -4   0  11    0.18    0.20
  -3   0  11  107.31    1.67
  -2   0  11    0.17    0.22
  -1   0  11  260.85    3.34
   0   0  11    0.09    0.19
   1   0  11    1.38    0.26
   2   0  11    0.36    0.20
   3   0  11   27.82    0.71
   4   0  11   -0.04    0.16
   5   0  11   54.50    1.07
   6   0  11   -0.08    0.17
 -11  -1  11   28.16    0.95
 -10  -1  11    5.59    0.54
 -10   1  11    5.48    0.49
  -9  -1  11   15.85    0.68
  -9   1  11   15.83    0.66
  -8  -1  11   36.39    1.00
  -8   1  11   35.68    0.94
  -7  -1  11   25.60    0.82
  -7   1  11   24.75    0.76
  -6  -1  11    0.28    0.22
  -6   1  11    0.59    0.24
  -5  -1  11    9.90    0.49
  -5   1  11    9.96    0.47
  -4  -1  11    5.90    0.40
  -4   1  11    5.15    0.41
  -3  -1  11  106.50    1.67
  -3   1  11  104.81    1.66
  -2  -1  11   10.12    0.47
  -2   1  11   10.49    0.49
  -1  -1  11  162.11    2.25
  -1   1  11  161.44    2.27
   0  -1  11    3.32    0.32
   0   1  11    3.48    0.33
   1  -1  11  265.71    3.38
   1   1  11  265.61    3.42
   2  -1  11   20.52    0.59
   2   1  11   20.04    0.62
   3  -1  11    1.13    0.21
   3   1  11    0.78    0.21
   4  -1  11    2.16    0.25
   4   1  11    1.81    0.26
   5   1  11   18.08    0.60
   6   1  11   22.73    0.71
   7  -1  11  128.86    1.97
   7   1  11  130.71    2.09
   8   1  11   14.19    0.62
 -12  -2  11    0.56    0.36
 -11  -2  11   32.84    1.08
 -10  -2  11    2.79    0.41
  -9  -2  11   10.53    0.60
  -9   2  11    9.63    0.54
  -8  -2  11    0.66    0.29
  -8   2  11    0.81    0.28
  -7  -2  11  180.21    2.71
  -7   2  11  178.92    2.58
  -6  -2  11   33.24    0.90
  -6   2  11   32.87    0.84
  -5  -2  11    1.72    0.28
  -5   2  11    2.28    0.28
  -4  -2  11    0.29    0.21
  -4   2  11   -0.04    0.19
  -3  -2  11   -0.03    0.15
  -3   2  11    0.22    0.22
  -2  -2  11    0.62    0.23
  -2   2  11    0.79    0.24
  -1  -2  11  131.53    1.92
  -1   2  11  131.96    1.95
   0  -2  11   16.55    0.54
   0   2  11   16.13    0.57
   1  -2  11  206.71    2.74
   1   2  11  208.35    2.81
   2  -2  11   64.92    1.14
   2   2  11   64.71    1.21
   3  -2  11  117.39    1.75
   3   2  11  118.99    1.86
   4   2  11    1.92    0.27
   5  -2  11   29.89    0.81
   5   2  11   28.80    0.80
   6  -2  11    5.70    0.34
   6   2  11    5.97    0.41
   7   2  11   19.94    0.70
   8   2  11    0.67    0.27
   9   2  11    4.82    0.46
 -12  -3  11    3.18    0.53
 -11  -3  11   25.26    1.00
 -10  -3  11    0.18    0.30
  -9  -3  11    3.41    0.43
  -8  -3  11   14.63    0.69
  -8   3  11   13.55    0.59
  -7  -3  11    3.97    0.42
  -7   3  11    3.70    0.38
  -6  -3  11   43.70    1.06
  -6   3  11   43.51    0.97
  -5  -3  11   52.74    1.15
  -5   3  11   54.21    1.08
  -4  -3  11   13.48    0.56
  -4   3  11   14.37    0.53
  -3  -3  11  106.35    1.72
  -3   3  11  108.07    1.68
  -2  -3  11   33.04    0.82
  -2   3  11   36.60    0.84
  -1  -3  11    1.51    0.26
  -1   3  11    1.53    0.24
   0  -3  11   12.38    0.48
   0   3  11   11.64    0.51
   1  -3  11  127.01    1.86
   1   3  11  129.66    1.96
   2  -3  11   29.27    0.70
   2   3  11   29.20    0.78
   3   3  11    2.67    0.31
   4   3  11   14.67    0.58
   5  -3  11    5.04    0.29
   5   3  11    5.18    0.40
   6  -3  11   24.77    0.70
   6   3  11   22.45    0.76
   7   3  11    3.84    0.42
   8   3  11   24.78    0.88
   9   3  11   17.42    0.77
  10   3  11    7.55    0.57
 -13  -4  11    0.21    0.37
 -12  -4  11   -0.01    0.38
 -11  -4  11    4.05    0.54
 -10  -4  11   10.01    0.66
  -9  -4  11    0.08    0.30
  -8  -4  11   -0.23    0.28
  -8   4  11   -0.16    0.24
  -7  -4  11  138.65    2.30
  -7   4  11  135.79    2.06
  -6  -4  11   16.63    0.68
  -6   4  11   16.71    0.59
  -5  -4  11    8.92    0.47
  -5   4  11    9.17    0.43
  -4  -4  11   10.45    0.51
  -4   4  11   10.37    0.49
  -3  -4  11   17.26    0.61
  -3   4  11   17.16    0.58
  -2  -4  11    4.85    0.37
  -2   4  11    4.54    0.37
  -1  -4  11   32.49    0.79
  -1   4  11   32.85    0.80
   0  -4  11    4.29    0.33
   0   4  11    3.66    0.36
   1  -4  11  109.02    1.64
   1   4  11  107.48    1.75
   2  -4  11    2.44    0.27
   2   4  11    2.27    0.31
   3   4  11    1.42    0.27
   4  -4  11   22.73    0.59
   4   4  11   22.30    0.74
   5  -4  11   14.22    0.45
   5   4  11   13.71    0.61
   6   4  11   33.18    0.96
   7   4  11   35.78    1.04
   8   4  11    8.21    0.56
   9   4  11    0.96    0.31
  10   4  11    0.69    0.32
  11   4  11    0.72    0.35
 -13  -5  11    6.66    0.74
 -12  -5  11   16.41    0.89
 -11  -5  11    9.68    0.71
 -10  -5  11    0.05    0.31
  -9  -5  11    5.28    0.55
  -8  -5  11    0.84    0.35
  -8   5  11    1.97    0.30
  -7  -5  11   25.14    0.85
  -7   5  11   26.28    0.74
  -6  -5  11    2.36    0.34
  -6   5  11    2.26    0.30
  -5  -5  11    3.07    0.38
  -5   5  11    2.10    0.28
  -4  -5  11   15.24    0.61
  -4   5  11   15.20    0.54
  -3  -5  11   79.73    1.46
  -3   5  11   79.41    1.38
  -2  -5  11  134.71    2.07
  -2   5  11  138.19    2.06
  -1  -5  11   14.80    0.54
  -1   5  11   13.49    0.55
   0  -5  11    7.95    0.40
   0   5  11    8.53    0.46
   1  -5  11  121.31    1.80
   1   5  11  122.09    1.95
   2  -5  11   18.60    0.57
   2   5  11   17.94    0.63
   3   5  11   12.46    0.57
   4  -5  11    3.07    0.28
   4   5  11    3.49    0.39
   5  -5  11   38.54    0.77
   5   5  11   38.91    1.05
   6   5  11    1.80    0.34
   7   5  11   65.73    1.51
   8   5  11   18.58    0.82
   9   5  11   27.31    1.03
  10   5  11    7.89    0.62
  11   5  11   12.58    0.80
 -13  -6  11    0.21    0.45
 -12  -6  11    0.25    0.38
 -11  -6  11   25.22    1.04
 -10  -6  11   13.73    0.79
  -9  -6  11   11.39    0.72
  -8  -6  11   23.27    0.92
  -7  -6  11   10.83    0.61
  -7   6  11   12.04    0.51
  -6  -6  11   57.07    1.34
  -6   6  11   56.07    1.10
  -5  -6  11    4.11    0.43
  -5   6  11    3.54    0.32
  -4  -6  11    0.22    0.23
  -4   6  11    0.69    0.21
  -3  -6  11   27.41    0.81
  -3   6  11   28.02    0.75
  -2  -6  11   11.27    0.52
  -2   6  11   11.49    0.50
  -1  -6  11    0.91    0.24
  -1   6  11    0.64    0.23
   0  -6  11   34.15    0.81
   0   6  11   32.59    0.87
   1  -6  11   59.23    1.11
   1   6  11   61.22    1.26
   2   6  11   69.15    1.39
   3  -6  11   15.39    0.49
   3   6  11   15.57    0.66
   4  -6  11   47.53    0.90
   4   6  11   47.85    1.19
   5   6  11   73.84    1.57
   6   6  11   43.09    1.19
   7   6  11    0.16    0.30
   8   6  11    3.55    0.49
   9   6  11   20.24    0.90
  10   6  11    1.26    0.42
  11   6  11    1.17    0.41
 -14  -7  11    3.90    0.68
 -13  -7  11    0.39    0.41
 -12  -7  11   10.06    0.86
 -11  -7  11    7.16    0.72
 -10  -7  11    0.82    0.39
  -9  -7  11    6.01    0.62
  -8  -7  11    0.03    0.32
  -7  -7  11    1.24    0.36
  -7   7  11    1.30    0.35
  -6  -7  11   70.36    1.56
  -6   7  11   72.28    1.30
  -5  -7  11    0.40    0.30
  -5   7  11    0.49    0.23
  -4  -7  11   32.45    0.94
  -4   7  11   31.28    0.80
  -3  -7  11   38.49    1.00
  -3   7  11   39.25    0.92
  -2  -7  11   38.85    0.96
  -2   7  11   38.41    0.92
  -1  -7  11   -0.06    0.18
  -1   7  11   -0.09    0.21
   0  -7  11   38.50    0.89
   0   7  11   37.99    0.96
   1  -7  11    1.88    0.26
   1   7  11    2.53    0.35
   2   7  11    5.49    0.47
   3  -7  11    2.56    0.28
   3   7  11    2.44    0.37
   4  -7  11   18.25    0.64
   4   7  11   16.90    0.74
   5   7  11    0.05    0.27
   6   7  11    1.04    0.35
   7   7  11    0.71    0.32
   8   7  11   29.96    1.10
   9   7  11    6.67    0.65
  10   7  11   29.98    1.19
  11   7  11    1.49    0.43
  12   7  11    2.04    0.52
 -14  -8  11    1.08    0.57
 -13  -8  11    1.75    0.53
 -12  -8  11   -0.16    0.36
 -11  -8  11    0.84    0.44
 -10  -8  11    3.74    0.57
  -9  -8  11   -0.13    0.33
  -8  -8  11   12.09    0.76
  -7  -8  11   29.00    1.05
  -6  -8  11   61.63    1.49
  -6   8  11   62.16    1.18
  -5  -8  11    4.30    0.49
  -5   8  11    4.23    0.38
  -4  -8  11   13.79    0.67
  -4   8  11   13.42    0.54
  -3  -8  11   -0.25    0.24
  -3   8  11    0.17    0.20
  -2  -8  11   -0.20    0.21
  -2   8  11    0.54    0.23
  -1  -8  11    5.10    0.40
  -1   8  11    5.41    0.45
   0  -8  11    3.58    0.35
   0   8  11    2.03    0.33
   1  -8  11  119.52    1.87
   1   8  11  122.75    2.08
   2   8  11   48.10    1.20
   3  -8  11    5.48    0.35
   3   8  11    5.37    0.51
   4   8  11    3.28    0.45
   5   8  11    1.62    0.39
   6   8  11   10.74    0.70
   7   8  11    1.44    0.40
   8   8  11    0.72    0.35
   9   8  11    4.34    0.58
  10   8  11    0.02    0.31
  11   8  11    1.12    0.48
  12   8  11    7.31    0.79
 -14  -9  11    5.42    0.76
 -13  -9  11    0.10    0.48
 -12  -9  11    7.14    0.79
 -11  -9  11    0.32    0.46
 -10  -9  11   -0.42    0.33
  -9  -9  11   -0.16    0.36
  -8  -9  11    0.99    0.39
  -7  -9  11    0.58    0.35
  -6  -9  11   29.18    1.05
  -6   9  11   30.50    0.80
  -5  -9  11    1.35    0.38
  -5   9  11    1.64    0.29
  -4  -9  11    2.71    0.41
  -4   9  11    2.00    0.31
  -3  -9  11   12.03    0.65
  -3   9  11   13.17    0.59
  -2  -9  11  120.71    2.07
  -2   9  11  120.38    2.00
  -1  -9  11   -0.33    0.21
  -1   9  11   -0.10    0.22
   0  -9  11   21.88    0.72
   0   9  11   23.58    0.81
   1  -9  11    6.27    0.41
   1   9  11    6.63    0.52
   2   9  11   21.09    0.82
   3  -9  11    0.61    0.21
   3   9  11    0.60    0.26
   4   9  11   21.52    0.85
   5   9  11   32.70    1.09
   6   9  11   26.41    1.04
   7   9  11    1.01    0.39
   8   9  11   21.32    1.01
   9   9  11   10.37    0.78
  10   9  11    8.89    0.85
  11   9  11    4.44    0.68
  12   9  11    3.68    0.68
 -13  -9 -11    0.22    0.56
 -15 -10  11    2.95    0.72
 -14 -10  11   -0.03    0.52
 -13 -10  11    1.21    0.54
 -12 -10  11    4.48    0.70
 -11 -10  11    2.41    0.56
 -10 -10  11   31.51    1.28
  -9 -10  11    0.58    0.41
  -8 -10  11    9.11    0.77
  -7 -10  11    0.04    0.26
  -6 -10  11    3.78    0.54
  -5 -10  11    2.57    0.46
  -5  10  11    4.16    0.38
  -4 -10  11   11.20    0.69
  -4  10  11   10.70    0.54
  -3 -10  11    1.15    0.34
  -3  10  11    0.19    0.26
  -2 -10  11    2.87    0.41
  -2  10  11    2.31    0.35
  -1 -10  11   21.14    0.77
  -1  10  11   22.78    0.81
   0 -10  11   12.04    0.57
   0  10  11   12.89    0.66
   1 -10  11    7.24    0.45
   1  10  11    8.68    0.59
   2  10  11   64.65    1.49
   3 -10  11    5.84    0.42
   3  10  11    4.89    0.53
   4  10  11   53.89    1.45
   5  10  11   19.71    0.92
   6  10  11   58.74    1.60
   7  10  11   -0.13    0.34
   8  10  11    1.36    0.45
   9  10  11    2.54    0.53
  10  10  11    2.49    0.55
  11  10  11    1.38    0.52
  12  10  11    3.64    0.66
 -13 -10 -11    0.60    0.48
  13  10  11    0.07    0.40
 -15 -11  11    0.86    0.65
 -14 -11  11    2.31    0.70
 -13 -11  11   -0.02    0.49
 -12 -11  11   14.46    1.05
 -11 -11  11    1.68    0.55
 -10 -11  11    3.54    0.64
  -9 -11  11    0.61    0.42
  -8 -11  11    0.07    0.39
  -7 -11  11    1.46    0.45
  -6 -11  11   10.09    0.74
  -5 -11  11    3.77    0.49
  -5  11  11    3.72    0.39
  -4 -11  11   15.26    0.80
  -4  11  11   14.23    0.63
  -3 -11  11    2.27    0.42
  -3  11  11    1.98    0.36
  -2 -11  11   60.46    1.41
  -2  11  11   59.54    1.35
  -1 -11  11   23.64    0.85
  -1  11  11   24.86    0.87
   0 -11  11    0.27    0.26
   0  11  11    0.93    0.34
   1 -11  11    0.10    0.22
   1  11  11   -0.07    0.22
   2  11  11   26.79    1.00
   3  11  11    8.03    0.65
   4  11  11    0.00    0.33
   5  11  11    2.90    0.50
   6  11  11   13.90    0.87
   7  11  11    7.71    0.75
   8  11  11   14.39    0.93
   9  11  11    0.91    0.43
  10  11  11   14.63    0.99
  11  11  11    2.55    0.64
  12  11  11    3.31    0.65
 -13 -11 -11   -0.24    0.49
  13  11  11    1.19    0.55
 -14 -12  11    0.22    0.52
 -13 -12  11    0.97    0.65
 -12 -12  11    0.60    0.52
 -11 -12  11   -0.14    0.42
 -10 -12  11    0.87    0.50
  -9 -12  11   -0.12    0.40
  -8 -12  11   12.91    0.82
  -7 -12  11    8.22    0.67
  -6 -12  11   29.08    1.15
  -5 -12  11    4.53    0.58
  -4 -12  11   12.29    0.76
  -4  12  11   12.22    0.62
  -3 -12  11    0.24    0.31
  -3  12  11   -0.11    0.28
  -2 -12  11    0.38    0.33
  -2  12  11    0.87    0.34
  -1 -12  11   -0.05    0.29
  -1  12  11    0.63    0.31
   0 -12  11   17.67    0.72
   0  12  11   17.52    0.81
   1 -12  11    7.39    0.53
   1  12  11    8.44    0.64
   2  12  11   14.61    0.81
   3  12  11   19.43    0.88
   4  12  11    4.06    0.56
   5  12  11    3.03    0.52
   6  12  11    1.25    0.44
   7  12  11    0.38    0.39
   8  12  11    2.85    0.58
   9  12  11    2.99    0.61
  10  12  11    0.39    0.45
  11  12  11    0.38    0.46
  12  12  11    3.60    0.69
 -13 -12 -11    1.07    0.59
  13  12  11   -0.10    0.50
 -14 -13  11    4.86    0.85
 -13 -13  11   -0.13    0.50
 -12 -13  11    2.93    0.68
 -11 -13  11    1.36    0.57
 -10 -13  11    0.72    0.50
  -9 -13  11    0.22    0.41
  -8 -13  11   -0.33    0.40
  -7 -13  11    0.14    0.39
  -6 -13  11    2.25    0.51
  -5 -13  11    0.75    0.42
  -4 -13  11   32.17    1.17
  -4  13  11   33.45    0.98
  -3 -13  11    0.17    0.34
  -3  13  11    0.62    0.27
  -2 -13  11    4.18    0.52
  -2  13  11    4.78    0.53
  -1 -13  11    2.37    0.44
  -1  13  11    2.03    0.41
   0 -13  11   13.21    0.67
   0  13  11   13.65    0.81
   1 -13  11    3.31    0.40
   1  13  11    3.27    0.51
   2  13  11   -0.66    0.29
   3  13  11    0.11    0.34
   4  13  11    8.85    0.67
   5  13  11    4.46    0.63
   6  13  11    5.20    0.69
   7  13  11    9.81    0.89
   8  13  11    9.82    0.94
   9  13  11    0.30    0.42
  10  13  11   20.12    1.20
  11  13  11    0.18    0.46
  12  13  11    2.35    0.64
 -13 -13 -11    2.28    0.71
 -13 -14  11    0.92    0.61
 -12 -14  11    4.10    0.76
 -11 -14  11    6.88    0.86
 -10 -14  11    4.30    0.73
  -9 -14  11    0.65    0.51
  -8 -14  11   14.96    0.94
  -7 -14  11    0.88    0.46
  -6 -14  11    5.14    0.66
  -5 -14  11   -0.17    0.38
  -4 -14  11    0.48    0.39
  -4  14  11   -0.10    0.45
  -3 -14  11    2.02    0.46
  -3  14  11    2.70    0.41
  -2 -14  11   -0.20    0.31
  -2  14  11   -0.11    0.27
  -1 -14  11   17.49    0.86
  -1  14  11   18.05    0.85
   0 -14  11   11.75    0.67
   0  14  11   13.12    0.78
   1 -14  11    1.66    0.38
   1  14  11    1.35    0.41
   2  14  11   15.18    0.87
   3  14  11   27.14    1.15
   4  14  11   36.50    1.37
   5  14  11    0.33    0.42
   6  14  11    2.49    0.51
   7  14  11    0.49    0.47
   8  14  11    2.02    0.57
   9  14  11    0.11    0.48
  10  14  11    2.01    0.61
  11  14  11   -0.10    0.49
 -12 -14 -11    5.88    0.92
  12  14  11    5.54    0.84
 -13 -15  11    3.70    0.78
 -12 -15  11    6.31    0.87
 -11 -15  11    0.48    0.55
 -10 -15  11    2.27    0.65
  -9 -15  11    0.70    0.50
  -8 -15  11    1.27    0.54
  -7 -15  11    2.49    0.58
  -6 -15  11    0.79    0.38
  -5 -15  11    4.52    0.64
  -4 -15  11    3.66    0.59
  -3 -15  11    5.73    0.64
  -3  15  11    4.29    0.50
  -2 -15  11    0.35    0.37
  -2  15  11    0.97    0.38
  -1 -15  11    2.05    0.44
  -1  15  11    1.96    0.43
   0 -15  11   19.09    0.84
   0  15  11   19.72    0.93
   1 -15  11    5.10    0.53
   1  15  11    5.71    0.65
   2  15  11   10.71    0.80
   3  15  11    0.69    0.43
   4  15  11    2.41    0.57
   5  15  11    1.13    0.50
   6  15  11    4.45    0.69
   7  15  11   26.45    1.34
   8  15  11   12.78    1.04
   9  15  11    0.94    0.52
  10  15  11    2.95    0.68
  11  15  11    3.28    0.74
 -12 -15 -11   -0.05    0.54
 -12 -16  11    0.85    0.63
 -11 -16  11    1.64    0.61
 -10 -16  11   -0.10    0.51
  -9 -16  11    5.22    0.78
  -8 -16  11    1.57    0.58
  -7 -16  11    8.59    0.89
  -6 -16  11    2.34    0.58
  -5 -16  11    5.32    0.73
  -4 -16  11    8.18    0.80
  -3 -16  11    3.20    0.56
  -3  16  11    3.23    0.48
  -2 -16  11    0.33    0.38
  -2  16  11    0.24    0.37
  -1 -16  11    8.33    0.70
  -1  16  11    8.53    0.75
   0 -16  11   15.04    0.84
   0  16  11   17.16    0.91
   1 -16  11    2.78    0.45
   1  16  11    2.33    0.55
   2  16  11    1.84    0.50
   3  16  11    7.08    0.77
   4  16  11    2.60    0.59
   5  16  11    0.78    0.48
   6  16  11    1.01    0.52
   7  16  11    3.52    0.68
   8  16  11    0.09    0.50
   9  16  11    2.87    0.69
  10  16  11    1.14    0.58
  11  16  11    0.56    0.64
 -11 -17  11   -0.47    0.50
 -10 -17  11    3.26    0.75
  -9 -17  11    7.62    0.96
  -8 -17  11    2.19    0.64
  -7 -17  11   -0.27    0.44
  -6 -17  11    0.46    0.51
  -5 -17  11    6.43    0.78
  -4 -17  11    8.55    0.84
  -3 -17  11    1.63    0.50
  -3  17  11    2.17    0.66
  -2 -17  11    1.26    0.44
  -2  17  11    2.67    0.51
  -1 -17  11    6.15    0.64
  -1  17  11    6.93    0.68
   0 -17  11    0.17    0.33
   0  17  11    0.54    0.39
   1  17  11    0.53    0.41
   2  17  11    0.16    0.42
   3  17  11    8.88    0.86
   4  17  11    1.49    0.55
   5  17  11    3.90    0.71
   6  17  11    4.87    0.78
   7  17  11    3.85    0.77
   8  17  11    0.08    0.52
   9  17  11    1.47    0.63
  10  17  11    2.24    0.70
 -11 -18  11    3.78    0.82
 -10 -18  11   -0.54    0.51
  -9 -18  11    2.16    0.69
  -8 -18  11    1.31    0.61
  -7 -18  11    0.90    0.54
  -6 -18  11    4.06    0.73
  -5 -18  11    0.68    0.51
  -4 -18  11   -0.64    0.40
  -3 -18  11   -0.04    0.42
  -2 -18  11   -0.13    0.45
  -2  18  11    0.43    0.39
  -1 -18  11    0.43    0.39
  -1  18  11    0.58    0.39
   0 -18  11   11.66    0.82
   0  18  11   10.75    0.84
   1  18  11    5.27    0.72
   2  18  11    1.30    0.52
   3  18  11   25.83    1.29
   4  18  11    0.18    0.49
   5  18  11    0.26    0.49
   6  18  11    3.28    0.71
   7  18  11   -0.19    0.47
   8  18  11    2.43    0.69
   9  18  11    0.56    0.62
 -10 -19  11    2.42    0.72
  -9 -19  11    0.09    0.54
  -8 -19  11    0.21    0.53
  -7 -19  11    0.90    0.56
  -6 -19  11    0.78    0.57
  -5 -19  11   -0.48    0.55
  -4 -19  11    2.01    0.61
  -3 -19  11    0.70    0.48
  -2 -19  11    0.60    0.45
  -1 -19  11    9.62    0.85
  -1  19  11    9.06    0.84
   0  19  11    3.95    0.64
   1  19  11    2.82    0.63
   2  19  11    2.87    0.66
   3  19  11    0.04    0.47
   4  19  11   -0.45    0.50
   5  19  11    0.24    0.61
   6  19  11    0.89    0.57
   7  19  11   10.11    1.09
   8  19  11    0.94    0.58
   9  19  11    2.51    0.88
  -9 -20  11    4.28    0.84
  -8 -20  11   -0.67    0.49
  -7 -20  11    1.32    0.65
  -6 -20  11   -0.06    0.50
  -5 -20  11    4.31    0.76
  -4 -20  11    0.20    0.50
  -3 -20  11   -0.82    0.39
  -2 -20  11   -0.23    0.41
  -1 -20  11    0.58    0.45
  -1  20  11   -0.08    0.43
   0  20  11    0.34    0.49
   1  20  11    0.79    0.53
   2  20  11    0.55    0.51
   3  20  11    3.90    0.72
   4  20  11    3.97    0.74
   5  20  11    3.99    0.79
   6  20  11    1.13    0.61
   7  20  11    0.14    0.55
   8  20  11    0.38    0.69
  -7 -21  11   -0.71    0.59
  -6 -21  11    0.55    0.53
  -5 -21  11    2.47    0.71
  -4 -21  11    2.28    0.71
  -3 -21  11    3.77    0.71
  -2 -21  11   -0.02    0.44
   0  21  11    0.77    0.54
   1  21  11    1.40    0.60
   2  21  11   -0.21    0.45
   3  21  11   -0.42    0.46
   4  21  11    0.53    0.54
   5  21  11    0.36    0.56
   6  21  11   -0.08    0.53
  -6 -22  11   -0.62    0.53
  -5 -22  11    5.73    0.90
  -4 -22  11   -0.16    0.50
  -3 -22  11   -0.43    0.47
   1  22  11    2.88    0.68
   2  22  11    2.79    0.70
   3  22  11    3.52    0.78
   4  22  11    1.01    0.69
   5  22  11    0.49    0.60
  -4 -23  11   -0.11    0.62
   1  23  11    1.44    0.63
   2  23  11    1.64    0.66
 -11   0  12   -0.23    0.27
 -10   0  12   83.43    1.66
  -9   0  12    0.14    0.24
  -8   0  12    4.98    0.46
  -7   0  12    0.04    0.23
  -6   0  12   17.73    0.65
  -5   0  12   -0.06    0.19
  -4   0  12   40.73    0.94
  -3   0  12    0.10    0.17
  -2   0  12   26.10    0.73
  -1   0  12    0.12    0.18
   0   0  12   21.03    0.65
   1   0  12   -0.11    0.19
   2   0  12  276.50    3.58
   3   0  12   -0.36    0.17
   4   0  12   39.20    0.89
   5   0  12   -0.06    0.15
   6   0  12    2.42    0.31
 -11  -1  12    0.59    0.34
 -10  -1  12    2.64    0.43
 -10   1  12    3.29    0.43
  -9  -1  12    0.81    0.33
  -9   1  12    0.77    0.30
  -8  -1  12    3.71    0.43
  -8   1  12    3.78    0.42
  -7  -1  12    1.51    0.32
  -7   1  12    1.99    0.34
  -6  -1  12  113.50    1.89
  -6   1  12  109.70    1.83
  -5  -1  12    1.74    0.29
  -5   1  12    1.58    0.27
  -4  -1  12   39.71    0.91
  -4   1  12   38.33    0.90
  -3  -1  12    4.94    0.39
  -3   1  12    5.08    0.40
  -2  -1  12  144.75    2.14
  -2   1  12  151.21    2.18
  -1  -1  12   -0.06    0.22
  -1   1  12   -0.15    0.16
   0  -1  12    9.28    0.42
   0   1  12    8.53    0.42
   1  -1  12    0.33    0.20
   1   1  12    0.10    0.21
   2  -1  12    2.41    0.29
   2   1  12    2.27    0.30
   3  -1  12    8.65    0.41
   3   1  12    9.04    0.44
   4  -1  12    5.72    0.36
   4   1  12    5.20    0.36
   5  -1  12    3.47    0.33
   5   1  12    4.33    0.35
   6   1  12  118.33    1.95
   7   1  12    1.18    0.27
   8   1  12   32.54    0.93
 -12  -2  12    3.02    0.46
 -11  -2  12    2.87    0.44
 -10  -2  12   37.37    1.11
  -9  -2  12   -0.10    0.31
  -9   2  12    0.28    0.28
  -8  -2  12   30.21    0.95
  -8   2  12   31.03    0.89
  -7  -2  12   25.74    0.84
  -7   2  12   24.78    0.79
  -6  -2  12   26.02    0.81
  -6   2  12   25.59    0.75
  -5  -2  12   -0.19    0.20
  -5   2  12   -0.11    0.19
  -4  -2  12    0.50    0.24
  -4   2  12    0.38    0.23
  -3  -2  12   17.43    0.61
  -3   2  12   17.21    0.60
  -2  -2  12  161.32    2.31
  -2   2  12  161.07    2.32
  -1  -2  12    3.87    0.35
  -1   2  12    3.64    0.36
   0  -2  12    8.18    0.44
   0   2  12    7.92    0.45
   1  -2  12    0.58    0.21
   1   2  12    0.70    0.24
   2  -2  12  216.00    2.91
   2   2  12  222.99    3.01
   3  -2  12    2.89    0.30
   3   2  12    3.24    0.34
   4  -2  12   20.23    0.64
   4   2  12   20.09    0.66
   5   2  12    2.49    0.31
   6  -2  12   10.84    0.45
   6   2  12   11.32    0.57
   7   2  12    0.55    0.24
   8   2  12    3.18    0.41
   9   2  12    0.21    0.24
 -12  -3  12    3.44    0.52
 -11  -3  12    0.98    0.40
 -10  -3  12    0.90    0.34
  -9  -3  12    8.75    0.61
  -9   3  12    7.21    0.50
  -8  -3  12    2.90    0.42
  -8   3  12    3.07    0.39
  -7  -3  12   18.41    0.75
  -7   3  12   18.55    0.68
  -6  -3  12   96.49    1.76
  -6   3  12   95.90    1.64
  -5  -3  12    1.92    0.32
  -5   3  12    2.29    0.30
  -4  -3  12   38.21    0.94
  -4   3  12   38.47    0.90
  -3  -3  12   16.33    0.60
  -3   3  12   16.78    0.59
  -2  -3  12   47.37    0.99
  -2   3  12   44.81    0.99
  -1  -3  12    0.27    0.21
  -1   3  12    0.02    0.22
   0  -3  12   14.84    0.53
   0   3  12   14.91    0.58
   1  -3  12   44.27    0.92
   1   3  12   44.56    1.00
   2  -3  12   12.92    0.48
   2   3  12   14.87    0.57
   3  -3  12    5.08    0.35
   3   3  12    5.01    0.39
   4   3  12   22.21    0.72
   5  -3  12    3.11    0.29
   5   3  12    3.29    0.36
   6  -3  12   21.33    0.65
   6   3  12   21.03    0.75
   7   3  12   60.69    1.36
   8   3  12   41.16    1.13
   9   3  12   11.97    0.67
  10   3  12   14.19    0.74
 -13  -4  12    0.46    0.41
 -12  -4  12    2.98    0.51
 -11  -4  12    9.54    0.76
 -10  -4  12    8.07    0.67
  -9  -4  12    3.62    0.51
  -8  -4  12   10.50    0.64
  -8   4  12    9.06    0.51
  -7  -4  12   21.00    0.81
  -7   4  12   20.98    0.70
  -6  -4  12   22.38    0.79
  -6   4  12   22.25    0.69
  -5  -4  12    1.77    0.33
  -5   4  12    1.87    0.30
  -4  -4  12   14.78    0.61
  -4   4  12   15.47    0.59
  -3  -4  12    1.51    0.27
  -3   4  12    1.61    0.27
  -2  -4  12   12.46    0.53
  -2   4  12   12.37    0.53
  -1  -4  12   31.49    0.80
  -1   4  12   32.87    0.82
   0  -4  12   53.65    1.06
   0   4  12   54.24    1.13
   1  -4  12    3.81    0.33
   1   4  12    3.47    0.34
   2  -4  12  104.15    1.64
   2   4  12  109.24    1.81
   3   4  12   33.89    0.91
   4  -4  12    6.46    0.35
   4   4  12    6.87    0.46
   5  -4  12    5.34    0.31
   5   4  12    4.89    0.45
   6   4  12   10.59    0.59
   7   4  12   11.75    0.63
   8   4  12    2.48    0.42
   9   4  12   -0.24    0.26
  10   4  12    2.90    0.46
 -13  -5  12    3.62    0.58
 -12  -5  12    1.48    0.47
 -11  -5  12   -0.20    0.33
 -10  -5  12   -0.56    0.27
  -9  -5  12    0.87    0.37
  -8  -5  12   10.77    0.67
  -8   5  12   10.40    0.60
  -7  -5  12    0.81    0.33
  -7   5  12    0.45    0.25
  -6  -5  12   38.12    1.06
  -6   5  12   37.34    0.91
  -5  -5  12    6.91    0.45
  -5   5  12    7.04    0.45
  -4  -5  12   16.63    0.63
  -4   5  12   18.42    0.61
  -3  -5  12   52.45    1.15
  -3   5  12   53.75    1.10
  -2  -5  12   29.51    0.79
  -2   5  12   29.85    0.80
  -1  -5  12    0.62    0.23
  -1   5  12    0.63    0.25
   0  -5  12    8.07    0.41
   0   5  12    7.75    0.42
   1  -5  12   14.21    0.51
   1   5  12   13.82    0.58
   2  -5  12    1.76    0.24
   2   5  12    1.77    0.31
   3   5  12   61.31    1.32
   4  -5  12    2.51    0.27
   4   5  12    2.50    0.37
   5   5  12    0.84    0.28
   6   5  12   85.48    1.74
   7   5  12   50.63    1.32
   8   5  12   28.23    1.00
   9   5  12    0.87    0.36
  10   5  12    1.09    0.36
  11   5  12    1.32    0.42
 -14  -6  12   -0.57    0.43
 -13  -6  12   -0.12    0.39
 -12  -6  12    5.62    0.67
 -11  -6  12   16.05    0.89
 -10  -6  12   23.43    0.99
  -9  -6  12   13.87    0.78
  -8  -6  12    2.18    0.44
  -7  -6  12   33.72    1.07
  -7   6  12   34.63    0.86
  -6  -6  12    7.88    0.58
  -6   6  12    7.50    0.47
  -5  -6  12    0.71    0.30
  -5   6  12    0.58    0.24
  -4  -6  12    1.19    0.29
  -4   6  12    1.05    0.24
  -3  -6  12    1.39    0.26
  -3   6  12    1.42    0.29
  -2  -6  12   49.54    1.10
  -2   6  12   49.04    1.07
  -1  -6  12   64.28    1.24
  -1   6  12   64.28    1.28
   0  -6  12   39.24    0.90
   0   6  12   39.70    0.98
   1  -6  12   29.56    0.74
   1   6  12   31.15    0.88
   2  -6  12   47.90    0.98
   2   6  12   50.88    1.17
   3  -6  12   23.32    0.79
   3   6  12   26.12    0.85
   4  -6  12   47.04    0.93
   4   6  12   46.93    1.18
   5   6  12    2.20    0.38
   6   6  12    1.50    0.37
   7   6  12    0.41    0.30
   8   6  12    4.08    0.50
   9   6  12    1.61    0.42
  10   6  12   10.32    0.75
  11   6  12   16.37    0.93
 -14  -7  12    1.27    0.50
 -13  -7  12    4.59    0.71
 -12  -7  12    0.17    0.43
 -11  -7  12    0.43    0.37
 -10  -7  12    1.31    0.42
  -9  -7  12   -0.25    0.33
  -8  -7  12    7.71    0.66
  -7  -7  12   32.79    1.08
  -7   7  12   33.03    0.83
  -6  -7  12   19.84    0.79
  -6   7  12   18.45    0.64
  -5  -7  12   35.96    1.06
  -5   7  12   35.33    0.89
  -4  -7  12    4.59    0.46
  -4   7  12    4.13    0.37
  -3  -7  12   70.51    1.43
  -3   7  12   67.84    1.32
  -2  -7  12    0.92    0.27
  -2   7  12    1.29    0.28
  -1  -7  12    8.29    0.46
  -1   7  12    7.31    0.43
   0  -7  12    0.26    0.20
   0   7  12    0.26    0.23
   1  -7  12   17.06    0.59
   1   7  12   18.19    0.67
   2  -7  12   -0.01    0.19
   2   7  12   -0.24    0.16
   3  -7  12   36.06    0.81
   3   7  12   34.08    0.99
   4   7  12   10.08    0.56
   5   7  12    0.12    0.27
   6   7  12   43.08    1.26
   7   7  12   86.08    1.91
   8   7  12    2.94    0.50
   9   7  12   14.84    0.84
  10   7  12    0.75    0.40
  11   7  12   15.44    0.90
  12   7  12    4.72    0.68
 -14  -8  12   -1.52    0.36
 -13  -8  12   -0.03    0.49
 -12  -8  12    3.63    0.65
 -11  -8  12   16.69    0.96
 -10  -8  12    5.67    0.65
  -9  -8  12    3.56    0.55
  -8  -8  12    0.47    0.35
  -7  -8  12   28.66    1.01
  -6  -8  12    0.59    0.34
  -6   8  12    0.37    0.23
  -5  -8  12    0.97    0.34
  -5   8  12    0.84    0.26
  -4  -8  12    0.95    0.33
  -4   8  12    0.88    0.27
  -3  -8  12   -0.02    0.20
  -3   8  12    0.11    0.22
  -2  -8  12   19.77    0.73
  -2   8  12   19.19    0.73
  -1  -8  12   35.72    0.94
  -1   8  12   35.76    0.97
   0  -8  12    7.22    0.45
   0   8  12    7.92    0.47
   1  -8  12   30.22    0.80
   1   8  12   30.79    0.91
   2  -8  12   23.76    1.02
   2   8  12   23.99    0.82
   3  -8  12   38.89    0.86
   3   8  12   38.25    1.12
   4   8  12   -0.06    0.21
   5   8  12   -0.35    0.27
   6   8  12    6.37    0.63
   7   8  12    0.31    0.32
   8   8  12   13.93    0.82
   9   8  12    1.28    0.41
  10   8  12    8.45    0.81
  11   8  12   11.67    0.85
  12   8  12    3.79    0.61
 -15  -9  12    6.97    1.12
 -14  -9  12    0.85    0.53
 -13  -9  12    4.03    0.69
 -12  -9  12    4.04    0.66
 -11  -9  12   -0.08    0.39
 -10  -9  12    4.67    0.63
  -9  -9  12    1.11    0.44
  -8  -9  12    0.48    0.37
  -7  -9  12   21.27    0.95
  -6  -9  12   11.72    0.72
  -6   9  12   11.44    0.54
  -5  -9  12   14.00    0.75
  -5   9  12   12.09    0.57
  -4  -9  12   17.36    0.78
  -4   9  12   16.72    0.66
  -3  -9  12   44.86    1.17
  -3   9  12   42.74    1.05
  -2  -9  12   -0.01    0.20
  -2   9  12    0.54    0.27
  -1  -9  12   14.10    0.63
  -1   9  12   14.66    0.66
   0  -9  12    3.85    0.39
   0   9  12    4.24    0.46
   1  -9  12    0.96    0.25
   1   9  12    0.93    0.31
   2   9  12    3.76    0.43
   3  -9  12   10.17    0.48
   3   9  12   10.80    0.67
   4   9  12   -0.22    0.28
   5   9  12   20.35    0.91
   6   9  12    2.63    0.48
   7   9  12   49.93    1.49
   8   9  12    8.12    0.76
   9   9  12    3.24    0.56
  10   9  12    1.37    0.44
  11   9  12    6.13    0.75
  12   9  12    2.09    0.54
 -15 -10  12    0.92    0.64
 -14 -10  12    0.42    0.51
 -13 -10  12    0.96    0.61
 -12 -10  12   -0.15    0.51
 -11 -10  12   41.06    1.51
 -10 -10  12    3.48    0.60
  -9 -10  12    6.91    0.72
  -8 -10  12    2.84    0.52
  -7 -10  12   18.61    0.93
  -6 -10  12   -0.11    0.26
  -5 -10  12    0.29    0.35
  -5  10  12    0.46    0.25
  -4 -10  12    3.53    0.49
  -4  10  12    3.01    0.38
  -3 -10  12    0.67    0.32
  -3  10  12    0.41    0.29
  -2 -10  12    0.60    0.30
  -2  10  12    0.22    0.26
  -1 -10  12   43.55    1.11
  -1  10  12   40.97    1.11
   0 -10  12    1.04    0.32
   0  10  12    0.60    0.31
   1 -10  12   26.95    0.80
   1  10  12   27.02    0.95
   2  10  12    5.41    0.55
   3 -10  12   65.84    1.25
   3  10  12   66.15    1.58
   4  10  12   15.58    0.82
   5  10  12   23.09    1.00
   6  10  12    5.49    0.63
   7  10  12    0.54    0.38
   8  10  12    5.34    0.68
   9  10  12    6.20    0.72
  10  10  12    2.08    0.53
  11  10  12   10.53    0.96
  12  10  12    0.17    0.48
 -13 -10 -12    6.44    0.87
  13  10  12    5.81    0.82
 -14 -11  12   -0.15    0.48
 -13 -11  12    6.71    0.90
 -12 -11  12    4.24    0.73
 -11 -11  12    1.72    0.56
 -10 -11  12    1.41    0.51
  -9 -11  12    0.93    0.45
  -8 -11  12    0.86    0.43
  -7 -11  12   21.30    1.02
  -6 -11  12    3.37    0.52
  -5 -11  12   26.83    1.05
  -5  11  12   26.09    0.81
  -4 -11  12    0.78    0.37
  -4  11  12    0.59    0.29
  -3 -11  12   17.17    0.81
  -3  11  12   17.26    0.70
  -2 -11  12    0.79    0.33
  -2  11  12    0.69    0.30
  -1 -11  12    0.58    0.31
  -1  11  12    0.64    0.32
   0 -11  12    0.39    0.30
   0  11  12    0.29    0.31
   1 -11  12    6.05    0.49
   1  11  12    4.35    0.52
   2  11  12   -0.17    0.29
   3  11  12   -0.04    0.23
   4  11  12   -0.27    0.23
   5  11  12   13.40    0.83
   6  11  12    0.57    0.38
   7  11  12   36.36    1.37
   8  11  12    0.23    0.38
   9  11  12   12.28    0.90
  10  11  12    8.46    0.87
  11  11  12    2.60    0.61
  12  11  12    0.27    0.52
 -13 -11 -12    0.10    0.47
  13  11  12   -0.55    0.43
 -14 -12  12   -0.66    0.46
 -13 -12  12    0.20    0.50
 -12 -12  12    0.38    0.51
 -11 -12  12    3.67    0.73
 -10 -12  12    0.36    0.44
  -9 -12  12    1.76    0.51
  -8 -12  12   11.36    0.86
  -7 -12  12    8.76    0.69
  -6 -12  12    2.44    0.50
  -5 -12  12    0.16    0.31
  -4 -12  12    5.11    0.58
  -4  12  12    4.80    0.44
  -3 -12  12    4.38    0.53
  -3  12  12    5.09    0.49
  -2 -12  12    1.55    0.39
  -2  12  12    1.92    0.37
  -1 -12  12   45.02    1.21
  -1  12  12   44.11    1.23
   0 -12  12    4.94    0.49
   0  12  12    5.29    0.56
   1 -12  12   57.89    1.31
   1  12  12   56.27    1.48
   2  12  12    1.50    0.42
   3  12  12    3.99    0.55
   4  12  12    4.09    0.59
   5  12  12    0.05    0.34
   6  12  12    7.15    0.75
   7  12  12    1.25    0.47
   8  12  12    2.18    0.55
   9  12  12   -0.34    0.44
  10  12  12    0.47    0.45
  11  12  12    4.80    0.80
  12  12  12    0.51    0.47
 -13 -12 -12    8.02    0.97
  13  12  12    8.45    0.94
 -14 -13  12    0.02    0.61
 -13 -13  12    0.69    0.54
 -12 -13  12    3.60    0.69
 -11 -13  12    2.02    0.62
 -10 -13  12    8.95    0.92
  -9 -13  12    0.19    0.43
  -8 -13  12    0.24    0.44
  -7 -13  12   11.95    0.87
  -6 -13  12    1.03    0.45
  -5 -13  12   23.44    1.05
  -4 -13  12    1.17    0.42
  -4  13  12    1.34    0.34
  -3 -13  12   27.88    1.06
  -3  13  12   28.57    0.95
  -2 -13  12    0.90    0.38
  -2  13  12    0.50    0.30
  -1 -13  12    7.56    0.64
  -1  13  12    8.69    0.64
   0 -13  12    5.15    0.51
   0  13  12    5.99    0.59
   1 -13  12    4.09    0.47
   1  13  12    3.69    0.53
   2  13  12    0.21    0.36
   3  13  12    9.85    0.77
   4  13  12   11.90    0.76
   5  13  12   10.74    0.83
   6  13  12    5.56    0.73
   7  13  12   14.91    1.01
   8  13  12    1.07    0.49
   9  13  12    7.98    0.93
  10  13  12    0.30    0.50
  11  13  12    2.54    0.67
  12  13  12    1.78    0.59
 -13 -14  12    3.06    0.74
 -12 -14  12    2.58    0.76
 -11 -14  12    6.63    0.86
 -10 -14  12   -0.01    0.47
  -9 -14  12    7.56    0.86
  -8 -14  12    4.23    0.69
  -7 -14  12    1.40    0.50
  -6 -14  12   -0.38    0.38
  -5 -14  12    0.12    0.40
  -4 -14  12    1.66    0.47
  -4  14  12    2.38    0.42
  -3 -14  12   -0.13    0.34
  -3  14  12    0.18    0.29
  -2 -14  12    4.26    0.54
  -2  14  12    3.64    0.51
  -1 -14  12    1.63    0.39
  -1  14  12    1.23    0.38
   0 -14  12    8.27    0.60
   0  14  12    6.77    0.65
   1 -14  12   49.38    1.24
   1  14  12   47.02    1.43
   2  14  12    6.98    0.69
   3  14  12   18.70    0.99
   4  14  12    3.73    0.61
   5  14  12    2.36    0.55
   6  14  12    3.68    0.64
   7  14  12    0.22    0.34
   8  14  12    5.64    0.80
   9  14  12    2.01    0.58
  10  14  12   -0.05    0.46
  11  14  12    4.41    0.82
  12  14  12    0.60    0.59
 -13 -15  12    0.51    0.59
 -12 -15  12    7.62    1.03
 -11 -15  12    0.41    0.56
 -10 -15  12    0.92    0.55
  -9 -15  12   -0.14    0.44
  -8 -15  12    0.81    0.43
  -7 -15  12    2.95    0.63
  -6 -15  12    1.54    0.53
  -5 -15  12    4.85    0.66
  -4 -15  12    8.15    0.76
  -4  15  12    7.52    0.65
  -3 -15  12    2.24    0.49
  -3  15  12    1.68    0.42
  -2 -15  12    1.33    0.43
  -2  15  12    2.16    0.43
  -1 -15  12    2.12    0.49
  -1  15  12    2.87    0.48
   0 -15  12    0.83    0.35
   0  15  12    0.18    0.39
   1 -15  12    0.28    0.33
   1  15  12    0.06    0.37
   2  15  12    2.17    0.49
   3  15  12    1.04    0.45
   4  15  12    1.03    0.48
   5  15  12    8.49    0.86
   6  15  12    2.34    0.60
   7  15  12   11.60    1.04
   8  15  12    1.99    0.61
   9  15  12   -1.08    0.40
  10  15  12    5.97    0.92
  11  15  12    0.87    0.56
 -12 -16  12   -1.01    0.50
 -11 -16  12    0.19    0.51
 -10 -16  12   -0.19    0.50
  -9 -16  12    5.13    0.78
  -8 -16  12    7.13    0.88
  -7 -16  12   -0.87    0.41
  -6 -16  12    0.44    0.47
  -5 -16  12    0.71    0.47
  -4 -16  12   -0.34    0.39
  -3 -16  12    6.38    0.75
  -3  16  12    6.87    0.63
  -2 -16  12    1.54    0.46
  -2  16  12    0.85    0.38
  -1 -16  12   12.95    0.79
  -1  16  12    9.89    0.73
   0 -16  12    8.47    0.65
   0  16  12    9.67    0.76
   1 -16  12   11.15    0.72
   1  16  12   12.52    0.86
   2  16  12    1.38    0.48
   3  16  12    3.85    0.64
   4  16  12   -0.25    0.40
   5  16  12    1.61    0.47
   6  16  12    5.23    0.72
   7  16  12    0.93    0.52
   8  16  12    4.00    0.74
   9  16  12    2.48    0.66
  10  16  12   -0.01    0.50
  11  16  12    0.51    0.54
 -11 -17  12    0.49    0.60
 -10 -17  12    0.58    0.54
  -9 -17  12    2.04    0.66
  -8 -17  12    1.48    0.61
  -7 -17  12    0.90    0.56
  -6 -17  12    5.48    0.78
  -5 -17  12    8.02    0.85
  -4 -17  12    6.39    0.75
  -3 -17  12    3.30    0.59
  -3  17  12    3.26    0.53
  -2 -17  12    5.42    0.68
  -2  17  12    5.29    0.62
  -1 -17  12    7.68    0.73
  -1  17  12    6.32    0.68
   0 -17  12    0.15    0.36
   0  17  12    0.36    0.45
   1  17  12    3.01    0.61
   2  17  12   -0.06    0.42
   3  17  12    1.11    0.51
   4  17  12    5.62    0.78
   5  17  12    0.73    0.52
   6  17  12    2.77    0.68
   7  17  12    3.98    0.75
   8  17  12    3.12    0.73
   9  17  12    4.23    0.82
  10  17  12    5.27    0.89
 -10 -18  12   -0.19    0.55
  -9 -18  12    4.08    0.80
  -8 -18  12    5.10    0.81
  -7 -18  12    0.53    0.55
  -6 -18  12    0.73    0.55
  -5 -18  12    0.05    0.47
  -4 -18  12    0.30    0.47
  -3 -18  12    0.91    0.47
  -2 -18  12    0.97    0.52
  -2  18  12    0.52    0.37
  -1 -18  12   -0.26    0.39
  -1  18  12    0.48    0.45
   0  18  12   19.48    1.04
   1  18  12    2.02    0.58
   2  18  12   16.09    1.04
   3  18  12    4.46    0.76
   4  18  12    1.41    0.56
   5  18  12    0.28    0.48
   6  18  12    5.28    0.81
   7  18  12   -0.04    0.51
   8  18  12    0.68    0.59
   9  18  12    0.40    0.58
 -10 -19  12    0.25    0.65
  -9 -19  12    0.04    0.52
  -8 -19  12    1.15    0.62
  -7 -19  12   -0.28    0.51
  -6 -19  12    3.70    0.73
  -5 -19  12    1.60    0.60
  -4 -19  12    4.55    0.73
  -3 -19  12   -0.12    0.49
  -2 -19  12   -0.13    0.43
  -1 -19  12    0.79    0.42
  -1  19  12    1.13    0.48
   0  19  12    1.07    0.51
   1  19  12    0.31    0.50
   2  19  12    4.56    0.70
   3  19  12    0.18    0.50
   4  19  12    1.00    0.57
   5  19  12   -0.40    0.49
   6  19  12    4.72    0.82
   7  19  12    0.75    0.56
   8  19  12    3.00    0.76
  -9 -20  12   -0.60    0.61
  -8 -20  12    0.75    0.63
  -7 -20  12   -0.45    0.50
  -6 -20  12    0.14    0.52
  -5 -20  12    1.92    0.64
  -4 -20  12   -1.07    0.49
  -3 -20  12    0.36    0.51
  -2 -20  12    0.16    0.47
  -1  20  12   -0.15    0.43
   0  20  12    4.64    0.68
   1  20  12    4.11    0.73
   2  20  12    2.20    0.62
   3  20  12    1.06    0.55
   4  20  12    2.44    0.67
   5  20  12    0.75    0.60
   6  20  12    1.06    0.61
   7  20  12   -0.32    0.55
  -7 -21  12   -0.22    0.56
  -6 -21  12    0.48    0.57
  -5 -21  12    0.76    0.60
  -4 -21  12   11.00    1.04
  -3 -21  12   -0.31    0.51
  -2 -21  12    2.08    0.60
   0  21  12   -0.15    0.51
   1  21  12    1.47    0.61
   2  21  12   -0.03    0.49
   3  21  12    2.10    0.65
   4  21  12    0.61    0.59
   5  21  12    2.95    0.71
   6  21  12    1.55    0.65
  -5 -22  12    0.49    0.59
  -4 -22  12    0.39    0.54
  -3 -22  12   -0.18    0.57
   1  22  12   -0.05    0.55
   2  22  12    3.39    0.71
   3  22  12    0.81    0.56
   4  22  12    2.28    0.69
   1  23  12    4.74    0.83
   2  23  12   -0.57    0.46
 -11   0  13    9.24    0.64
 -10   0  13    0.25    0.31
  -9   0  13    1.09    0.31
  -8   0  13    0.02    0.29
  -7   0  13    5.33    0.46
  -6   0  13   -0.17    0.22
  -5   0  13   14.66    0.60
  -4   0  13    0.35    0.23
  -3   0  13   39.20    0.91
  -2   0  13   -0.02    0.22
  -1   0  13  415.02    5.12
   0   0  13   -0.08    0.21
   1   0  13   84.07    1.46
   2   0  13    0.26    0.20
   3   0  13    6.52    0.40
   4   0  13   -0.05    0.18
   5   0  13   11.42    0.52
   6   0  13   -0.14    0.19
   7   0  13   68.84    1.41
 -12  -1  13    0.12    0.30
 -11  -1  13    3.22    0.47
 -10  -1  13    6.79    0.61
 -10   1  13    6.17    0.54
  -9  -1  13   19.54    0.82
  -9   1  13   19.94    0.76
  -8  -1  13    0.69    0.30
  -8   1  13   -0.20    0.25
  -7  -1  13   69.23    1.43
  -7   1  13   66.45    1.38
  -6  -1  13    2.21    0.35
  -6   1  13    2.19    0.33
  -5  -1  13   76.23    1.45
  -5   1  13   77.23    1.44
  -4  -1  13    3.01    0.34
  -4   1  13    3.48    0.36
  -3  -1  13   43.92    1.00
  -3   1  13   43.82    0.99
  -2  -1  13    4.13    0.38
  -2   1  13    4.20    0.34
  -1  -1  13    8.69    0.48
  -1   1  13    7.90    0.42
   0  -1  13    0.51    0.23
   0   1  13    0.30    0.23
   1  -1  13   11.38    0.49
   1   1  13   10.82    0.50
   2  -1  13   14.10    0.55
   2   1  13   13.29    0.54
   3  -1  13  277.21    3.64
   3   1  13  281.54    3.70
   4  -1  13    9.00    0.45
   4   1  13    8.64    0.45
   5  -1  13   41.70    0.94
   5   1  13   39.66    0.97
   6   1  13    1.49    0.28
   7   1  13   50.24    1.17
   8   1  13    0.07    0.23
 -12  -2  13    0.28    0.37
 -11  -2  13   17.69    0.83
 -10  -2  13   -0.42    0.27
  -9  -2  13   15.03    0.73
  -9   2  13   15.54    0.69
  -8  -2  13    8.92    0.60
  -8   2  13    9.83    0.59
  -7  -2  13   20.21    0.77
  -7   2  13   19.27    0.70
  -6  -2  13    3.71    0.38
  -6   2  13    4.39    0.41
  -5  -2  13   28.12    0.83
  -5   2  13   28.62    0.83
  -4  -2  13    1.89    0.30
  -4   2  13    2.47    0.32
  -3  -2  13    4.32    0.34
  -3   2  13    5.30    0.41
  -2  -2  13   64.57    1.24
  -2   2  13   64.17    1.25
  -1  -2  13  117.20    1.84
  -1   2  13  119.93    1.89
   0  -2  13    6.86    0.43
   0   2  13    5.67    0.37
   1  -2  13   24.10    0.68
   1   2  13   23.89    0.73
   2  -2  13   13.21    0.51
   2   2  13   11.64    0.53
   3  -2  13    9.29    0.43
   3   2  13   10.63    0.51
   4  -2  13    0.00    0.17
   4   2  13   -0.04    0.18
   5   2  13   49.75    1.14
   6   2  13    0.81    0.25
   7   2  13   27.12    0.89
   8   2  13    0.09    0.21
   9   2  13    9.63    0.59
 -12  -3  13    0.93    0.39
 -11  -3  13    5.34    0.58
 -10  -3  13    2.04    0.42
  -9  -3  13   10.20    0.65
  -9   3  13   10.84    0.60
  -8  -3  13    1.40    0.36
  -8   3  13    0.93    0.32
  -7  -3  13   21.19    0.81
  -7   3  13   19.82    0.71
  -6  -3  13   14.26    0.66
  -6   3  13   14.96    0.64
  -5  -3  13   33.78    0.93
  -5   3  13   31.31    0.85
  -4  -3  13   15.77    0.63
  -4   3  13   15.97    0.60
  -3  -3  13   59.66    1.21
  -3   3  13   57.27    1.17
  -2  -3  13    2.63    0.29
  -2   3  13    2.27    0.31
  -1  -3  13    0.04    0.21
  -1   3  13   -0.09    0.21
   0  -3  13   17.03    0.59
   0   3  13   16.52    0.62
   1  -3  13    0.09    0.19
   1   3  13   -0.21    0.20
   2  -3  13   16.15    0.54
   2   3  13   14.51    0.59
   3  -3  13  156.77    2.27
   3   3  13  159.90    2.43
   4   3  13    6.45    0.45
   5  -3  13   17.70    0.69
   5   3  13   16.42    0.67
   6  -3  13   23.95    0.67
   6   3  13   23.86    0.82
   7   3  13   35.75    1.04
   8   3  13    0.08    0.27
   9   3  13   20.94    0.83
  10   3  13    5.32    0.56
 -13  -4  13    8.46    0.77
 -12  -4  13    4.95    0.61
 -11  -4  13   10.12    0.71
 -10  -4  13   -0.39    0.29
  -9  -4  13    8.35    0.63
  -9   4  13    8.99    0.53
  -8  -4  13    7.95    0.61
  -8   4  13    8.84    0.53
  -7  -4  13    2.56    0.42
  -7   4  13    2.37    0.36
  -6  -4  13    1.30    0.33
  -6   4  13    0.84    0.29
  -5  -4  13   38.46    1.02
  -5   4  13   36.51    0.91
  -4  -4  13   11.99    0.57
  -4   4  13   12.03    0.54
  -3  -4  13    8.55    0.48
  -3   4  13    8.67    0.48
  -2  -4  13  142.89    2.19
  -2   4  13  144.80    2.20
  -1  -4  13  122.83    1.92
  -1   4  13  121.72    1.95
   0  -4  13    2.38    0.30
   0   4  13    1.87    0.31
   1  -4  13   88.10    1.49
   1   4  13   87.69    1.59
   2  -4  13   28.72    0.74
   2   4  13   30.37    0.86
   3  -4  13    1.88    0.26
   3   4  13    1.65    0.31
   4   4  13    1.16    0.29
   5  -4  13   20.84    0.61
   5   4  13   21.40    0.78
   6   4  13    0.36    0.27
   7   4  13   37.54    1.10
   8   4  13    6.85    0.55
   9   4  13    4.62    0.51
  10   4  13    2.29    0.41
 -13  -5  13    3.78    0.63
 -12  -5  13    1.90    0.52
 -11  -5  13    2.19    0.48
 -10  -5  13    7.77    0.68
  -9  -5  13   25.47    0.99
  -8  -5  13   45.56    1.28
  -8   5  13   46.81    1.07
  -7  -5  13   16.52    0.77
  -7   5  13   15.45    0.63
  -6  -5  13   42.06    1.14
  -6   5  13   41.98    1.01
  -5  -5  13   38.18    1.01
  -5   5  13   35.39    0.92
  -4  -5  13    0.25    0.25
  -4   5  13    0.05    0.20
  -3  -5  13   32.35    0.89
  -3   5  13   31.03    0.84
  -2  -5  13    0.44    0.24
  -2   5  13    0.46    0.24
  -1  -5  13    4.31    0.37
  -1   5  13    3.56    0.37
   0  -5  13    5.01    0.37
   0   5  13    5.01    0.43
   1  -5  13    4.83    0.38
   1   5  13    4.16    0.41
   2  -5  13   20.87    0.62
   2   5  13   20.97    0.74
   3   5  13   71.07    1.45
   4  -5  13   25.36    0.68
   4   5  13   23.74    0.83
   5   5  13   25.12    0.88
   6   5  13   81.76    1.72
   7   5  13   36.63    1.13
   8   5  13    2.80    0.43
   9   5  13    9.66    0.65
  10   5  13    8.21    0.73
  11   5  13    1.18    0.41
 -14  -6  13    3.96    0.65
 -13  -6  13    1.68    0.57
 -12  -6  13   13.39    0.94
 -11  -6  13    2.88    0.52
 -10  -6  13    0.19    0.35
  -9  -6  13   23.97    0.99
  -8  -6  13    8.89    0.66
  -7  -6  13    1.90    0.40
  -7   6  13    1.69    0.31
  -6  -6  13    1.31    0.37
  -6   6  13    1.66    0.29
  -5  -6  13   13.44    0.68
  -5   6  13   13.73    0.57
  -4  -6  13   -0.11    0.24
  -4   6  13    0.14    0.25
  -3  -6  13    3.82    0.40
  -3   6  13    3.51    0.37
  -2  -6  13  148.32    2.31
  -2   6  13  148.19    2.29
  -1  -6  13   26.81    0.78
  -1   6  13   26.87    0.81
   0  -6  13   36.38    0.88
   0   6  13   34.86    0.95
   1  -6  13    4.25    0.36
   1   6  13    3.54    0.37
   2  -6  13   39.97    0.90
   2   6  13   40.75    1.07
   3   6  13    0.19    0.20
   4  -6  13    3.06    0.31
   4   6  13    2.94    0.41
   5   6  13   17.90    0.78
   6   6  13    5.39    0.54
   7   6  13   24.29    0.96
   8   6  13   17.05    0.87
   9   6  13    4.20    0.58
  10   6  13    9.41    0.74
  11   6  13    2.04    0.50
 -14  -7  13   -0.20    0.48
 -13  -7  13    4.41    0.69
 -12  -7  13    4.37    0.65
 -11  -7  13    1.12    0.48
 -10  -7  13    6.79    0.69
  -9  -7  13    2.96    0.51
  -8  -7  13   25.03    1.00
  -7  -7  13    1.80    0.42
  -7   7  13    1.59    0.30
  -6  -7  13   30.81    1.04
  -6   7  13   30.44    0.85
  -5  -7  13   24.51    0.90
  -5   7  13   24.09    0.74
  -4  -7  13    8.22    0.56
  -4   7  13    6.31    0.44
  -3  -7  13   15.38    0.64
  -3   7  13   15.44    0.62
  -2  -7  13    0.46    0.25
  -2   7  13    0.42    0.24
  -1  -7  13    0.63    0.25
  -1   7  13    0.57    0.26
   0  -7  13    0.01    0.20
   0   7  13    0.21    0.24
   1  -7  13    0.15    0.20
   1   7  13    0.19    0.20
   2  -7  13   12.71    0.53
   2   7  13   13.76    0.66
   3   7  13   32.94    1.01
   4  -7  13   18.27    0.71
   4   7  13   17.62    0.78
   5   7  13    0.45    0.26
   6   7  13   31.26    1.08
   7   7  13    0.54    0.33
   8   7  13    9.12    0.78
   9   7  13    6.07    0.65
  10   7  13   15.62    0.93
  11   7  13    0.57    0.38
  12   7  13    4.96    0.67
 -14  -8  13    2.11    0.65
 -13  -8  13    3.82    0.67
 -12  -8  13    9.73    0.88
 -11  -8  13    0.36    0.40
 -10  -8  13    0.69    0.42
  -9  -8  13    3.95    0.57
  -8  -8  13   19.41    0.92
  -7  -8  13    2.38    0.46
  -6  -8  13    0.72    0.37
  -6   8  13    0.73    0.26
  -5  -8  13    2.26    0.42
  -5   8  13    3.23    0.37
  -4  -8  13    3.66    0.45
  -4   8  13    3.95    0.42
  -3  -8  13    0.75    0.31
  -3   8  13    0.62    0.29
  -2  -8  13   69.64    1.45
  -2   8  13   69.92    1.42
  -1  -8  13   31.87    0.91
  -1   8  13   31.88    0.94
   0  -8  13   62.48    1.28
   0   8  13   63.11    1.38
   1  -8  13   12.68    0.54
   1   8  13   13.81    0.67
   2  -8  13   23.41    0.69
   2   8  13   24.46    0.85
   3  -8  13    6.05    0.47
   3   8  13    5.39    0.54
   4   8  13    2.62    0.44
   5   8  13    0.27    0.32
   6   8  13    3.06    0.49
   7   8  13    4.02    0.54
   8   8  13   17.06    0.94
   9   8  13    4.87    0.66
  10   8  13    5.44    0.66
  11   8  13   -0.15    0.33
  12   8  13    6.73    0.80
 -15  -9  13    0.01    0.60
 -14  -9  13    1.52    0.63
 -13  -9  13    0.00    0.43
 -12  -9  13    1.80    0.53
 -11  -9  13    2.04    0.52
 -10  -9  13   10.71    0.84
  -9  -9  13    4.43    0.62
  -8  -9  13   22.22    1.01
  -7  -9  13    1.16    0.41
  -6  -9  13   20.59    0.91
  -6   9  13   20.63    0.70
  -5  -9  13   20.11    0.87
  -5   9  13   17.67    0.66
  -4  -9  13   55.89    1.38
  -4   9  13   52.58    1.19
  -3  -9  13    7.00    0.50
  -3   9  13    7.20    0.54
  -2  -9  13   -0.23    0.27
  -2   9  13    0.09    0.25
  -1  -9  13    0.58    0.28
  -1   9  13    0.68    0.31
   0  -9  13    1.83    0.35
   0   9  13    2.71    0.40
   1  -9  13    0.12    0.25
   1   9  13    0.56    0.31
   2  -9  13   24.77    0.78
   2   9  13   24.38    0.92
   3  -9  13   -0.04    0.21
   3   9  13   -0.05    0.28
   4   9  13   29.02    1.06
   5   9  13    0.55    0.33
   6   9  13   44.15    1.38
   7   9  13    2.90    0.50
   8   9  13    6.10    0.68
   9   9  13    6.00    0.70
  10   9  13    6.05    0.72
  11   9  13    2.50    0.56
  12   9  13    3.41    0.63
 -15 -10  13   -0.70    0.51
 -14 -10  13    2.18    0.64
 -13 -10  13    2.07    0.62
 -12 -10  13    6.29    0.80
 -11 -10  13    1.63    0.52
 -10 -10  13    5.88    0.71
  -9 -10  13    2.05    0.52
  -8 -10  13   11.54    0.81
  -7 -10  13    0.61    0.39
  -6 -10  13    1.55    0.45
  -6  10  13    1.98    0.33
  -5 -10  13    1.30    0.34
  -5  10  13    1.30    0.31
  -4 -10  13    8.68    0.65
  -4  10  13    7.46    0.49
  -3 -10  13    3.43    0.46
  -3  10  13    3.48    0.41
  -2 -10  13   49.04    1.25
  -2  10  13   49.49    1.22
  -1 -10  13   -0.05    0.27
  -1  10  13    0.09    0.28
   0 -10  13   32.33    0.95
   0  10  13   34.59    1.06
   1 -10  13    3.25    0.39
   1  10  13    2.37    0.42
   2 -10  13   26.32    0.88
   2  10  13   25.30    0.97
   3 -10  13    0.39    0.23
   3  10  13    0.01    0.33
   4  10  13   10.46    0.72
   5  10  13    5.28    0.61
   6  10  13    6.27    0.65
   7  10  13   -0.08    0.33
   8  10  13   12.19    0.87
   9  10  13    0.72    0.42
  10  10  13    5.87    0.78
  11  10  13    0.26    0.41
  12  10  13    8.11    0.89
  13  10  13    0.63    0.55
 -14 -11  13    2.67    0.69
 -13 -11  13    0.41    0.51
 -12 -11  13   -0.27    0.46
 -11 -11  13    0.18    0.46
 -10 -11  13    2.68    0.60
  -9 -11  13    0.02    0.38
  -8 -11  13   11.73    0.85
  -7 -11  13   13.31    0.86
  -6 -11  13   12.26    0.81
  -5 -11  13    9.33    0.65
  -5  11  13    9.26    0.55
  -4 -11  13   36.59    1.18
  -4  11  13   35.94    1.01
  -3 -11  13    0.69    0.34
  -3  11  13    0.66    0.29
  -2 -11  13    1.63    0.39
  -2  11  13    2.07    0.38
  -1 -11  13   -0.32    0.32
  -1  11  13   -0.25    0.27
   0 -11  13    0.06    0.25
   0  11  13    0.29    0.31
   1 -11  13    0.43    0.25
   1  11  13    0.06    0.33
   2  11  13   28.90    1.06
   3  11  13    2.69    0.44
   4  11  13    4.35    0.54
   5  11  13    1.78    0.46
   6  11  13   10.71    0.79
   7  11  13    1.40    0.48
   8  11  13    8.14    0.84
   9  11  13    0.06    0.37
  10  11  13    4.51    0.71
  11  11  13    0.35    0.51
  12  11  13    1.00    0.49
 -13 -11 -13    0.58    0.47
  13  11  13    0.47    0.42
 -14 -12  13    1.80    0.63
 -13 -12  13    0.04    0.53
 -12 -12  13    8.52    0.94
 -11 -12  13    1.61    0.58
 -10 -12  13    6.76    0.80
  -9 -12  13    3.85    0.63
  -8 -12  13   10.59    0.85
  -7 -12  13    5.48    0.66
  -6 -12  13   -0.02    0.36
  -5 -12  13    5.35    0.63
  -4 -12  13    7.56    0.68
  -4  12  13    7.18    0.52
  -3 -12  13   13.24    0.77
  -3  12  13   14.11    0.69
  -2 -12  13    7.45    0.62
  -2  12  13    7.78    0.58
  -1 -12  13    1.05    0.36
  -1  12  13    1.09    0.36
   0 -12  13   19.85    0.82
   0  12  13   19.33    0.88
   1 -12  13    0.33    0.26
   1  12  13    0.56    0.35
   2  12  13   13.34    0.80
   3  12  13   -0.33    0.32
   4  12  13    5.03    0.63
   5  12  13    1.19    0.43
   6  12  13    1.23    0.47
   7  12  13    1.44    0.50
   8  12  13   12.31    0.94
   9  12  13    0.18    0.46
  10  12  13   12.33    1.09
  11  12  13    1.74    0.58
  12  12  13    5.10    0.78
 -13 -12 -13    1.22    0.58
  13  12  13    1.95    0.61
 -14 -13  13    1.47    0.72
 -13 -13  13   -0.08    0.59
 -12 -13  13    1.11    0.57
 -11 -13  13    1.27    0.58
 -10 -13  13    2.97    0.66
  -9 -13  13    1.58    0.53
  -8 -13  13    9.33    0.86
  -7 -13  13   15.94    0.98
  -6 -13  13    7.73    0.75
  -5 -13  13    3.35    0.49
  -4 -13  13    5.86    0.60
  -4  13  13    5.93    0.52
  -3 -13  13    5.94    0.62
  -3  13  13    7.10    0.56
  -2 -13  13    6.78    0.63
  -2  13  13    6.86    0.60
  -1 -13  13    2.84    0.48
  -1  13  13    3.10    0.48
   0 -13  13   -0.41    0.30
   0  13  13    0.75    0.36
   1 -13  13    0.41    0.31
   1  13  13    1.20    0.41
   2  13  13    8.14    0.74
   3  13  13    7.21    0.72
   4  13  13   13.06    0.87
   5  13  13    2.72    0.55
   6  13  13    4.86    0.70
   7  13  13    0.46    0.45
   8  13  13   11.54    0.94
   9  13  13    0.84    0.52
  10  13  13    0.64    0.50
  11  13  13    2.35    0.68
  12  13  13    2.11    0.62
 -13 -14  13   -0.04    0.54
 -12 -14  13    3.54    0.74
 -11 -14  13    5.79    0.84
 -10 -14  13    3.07    0.65
  -9 -14  13    0.27    0.48
  -8 -14  13    3.04    0.65
  -7 -14  13    0.34    0.44
  -6 -14  13    0.60    0.44
  -5 -14  13   -0.46    0.27
  -4 -14  13    4.80    0.61
  -4  14  13    5.95    0.55
  -3 -14  13   13.80    0.84
  -3  14  13   12.55    0.73
  -2 -14  13    6.04    0.62
  -2  14  13    6.99    0.61
  -1 -14  13    1.14    0.38
  -1  14  13    1.03    0.40
   0 -14  13   18.68    0.82
   0  14  13   19.19    0.93
   1 -14  13    5.09    0.51
   1  14  13    5.31    0.62
   2  14  13   10.44    0.80
   3  14  13    4.58    0.64
   4  14  13    6.52    0.74
   5  14  13    0.21    0.32
   6  14  13    0.58    0.47
   7  14  13    0.86    0.50
   8  14  13    9.14    0.98
   9  14  13    1.76    0.59
  10  14  13    1.85    0.59
  11  14  13    2.05    0.64
  12  14  13    2.65    0.68
 -12 -15  13    0.40    0.53
 -11 -15  13   -0.95    0.55
 -10 -15  13    1.71    0.59
  -9 -15  13    1.56    0.57
  -8 -15  13    2.98    0.66
  -7 -15  13   14.90    0.94
  -6 -15  13    2.50    0.58
  -5 -15  13    0.83    0.47
  -4 -15  13   13.14    0.89
  -4  15  13   13.61    0.75
  -3 -15  13    4.30    0.60
  -3  15  13    2.75    0.45
  -2 -15  13    2.45    0.49
  -2  15  13    1.77    0.42
  -1 -15  13   -0.07    0.32
  -1  15  13    0.19    0.34
   0 -15  13    1.42    0.42
   0  15  13    1.81    0.46
   1 -15  13    0.29    0.35
   1  15  13   -0.34    0.33
   2  15  13    0.86    0.41
   3  15  13    0.11    0.40
   4  15  13    6.01    0.76
   5  15  13    3.59    0.65
   6  15  13    0.73    0.51
   7  15  13   12.51    1.02
   8  15  13    1.81    0.60
   9  15  13    0.73    0.52
  10  15  13    0.48    0.52
  11  15  13   -0.70    0.44
 -12 -16  13   -0.64    0.51
 -11 -16  13    1.95    0.67
 -10 -16  13    6.35    0.90
  -9 -16  13    0.34    0.50
  -8 -16  13    0.53    0.52
  -7 -16  13    1.70    0.57
  -6 -16  13    0.87    0.50
  -5 -16  13    0.61    0.48
  -4 -16  13    3.13    0.58
  -3 -16  13    5.76    0.68
  -3  16  13    6.53    0.64
  -2 -16  13    4.13    0.59
  -2  16  13    4.02    0.57
  -1 -16  13    4.39    0.60
  -1  16  13    3.10    0.52
   0 -16  13    4.52    0.55
   0  16  13    5.38    0.63
   1 -16  13    6.31    0.62
   1  16  13    6.52    0.72
   2  16  13    1.81    0.53
   3  16  13   -0.24    0.37
   4  16  13    1.69    0.55
   5  16  13   -0.43    0.41
   6  16  13    3.67    0.70
   7  16  13    0.62    0.52
   8  16  13    3.21    0.71
   9  16  13    1.52    0.59
  10  16  13    1.20    0.64
  11  16  13    2.67    0.77
 -11 -17  13   -0.13    0.54
 -10 -17  13   -0.13    0.52
  -9 -17  13    0.39    0.54
  -8 -17  13   -0.51    0.47
  -7 -17  13    6.04    0.83
  -6 -17  13    1.33    0.53
  -5 -17  13    1.15    0.52
  -4 -17  13    5.33    0.72
  -3 -17  13    6.85    0.80
  -3  17  13    6.43    0.64
  -2 -17  13    0.22    0.41
  -2  17  13    0.71    0.43
  -1 -17  13    0.02    0.36
  -1  17  13    0.25    0.42
   0 -17  13    1.15    0.46
   0  17  13    1.66    0.48
   1  17  13    4.41    0.66
   2  17  13   -0.30    0.41
   3  17  13    2.44    0.59
   4  17  13    0.31    0.48
   5  17  13    2.17    0.64
   6  17  13    2.28    0.67
   7  17  13    3.32    0.74
   8  17  13    3.99    0.78
   9  17  13    0.53    0.56
  10  17  13    0.69    0.59
 -10 -18  13    2.55    0.73
  -9 -18  13    1.29    0.64
  -8 -18  13    0.26    0.58
  -7 -18  13    2.59    0.71
  -6 -18  13    0.02    0.48
  -5 -18  13   -0.28    0.46
  -4 -18  13    1.43    0.54
  -3 -18  13    3.27    0.67
  -2 -18  13    0.48    0.42
  -2  18  13   -0.15    0.39
  -1 -18  13    2.56    0.52
  -1  18  13    1.28    0.50
   0  18  13   10.26    0.83
   1  18  13    5.04    0.69
   2  18  13    0.51    0.48
   3  18  13    8.03    0.91
   4  18  13   -0.61    0.42
   5  18  13   -0.06    0.50
   6  18  13    1.18    0.60
   7  18  13    1.21    0.61
   8  18  13    1.13    0.63
   9  18  13    3.45    0.80
  -9 -19  13   -0.36    0.57
  -8 -19  13   -0.10    0.57
  -7 -19  13    5.97    0.94
  -6 -19  13    0.71    0.64
  -5 -19  13    0.46    0.55
  -4 -19  13    0.55    0.51
  -3 -19  13    3.86    0.71
  -2 -19  13    0.22    0.43
  -2  19  13    0.02    0.43
  -1 -19  13    1.70    0.49
  -1  19  13    1.21    0.48
   0  19  13    1.22    0.49
   1  19  13    1.24    0.51
   2  19  13    0.00    0.46
   3  19  13   -0.51    0.44
   4  19  13    2.76    0.68
   5  19  13    2.32    0.66
   6  19  13    0.39    0.55
   7  19  13    3.05    0.73
   8  19  13    1.67    0.67
  -8 -20  13    0.31    0.60
  -7 -20  13    0.55    0.57
  -6 -20  13   -0.35    0.51
  -5 -20  13    0.46    0.56
  -4 -20  13    4.15    0.74
  -3 -20  13   10.92    0.98
  -2 -20  13    0.93    0.49
  -1  20  13    3.79    0.68
   0  20  13    3.98    0.71
   1  20  13    3.52    0.66
   2  20  13   -0.46    0.41
   3  20  13    3.35    0.69
   4  20  13    2.20    0.64
   5  20  13    2.12    0.66
   6  20  13    0.16    0.52
   7  20  13   -0.31    0.59
  -7 -21  13    6.15    0.93
  -6 -21  13    0.54    0.59
  -5 -21  13    1.52    0.65
  -4 -21  13    0.40    0.51
  -3 -21  13    0.48    0.57
  -2 -21  13    0.02    0.56
   0  21  13   -0.56    0.45
   1  21  13    1.89    0.60
   2  21  13    2.53    0.73
   3  21  13   -0.26    0.49
   4  21  13    1.46    0.62
   5  21  13    3.58    0.79
   6  21  13    0.92    0.64
  -5 -22  13    0.00    0.60
  -4 -22  13    0.92    0.63
  -3 -22  13   -0.45    0.49
   1  22  13    3.89    0.71
   2  22  13    2.58    0.71
   3  22  13    0.48    0.57
   4  22  13    0.05    0.62
   1  23  13    1.41    0.57
 -11   0  14   -0.42    0.25
 -10   0  14    2.64    0.44
  -9   0  14    0.31    0.32
  -8   0  14   41.70    1.14
  -7   0  14    0.45    0.28
  -6   0  14    2.03    0.34
  -5   0  14   -0.10    0.23
  -4   0  14   32.09    0.87
  -3   0  14    0.11    0.22
  -2   0  14   54.77    1.13
  -1   0  14    0.57    0.23
   0   0  14   45.75    1.02
   1   0  14    0.12    0.21
   2   0  14   10.25    0.50
   3   0  14   -0.10    0.18
   4   0  14    1.34    0.26
   5   0  14   -0.13    0.19
   6   0  14    6.31    0.44
   7   0  14    0.32    0.22
 -12  -1  14    4.47    0.55
 -11  -1  14    0.10    0.29
 -11   1  14    0.10    0.32
 -10  -1  14   13.80    0.71
 -10   1  14   13.57    0.73
  -9  -1  14    3.15    0.43
  -9   1  14    3.08    0.45
  -8  -1  14  116.75    2.09
  -8   1  14  120.04    2.08
  -7  -1  14    1.36    0.33
  -7   1  14    1.60    0.33
  -6  -1  14    8.21    0.53
  -6   1  14    8.01    0.52
  -5  -1  14    1.23    0.29
  -5   1  14    0.72    0.27
  -4  -1  14   12.92    0.57
  -4   1  14   12.58    0.57
  -3  -1  14    1.29    0.28
  -3   1  14    0.87    0.22
  -2  -1  14   10.19    0.47
  -2   1  14    8.57    0.49
  -1  -1  14   14.25    0.58
  -1   1  14   14.60    0.59
   0  -1  14    9.63    0.49
   0   1  14    9.32    0.45
   1  -1  14   16.55    0.57
   1   1  14   17.30    0.63
   2  -1  14   59.37    1.18
   2   1  14   56.83    1.19
   3  -1  14    4.46    0.39
   3   1  14    4.95    0.39
   4  -1  14   28.96    0.80
   4   1  14   26.02    0.79
   5  -1  14    0.21    0.19
   5   1  14    0.21    0.20
   6  -1  14   87.17    1.57
   6   1  14   89.14    1.67
   7   1  14    1.33    0.28
   8   1  14    1.02    0.29
 -12  -2  14   32.88    1.14
 -11  -2  14    0.41    0.37
 -10  -2  14    2.81    0.44
  -9  -2  14    0.56    0.32
  -9   2  14    1.51    0.37
  -8  -2  14    0.93    0.33
  -8   2  14    1.75    0.38
  -7  -2  14    0.09    0.28
  -7   2  14    0.15    0.26
  -6  -2  14   12.60    0.63
  -6   2  14   12.49    0.60
  -5  -2  14    0.33    0.26
  -5   2  14    0.47    0.25
  -4  -2  14   43.99    1.03
  -4   2  14   44.01    1.04
  -3  -2  14    3.25    0.35
  -3   2  14    4.70    0.40
  -2  -2  14  139.41    2.14
  -2   2  14  136.84    2.14
  -1  -2  14    3.08    0.32
  -1   2  14    3.14    0.36
   0  -2  14  160.72    2.35
   0   2  14  161.30    2.40
   1  -2  14    1.65    0.27
   1   2  14    1.46    0.25
   2  -2  14   32.57    0.84
   2   2  14   33.48    0.89
   3  -2  14    0.34    0.19
   3   2  14    0.16    0.17
   4  -2  14   20.58    0.66
   4   2  14   20.93    0.73
   5   2  14    2.41    0.34
   6   2  14   30.05    0.93
   7  -2  14    5.92    0.55
   7   2  14    6.34    0.48
   8   2  14   34.69    1.04
   9   2  14    2.94    0.39
 -12  -3  14    1.92    0.49
 -11  -3  14    9.44    0.70
 -10  -3  14    4.15    0.52
  -9  -3  14    6.65    0.61
  -9   3  14    5.94    0.52
  -8  -3  14  106.86    2.03
  -8   3  14  105.43    1.89
  -7  -3  14   52.47    1.29
  -7   3  14   49.38    1.17
  -6  -3  14    8.87    0.57
  -6   3  14    8.59    0.52
  -5  -3  14    0.54    0.22
  -5   3  14   -0.10    0.26
  -4  -3  14   45.11    1.06
  -4   3  14   44.74    1.05
  -3  -3  14    0.62    0.25
  -3   3  14    0.52    0.25
  -2  -3  14    5.53    0.42
  -2   3  14    5.30    0.43
  -1  -3  14    9.05    0.44
  -1   3  14    9.46    0.51
   0  -3  14   36.44    0.89
   0   3  14   38.12    0.93
   1  -3  14    0.22    0.20
   1   3  14    0.18    0.21
   2  -3  14   23.48    0.68
   2   3  14   22.85    0.75
   3  -3  14   69.09    1.30
   3   3  14   69.95    1.41
   4  -3  14   25.82    0.74
   4   3  14   26.59    0.84
   5   3  14   13.06    0.62
   6  -3  14   80.74    1.41
   6   3  14   76.70    1.61
   7   3  14    0.59    0.31
   8   3  14    5.02    0.50
   9   3  14    0.32    0.24
  10   3  14    6.74    0.63
 -13  -4  14    1.96    0.53
 -12  -4  14   19.07    1.00
 -11  -4  14    4.82    0.60
 -10  -4  14   -0.16    0.30
  -9  -4  14    2.07    0.42
  -9   4  14    2.05    0.39
  -8  -4  14   10.24    0.67
  -8   4  14    8.96    0.57
  -7  -4  14    1.64    0.38
  -7   4  14    1.09    0.32
  -6  -4  14   -0.15    0.27
  -6   4  14    0.25    0.28
  -5  -4  14   11.18    0.60
  -5   4  14   11.36    0.55
  -4  -4  14   22.63    0.77
  -4   4  14   22.69    0.74
  -3  -4  14   23.38    0.77
  -3   4  14   25.11    0.77
  -2  -4  14   90.19    1.60
  -2   4  14   87.24    1.59
  -1  -4  14   26.44    0.76
  -1   4  14   25.89    0.79
   0  -4  14   19.14    0.64
   0   4  14   19.14    0.69
   1  -4  14    7.13    0.42
   1   4  14    7.56    0.48
   2  -4  14   13.63    0.52
   2   4  14   12.92    0.56
   3  -4  14   12.21    0.50
   3   4  14   14.19    0.63
   4   4  14   11.45    0.60
   5  -4  14    6.31    0.40
   5   4  14    6.18    0.50
   6   4  14    3.13    0.42
   7   4  14    4.02    0.47
   8   4  14   21.38    0.88
   9   4  14    7.71    0.58
  10   4  14   17.79    0.84
 -13  -5  14    0.36    0.41
 -12  -5  14    1.24    0.46
 -11  -5  14    3.50    0.56
 -10  -5  14    2.03    0.47
  -9  -5  14    6.51    0.63
  -8  -5  14   41.96    1.21
  -8   5  14   41.97    1.05
  -7  -5  14   39.27    1.16
  -7   5  14   40.26    1.02
  -6  -5  14    1.77    0.38
  -6   5  14    1.92    0.35
  -5  -5  14    0.08    0.27
  -5   5  14    0.60    0.28
  -4  -5  14    4.60    0.45
  -4   5  14    4.80    0.42
  -3  -5  14   46.18    1.11
  -3   5  14   45.13    1.07
  -2  -5  14    0.16    0.24
  -2   5  14    0.21    0.25
  -1  -5  14   13.73    0.57
  -1   5  14   14.25    0.61
   0  -5  14   53.21    1.12
   0   5  14   54.14    1.19
   1  -5  14    7.62    0.43
   1   5  14    7.53    0.45
   2  -5  14   10.02    0.49
   2   5  14   10.11    0.53
   3  -5  14   22.24    0.69
   3   5  14   24.12    0.83
   4   5  14   26.45    0.89
   5  -5  14   46.48    1.06
   5   5  14   44.49    1.21
   6   5  14   27.62    0.97
   7   5  14    2.01    0.40
   8   5  14    1.08    0.35
   9   5  14    0.42    0.30
  10   5  14    1.79    0.44
 -14  -6  14   -0.41    0.47
 -13  -6  14    1.49    0.51
 -12  -6  14    7.59    0.77
 -11  -6  14    7.97    0.75
 -10  -6  14    0.50    0.41
  -9  -6  14    4.17    0.55
  -8  -6  14    1.68    0.42
  -8   6  14    2.15    0.35
  -7  -6  14    0.27    0.33
  -7   6  14   -0.04    0.25
  -6  -6  14    3.30    0.43
  -6   6  14    3.41    0.39
  -5  -6  14    4.29    0.48
  -5   6  14    4.75    0.43
  -4  -6  14   41.51    1.11
  -4   6  14   41.59    1.02
  -3  -6  14   47.81    1.17
  -3   6  14   48.21    1.12
  -2  -6  14   21.62    0.72
  -2   6  14   22.32    0.76
  -1  -6  14    7.48    0.47
  -1   6  14    7.96    0.50
   0  -6  14   16.56    0.61
   0   6  14   16.63    0.65
   1  -6  14   30.87    0.82
   1   6  14   31.85    0.94
   2  -6  14   44.43    1.00
   2   6  14   42.91    1.13
   3   6  14   16.47    0.73
   4  -6  14    6.56    0.42
   4   6  14    5.94    0.55
   5   6  14    2.65    0.43
   6   6  14    9.58    0.65
   7   6  14   14.65    0.78
   8   6  14    9.94    0.68
   9   6  14    7.75    0.72
  10   6  14    9.65    0.77
  11   6  14   10.28    0.77
 -14  -7  14   -0.54    0.47
 -13  -7  14    0.08    0.48
 -12  -7  14    5.78    0.75
 -11  -7  14   11.66    0.85
 -10  -7  14    1.05    0.43
  -9  -7  14   12.32    0.80
  -8  -7  14   12.50    0.78
  -7  -7  14   32.56    1.08
  -7   7  14   34.53    0.92
  -6  -7  14    3.33    0.48
  -6   7  14    2.85    0.38
  -5  -7  14    8.49    0.62
  -5   7  14    8.14    0.53
  -4  -7  14    2.16    0.39
  -4   7  14    2.06    0.34
  -3  -7  14   18.84    0.72
  -3   7  14   19.06    0.71
  -2  -7  14    3.22    0.39
  -2   7  14    3.24    0.40
  -1  -7  14    7.72    0.49
  -1   7  14    7.34    0.52
   0  -7  14   45.47    1.06
   0   7  14   46.56    1.16
   1  -7  14   17.35    0.63
   1   7  14   17.90    0.75
   2  -7  14    2.99    0.33
   2   7  14    3.19    0.39
   3   7  14   28.61    0.97
   4  -7  14    6.69    0.40
   4   7  14    6.51    0.50
   5   7  14   72.10    1.67
   6   7  14    7.91    0.68
   7   7  14    1.65    0.43
   8   7  14    6.21    0.64
   9   7  14    0.66    0.36
  10   7  14    0.94    0.40
  11   7  14    5.32    0.72
 -14  -8  14   -1.18    0.45
 -13  -8  14    6.32    0.80
 -12  -8  14    0.69    0.54
 -11  -8  14    4.76    0.65
 -10  -8  14    3.21    0.57
  -9  -8  14   -0.10    0.37
  -8  -8  14    2.00    0.46
  -7  -8  14    2.36    0.46
  -7   8  14    1.81    0.31
  -6  -8  14    0.07    0.25
  -6   8  14    0.16    0.24
  -5  -8  14    2.72    0.44
  -5   8  14    2.24    0.34
  -4  -8  14   60.96    1.44
  -4   8  14   57.86    1.29
  -3  -8  14   86.87    1.73
  -3   8  14   84.88    1.63
  -2  -8  14    3.83    0.41
  -2   8  14    5.46    0.49
  -1  -8  14   21.39    0.76
  -1   8  14   20.70    0.80
   0  -8  14    7.53    0.48
   0   8  14    6.40    0.47
   1  -8  14   39.05    0.98
   1   8  14   39.28    1.12
   2  -8  14   10.87    0.51
   2   8  14   10.31    0.59
   3   8  14    2.41    0.43
   4   8  14    2.00    0.36
   5   8  14    0.98    0.37
   6   8  14    3.41    0.51
   7   8  14   23.46    1.03
   8   8  14    8.05    0.74
   9   8  14    8.91    0.80
  10   8  14    6.00    0.71
  11   8  14   14.76    0.99
  12   8  14    2.10    0.53
 -15  -9  14   -0.12    0.57
 -14  -9  14    1.25    0.55
 -13  -9  14   -0.66    0.47
 -12  -9  14    2.05    0.56
 -11  -9  14   14.08    1.04
 -10  -9  14    0.27    0.42
  -9  -9  14   10.74    0.82
  -8  -9  14   -0.43    0.34
  -7  -9  14   37.48    1.25
  -6  -9  14    4.07    0.53
  -6   9  14    6.45    0.48
  -5  -9  14    9.72    0.62
  -5   9  14    9.75    0.53
  -4  -9  14    0.61    0.33
  -4   9  14    0.42    0.26
  -3  -9  14    0.19    0.30
  -3   9  14    0.13    0.30
  -2  -9  14   21.09    0.81
  -2   9  14   18.70    0.76
  -1  -9  14    8.19    0.55
  -1   9  14    8.75    0.59
   0  -9  14   16.61    0.68
   0   9  14   16.20    0.71
   1  -9  14    9.79    0.55
   1   9  14   11.73    0.68
   2  -9  14    0.46    0.25
   2   9  14    0.52    0.27
   3   9  14   49.51    1.36
   4   9  14    8.41    0.66
   5   9  14   33.86    1.15
   6   9  14    0.46    0.36
   7   9  14   10.37    0.78
   8   9  14    0.99    0.41
   9   9  14    0.46    0.37
  10   9  14    0.11    0.42
  11   9  14    4.08    0.70
  12   9  14   -0.17    0.36
 -15 -10  14    1.18    0.62
 -14 -10  14   -0.09    0.50
 -13 -10  14    7.03    0.87
 -12 -10  14    0.50    0.54
 -11 -10  14    5.89    0.75
 -10 -10  14    0.77    0.47
  -9 -10  14    3.10    0.58
  -8 -10  14    0.18    0.39
  -7 -10  14    1.23    0.44
  -6 -10  14    2.47    0.49
  -6  10  14    2.33    0.35
  -5 -10  14    4.98    0.57
  -5  10  14    6.61    0.51
  -4 -10  14   29.45    1.05
  -4  10  14   28.00    0.88
  -3 -10  14   17.47    0.80
  -3  10  14   16.76    0.72
  -2 -10  14    4.32    0.50
  -2  10  14    4.52    0.49
  -1 -10  14   20.23    0.80
  -1  10  14   17.71    0.78
   0 -10  14    0.58    0.29
   0  10  14    1.35    0.37
   1 -10  14   30.92    0.91
   1  10  14   29.68    1.04
   2 -10  14    1.21    0.29
   2  10  14    2.01    0.41
   3  10  14   -0.53    0.19
   4  10  14    0.84    0.38
   5  10  14    2.26    0.47
   6  10  14   -0.11    0.33
   7  10  14   11.05    0.81
   8  10  14    0.23    0.40
   9  10  14   12.71    0.96
  10  10  14   -0.04    0.40
  11  10  14   10.28    0.97
  12  10  14    0.14    0.47
 -14 -11  14    1.07    0.59
 -13 -11  14   -0.53    0.44
 -12 -11  14   -0.10    0.46
 -11 -11  14    1.64    0.56
 -10 -11  14    1.64    0.55
  -9 -11  14    7.48    0.79
  -8 -11  14    2.12    0.50
  -7 -11  14   24.39    1.10
  -6 -11  14    0.45    0.38
  -5 -11  14   11.70    0.79
  -5  11  14   11.25    0.61
  -4 -11  14    2.76    0.48
  -4  11  14    3.29    0.42
  -3 -11  14   -0.09    0.30
  -3  11  14   -0.04    0.25
  -2 -11  14    5.94    0.57
  -2  11  14    5.85    0.54
  -1 -11  14    8.85    0.66
  -1  11  14    8.17    0.61
   0 -11  14   33.29    0.99
   0  11  14   32.12    1.09
   1 -11  14   10.95    0.59
   1  11  14   12.26    0.74
   2 -11  14    6.61    0.61
   2  11  14    6.73    0.64
   3  11  14   11.84    0.77
   4  11  14    0.87    0.41
   5  11  14   10.89    0.80
   6  11  14    2.37    0.51
   7  11  14   16.84    0.94
   8  11  14    1.04    0.46
   9  11  14    0.95    0.47
  10  11  14    0.79    0.45
  11  11  14    1.60    0.55
  12  11  14    0.47    0.47
  13  11  14    4.43    0.77
 -14 -12  14    0.36    0.57
 -13 -12  14    4.12    0.77
 -12 -12  14   -0.14    0.48
 -11 -12  14    0.67    0.51
 -10 -12  14   -0.13    0.43
  -9 -12  14    0.67    0.47
  -8 -12  14    3.63    0.61
  -7 -12  14    2.88    0.55
  -6 -12  14    2.93    0.54
  -5 -12  14   12.35    0.83
  -5  12  14   14.62    0.93
  -4 -12  14    5.58    0.60
  -4  12  14    6.00    0.55
  -3 -12  14   14.60    0.81
  -3  12  14   14.96    0.76
  -2 -12  14    0.13    0.33
  -2  12  14   -0.04    0.30
  -1 -12  14   36.80    1.12
  -1  12  14   33.42    1.11
   0 -12  14    0.59    0.34
   0  12  14    0.67    0.36
   1  12  14   41.52    1.30
   2  12  14   -0.04    0.34
   3  12  14    0.00    0.34
   4  12  14   -0.26    0.33
   5  12  14    8.71    0.69
   6  12  14    0.29    0.39
   7  12  14   16.14    1.03
   8  12  14    0.04    0.39
   9  12  14   11.54    1.06
  10  12  14    0.16    0.50
  11  12  14    2.40    0.65
  12  12  14    0.59    0.49
 -13 -13  14   -0.75    0.48
 -12 -13  14   -0.59    0.45
 -11 -13  14    0.86    0.55
 -10 -13  14    4.03    0.69
  -9 -13  14    8.46    0.87
  -8 -13  14    0.47    0.46
  -7 -13  14    7.25    0.77
  -6 -13  14    3.47    0.57
  -5 -13  14   11.78    0.85
  -5  13  14   12.89    1.16
  -4 -13  14    5.12    0.62
  -4  13  14    5.39    0.53
  -3 -13  14    1.11    0.44
  -3  13  14    1.24    0.36
  -2 -13  14    8.17    0.66
  -2  13  14    8.91    0.64
  -1 -13  14    7.78    0.62
  -1  13  14    6.89    0.63
   0 -13  14    0.29    0.35
   0  13  14    1.08    0.40
   1 -13  14   26.83    0.92
   1  13  14   29.39    1.12
   2  13  14   10.33    0.77
   3  13  14   10.08    0.72
   4  13  14    0.40    0.42
   5  13  14   14.33    0.93
   6  13  14    3.08    0.60
   7  13  14   10.20    0.97
   8  13  14    0.63    0.47
   9  13  14   -0.25    0.41
  10  13  14    0.54    0.47
  11  13  14    1.47    0.57
  12  13  14    1.80    0.68
 -13 -14  14   -0.47    0.60
 -12 -14  14    2.06    0.69
 -11 -14  14    6.99    0.90
 -10 -14  14    0.28    0.52
  -9 -14  14   -0.02    0.46
  -8 -14  14    3.36    0.66
  -7 -14  14   -0.57    0.39
  -6 -14  14   13.03    0.92
  -5 -14  14    8.23    0.79
  -4 -14  14    1.08    0.45
  -4  14  14    1.00    0.35
  -3 -14  14   10.55    0.77
  -3  14  14   10.11    0.66
  -2 -14  14   10.86    0.75
  -2  14  14   10.50    0.74
  -1 -14  14    5.39    0.58
  -1  14  14    5.36    0.59
   0 -14  14    5.90    0.60
   0  14  14    5.37    0.61
   1 -14  14    5.96    0.55
   1  14  14    5.88    0.66
   2  14  14    0.62    0.42
   3  14  14    2.93    0.57
   4  14  14    0.63    0.35
   5  14  14    7.76    0.83
   6  14  14    1.19    0.52
   7  14  14    6.64    0.85
   8  14  14    2.34    0.61
   9  14  14    5.06    0.80
  10  14  14    1.13    0.56
  11  14  14    2.01    0.67
  12  14  14    0.58    0.53
 -12 -15  14    0.45    0.58
 -11 -15  14    1.57    0.62
 -10 -15  14    0.61    0.55
  -9 -15  14    1.82    0.60
  -8 -15  14    1.44    0.55
  -7 -15  14    0.79    0.52
  -6 -15  14    2.12    0.56
  -5 -15  14    3.63    0.63
  -4 -15  14    2.27    0.53
  -4  15  14    2.93    0.45
  -3 -15  14    0.56    0.40
  -3  15  14    0.15    0.35
  -2 -15  14    5.70    0.63
  -2  15  14    4.17    0.55
  -1 -15  14    4.15    0.55
  -1  15  14    3.56    0.55
   0 -15  14   -0.52    0.33
   0  15  14   -0.14    0.35
   1 -15  14    8.60    0.68
   1  15  14    9.83    0.79
   2  15  14    8.83    0.82
   3  15  14    3.40    0.60
   4  15  14    0.79    0.49
   5  15  14    2.36    0.60
   6  15  14    2.30    0.60
   7  15  14    4.35    0.76
   8  15  14    0.45    0.53
   9  15  14    0.14    0.53
  10  15  14    0.86    0.55
  11  15  14    0.68    0.56
 -12 -16  14    0.32    0.58
 -11 -16  14    1.65    0.66
 -10 -16  14   -0.18    0.52
  -9 -16  14    0.93    0.59
  -8 -16  14    0.85    0.59
  -7 -16  14    0.09    0.46
  -6 -16  14    3.60    0.65
  -5 -16  14    6.33    0.77
  -4 -16  14    1.66    0.53
  -3 -16  14    4.41    0.62
  -3  16  14    3.19    0.49
  -2 -16  14   14.95    0.94
  -2  16  14   16.78    0.88
  -1 -16  14    9.87    0.74
  -1  16  14    8.79    0.77
   0 -16  14    2.85    0.52
   0  16  14    3.97    0.59
   1  16  14    2.95    0.55
   2  16  14    0.14    0.39
   3  16  14    8.73    0.88
   4  16  14   -0.36    0.42
   5  16  14    6.66    0.82
   6  16  14    1.38    0.49
   7  16  14    3.33    0.74
   8  16  14    0.98    0.56
   9  16  14    7.99    1.02
  10  16  14    1.27    0.70
 -11 -17  14    0.78    0.68
 -10 -17  14    1.64    0.65
  -9 -17  14    5.35    0.86
  -8 -17  14    0.99    0.59
  -7 -17  14    1.28    0.59
  -6 -17  14    4.28    0.70
  -5 -17  14   -0.31    0.43
  -4 -17  14    5.25    0.72
  -3 -17  14   -0.27    0.38
  -3  17  14    0.49    0.39
  -2 -17  14    6.52    0.71
  -2  17  14    5.80    0.66
  -1 -17  14    0.12    0.42
  -1  17  14    0.53    0.43
   0 -17  14    0.31    0.37
   0  17  14    0.65    0.46
   1  17  14    1.20    0.49
   2  17  14   13.03    0.96
   3  17  14    6.34    0.80
   4  17  14    0.84    0.53
   5  17  14    0.86    0.53
   6  17  14    7.44    0.99
   7  17  14    1.08    0.59
   8  17  14    1.77    0.65
   9  17  14    0.45    0.56
  10  17  14    0.74    0.58
 -10 -18  14    0.09    0.65
  -9 -18  14   -0.37    0.50
  -8 -18  14   -0.68    0.58
  -7 -18  14   -0.18    0.51
  -6 -18  14    4.18    0.75
  -5 -18  14    2.46    0.63
  -4 -18  14   -0.53    0.44
  -3 -18  14    0.53    0.52
  -2 -18  14   10.30    0.88
  -2  18  14    6.87    0.75
  -1 -18  14    0.56    0.42
  -1  18  14    1.44    0.48
   0  18  14    8.72    0.85
   1  18  14    0.94    0.49
   2  18  14    1.96    0.56
   3  18  14    0.45    0.50
   4  18  14   -0.53    0.44
   5  18  14    0.73    0.56
   6  18  14   10.53    1.15
   7  18  14    0.83    0.63
   8  18  14    2.88    0.74
   9  18  14    6.29    0.93
  -9 -19  14    0.89    0.62
  -8 -19  14   -0.99    0.45
  -7 -19  14   -0.24    0.53
  -6 -19  14    1.97    0.67
  -5 -19  14   -0.22    0.47
  -4 -19  14    2.17    0.61
  -3 -19  14   -0.08    0.52
  -2 -19  14    5.25    0.71
  -2  19  14    5.48    0.66
  -1 -19  14   -0.70    0.43
  -1  19  14    0.56    0.44
   0  19  14   -0.08    0.44
   1  19  14    0.68    0.51
   2  19  14    2.92    0.65
   3  19  14    0.35    0.50
   4  19  14    1.66    0.64
   5  19  14   -0.59    0.47
   6  19  14    3.16    0.72
   7  19  14   -0.10    0.57
   8  19  14    0.60    0.70
  -8 -20  14   -0.46    0.60
  -7 -20  14    1.15    0.61
  -6 -20  14    2.21    0.68
  -5 -20  14   -0.39    0.50
  -4 -20  14    1.17    0.56
  -3 -20  14    0.34    0.50
  -2 -20  14    2.98    0.61
  -1  20  14    0.64    0.50
   0  20  14    5.38    0.78
   1  20  14    0.52    0.49
   2  20  14    0.99    0.56
   3  20  14    0.14    0.57
   4  20  14    0.13    0.53
   5  20  14    2.70    0.73
   6  20  14    2.43    0.70
   7  20  14    0.24    0.56
  -7 -21  14    0.37    0.67
  -6 -21  14    1.89    0.65
  -5 -21  14   -0.10    0.51
  -4 -21  14    0.34    0.61
  -3 -21  14   -0.17    0.47
   0  21  14   -0.34    0.39
   1  21  14    0.46    0.47
   2  21  14    3.50    0.71
   3  21  14    1.07    0.57
   4  21  14    2.11    0.68
   5  21  14    0.93    0.57
  -5 -22  14    0.14    0.57
  -4 -22  14    0.55    0.55
  -3 -22  14   -0.08    0.50
   0  22  14    3.90    0.79
   1  22  14    2.44    0.65
   2  22  14    0.04    0.47
   3  22  14    0.14    0.51
 -11   0  15   -0.55    0.31
 -10   0  15   -0.13    0.27
  -9   0  15   -0.02    0.28
  -8   0  15    0.39    0.31
  -7   0  15   80.37    1.63
  -6   0  15   -0.11    0.26
  -5   0  15   13.21    0.62
  -4   0  15    0.29    0.24
  -3   0  15  132.38    2.13
  -2   0  15    0.11    0.24
  -1   0  15   44.66    1.04
   0   0  15    0.05    0.17
   1   0  15   25.77    0.77
   2   0  15   -0.20    0.19
   3   0  15   78.29    1.48
   4   0  15   -0.03    0.18
   5   0  15   15.25    0.62
   6   0  15   -0.15    0.20
   7   0  15   77.66    1.55
 -12  -1  15    0.92    0.42
 -11  -1  15   23.29    0.97
 -11   1  15   22.95    0.89
 -10  -1  15    0.74    0.33
 -10   1  15    0.67    0.37
  -9  -1  15   16.08    0.76
  -9   1  15   15.41    0.73
  -8  -1  15    2.50    0.41
  -8   1  15    2.28    0.39
  -7  -1  15   64.39    1.43
  -7   1  15   63.42    1.40
  -6  -1  15    0.22    0.28
  -6   1  15    0.24    0.28
  -5  -1  15    1.65    0.33
  -5   1  15    1.82    0.34
  -4  -1  15    1.14    0.26
  -4   1  15    0.91    0.28
  -3  -1  15   55.61    1.20
  -3   1  15   53.77    1.18
  -2  -1  15    1.88    0.31
  -2   1  15    1.10    0.28
  -1  -1  15   25.17    0.74
  -1   1  15   24.27    0.76
   0  -1  15   39.50    0.96
   0   1  15   40.08    0.98
   1  -1  15  176.51    2.60
   1   1  15  182.07    2.65
   2  -1  15   10.34    0.51
   2   1  15    9.45    0.51
   3  -1  15   46.77    1.07
   3   1  15   47.84    1.10
   4  -1  15    0.33    0.23
   4   1  15    0.23    0.21
   5  -1  15   29.53    0.84
   5   1  15   28.14    0.86
   6  -1  15    0.06    0.17
   6   1  15   -0.24    0.21
   7   1  15    2.00    0.35
   8   1  15    0.54    0.24
 -12  -2  15    0.81    0.44
 -11  -2  15    0.70    0.36
 -10  -2  15    0.21    0.34
 -10   2  15   -0.03    0.26
  -9  -2  15    2.37    0.42
  -9   2  15    1.69    0.40
  -8  -2  15    6.20    0.58
  -8   2  15    5.73    0.53
  -7  -2  15   24.64    0.89
  -7   2  15   23.51    0.83
  -6  -2  15   11.44    0.63
  -6   2  15   11.27    0.60
  -5  -2  15    0.08    0.25
  -5   2  15    0.12    0.26
  -4  -2  15   12.74    0.60
  -4   2  15   11.60    0.54
  -3  -2  15  133.04    2.15
  -3   2  15  136.64    2.16
  -2  -2  15    1.39    0.29
  -2   2  15    1.52    0.30
  -1  -2  15    8.73    0.49
  -1   2  15    9.24    0.51
   0  -2  15    1.57    0.29
   0   2  15    1.24    0.28
   1  -2  15    1.19    0.26
   1   2  15    0.61    0.24
   2  -2  15    0.09    0.22
   2   2  15   -0.31    0.20
   3  -2  15    5.80    0.43
   3   2  15    5.52    0.44
   4  -2  15    0.31    0.21
   4   2  15    0.30    0.23
   5  -2  15   16.15    0.62
   5   2  15   18.01    0.71
   6   2  15    9.51    0.59
   7   2  15   53.92    1.31
   8   2  15    3.98    0.46
   9   2  15    7.99    0.57
 -13  -3  15   -0.37    0.39
 -12  -3  15    2.05    0.48
 -11  -3  15   44.77    1.35
 -10  -3  15    1.75    0.42
  -9  -3  15    6.65    0.62
  -9   3  15    7.34    0.59
  -8  -3  15    6.76    0.60
  -8   3  15    8.16    0.56
  -7  -3  15   22.95    0.88
  -7   3  15   20.63    0.80
  -6  -3  15    1.32    0.35
  -6   3  15    1.11    0.34
  -5  -3  15    1.71    0.34
  -5   3  15    0.96    0.28
  -4  -3  15    0.39    0.26
  -4   3  15    0.13    0.24
  -3  -3  15   39.41    1.00
  -3   3  15   39.12    1.00
  -2  -3  15    1.19    0.28
  -2   3  15    1.07    0.29
  -1  -3  15    3.77    0.37
  -1   3  15    3.25    0.38
   0  -3  15   19.88    0.68
   0   3  15   19.71    0.71
   1  -3  15   86.30    1.53
   1   3  15   86.30    1.61
   2  -3  15   23.64    0.71
   2   3  15   25.01    0.80
   3  -3  15   84.10    1.51
   3   3  15   85.73    1.64
   4  -3  15    0.66    0.24
   4   3  15    0.74    0.26
   5   3  15   15.15    0.68
   6   3  15    6.70    0.52
   7   3  15    0.43    0.30
   8   3  15    0.90    0.29
   9   3  15    3.37    0.46
  10   3  15    1.09    0.38
 -13  -4  15    2.16    0.52
 -12  -4  15    2.67    0.53
 -11  -4  15   -0.30    0.33
 -10  -4  15   -0.31    0.31
  -9  -4  15    2.18    0.44
  -9   4  15    2.63    0.48
  -8  -4  15    0.49    0.35
  -8   4  15    0.20    0.27
  -7  -4  15   28.84    0.96
  -7   4  15   29.28    0.91
  -6  -4  15   13.77    0.65
  -6   4  15   15.49    0.69
  -5  -4  15    3.57    0.43
  -5   4  15    4.58    0.43
  -4  -4  15    6.20    0.50
  -4   4  15    6.35    0.48
  -3  -4  15  102.04    1.83
  -3   4  15  104.86    1.82
  -2  -4  15    3.38    0.38
  -2   4  15    2.91    0.37
  -1  -4  15   13.69    0.55
  -1   4  15   14.17    0.62
   0  -4  15    5.20    0.36
   0   4  15    5.56    0.40
   1  -4  15    0.10    0.19
   1   4  15   -0.04    0.22
   2  -4  15    5.72    0.40
   2   4  15    6.39    0.48
   3  -4  15    5.30    0.39
   3   4  15    5.01    0.47
   4   4  15    0.47    0.27
   5   4  15   45.04    1.20
   6   4  15   34.21    1.07
   7   4  15   43.89    1.24
   8   4  15    1.46    0.36
   9   4  15    6.46    0.60
  10   4  15    8.66    0.65
 -13  -5  15    0.40    0.50
 -12  -5  15   11.67    0.89
 -11  -5  15   18.71    0.95
 -10  -5  15    1.34    0.42
  -9  -5  15   13.03    0.78
  -8  -5  15   25.34    1.00
  -8   5  15   24.76    0.84
  -7  -5  15   16.73    0.81
  -7   5  15   16.86    0.72
  -6  -5  15   -0.07    0.22
  -6   5  15    0.09    0.27
  -5  -5  15   11.91    0.66
  -5   5  15   11.62    0.59
  -4  -5  15    3.04    0.38
  -4   5  15    3.39    0.41
  -3  -5  15   30.48    0.92
  -3   5  15   29.37    0.88
  -2  -5  15   37.20    0.98
  -2   5  15   36.20    0.98
  -1  -5  15    2.16    0.33
  -1   5  15    2.74    0.36
   0  -5  15   23.52    0.74
   0   5  15   22.50    0.76
   1  -5  15   72.79    1.38
   1   5  15   73.38    1.51
   2  -5  15   82.31    1.50
   2   5  15   85.25    1.68
   3  -5  15   49.81    1.07
   3   5  15   51.92    1.27
   4   5  15    3.21    0.42
   5  -5  15    0.47    0.21
   5   5  15    0.39    0.29
   6   5  15   10.10    0.65
   7   5  15    2.69    0.44
   8   5  15   -0.22    0.26
   9   5  15    0.40    0.33
  10   5  15    1.88    0.43
 -14  -6  15    0.56    0.55
 -13  -6  15    1.73    0.57
 -12  -6  15   10.94    0.92
 -11  -6  15    0.50    0.40
 -10  -6  15    1.11    0.43
  -9  -6  15    0.31    0.36
  -8  -6  15    3.11    0.50
  -8   6  15    2.63    0.39
  -7  -6  15    4.29    0.50
  -7   6  15    3.78    0.43
  -6  -6  15   13.76    0.75
  -6   6  15   15.24    0.65
  -5  -6  15   11.73    0.62
  -5   6  15   11.58    0.59
  -4  -6  15   19.06    0.78
  -4   6  15   18.61    0.72
  -3  -6  15   18.57    0.75
  -3   6  15   18.76    0.72
  -2  -6  15   40.23    1.03
  -2   6  15   39.83    1.05
  -1  -6  15   20.67    0.73
  -1   6  15   19.74    0.71
   0  -6  15   15.89    0.65
   0   6  15   15.10    0.68
   1  -6  15    4.80    0.43
   1   6  15    4.10    0.45
   2  -6  15    0.23    0.24
   2   6  15    0.31    0.23
   3  -6  15   -0.35    0.24
   3   6  15    0.33    0.29
   4   6  15    3.83    0.48
   5   6  15    5.44    0.56
   6   6  15   58.79    1.51
   7   6  15   14.14    0.78
   8   6  15   12.12    0.76
   9   6  15    8.32    0.74
  10   6  15   19.72    0.98
  11   6  15    5.00    0.63
 -14  -7  15   -1.08    0.37
 -13  -7  15    0.62    0.46
 -12  -7  15   12.72    0.92
 -11  -7  15    0.65    0.44
 -10  -7  15    4.03    0.59
  -9  -7  15    9.62    0.76
  -8  -7  15   33.23    1.18
  -7  -7  15    6.61    0.62
  -7   7  15    6.26    0.51
  -6  -7  15    0.21    0.33
  -6   7  15    0.12    0.28
  -5  -7  15    3.28    0.42
  -5   7  15    3.20    0.39
  -4  -7  15    1.84    0.33
  -4   7  15    1.30    0.32
  -3  -7  15   11.42    0.59
  -3   7  15   10.64    0.58
  -2  -7  15   57.61    1.31
  -2   7  15   55.84    1.29
  -1  -7  15    0.48    0.26
  -1   7  15   -0.04    0.25
   0  -7  15    3.64    0.38
   0   7  15    4.02    0.46
   1  -7  15    2.67    0.35
   1   7  15    2.06    0.38
   2  -7  15   69.23    1.35
   2   7  15   71.85    1.57
   3   7  15   31.73    1.04
   4  -7  15   18.24    0.64
   4   7  15   19.40    0.85
   5   7  15    5.31    0.56
   6   7  15   19.21    0.91
   7   7  15    0.33    0.33
   8   7  15    4.05    0.56
   9   7  15    2.88    0.53
  10   7  15    3.62    0.56
  11   7  15    0.89    0.43
 -14  -8  15    1.20    0.56
 -13  -8  15    1.29    0.55
 -12  -8  15    8.07    0.86
 -11  -8  15   -0.65    0.37
 -10  -8  15    1.71    0.49
  -9  -8  15    1.08    0.44
  -8  -8  15    1.53    0.45
  -7  -8  15    1.48    0.43
  -7   8  15    1.65    0.33
  -6  -8  15   10.11    0.71
  -6   8  15    9.49    0.56
  -5  -8  15    2.54    0.44
  -5   8  15    2.64    0.39
  -4  -8  15   25.74    0.95
  -4   8  15   26.92    0.86
  -3  -8  15    2.18    0.39
  -3   8  15    1.35    0.34
  -2  -8  15   22.78    0.80
  -2   8  15   23.03    0.83
  -1  -8  15   45.74    1.14
  -1   8  15   42.69    1.16
   0  -8  15    7.61    0.50
   0   8  15    7.16    0.57
   1  -8  15    4.79    0.43
   1   8  15    5.40    0.53
   2  -8  15    0.26    0.26
   2   8  15   -0.09    0.28
   3   8  15    0.11    0.30
   4   8  15    6.96    0.62
   5   8  15   -0.11    0.29
   6   8  15   24.27    1.02
   7   8  15    8.95    0.78
   8   8  15    4.96    0.62
   9   8  15    0.27    0.36
  10   8  15    6.75    0.79
  11   8  15    0.17    0.38
  12   8  15    0.67    0.46
 -15  -9  15    0.54    0.57
 -14  -9  15   -0.87    0.44
 -13  -9  15    0.45    0.52
 -12  -9  15    6.91    0.81
 -11  -9  15    0.68    0.48
 -10  -9  15    5.82    0.72
  -9  -9  15    1.68    0.50
  -8  -9  15   28.01    1.15
  -7  -9  15    3.66    0.55
  -6  -9  15    0.69    0.38
  -6   9  15    0.92    0.32
  -5  -9  15    7.58    0.66
  -5   9  15    7.01    0.50
  -4  -9  15    0.98    0.36
  -4   9  15    1.58    0.33
  -3  -9  15    8.26    0.61
  -3   9  15    9.39    0.59
  -2  -9  15   19.08    0.81
  -2   9  15   19.15    0.80
  -1  -9  15    2.77    0.41
  -1   9  15    3.14    0.45
   0  -9  15   12.24    0.62
   0   9  15   14.37    0.73
   1  -9  15   -0.04    0.25
   1   9  15   -0.51    0.27
   2  -9  15   60.01    1.28
   2   9  15   59.62    1.50
   3   9  15   21.92    0.90
   4   9  15    3.02    0.49
   5   9  15   14.20    0.83
   6   9  15    8.09    0.75
   7   9  15    3.14    0.55
   8   9  15    0.24    0.35
   9   9  15    2.22    0.53
  10   9  15    0.85    0.44
  11   9  15    0.85    0.45
  12   9  15    8.91    0.93
 -15 -10  15    1.33    0.64
 -14 -10  15    1.79    0.70
 -13 -10  15   -0.05    0.56
 -12 -10  15    0.93    0.53
 -11 -10  15    0.39    0.47
 -10 -10  15   -0.20    0.44
  -9 -10  15    0.76    0.43
  -8 -10  15    0.88    0.45
  -7 -10  15    1.50    0.46
  -6 -10  15   25.03    1.05
  -6  10  15   26.81    0.92
  -5 -10  15    0.63    0.30
  -5  10  15    0.16    0.27
  -4 -10  15   38.57    1.22
  -4  10  15   38.18    1.06
  -3 -10  15    0.16    0.31
  -3  10  15    0.52    0.31
  -2 -10  15   50.86    1.33
  -2  10  15   52.09    1.30
  -1 -10  15   10.79    0.63
  -1  10  15   10.37    0.66
   0 -10  15    7.65    0.54
   0  10  15    7.57    0.61
   1 -10  15   11.95    0.63
   1  10  15   12.33    0.74
   2 -10  15    5.35    0.45
   2  10  15    3.76    0.51
   3  10  15    9.14    0.70
   4  10  15    4.31    0.57
   5  10  15    1.76    0.45
   6  10  15   26.67    1.15
   7  10  15    4.45    0.63
   8  10  15   13.61    0.92
   9  10  15    0.85    0.41
  10  10  15   11.41    0.92
  11  10  15   -0.53    0.44
  12  10  15   -0.05    0.45
 -14 -11  15   -1.05    0.56
 -13 -11  15    1.38    0.65
 -12 -11  15    3.67    0.72
 -11 -11  15    0.41    0.47
 -10 -11  15   13.35    0.98
  -9 -11  15    0.10    0.39
  -8 -11  15   27.12    1.19
  -7 -11  15    3.72    0.58
  -6 -11  15    1.95    0.42
  -5 -11  15   -0.01    0.36
  -5  11  15   -0.01    0.26
  -4 -11  15    1.78    0.45
  -4  11  15    1.62    0.35
  -3 -11  15    0.41    0.35
  -3  11  15   -0.14    0.26
  -2 -11  15    2.35    0.44
  -2  11  15    3.32    0.46
  -1 -11  15   15.23    0.80
  -1  11  15   15.32    0.78
   0 -11  15    6.94    0.54
   0  11  15    7.34    0.64
   1 -11  15    4.84    0.47
   1  11  15    4.14    0.54
   2 -11  15   49.24    1.17
   2  11  15   46.11    1.39
   3  11  15    1.33    0.43
   4  11  15    6.86    0.68
   5  11  15    8.16    0.66
   6  11  15    6.52    0.73
   7  11  15    1.55    0.49
   8  11  15    0.32    0.44
   9  11  15    2.25    0.58
  10  11  15    7.56    0.87
  11  11  15   -0.06    0.41
  12  11  15    5.31    0.87
 -14 -12  15    3.51    0.84
 -13 -12  15    1.42    0.68
 -12 -12  15    0.27    0.54
 -11 -12  15    0.01    0.50
 -10 -12  15    1.06    0.52
  -9 -12  15    0.82    0.46
  -8 -12  15    1.11    0.50
  -7 -12  15    1.70    0.50
  -6 -12  15    3.18    0.55
  -5 -12  15    0.26    0.39
  -5  12  15    0.56    0.31
  -4 -12  15    7.49    0.70
  -4  12  15    7.53    0.56
  -3 -12  15    0.33    0.37
  -3  12  15    0.87    0.32
  -2 -12  15   46.58    1.32
  -2  12  15   42.70    1.25
  -1 -12  15    0.56    0.34
  -1  12  15    1.15    0.38
   0 -12  15    2.22    0.44
   0  12  15    2.17    0.44
   1 -12  15   10.71    0.61
   1  12  15    9.84    0.73
   2 -12  15    0.48    0.31
   2  12  15    0.84    0.40
   3  12  15    6.02    0.67
   4  12  15    3.14    0.55
   5  12  15    0.81    0.42
   6  12  15   11.34    0.87
   7  12  15    2.30    0.56
   8  12  15   10.35    0.97
   9  12  15    0.78    0.50
  10  12  15    2.82    0.65
  11  12  15   -0.71    0.44
  12  12  15    1.04    0.53
 -13 -13  15   -0.36    0.51
 -12 -13  15    6.15    0.92
 -11 -13  15    0.36    0.50
 -10 -13  15    4.59    0.73
  -9 -13  15    1.55    0.55
  -8 -13  15   10.03    0.91
  -7 -13  15    1.28    0.51
  -6 -13  15    2.66    0.56
  -5 -13  15   -0.66    0.36
  -5  13  15    0.14    0.29
  -4 -13  15   -0.02    0.37
  -4  13  15    0.19    0.27
  -3 -13  15    0.30    0.37
  -3  13  15    0.12    0.34
  -2 -13  15    2.69    0.49
  -2  13  15    3.32    0.48
  -1 -13  15    2.61    0.46
  -1  13  15    2.76    0.47
   0 -13  15    5.08    0.53
   0  13  15    4.94    0.59
   1 -13  15    2.66    0.45
   1  13  15    3.39    0.53
   2  13  15   10.33    0.78
   3  13  15    0.58    0.42
   4  13  15    8.64    0.84
   5  13  15   10.22    0.91
   6  13  15    1.86    0.55
   7  13  15    0.86    0.50
   8  13  15    0.19    0.47
   9  13  15   -0.01    0.45
  10  13  15    1.20    0.53
  11  13  15    1.04    0.57
  12  13  15    2.97    0.69
 -13 -14  15    0.07    0.58
 -12 -14  15    1.32    0.64
 -11 -14  15   -0.10    0.52
 -10 -14  15    0.40    0.50
  -9 -14  15    0.19    0.48
  -8 -14  15    7.56    0.86
  -7 -14  15    0.62    0.48
  -6 -14  15    3.79    0.63
  -5 -14  15   -0.21    0.37
  -4 -14  15   10.52    0.83
  -4  14  15   11.20    0.70
  -3 -14  15    5.12    0.63
  -3  14  15    5.46    0.60
  -2 -14  15   13.53    0.82
  -2  14  15   14.26    0.84
  -1 -14  15   -0.02    0.37
  -1  14  15   -0.28    0.30
   0 -14  15    4.24    0.54
   0  14  15    5.54    0.63
   1 -14  15    6.34    0.59
   1  14  15    6.44    0.69
   2  14  15    1.16    0.47
   3  14  15    2.87    0.57
   4  14  15    2.46    0.57
   5  14  15    0.00    0.41
   6  14  15    9.20    0.91
   7  14  15    1.82    0.58
   8  14  15   13.19    1.05
   9  14  15    0.63    0.59
  10  14  15    1.90    0.64
  11  14  15    0.53    0.53
 -12 -15  15    0.85    0.62
 -11 -15  15    0.49    0.56
 -10 -15  15    5.93    0.83
  -9 -15  15    7.16    0.88
  -8 -15  15    6.00    0.81
  -7 -15  15    2.43    0.61
  -6 -15  15    4.06    0.67
  -5 -15  15   -0.14    0.44
  -4 -15  15    0.17    0.42
  -4  15  15    0.64    0.36
  -3 -15  15    1.38    0.46
  -3  15  15    0.61    0.40
  -2 -15  15    2.31    0.49
  -2  15  15    2.52    0.48
  -1 -15  15    3.35    0.52
  -1  15  15    4.05    0.58
   0 -15  15    6.39    0.61
   0  15  15    5.42    0.68
   1 -15  15   10.29    0.70
   1  15  15   11.57    0.90
   2  15  15    1.47    0.50
   3  15  15    0.27    0.35
   4  15  15    8.23    0.86
   5  15  15   13.07    1.00
   6  15  15   -0.27    0.43
   7  15  15    0.05    0.53
   8  15  15   -0.25    0.47
   9  15  15   -0.25    0.45
  10  15  15    1.00    0.59
  11  15  15    2.69    0.72
 -12 -16  15   -0.87    0.50
 -11 -16  15    0.33    0.53
 -10 -16  15   -0.69    0.47
  -9 -16  15    0.25    0.53
  -8 -16  15    0.17    0.51
  -7 -16  15    0.40    0.50
  -6 -16  15    1.74    0.58
  -5 -16  15    4.74    0.70
  -4 -16  15    6.72    0.76
  -3 -16  15    8.67    0.80
  -3  16  15    8.35    0.72
  -2 -16  15    4.15    0.61
  -2  16  15    2.91    0.51
  -1 -16  15   -0.27    0.39
  -1  16  15    0.95    0.42
   0 -16  15    3.65    0.52
   0  16  15    2.97    0.56
   1  16  15    9.12    0.84
   2  16  15    0.58    0.46
   3  16  15    2.80    0.61
   4  16  15    2.25    0.60
   5  16  15    3.06    0.67
   6  16  15    4.86    0.78
   7  16  15    3.32    0.70
   8  16  15    3.43    0.74
   9  16  15    5.46    0.87
  10  16  15    0.82    0.59
 -11 -17  15    1.03    0.65
 -10 -17  15    2.03    0.67
  -9 -17  15    5.34    0.84
  -8 -17  15   -0.21    0.52
  -7 -17  15    2.63    0.67
  -6 -17  15    3.48    0.70
  -5 -17  15    0.24    0.49
  -4 -17  15    0.41    0.48
  -3 -17  15    1.31    0.50
  -3  17  15    2.37    0.48
  -2 -17  15   -0.80    0.33
  -2  17  15    0.43    0.36
  -1 -17  15    4.24    0.59
  -1  17  15    2.88    0.53
   0 -17  15    5.57    0.66
   0  17  15    6.58    0.74
   1  17  15    6.59    0.79
   2  17  15    1.21    0.52
   3  17  15    1.45    0.57
   4  17  15    0.51    0.51
   5  17  15    6.04    0.85
   6  17  15    0.40    0.53
   7  17  15    2.14    0.66
   8  17  15    2.86    0.74
   9  17  15   -0.50    0.49
 -10 -18  15    0.82    0.63
  -9 -18  15    0.85    0.60
  -8 -18  15    0.14    0.54
  -7 -18  15   -0.31    0.48
  -6 -18  15    3.96    0.75
  -5 -18  15    4.45    0.72
  -4 -18  15   -0.74    0.48
  -3 -18  15    8.87    0.89
  -2 -18  15    1.09    0.49
  -2  18  15    1.57    0.47
  -1 -18  15    0.06    0.45
  -1  18  15   -0.62    0.40
   0  18  15    0.87    0.47
   1  18  15    1.31    0.52
   2  18  15    0.87    0.51
   3  18  15    1.79    0.59
   4  18  15   -0.35    0.47
   5  18  15   -0.60    0.45
   6  18  15    3.92    0.78
   7  18  15    2.19    0.68
   8  18  15    2.28    0.70
  -9 -19  15    3.39    0.84
  -8 -19  15   -0.87    0.49
  -7 -19  15    0.70    0.66
  -6 -19  15    0.88    0.57
  -5 -19  15    1.64    0.58
  -4 -19  15   -0.33    0.53
  -3 -19  15    0.27    0.54
  -2 -19  15   -0.55    0.41
  -2  19  15   -0.06    0.36
  -1 -19  15    1.77    0.59
  -1  19  15    1.11    0.49
   0  19  15    3.44    0.68
   1  19  15    1.49    0.53
   2  19  15   -0.08    0.49
   3  19  15    1.14    0.55
   4  19  15    1.33    0.59
   5  19  15    1.90    0.66
   6  19  15    0.41    0.57
   7  19  15    0.08    0.54
   8  19  15    0.99    0.69
  -8 -20  15   -0.70    0.51
  -7 -20  15    1.87    0.73
  -6 -20  15   -1.16    0.44
  -5 -20  15    5.23    0.87
  -4 -20  15   -0.67    0.46
  -3 -20  15    3.96    0.75
  -2 -20  15    0.90    0.52
  -1  20  15    2.56    0.63
   0  20  15   -0.12    0.43
   1  20  15    0.94    0.57
   2  20  15    0.50    0.57
   3  20  15    0.25    0.55
   4  20  15    0.61    0.57
   5  20  15    3.89    0.82
   6  20  15   -0.23    0.51
  -6 -21  15   -0.40    0.54
  -5 -21  15   -0.21    0.52
  -4 -21  15    0.09    0.51
  -3 -21  15   -0.85    0.45
   0  21  15   -0.37    0.42
   1  21  15    4.65    0.82
   2  21  15   -0.32    0.54
   3  21  15    1.89    0.63
   4  21  15    0.52    0.58
   5  21  15    1.25    0.64
  -4 -22  15   -0.38    0.57
  -3 -22  15    0.13    1.00
   0  22  15    0.40    0.55
   1  22  15    1.46    0.62
   2  22  15   -0.20    0.57
   3  22  15    0.00    0.60
 -11   0  16   -0.45    0.32
 -10   0  16    9.71    0.70
  -9   0  16   -0.47    0.31
  -8   0  16    1.53    0.38
  -7   0  16    0.19    0.31
  -6   0  16   44.72    1.16
  -5   0  16    0.03    0.25
  -4   0  16   24.23    0.81
  -3   0  16    0.01    0.24
  -2   0  16   46.19    1.11
  -1   0  16   -0.03    0.22
   0   0  16   53.11    1.17
   1   0  16    0.20    0.22
   2   0  16  158.91    2.45
   3   0  16   -0.09    0.21
   4   0  16   14.53    0.62
   5   0  16    0.28    0.24
   6   0  16   22.99    0.80
   7   0  16    0.31    0.26
 -12  -1  16   24.98    1.03
 -11  -1  16   -0.09    0.29
 -11   1  16    0.27    0.31
 -10  -1  16   11.68    0.75
 -10   1  16   10.76    0.71
  -9  -1  16    0.47    0.32
  -9   1  16    0.50    0.31
  -8  -1  16   35.97    1.10
  -8   1  16   36.10    1.10
  -7  -1  16    0.49    0.32
  -7   1  16    0.31    0.35
  -6  -1  16   21.20    0.82
  -6   1  16   21.84    0.82
  -5  -1  16    3.90    0.44
  -5   1  16    3.49    0.39
  -4  -1  16    1.07    0.30
  -4   1  16    1.34    0.32
  -3  -1  16    5.98    0.47
  -3   1  16    6.02    0.48
  -2  -1  16  111.60    1.90
  -2   1  16  109.15    1.89
  -1  -1  16   -0.25    0.21
  -1   1  16   -0.05    0.22
   0  -1  16   42.75    1.04
   0   1  16   43.84    1.06
   1  -1  16    1.68    0.30
   1   1  16    1.88    0.32
   2  -1  16   35.34    0.93
   2   1  16   35.26    0.96
   3  -1  16    3.14    0.38
   3   1  16    3.05    0.38
   4  -1  16   66.05    1.35
   4   1  16   62.90    1.37
   5  -1  16    6.42    0.48
   5   1  16    6.05    0.51
   6  -1  16    1.15    0.28
   6   1  16    1.06    0.29
   7   1  16    2.87    0.39
   8   1  16   13.08    0.67
   9   1  16    0.44    0.26
 -12  -2  16    2.81    0.50
 -11  -2  16    0.42    0.36
 -10  -2  16    6.61    0.64
 -10   2  16    6.10    0.59
  -9  -2  16    1.63    0.44
  -9   2  16    1.37    0.40
  -8  -2  16   19.62    0.84
  -8   2  16   19.35    0.80
  -7  -2  16   22.96    0.88
  -7   2  16   22.84    0.85
  -6  -2  16   82.21    1.66
  -6   2  16   84.49    1.66
  -5  -2  16    2.16    0.37
  -5   2  16    1.68    0.35
  -4  -2  16   76.70    1.54
  -4   2  16   78.28    1.54
  -3  -2  16    0.38    0.21
  -3   2  16    0.39    0.26
  -2  -2  16    0.17    0.24
  -2   2  16    0.25    0.26
  -1  -2  16   12.39    0.58
  -1   2  16   13.09    0.57
   0  -2  16   30.72    0.87
   0   2  16   30.02    0.89
   1  -2  16    2.06    0.32
   1   2  16    2.08    0.34
   2  -2  16   76.56    1.46
   2   2  16   74.38    1.51
   3  -2  16    2.37    0.33
   3   2  16    2.02    0.33
   4  -2  16   18.95    0.70
   4   2  16   20.02    0.76
   5  -2  16    9.13    0.49
   5   2  16    9.07    0.56
   6   2  16   38.63    1.09
   7   2  16    4.37    0.48
   8   2  16   16.74    0.78
   9   2  16    0.04    0.27
 -13  -3  16    3.49    0.57
 -12  -3  16   18.24    0.98
 -11  -3  16    1.83    0.46
 -10  -3  16    5.08    0.58
 -10   3  16    4.24    0.54
  -9  -3  16    4.41    0.53
  -9   3  16    5.86    0.54
  -8  -3  16   30.96    1.06
  -8   3  16   32.11    1.01
  -7  -3  16    2.56    0.44
  -7   3  16    3.10    0.42
  -6  -3  16    0.26    0.30
  -6   3  16   -0.09    0.27
  -5  -3  16   10.20    0.56
  -5   3  16   11.73    0.61
  -4  -3  16    0.48    0.23
  -4   3  16    0.40    0.28
  -3  -3  16   60.59    1.32
  -3   3  16   59.79    1.31
  -2  -3  16  112.75    1.94
  -2   3  16  113.23    1.95
  -1  -3  16   17.35    0.66
  -1   3  16   16.10    0.67
   0  -3  16   48.18    1.09
   0   3  16   48.97    1.16
   1  -3  16   34.67    0.92
   1   3  16   36.57    1.00
   2  -3  16    7.86    0.46
   2   3  16    7.09    0.46
   3  -3  16    5.88    0.42
   3   3  16    6.58    0.50
   4  -3  16   37.13    0.96
   4   3  16   36.41    1.05
   5   3  16   19.71    0.79
   6   3  16    1.01    0.31
   7   3  16    4.88    0.52
   8   3  16    9.04    0.60
   9   3  16    1.89    0.37
  10   3  16    9.97    0.71
 -13  -4  16    4.15    0.63
 -12  -4  16    1.80    0.51
 -11  -4  16    1.78    0.50
 -10  -4  16    5.66    0.63
  -9  -4  16    0.72    0.38
  -9   4  16    1.19    0.36
  -8  -4  16    9.21    0.67
  -8   4  16    9.97    0.59
  -7  -4  16   22.53    0.91
  -7   4  16   24.49    0.87
  -6  -4  16   13.40    0.72
  -6   4  16   12.74    0.67
  -5  -4  16    1.36    0.35
  -5   4  16    1.13    0.36
  -4  -4  16   44.89    1.13
  -4   4  16   43.53    1.10
  -3  -4  16   20.10    0.72
  -3   4  16   18.89    0.74
  -2  -4  16    0.41    0.22
  -2   4  16    0.04    0.20
  -1  -4  16    9.83    0.54
  -1   4  16    9.42    0.51
   0  -4  16   42.10    1.00
   0   4  16   41.06    1.08
   1  -4  16    8.09    0.48
   1   4  16    8.29    0.54
   2  -4  16   54.33    1.17
   2   4  16   54.66    1.29
   3  -4  16    9.11    0.48
   3   4  16    8.06    0.55
   4  -4  16   52.81    1.15
   4   4  16   51.90    1.30
   5   4  16   21.16    0.84
   6   4  16   15.39    0.75
   7   4  16    1.92    0.39
   8   4  16    3.70    0.49
   9   4  16    3.79    0.50
  10   4  16    4.94    0.59
 -13  -5  16    2.71    0.55
 -12  -5  16    5.41    0.69
 -11  -5  16    9.50    0.81
 -10  -5  16    2.59    0.51
  -9  -5  16    9.04    0.70
  -8  -5  16   16.69    0.85
  -8   5  16   14.57    0.67
  -7  -5  16    6.15    0.60
  -7   5  16    5.37    0.49
  -6  -5  16    1.58    0.40
  -6   5  16    1.43    0.34
  -5  -5  16    2.76    0.39
  -5   5  16    2.08    0.36
  -4  -5  16    2.99    0.43
  -4   5  16    2.37    0.37
  -3  -5  16   69.02    1.47
  -3   5  16   70.52    1.46
  -2  -5  16   87.91    1.66
  -2   5  16   89.68    1.70
  -1  -5  16   13.77    0.61
  -1   5  16   12.67    0.63
   0  -5  16   23.91    0.77
   0   5  16   23.01    0.82
   1  -5  16   74.52    1.45
   1   5  16   74.85    1.57
   2  -5  16    1.03    0.30
   2   5  16    0.88    0.31
   3  -5  16    0.49    0.25
   3   5  16    0.62    0.30
   4   5  16   17.10    0.78
   5  -5  16    5.46    0.65
   5   5  16    6.15    0.57
   6   5  16   -0.22    0.26
   7   5  16    1.84    0.41
   8   5  16    2.43    0.44
   9   5  16    1.86    0.44
  10   5  16    7.03    0.69
 -14  -6  16    1.71    0.57
 -13  -6  16    1.71    0.55
 -12  -6  16    0.29    0.42
 -11  -6  16    3.58    0.58
 -10  -6  16    5.17    0.64
  -9  -6  16   -0.24    0.33
  -8  -6  16    1.27    0.42
  -8   6  16    1.67    0.36
  -7  -6  16   29.28    1.08
  -7   6  16   29.54    0.91
  -6  -6  16   24.21    0.91
  -6   6  16   23.53    0.82
  -5  -6  16    9.65    0.65
  -5   6  16    9.21    0.61
  -4  -6  16    4.89    0.47
  -4   6  16    3.91    0.43
  -3  -6  16   21.17    0.82
  -3   6  16   20.44    0.78
  -2  -6  16    0.11    0.27
  -2   6  16    0.01    0.27
  -1  -6  16   -0.08    0.23
  -1   6  16    0.02    0.25
   0  -6  16   21.86    0.76
   0   6  16   22.56    0.83
   1  -6  16    0.15    0.23
   1   6  16   -0.26    0.25
   2  -6  16   22.94    0.74
   2   6  16   21.80    0.86
   3  -6  16   11.38    0.55
   3   6  16    8.69    0.60
   4   6  16   12.09    0.70
   5   6  16   24.09    0.95
   6   6  16   12.47    0.74
   7   6  16    3.30    0.49
   8   6  16   21.55    0.97
   9   6  16    7.23    0.69
  10   6  16   -0.02    0.37
  11   6  16    0.38    0.41
 -14  -7  16    3.21    0.72
 -13  -7  16    4.53    0.69
 -12  -7  16    0.40    0.44
 -11  -7  16   11.63    0.97
 -10  -7  16    8.34    0.79
  -9  -7  16    9.68    0.77
  -8  -7  16    2.79    0.51
  -7  -7  16    5.68    0.61
  -7   7  16    5.92    0.52
  -6  -7  16    2.60    0.47
  -6   7  16    2.49    0.38
  -5  -7  16    1.99    0.43
  -5   7  16    2.26    0.37
  -4  -7  16    2.28    0.42
  -4   7  16    2.50    0.39
  -3  -7  16   57.09    1.38
  -3   7  16   59.29    1.35
  -2  -7  16   18.39    0.73
  -2   7  16   17.71    0.75
  -1  -7  16   15.32    0.69
  -1   7  16   15.93    0.69
   0  -7  16   33.91    0.94
   0   7  16   30.95    0.96
   1  -7  16   47.98    1.13
   1   7  16   49.65    1.29
   2  -7  16    2.32    0.34
   2   7  16    2.51    0.39
   3  -7  16    3.96    0.43
   3   7  16    2.81    0.45
   4   7  16    8.43    0.64
   5   7  16    3.40    0.50
   6   7  16    5.25    0.60
   7   7  16    6.90    0.68
   8   7  16    0.52    0.36
   9   7  16    0.71    0.38
  10   7  16    1.48    0.49
  11   7  16   16.87    1.04
 -14  -8  16    3.54    0.71
 -13  -8  16    3.38    0.66
 -12  -8  16    0.17    0.49
 -11  -8  16    3.56    0.63
 -10  -8  16    7.74    0.79
  -9  -8  16    1.50    0.48
  -8  -8  16    0.99    0.42
  -7  -8  16   35.64    1.23
  -7   8  16   38.33    1.05
  -6  -8  16   13.88    0.79
  -6   8  16   11.57    0.64
  -5  -8  16   11.58    0.67
  -5   8  16   13.02    0.67
  -4  -8  16    0.16    0.26
  -4   8  16    0.15    0.27
  -3  -8  16   23.15    0.89
  -3   8  16   22.36    0.84
  -2  -8  16    0.29    0.31
  -2   8  16    0.82    0.33
  -1  -8  16    3.73    0.44
  -1   8  16    3.86    0.47
   0  -8  16    2.30    0.36
   0   8  16    1.95    0.35
   1  -8  16    0.47    0.26
   1   8  16    0.34    0.30
   2  -8  16   14.97    0.65
   2   8  16   13.86    0.75
   3   8  16   26.98    1.02
   4   8  16    9.19    0.68
   5   8  16   18.58    0.91
   6   8  16   10.03    0.74
   7   8  16   21.08    1.01
   8   8  16   15.77    0.92
   9   8  16    6.78    0.74
  10   8  16    2.00    0.51
  11   8  16   -0.46    0.38
  12   8  16    0.23    0.62
 -15  -9  16   -0.90    0.56
 -14  -9  16   -0.64    0.47
 -13  -9  16    5.70    0.79
 -12  -9  16    3.78    0.70
 -11  -9  16    9.73    0.91
 -10  -9  16    4.15    0.65
  -9  -9  16   11.23    0.85
  -8  -9  16    1.07    0.43
  -7  -9  16    0.10    0.36
  -6  -9  16    5.97    0.62
  -6   9  16    5.73    0.51
  -5  -9  16   -0.07    0.25
  -5   9  16   -0.01    0.28
  -4  -9  16    0.17    0.33
  -4   9  16   -0.47    0.22
  -3  -9  16   25.51    0.96
  -3   9  16   26.72    0.92
  -2  -9  16    1.35    0.36
  -2   9  16    1.48    0.37
  -1  -9  16   43.22    1.18
  -1   9  16   40.26    1.18
   0  -9  16    0.73    0.30
   0   9  16    1.19    0.37
   1  -9  16   38.74    1.05
   1   9  16   38.19    1.18
   2  -9  16    8.27    0.51
   2   9  16    8.30    0.66
   3   9  16   12.74    0.77
   4   9  16   10.30    0.72
   5   9  16   10.59    0.76
   6   9  16    0.03    0.34
   7   9  16   14.26    0.90
   8   9  16    1.68    0.46
   9   9  16    5.00    0.70
  10   9  16   -0.10    0.46
  11   9  16   20.55    1.16
  12   9  16    2.85    0.62
 -14 -10  16   -0.69    0.44
 -13 -10  16    0.96    0.59
 -12 -10  16    0.11    0.49
 -11 -10  16    0.91    0.50
 -10 -10  16    2.48    0.57
  -9 -10  16    1.89    0.51
  -8 -10  16    1.16    0.47
  -7 -10  16   16.84    0.88
  -6 -10  16    0.60    0.41
  -6  10  16    1.24    0.34
  -5 -10  16    2.44    0.48
  -5  10  16    2.41    0.41
  -4 -10  16   -0.20    0.24
  -4  10  16    0.57    0.30
  -3 -10  16   13.69    0.77
  -3  10  16   14.22    0.71
  -2 -10  16    0.10    0.31
  -2  10  16    0.26    0.32
  -1 -10  16    0.89    0.34
  -1  10  16    1.37    0.38
   0 -10  16    0.02    0.26
   0  10  16    0.26    0.32
   1 -10  16    0.78    0.33
   1  10  16    0.70    0.36
   2 -10  16    0.15    0.28
   2  10  16   -0.07    0.32
   3  10  16   30.29    1.14
   4  10  16    2.41    0.48
   5  10  16   10.00    0.77
   6  10  16    1.77    0.49
   7  10  16   22.12    1.11
   8  10  16    6.17    0.74
   9  10  16    5.63    0.78
  10  10  16   -0.43    0.37
  11  10  16   -0.36    0.39
  12  10  16    1.03    0.48
 -14 -11  16    0.28    0.62
 -13 -11  16    5.05    0.83
 -12 -11  16    1.84    0.62
 -11 -11  16    3.83    0.69
 -10 -11  16   -0.09    0.41
  -9 -11  16   10.97    0.90
  -8 -11  16    0.05    0.40
  -7 -11  16    1.59    0.47
  -6 -11  16   -0.24    0.36
  -5 -11  16    0.43    0.33
  -5  11  16    0.93    0.30
  -4 -11  16    1.00    0.40
  -4  11  16    1.53    0.35
  -3 -11  16    7.04    0.65
  -3  11  16    5.94    0.56
  -2 -11  16    1.60    0.42
  -2  11  16    1.66    0.40
  -1 -11  16   38.86    1.16
  -1  11  16   36.67    1.18
   0 -11  16    3.59    0.46
   0  11  16    3.32    0.50
   1 -11  16   25.11    0.87
   1  11  16   25.03    1.03
   2 -11  16    2.53    0.39
   2  11  16    2.77    0.48
   3  11  16    2.04    0.47
   4  11  16    0.13    0.34
   5  11  16    2.50    0.52
   6  11  16    2.26    0.53
   7  11  16    7.56    0.79
   8  11  16    1.44    0.51
   9  11  16    2.34    0.58
  10  11  16    3.47    0.68
  11  11  16    8.51    0.98
  12  11  16    1.21    0.59
 -14 -12  16   -0.36    0.59
 -13 -12  16   -0.16    0.50
 -12 -12  16    0.05    0.47
 -11 -12  16    0.38    0.51
 -10 -12  16    0.28    0.49
  -9 -12  16    5.86    0.77
  -8 -12  16    0.89    0.50
  -7 -12  16   10.15    0.76
  -6 -12  16    0.54    0.42
  -5 -12  16   19.52    1.00
  -5  12  16   18.04    0.79
  -4 -12  16    2.77    0.52
  -4  12  16    2.41    0.42
  -3 -12  16   12.61    0.79
  -3  12  16   12.70    0.76
  -2 -12  16    1.51    0.42
  -2  12  16    1.16    0.37
  -1 -12  16    0.04    0.32
  -1  12  16    0.50    0.35
   0 -12  16    0.34    0.32
   0  12  16   -0.14    0.32
   1 -12  16    1.42    0.35
   1  12  16    0.67    0.37
   2 -12  16    0.19    0.29
   2  12  16    0.16    0.35
   3  12  16   13.87    0.87
   4  12  16    1.98    0.50
   5  12  16   24.39    1.16
   6  12  16    6.95    0.80
   7  12  16   15.31    1.02
   8  12  16    4.25    0.71
   9  12  16    8.02    0.93
  10  12  16   -1.45    0.34
  11  12  16    0.34    0.47
  12  12  16   -0.21    0.41
 -13 -13  16    0.30    0.58
 -12 -13  16    6.36    0.90
 -11 -13  16    4.07    0.75
 -10 -13  16    0.00    0.48
  -9 -13  16    9.66    0.94
  -8 -13  16    1.81    0.56
  -7 -13  16    1.16    0.49
  -6 -13  16   -0.81    0.34
  -5 -13  16    2.29    0.53
  -5  13  16    2.02    0.41
  -4 -13  16    0.11    0.37
  -4  13  16    0.07    0.32
  -3 -13  16   13.94    0.84
  -3  13  16   14.06    0.80
  -2 -13  16    1.09    0.42
  -2  13  16    1.53    0.41
  -1 -13  16   15.25    0.81
  -1  13  16   16.99    0.87
   0 -13  16    1.80    0.39
   0  13  16    1.04    0.41
   1 -13  16    7.56    0.63
   1  13  16    6.54    0.70
   2  13  16   15.17    0.91
   3  13  16    8.10    0.80
   4  13  16    0.72    0.45
   5  13  16    0.62    0.46
   6  13  16   -0.15    0.38
   7  13  16    2.62    0.62
   8  13  16    0.15    0.44
   9  13  16    3.88    0.73
  10  13  16    2.65    0.67
  11  13  16    8.44    1.02
  12  13  16   -0.26    0.45
 -13 -14  16   -0.42    0.53
 -12 -14  16    0.36    0.64
 -11 -14  16   -0.18    0.51
 -10 -14  16    1.50    0.61
  -9 -14  16    0.89    0.53
  -8 -14  16    2.13    0.60
  -7 -14  16    0.01    0.43
  -6 -14  16   -0.56    0.39
  -5 -14  16   12.82    0.90
  -4 -14  16    4.00    0.61
  -4  14  16    3.74    0.48
  -3 -14  16    3.42    0.56
  -3  14  16    5.44    0.61
  -2 -14  16    2.65    0.50
  -2  14  16    2.56    0.50
  -1 -14  16    0.92    0.40
  -1  14  16    2.05    0.47
   0 -14  16    2.21    0.43
   0  14  16    2.38    0.50
   1 -14  16    4.70    0.55
   1  14  16    4.41    0.61
   2  14  16   -0.66    0.34
   3  14  16    6.78    0.77
   4  14  16    0.12    0.32
   5  14  16   13.34    0.97
   6  14  16   15.11    1.07
   7  14  16    8.16    0.94
   8  14  16    0.63    0.53
   9  14  16    2.36    0.68
  10  14  16    1.06    0.57
  11  14  16   -0.33    0.45
 -12 -15  16    4.17    0.82
 -11 -15  16    1.89    0.73
 -10 -15  16    0.75    0.58
  -9 -15  16    2.11    0.63
  -8 -15  16    0.28    0.51
  -7 -15  16   -0.15    0.45
  -6 -15  16    0.56    0.48
  -5 -15  16    0.84    0.49
  -4 -15  16    2.07    0.54
  -4  15  16    2.66    0.46
  -3 -15  16    3.90    0.59
  -3  15  16    4.32    0.56
  -2 -15  16    6.79    0.71
  -2  15  16    4.48    0.58
  -1 -15  16    7.61    0.71
  -1  15  16    8.69    0.76
   0 -15  16    0.00    0.37
   0  15  16    1.47    0.46
   1 -15  16    1.02    0.37
   1  15  16    1.25    0.48
   2  15  16   11.94    0.90
   3  15  16    8.45    0.85
   4  15  16    1.85    0.54
   5  15  16    1.34    0.54
   6  15  16    1.02    0.53
   7  15  16    0.06    0.49
   8  15  16   -0.19    0.54
   9  15  16    0.98    0.55
  10  15  16    2.62    0.71
 -11 -16  16    0.66    0.57
 -10 -16  16    0.52    0.57
  -9 -16  16    2.08    0.66
  -8 -16  16    3.48    0.70
  -7 -16  16    0.97    0.56
  -6 -16  16    1.30    0.54
  -5 -16  16    6.97    0.80
  -4 -16  16    1.22    0.51
  -3 -16  16    0.17    0.42
  -3  16  16    0.78    0.38
  -2 -16  16    3.02    0.57
  -2  16  16    3.96    0.58
  -1 -16  16    1.53    0.47
  -1  16  16    1.82    0.49
   0 -16  16    0.59    0.43
   0  16  16   -0.12    0.44
   1  16  16    1.19    0.49
   2  16  16    1.27    0.48
   3  16  16    6.09    0.80
   4  16  16    2.49    0.63
   5  16  16    3.43    0.68
   6  16  16    8.79    0.99
   7  16  16    3.81    0.75
   8  16  16    0.08    0.51
   9  16  16    1.71    0.65
  10  16  16    0.88    0.61
 -11 -17  16   -0.53    0.56
 -10 -17  16    0.32    0.66
  -9 -17  16    2.14    0.67
  -8 -17  16    0.00    0.52
  -7 -17  16    0.28    0.51
  -6 -17  16    2.15    0.62
  -5 -17  16    0.95    0.55
  -4 -17  16    3.53    0.66
  -3 -17  16    0.89    0.49
  -3  17  16    0.77    0.41
  -2 -17  16    2.99    0.62
  -2  17  16    2.97    0.57
  -1 -17  16    4.56    0.61
  -1  17  16    5.97    0.69
   0  17  16    2.87    0.56
   1  17  16    0.30    0.46
   2  17  16    6.77    0.81
   3  17  16    3.06    0.66
   4  17  16   -0.23    0.46
   5  17  16    0.03    0.51
   6  17  16   -0.53    0.47
   7  17  16    0.02    0.53
   8  17  16   -0.04    0.54
   9  17  16    3.73    0.89
 -10 -18  16   -0.36    0.55
  -9 -18  16    3.58    0.81
  -8 -18  16    2.53    0.68
  -7 -18  16   -0.16    0.51
  -6 -18  16    2.56    0.67
  -5 -18  16    2.73    0.68
  -4 -18  16    1.04    0.61
  -3 -18  16    0.77    0.55
  -2 -18  16    0.78    0.49
  -2  18  16    0.34    0.44
  -1 -18  16    4.23    0.65
  -1  18  16    4.13    0.68
   0  18  16    0.09    0.47
   1  18  16    0.66    0.47
   2  18  16    0.35    0.50
   3  18  16    6.34    0.82
   4  18  16    3.11    0.71
   5  18  16    2.19    0.67
   6  18  16   15.29    1.21
   7  18  16    0.20    0.53
   8  18  16    2.61    0.81
  -9 -19  16    0.95    0.63
  -8 -19  16    0.12    0.60
  -7 -19  16    0.56    0.60
  -6 -19  16    0.48    0.56
  -5 -19  16    0.30    0.53
  -4 -19  16    2.08    0.62
  -3 -19  16    0.30    0.58
  -2 -19  16    1.20    0.54
  -2  19  16    2.03    0.55
  -1 -19  16    3.00    0.75
  -1  19  16    3.47    0.63
   0  19  16    5.83    0.77
   1  19  16   -0.10    0.44
   2  19  16    6.24    0.83
   3  19  16    0.37    0.56
   4  19  16   -0.53    0.47
   5  19  16   -0.29    0.52
   6  19  16    0.05    0.53
   7  19  16    0.04    0.58
  -8 -20  16   -0.26    0.58
  -7 -20  16    0.68    0.60
  -6 -20  16   -0.07    0.53
  -5 -20  16    2.61    0.67
  -4 -20  16    1.83    0.70
  -3 -20  16   -0.21    0.56
  -2 -20  16    1.90    0.60
  -1  20  16    0.35    0.46
   0  20  16    0.17    0.47
   1  20  16   -0.06    0.49
   2  20  16    1.07    0.55
   3  20  16    0.19    0.53
   4  20  16    4.92    0.91
   5  20  16   -0.84    0.43
   6  20  16    3.30    0.76
  -6 -21  16    0.20    0.64
  -5 -21  16    1.04    0.70
  -4 -21  16    1.00    0.61
  -3 -21  16    0.11    0.54
   0  21  16    1.73    0.62
   1  21  16    1.58    0.60
   2  21  16    1.61    0.63
   3  21  16    2.83    0.73
   4  21  16    0.00    0.57
  -4 -22  16   -0.06    0.62
   0  22  16    0.48    0.49
   1  22  16    0.34    0.50
   2  22  16    0.74    0.56
 -11   0  17   -0.13    0.32
 -10   0  17   -0.29    0.34
  -9   0  17   17.56    0.82
  -8   0  17   -0.21    0.30
  -7   0  17   33.44    1.05
  -6   0  17    0.45    0.33
  -5   0  17   35.27    1.03
  -4   0  17   -0.10    0.20
  -3   0  17    8.09    0.54
  -2   0  17    0.02    0.25
  -1   0  17   48.62    1.13
   0   0  17    0.05    0.24
   1   0  17   17.15    0.69
   2   0  17   -0.20    0.21
   3   0  17    0.98    0.28
   4   0  17   -0.48    0.19
   5   0  17  157.03    2.53
   6   0  17   -0.06    0.21
   7   0  17    5.49    0.50
   8   0  17    0.29    0.25
 -12  -1  17    0.21    0.42
 -11  -1  17    8.30    0.71
 -11   1  17    7.96    0.64
 -10  -1  17    1.00    0.37
 -10   1  17    0.43    0.33
  -9  -1  17    6.13    0.59
  -9   1  17    7.19    0.64
  -8  -1  17    4.12    0.55
  -8   1  17    4.14    0.50
  -7  -1  17    5.44    0.55
  -7   1  17    5.75    0.55
  -6  -1  17    8.64    0.61
  -6   1  17    7.21    0.58
  -5  -1  17    3.43    0.44
  -5   1  17    3.24    0.44
  -4  -1  17   -0.01    0.27
  -4   1  17    0.14    0.21
  -3  -1  17   99.24    1.83
  -3   1  17  105.31    1.88
  -2  -1  17    0.62    0.29
  -2   1  17    0.88    0.28
  -1  -1  17   72.84    1.47
  -1   1  17   72.35    1.47
   0  -1  17    0.16    0.24
   0   1  17    0.42    0.26
   1  -1  17  130.35    2.15
   1   1  17  131.62    2.18
   2  -1  17   -0.22    0.21
   2   1  17   -0.20    0.22
   3  -1  17   13.96    0.62
   3   1  17   12.35    0.62
   4  -1  17    0.85    0.27
   4   1  17    0.52    0.27
   5  -1  17   13.55    0.64
   5   1  17   13.97    0.70
   6  -1  17    0.41    0.25
   6   1  17    0.06    0.24
   7  -1  17   16.36    0.72
   7   1  17   17.70    0.75
   8   1  17   -0.13    0.19
 -12  -2  17    0.10    0.40
 -11  -2  17    7.46    0.69
 -10  -2  17    0.10    0.32
 -10   2  17   -0.35    0.32
  -9  -2  17   17.36    0.84
  -9   2  17   16.91    0.83
  -8  -2  17    3.97    0.51
  -8   2  17    3.22    0.49
  -7  -2  17   26.60    0.97
  -7   2  17   25.57    0.91
  -6  -2  17    4.79    0.48
  -6   2  17    4.21    0.48
  -5  -2  17    3.43    0.44
  -5   2  17    3.69    0.44
  -4  -2  17   30.21    0.95
  -4   2  17   29.11    0.92
  -3  -2  17    3.56    0.39
  -3   2  17    3.56    0.38
  -2  -2  17    9.52    0.56
  -2   2  17   11.13    0.60
  -1  -2  17   21.79    0.77
  -1   2  17   21.78    0.78
   0  -2  17    7.50    0.50
   0   2  17    8.44    0.49
   1  -2  17   11.54    0.57
   1   2  17   12.06    0.62
   2  -2  17    7.54    0.52
   2   2  17    8.03    0.54
   3  -2  17   17.23    0.67
   3   2  17   14.98    0.68
   4  -2  17    0.08    0.25
   4   2  17   -0.03    0.23
   5  -2  17  115.12    1.99
   5   2  17  116.43    2.11
   6  -2  17    5.67    0.50
   6   2  17    5.75    0.54
   7   2  17    8.67    0.62
   8   2  17   -0.08    0.26
   9   2  17    0.97    0.32
 -13  -3  17   15.47    0.97
 -12  -3  17    5.48    0.66
 -11  -3  17    6.94    0.68
 -10  -3  17    2.33    0.51
 -10   3  17    3.20    0.47
  -9  -3  17   10.17    0.71
  -9   3  17    9.64    0.67
  -8  -3  17    0.95    0.37
  -8   3  17    0.69    0.33
  -7  -3  17    2.38    0.43
  -7   3  17    2.05    0.42
  -6  -3  17   20.99    0.81
  -6   3  17   20.55    0.84
  -5  -3  17   18.65    0.78
  -5   3  17   17.99    0.79
  -4  -3  17    7.71    0.55
  -4   3  17    7.35    0.54
  -3  -3  17   89.43    1.72
  -3   3  17   87.43    1.69
  -2  -3  17   11.68    0.61
  -2   3  17   11.32    0.61
  -1  -3  17   27.91    0.84
  -1   3  17   27.95    0.86
   0  -3  17   12.89    0.61
   0   3  17   13.55    0.65
   1  -3  17   93.71    1.70
   1   3  17   95.36    1.80
   2  -3  17    0.92    0.27
   2   3  17    1.10    0.31
   3  -3  17    2.44    0.34
   3   3  17    1.62    0.35
   4  -3  17    2.85    0.38
   4   3  17    2.11    0.38
   5  -3  17    6.12    0.46
   5   3  17    6.13    0.55
   6   3  17    8.80    0.60
   7   3  17    6.90    0.56
   8   3  17    0.08    0.27
   9   3  17   14.30    0.76
 -13  -4  17    0.62    0.48
 -12  -4  17    4.43    0.63
 -11  -4  17    2.82    0.54
 -10  -4  17    0.84    0.39
  -9  -4  17    3.29    0.52
  -9   4  17    3.09    0.46
  -8  -4  17    2.74    0.44
  -8   4  17    2.14    0.39
  -7  -4  17   21.03    0.91
  -7   4  17   20.17    0.83
  -6  -4  17    2.16    0.43
  -6   4  17    2.59    0.43
  -5  -4  17   10.74    0.66
  -5   4  17    9.11    0.59
  -4  -4  17   46.87    1.22
  -4   4  17   49.26    1.21
  -3  -4  17   17.31    0.73
  -3   4  17   18.16    0.71
  -2  -4  17    5.74    0.51
  -2   4  17    5.76    0.51
  -1  -4  17   11.23    0.59
  -1   4  17   11.92    0.58
   0  -4  17    0.10    0.24
   0   4  17    0.03    0.27
   1  -4  17    5.12    0.45
   1   4  17    4.36    0.44
   2  -4  17   39.33    1.00
   2   4  17   38.87    1.08
   3  -4  17   17.97    0.69
   3   4  17   18.18    0.78
   4  -4  17    8.49    0.52
   4   4  17    8.44    0.59
   5   4  17   41.11    1.19
   6   4  17   19.93    0.86
   7   4  17    7.36    0.59
   8   4  17    1.21    0.36
   9   4  17    1.32    0.42
  10   4  17    1.35    0.43
 -13  -5  17   10.42    0.92
 -12  -5  17   11.45    0.95
 -11  -5  17    4.26    0.62
 -10  -5  17    2.17    0.48
  -9  -5  17   -0.03    0.33
  -8  -5  17    0.40    0.37
  -8   5  17    0.03    0.31
  -7  -5  17   -0.20    0.33
  -7   5  17    0.10    0.31
  -6  -5  17    0.28    0.35
  -6   5  17    0.03    0.32
  -5  -5  17   27.11    0.98
  -5   5  17   27.06    0.90
  -4  -5  17    9.29    0.62
  -4   5  17    9.22    0.60
  -3  -5  17   23.08    0.85
  -3   5  17   22.79    0.84
  -2  -5  17    8.10    0.55
  -2   5  17    7.75    0.57
  -1  -5  17    7.62    0.53
  -1   5  17    7.24    0.55
   0  -5  17   35.05    0.97
   0   5  17   35.66    1.04
   1  -5  17   55.04    1.24
   1   5  17   56.78    1.36
   2  -5  17    8.16    0.50
   2   5  17    8.30    0.59
   3  -5  17    1.70    0.30
   3   5  17    1.90    0.38
   4  -5  17   -0.09    0.22
   4   5  17   -0.31    0.26
   5   5  17    1.25    0.36
   6   5  17   18.00    0.86
   7   5  17    9.63    0.68
   8   5  17    0.76    0.37
   9   5  17   20.20    0.95
  10   5  17   27.13    1.17
 -14  -6  17    1.86    0.57
 -13  -6  17    1.64    0.54
 -12  -6  17    6.23    0.76
 -11  -6  17    0.43    0.41
 -10  -6  17    0.10    0.38
  -9  -6  17   21.61    1.01
  -8  -6  17   18.11    0.92
  -8   6  17   18.40    0.78
  -7  -6  17    6.51    0.64
  -7   6  17    7.65    0.59
  -6  -6  17    6.34    0.62
  -6   6  17    6.57    0.53
  -5  -6  17    0.50    0.28
  -5   6  17    0.28    0.33
  -4  -6  17    4.64    0.51
  -4   6  17    5.00    0.49
  -3  -6  17   30.00    0.98
  -3   6  17   31.11    0.97
  -2  -6  17   15.80    0.71
  -2   6  17   14.43    0.71
  -1  -6  17    4.76    0.47
  -1   6  17    4.51    0.48
   0  -6  17    0.43    0.27
   0   6  17    0.48    0.30
   1  -6  17    1.83    0.33
   1   6  17    1.30    0.36
   2  -6  17   39.40    1.04
   2   6  17   40.02    1.18
   3  -6  17   25.21    0.79
   3   6  17   27.71    0.99
   4   6  17   16.63    0.81
   5   6  17   52.26    1.42
   6   6  17   35.30    1.19
   7   6  17    0.04    0.30
   8   6  17    0.10    0.32
   9   6  17    0.39    0.32
  10   6  17    1.24    0.42
  11   6  17    0.12    0.36
 -14  -7  17    1.57    0.66
 -13  -7  17    4.54    0.77
 -12  -7  17   13.62    0.97
 -11  -7  17    0.48    0.45
 -10  -7  17    1.17    0.47
  -9  -7  17    0.17    0.38
  -8  -7  17    1.30    0.44
  -7  -7  17   10.65    0.76
  -7   7  17    8.58    0.57
  -6  -7  17    4.17    0.55
  -6   7  17    4.23    0.48
  -5  -7  17   15.52    0.75
  -5   7  17   16.24    0.76
  -4  -7  17   30.19    1.03
  -4   7  17   30.76    1.00
  -3  -7  17   21.26    0.87
  -3   7  17   21.83    0.85
  -2  -7  17   29.96    0.97
  -2   7  17   27.36    0.95
  -1  -7  17   14.92    0.69
  -1   7  17   15.05    0.69
   0  -7  17   62.10    1.36
   0   7  17   59.07    1.41
   1  -7  17    3.86    0.42
   1   7  17    2.78    0.46
   2  -7  17    6.69    0.48
   2   7  17    6.72    0.60
   3  -7  17    9.30    0.55
   3   7  17    9.19    0.66
   4   7  17    1.23    0.37
   5   7  17    7.26    0.67
   6   7  17    6.35    0.65
   7   7  17    0.23    0.32
   8   7  17    1.22    0.42
   9   7  17    8.68    0.81
  10   7  17   29.72    1.27
  11   7  17    2.70    0.53
 -14  -8  17   -1.51    0.47
 -13  -8  17    1.57    0.62
 -12  -8  17    0.66    0.50
 -11  -8  17    5.51    0.73
 -10  -8  17    0.65    0.45
  -9  -8  17   19.86    0.97
  -8  -8  17   24.98    1.10
  -7  -8  17    5.19    0.63
  -7   8  17    6.67    0.56
  -6  -8  17    7.55    0.68
  -6   8  17    9.05    0.62
  -5  -8  17    0.66    0.39
  -5   8  17    0.35    0.31
  -4  -8  17   17.81    0.85
  -4   8  17   18.41    0.77
  -3  -8  17    8.00    0.62
  -3   8  17    8.17    0.59
  -2  -8  17    2.03    0.40
  -2   8  17    2.76    0.43
  -1  -8  17    5.37    0.51
  -1   8  17    5.02    0.54
   0  -8  17    4.14    0.48
   0   8  17    2.66    0.45
   1  -8  17    0.30    0.31
   1   8  17    0.78    0.36
   2  -8  17   17.63    0.70
   2   8  17   16.19    0.83
   3  -8  17    4.76    0.60
   3   8  17    3.65    0.52
   4   8  17   11.02    0.74
   5   8  17   10.83    0.74
   6   8  17   30.25    1.18
   7   8  17    1.47    0.44
   8   8  17    0.82    0.40
   9   8  17    0.24    0.35
  10   8  17    0.24    0.38
  11   8  17    1.28    0.50
 -15  -9  17   -0.92    0.56
 -14  -9  17    1.40    0.67
 -13  -9  17    0.99    0.56
 -12  -9  17    9.98    0.95
 -11  -9  17    1.33    0.54
 -10  -9  17    1.63    0.54
  -9  -9  17    1.53    0.49
  -8  -9  17    3.52    0.59
  -7  -9  17    1.97    0.49
  -6  -9  17    4.80    0.61
  -6   9  17    4.93    0.48
  -5  -9  17    6.10    0.63
  -5   9  17    5.86    0.56
  -4  -9  17   11.89    0.76
  -4   9  17   13.82    0.74
  -3  -9  17    1.30    0.38
  -3   9  17    0.90    0.35
  -2  -9  17   22.99    0.91
  -2   9  17   26.47    0.96
  -1  -9  17    6.00    0.54
  -1   9  17    6.53    0.59
   0  -9  17   45.00    1.17
   0   9  17   43.59    1.27
   1  -9  17    0.82    0.30
   1   9  17    0.37    0.33
   2  -9  17    2.58    0.40
   2   9  17    2.24    0.45
   3   9  17   -0.51    0.29
   4   9  17   -0.07    0.30
   5   9  17    0.35    0.35
   6   9  17   15.04    0.90
   7   9  17    0.51    0.39
   8   9  17    5.01    0.70
   9   9  17    4.48    0.67
  10   9  17   17.21    1.06
  11   9  17    0.47    0.49
  12   9  17    2.05    0.58
 -14 -10  17   -0.16    0.51
 -13 -10  17    1.08    0.57
 -12 -10  17   -0.83    0.44
 -11 -10  17    1.05    0.53
 -10 -10  17   11.12    0.97
  -9 -10  17   10.07    0.89
  -8 -10  17   19.42    1.04
  -7 -10  17    0.09    0.30
  -6 -10  17   13.60    0.87
  -6  10  17   13.19    0.66
  -5 -10  17   -0.23    0.35
  -5  10  17   -0.03    0.27
  -4 -10  17   16.56    0.88
  -4  10  17   15.73    0.75
  -3 -10  17    3.71    0.52
  -3  10  17    4.19    0.50
  -2 -10  17    0.82    0.36
  -2  10  17    1.27    0.37
  -1 -10  17   -0.69    0.26
  -1  10  17   -0.62    0.28
   0 -10  17    5.57    0.54
   0  10  17    5.10    0.56
   1 -10  17    0.55    0.30
   1  10  17    0.74    0.37
   2 -10  17   20.04    0.76
   2  10  17   18.92    0.87
   3  10  17    2.03    0.46
   4  10  17   19.34    0.92
   5  10  17    2.24    0.48
   6  10  17   22.99    1.11
   7  10  17    0.59    0.35
   8  10  17    1.53    0.49
   9  10  17    0.36    0.44
  10  10  17   -0.51    0.38
  11  10  17    1.52    0.55
  12  10  17    2.57    0.64
 -14 -11  17    1.65    0.66
 -13 -11  17   -0.25    0.52
 -12 -11  17    5.00    0.79
 -11 -11  17    0.41    0.51
 -10 -11  17    1.32    0.54
  -9 -11  17    6.34    0.77
  -8 -11  17    0.82    0.37
  -7 -11  17   13.50    0.91
  -6 -11  17    1.96    0.51
  -6  11  17    2.95    0.40
  -5 -11  17    4.57    0.61
  -5  11  17    5.10    0.55
  -4 -11  17    9.84    0.75
  -4  11  17    9.53    0.67
  -3 -11  17    2.57    0.48
  -3  11  17    2.93    0.48
  -2 -11  17   33.44    1.13
  -2  11  17   34.05    1.12
  -1 -11  17   -0.15    0.31
  -1  11  17    0.16    0.31
   0 -11  17   21.13    0.89
   0  11  17   21.56    0.96
   1 -11  17    3.85    0.48
   1  11  17    2.96    0.51
   2 -11  17    1.88    0.39
   2  11  17    1.66    0.44
   3  11  17    1.08    0.42
   4  11  17    0.88    0.43
   5  11  17    1.12    0.46
   6  11  17    6.53    0.76
   7  11  17    5.26    0.70
   8  11  17    2.53    0.58
   9  11  17    0.55    0.53
  10  11  17   13.58    1.03
  11  11  17    1.51    0.61
  12  11  17    1.64    0.57
 -13 -12  17   -0.54    0.50
 -12 -12  17    0.71    0.58
 -11 -12  17    0.34    0.53
 -10 -12  17    6.45    0.83
  -9 -12  17    5.33    0.74
  -8 -12  17    9.32    0.87
  -7 -12  17    2.35    0.49
  -6 -12  17    7.93    0.78
  -5 -12  17    0.27    0.39
  -5  12  17    0.43    0.31
  -4 -12  17    3.49    0.51
  -4  12  17    3.23    0.48
  -3 -12  17    1.18    0.43
  -3  12  17    1.64    0.39
  -2 -12  17   -0.22    0.32
  -2  12  17   -0.03    0.30
  -1 -12  17    0.20    0.37
  -1  12  17   -0.40    0.31
   0 -12  17    0.34    0.32
   0  12  17    0.01    0.35
   1 -12  17    0.94    0.37
   1  12  17    0.91    0.40
   2 -12  17   20.09    0.82
   2  12  17   20.16    1.00
   3  12  17   -0.30    0.36
   4  12  17   14.75    0.93
   5  12  17    0.47    0.43
   6  12  17   12.26    0.93
   7  12  17    1.45    0.50
   8  12  17    0.30    0.45
   9  12  17    1.18    0.54
  10  12  17    0.30    0.49
  11  12  17    1.62    0.58
  12  12  17    0.92    0.58
 -13 -13  17    0.25    0.65
 -12 -13  17    3.50    0.76
 -11 -13  17   -0.23    0.50
 -10 -13  17    1.08    0.56
  -9 -13  17    3.29    0.66
  -8 -13  17    0.24    0.47
  -7 -13  17    5.20    0.72
  -6 -13  17    1.04    0.48
  -5 -13  17    5.21    0.67
  -5  13  17    7.32    0.64
  -4 -13  17   13.36    0.88
  -4  13  17   12.93    0.73
  -3 -13  17   17.66    0.95
  -3  13  17   19.32    0.89
  -2 -13  17   14.94    0.86
  -2  13  17   17.06    0.87
  -1 -13  17    2.10    0.44
  -1  13  17    1.71    0.44
   0 -13  17   11.05    0.75
   0  13  17   11.10    0.78
   1 -13  17    1.10    0.35
   1  13  17    1.89    0.42
   2 -13  17    4.46    0.54
   2  13  17    3.94    0.59
   3  13  17    1.17    0.47
   4  13  17   -0.19    0.28
   5  13  17    0.66    0.47
   6  13  17    0.02    0.31
   7  13  17    3.88    0.72
   8  13  17    7.73    0.92
   9  13  17    2.18    0.64
  10  13  17    6.96    0.92
  11  13  17    4.58    0.83
 -12 -14  17   -0.11    0.53
 -11 -14  17    4.25    0.80
 -10 -14  17    3.22    0.70
  -9 -14  17    0.59    0.49
  -8 -14  17   14.22    1.06
  -7 -14  17    4.98    0.71
  -6 -14  17    7.72    0.83
  -5 -14  17    1.69    0.54
  -5  14  17    1.69    0.40
  -4 -14  17    1.21    0.48
  -4  14  17    0.98    0.35
  -3 -14  17    0.56    0.41
  -3  14  17    0.39    0.34
  -2 -14  17    0.62    0.40
  -2  14  17    1.24    0.42
  -1 -14  17    1.55    0.47
  -1  14  17    1.26    0.48
   0 -14  17    0.48    0.40
   0  14  17    1.48    0.44
   1 -14  17    1.00    0.36
   1  14  17    1.39    0.47
   2  14  17    4.71    0.66
   3  14  17    2.39    0.56
   4  14  17   12.29    0.94
   5  14  17    3.93    0.67
   6  14  17    7.86    0.89
   7  14  17    1.17    0.55
   8  14  17    0.36    0.49
   9  14  17   -0.19    0.46
  10  14  17    0.13    0.48
  11  14  17    1.06    0.57
 -12 -15  17    1.32    0.66
 -11 -15  17    2.39    0.69
 -10 -15  17   -0.29    0.52
  -9 -15  17    1.38    0.57
  -8 -15  17   -0.01    0.48
  -7 -15  17    0.51    0.51
  -6 -15  17    0.27    0.48
  -5 -15  17    0.25    0.45
  -4 -15  17    7.98    0.81
  -4  15  17    7.61    0.68
  -3 -15  17    6.19    0.70
  -3  15  17    7.31    0.71
  -2 -15  17    4.87    0.65
  -2  15  17    4.33    0.58
  -1 -15  17    1.18    0.44
  -1  15  17    2.00    0.51
   0 -15  17    7.15    0.67
   0  15  17    6.61    0.70
   1 -15  17    4.89    0.59
   1  15  17    5.18    0.68
   2  15  17    0.10    0.42
   3  15  17    1.18    0.50
   4  15  17    0.61    0.46
   5  15  17   -0.04    0.44
   6  15  17   -0.56    0.44
   7  15  17    3.83    0.74
   8  15  17    5.61    0.87
   9  15  17   -0.37    0.48
  10  15  17    2.52    0.71
 -11 -16  17    4.96    0.89
 -10 -16  17    4.24    0.85
  -9 -16  17   -0.17    0.50
  -8 -16  17    2.58    0.69
  -7 -16  17    1.85    0.63
  -6 -16  17    1.72    0.59
  -5 -16  17    1.18    0.54
  -4 -16  17   -0.06    0.42
  -4  16  17    0.28    0.42
  -3 -16  17    0.77    0.52
  -3  16  17    0.46    0.38
  -2 -16  17    1.19    0.51
  -2  16  17    2.06    0.55
  -1 -16  17   -0.81    0.33
  -1  16  17    0.07    0.44
   0 -16  17    2.12    0.48
   0  16  17    1.08    0.48
   1  16  17    1.51    0.53
   2  16  17    1.77    0.55
   3  16  17    5.58    0.77
   4  16  17   14.57    1.07
   5  16  17    1.07    0.56
   6  16  17    1.47    0.58
   7  16  17    1.02    0.60
   8  16  17   -0.64    0.50
   9  16  17    0.03    0.52
 -10 -17  17    0.85    0.65
  -9 -17  17    4.70    0.84
  -8 -17  17    0.80    0.58
  -7 -17  17    1.30    0.61
  -6 -17  17   -0.26    0.47
  -5 -17  17    1.15    0.53
  -4 -17  17    4.09    0.70
  -3 -17  17   10.54    0.93
  -3  17  17    8.32    0.79
  -2 -17  17    0.18    0.44
  -2  17  17    1.82    0.54
  -1 -17  17    3.96    0.65
  -1  17  17    3.94    0.62
   0  17  17    1.13    0.48
   1  17  17    2.75    0.60
   2  17  17    0.48    0.47
   3  17  17    0.06    0.47
   4  17  17   -0.09    0.47
   5  17  17    0.89    0.52
   6  17  17   -0.02    0.53
   7  17  17    2.36    0.72
   8  17  17    1.31    0.62
   9  17  17    1.01    0.70
 -10 -18  17    0.85    0.63
  -9 -18  17    2.25    0.70
  -8 -18  17    0.33    0.58
  -7 -18  17    5.61    0.85
  -6 -18  17    1.58    0.62
  -5 -18  17    3.55    0.72
  -4 -18  17   -0.59    0.43
  -3 -18  17   -0.78    0.52
  -2 -18  17   -0.19    0.41
  -2  18  17    1.19    0.49
  -1 -18  17    1.04    0.47
  -1  18  17    1.45    0.50
   0  18  17    3.35    0.63
   1  18  17    1.48    0.53
   2  18  17   -0.19    0.46
   3  18  17    6.03    0.86
   4  18  17    0.98    0.58
   5  18  17    1.28    0.62
   6  18  17   -0.09    0.51
   7  18  17    1.33    0.64
   8  18  17    3.68    0.82
  -9 -19  17    1.17    0.76
  -8 -19  17   -0.70    0.53
  -7 -19  17    0.93    0.68
  -6 -19  17   -0.80    0.49
  -5 -19  17   -0.62    0.47
  -4 -19  17    0.32    0.54
  -3 -19  17    3.96    0.70
  -2 -19  17   -0.09    0.44
  -2  19  17   -0.83    0.40
  -1  19  17    4.52    0.72
   0  19  17    0.10    0.45
   1  19  17   -0.11    0.44
   2  19  17    0.76    0.52
   3  19  17    0.30    0.51
   4  19  17    1.51    0.63
   5  19  17   -0.43    0.50
   6  19  17   -0.35    0.51
   7  19  17    2.05    0.74
  -7 -20  17    1.91    0.76
  -6 -20  17   -1.48    0.46
  -5 -20  17    3.88    0.78
  -4 -20  17   -0.55    0.50
  -3 -20  17   -1.17    0.49
  -2 -20  17   -0.63    0.43
  -1  20  17    0.21    0.50
   0  20  17    2.16    0.65
   1  20  17    4.01    0.79
   2  20  17    0.05    0.51
   3  20  17    5.25    0.89
   5  20  17    1.97    0.67
   6  20  17    0.13    0.56
  -5 -21  17    0.89    0.64
  -4 -21  17    0.36    0.64
  -3 -21  17    1.84    0.72
   0  21  17   -0.72    0.41
   1  21  17    0.38    0.55
   2  21  17    0.05    0.49
   3  21  17    1.97    0.68
   4  21  17    0.49    0.57
   0  22  17    0.94    0.61
   1  22  17    1.19    0.55
 -12   0  18   31.69    1.38
 -11   0  18    0.01    0.34
 -10   0  18   11.07    0.73
  -9   0  18   -0.45    0.35
  -8   0  18   38.41    1.18
[truncated: 327,558 more chars]
