# Supplementary material for: Organic Room‐Temperature near‐IR Phosphorescence Harvested by Intramolecular Through‐Space Sensitization in Composite Molecules
Source: Angew Chem Int Ed Engl. 2025 Mar 23;64(21):e202503327. doi: 10.1002/anie.202503327 (PMC12176076; doi:10.1002/anie.202503327)
Supplement: Supplementary file 2 — Supporting Information [file ANIE-64-e202503327-s001.zip › 2.cif]

 
data_2
 
_audit_creation_method            'SHELXL-2018/3'
_shelx_SHELXL_version_number      '2018/3'
_chemical_name_systematic         ?
_chemical_name_common             ?
_chemical_melting_point           ?
_chemical_formula_moiety          'C32 H23 Au I P'
_chemical_formula_sum
 'C32 H23 Au I P' 
_chemical_formula_weight          762.34

loop_
 _atom_type_symbol
 _atom_type_description
 _atom_type_scat_dispersion_real
 _atom_type_scat_dispersion_imag
 _atom_type_scat_source
 'C'  'C'   0.0033   0.0016
 'International Tables Vol C Tables 4.2.6.8 and 6.1.1.4'
 'H'  'H'   0.0000   0.0000
 'International Tables Vol C Tables 4.2.6.8 and 6.1.1.4'
 'P'  'P'   0.1023   0.0942
 'International Tables Vol C Tables 4.2.6.8 and 6.1.1.4'
 'I'  'I'  -0.4742   1.8119
 'International Tables Vol C Tables 4.2.6.8 and 6.1.1.4'
 'Au'  'Au'  -2.0133   8.8022
 'International Tables Vol C Tables 4.2.6.8 and 6.1.1.4'
 
_space_group_crystal_system       monoclinic
_space_group_IT_number            14
_space_group_name_H-M_alt         'P 21/c'
_space_group_name_Hall            '-P 2ybc'
 
_shelx_space_group_comment
;
The symmetry employed for this shelxl refinement is uniquely defined
by the following loop, which should always be used as a source of
symmetry information in preference to the above space-group names.
They are only intended as comments.
;
 
loop_
 _space_group_symop_operation_xyz
 'x, y, z'
 '-x, y+1/2, -z+1/2'
 '-x, -y, -z'
 'x, -y-1/2, z-1/2'
 
_cell_length_a                    15.4451(2)
_cell_length_b                    16.6309(2)
_cell_length_c                    21.1922(3)
_cell_angle_alpha                 90
_cell_angle_beta                  106.962(2)
_cell_angle_gamma                 90
_cell_volume                      5206.75(13)
_cell_formula_units_Z             8
_cell_measurement_temperature     170(2)
_cell_measurement_reflns_used     8568
_cell_measurement_theta_min       2.4080
_cell_measurement_theta_max       32.2490
 
_exptl_crystal_description        plate
_exptl_crystal_colour             'pale yellow'
_exptl_crystal_density_meas       ?
_exptl_crystal_density_method     ?
_exptl_crystal_density_diffrn     1.945          
_exptl_crystal_F_000              2896
_exptl_transmission_factor_min    ?
_exptl_transmission_factor_max    ?
_exptl_crystal_size_max           0.201
_exptl_crystal_size_mid           0.066
_exptl_crystal_size_min           0.029
_exptl_absorpt_coefficient_mu     6.918
_shelx_estimated_absorpt_T_min    0.337
_shelx_estimated_absorpt_T_max    0.825
_exptl_absorpt_correction_type    analytical
_exptl_absorpt_correction_T_min   0.337
_exptl_absorpt_correction_T_max   0.825
_exptl_absorpt_process_details    
;
CrysAlisPro 1.171.40.84a (Rigaku Oxford Diffraction, 2020)
Analytical numeric absorption correction using a multifaceted crystal
model based on expressions derived by R.C. Clark & J.S. Reid.
(Clark, R. C. & Reid, J. S. (1995). Acta Cryst. A51, 887-897)
Empirical absorption correction using spherical harmonics,
implemented in SCALE3 ABSPACK scaling algorithm.
; 
_publ_section_exptl_refinement
;
All hydrogen atoms were positioned geometrically and constrained 
to ride on their parent atoms, with C---H = 0.95 \%A, 
U~iso~ = 1.2 U~eq~(parent atom).
The highest peak is located 1.08 \%A from atom I1 and the deepest hole
is located 1.05 \%A from atom Au2.
;
_exptl_absorpt_special_details    ?
_diffrn_ambient_temperature       170(2)
_diffrn_radiation_wavelength      0.71073
_diffrn_radiation_type            MoK\a
_diffrn_source 'micro-focus sealed X-ray tube'
_diffrn_source_type 'SuperNova (Mo) X-ray Source'
_diffrn_measurement_device 'four-circle diffractometer'
_diffrn_measurement_device_type 'SuperNova, Single source at offset/far, Eos'
_diffrn_detector 'CCD plate'
_diffrn_detector_type Eos
_diffrn_detector_area_resol_mean 16.0107
_diffrn_reflns_number             28370
_diffrn_reflns_av_unetI/netI      0.0568
_diffrn_reflns_av_R_equivalents   0.0309
_diffrn_reflns_limit_h_min        -17
_diffrn_reflns_limit_h_max        23
_diffrn_reflns_limit_k_min        -24
_diffrn_reflns_limit_k_max        21
_diffrn_reflns_limit_l_min        -30
_diffrn_reflns_limit_l_max        14
_diffrn_reflns_theta_min          2.284
_diffrn_reflns_theta_max          32.467
_diffrn_reflns_theta_full         25.242
_diffrn_measured_fraction_theta_max   0.898
_diffrn_measured_fraction_theta_full  0.995
_diffrn_reflns_Laue_measured_fraction_max    0.898
_diffrn_reflns_Laue_measured_fraction_full   0.995
_diffrn_reflns_point_group_measured_fraction_max   0.898
_diffrn_reflns_point_group_measured_fraction_full  0.995
_reflns_number_total              16873
_reflns_number_gt                 12326
_reflns_threshold_expression      'I > 2\s(I)'
_reflns_Friedel_coverage          0.000
_reflns_Friedel_fraction_max      .
_reflns_Friedel_fraction_full     .
 
_reflns_special_details
;
 Reflections were merged by SHELXL according to the crystal
 class for the calculation of statistics and refinement.
 
 _reflns_Friedel_fraction is defined as the number of unique
 Friedel pairs measured divided by the number that would be
 possible theoretically, ignoring centric projections and
 systematic absences.
;
 
_computing_data_collection     'CrysAlisPro system (CCD 43.94a (release 20-10-2023))'
_computing_cell_refinement     'CrysAlisPro 1.171.43.94a (Rigaku OD, 2023)'
_computing_data_reduction      'CrysAlisPro 1.171.43.94a (Rigaku OD, 2023)'
_computing_structure_solution     'SHELXS-2018 (Sheldrick, 2018)'
_computing_structure_refinement   'SHELXL-2018/3 (Sheldrick, 2018)'
_computing_molecular_graphics     'Diamond v.5.0.0 (Brandenburg, 2023)'
_computing_publication_material   'SHELXL-2018 (Sheldrick, 2018)'

_refine_special_details           ?
_refine_ls_structure_factor_coef  Fsqd
_refine_ls_matrix_type            full
_refine_ls_weighting_scheme       calc
_refine_ls_weighting_details
'w=1/[\s^2^(Fo^2^)+(0.0228P)^2^+8.6921P] where P=(Fo^2^+2Fc^2^)/3'
_atom_sites_solution_primary      ?
_atom_sites_solution_secondary    ?
_atom_sites_solution_hydrogens    geom
_refine_ls_hydrogen_treatment     constr
_refine_ls_extinction_method      none
_refine_ls_extinction_coef        .
_refine_ls_number_reflns          16873
_refine_ls_number_parameters      631
_refine_ls_number_restraints      0
_refine_ls_R_factor_all           0.0709
_refine_ls_R_factor_gt            0.0416
_refine_ls_wR_factor_ref          0.0852
_refine_ls_wR_factor_gt           0.0745
_refine_ls_goodness_of_fit_ref    1.049
_refine_ls_restrained_S_all       1.049
_refine_ls_shift/su_max           0.003
_refine_ls_shift/su_mean          0.000
 
loop_
 _atom_site_label
 _atom_site_type_symbol
 _atom_site_fract_x
 _atom_site_fract_y
 _atom_site_fract_z
 _atom_site_U_iso_or_equiv
 _atom_site_adp_type
 _atom_site_occupancy
 _atom_site_site_symmetry_order  
 _atom_site_calc_flag
 _atom_site_refinement_flags_posn
 _atom_site_refinement_flags_adp
 _atom_site_refinement_flags_occupancy
 _atom_site_disorder_assembly
 _atom_site_disorder_group
C1 C 0.9412(3) 0.6565(3) 0.8167(2) 0.0213(9) Uani 1 1 d . . . . .
C2 C 0.9679(4) 0.6437(3) 0.8851(2) 0.0289(11) Uani 1 1 d . . . . .
H010 H 0.979602 0.688556 0.914203 0.035 Uiso 1 1 calc R U . . .
C3 C 0.9773(4) 0.5665(3) 0.9108(3) 0.0347(13) Uani 1 1 d . . . . .
H00Z H 0.996529 0.558350 0.957182 0.042 Uiso 1 1 calc R U . . .
C4 C 0.9585(4) 0.5016(3) 0.8686(3) 0.0360(13) Uani 1 1 d . . . . .
H01C H 0.962328 0.448509 0.885771 0.043 Uiso 1 1 calc R U . . .
C5 C 0.9342(4) 0.5138(3) 0.8011(3) 0.0331(12) Uani 1 1 d . . . . .
H019 H 0.923896 0.468473 0.772587 0.040 Uiso 1 1 calc R U . . .
C6 C 0.9243(3) 0.5905(3) 0.7737(2) 0.0239(10) Uani 1 1 d . . . . .
C7 C 0.9000(3) 0.5962(3) 0.7000(2) 0.0221(10) Uani 1 1 d . . . . .
C8 C 0.9690(3) 0.5922(3) 0.6692(2) 0.0231(10) Uani 1 1 d . . . . .
C9 C 1.0623(4) 0.5904(3) 0.7058(3) 0.0312(12) Uani 1 1 d . . . . .
H01J H 1.078976 0.591652 0.752640 0.037 Uiso 1 1 calc R U . . .
C10 C 1.1282(4) 0.5870(3) 0.6749(3) 0.0367(13) Uani 1 1 d . . . . .
H017 H 1.190036 0.587023 0.700323 0.044 Uiso 1 1 calc R U . . .
C11 C 1.1056(4) 0.5834(4) 0.6056(3) 0.0410(14) Uani 1 1 d . . . . .
H014 H 1.152177 0.580070 0.584670 0.049 Uiso 1 1 calc R U . . .
C12 C 1.0176(4) 0.5846(3) 0.5685(3) 0.0359(13) Uani 1 1 d . . . . .
H01E H 1.003116 0.582242 0.521756 0.043 Uiso 1 1 calc R U . . .
C13 C 0.9465(4) 0.5895(3) 0.5990(2) 0.0255(10) Uani 1 1 d . . . . .
C14 C 0.8554(4) 0.5944(3) 0.5618(2) 0.0290(11) Uani 1 1 d . . . . .
H00L H 0.840463 0.593781 0.514997 0.035 Uiso 1 1 calc R U . . .
C15 C 0.7868(3) 0.5999(3) 0.5911(2) 0.0243(10) Uani 1 1 d . . . . .
C16 C 0.6940(4) 0.6052(3) 0.5536(3) 0.0321(12) Uani 1 1 d . . . . .
H00O H 0.678658 0.604453 0.506808 0.038 Uiso 1 1 calc R U . . .
C17 C 0.6271(4) 0.6114(3) 0.5827(3) 0.0366(13) Uani 1 1 d . . . . .
H01B H 0.565753 0.615077 0.556548 0.044 Uiso 1 1 calc R U . . .
C18 C 0.6489(4) 0.6123(3) 0.6521(3) 0.0355(13) Uani 1 1 d . . . . .
H01N H 0.601667 0.617210 0.672288 0.043 Uiso 1 1 calc R U . . .
C19 C 0.7360(4) 0.6064(3) 0.6909(2) 0.0296(11) Uani 1 1 d . . . . .
H008 H 0.748715 0.606330 0.737514 0.036 Uiso 1 1 calc R U . . .
C20 C 0.8087(3) 0.6003(3) 0.6620(2) 0.0219(10) Uani 1 1 d . . . . .
C21 C 1.0271(3) 0.8122(3) 0.8331(2) 0.0213(9) Uani 1 1 d . . . . .
C22 C 1.0964(4) 0.8181(3) 0.8039(3) 0.0324(12) Uani 1 1 d . . . . .
H00S H 1.088444 0.795724 0.761315 0.039 Uiso 1 1 calc R U . . .
C23 C 1.1773(4) 0.8566(3) 0.8360(3) 0.0347(12) Uani 1 1 d . . . . .
H01G H 1.224164 0.860448 0.815436 0.042 Uiso 1 1 calc R U . . .
C24 C 1.1892(4) 0.8886(3) 0.8973(3) 0.0322(12) Uani 1 1 d . . . . .
H00X H 1.244445 0.914877 0.919101 0.039 Uiso 1 1 calc R U . . .
C25 C 1.1223(4) 0.8832(4) 0.9274(3) 0.0431(15) Uani 1 1 d . . . . .
H01U H 1.131670 0.905028 0.970326 0.052 Uiso 1 1 calc R U . . .
C26 C 1.0401(4) 0.8457(4) 0.8953(3) 0.0389(14) Uani 1 1 d . . . . .
H01F H 0.993207 0.843227 0.915960 0.047 Uiso 1 1 calc R U . . .
C27 C 0.8371(3) 0.7981(3) 0.8228(2) 0.0233(10) Uani 1 1 d . . . . .
C28 C 0.7876(4) 0.7497(3) 0.8526(3) 0.0308(11) Uani 1 1 d . . . . .
H00V H 0.800717 0.693894 0.857968 0.037 Uiso 1 1 calc R U . . .
C29 C 0.7187(4) 0.7821(3) 0.8747(3) 0.0367(13) Uani 1 1 d . . . . .
H00W H 0.685086 0.748259 0.895087 0.044 Uiso 1 1 calc R U . . .
C30 C 0.6989(4) 0.8628(3) 0.8673(3) 0.0343(12) Uani 1 1 d . . . . .
H013 H 0.651909 0.884695 0.882601 0.041 Uiso 1 1 calc R U . . .
C31 C 0.7472(4) 0.9117(3) 0.8375(3) 0.0400(14) Uani 1 1 d . . . . .
H015 H 0.733733 0.967469 0.832511 0.048 Uiso 1 1 calc R U . . .
C32 C 0.8158(4) 0.8799(3) 0.8148(3) 0.0335(12) Uani 1 1 d . . . . .
H01O H 0.848318 0.913824 0.793732 0.040 Uiso 1 1 calc R U . . .
C33 C 0.4386(3) 0.7489(3) 0.8134(2) 0.0222(10) Uani 1 1 d . . . . .
C34 C 0.4637(4) 0.7702(3) 0.8802(2) 0.0331(12) Uani 1 1 d . . . . .
H00Y H 0.481968 0.729137 0.912543 0.040 Uiso 1 1 calc R U . . .
C35 C 0.4629(4) 0.8485(3) 0.9006(3) 0.0370(13) Uani 1 1 d . . . . .
H016 H 0.480759 0.861440 0.946221 0.044 Uiso 1 1 calc R U . . .
C36 C 0.4357(4) 0.9081(3) 0.8538(3) 0.0381(14) Uani 1 1 d . . . . .
H01I H 0.433068 0.962328 0.867192 0.046 Uiso 1 1 calc R U . . .
C37 C 0.4125(4) 0.8893(3) 0.7878(3) 0.0326(12) Uani 1 1 d . . . . .
H018 H 0.395613 0.931380 0.756243 0.039 Uiso 1 1 calc R U . . .
C38 C 0.4129(3) 0.8099(3) 0.7657(2) 0.0226(10) Uani 1 1 d . . . . .
C39 C 0.3905(3) 0.7989(3) 0.6925(2) 0.0222(10) Uani 1 1 d . . . . .
C40 C 0.4626(4) 0.8044(3) 0.6632(2) 0.0243(10) Uani 1 1 d . . . . .
C41 C 0.5555(4) 0.8065(3) 0.7017(3) 0.0306(11) Uani 1 1 d . . . . .
H00R H 0.570511 0.805507 0.748504 0.037 Uiso 1 1 calc R U . . .
C42 C 0.6228(4) 0.8100(3) 0.6720(3) 0.0389(13) Uani 1 1 d . . . . .
H01H H 0.684191 0.810468 0.698409 0.047 Uiso 1 1 calc R U . . .
C43 C 0.6025(4) 0.8128(4) 0.6031(3) 0.0438(15) Uani 1 1 d . . . . .
H00U H 0.650116 0.815610 0.583131 0.053 Uiso 1 1 calc R U . . .
C44 C 0.5146(4) 0.8116(3) 0.5646(3) 0.0377(13) Uani 1 1 d . . . . .
H01Q H 0.501543 0.814251 0.518007 0.045 Uiso 1 1 calc R U . . .
C45 C 0.4425(4) 0.8064(3) 0.5931(2) 0.0292(11) Uani 1 1 d . . . . .
C46 C 0.3520(4) 0.8050(3) 0.5536(3) 0.0325(12) Uani 1 1 d . . . . .
H00J H 0.338910 0.808328 0.506982 0.039 Uiso 1 1 calc R U . . .
C47 C 0.2816(4) 0.7987(3) 0.5815(2) 0.0282(11) Uani 1 1 d . . . . .
C48 C 0.1892(4) 0.7958(3) 0.5413(3) 0.0396(14) Uani 1 1 d . . . . .
H01D H 0.176050 0.797414 0.494636 0.048 Uiso 1 1 calc R U . . .
C49 C 0.1204(4) 0.7908(4) 0.5687(3) 0.0415(14) Uani 1 1 d . . . . .
H01P H 0.059586 0.789522 0.541262 0.050 Uiso 1 1 calc R U . . .
C50 C 0.1388(4) 0.7876(3) 0.6377(3) 0.0387(13) Uani 1 1 d . . . . .
H01L H 0.090096 0.783793 0.656484 0.046 Uiso 1 1 calc R U . . .
C51 C 0.2254(4) 0.7898(3) 0.6780(3) 0.0309(11) Uani 1 1 d . . . . .
H00M H 0.236025 0.786833 0.724385 0.037 Uiso 1 1 calc R U . . .
C52 C 0.3004(3) 0.7965(3) 0.6521(2) 0.0246(10) Uani 1 1 d . . . . .
C53 C 0.3417(3) 0.6059(3) 0.8261(2) 0.0256(10) Uani 1 1 d . . . . .
C54 C 0.3278(4) 0.5225(3) 0.8269(3) 0.0354(13) Uani 1 1 d . . . . .
H01M H 0.364209 0.487117 0.810322 0.042 Uiso 1 1 calc R U . . .
C55 C 0.2611(4) 0.4918(4) 0.8520(3) 0.0435(15) Uani 1 1 d . . . . .
H01X H 0.253498 0.435273 0.853894 0.052 Uiso 1 1 calc R U . . .
C56 C 0.2057(4) 0.5426(4) 0.8742(3) 0.0419(14) Uani 1 1 d . . . . .
H01V H 0.160460 0.521012 0.891590 0.050 Uiso 1 1 calc R U . . .
C57 C 0.2160(4) 0.6253(4) 0.8711(3) 0.0397(14) Uani 1 1 d . . . . .
H01W H 0.176725 0.660405 0.885100 0.048 Uiso 1 1 calc R U . . .
C58 C 0.2841(4) 0.6564(3) 0.8476(3) 0.0327(12) Uani 1 1 d . . . . .
H012 H 0.291541 0.713049 0.846152 0.039 Uiso 1 1 calc R U . . .
C59 C 0.5333(3) 0.5954(3) 0.8473(2) 0.0255(10) Uani 1 1 d . . . . .
C60 C 0.6071(4) 0.5846(3) 0.8239(3) 0.0378(13) Uani 1 1 d . . . . .
H01A H 0.603857 0.601825 0.780560 0.045 Uiso 1 1 calc R U . . .
C61 C 0.6856(4) 0.5492(3) 0.8625(3) 0.0427(15) Uani 1 1 d . . . . .
H01K H 0.735997 0.542258 0.845881 0.051 Uiso 1 1 calc R U . . .
C62 C 0.6903(4) 0.5239(3) 0.9258(3) 0.0451(16) Uani 1 1 d . . . . .
H01S H 0.743904 0.499088 0.952467 0.054 Uiso 1 1 calc R U . . .
C63 C 0.6177(5) 0.5345(4) 0.9502(3) 0.0509(18) Uani 1 1 d . . . . .
H01Y H 0.621523 0.517664 0.993745 0.061 Uiso 1 1 calc R U . . .
C64 C 0.5387(4) 0.5701(3) 0.9109(3) 0.0390(14) Uani 1 1 d . . . . .
H01R H 0.488334 0.576993 0.927537 0.047 Uiso 1 1 calc R U . . .
P1 P 0.92406(8) 0.76013(7) 0.78869(6) 0.0196(2) Uani 1 1 d . . . . .
P2 P 0.43103(9) 0.64224(7) 0.79371(6) 0.0225(3) Uani 1 1 d . . . . .
I1 I 0.85480(2) 0.82318(2) 0.55716(2) 0.02972(8) Uani 1 1 d . . . . .
I2 I 0.36716(2) 0.57262(2) 0.56518(2) 0.02831(8) Uani 1 1 d . . . . .
Au1 Au 0.89132(2) 0.78382(2) 0.67910(2) 0.02203(5) Uani 1 1 d . . . . .
Au2 Au 0.40379(2) 0.61337(2) 0.68613(2) 0.02277(5) Uani 1 1 d . . . . .
 
loop_
 _atom_site_aniso_label
 _atom_site_aniso_U_11
 _atom_site_aniso_U_22
 _atom_site_aniso_U_33
 _atom_site_aniso_U_23
 _atom_site_aniso_U_13
 _atom_site_aniso_U_12
C1 0.029(2) 0.021(2) 0.015(2) 0.0022(16) 0.0072(18) 0.005(2)
C2 0.040(3) 0.027(2) 0.018(2) 0.0015(19) 0.007(2) 0.004(2)
C3 0.045(3) 0.039(3) 0.020(2) 0.011(2) 0.008(2) 0.008(3)
C4 0.048(4) 0.028(3) 0.033(3) 0.009(2) 0.012(3) 0.004(3)
C5 0.043(3) 0.023(2) 0.030(3) 0.001(2) 0.006(2) 0.001(2)
C6 0.026(2) 0.023(2) 0.022(2) -0.0017(18) 0.0055(19) 0.000(2)
C7 0.030(3) 0.019(2) 0.017(2) -0.0002(17) 0.0058(19) -0.002(2)
C8 0.034(3) 0.018(2) 0.019(2) -0.0029(17) 0.0103(19) 0.005(2)
C9 0.035(3) 0.035(3) 0.024(3) -0.001(2) 0.008(2) 0.005(2)
C10 0.029(3) 0.048(3) 0.031(3) 0.002(2) 0.006(2) 0.006(3)
C11 0.038(3) 0.055(4) 0.034(3) 0.003(3) 0.016(3) 0.010(3)
C12 0.044(3) 0.041(3) 0.028(3) 0.002(2) 0.019(3) 0.008(3)
C13 0.034(3) 0.023(2) 0.020(2) -0.0030(18) 0.007(2) 0.003(2)
C14 0.043(3) 0.029(2) 0.015(2) -0.0049(18) 0.008(2) -0.001(2)
C15 0.032(3) 0.021(2) 0.018(2) -0.0025(17) 0.0038(19) 0.001(2)
C16 0.035(3) 0.033(3) 0.023(2) -0.003(2) 0.000(2) -0.007(2)
C17 0.029(3) 0.044(3) 0.032(3) 0.001(2) 0.000(2) -0.004(3)
C18 0.032(3) 0.044(3) 0.031(3) 0.001(2) 0.009(2) -0.006(3)
C19 0.036(3) 0.030(3) 0.022(2) 0.000(2) 0.007(2) -0.005(2)
C20 0.028(2) 0.018(2) 0.019(2) -0.0046(17) 0.0047(18) -0.0023(19)
C21 0.029(2) 0.017(2) 0.018(2) 0.0000(17) 0.0063(18) 0.0015(19)
C22 0.036(3) 0.040(3) 0.023(3) -0.010(2) 0.011(2) -0.006(3)
C23 0.033(3) 0.039(3) 0.034(3) -0.006(2) 0.012(2) -0.006(3)
C24 0.033(3) 0.031(3) 0.031(3) -0.001(2) 0.006(2) -0.002(2)
C25 0.045(4) 0.064(4) 0.020(3) -0.014(3) 0.010(2) -0.011(3)
C26 0.037(3) 0.055(4) 0.028(3) -0.014(3) 0.014(2) -0.009(3)
C27 0.024(2) 0.024(2) 0.023(2) -0.0027(18) 0.0086(19) 0.005(2)
C28 0.033(3) 0.030(3) 0.032(3) 0.000(2) 0.012(2) 0.004(2)
C29 0.037(3) 0.040(3) 0.036(3) 0.001(2) 0.016(2) -0.001(3)
C30 0.035(3) 0.045(3) 0.025(3) -0.007(2) 0.012(2) 0.005(3)
C31 0.041(3) 0.027(3) 0.056(4) -0.006(3) 0.020(3) 0.010(3)
C32 0.037(3) 0.024(3) 0.044(3) 0.000(2) 0.020(3) 0.002(2)
C33 0.029(3) 0.020(2) 0.017(2) -0.0003(17) 0.0054(18) -0.003(2)
C34 0.052(3) 0.030(3) 0.015(2) -0.0015(19) 0.007(2) -0.005(3)
C35 0.054(4) 0.034(3) 0.023(3) -0.013(2) 0.013(3) -0.006(3)
C36 0.049(4) 0.028(3) 0.036(3) -0.016(2) 0.010(3) 0.000(3)
C37 0.047(3) 0.020(2) 0.027(3) -0.001(2) 0.005(2) 0.001(2)
C38 0.027(2) 0.024(2) 0.017(2) 0.0004(17) 0.0065(18) -0.003(2)
C39 0.036(3) 0.016(2) 0.016(2) 0.0024(16) 0.0086(19) -0.003(2)
C40 0.038(3) 0.016(2) 0.019(2) 0.0018(17) 0.008(2) 0.001(2)
C41 0.032(3) 0.034(3) 0.024(3) 0.001(2) 0.007(2) -0.005(2)
C42 0.035(3) 0.042(3) 0.040(3) -0.001(3) 0.012(3) -0.009(3)
C43 0.044(4) 0.050(4) 0.046(4) -0.008(3) 0.028(3) -0.009(3)
C44 0.048(4) 0.044(3) 0.025(3) -0.001(2) 0.018(3) -0.007(3)
C45 0.043(3) 0.025(2) 0.022(2) 0.0020(19) 0.014(2) -0.005(2)
C46 0.042(3) 0.035(3) 0.017(2) 0.006(2) 0.004(2) -0.004(3)
C47 0.038(3) 0.024(2) 0.020(2) 0.0031(18) 0.005(2) -0.001(2)
C48 0.043(3) 0.051(3) 0.017(2) 0.005(2) -0.002(2) -0.003(3)
C49 0.029(3) 0.065(4) 0.027(3) 0.005(3) 0.002(2) 0.004(3)
C50 0.033(3) 0.052(3) 0.030(3) -0.001(3) 0.007(2) 0.006(3)
C51 0.034(3) 0.035(3) 0.023(3) -0.002(2) 0.009(2) 0.000(2)
C52 0.030(3) 0.021(2) 0.021(2) 0.0026(18) 0.006(2) 0.005(2)
C53 0.033(3) 0.029(2) 0.019(2) 0.0026(19) 0.013(2) -0.002(2)
C54 0.041(3) 0.028(3) 0.041(3) 0.002(2) 0.018(3) 0.001(2)
C55 0.040(3) 0.035(3) 0.057(4) 0.009(3) 0.017(3) -0.006(3)
C56 0.031(3) 0.057(4) 0.036(3) 0.010(3) 0.009(3) -0.008(3)
C57 0.038(3) 0.055(4) 0.028(3) -0.003(3) 0.013(2) -0.001(3)
C58 0.043(3) 0.031(3) 0.026(3) -0.004(2) 0.013(2) 0.001(2)
C59 0.031(3) 0.024(2) 0.021(2) -0.0008(18) 0.006(2) -0.001(2)
C60 0.044(3) 0.037(3) 0.032(3) 0.002(2) 0.010(3) 0.005(3)
C61 0.035(3) 0.044(3) 0.046(4) -0.001(3) 0.007(3) 0.003(3)
C62 0.041(4) 0.036(3) 0.047(4) 0.004(3) -0.005(3) -0.001(3)
C63 0.058(4) 0.056(4) 0.031(3) 0.017(3) 0.002(3) 0.004(4)
C64 0.047(4) 0.041(3) 0.029(3) 0.006(2) 0.010(3) -0.002(3)
P1 0.0249(6) 0.0192(5) 0.0144(5) -0.0016(4) 0.0053(4) 0.0017(5)
P2 0.0321(7) 0.0198(5) 0.0168(5) -0.0003(4) 0.0092(5) -0.0004(5)
I1 0.03543(18) 0.03505(17) 0.01780(15) 0.00375(13) 0.00640(13) 0.00216(15)
I2 0.03338(18) 0.03409(17) 0.01665(14) -0.00514(12) 0.00603(12) -0.00332(15)
Au1 0.02799(10) 0.02147(8) 0.01587(8) 0.00007(6) 0.00520(7) 0.00158(8)
Au2 0.03020(10) 0.02232(9) 0.01567(8) -0.00184(6) 0.00650(7) -0.00215(8)
 
_geom_special_details
;
 All esds (except the esd in the dihedral angle between two l.s. planes)
 are estimated using the full covariance matrix.  The cell esds are taken
 into account individually in the estimation of esds in distances, angles
 and torsion angles; correlations between esds in cell parameters are only
 used when they are defined by crystal symmetry.  An approximate (isotropic)
 treatment of cell esds is used for estimating esds involving l.s. planes.
;
 
loop_
 _geom_bond_atom_site_label_1
 _geom_bond_atom_site_label_2
 _geom_bond_distance
 _geom_bond_site_symmetry_2
 _geom_bond_publ_flag
C1 C6 1.402(6) . ?
C1 C2 1.403(6) . ?
C1 P1 1.817(4) . ?
C2 C3 1.386(7) . ?
C2 H010 0.9500 . ?
C3 C4 1.378(7) . ?
C3 H00Z 0.9500 . ?
C4 C5 1.384(7) . ?
C4 H01C 0.9500 . ?
C5 C6 1.391(7) . ?
C5 H019 0.9500 . ?
C6 C7 1.498(6) . ?
C7 C8 1.405(7) . ?
C7 C20 1.407(6) . ?
C8 C9 1.424(7) . ?
C8 C13 1.427(6) . ?
C9 C10 1.363(8) . ?
C9 H01J 0.9500 . ?
C10 C11 1.408(8) . ?
C10 H017 0.9500 . ?
C11 C12 1.357(8) . ?
C11 H014 0.9500 . ?
C12 C13 1.431(7) . ?
C12 H01E 0.9500 . ?
C13 C14 1.400(7) . ?
C14 C15 1.379(7) . ?
C14 H00L 0.9500 . ?
C15 C16 1.424(7) . ?
C15 C20 1.442(6) . ?
C16 C17 1.354(8) . ?
C16 H00O 0.9500 . ?
C17 C18 1.410(8) . ?
C17 H01B 0.9500 . ?
C18 C19 1.360(7) . ?
C18 H01N 0.9500 . ?
C19 C20 1.429(7) . ?
C19 H008 0.9500 . ?
C21 C22 1.388(7) . ?
C21 C26 1.391(7) . ?
C21 P1 1.815(5) . ?
C22 C23 1.393(7) . ?
C22 H00S 0.9500 . ?
C23 C24 1.364(7) . ?
C23 H01G 0.9500 . ?
C24 C25 1.367(8) . ?
C24 H00X 0.9500 . ?
C25 C26 1.401(8) . ?
C25 H01U 0.9500 . ?
C26 H01F 0.9500 . ?
C27 C28 1.383(7) . ?
C27 C32 1.397(7) . ?
C27 P1 1.815(5) . ?
C28 C29 1.390(8) . ?
C28 H00V 0.9500 . ?
C29 C30 1.376(8) . ?
C29 H00W 0.9500 . ?
C30 C31 1.375(8) . ?
C30 H013 0.9500 . ?
C31 C32 1.389(8) . ?
C31 H015 0.9500 . ?
C32 H01O 0.9500 . ?
C33 C34 1.400(6) . ?
C33 C38 1.405(6) . ?
C33 P2 1.818(5) . ?
C34 C35 1.374(7) . ?
C34 H00Y 0.9500 . ?
C35 C36 1.377(8) . ?
C35 H016 0.9500 . ?
C36 C37 1.375(7) . ?
C36 H01I 0.9500 . ?
C37 C38 1.401(6) . ?
C37 H018 0.9500 . ?
C38 C39 1.501(6) . ?
C39 C52 1.404(7) . ?
C39 C40 1.427(7) . ?
C40 C45 1.427(7) . ?
C40 C41 1.428(7) . ?
C41 C42 1.365(8) . ?
C41 H00R 0.9500 . ?
C42 C43 1.403(8) . ?
C42 H01H 0.9500 . ?
C43 C44 1.366(8) . ?
C43 H00U 0.9500 . ?
C44 C45 1.415(8) . ?
C44 H01Q 0.9500 . ?
C45 C46 1.404(7) . ?
C46 C47 1.386(8) . ?
C46 H00J 0.9500 . ?
C47 C48 1.433(7) . ?
C47 C52 1.439(7) . ?
C48 C49 1.354(8) . ?
C48 H01D 0.9500 . ?
C49 C50 1.408(8) . ?
C49 H01P 0.9500 . ?
C50 C51 1.361(7) . ?
C50 H01L 0.9500 . ?
C51 C52 1.424(7) . ?
C51 H00M 0.9500 . ?
C53 C58 1.392(7) . ?
C53 C54 1.404(7) . ?
C53 P2 1.815(5) . ?
C54 C55 1.387(8) . ?
C54 H01M 0.9500 . ?
C55 C56 1.379(9) . ?
C55 H01X 0.9500 . ?
C56 C57 1.388(8) . ?
C56 H01V 0.9500 . ?
C57 C58 1.389(8) . ?
C57 H01W 0.9500 . ?
C58 H012 0.9500 . ?
C59 C60 1.380(8) . ?
C59 C64 1.392(7) . ?
C59 P2 1.829(5) . ?
C60 C61 1.381(8) . ?
C60 H01A 0.9500 . ?
C61 C62 1.388(9) . ?
C61 H01K 0.9500 . ?
C62 C63 1.375(10) . ?
C62 H01S 0.9500 . ?
C63 C64 1.393(8) . ?
C63 H01Y 0.9500 . ?
C64 H01R 0.9500 . ?
P1 Au1 2.2627(12) . ?
P2 Au2 2.2464(12) . ?
I1 Au1 2.5638(4) . ?
I2 Au2 2.5500(4) . ?
 
loop_
 _geom_angle_atom_site_label_1
 _geom_angle_atom_site_label_2
 _geom_angle_atom_site_label_3
 _geom_angle
 _geom_angle_site_symmetry_1
 _geom_angle_site_symmetry_3
 _geom_angle_publ_flag
C6 C1 C2 119.7(4) . . ?
C6 C1 P1 123.3(3) . . ?
C2 C1 P1 116.9(3) . . ?
C3 C2 C1 120.8(5) . . ?
C3 C2 H010 119.6 . . ?
C1 C2 H010 119.6 . . ?
C4 C3 C2 119.6(5) . . ?
C4 C3 H00Z 120.2 . . ?
C2 C3 H00Z 120.2 . . ?
C3 C4 C5 119.9(5) . . ?
C3 C4 H01C 120.1 . . ?
C5 C4 H01C 120.1 . . ?
C4 C5 C6 122.0(5) . . ?
C4 C5 H019 119.0 . . ?
C6 C5 H019 119.0 . . ?
C5 C6 C1 118.1(4) . . ?
C5 C6 C7 117.1(4) . . ?
C1 C6 C7 124.8(4) . . ?
C8 C7 C20 120.4(4) . . ?
C8 C7 C6 119.2(4) . . ?
C20 C7 C6 120.3(4) . . ?
C7 C8 C9 122.2(5) . . ?
C7 C8 C13 119.9(5) . . ?
C9 C8 C13 117.9(5) . . ?
C10 C9 C8 121.2(5) . . ?
C10 C9 H01J 119.4 . . ?
C8 C9 H01J 119.4 . . ?
C9 C10 C11 120.7(5) . . ?
C9 C10 H017 119.6 . . ?
C11 C10 H017 119.6 . . ?
C12 C11 C10 120.3(6) . . ?
C12 C11 H014 119.8 . . ?
C10 C11 H014 119.8 . . ?
C11 C12 C13 120.7(5) . . ?
C11 C12 H01E 119.7 . . ?
C13 C12 H01E 119.7 . . ?
C14 C13 C8 119.0(5) . . ?
C14 C13 C12 121.8(5) . . ?
C8 C13 C12 119.2(5) . . ?
C15 C14 C13 121.9(5) . . ?
C15 C14 H00L 119.1 . . ?
C13 C14 H00L 119.1 . . ?
C14 C15 C16 122.2(5) . . ?
C14 C15 C20 119.5(5) . . ?
C16 C15 C20 118.2(5) . . ?
C17 C16 C15 121.9(5) . . ?
C17 C16 H00O 119.1 . . ?
C15 C16 H00O 119.1 . . ?
C16 C17 C18 119.7(5) . . ?
C16 C17 H01B 120.2 . . ?
C18 C17 H01B 120.2 . . ?
C19 C18 C17 121.4(6) . . ?
C19 C18 H01N 119.3 . . ?
C17 C18 H01N 119.3 . . ?
C18 C19 C20 120.6(5) . . ?
C18 C19 H008 119.7 . . ?
C20 C19 H008 119.7 . . ?
C7 C20 C19 122.7(4) . . ?
C7 C20 C15 119.2(5) . . ?
C19 C20 C15 118.1(4) . . ?
C22 C21 C26 118.6(5) . . ?
C22 C21 P1 118.4(4) . . ?
C26 C21 P1 123.0(4) . . ?
C21 C22 C23 120.9(5) . . ?
C21 C22 H00S 119.6 . . ?
C23 C22 H00S 119.6 . . ?
C24 C23 C22 119.8(5) . . ?
C24 C23 H01G 120.1 . . ?
C22 C23 H01G 120.1 . . ?
C23 C24 C25 120.6(5) . . ?
C23 C24 H00X 119.7 . . ?
C25 C24 H00X 119.7 . . ?
C24 C25 C26 120.3(5) . . ?
C24 C25 H01U 119.9 . . ?
C26 C25 H01U 119.9 . . ?
C21 C26 C25 119.9(5) . . ?
C21 C26 H01F 120.0 . . ?
C25 C26 H01F 120.0 . . ?
C28 C27 C32 118.7(5) . . ?
C28 C27 P1 123.5(4) . . ?
C32 C27 P1 117.8(4) . . ?
C27 C28 C29 120.5(5) . . ?
C27 C28 H00V 119.7 . . ?
C29 C28 H00V 119.7 . . ?
C30 C29 C28 120.4(6) . . ?
C30 C29 H00W 119.8 . . ?
C28 C29 H00W 119.8 . . ?
C31 C30 C29 119.8(5) . . ?
C31 C30 H013 120.1 . . ?
C29 C30 H013 120.1 . . ?
C30 C31 C32 120.3(5) . . ?
C30 C31 H015 119.9 . . ?
C32 C31 H015 119.9 . . ?
C31 C32 C27 120.3(5) . . ?
C31 C32 H01O 119.8 . . ?
C27 C32 H01O 119.8 . . ?
C34 C33 C38 118.7(4) . . ?
C34 C33 P2 117.4(4) . . ?
C38 C33 P2 123.7(3) . . ?
C35 C34 C33 122.2(5) . . ?
C35 C34 H00Y 118.9 . . ?
C33 C34 H00Y 118.9 . . ?
C34 C35 C36 119.0(5) . . ?
C34 C35 H016 120.5 . . ?
C36 C35 H016 120.5 . . ?
C37 C36 C35 120.2(5) . . ?
C37 C36 H01I 119.9 . . ?
C35 C36 H01I 119.9 . . ?
C36 C37 C38 121.9(5) . . ?
C36 C37 H018 119.1 . . ?
C38 C37 H018 119.1 . . ?
C37 C38 C33 118.0(4) . . ?
C37 C38 C39 116.0(4) . . ?
C33 C38 C39 126.0(4) . . ?
C52 C39 C40 119.8(4) . . ?
C52 C39 C38 121.5(5) . . ?
C40 C39 C38 117.9(4) . . ?
C45 C40 C39 119.5(5) . . ?
C45 C40 C41 118.1(5) . . ?
C39 C40 C41 122.3(5) . . ?
C42 C41 C40 120.7(5) . . ?
C42 C41 H00R 119.6 . . ?
C40 C41 H00R 119.6 . . ?
C41 C42 C43 120.9(6) . . ?
C41 C42 H01H 119.6 . . ?
C43 C42 H01H 119.6 . . ?
C44 C43 C42 120.1(6) . . ?
C44 C43 H00U 119.9 . . ?
C42 C43 H00U 119.9 . . ?
C43 C44 C45 121.1(5) . . ?
C43 C44 H01Q 119.5 . . ?
C45 C44 H01Q 119.5 . . ?
C46 C45 C44 121.1(5) . . ?
C46 C45 C40 119.8(5) . . ?
C44 C45 C40 119.1(5) . . ?
C47 C46 C45 121.0(5) . . ?
C47 C46 H00J 119.5 . . ?
C45 C46 H00J 119.5 . . ?
C46 C47 C48 121.2(5) . . ?
C46 C47 C52 120.0(5) . . ?
C48 C47 C52 118.8(5) . . ?
C49 C48 C47 121.1(5) . . ?
C49 C48 H01D 119.4 . . ?
C47 C48 H01D 119.4 . . ?
C48 C49 C50 120.2(5) . . ?
C48 C49 H01P 119.9 . . ?
C50 C49 H01P 119.9 . . ?
C51 C50 C49 120.9(6) . . ?
C51 C50 H01L 119.5 . . ?
C49 C50 H01L 119.5 . . ?
C50 C51 C52 121.5(5) . . ?
C50 C51 H00M 119.3 . . ?
C52 C51 H00M 119.3 . . ?
C39 C52 C51 122.7(5) . . ?
C39 C52 C47 119.8(5) . . ?
C51 C52 C47 117.5(5) . . ?
C58 C53 C54 118.5(5) . . ?
C58 C53 P2 123.5(4) . . ?
C54 C53 P2 117.9(4) . . ?
C55 C54 C53 120.1(5) . . ?
C55 C54 H01M 120.0 . . ?
C53 C54 H01M 120.0 . . ?
C56 C55 C54 120.6(5) . . ?
C56 C55 H01X 119.7 . . ?
C54 C55 H01X 119.7 . . ?
C55 C56 C57 119.9(6) . . ?
C55 C56 H01V 120.0 . . ?
C57 C56 H01V 120.0 . . ?
C56 C57 C58 119.8(6) . . ?
C56 C57 H01W 120.1 . . ?
C58 C57 H01W 120.1 . . ?
C57 C58 C53 121.0(5) . . ?
C57 C58 H012 119.5 . . ?
C53 C58 H012 119.5 . . ?
C60 C59 C64 119.0(5) . . ?
C60 C59 P2 119.2(4) . . ?
C64 C59 P2 121.8(4) . . ?
C59 C60 C61 121.2(6) . . ?
C59 C60 H01A 119.4 . . ?
C61 C60 H01A 119.4 . . ?
C60 C61 C62 119.4(6) . . ?
C60 C61 H01K 120.3 . . ?
C62 C61 H01K 120.3 . . ?
C63 C62 C61 120.4(6) . . ?
C63 C62 H01S 119.8 . . ?
C61 C62 H01S 119.8 . . ?
C62 C63 C64 119.9(6) . . ?
C62 C63 H01Y 120.1 . . ?
C64 C63 H01Y 120.1 . . ?
C59 C64 C63 120.1(6) . . ?
C59 C64 H01R 119.9 . . ?
C63 C64 H01R 119.9 . . ?
C27 P1 C21 105.4(2) . . ?
C27 P1 C1 104.7(2) . . ?
C21 P1 C1 105.1(2) . . ?
C27 P1 Au1 112.25(16) . . ?
C21 P1 Au1 110.43(16) . . ?
C1 P1 Au1 117.92(15) . . ?
C53 P2 C33 104.0(2) . . ?
C53 P2 C59 103.8(2) . . ?
C33 P2 C59 106.7(2) . . ?
C53 P2 Au2 112.03(16) . . ?
C33 P2 Au2 114.96(15) . . ?
C59 P2 Au2 114.26(17) . . ?
P1 Au1 I1 175.24(3) . . ?
P2 Au2 I2 176.28(3) . . ?
 
_refine_diff_density_max    1.407
_refine_diff_density_min   -1.247
_refine_diff_density_rms    0.182

_shelx_res_file
;
TITL l1aui_xna_a.res in P2(1)/c
    shelx.res
    created by SHELXL-2018/3 at 19:05:57 on 08-Mar-2023
CELL  0.71073  15.4451  16.6309  21.1922   90.000  106.962   90.000
ZERR     8.00   0.0002   0.0002   0.0003    0.000    0.002    0.000
LATT   1
SYMM  - X, 1/2 + Y, 1/2 - Z
SFAC  C    H    P    I    AU
UNIT  256 184 8 8 8
MERG   2
OMIT    -5   4   4
FMAP   2   53   53
PLAN   20
SIZE     0.029   0.066   0.201
ACTA
BOND   $H
LIST   4
L.S.   4
TEMP  -103.15
WGHT    0.022800    8.692101
FVAR       0.10095
C1    1    0.941245    0.656523    0.816707    11.00000    0.02871    0.02118 =
         0.01472    0.00218    0.00724    0.00453
C2    1    0.967882    0.643749    0.885134    11.00000    0.04048    0.02703 =
         0.01824    0.00147    0.00713    0.00442
AFIX  43
H010  2    0.979602    0.688556    0.914203    11.00000   -1.20000
AFIX   0
C3    1    0.977287    0.566487    0.910797    11.00000    0.04498    0.03861 =
         0.01982    0.01094    0.00818    0.00787
AFIX  43
H00Z  2    0.996529    0.558350    0.957182    11.00000   -1.20000
AFIX   0
C4    1    0.958539    0.501569    0.868575    11.00000    0.04795    0.02755 =
         0.03262    0.00851    0.01179    0.00408
AFIX  43
H01C  2    0.962328    0.448509    0.885771    11.00000   -1.20000
AFIX   0
C5    1    0.934186    0.513809    0.801086    11.00000    0.04316    0.02310 =
         0.03020    0.00140    0.00640    0.00062
AFIX  43
H019  2    0.923896    0.468473    0.772587    11.00000   -1.20000
AFIX   0
C6    1    0.924318    0.590486    0.773721    11.00000    0.02576    0.02313 =
         0.02191   -0.00165    0.00552    0.00030
C7    1    0.900000    0.596160    0.700048    11.00000    0.03016    0.01910 =
         0.01655   -0.00020    0.00583   -0.00181
C8    1    0.969034    0.592202    0.669226    11.00000    0.03353    0.01841 =
         0.01900   -0.00291    0.01026    0.00474
C9    1    1.062328    0.590423    0.705811    11.00000    0.03472    0.03476 =
         0.02392   -0.00081    0.00819    0.00486
AFIX  43
H01J  2    1.078976    0.591652    0.752640    11.00000   -1.20000
AFIX   0
C10   1    1.128203    0.586989    0.674865    11.00000    0.02892    0.04768 =
         0.03147    0.00174    0.00554    0.00634
AFIX  43
H017  2    1.190036    0.587023    0.700323    11.00000   -1.20000
AFIX   0
C11   1    1.105596    0.583392    0.605561    11.00000    0.03796    0.05486 =
         0.03354    0.00310    0.01567    0.01048
AFIX  43
H014  2    1.152177    0.580070    0.584670    11.00000   -1.20000
AFIX   0
C12   1    1.017625    0.584646    0.568472    11.00000    0.04423    0.04066 =
         0.02812    0.00226    0.01912    0.00811
AFIX  43
H01E  2    1.003116    0.582242    0.521756    11.00000   -1.20000
AFIX   0
C13   1    0.946508    0.589550    0.599001    11.00000    0.03365    0.02285 =
         0.01961   -0.00302    0.00712    0.00296
C14   1    0.855414    0.594352    0.561773    11.00000    0.04254    0.02913 =
         0.01508   -0.00487    0.00814   -0.00066
AFIX  43
H00L  2    0.840463    0.593781    0.514997    11.00000   -1.20000
AFIX   0
C15   1    0.786792    0.599888    0.591073    11.00000    0.03177    0.02063 =
         0.01825   -0.00247    0.00377    0.00095
C16   1    0.694025    0.605234    0.553600    11.00000    0.03487    0.03307 =
         0.02287   -0.00321   -0.00009   -0.00654
AFIX  43
H00O  2    0.678658    0.604453    0.506808    11.00000   -1.20000
AFIX   0
C17   1    0.627093    0.611399    0.582734    11.00000    0.02861    0.04358 =
         0.03175    0.00116   -0.00035   -0.00423
AFIX  43
H01B  2    0.565753    0.615077    0.556548    11.00000   -1.20000
AFIX   0
C18   1    0.648880    0.612332    0.652133    11.00000    0.03163    0.04384 =
         0.03117    0.00139    0.00944   -0.00568
AFIX  43
H01N  2    0.601667    0.617210    0.672288    11.00000   -1.20000
AFIX   0
C19   1    0.736032    0.606400    0.690870    11.00000    0.03644    0.02977 =
         0.02151   -0.00036    0.00673   -0.00490
AFIX  43
H008  2    0.748715    0.606330    0.737514    11.00000   -1.20000
AFIX   0
C20   1    0.808701    0.600273    0.662042    11.00000    0.02760    0.01765 =
         0.01902   -0.00462    0.00468   -0.00232
C21   1    1.027106    0.812175    0.833125    11.00000    0.02855    0.01729 =
         0.01777   -0.00003    0.00631    0.00149
C22   1    1.096364    0.818141    0.803860    11.00000    0.03579    0.04033 =
         0.02281   -0.01004    0.01122   -0.00646
AFIX  43
H00S  2    1.088444    0.795724    0.761315    11.00000   -1.20000
AFIX   0
C23   1    1.177333    0.856564    0.836048    11.00000    0.03295    0.03854 =
         0.03417   -0.00625    0.01213   -0.00577
AFIX  43
H01G  2    1.224164    0.860448    0.815436    11.00000   -1.20000
AFIX   0
C24   1    1.189215    0.888606    0.897251    11.00000    0.03335    0.03067 =
         0.03073   -0.00115    0.00639   -0.00243
AFIX  43
H00X  2    1.244445    0.914877    0.919101    11.00000   -1.20000
AFIX   0
C25   1    1.122323    0.883237    0.927416    11.00000    0.04523    0.06377 =
         0.02045   -0.01367    0.00987   -0.01110
AFIX  43
H01U  2    1.131670    0.905028    0.970326    11.00000   -1.20000
AFIX   0
C26   1    1.040077    0.845735    0.895297    11.00000    0.03693    0.05474 =
         0.02817   -0.01414    0.01442   -0.00883
AFIX  43
H01F  2    0.993207    0.843227    0.915960    11.00000   -1.20000
AFIX   0
C27   1    0.837087    0.798126    0.822825    11.00000    0.02429    0.02382 =
         0.02300   -0.00269    0.00865    0.00483
C28   1    0.787554    0.749711    0.852595    11.00000    0.03270    0.02957 =
         0.03188    0.00049    0.01203    0.00398
AFIX  43
H00V  2    0.800717    0.693894    0.857968    11.00000   -1.20000
AFIX   0
C29   1    0.718675    0.782069    0.874711    11.00000    0.03694    0.04046 =
         0.03599    0.00052    0.01593   -0.00127
AFIX  43
H00W  2    0.685086    0.748259    0.895087    11.00000   -1.20000
AFIX   0
C30   1    0.698880    0.862790    0.867253    11.00000    0.03492    0.04538 =
         0.02476   -0.00727    0.01219    0.00474
AFIX  43
H013  2    0.651909    0.884695    0.882601    11.00000   -1.20000
AFIX   0
C31   1    0.747241    0.911688    0.837532    11.00000    0.04105    0.02687 =
         0.05583   -0.00561    0.01987    0.01048
AFIX  43
H015  2    0.733733    0.967469    0.832511    11.00000   -1.20000
AFIX   0
C32   1    0.815777    0.879852    0.814817    11.00000    0.03673    0.02437 =
         0.04450    0.00046    0.02003    0.00191
AFIX  43
H01O  2    0.848318    0.913824    0.793732    11.00000   -1.20000
AFIX   0
C33   1    0.438559    0.748870    0.813398    11.00000    0.02900    0.02010 =
         0.01679   -0.00025    0.00544   -0.00303
C34   1    0.463717    0.770203    0.880218    11.00000    0.05197    0.03016 =
         0.01534   -0.00149    0.00697   -0.00542
AFIX  43
H00Y  2    0.481968    0.729137    0.912543    11.00000   -1.20000
AFIX   0
C35   1    0.462878    0.848536    0.900566    11.00000    0.05398    0.03447 =
         0.02342   -0.01315    0.01267   -0.00563
AFIX  43
H016  2    0.480759    0.861440    0.946221    11.00000   -1.20000
AFIX   0
C36   1    0.435727    0.908097    0.853796    11.00000    0.04863    0.02835 =
         0.03573   -0.01569    0.00976   -0.00034
AFIX  43
H01I  2    0.433068    0.962328    0.867192    11.00000   -1.20000
AFIX   0
C37   1    0.412464    0.889331    0.787801    11.00000    0.04700    0.01989 =
         0.02739   -0.00115    0.00517    0.00092
AFIX  43
H018  2    0.395613    0.931380    0.756243    11.00000   -1.20000
AFIX   0
C38   1    0.412898    0.809933    0.765743    11.00000    0.02658    0.02417 =
         0.01704    0.00042    0.00654   -0.00253
C39   1    0.390457    0.798941    0.692457    11.00000    0.03558    0.01599 =
         0.01560    0.00244    0.00860   -0.00274
C40   1    0.462630    0.804353    0.663229    11.00000    0.03782    0.01596 =
         0.01900    0.00176    0.00824    0.00071
C41   1    0.555473    0.806504    0.701729    11.00000    0.03246    0.03423 =
         0.02444    0.00138    0.00704   -0.00498
AFIX  43
H00R  2    0.570511    0.805507    0.748504    11.00000   -1.20000
AFIX   0
C42   1    0.622789    0.809974    0.672040    11.00000    0.03489    0.04223 =
         0.04004   -0.00118    0.01168   -0.00876
AFIX  43
H01H  2    0.684191    0.810468    0.698409    11.00000   -1.20000
AFIX   0
C43   1    0.602539    0.812823    0.603094    11.00000    0.04428    0.05045 =
         0.04595   -0.00794    0.02795   -0.00941
AFIX  43
H00U  2    0.650116    0.815610    0.583131    11.00000   -1.20000
AFIX   0
C44   1    0.514564    0.811596    0.564625    11.00000    0.04831    0.04413 =
         0.02523   -0.00097    0.01768   -0.00675
AFIX  43
H01Q  2    0.501543    0.814251    0.518007    11.00000   -1.20000
AFIX   0
C45   1    0.442484    0.806433    0.593098    11.00000    0.04313    0.02487 =
         0.02228    0.00200    0.01370   -0.00512
C46   1    0.352023    0.804966    0.553576    11.00000    0.04195    0.03550 =
         0.01744    0.00582    0.00437   -0.00402
AFIX  43
H00J  2    0.338910    0.808328    0.506982    11.00000   -1.20000
AFIX   0
C47   1    0.281575    0.798689    0.581490    11.00000    0.03817    0.02445 =
         0.01971    0.00311    0.00475   -0.00103
C48   1    0.189222    0.795806    0.541295    11.00000    0.04327    0.05125 =
         0.01706    0.00457   -0.00246   -0.00347
AFIX  43
H01D  2    0.176050    0.797414    0.494636    11.00000   -1.20000
AFIX   0
C49   1    0.120417    0.790830    0.568695    11.00000    0.02869    0.06486 =
         0.02684    0.00528    0.00165    0.00394
AFIX  43
H01P  2    0.059586    0.789522    0.541262    11.00000   -1.20000
AFIX   0
C50   1    0.138808    0.787589    0.637729    11.00000    0.03309    0.05166 =
         0.02995   -0.00079    0.00693    0.00633
AFIX  43
H01L  2    0.090096    0.783793    0.656484    11.00000   -1.20000
AFIX   0
C51   1    0.225402    0.789819    0.677977    11.00000    0.03412    0.03529 =
         0.02340   -0.00249    0.00857    0.00033
AFIX  43
H00M  2    0.236025    0.786833    0.724385    11.00000   -1.20000
AFIX   0
C52   1    0.300447    0.796526    0.652090    11.00000    0.03030    0.02143 =
         0.02083    0.00262    0.00573    0.00498
C53   1    0.341657    0.605934    0.826124    11.00000    0.03298    0.02872 =
         0.01859    0.00256    0.01302   -0.00159
C54   1    0.327829    0.522544    0.826946    11.00000    0.04093    0.02845 =
         0.04085    0.00188    0.01832    0.00136
AFIX  43
H01M  2    0.364209    0.487117    0.810322    11.00000   -1.20000
AFIX   0
C55   1    0.261094    0.491820    0.852010    11.00000    0.04046    0.03460 =
         0.05728    0.00907    0.01725   -0.00561
AFIX  43
H01X  2    0.253498    0.435273    0.853894    11.00000   -1.20000
AFIX   0
C56   1    0.205684    0.542601    0.874213    11.00000    0.03127    0.05746 =
         0.03613    0.00997    0.00871   -0.00816
AFIX  43
H01V  2    0.160460    0.521012    0.891590    11.00000   -1.20000
AFIX   0
C57   1    0.216047    0.625268    0.871150    11.00000    0.03847    0.05485 =
         0.02782   -0.00300    0.01273   -0.00052
AFIX  43
H01W  2    0.176725    0.660405    0.885100    11.00000   -1.20000
AFIX   0
C58   1    0.284125    0.656440    0.847611    11.00000    0.04277    0.03147 =
         0.02605   -0.00408    0.01333    0.00093
AFIX  43
H012  2    0.291541    0.713049    0.846152    11.00000   -1.20000
AFIX   0
C59   1    0.533318    0.595429    0.847264    11.00000    0.03071    0.02391 =
         0.02067   -0.00077    0.00571   -0.00107
C60   1    0.607127    0.584610    0.823938    11.00000    0.04371    0.03681 =
         0.03230    0.00244    0.01035    0.00514
AFIX  43
H01A  2    0.603857    0.601825    0.780560    11.00000   -1.20000
AFIX   0
C61   1    0.685642    0.549214    0.862516    11.00000    0.03518    0.04363 =
         0.04639   -0.00136    0.00730    0.00255
AFIX  43
H01K  2    0.735997    0.542258    0.845881    11.00000   -1.20000
AFIX   0
C62   1    0.690280    0.523907    0.925807    11.00000    0.04088    0.03596 =
         0.04734    0.00441   -0.00455   -0.00095
AFIX  43
H01S  2    0.743904    0.499088    0.952467    11.00000   -1.20000
AFIX   0
C63   1    0.617729    0.534527    0.950190    11.00000    0.05819    0.05616 =
         0.03117    0.01684    0.00156    0.00396
AFIX  43
H01Y  2    0.621523    0.517664    0.993745    11.00000   -1.20000
AFIX   0
C64   1    0.538680    0.570060    0.910889    11.00000    0.04654    0.04125 =
         0.02897    0.00571    0.01042   -0.00220
AFIX  43
H01R  2    0.488334    0.576993    0.927537    11.00000   -1.20000
AFIX   0
P1    3    0.924060    0.760128    0.788690    11.00000    0.02492    0.01921 =
         0.01443   -0.00157    0.00531    0.00170
P2    3    0.431027    0.642238    0.793715    11.00000    0.03214    0.01979 =
         0.01680   -0.00031    0.00924   -0.00041
I1    4    0.854801    0.823183    0.557164    11.00000    0.03543    0.03505 =
         0.01780    0.00375    0.00640    0.00216
I2    4    0.367160    0.572616    0.565182    11.00000    0.03338    0.03409 =
         0.01665   -0.00514    0.00603   -0.00332
AU1   5    0.891320    0.783823    0.679096    11.00000    0.02799    0.02147 =
         0.01587    0.00007    0.00520    0.00158
AU2   5    0.403794    0.613371    0.686126    11.00000    0.03020    0.02232 =
         0.01567   -0.00184    0.00650   -0.00215
HKLF    4


REM  l1aui_xna_a.res in P2(1)/c
REM wR2 = 0.0852, GooF = S = 1.049, Restrained GooF = 1.049 for all data
REM R1 = 0.0416 for 12326 Fo > 4sig(Fo) and 0.0709 for all 16873 data
REM 631 parameters refined using 0 restraints

END

WGHT      0.0228      8.6920

REM Highest difference peak  1.407,  deepest hole -1.247,  1-sigma level  0.182
Q1    1   0.8961  0.7872  0.5974  11.00000  0.05    1.41
Q2    1   0.3529  0.6157  0.7375  11.00000  0.05    1.28
Q3    1   0.9576  0.7965  0.6208  11.00000  0.05    1.25
Q4    1   0.9571  0.7837  0.6838  11.00000  0.05    1.23
Q5    1   0.3435  0.6184  0.6784  11.00000  0.05    1.21
Q6    1   0.4456  0.6217  0.6383  11.00000  0.05    1.18
Q7    1   0.8560  0.7458  0.5603  11.00000  0.05    1.14
Q8    1   0.9178  0.8227  0.5690  11.00000  0.05    1.14
Q9    1   0.8453  0.7616  0.6745  11.00000  0.05    1.13
Q10   1   0.8633  0.7825  0.7222  11.00000  0.05    1.11
Q11   1   0.3934  0.6172  0.7203  11.00000  0.05    1.08
Q12   1   0.8461  0.8233  0.6417  11.00000  0.05    1.05
Q13   1   0.4445  0.5775  0.5773  11.00000  0.05    1.05
Q14   1   0.9790  0.7795  0.8127  11.00000  0.05    1.04
Q15   1   0.4004  0.6132  0.5583  11.00000  0.05    1.02
Q16   1   0.4088  0.6076  0.6027  11.00000  0.05    1.01
Q17   1   0.8843  0.7846  0.7655  11.00000  0.05    1.00
Q18   1   0.8573  0.8210  0.6777  11.00000  0.05    0.98
Q19   1   0.4779  0.6158  0.6944  11.00000  0.05    0.96
Q20   1   0.3964  0.6632  0.6608  11.00000  0.05    0.96
;
_shelx_res_checksum   15748

_shelx_hkl_file
;
   0   0  -3   -0.51    0.79
   0   0   3    0.32    0.79
   0   0  -4 2255.27   32.28
   0   0  -5    0.16    1.08
   0   0  -6  949.34   17.16
   0   0  -7    3.74    1.57
   0   0  -8 9999.00  133.40
   0   0 -15   16.80    4.19
   0   0 -16 2302.57   43.40
   0   0 -17    3.32    3.54
   0   0 -18   84.13    7.53
   0   0 -19    6.92    4.06
   0   0 -20  104.43    8.69
   0   0 -21   11.01    4.21
   0   0 -22  205.12   11.95
   0   0 -23   25.59    5.64
   0   0 -24  500.39   19.85
   0   0 -25   19.17    5.60
   0   0 -26  122.12   10.43
   0   0 -27   11.11    5.00
   0   0 -28   88.90    9.49
   0   0 -29   11.20    5.07
   0  -1   2 2241.79   29.73
   0   1  -2 2205.97   29.74
   0   1   3  119.27    3.46
   0  -1   3  110.01    3.25
   0   1  -3  116.20    3.32
   0   1  -4   28.18    1.95
   0   1  -5   76.99    3.44
   0   1  -6 2338.48   35.24
   0   1  -7  385.00    9.82
   0   1  -8  416.71   11.05
   0   1  -9   96.23    5.28
   0   1 -10 3080.50   48.18
   0   1 -11  344.89   10.97
   0   1 -14  409.28   14.30
   0   1 -15   95.85    7.21
   0   1 -16  394.02   14.65
   0  -1 -16  423.49   15.13
   0  -1 -17   52.93    6.03
   0   1 -17   45.11    5.53
   0   1 -18  898.45   24.34
   0  -1 -18  885.08   23.96
   0   1 -19   87.24    7.46
   0  -1 -19   84.04    7.23
   0  -1 -20   81.87    7.37
   0   1 -20   84.56    7.82
   0  -1 -21   15.45    4.38
   0   1 -21   11.74    4.37
   0   1 -22  119.81    9.47
   0  -1 -22  128.49    9.65
   0  -1 -23  114.93    9.33
   0   1 -23  118.56    9.58
   0   1 -24  209.87   12.76
   0  -1 -24  210.51   12.69
   0   1 -25   20.29    5.09
   0  -1 -25   20.59    5.22
   0   1 -26  218.95   13.85
   0  -1 -26  210.25   13.29
   0  -1 -27   64.26    7.81
   0   1 -27   61.83    8.05
   0   1 -28    6.07    4.24
   0  -1 -28    3.28    4.31
   0   1 -29  -10.11    5.73
   0  -1 -29  -12.11    5.44
   0   2  -1  660.11    9.92
   0  -2   1  672.92    9.89
   0  -2   1  679.33   10.25
   0   2  -1  676.84    9.81
   0  -2   1  703.70    9.97
   0  -2   2  494.58    7.84
   0   2  -2  500.92    7.98
   0  -2   2  500.97    8.09
   0   2  -2  499.20    8.10
   0   2  -2  509.39    8.54
   0   2  -3   48.38    1.66
   0  -2   3   46.48    1.58
   0  -2   3   48.93    2.06
   0   2  -3   46.43    2.07
   0   2  -4    1.62    0.55
   0   2  -4    2.02    1.01
   0   2  -5   34.58    1.41
   0   2  -5   35.06    2.31
   0   2  -6  598.82    9.35
   0   2  -6  605.84   12.33
   0   2  -7  168.51    6.16
   0   2  -8  426.30   11.11
   0   2  -9  571.35   13.99
   0   2 -10   12.40    2.59
   0   2 -11   46.00    4.03
   0   2 -12   13.44    2.56
   0   2 -13    5.37    3.31
   0   2 -13    7.30    2.48
   0   2 -14  407.77   14.22
   0   2 -15   24.94    4.60
   0  -2 -16   59.83    6.11
   0   2 -16   43.52    5.42
   0   2 -17  359.55   14.39
   0  -2 -17  368.69   14.19
   0   2 -18   56.29    6.24
   0  -2 -18   65.45    6.39
   0  -2 -19   20.97    4.65
   0   2 -19   20.29    4.47
   0  -2 -20   35.86    5.39
   0   2 -20   44.64    5.99
   0  -2 -21   10.07    4.02
   0   2 -21    3.95    3.68
   0   2 -22  148.62   10.26
   0  -2 -22  134.36    9.62
   0  -2 -23    8.42    4.21
   0   2 -23    3.73    3.64
   0   2 -24    0.30    3.52
   0  -2 -24    0.85    3.90
   0   2 -25  165.44   11.86
   0  -2 -25  156.69   11.25
   0   2 -26   67.02    8.14
   0  -2 -26   67.66    7.89
   0   2 -27   -2.06    4.69
   0  -2 -27    5.55    4.45
   0   2 -28   31.27    6.83
   0  -2 -28   28.82    6.19
   0  -2 -29    1.26    4.91
   0   3   0    0.19    0.54
   0  -3   1  359.74    6.09
   0   3  -1  327.89    6.01
   0  -3   1  325.21    6.60
   0   3  -1  331.32    5.69
   0  -3   1  356.84    5.84
   0  -3   2    2.38    0.80
   0   3  -2    1.59    0.69
   0  -3   2    2.52    0.67
   0   3  -2    1.33    0.60
   0   3  -2    2.56    0.85
   0   3  -3  182.57    4.39
   0  -3   3  185.60    4.27
   0  -3   3  185.69    4.50
   0   3  -3  185.87    4.91
   0   3  -3  184.45    4.52
   0   3  -4  118.11    3.31
   0  -3   4  122.29    3.21
   0   3  -4  121.82    3.89
   0   3  -4  125.64    4.44
   0   3  -5    2.56    0.70
   0   3  -5    3.58    1.15
   0   3  -5    7.47    1.67
   0   3  -6  324.40    6.24
   0   3  -6  323.39    8.14
   0   3  -7  211.68    4.70
   0   3  -7  201.66    6.71
   0   3  -8  203.38    4.66
   0   3  -8  213.57    7.39
   0   3  -9  538.16    9.32
   0   3  -9  565.72   13.66
   0   3 -10   40.86    1.98
   0   3 -10   41.22    3.85
   0   3 -10   44.32    4.57
   0   3 -11   45.29    2.08
   0   3 -11   50.09    4.26
   0   3 -11   51.59    4.93
   0   3 -12   14.20    1.27
   0   3 -12   12.13    2.45
   0   3 -12   19.47    3.50
   0   3 -13   15.02    1.32
   0   3 -13   21.76    3.90
   0   3 -13   14.46    2.91
   0   3 -14  172.70    4.51
   0   3 -14  212.97    9.59
   0   3 -14  228.15   10.65
   0   3 -15   11.90    2.95
   0   3 -15   20.93    4.40
   0   3 -16  169.30    9.71
   0   3 -17  177.46   10.19
   0  -3 -17  188.32   10.08
   0   3 -18   37.57    5.38
   0  -3 -18   39.06    5.21
   0  -3 -19  100.61    8.00
   0   3 -19  100.89    8.22
   0  -3 -20   12.56    4.34
   0   3 -20   13.78    4.23
   0   3 -21   29.41    5.40
   0  -3 -21   32.17    5.42
   0  -3 -22  136.49    9.60
   0   3 -22  118.31    9.54
   0   3 -23    4.32    3.89
   0  -3 -23    5.47    4.07
   0   3 -24  108.93    9.51
   0  -3 -24  101.27    8.98
   0   3 -25   48.61    6.87
   0  -3 -25   65.54    7.58
   0   3 -26   22.98    5.61
   0  -3 -26   32.62    6.00
   0   3 -27   27.04    6.05
   0  -3 -27   24.70    5.80
   0  -3 -28   -3.95    4.93
   0   3 -28   -1.85    4.66
   0  -3 -29   13.95    5.59
   0   4   0 1595.37   22.57
   0  -4   1 7303.88   92.93
   0   4  -1 6923.55   92.80
   0  -4   1 7176.20   94.16
   0   4  -1 7251.22   92.10
   0  -4   1 7302.54   92.30
   0  -4   2   14.03    1.38
   0  -4   2   14.39    1.22
   0   4  -2   15.90    1.27
   0   4  -2   13.83    1.19
   0  -4   3 1999.23   27.81
   0   4  -3 1962.71   28.01
   0   4  -3 1865.11   27.75
   0  -4   4    7.85    1.06
   0   4  -4    9.83    1.27
   0   4  -4    9.23    1.48
   0  -4   5  279.89    6.04
   0   4  -5  281.21    6.94
   0   4  -5  272.77    7.61
   0   4  -6   18.03    1.96
   0   4  -6   15.61    2.29
   0   4  -7 1873.30   31.42
   0   4  -7 1894.86   30.16
   0   4  -8  416.78   12.00
   0   4  -8  454.71   11.25
   0   4  -9 1189.80   18.51
   0   4  -9 1282.02   23.22
   0   4  -9 1171.86   24.01
   0   4 -10   73.80    2.96
   0   4 -10   73.37    5.37
   0   4 -10   80.56    5.12
   0   4 -11  621.87   11.10
   0   4 -11  672.64   17.47
   0   4 -11  684.24   16.68
   0   4 -12    4.34    0.96
   0   4 -12    5.45    2.53
   0   4 -12    0.99    2.10
   0   4 -13    2.80    0.84
   0   4 -13    4.36    2.81
   0   4 -13    4.84    2.44
   0   4 -14    6.07    3.21
   0   4 -14    2.00    2.34
   0   4 -15  773.75   20.17
   0   4 -15  797.53   21.59
   0   4 -16  123.27    7.87
   0   4 -16  138.18    8.86
   0   4 -17  120.72    8.56
   0  -4 -17  118.57    8.09
   0  -4 -18   35.74    4.98
   0   4 -18   34.79    5.28
   0   4 -19  340.77   14.86
   0  -4 -19  335.95   13.93
   0  -4 -20   63.55    6.65
   0   4 -20   72.61    7.27
   0  -4 -21    5.17    3.38
   0   4 -21   -4.27    3.63
   0  -4 -22    3.28    3.35
   0   4 -22    4.44    3.44
   0   4 -23  233.31   13.56
   0  -4 -23  250.10   13.30
   0   4 -24  129.14   10.50
   0  -4 -24  135.54   10.10
   0   4 -25   10.11    4.13
   0  -4 -25   -0.36    3.76
   0  -4 -26   30.11    5.74
   0   4 -26   25.08    5.69
   0   4 -27  107.02   10.29
   0  -4 -27  120.56   10.56
   0   4 -28   14.58    5.44
   0  -4 -28   24.04    6.26
   0  -4 -29    2.65    4.41
   0  -5   0    1.33    0.99
   0   5   0    2.52    0.78
   0   5   0    2.00    0.54
   0  -5   0    1.22    0.50
   0   5  -1 6097.30   82.19
   0  -5   1 6355.96   82.30
   0  -5   1 6110.45   83.91
   0   5  -1 6414.39   81.29
   0  -5   1 6419.25   81.47
   0   5  -2   31.27    1.83
   0   5  -2   29.47    1.73
   0  -5   2   29.44    2.08
   0   5  -3 2493.10   34.87
   0  -5   3 2461.70   35.35
   0   5  -3 2459.33   34.74
   0  -5   4   13.03    1.48
   0   5  -4   14.41    1.54
   0   5  -4   14.60    1.71
   0  -5   5  850.15   14.47
   0   5  -5  855.22   15.85
   0   5  -5  832.37   15.18
   0  -5   6    8.90    1.28
   0   5  -6   10.23    1.77
   0   5  -6   10.60    2.15
   0   5  -7 1012.22   20.22
   0   5  -7 1083.82   19.23
   0   5  -8    2.31    1.62
   0   5  -8    0.87    2.13
   0   5  -9 2549.54   42.99
   0   5  -9 2732.09   41.94
   0   5 -10   59.94    4.95
   0   5 -10   61.54    4.43
   0   5 -11  959.18   22.44
   0   5 -11 1005.79   21.52
   0   5 -12   -0.78    2.32
   0   5 -12   -0.11    2.30
   0   5 -13  327.28   11.79
   0   5 -13  320.21   12.31
   0   5 -14   33.01    4.45
   0   5 -14   31.35    4.06
   0   5 -15  152.56    9.12
   0   5 -15  148.31    8.50
   0   5 -16    0.43    2.56
   0   5 -16    0.94    2.94
   0   5 -17  872.91   24.25
   0   5 -17  862.68   22.98
   0  -5 -17  908.37   23.14
   0  -5 -18   46.55    5.34
   0   5 -18   42.39    5.63
   0   5 -19  209.48   11.78
   0  -5 -19  232.15   11.33
   0  -5 -20   26.33    4.69
   0   5 -20   26.49    5.07
   0   5 -21  121.36    9.56
   0  -5 -21  137.41    9.28
   0  -5 -22   36.04    5.75
   0   5 -22   27.63    5.29
   0   5 -23   11.37    4.41
   0  -5 -23   16.02    4.86
   0  -5 -24    5.90    3.74
   0   5 -24    7.91    4.28
   0   5 -25  407.47   18.78
   0  -5 -25  381.46   17.17
   0  -5 -26   19.84    5.30
   0   5 -26   18.61    5.81
   0  -5 -27   43.22    6.45
   0   5 -27   57.80    8.01
   0   5 -28   25.96    6.25
   0  -5 -28   27.02    5.96
   0  -5 -29    0.77    3.98
   0   6   0  975.75   15.97
   0  -6   0 1000.36   14.22
   0   6   0  998.83   14.29
   0  -6   0 1001.53   17.96
   0   6  -1 4306.74   60.18
   0   6  -1 4507.66   58.97
   0  -6  -1 4573.97   57.72
   0  -6   1 4496.67   62.37
   0   6  -2  257.59    6.32
   0  -6  -2  271.45    4.64
   0   6  -2  270.60    5.86
   0  -6   2  271.43    7.24
   0   6  -3  263.09    6.57
   0  -6   3  264.70    7.06
   0   6  -3  266.40    6.27
   0  -6   4   29.24    2.29
   0   6  -4   33.00    2.37
   0   6  -4   28.78    2.17
   0  -6   5  632.77   12.35
   0   6  -5  628.46   12.91
   0   6  -5  648.64   12.51
   0  -6   6   89.90    3.87
   0   6  -6   93.89    4.70
   0   6  -6   98.66    4.38
   0  -6   7 2752.90   39.06
   0   6  -7 2701.61   42.00
   0   6  -7 2686.50   40.85
   0   6  -8  318.85   10.23
   0   6  -8  334.68    9.55
   0   6  -9  924.80   19.25
   0   6  -9  922.79   20.31
   0   6 -10  131.65    6.36
   0   6 -10  121.00    6.81
   0   6 -11    8.15    2.37
   0   6 -11    5.55    2.51
   0   6 -12  104.47    6.82
   0   6 -12  126.28    6.95
   0   6 -13  421.02   14.49
   0   6 -13  424.02   13.83
   0   6 -14    9.28    3.29
   0   6 -14    6.95    2.54
   0   6 -15  998.40   24.43
   0   6 -15 1009.73   25.49
   0   6 -16   59.00    6.06
   0   6 -16   59.13    5.76
   0   6 -17  124.52    8.37
   0  -6 -17  142.84    8.48
   0   6 -17  132.67    9.15
   0  -6 -18   39.09    5.09
   0   6 -18   26.86    4.92
   0   6 -18   37.85    4.96
   0  -6 -19    8.61    2.47
   0   6 -19    8.07    3.76
   0  -6 -19    9.17    3.38
   0   6 -20  116.30    9.13
   0  -6 -20  129.73    8.79
   0   6 -21  236.91   13.18
   0  -6 -21  231.67   12.00
   0   6 -22    5.74    3.82
   0  -6 -22    8.72    4.05
   0   6 -23  296.65   15.43
   0  -6 -23  307.72   14.47
   0   6 -24   23.95    5.26
   0  -6 -24   36.52    5.91
   0  -6 -25    7.54    4.10
   0   6 -25    6.70    4.65
   0   6 -26    3.88    4.33
   0  -6 -26    7.23    4.47
   0  -6 -27    5.63    3.93
   0   6 -27   18.03    5.25
   0  -6 -28   78.79    8.95
   0   6 -28   74.50    9.53
   0  -6 -29   93.77    9.82
   0   7   0    6.76    1.41
   0  -7   0    0.43    1.50
   0   7   0    5.23    0.86
   0  -7   0    2.19    0.79
   0   7  -1    1.33    0.95
   0  -7  -1    2.57    0.54
   0   7  -1    0.90    0.78
   0  -7  -1    0.55    1.56
   0  -7   1    1.94    1.42
   0   7   1    1.85    1.04
   0   7  -2   72.64    3.33
   0   7  -2   77.10    2.92
   0  -7  -2   77.30    1.95
   0  -7   2   72.31    3.82
   0   7  -3  757.56   13.83
   0  -7   3  760.50   14.88
   0   7  -3  751.47   13.20
   0  -7   4 1058.64   19.05
   0   7  -4 1076.15   18.09
   0   7  -4 1087.42   18.37
   0  -7   5  536.08   11.50
   0   7  -5  511.26   11.41
   0   7  -5  507.18   11.24
   0  -7   6   21.62    2.22
   0   7  -6   21.71    2.39
   0   7  -6   19.51    2.45
   0  -7   7  149.92    5.35
   0   7  -7  147.76    6.30
   0   7  -7  148.63    5.82
   0  -7   8   -0.43    1.20
   0   7  -8    1.54    1.90
   0   7  -8    0.66    1.51
   0   7  -9  140.69    6.89
   0   7  -9  140.88    6.32
   0   7 -10  226.56    8.49
   0   7 -10  217.52    9.05
   0   7 -11  807.28   18.58
   0   7 -11  759.03   19.43
   0   7 -12  760.82   20.33
   0   7 -12  864.03   20.05
   0   7 -13  210.64    9.99
   0   7 -13  223.90    9.86
   0   7 -14    3.37    2.75
   0   7 -14    2.67    2.46
   0   7 -15  375.64   13.77
   0   7 -15  362.77   14.32
   0   7 -16   -1.21    3.18
   0  -7 -16    2.70    2.80
   0   7 -16    0.98    3.10
   0   7 -17   88.27    7.55
   0  -7 -17  106.69    7.30
   0   7 -17   85.33    6.94
   0   7 -18  153.55    9.88
   0  -7 -18  153.66    8.98
   0   7 -18  150.02    9.16
   0  -7 -19  296.24   11.18
   0   7 -19  290.85   14.11
   0  -7 -19  328.05   13.23
   0   7 -20  360.60   16.17
   0  -7 -20  359.73   14.49
   0   7 -21  138.35   10.20
   0  -7 -21  138.09    9.18
   0  -7 -22    2.57    3.12
   0   7 -22    5.82    4.01
   0   7 -23  214.66   13.25
   0  -7 -23  217.36   12.11
   0   7 -24   -3.98    4.67
   0  -7 -24   -1.40    3.54
   0  -7 -25   66.47    7.34
   0   7 -25   58.47    7.86
   0  -7 -26   39.02    6.22
   0   7 -26   35.59    6.93
   0   7 -27   54.04    8.06
   0  -7 -27   50.91    6.98
   0  -7 -28   52.49    7.38
   0  -7 -29   16.21    5.38
   0   8   0   56.41    3.10
   0  -8   0   55.88    3.85
   0   8  -1   51.24    2.82
   0   8   1   57.30    3.16
   0  -8  -1   58.75    1.82
   0   8  -1   55.15    2.30
   0  -8  -1   57.01    3.96
   0  -8   1   53.91    3.74
   0   8  -2 1154.58   19.31
   0  -8  -2 1184.32   15.99
   0   8  -2 1164.13   18.24
   0  -8  -2 1170.78   22.64
   0  -8   2 1172.90   21.44
   0   8  -3  220.31    6.24
   0  -8  -3  209.68    4.09
   0   8  -3  206.63    5.77
   0  -8   3  223.41    7.28
   0   8  -4    1.65    1.32
   0  -8   4    2.19    1.52
   0   8  -4    0.97    1.23
   0  -8   5  505.90   11.70
   0   8  -5  492.87   11.12
   0   8  -5  499.33   11.11
   0  -8   6  818.66   16.00
   0   8  -6  819.42   16.18
   0   8  -6  784.83   15.82
   0  -8   7   41.29    3.03
   0   8  -7   41.11    3.35
   0   8  -7   39.18    3.14
   0  -8   8   58.60    3.53
   0   8  -8   58.03    4.31
   0   8  -8   63.08    4.01
   0  -8   9    6.93    1.38
   0   8  -9    9.48    2.21
   0   8  -9    9.38    2.36
   0   8 -10  649.26   16.95
   0   8 -10  671.21   16.01
   0   8 -11   45.48    4.15
   0   8 -11   37.21    4.28
   0   8 -12   36.42    4.02
   0   8 -12   21.71    3.59
   0   8 -13  154.65    8.82
   0   8 -13  166.66    8.34
   0   8 -14  150.47    8.92
   0   8 -14  156.02    8.54
   0  -8 -15    8.61    2.94
   0   8 -15    1.69    2.86
   0   8 -15    1.22    2.84
   0   8 -16    1.59    3.21
   0   8 -16    2.70    2.92
   0  -8 -16    9.48    3.19
   0  -8 -17    8.19    3.11
   0   8 -17    0.93    2.78
   0   8 -17    2.43    3.09
   0  -8 -18  263.10   10.94
   0   8 -18  260.33   13.10
   0   8 -18  253.04   11.89
   0  -8 -18  269.68   11.72
   0  -8 -19   10.58    3.12
   0   8 -19    9.40    3.61
   0   8 -19   13.11    3.89
   0  -8 -19   17.96    3.98
   0  -8 -20    3.63    3.49
   0   8 -20   -1.13    3.73
   0   8 -21  220.36   12.92
   0  -8 -21  202.30   11.06
   0   8 -22   66.42    7.88
   0  -8 -22   80.03    7.29
   0  -8 -23   20.29    4.60
   0   8 -23   12.69    4.67
   0  -8 -24    0.35    3.32
   0   8 -24    0.27    4.40
   0   8 -25   41.07    6.73
   0  -8 -25   41.34    6.29
   0   8 -26   68.71    8.46
   0  -8 -26   65.23    7.45
   0   8 -27   12.10    5.24
   0  -8 -27   16.65    5.02
   0   9   0    1.41    1.13
   0  -9   0   -0.05    1.60
   0   9  -1   90.51    3.94
   0   9   1   94.50    4.20
   0   9  -1   90.98    3.09
   0  -9  -1   94.02    5.37
   0  -9   1   88.75    5.02
   0   9  -2 1480.12   23.51
   0   9  -2 1449.19   21.98
   0   9   2 1424.15   24.03
   0  -9  -2 1494.93   27.37
   0  -9   2 1437.94   26.03
   0   9  -3    3.97    1.43
   0   9  -3    4.56    1.24
   0  -9  -3    3.37    2.00
   0  -9   3    2.19    1.54
   0   9  -4   96.74    4.24
   0  -9  -4   90.50    2.57
   0   9  -4   90.11    3.98
   0  -9  -4   86.40    5.45
   0  -9   4   87.67    4.72
   0   9  -5   12.08    1.98
   0  -9   5    9.71    1.89
   0   9  -5   12.66    1.76
   0  -9   6  401.09   10.65
   0   9  -6  392.55   10.14
   0   9  -6  398.05   10.16
   0  -9   7  150.31    6.11
   0   9  -7  141.08    6.21
   0   9  -7  144.53    5.91
   0  -9   8    5.98    1.51
   0   9  -8    6.27    2.17
   0   9  -8    5.21    1.83
   0  -9   9    9.70    1.94
   0   9  -9   12.02    2.33
   0   9  -9   13.89    2.63
   0   9 -10  185.31    8.45
   0   9 -10  202.80    8.01
   0   9 -11    9.38    2.39
   0   9 -11    8.62    2.52
   0   9 -12   53.08    4.70
   0   9 -12   47.24    4.96
   0   9 -13  107.83    7.39
   0   9 -13  119.11    7.25
   0   9 -14  173.97    9.70
   0   9 -14  181.99    9.21
   0   9 -15   84.29    7.11
   0   9 -15   91.35    6.87
   0  -9 -15  128.61    7.31
   0  -9 -16    1.55    2.41
   0  -9 -16    2.37    2.60
   0   9 -16   -0.33    3.40
   0   9 -16    0.95    2.80
   0  -9 -17   15.49    3.47
   0   9 -17   13.26    3.28
   0  -9 -17   19.72    3.79
   0   9 -17   13.21    3.53
   0  -9 -18   15.48    3.71
   0   9 -18   17.62    4.42
   0   9 -18   10.60    3.88
   0  -9 -18   23.73    4.01
   0  -9 -19   21.64    3.70
   0   9 -19   16.94    4.20
   0   9 -19   20.14    4.24
   0  -9 -19   24.41    4.19
   0  -9 -20  112.03    7.42
   0   9 -20  124.63    9.71
   0  -9 -20  133.14    8.57
   0   9 -21  117.14    9.82
   0  -9 -21  133.79    8.82
   0  -9 -22    9.93    3.64
   0   9 -22    4.83    3.78
   0   9 -23   45.40    6.83
   0  -9 -23   42.11    5.77
   0   9 -24   11.16    5.16
   0  -9 -24   12.92    4.17
   0   9 -25   -4.70    4.86
   0   9 -26   -3.65    4.92
   0   9 -27   -1.15    5.25
   0  10   0 1650.80   27.00
   0 -10   0 1754.97   30.87
   0  10  -1   20.09    2.03
   0  10  -1   19.36    1.54
   0 -10  -1   22.07    3.14
   0 -10   1   22.36    3.01
   0  10   1   17.82    2.12
   0  10   2  260.77    7.79
   0  10  -2  259.69    7.49
   0  10  -2  264.20    6.35
   0 -10   2  273.90    9.33
   0 -10  -2  276.19    9.92
   0  10  -3   10.00    1.74
   0  10  -3   10.43    1.48
   0 -10   3    9.16    2.02
   0 -10  -3    5.57    1.87
   0  10  -4   27.90    2.57
   0  10  -4   27.82    2.37
   0 -10  -4   28.29    1.18
   0 -10  -4   25.95    3.32
   0 -10   4   31.39    3.19
   0  10  -5   24.68    2.49
   0 -10   5   23.78    2.81
   0 -10  -5   24.79    3.35
   0 -10  -5   25.84    1.47
   0  10  -5   26.07    2.52
   0 -10   6  470.15   12.26
   0 -10  -6  431.55   13.89
   0  10  -6  453.46   11.17
   0  10  -6  482.14   11.54
   0 -10   7    7.74    2.00
   0  10  -7    5.94    1.90
   0  10  -7    5.62    1.79
   0 -10   8  738.31   16.27
   0  10  -8  704.34   16.61
   0  10  -8  754.15   16.40
   0 -10   9    4.25    1.60
   0  10  -9    8.31    2.17
   0  10  -9    7.74    2.09
   0 -10  10   21.06    2.64
   0  10 -10   21.83    3.43
   0  10 -10   21.92    2.97
   0  10 -11   48.44    4.76
   0  10 -11   47.35    4.36
   0  10 -12  123.55    7.64
   0  10 -12  131.28    7.23
   0 -10 -13   40.49    4.74
   0  10 -13   46.34    5.25
   0  10 -13   39.22    4.67
   0 -10 -13   51.02    4.56
   0 -10 -14  338.63   13.13
   0  10 -14  316.99   13.31
   0 -10 -14  363.48   11.89
   0  10 -14  333.39   12.94
   0 -10 -15   18.07    3.59
   0  10 -15   14.50    3.38
   0  10 -15   16.37    4.13
   0 -10 -15   21.38    3.67
   0 -10 -16  184.18    9.65
   0  10 -16  174.50   10.50
   0  10 -16  172.02    9.64
   0 -10 -16  209.81    9.47
   0 -10 -17   -0.13    2.57
   0 -10 -17    3.98    2.85
   0  10 -17   -2.95    3.83
   0  10 -17   -6.20    3.37
   0 -10 -18    7.61    3.06
   0  10 -18    0.16    3.15
   0 -10 -18   10.73    3.53
   0  10 -18   12.30    3.82
   0 -10 -19  145.81    8.77
   0  10 -19  136.67   10.04
   0 -10 -19  150.07    8.65
   0  10 -19  142.04    9.52
   0 -10 -20   21.56    3.96
   0  10 -20   20.35    5.00
   0 -10 -20   25.60    4.36
   0 -10 -21   48.04    5.67
   0  10 -21   40.78    6.48
   0  10 -22  164.61   11.84
   0  10 -23   26.84    5.78
   0  10 -24   69.43    8.56
   0  10 -25   -1.11    4.85
   0  10 -26   -2.43    4.84
   0  11   0    3.10    1.27
   0 -11   0    3.18    2.01
   0  11  -1    2.93    1.21
   0  11   1    4.14    1.46
   0 -11   1    2.40    1.88
   0 -11  -1    4.31    1.99
   0  11  -2  551.07   12.14
   0  11   2  543.83   12.49
   0  11  -2  513.60   10.33
   0 -11   2  528.91   14.35
   0 -11  -2  570.39   15.60
   0  11  -3  344.57    9.09
   0  11  -3  327.65    7.97
   0  11   3  330.70    9.56
   0 -11  -3  334.19   12.00
   0 -11   3  339.66   10.98
   0  11  -4 2064.89   32.49
   0 -11   4 2070.97   35.17
   0 -11  -4 2023.32   37.54
   0  11  -4 2001.08   31.27
   0 -11  -5  157.60    8.23
   0 -11   5  180.23    7.59
   0  11  -5  170.08    6.08
   0 -11  -5  149.43    3.34
   0  11  -5  170.56    6.38
   0 -11   6  138.50    6.56
   0 -11  -6  124.64    7.48
   0  11  -6  140.72    5.83
   0  11  -6  144.08    6.02
   0 -11   7    2.91    1.86
   0 -11  -7    0.27    2.78
   0  11  -7    4.80    1.85
   0  11  -7    2.47    1.58
   0 -11  -8   24.55    3.69
   0 -11   8   32.83    3.30
   0  11  -8   32.04    3.43
   0  11  -8   29.28    3.19
   0 -11   9   16.66    2.61
   0 -11  -9   12.93    3.13
   0  11  -9   13.33    2.71
   0  11  -9   18.90    2.97
   0 -11  10  262.29    9.08
   0 -11 -10  229.92   10.71
   0  11 -10  253.01    9.90
   0  11 -10  248.65    9.33
   0 -11 -11  263.92   11.62
   0  11 -11  274.37   10.87
   0 -11 -11  271.52    8.93
   0  11 -11  276.17   10.33
   0 -11 -12 1005.71   25.23
   0  11 -12 1017.43   24.38
   0 -11 -12 1048.47   21.03
   0  11 -12 1043.01   23.38
   0 -11 -13   26.89    4.41
   0  11 -13   19.63    3.82
   0 -11 -13   26.02    3.48
   0  11 -13   22.22    3.67
   0 -11 -14    8.63    3.28
   0  11 -14    2.27    2.67
   0  11 -14    5.68    3.13
   0 -11 -14   16.91    3.36
   0 -11 -15   17.34    3.87
   0  11 -15   13.71    2.94
   0  11 -15   16.98    3.77
   0 -11 -15   21.88    3.59
   0 -11 -16   43.46    5.25
   0 -11 -16   48.69    4.79
   0  11 -16   41.42    5.06
   0  11 -16   43.26    5.63
   0 -11 -17   13.34    3.51
   0  11 -17    5.88    3.19
   0  11 -17    9.29    3.23
   0 -11 -17    9.36    2.96
   0 -11 -18   43.20    5.12
   0  11 -18   37.20    5.39
   0  11 -18   34.42    5.32
   0 -11 -19   90.33    7.39
   0  11 -19   77.41    7.86
   0  11 -19   88.48    7.85
   0  11 -20  427.78   18.53
   0 -11 -20  417.73   15.63
   0  11 -21   -3.14    4.27
   0  11 -22   -0.35    4.80
   0  11 -23    4.77    4.35
   0  11 -24   57.98    8.02
   0  11 -25    5.17    4.68
   0  11 -26   26.39    6.19
   0  12   0  118.37    5.21
   0 -12   0  118.11    6.89
   0  12  -1  223.24    7.29
   0  12   1  236.62    7.68
   0 -12   1  208.24    9.12
   0 -12  -1  229.69    9.91
   0  12   2  521.75   12.68
   0  12  -2  533.36   12.12
   0  12  -2  517.44   10.30
   0 -12  -2  544.56   15.95
   0 -12   2  509.44   14.74
   0  12   3  362.26   10.23
   0  12  -3  353.79    9.58
   0  12  -3  340.52    8.33
   0 -12  -3  325.63   12.27
   0 -12   3  341.88   11.60
   0  12  -4   21.41    2.44
   0  12   4   19.79    2.61
   0 -12   4   19.25    3.01
   0 -12  -4   20.50    3.59
   0  12  -4   16.28    1.96
   0 -12   5  553.24   14.75
   0 -12  -5  529.21   16.47
   0  12  -5  529.95   12.18
   0  12  -5  533.60   12.84
   0 -12   6  795.80   18.31
   0 -12  -6  723.01   20.14
   0  12  -6  747.93   16.07
   0  12  -6  749.72   16.29
   0 -12   7  245.64    9.34
   0 -12  -7  218.81   10.43
   0  12  -7  232.31    8.29
   0 -12  -7  238.30    5.33
   0  12  -7  245.41    8.41
   0 -12   8   90.39    5.55
   0 -12  -8   83.71    6.60
   0  12  -8   85.74    5.18
   0  12  -8   87.90    5.08
   0 -12  -8   86.73    3.39
   0 -12   9  119.82    6.39
   0 -12  -9  110.39    7.73
   0  12  -9  120.06    6.50
   0  12  -9  128.50    6.45
   0 -12 -10  213.75   10.71
   0 -12  10  239.47    9.13
   0  12 -10  238.00    9.57
   0  12 -10  233.09    9.12
   0 -12 -11  100.96    7.64
   0  12 -11   99.74    6.57
   0  12 -11  105.47    6.40
   0 -12 -12   66.23    6.50
   0  12 -12   65.13    5.86
   0  12 -12   70.10    5.53
   0 -12 -13  370.23   14.56
   0  12 -13  350.01   13.68
   0  12 -13  367.09   13.15
   0 -12 -14  548.26   18.22
   0  12 -14  554.11   18.18
   0  12 -14  563.15   17.45
   0 -12 -15  156.62    9.43
   0  12 -15  141.86    9.31
   0  12 -15  138.19    8.54
   0 -12 -16   72.53    6.77
   0  12 -16   73.33    7.05
   0  12 -16   67.96    6.26
   0 -12 -17   50.29    5.63
   0  12 -17   32.50    5.07
   0  12 -17   45.99    5.67
   0 -12 -18  100.07    7.92
   0  12 -18   73.06    7.51
   0  12 -18   75.07    7.11
   0 -12 -19    4.60    3.37
   0  12 -19    0.18    4.50
   0  12 -19   11.02    4.00
   0 -12 -20  133.13    9.23
   0  12 -20  113.87    9.89
   0  12 -20  118.71    9.08
   0  12 -21  203.17   13.21
   0  12 -22  244.13   14.70
   0  12 -23   49.03    7.16
   0  12 -24    1.09    4.59
   0  12 -25    3.22    4.07
   0  13   0    1.19    1.47
   0 -13   0    0.51    2.36
   0  13   1   12.41    1.87
   0  13  -1   13.65    2.21
   0 -13  -1   13.04    3.03
   0 -13   1   18.93    3.43
   0  13   2   32.14    2.93
   0  13  -2   35.26    3.13
   0 -13   2   36.35    4.15
   0 -13  -2   35.23    4.33
   0  13   3  616.16   14.71
   0  13  -3  621.82   13.95
   0  13  -3  604.08   12.23
   0 -13   3  607.37   16.78
   0 -13  -3  633.78   18.24
   0  13  -4  374.18   10.31
   0 -13  -4  374.11   13.77
   0 -13   4  360.44   12.28
   0  13   4  381.07   11.09
   0  13  -4  359.35    9.19
   0 -13  -5  573.56   18.01
   0 -13   5  591.93   16.26
   0  13  -5  587.62   13.16
   0  13  -5  620.49   14.05
   0  13  -6    1.99    1.65
   0 -13  -6   -2.82    3.26
   0 -13   6   -2.70    2.10
   0  13  -6    0.04    1.47
   0 -13  -7   13.21    3.01
   0 -13   7   16.87    2.96
   0  13  -7   12.74    2.37
   0  13  -7   19.06    2.76
   0 -13  -8   30.52    4.51
   0 -13   8   26.96    3.58
   0  13  -8   28.25    3.36
   0  13  -8   30.34    3.44
   0 -13  -9    4.22    3.04
   0 -13   9    9.56    2.31
   0  13  -9    9.55    2.61
   0  13  -9    5.65    2.18
   0 -13 -10  103.39    7.88
   0 -13  10  116.42    6.69
   0  13 -10  112.84    6.64
   0  13 -10  116.16    6.44
   0 -13 -11  435.59   16.35
   0 -13  11  480.24   13.97
   0  13 -11  450.99   14.37
   0  13 -11  458.41   13.90
   0 -13 -12   99.16    7.84
   0  13 -12   84.95    6.49
   0  13 -12   79.22    5.98
   0 -13 -13  209.53   11.50
   0  13 -13  221.58   10.77
   0  13 -13  225.69   10.27
   0 -13 -14   59.53    6.20
   0  13 -14   50.35    5.94
   0  13 -14   52.74    5.46
   0 -13 -15   19.01    3.91
   0  13 -15   17.80    4.08
   0  13 -15   14.76    3.19
   0 -13 -16   15.72    4.09
   0  13 -16   11.09    3.03
   0  13 -16   11.40    2.95
   0 -13 -17   16.97    4.46
   0  13 -17    4.85    3.45
   0  13 -17    6.93    3.10
   0 -13 -18  108.99    8.57
   0  13 -18   78.75    8.09
   0  13 -18   80.13    7.54
   0 -13 -19  289.97   13.78
   0  13 -19  271.47   14.73
   0  13 -19  278.83   13.43
   0  13 -20   30.67    6.03
   0 -13 -20   42.96    6.00
   0  13 -21  107.60   10.05
   0  13 -22   59.21    8.13
   0  13 -23   11.38    4.92
   0  13 -24   13.11    5.60
   0  13 -25   20.40    6.35
   0  14   0    3.44    1.60
   0 -14   0    2.01    2.62
   0  14  -1    7.90    1.92
   0  14   1    5.96    1.69
   0 -14   1    4.97    2.56
   0 -14  -1    5.93    2.88
   0  14  -2    3.23    1.80
   0  14   2   -3.12    2.03
   0 -14  -2    3.76    2.78
   0 -14   2   -0.35    2.26
   0  14  -3   21.77    2.81
   0 -14   3   21.98    3.84
   0 -14  -3   25.07    4.31
   0  14   3   18.39    3.20
   0  14  -4   34.78    3.30
   0  14  -4   32.96    2.81
   0 -14   4   33.57    4.18
   0 -14  -4   36.55    4.92
   0  14   4   32.32    3.34
   0  14  -5   19.79    2.73
   0  14  -5   15.88    2.29
   0 -14  -5   14.14    3.45
   0  14   5   22.22    3.11
   0 -14   5   21.89    3.64
   0  14  -6    1.53    1.62
   0 -14   6    0.37    2.30
   0 -14  -6    0.69    3.08
   0  14  -6    2.50    1.67
   0 -14   7   14.79    3.15
   0 -14  -7    8.40    3.18
   0  14  -7   13.91    2.36
   0  14  -7   13.00    2.48
   0 -14  -8   -2.22    3.39
   0 -14   8    0.11    2.17
   0  14  -8    0.46    1.75
   0  14  -8    5.43    2.18
   0 -14   9    9.86    3.00
   0 -14  -9   10.57    3.40
   0  14  -9   13.73    2.77
   0  14  -9   12.43    2.65
   0 -14 -10    1.89    2.90
   0 -14  10    3.01    2.40
   0  14 -10    0.92    2.19
   0  14 -10    0.78    1.98
   0 -14 -11   19.82    4.54
   0 -14  11   18.92    3.53
   0  14 -11   19.33    3.60
   0  14 -11   23.18    3.69
   0 -14 -12   69.14    7.07
   0  14 -12   66.71    5.75
   0  14 -12   71.93    5.61
   0 -14 -13    3.53    3.53
   0  14 -13   -0.35    2.62
   0  14 -13    0.29    2.52
   0 -14 -14    2.51    2.99
   0  14 -14   -1.27    2.79
   0  14 -14   -1.46    2.72
   0 -14 -15   28.56    5.00
   0  14 -15   17.25    3.70
   0  14 -15   21.21    3.78
   0 -14 -16   -0.58    3.16
   0  14 -16   -1.78    3.53
   0  14 -16   -5.49    3.48
   0 -14 -17   19.15    4.53
   0  14 -17   17.67    4.17
   0  14 -17   14.79    3.70
   0  14 -18    2.95    3.43
   0  14 -18    6.36    3.52
   0  14 -19   -0.42    3.64
   0 -14 -19    2.82    3.54
   0  14 -20  119.29   10.37
   0 -14 -20  112.86    9.11
   0  14 -21   20.54    5.68
   0  14 -22    5.40    4.78
   0  14 -23    7.56    4.59
   0  14 -24   12.20    5.36
   0 -15   0    1.07    2.42
   0  15   0    2.03    1.56
   0 -15   1    1.63    2.64
   0 -15  -1   -0.17    2.59
   0  15   1    0.46    1.65
   0  15  -1    2.40    1.84
   0 -15  -2   -2.49    3.07
   0 -15   2   -1.12    2.54
   0  15  -2    1.51    1.75
   0  15   2    0.62    1.71
   0 -15   3  175.04    9.26
   0 -15  -3  176.80    9.97
   0  15  -3  178.32    7.05
   0  15   3  196.83    8.05
   0 -15  -4    2.47    2.96
   0  15   4   10.08    2.69
   0 -15   4    8.04    3.00
   0  15  -4    9.05    2.23
   0 -15  -5   64.29    6.59
   0 -15   5   72.56    5.87
   0  15   5   79.93    5.29
   0  15  -5   85.63    4.92
   0 -15   6   11.63    3.07
   0 -15  -6   12.19    3.67
   0  15   6    8.33    2.36
   0  15  -6    9.07    2.26
   0 -15  -7    3.76    3.40
   0 -15   7    4.38    2.58
   0  15  -7    5.42    1.97
   0 -15  -8    2.68    3.04
   0 -15   8    4.34    2.37
   0  15  -8    7.83    2.22
   0 -15   9   73.77    5.86
   0 -15  -9   71.75    7.00
   0  15  -9   77.41    5.31
   0  15  -9   71.13    5.19
   0 -15 -10    8.55    3.56
   0 -15  10    9.46    2.91
   0  15 -10    6.19    2.07
   0 -15  11   53.20    5.15
   0 -15 -11   55.25    6.67
   0  15 -11   47.90    4.82
   0 -15 -12    3.07    3.74
   0  15 -12    1.99    2.48
   0 -15 -13   50.09    6.48
   0  15 -13   56.53    5.75
   0 -15 -14   69.82    7.22
   0  15 -14   45.14    5.35
   0 -15 -15   10.19    3.86
   0  15 -15   -0.32    3.70
   0 -15 -16    5.96    3.59
   0  15 -16    6.59    2.97
   0 -15 -17   73.99    7.58
   0  15 -17   61.48    6.92
   0 -15 -18   19.51    4.79
   0  15 -18   18.01    5.00
   0 -15 -19    3.05    3.33
   0  15 -19    5.17    4.27
   0 -15 -20    3.04    3.50
   0  15 -20    6.79    4.87
   0 -15 -21   11.40    4.34
   0  15 -21   16.78    5.32
   0  15 -22   58.87    8.26
   0  15 -23   11.10    4.98
   0  15 -24   12.87    5.23
   0 -16   0    7.75    3.29
   0 -16   1   77.51    6.66
   0 -16  -1   76.23    6.69
   0 -16   2   66.20    6.27
   0 -16  -2   65.94    6.62
   0 -16   3  128.43    8.40
   0 -16  -3  109.19    8.19
   0 -16   4   25.71    4.24
   0 -16  -4   15.74    4.21
   0 -16   5  355.84   13.50
   0 -16  -5  343.02   14.80
   0 -16   6  132.26    8.13
   0 -16  -6  128.81    9.33
   0 -16  -7  120.03    8.79
   0  16   7  116.30    6.87
   0 -16   7  120.57    7.72
   0 -16   8    3.06    2.80
   0 -16  -8    0.49    3.11
   0 -16   9   23.92    4.13
   0 -16  -9   19.27    4.62
   0 -16 -10   11.23    4.26
   0 -16  10   13.69    3.32
   0 -16 -11   13.87    4.34
   0 -16  11   18.70    3.68
   0 -16 -12   48.97    6.56
   0 -16 -13  292.84   14.85
   0 -16 -14  108.79    9.30
   0 -16 -15   77.58    7.88
   0 -16 -16   11.87    4.22
   0 -16 -17   41.64    6.40
   0  16 -17   30.62    5.40
   0 -16 -18    0.58    3.62
   0  16 -18    5.16    3.64
   0 -16 -19   47.72    6.87
   0  16 -19   38.71    6.36
   0 -16 -20   35.21    6.03
   0  16 -20   28.17    5.93
   0 -16 -21  134.12   10.77
   0  16 -21  125.74   11.23
   0  16 -22   16.40    5.33
   0 -17   0   -0.05    2.84
   0 -17   1   12.98    3.38
   0 -17  -1    6.43    3.43
   0 -17   2   71.33    6.58
   0 -17  -2   71.48    7.17
   0 -17   3  404.44   15.36
   0 -17  -3  393.84   16.19
   0 -17  -4  521.43   19.06
   0 -17   4  539.48   17.80
   0 -17  -5  332.33   15.03
   0 -17   5  319.74   13.42
   0 -17   6   53.26    5.78
   0 -17  -6   58.21    6.54
   0 -17  -7   12.97    4.06
   0 -17   7    9.16    2.97
   0 -17   8    6.69    2.86
   0 -17  -8    8.51    3.94
   0 -17  -9    8.89    3.97
   0 -17   9    6.59    3.02
   0 -17  10   92.49    7.08
   0 -17 -10   80.36    7.96
   0 -17  11  234.71   11.22
   0 -17 -11  216.36   12.95
   0 -17 -12  228.21   13.48
   0 -17 -13   69.50    8.00
   0 -17 -14   -1.48    3.55
   0 -17 -15    2.69    3.65
   0 -17 -16   17.77    4.93
   0 -17 -17    5.70    3.88
   0 -17 -18   42.95    7.01
   0 -17 -19  133.38   11.10
   0 -17 -20   85.35    9.03
   0 -17 -21    2.70    4.38
   0 -18   0  163.41   10.49
   0 -18  -1   25.93    5.04
   0 -18   1   28.49    4.91
   0 -18  -2   80.40    7.67
   0 -18   2   92.11    7.78
   0 -18   3    3.59    3.53
   0 -18  -3   -0.10    3.08
   0 -18  -4    3.88    3.53
   0 -18   4   11.22    3.76
   0 -18  -5   28.24    5.33
   0 -18   5   28.70    4.65
   0 -18  -6  167.84   11.02
   0 -18   6  170.02   10.00
   0 -18   7   42.14    5.40
   0 -18  -7   30.14    5.65
   0 -18   8  187.86   10.40
   0 -18  -8  177.44   11.81
   0 -18   9   49.59    5.79
   0 -18  -9   46.45    6.70
   0 -18  10   46.79    5.76
   0 -18 -10   43.93    6.50
   0 -18  11   13.52    3.75
   0 -18 -11    5.65    3.49
   0 -18 -12   20.48    4.96
   0 -18 -13   73.44    8.21
   0 -18 -14  169.66   11.87
   0 -18 -15   25.96    5.49
   0 -18 -16  153.47   11.61
   0 -18 -17   41.53    7.09
   0 -18 -18   24.90    5.99
   0 -18 -19    1.25    4.48
   0 -18 -20   29.79    6.14
   0 -18 -21   38.95    6.79
   0 -19   0    1.79    3.24
   0 -19   1    1.54    3.07
   0 -19  -1    2.72    3.13
   0 -19   2  195.17   11.41
   0 -19  -2  203.08   12.10
   0 -19   3   28.46    5.41
   0 -19  -3   30.42    5.53
   0 -19   4  110.63    8.64
   0 -19  -4  110.89    9.54
   0 -19   5    5.80    3.49
   0 -19  -5    9.20    4.54
   0 -19   6  128.95    9.19
   0 -19  -6  134.13   10.40
   0 -19   7    5.77    3.12
   0 -19  -7    6.53    4.06
   0 -19   8   10.10    3.67
   0 -19  -8   21.80    5.41
   0 -19  -9    9.33    4.21
   0 -19   9   15.54    4.22
   0 -19 -10  128.55   10.62
   0 -19  10  151.31    9.89
   0 -19 -11    4.23    4.36
   0 -19 -12   27.19    5.88
   0 -19 -13   10.14    4.64
   0 -19 -14   50.44    7.16
   0 -19 -15    9.52    4.71
   0 -19 -16   21.66    6.50
   0 -19 -17   13.71    5.16
   0 -19 -18  125.13   11.37
   0 -19 -19    4.99    4.43
   0 -20   0   35.80    5.94
   0 -20   1    7.23    3.63
   0 -20  -1    4.22    3.47
   0 -20  -2   25.13    5.47
   0 -20   2   22.36    5.17
   0 -20   3    6.75    4.09
   0 -20  -3   -6.45    4.48
   0 -20  -4   -0.50    3.80
   0 -20   4   -1.98    3.68
   0 -20  -5    7.89    4.37
   0 -20   5    4.48    3.69
   0 -20  -6    5.37    4.38
   0 -20   6   -0.11    3.31
   0 -20   7    4.29    3.30
   0 -20  -7    0.80    3.94
   0 -20  -8   93.71    9.51
   0 -20   8   73.92    7.27
   0 -20   9   17.20    4.62
   0 -20  -9    7.84    4.44
   0 -20 -10   16.24    5.17
   0 -20  10   21.60    4.76
   0 -20 -11    2.36    3.86
   0 -20 -12    8.80    4.85
   0 -20 -13    6.40    4.70
   0 -20 -14   -0.53    4.23
   0 -20 -15   -1.32    4.68
   0 -20 -16   90.50    9.89
   0 -20 -17   19.61    6.20
   0 -21   0    7.12    4.82
   0 -21   1    0.73    3.61
   0 -21  -1    3.09    4.07
   0 -21   2    0.21    3.69
   0 -21  -2    1.30    3.95
   0 -21  -3   12.47    4.68
   0 -21   3    6.42    3.89
   0 -21   4   39.50    5.95
   0 -21  -4   35.35    6.70
   0 -21   5    3.59    3.66
   0 -21  -5   22.26    5.79
   0 -21  -6    3.83    4.02
   0 -21   6    4.41    3.52
   0 -21  -7    7.58    4.75
   0 -21   7    9.76    4.41
   0 -21  -8   -2.53    4.38
   0 -21   8    7.73    4.40
   0 -21  -9   -2.34    4.51
   0 -21   9    4.02    4.13
   0 -21 -10   -1.45    4.82
   0 -21 -11    1.80    4.35
   0 -21 -12   15.61    5.85
   0 -21 -13   -0.95    4.88
   0 -21 -14   -5.42    4.42
   0 -22   0   64.73    8.05
   0 -22  -1   51.06    7.39
   0 -22   1   39.96    6.64
   0 -22   2   14.11    4.79
   0 -22  -2   17.66    5.55
   0 -22  -3   12.30    5.57
   0 -22   3    6.49    4.47
   0 -22   4   -4.61    4.01
   0 -22  -4   -0.05    4.09
   0 -22  -5   20.30    5.83
   0 -22   5   21.88    4.95
   0 -22   6   12.51    4.50
   0 -22  -6   22.11    5.98
   0 -22  -7   61.74    8.45
   0 -22   7   79.55    8.31
   0 -22   8   67.42    7.82
   0 -22  -8   78.49    9.22
   0 -22  -9   24.28    6.45
   0 -22   9   26.29    6.01
   0 -22 -10   25.55    6.30
   0 -22 -11   -7.86    5.09
   0 -23   0   -0.49    4.57
   0 -23   1   54.72    8.20
   0 -23  -1   70.82    8.69
   0 -23   2   23.86    5.90
   0 -23  -2   32.63    6.86
   0 -23  -3   95.08    9.91
   0 -23   3  103.65    9.78
   0 -23   4   37.01    6.26
   0 -23  -4   26.73    6.72
   0 -23   5   71.89    8.17
   0 -23  -5   91.12   10.00
   0 -23   6   19.24    5.64
   0 -23  -6   19.40    6.08
   0 -23  -7   18.91    6.17
   0 -23   7   24.41    5.62
   0 -23   8   -3.52    4.15
   0 -24   0    4.47    4.75
   0 -24   1   84.33    9.66
   0 -24  -1   84.72    9.46
   0 -24   2   -3.39    4.31
   0 -24   3    7.29    4.64
   0 -24   4   -1.37    4.23
   0 -24   5    6.09    4.22
   0 -24   6    7.22    4.71
   0 -24   7  126.24   10.87
   1   0 -29    0.44    4.21
   1   0 -28   62.87    8.39
   1   0 -27    7.38    4.76
   1   0 -26  325.46   16.41
   1   0 -25   12.84    4.67
   1   0 -24    3.54    4.33
   1   0 -23    5.59    3.75
   1   0 -22   46.38    6.11
   1   0 -21    2.88    4.00
   1   0 -20  100.48    8.18
   1   0 -19    6.55    4.00
   1   0 -13   -2.58    2.17
   1   0 -12   -1.52    2.43
   1   0 -11    0.39    2.32
   1   0 -10   11.59    2.30
   1   0  -9   -1.70    2.11
   1   0  -8    5.19    1.76
   1   0  -7   -0.15    1.31
   1   0  -6   23.09    2.12
   1   0  -5    1.99    1.09
   1   0  -4    3.64    1.11
  -1   0   3    0.90    0.64
   1   0  -3    0.85    0.62
  -1   0  -2   18.79    1.21
   1   0   2   18.94    1.21
   1   0   3    1.86    0.98
  -1   0  -3    1.25    0.93
  -1   0  -4   11.92    1.57
  -1   0  -5    0.45    1.13
  -1   0  -6    1.58    1.25
  -1   0  -7   -1.37    1.71
  -1   0  -8  111.35    5.72
  -1   0  -9    1.32    2.28
  -1   0 -10   47.66    4.69
  -1   0 -11    2.15    2.41
  -1   0 -12    6.92    2.97
  -1   0 -13    4.73    2.90
  -1   0 -14   23.73    4.19
  -1   0 -15   -0.02    0.82
  -1   0 -15    3.61    3.31
  -1   0 -16  386.40   14.51
  -1   0 -17    5.62    3.54
  -1   0 -18  107.57    8.11
  -1   0 -19    1.44    3.08
  -1   0 -20    4.64    3.75
  -1   0 -21    0.82    3.20
  -1   0 -22    8.09    3.99
  -1   0 -23    1.26    3.72
  -1   0 -24  256.13   14.26
  -1   0 -25   -2.38    4.54
  -1   0 -26   34.11    6.33
  -1   0 -27    1.61    3.97
  -1   0 -28   -8.11    4.98
   1  -1 -29   28.10    6.39
   1   1 -29   21.42    5.69
   1   1 -28   18.78    5.69
   1  -1 -28   24.08    6.00
   1   1 -27  161.65   12.04
   1  -1 -27  165.90   12.01
   1  -1 -26   86.05    9.03
   1   1 -26   91.36    9.18
   1  -1 -25   30.46    5.91
   1   1 -25   25.77    5.57
   1  -1 -24  100.75    8.84
   1   1 -24  102.64    9.08
   1  -1 -23  130.46    9.96
   1   1 -23  137.15   10.36
   1  -1 -22   13.57    4.81
   1   1 -22   10.51    4.59
   1   1 -21   35.16    5.68
   1  -1 -21   36.41    5.62
   1   1 -20    3.62    3.40
   1  -1 -20    7.13    4.00
   1   1 -19  440.51   16.56
   1   1 -15  727.22   19.36
   1   1 -14   42.81    4.55
   1   1 -13   20.69    3.09
   1   1 -12   -0.24    2.14
   1   1 -11  132.92    6.77
   1  -1 -11  127.11    6.53
   1   1 -10  110.91    5.99
   1  -1 -10  116.95    5.86
   1  -1  -9    3.32    1.81
   1   1  -9    4.70    2.13
   1   1  -8    7.00    1.88
   1  -1  -8    5.16    1.67
   1   1  -7 1059.36   19.07
   1  -1  -7 1076.94   19.36
   1  -1  -6   61.75    3.24
   1   1  -6   58.24    3.11
   1   1  -5  120.24    4.18
   1  -1  -5  118.47    4.28
   1   1  -4    2.03    0.99
   1  -1  -4    2.53    1.06
  -1  -1   3  128.09    3.46
  -1   1   3  123.25    3.37
   1  -1  -3  122.56    3.48
   1   1  -3  130.08    3.45
   1   1  -2   18.76    1.13
  -1  -1   2   19.26    1.11
   1  -1  -2   19.45    1.01
  -1   1   2   16.80    0.97
   1   1   1 1103.76   15.13
  -1  -1  -1 1066.35   15.11
  -1   1  -1 1062.09   15.45
   1  -1   1 1108.70   15.48
   1   1   1 1093.67   14.86
  -1  -1  -1 1076.02   14.86
   1   1   2   27.03    1.18
  -1  -1  -2   29.75    1.27
   1  -1   2   26.00    1.53
  -1   1  -2   27.06    1.51
  -1  -1  -2   27.27    1.36
   1   1   2   28.21    1.37
   1  -1   2   27.66    1.42
  -1  -1  -3   26.28    1.29
  -1   1  -3   27.75    1.86
   1  -1   3   24.30    1.75
  -1  -1  -3   29.36    1.77
  -1   1  -4    5.86    1.33
  -1  -1  -4    8.66    1.47
  -1   1  -5   31.47    2.42
  -1  -1  -5   27.04    2.30
  -1   1  -6   32.86    2.92
  -1  -1  -6   33.77    2.99
  -1  -1  -7   50.36    3.66
  -1   1  -7   52.40    3.72
  -1  -1  -8  390.99   11.13
  -1   1  -8  372.35   11.05
  -1   1  -9  644.14   16.23
  -1  -1  -9  700.50   16.40
  -1  -1 -10   13.13    3.12
  -1   1 -10    6.12    2.50
  -1  -1 -11    7.70    2.76
  -1   1 -11    7.79    2.66
  -1   1 -12   25.73    3.93
  -1  -1 -12   23.83    3.63
  -1  -1 -13  176.88    8.75
  -1   1 -13  155.04    8.58
  -1  -1 -14   54.32    5.40
  -1   1 -14   48.43    5.50
  -1  -1 -15   24.58    4.32
  -1   1 -15   25.96    4.74
  -1  -1 -16  219.10    6.08
  -1  -1 -16  229.50   11.14
  -1   1 -16  231.58   11.32
  -1  -1 -17  664.38   20.19
  -1   1 -17  708.23   20.99
  -1   1 -18   39.87    5.46
  -1  -1 -18   41.79    5.64
  -1   1 -19   11.03    3.94
  -1  -1 -19   20.33    4.59
  -1  -1 -20   25.95    5.43
  -1   1 -20   19.19    4.48
  -1   1 -21   49.00    6.46
  -1  -1 -21   47.83    6.38
  -1   1 -22   82.14    8.19
  -1  -1 -22   73.73    7.48
  -1   1 -23    8.50    4.06
  -1  -1 -23   10.66    4.58
  -1   1 -24   63.02    7.59
  -1  -1 -24   61.02    7.60
  -1   1 -25  190.33   12.82
  -1  -1 -25  175.59   12.01
  -1   1 -26   91.10    9.31
  -1  -1 -26   93.60    9.34
  -1   1 -27    5.43    4.90
  -1  -1 -27    0.61    4.45
  -1  -1 -28   18.71    4.64
  -1   1 -28   22.08    5.67
   1   2 -29    7.56    5.22
   1  -2 -29    4.33    5.07
   1  -2 -28  117.39   10.56
   1   2 -28  110.85   10.56
   1   2 -27    2.04    4.33
   1  -2 -27    6.14    4.73
   1  -2 -26    4.47    4.52
   1   2 -26    4.73    4.29
   1  -2 -25  376.86   17.16
   1   2 -25  362.49   17.15
   1   2 -24  158.90   11.17
   1  -2 -24  163.99   11.20
   1   2 -23   49.46    6.82
   1  -2 -23   54.10    6.87
   1   2 -22   15.80    4.39
   1  -2 -22   11.79    3.99
   1  -2 -21    6.76    4.06
   1   2 -21    6.17    3.82
   1  -2 -20  115.58    8.79
   1   2 -20   96.82    7.99
   1   2 -19   10.35    4.28
   1   2 -18   78.68    7.50
   1   2 -16  623.47   18.23
   1   2 -15  213.04    9.71
   1   2 -14   10.61    2.87
   1   2 -13   67.70    5.23
   1   2 -12   29.70    3.60
   1   2 -11    8.39    2.48
   1   2 -10  245.73    8.79
   1   2  -9 2374.53   37.87
   1   2  -8 1296.92   22.88
   1   2  -7  269.10    7.71
   1   2  -6   56.30    3.11
   1   2  -5   94.32    3.65
   1  -2  -5   90.02    3.58
   1   2  -4    1.60    1.03
   1   2  -3   12.46    1.12
   1   2  -3   10.53    1.20
  -1  -2   3   13.87    1.29
  -1   2   3    8.78    1.15
  -1  -2   2  387.20    6.93
   1   2  -2  409.55    6.97
  -1  -2   2  413.89    7.20
   1   2  -2  389.43    7.20
  -1   2   2  350.53    6.54
  -1  -2   1 2610.68   34.62
   1   2  -1 2549.23   34.57
   1   2  -1 2578.23   34.59
  -1  -2   1 2545.33   34.52
   1   2   0  993.84   14.52
  -1  -2   0  953.85   14.46
   1  -2   0  977.37   13.96
  -1   2   0  953.47   13.95
   1   2   1  113.86    3.08
  -1  -2  -1  112.25    3.12
   1  -2   1  110.05    2.92
  -1   2  -1  111.58    2.96
  -1  -2  -2  136.97    3.61
  -1  -2  -2  137.93    3.02
  -1   2  -2  129.37    3.56
   1  -2   2  119.41    3.66
   1  -2   2  128.28    3.16
  -1   2  -2  128.69    3.28
  -1  -2  -3   58.83    2.39
  -1   2  -3   58.13    2.62
  -1  -2  -3   65.41    2.39
  -1   2  -3   56.91    2.44
   1  -2   3   58.37    2.41
  -1   2  -4    5.36    1.25
  -1   2  -4    5.69    1.37
  -1  -2  -4    6.49    1.28
  -1   2  -5   96.40    4.06
  -1   2  -5   98.66    4.22
  -1  -2  -5   97.20    4.06
  -1   2  -6 1298.63   21.29
  -1   2  -6 1278.43   21.83
  -1  -2  -6 1111.50   20.94
  -1   2  -7 4161.10   56.83
  -1   2  -7 4035.52   57.65
  -1  -2  -8  722.77   16.33
  -1   2  -8  766.14   16.06
  -1   2  -8  721.06   16.52
  -1  -2  -9   24.42    3.47
  -1   2  -9   20.43    3.27
  -1   2 -10  693.62   17.64
  -1  -2 -10  788.62   18.21
  -1  -2 -11  413.06   12.82
  -1   2 -11  383.05   12.76
  -1  -2 -12  105.78    6.67
  -1   2 -12   82.20    6.12
  -1   2 -13   77.09    6.15
  -1  -2 -13   94.12    6.50
  -1  -2 -14  271.02   11.26
  -1   2 -14  253.69   11.49
  -1  -2 -15  975.03   23.85
  -1   2 -15  948.57   24.20
  -1  -2 -16   31.68    2.73
  -1   2 -16   42.52    5.61
  -1  -2 -16   39.47    5.28
  -1  -2 -17   25.65    4.91
  -1   2 -17   25.56    4.86
  -1  -2 -18  426.68   15.91
  -1   2 -18  441.33   16.72
  -1   2 -19  137.40    9.60
  -1  -2 -19  132.91    9.18
  -1   2 -20   54.13    6.58
  -1  -2 -20   58.53    6.44
  -1  -2 -21   48.47    6.11
  -1   2 -21   49.60    6.34
  -1   2 -22   95.30    8.60
  -1  -2 -22   92.20    8.39
  -1   2 -23  321.61   15.76
  -1  -2 -23  306.62   15.10
  -1  -2 -24    2.25    4.01
  -1   2 -24   -0.47    4.06
  -1   2 -25   37.20    6.37
  -1  -2 -25   35.49    6.35
  -1  -2 -26  173.86   12.39
  -1   2 -26  182.16   13.01
  -1   2 -27   99.54   10.19
  -1  -2 -27   83.33    8.85
  -1   2 -28   29.78    6.34
  -1  -2 -28   27.93    5.76
   1  -3 -29   52.65    7.79
   1   3 -29   43.05    7.59
   1  -3 -28  240.31   14.76
   1   3 -28  245.43   15.29
   1   3 -27  103.53    9.87
   1  -3 -27  109.61   10.08
   1   3 -26  376.66   18.11
   1  -3 -26  371.68   17.50
   1   3 -25  194.57   12.71
   1  -3 -25  182.31   11.92
   1  -3 -24   19.32    5.03
   1   3 -24   29.51    6.18
   1   3 -23   48.08    6.61
   1  -3 -23   61.71    7.06
   1   3 -22  100.96    8.63
   1  -3 -22  109.46    8.80
   1   3 -21  132.52    9.54
   1  -3 -21  137.58    9.50
   1  -3 -20  511.11   18.06
   1   3 -20  505.96   18.23
   1   3 -19  239.65   12.20
   1   3 -18 1045.70   26.04
   1   3 -18 1016.73   26.42
   1   3 -17  225.84   11.44
   1   3 -17  209.90   10.54
   1   3 -16  110.06    7.50
   1   3 -15  328.81   12.56
   1   3 -14  553.58   16.16
   1   3 -13  114.71    6.75
   1   3 -12  366.90   12.05
   1   3 -11  111.34    6.20
   1   3 -10  553.20   13.89
   1   3  -9   88.05    5.01
   1   3  -8  422.98   10.80
   1   3  -7  631.43   13.28
   1   3  -6  837.84   15.31
   1   3  -5  137.09    4.58
   1   3  -4  205.37    5.42
   1   3  -3   54.41    2.49
  -1  -3   3   57.11    2.41
   1   3  -2  110.67    3.41
  -1  -3   2  113.34    3.43
  -1  -3   2  106.96    3.41
  -1  -3   1   21.37    1.43
   1   3  -1   18.34    1.40
  -1  -3   1   20.09    1.68
   1  -3  -1   20.09    1.18
   1   3   0 1039.73   16.00
  -1  -3   0 1011.81   16.25
  -1   3   0 1052.71   15.19
   1  -3   0 1066.70   15.22
   1  -3   1  838.12   11.69
  -1  -3  -1  829.18   13.68
  -1   3  -1  815.35   12.90
   1  -3   1  838.00   12.87
  -1   3  -1  837.72   11.68
  -1  -3  -2 1138.72   17.70
  -1   3  -2 1103.23   16.99
  -1  -3  -2 1126.68   15.48
  -1   3  -2 1104.93   16.11
   1  -3   2 1130.50   16.04
   1  -3   3   56.81    2.05
  -1  -3  -3   54.62    2.67
  -1   3  -3   52.18    2.60
   1  -3   3   62.00    2.35
  -1  -3  -3   61.12    2.20
  -1   3  -3   57.39    2.43
   1  -3   4   54.83    1.87
  -1   3  -4   50.69    2.80
  -1   3  -4   52.64    2.69
  -1  -3  -4   52.08    2.60
   1  -3   5  119.93    2.87
  -1   3  -5  121.44    4.74
  -1   3  -5  129.78    4.64
  -1   3  -6  112.21    4.70
  -1   3  -6  108.81    4.92
  -1   3  -7  280.64    8.84
  -1   3  -7  284.16    8.45
  -1   3  -8 1275.67   24.49
  -1   3  -8 1344.51   24.03
  -1   3  -9  885.65   18.15
  -1   3  -9  776.35   18.48
  -1   3 -10 1115.65   24.61
  -1   3 -10 1254.76   24.14
  -1  -3 -10 1320.96   25.07
  -1  -3 -11   73.93    5.44
  -1   3 -11   63.31    4.79
  -1   3 -11   69.01    5.50
  -1   3 -12  112.55    7.15
  -1  -3 -12  132.35    7.22
  -1   3 -13  166.60    8.78
  -1  -3 -13  170.11    8.67
  -1   3 -14   34.04    4.58
  -1  -3 -14   36.40    4.69
  -1  -3 -15  352.58   13.15
  -1   3 -15  335.33   13.49
  -1  -3 -16 1015.55   19.24
  -1  -3 -16 1039.23   25.19
  -1   3 -16 1006.80   26.04
  -1  -3 -17  548.19   12.68
  -1  -3 -17  577.68   18.06
  -1   3 -17  537.05   18.55
  -1   3 -18  648.35   20.80
  -1  -3 -18  651.50   19.95
  -1  -3 -19   38.20    5.39
  -1   3 -19   35.40    5.57
  -1   3 -20   10.64    3.87
  -1  -3 -20   16.92    4.19
  -1   3 -21   38.63    5.92
  -1  -3 -21   48.77    6.11
  -1   3 -22    3.38    4.33
  -1  -3 -22    6.40    3.68
  -1  -3 -23  155.46   10.69
  -1   3 -23  159.32   11.25
  -1   3 -24  223.55   13.64
  -1  -3 -24  234.19   13.36
  -1   3 -25   73.86    8.88
  -1  -3 -25   76.91    8.41
  -1  -3 -26  102.87    9.61
  -1   3 -26   90.58    9.44
  -1   3 -27    3.05    4.16
  -1  -3 -27    0.59    5.03
  -1   3 -28    1.84    4.37
  -1  -3 -28    1.65    4.44
  -1  -3 -29    4.23    4.50
   1  -4 -29    7.84    5.23
   1   4 -28    7.02    4.77
   1  -4 -28    6.15    4.28
   1  -4 -27   63.47    7.89
   1   4 -27   79.00    9.01
   1  -4 -26   75.74    8.17
   1   4 -26   74.01    8.70
   1   4 -25   19.92    5.29
   1  -4 -25   19.72    5.19
   1  -4 -24  130.36    9.79
   1   4 -24  141.78   10.68
   1   4 -23  106.95    9.32
   1  -4 -23  102.04    8.57
   1  -4 -22  111.55    8.81
   1   4 -22  108.87    8.90
   1   4 -21   -0.89    3.07
   1  -4 -21    7.11    3.90
   1   4 -20   42.37    5.92
   1  -4 -20   35.82    5.58
   1   4 -19   21.61    4.24
   1   4 -19   25.91    4.82
   1   4 -18  624.22   19.75
   1   4 -18  611.18   19.27
   1   4 -17   21.78    4.70
   1   4 -17   10.06    3.54
   1   4 -16  605.21   18.59
   1   4 -16  554.56   17.62
   1   4 -15  250.81   10.89
   1   4 -15  264.23   11.90
   1   4 -14   53.94    5.04
   1   4 -13   13.03    2.98
   1   4 -12  342.78   11.54
   1   4 -11   43.55    3.97
   1   4 -10  980.80   20.18
   1   4  -9   72.25    4.57
   1   4  -8 1334.33   23.53
   1   4  -7  262.11    7.68
   1   4  -6  431.22    9.85
   1   4  -5   11.27    1.56
  -1  -4   5   13.07    1.42
   1   4  -4  891.89   15.30
  -1  -4   4  881.64   14.70
   1   4  -3  174.77    4.98
  -1  -4   3  178.64    4.96
   1   4  -2 1018.67   16.25
  -1  -4   2 1021.47   16.56
   1   4  -1   45.19    2.26
   1  -4  -1   45.96    1.82
  -1  -4   1   42.48    2.46
  -1   4   0 1330.25   18.18
  -1   4   0 1339.79   19.17
   1  -4   0 1380.63   19.23
   1   4   0 1300.20   20.33
  -1  -4   0 1313.98   20.85
   1  -4   1  164.08    3.45
  -1   4  -1  165.12    3.41
  -1  -4  -1  170.33    5.06
   1  -4   1  164.12    4.12
  -1   4  -1  159.14    4.15
   1  -4   2  955.37   13.73
  -1  -4  -2  888.51   15.96
  -1   4  -2  901.90   14.76
  -1   4  -2  906.08   13.70
   1  -4   3   13.82    1.34
  -1  -4  -3   13.81    1.75
  -1   4  -3   14.18    1.58
   1  -4   3   13.62    1.25
  -1   4  -3   15.09    1.41
  -1  -4  -3   16.54    1.25
  -1  -4  -4  758.21   14.27
   1  -4   4  777.66   12.25
  -1   4  -4  747.94   13.75
  -1   4  -4  715.86   12.97
  -1  -4  -4  755.42   12.71
   1  -4   5  264.06    5.64
  -1   4  -5  270.90    7.59
  -1   4  -5  272.90    7.03
   1  -4   6 1354.87   19.46
  -1   4  -6 1324.50   23.29
  -1   4  -6 1346.44   22.68
  -1   4  -7  113.89    5.63
  -1   4  -7  122.84    5.35
  -1   4  -8  526.96   12.69
  -1   4  -8  482.64   13.06
  -1   4  -9   37.31    3.37
  -1   4  -9   37.84    4.08
  -1   4 -10    4.02    1.94
  -1  -4 -10    5.93    2.72
  -1   4 -10    4.21    2.32
  -1   4 -11    6.19    2.08
  -1   4 -11   10.51    2.72
  -1  -4 -11   11.75    2.70
  -1   4 -12  474.99   15.22
  -1  -4 -12  536.59   15.09
  -1   4 -12  522.75   14.70
  -1  -4 -13  172.65    8.48
  -1   4 -13  135.44    8.17
  -1  -4 -14  337.81   12.27
  -1   4 -14  308.20   12.76
  -1  -4 -15    6.15    2.05
  -1   4 -15    3.98    2.87
  -1  -4 -15    9.81    3.70
  -1  -4 -16   41.89    3.49
  -1  -4 -16   47.36    5.29
  -1   4 -16   42.20    5.52
  -1  -4 -17  243.84    8.33
  -1   4 -17  232.03   12.02
  -1  -4 -17  242.85   11.26
  -1   4 -18   76.17    7.46
  -1  -4 -18   93.48    7.41
  -1   4 -19    6.52    3.75
  -1  -4 -19    4.08    3.18
  -1   4 -20  308.40   14.90
  -1  -4 -20  337.12   14.44
  -1  -4 -21   67.21    6.94
  -1   4 -21   61.07    7.33
  -1  -4 -22  152.02   10.27
  -1   4 -22  150.59   10.78
  -1   4 -23    0.95    3.80
  -1  -4 -23   10.91    4.30
  -1   4 -24   14.33    4.95
  -1  -4 -24    5.08    4.02
  -1  -4 -25  140.24   10.71
  -1   4 -25  132.94   10.91
  -1   4 -26  100.63    9.84
  -1  -4 -26   97.62    9.26
  -1   4 -27    2.47    4.18
  -1  -4 -27    1.46    4.51
  -1   4 -28  144.07   12.06
  -1  -4 -28  165.93   12.50
  -1  -4 -29   13.66    4.91
   1  -5 -29   26.47    6.45
   1   5 -28  135.58   11.58
   1  -5 -28  140.27   11.41
   1  -5 -27    8.49    4.63
   1   5 -27    3.44    4.50
   1   5 -26    9.58    4.93
   1  -5 -26   10.21    4.45
   1   5 -25  116.41   10.23
   1  -5 -25  117.81    9.56
   1  -5 -24   47.58    6.40
   1   5 -24   47.24    6.64
   1  -5 -23   48.34    6.52
   1   5 -23   45.20    6.60
   1  -5 -22   46.53    6.04
   1   5 -22   38.70    6.08
   1  -5 -21   23.07    4.80
   1   5 -21   20.86    4.95
   1  -5 -20  342.78   14.39
   1   5 -20  336.76   14.92
   1   5 -19    3.07    3.57
   1   5 -19    0.13    3.10
   1   5 -18    7.44    3.32
   1   5 -18   13.58    4.31
   1   5 -17  275.36   12.53
   1   5 -17  244.55   11.54
   1   5 -16  282.62   12.37
   1   5 -16  254.50   11.57
   1   5 -15   51.32    5.93
   1   5 -15   45.22    5.03
   1   5 -14   83.66    6.68
   1   5 -14   78.05    6.00
   1   5 -13    2.88    2.37
   1   5 -13   18.05    3.83
   1   5 -12  855.87   19.87
   1   5 -11    3.99    2.21
   1   5 -10    7.51    2.21
   1   5  -9   53.19    4.03
   1   5  -8  158.97    6.24
   1   5  -7   27.11    2.91
  -1  -5   6  257.68    6.58
   1   5  -6  240.76    7.25
  -1  -5   5    7.34    1.33
   1   5  -5    5.84    1.46
  -1  -5   4  984.44   16.89
   1   5  -4 1026.16   17.22
  -1  -5   3   11.02    1.67
   1   5  -3    7.35    1.28
  -1  -5   2   96.56    3.94
   1   5  -2   89.22    3.53
   1   5  -2  101.71    2.93
   1   5  -1    1.52    0.95
  -1  -5   1    3.40    1.21
   1  -5  -1    1.57    0.64
   1   5  -1    2.32    0.51
  -1   5   0   23.43    1.24
   1  -5   0   27.26    1.51
  -1   5   0   26.10    1.51
  -1  -5   0   23.72    2.02
   1   5   0   22.68    1.77
   1  -5   1   22.37    1.24
  -1   5  -1   23.21    1.27
  -1  -5  -1   23.28    2.14
  -1   5  -1   24.25    1.58
   1  -5   2 1598.61   22.61
  -1  -5  -2 1598.39   25.65
  -1   5  -2 1594.88   23.73
  -1   5  -2 1591.42   22.58
  -1  -5  -3   22.64    2.54
   1  -5   3   25.89    2.00
  -1   5  -3   23.62    2.03
  -1  -5  -3   26.26    1.33
  -1   5  -3   23.77    1.66
  -1  -5  -4  608.85   13.06
   1  -5   4  609.30   11.10
  -1   5  -4  592.48   11.98
  -1  -5  -4  620.75   10.55
  -1   5  -4  616.57   11.18
  -1  -5  -5   45.19    3.26
   1  -5   5   42.57    2.30
  -1   5  -5   41.30    3.01
  -1   5  -5   41.29    2.62
   1  -5   6  873.94   13.95
  -1   5  -6  798.66   16.45
  -1   5  -6  816.14   15.63
   1  -5   7   97.37    3.34
  -1   5  -7   92.84    5.11
  -1   5  -7  101.84    4.79
  -1   5  -8   57.01    4.35
  -1   5  -8   55.08    3.87
  -1   5  -9    0.22    1.96
  -1   5  -9   -4.30    2.33
  -1   5 -10  606.51   16.65
  -1  -5 -10  698.56   16.35
  -1   5 -10  692.11   16.40
  -1   5 -11   62.19    4.67
  -1  -5 -11   65.61    5.08
  -1   5 -11   52.20    4.80
  -1   5 -12  400.54   13.93
  -1  -5 -12  472.59   13.91
  -1   5 -12  463.58   13.85
  -1   5 -13   28.68    3.64
  -1   5 -13   25.12    4.07
  -1  -5 -13   34.16    4.43
  -1  -5 -14  233.53    8.62
  -1   5 -14  204.38   10.47
  -1  -5 -14  241.68   10.21
  -1   5 -14  229.40    9.83
  -1  -5 -15  120.94    6.21
  -1   5 -15  116.49    8.14
  -1  -5 -15  126.99    7.63
  -1  -5 -16   21.38    2.87
  -1   5 -16   16.29    4.09
  -1  -5 -16   27.63    4.50
  -1  -5 -17   15.54    2.68
  -1  -5 -17   22.70    4.57
  -1   5 -17    9.35    3.60
  -1  -5 -18  262.49    9.37
  -1   5 -18  273.15   13.41
  -1  -5 -18  284.12   12.41
  -1   5 -19   68.30    7.20
  -1  -5 -19   69.99    6.81
  -1   5 -20  126.73    9.71
  -1  -5 -20  139.38    9.28
  -1  -5 -21   35.88    5.57
  -1   5 -21   25.34    5.35
  -1  -5 -22   84.36    7.59
  -1   5 -22   86.76    8.43
  -1  -5 -23   98.82    8.68
  -1   5 -23  106.09    9.56
  -1  -5 -24    1.92    3.67
  -1   5 -24   -9.62    5.23
  -1   5 -25   31.65    6.10
  -1  -5 -25   23.92    5.01
  -1  -5 -26   33.08    5.75
  -1   5 -26   45.09    7.32
  -1   5 -27   74.15    8.84
  -1  -5 -27   82.60    8.81
  -1  -5 -28   14.55    5.05
  -1  -5 -29   23.38    5.78
   1  -6 -29   39.73    6.82
   1  -6 -28    3.87    4.55
   1   6 -28   -6.35    5.02
   1  -6 -27  169.77   12.06
   1   6 -27  183.69   13.18
   1   6 -26   31.15    6.46
   1  -6 -26   38.37    6.47
   1   6 -25    5.84    4.42
   1  -6 -25   10.46    4.68
   1   6 -24   90.12    9.02
   1  -6 -24   94.49    8.45
   1  -6 -23    1.04    3.66
   1   6 -23    5.87    3.95
   1  -6 -22  102.88    8.47
   1   6 -22   84.34    8.45
   1  -6 -21   63.06    6.54
   1   6 -21   48.12    6.31
   1   6 -20   52.92    6.58
   1  -6 -20   64.02    6.78
   1   6 -20   49.84    6.09
   1   6 -19  207.09   11.56
   1   6 -19  209.20   11.44
   1   6 -18    8.12    3.44
   1   6 -18    4.88    3.39
   1   6 -17   10.98    4.10
   1   6 -17   -2.21    3.23
   1   6 -16  307.50   13.06
   1   6 -16  265.89   12.03
   1   6 -15   12.46    3.84
   1   6 -15   -2.68    3.07
   1   6 -14  201.10   10.08
   1   6 -14  205.62    9.59
   1   6 -13   25.00    3.56
   1   6 -13   25.12    4.10
   1   6 -12  185.42    8.92
   1   6 -12  166.61    7.85
   1   6 -11  182.88    7.96
   1   6 -11  186.19    8.74
   1   6 -10   15.78    3.10
   1   6 -10   19.08    2.81
   1   6  -9   47.38    3.81
   1   6  -9   41.57    4.21
   1   6  -8  240.93    7.91
   1   6  -8  210.22    8.35
   1   6  -7    0.92    1.70
   1   6  -7    0.35    1.98
  -1  -6   6  315.98    8.04
   1   6  -6  327.84    8.71
   1   6  -6  327.01    9.18
  -1  -6   5    3.72    1.30
   1   6  -5    2.36    1.30
   1   6  -5    2.94    1.65
  -1  -6   4  223.68    6.64
   1   6  -4  229.55    6.57
   1   6  -4  235.36    6.38
  -1  -6   3   62.65    3.45
   1   6  -3   62.45    3.23
   1   6  -3   62.28    2.76
   1   6  -2   41.30    2.47
   1   6  -2   43.17    1.84
   1  -6  -2   36.93    1.86
  -1  -6   2   38.90    2.66
   1   6  -1   63.17    3.13
   1  -6  -1   62.77    2.37
   1   6  -1   67.80    1.89
  -1   6   1   63.33    2.43
  -1  -6   1   67.17    3.56
  -1   6   0  133.05    3.55
   1   6   0  127.89    4.63
   1  -6   0  140.93    3.74
  -1   6   0  137.74    3.83
  -1  -6   0  141.02    5.30
  -1   6  -1  120.02    3.41
   1  -6   1  123.07    3.42
  -1  -6  -1  128.14    5.17
  -1   6  -1  120.38    3.75
   1  -6   2  940.37   14.68
  -1  -6  -2  898.83   17.60
  -1   6  -2  942.09   15.42
  -1   6  -2  921.30   14.49
  -1  -6  -3   77.26    4.30
   1  -6   3   75.53    3.53
  -1  -6  -3   83.10    2.11
  -1   6  -3   79.97    3.49
  -1   6  -3   79.71    3.01
   1  -6   4   32.18    2.35
  -1  -6  -4   29.05    2.88
  -1   6  -4   29.11    2.44
  -1  -6  -4   30.39    1.69
  -1   6  -4   29.15    2.10
   1  -6   5   21.70    2.03
  -1  -6  -5   14.60    2.42
  -1   6  -5   21.96    2.42
  -1   6  -5   20.73    2.10
  -1  -6  -5   17.02    1.77
   1  -6   6  162.65    5.00
  -1  -6  -6  140.72    6.38
  -1   6  -6  160.06    6.19
  -1   6  -6  162.08    5.64
   1  -6   7   61.16    3.00
  -1   6  -7   56.31    4.02
  -1   6  -7   59.17    3.73
   1  -6   8  185.16    5.19
  -1   6  -8  184.86    7.55
  -1   6  -8  179.18    6.90
  -1   6  -9  241.80    9.27
  -1  -6  -9  256.42    8.54
  -1   6  -9  250.97    8.73
  -1   6 -10  342.35   11.78
  -1   6 -10  380.67   11.37
  -1  -6 -10  344.87   10.81
  -1   6 -11   89.77    6.23
  -1  -6 -11  108.47    6.11
  -1   6 -11  108.17    6.15
  -1   6 -12  224.81   10.11
  -1  -6 -12  255.85    9.64
  -1   6 -12  246.08    9.63
  -1  -6 -13   16.58    2.81
  -1   6 -13   16.44    3.39
  -1  -6 -13   22.57    3.72
  -1   6 -13   17.53    3.34
  -1  -6 -14   81.40    5.44
  -1   6 -14   75.51    6.44
  -1   6 -14   77.54    5.89
  -1  -6 -14   91.47    6.31
  -1  -6 -15    9.95    2.50
  -1  -6 -15   11.16    3.09
  -1   6 -15    4.56    2.51
  -1   6 -15    9.40    3.20
  -1  -6 -16  291.98   10.32
  -1   6 -16  274.58   12.88
  -1  -6 -16  305.35   12.15
  -1  -6 -17  176.22    7.96
  -1   6 -17  180.48   10.76
  -1  -6 -17  174.27    9.48
  -1  -6 -18   27.87    3.52
  -1  -6 -18   30.34    4.85
  -1   6 -18   25.65    4.75
  -1   6 -19   86.18    7.90
  -1  -6 -19   96.99    7.56
  -1   6 -20   87.67    8.37
  -1  -6 -20  100.79    7.91
  -1  -6 -21    3.36    3.36
  -1   6 -21   -0.48    3.66
  -1   6 -22   47.94    6.55
  -1  -6 -22   56.85    6.55
  -1   6 -23    8.64    4.26
  -1  -6 -23   12.80    3.92
  -1  -6 -24   94.45    8.56
  -1   6 -24   95.08    9.42
  -1  -6 -25  103.05    9.14
  -1   6 -25  117.44   10.41
  -1   6 -26    0.56    4.98
  -1  -6 -26   -3.20    4.26
  -1   6 -27   14.19    5.03
  -1  -6 -27   27.04    5.99
  -1  -6 -28   30.09    5.84
  -1  -6 -29    6.09    4.37
   1  -7 -29    7.61    5.04
   1  -7 -28   28.87    5.98
   1   7 -28   15.96    5.67
   1  -7 -27  116.20   10.00
   1   7 -27  106.93   10.25
   1  -7 -26   56.40    7.33
   1   7 -26   61.55    8.15
   1  -7 -25   43.91    6.17
   1   7 -25   37.11    6.63
   1   7 -24   20.14    5.26
   1  -7 -24   28.21    5.47
   1  -7 -23    1.79    3.26
   1   7 -23   -1.02    3.65
   1   7 -22  163.66   11.10
   1  -7 -22  172.20   10.45
   1   7 -21    6.08    3.50
   1   7 -21    6.03    3.81
   1  -7 -21    7.71    3.46
   1   7 -20   24.21    4.97
   1  -7 -20   32.50    4.94
   1   7 -20   23.36    4.94
   1   7 -19  321.25   14.53
   1   7 -19  307.76   14.04
   1   7 -18  108.03    8.40
   1   7 -18  100.29    7.85
   1   7 -17   68.74    6.48
   1   7 -17   76.03    7.09
   1   7 -16  182.61    9.97
   1   7 -16  178.84   10.09
   1   7 -15  118.69    8.12
   1   7 -15  100.91    7.25
   1   7 -14  394.69   13.52
   1   7 -14  358.67   13.59
   1   7 -13    8.37    2.49
   1   7 -13   10.99    3.32
   1   7 -12    9.71    2.92
   1   7 -12   11.87    2.67
   1   7 -11  179.14    7.81
   1   7 -11  168.27    8.35
   1   7 -10   59.22    4.79
   1   7 -10   62.19    4.60
   1   7  -9    6.06    2.07
   1   7  -9    2.01    1.87
   1   7  -8  313.80   10.06
   1   7  -8  334.15    9.71
  -1  -7   7  277.23    7.98
   1   7  -7  297.32    8.71
   1   7  -7  275.87    8.95
  -1  -7   6  338.71    8.93
   1   7  -6  333.93    9.35
   1   7  -6  354.91    9.40
  -1  -7   5   12.83    1.96
   1   7  -5   15.92    2.05
   1   7  -5   15.63    2.10
  -1  -7   4    6.90    1.82
   1   7  -4    6.22    1.60
   1   7  -4    3.77    1.39
   1   7  -3   61.55    3.39
   1   7  -3   61.95    2.67
   1  -7  -3   53.03    2.39
  -1  -7   3   52.70    3.51
   1   7  -2   90.09    3.87
   1   7  -2   81.33    2.80
   1  -7  -2   83.33    2.85
  -1  -7   2   88.05    4.49
   1   7  -1    0.53    1.15
   1   7  -1    1.45    0.62
   1  -7  -1    1.22    0.76
  -1   7   1    1.05    0.88
  -1  -7   1    0.10    1.51
   1   7   0  185.58    5.81
  -1   7   0  173.90    4.51
  -1   7   0  175.51    4.62
  -1  -7   0  174.66    6.46
  -1   7  -1  235.22    5.52
  -1   7  -1  240.36    5.79
   1   7   1  230.85    6.84
  -1  -7  -1  250.39    7.88
  -1   7  -2   13.07    1.40
  -1   7  -2   13.07    1.53
   1  -7   2   14.19    1.92
  -1  -7  -2   13.20    2.18
  -1   7  -3    5.04    1.22
  -1  -7  -3    3.49    1.66
   1  -7   3    4.18    1.21
  -1   7  -3    3.77    1.35
   1  -7   4   12.54    1.93
  -1  -7  -4   16.38    2.50
  -1   7  -4   15.20    1.89
  -1  -7  -4   16.83    1.23
  -1   7  -4   16.65    1.79
   1  -7   5   48.45    3.11
  -1  -7  -5   47.47    3.86
  -1   7  -5   47.45    3.31
  -1   7  -5   36.45    2.89
  -1  -7  -5   52.82    2.51
  -1  -7  -6  313.12   10.04
   1  -7   6  331.80    8.17
  -1   7  -6  322.00    9.18
  -1   7  -6  335.54    8.52
  -1  -7  -6  283.93    7.49
  -1  -7  -7   21.75    2.87
   1  -7   7   24.89    2.20
  -1  -7  -7   23.80    2.35
  -1   7  -7   22.98    2.88
  -1   7  -7   24.57    2.60
  -1  -7  -8  310.66   10.48
   1  -7   8  334.99    8.09
  -1   7  -8  331.45   10.41
  -1   7  -8  335.61    9.60
  -1  -7  -8  297.39    8.73
   1  -7   9  623.67   11.95
  -1  -7  -9  534.97   14.94
  -1   7  -9  617.17   15.75
  -1  -7  -9  583.74   13.76
  -1   7  -9  627.87   14.87
  -1  -7 -10   48.86    4.28
  -1  -7 -10   53.06    4.10
  -1   7 -10   49.66    4.13
  -1   7 -10   51.11    4.52
  -1  -7 -11   14.84    2.87
  -1   7 -11   13.36    2.59
  -1   7 -11   16.50    3.17
  -1  -7 -11   15.84    2.78
  -1  -7 -12   37.65    3.86
  -1   7 -12   33.33    3.82
  -1  -7 -12   40.20    4.04
  -1   7 -12   31.27    4.18
  -1  -7 -13   43.04    4.35
  -1   7 -13   34.65    4.62
  -1  -7 -13   41.33    4.37
  -1   7 -13   42.98    4.58
  -1  -7 -14   58.55    4.95
  -1   7 -14   52.26    5.50
  -1   7 -14   60.18    5.29
  -1  -7 -14   69.56    5.68
  -1  -7 -15   56.55    4.86
  -1  -7 -15   69.70    5.77
  -1   7 -15   48.09    5.64
  -1   7 -15   58.39    5.46
  -1  -7 -16  322.41   11.40
  -1   7 -16  294.66   13.69
  -1  -7 -16  350.77   12.87
  -1  -7 -17  222.71    9.37
  -1   7 -17  203.19   11.57
  -1  -7 -17  228.75   10.54
  -1  -7 -18   46.81    4.61
  -1   7 -18   31.34    5.12
  -1  -7 -18   43.02    5.02
  -1  -7 -19   49.37    5.69
  -1   7 -19   42.54    6.18
  -1  -7 -20   52.27    5.99
  -1   7 -20   53.65    6.57
  -1  -7 -21   52.91    6.06
  -1   7 -21   47.84    6.67
  -1   7 -22   13.41    4.62
  -1  -7 -22   10.82    3.90
  -1  -7 -23   15.46    4.12
  -1   7 -23   14.68    4.93
  -1  -7 -24  154.18   10.79
  -1   7 -24  147.09   11.62
  -1   7 -25   40.30    6.92
  -1  -7 -25   51.68    6.61
  -1   7 -26    7.64    4.70
  -1  -7 -26   18.99    4.89
  -1   7 -27   22.55    5.65
  -1  -7 -27   34.05    6.13
  -1  -7 -28   19.79    5.53
   1  -8 -28   19.96    5.46
   1  -8 -27    1.88    4.02
   1   8 -27    7.59    4.67
   1   8 -26    8.22    4.46
   1  -8 -26    8.84    4.22
   1   8 -25  130.02   10.86
   1  -8 -25  139.29   10.08
   1   8 -24  101.70    9.52
   1  -8 -24  130.15    9.58
   1   8 -23  169.00   11.78
   1  -8 -23  162.98   10.47
   1  -8 -22   38.01    5.84
   1   8 -22   35.57    6.29
   1   8 -21  175.08   11.45
   1  -8 -21  166.95   10.03
   1   8 -21  174.01   11.17
   1  -8 -20   54.10    6.04
   1   8 -20   44.57    6.06
   1   8 -20   51.05    6.51
   1   8 -19   53.94    6.54
   1   8 -19   46.13    5.96
   1   8 -18   40.36    5.50
   1   8 -18   42.81    5.72
   1   8 -17  422.04   16.18
   1   8 -17  395.71   15.43
   1   8 -16  278.72   12.65
   1   8 -16  268.44   12.25
   1   8 -15  370.61   14.31
   1   8 -15  365.22   13.82
   1   8 -14   40.39    5.02
   1   8 -14   43.81    4.92
   1   8 -13   60.61    5.69
   1   8 -13   60.98    5.35
   1   8 -12  110.62    6.52
   1   8 -12  107.24    6.85
   1   8 -11  210.99    8.64
   1   8 -11  201.17    8.96
   1   8 -10   85.37    5.25
   1   8 -10   85.14    5.54
   1   8  -9  477.70   12.74
   1   8  -9  465.34   13.21
  -1  -8   8  338.36    9.43
   1   8  -8  349.80   10.19
   1   8  -8  338.89   10.45
  -1  -8   7  520.90   12.36
   1   8  -7  547.58   12.85
   1   8  -7  528.87   12.88
  -1  -8   6   63.51    3.98
   1   8  -6   66.11    3.98
   1   8  -6   66.76    4.07
  -1  -8   5   -0.09    1.36
   1   8  -5   -1.27    1.39
   1   8  -5    0.80    1.27
   1   8  -4  171.29    6.22
   1   8  -4  185.05    5.50
  -1  -8   4  189.92    6.77
   1   8  -3  591.06   12.40
   1   8  -3  595.31   10.59
   1  -8  -3  560.00   10.09
  -1  -8   3  599.86   13.43
   1   8  -2  141.48    5.34
   1   8  -2  151.27    3.90
   1  -8  -2  145.18    3.91
  -1  -8   2  150.44    6.18
   1   8  -1  348.30    9.02
  -1   8   1  360.22    7.79
   1  -8  -1  364.48    7.06
   1   8  -1  372.44    6.26
  -1  -8   1  360.50   10.21
  -1   8   0  172.19    4.77
   1   8   0  165.47    5.89
  -1   8   0  171.22    4.70
  -1  -8   0  186.33    6.94
  -1   8  -1  422.62    8.44
  -1   8  -1  410.70    8.56
  -1  -8  -1  439.08   11.55
   1   8   1  405.14   10.04
   1  -8   1  415.38   10.90
  -1   8  -2  108.59    3.85
  -1  -8  -2  113.34    5.89
   1  -8   2  111.23    5.03
  -1   8  -2  109.89    4.05
  -1  -8  -3  118.20    6.03
   1  -8   3  113.70    5.10
  -1   8  -3  115.64    4.57
  -1   8  -3  123.88    4.18
  -1  -8  -4  133.51    6.51
   1  -8   4  133.48    5.44
  -1  -8  -4  141.31    3.00
  -1   8  -4  135.15    5.07
  -1   8  -4  136.82    4.71
   1  -8   5  966.72   18.20
  -1  -8  -5  962.86   20.75
  -1   8  -5  949.00   18.05
  -1  -8  -5 1002.81   15.06
  -1   8  -5  976.06   17.17
  -1  -8  -6  617.35   15.87
   1  -8   6  665.23   13.55
  -1   8  -6  617.96   13.99
  -1   8  -6  636.42   13.20
  -1  -8  -6  616.40   11.54
   1  -8   7  607.32   12.56
  -1  -8  -7  542.53   15.10
  -1   8  -7  570.03   13.73
  -1  -8  -7  534.23   11.41
  -1   8  -7  571.64   12.89
  -1  -8  -8  147.32    7.33
   1  -8   8  169.17    5.85
  -1   8  -8  163.62    7.15
  -1   8  -8  164.90    6.55
  -1  -8  -8  139.63    5.57
   1  -8   9  125.36    4.88
  -1  -8  -9  110.89    6.46
  -1   8  -9  109.28    6.24
  -1  -8  -9  111.30    5.32
  -1   8  -9  124.89    6.05
  -1  -8 -10   30.33    3.79
  -1  -8 -10   30.44    3.04
  -1   8 -10   31.34    3.44
  -1   8 -10   35.61    4.10
  -1  -8 -11  292.94   11.01
  -1   8 -11  300.01   11.56
  -1  -8 -11  307.28   10.10
  -1   8 -11  325.71   10.99
  -1  -8 -12   71.35    5.55
  -1   8 -12   79.33    6.18
  -1   8 -12   76.77    5.52
  -1  -8 -12   82.84    5.35
  -1  -8 -13  611.76   16.83
  -1   8 -13  554.73   17.64
  -1  -8 -13  603.59   16.10
  -1   8 -13  605.37   16.92
  -1  -8 -14  507.51   15.25
  -1   8 -14  453.80   16.43
  -1  -8 -14  527.36   15.11
  -1   8 -14  522.15   15.89
  -1  -8 -15  233.92    9.96
  -1   8 -15  213.80   11.24
  -1  -8 -15  249.40   10.37
  -1   8 -15  218.95   10.37
  -1  -8 -16   23.66    3.47
  -1  -8 -16   28.18    4.14
  -1   8 -16   17.98    4.02
  -1   8 -16   19.92    3.75
  -1  -8 -17    2.76    2.21
  -1   8 -17    5.34    3.19
  -1  -8 -17    5.72    3.19
  -1  -8 -18   -1.43    2.16
  -1  -8 -18    2.61    2.87
  -1  -8 -19  260.96   10.84
  -1   8 -19  290.08   14.47
  -1  -8 -19  285.16   12.49
  -1   8 -20   21.85    4.78
  -1  -8 -20   27.74    4.69
  -1   8 -21  197.75   12.55
  -1  -8 -21  191.35   10.88
  -1  -8 -22  231.29   12.10
  -1   8 -22  221.12   13.59
  -1   8 -23   41.10    6.81
  -1  -8 -23   43.01    5.98
  -1   8 -24   -9.68    5.82
  -1  -8 -24    2.06    3.49
  -1   8 -25    2.61    4.33
  -1  -8 -25    0.04    3.62
  -1   8 -26  -12.53    6.12
  -1  -8 -26   -1.09    3.58
  -1   8 -27  139.48   12.24
   1   9 -27  133.72   11.58
   1  -9 -26   12.27    4.32
   1   9 -26   10.73    4.51
   1   9 -25   22.70    6.00
   1  -9 -25   25.58    5.25
   1  -9 -24   30.18    5.22
   1   9 -24   38.09    6.54
   1   9 -23    2.77    3.71
   1  -9 -23    3.79    3.30
   1   9 -22   13.07    4.28
   1  -9 -22   26.30    5.21
   1   9 -21  679.31   23.22
   1  -9 -21  678.79   20.70
   1   9 -21  650.92   22.08
   1  -9 -20   25.52    4.64
   1   9 -20   18.06    5.32
   1   9 -20   18.47    4.59
   1   9 -19  345.37   15.50
   1   9 -19  337.58   15.04
   1  -9 -19  365.10   14.11
   1   9 -18   11.78    3.47
   1   9 -18   19.91    4.37
   1   9 -17    0.97    2.84
   1   9 -17    5.96    3.47
   1   9 -16   21.27    4.39
   1   9 -16   29.37    4.48
   1   9 -15   59.58    5.96
   1   9 -15   66.12    6.13
   1   9 -14   99.58    6.70
   1   9 -14   93.52    7.17
   1   9 -13 1629.26   33.77
   1   9 -13 1730.21   33.13
   1   9 -12   52.13    5.32
   1   9 -12   69.01    5.32
   1   9 -11  239.70    9.33
   1   9 -11  231.57    9.74
   1   9 -10    5.30    2.18
   1   9 -10    5.82    2.39
  -1  -9   9   15.59    2.31
   1   9  -9   16.74    2.58
   1   9  -9   13.08    2.51
  -1  -9   8    3.58    1.78
   1   9  -8    4.00    1.81
   1   9  -8    2.75    1.76
  -1  -9   7  127.34    5.79
   1   9  -7  130.77    5.69
   1   9  -7  119.58    5.69
  -1  -9   6  102.44    5.20
   1   9  -6   96.06    4.61
   1   9  -6   89.65    4.89
   1   9  -5 3038.62   44.91
   1   9  -5 2957.65   43.32
  -1  -9   5 2994.12   45.82
   1   9  -4  121.41    5.57
   1   9  -4  113.95    4.39
  -1  -9   4  134.28    6.18
   1   9  -3  131.61    5.26
   1  -9  -3  120.31    3.63
   1   9  -3  126.55    3.98
  -1  -9   3  131.87    5.96
   1   9  -2    8.57    1.78
   1   9  -2    7.84    1.03
   1  -9  -2    7.16    1.15
  -1   9   2    9.19    1.50
  -1  -9   2    8.26    2.08
   1   9  -1  103.29    4.62
  -1   9   1  100.54    3.85
   1   9  -1  105.03    2.71
  -1  -9   1  106.34    5.50
  -1   9   0    3.35    0.92
   1   9   0    3.60    1.50
   1  -9   0    2.55    1.83
  -1  -9   0    6.40    1.95
  -1   9  -1  356.78    7.89
   1   9   1  365.03    9.52
  -1   9  -1  346.18    7.77
  -1  -9  -1  363.01   10.98
   1  -9   1  344.06   10.28
  -1   9  -2  124.34    4.37
  -1  -9  -2  129.15    6.60
   1  -9   2  125.14    5.76
  -1   9  -2  125.67    4.49
   1  -9   3 3351.89   49.92
  -1  -9  -3 3339.85   52.37
  -1   9  -3 3236.97   47.39
  -1   9  -3 3374.64   46.55
   1  -9   4   88.32    4.87
  -1  -9  -4   95.25    6.03
  -1   9  -4   88.47    4.45
  -1   9  -4   86.23    4.12
  -1  -9  -5    5.88    2.24
   1  -9   5    3.51    1.39
  -1   9  -5    5.20    1.67
  -1  -9  -5    6.14    0.83
  -1   9  -5    5.70    1.39
   1  -9   6   88.72    4.58
  -1  -9  -6   90.07    5.87
  -1   9  -6   89.07    4.68
  -1  -9  -6   85.78    3.11
  -1   9  -6   83.33    4.20
  -1  -9  -7  439.35   13.65
   1  -9   7  471.20   11.39
  -1   9  -7  458.71   12.06
  -1  -9  -7  428.49    9.36
  -1   9  -7  459.14   11.25
  -1  -9  -8   40.56    4.29
   1  -9   8   53.74    3.62
  -1   9  -8   48.92    4.04
  -1   9  -8   50.47    3.77
  -1  -9  -8   45.26    3.01
  -1  -9  -9  303.64   11.52
   1  -9   9  350.36    9.29
  -1   9  -9  336.85   11.06
  -1   9  -9  337.61   10.42
  -1  -9  -9  312.48    8.83
  -1  -9 -10   18.40    3.55
   1  -9  10   23.34    2.48
  -1   9 -10   21.12    3.51
  -1  -9 -10   20.91    2.59
  -1   9 -10   18.23    2.96
  -1  -9 -11 1260.28   27.63
  -1   9 -11 1322.84   27.74
  -1  -9 -11 1266.09   24.28
  -1   9 -11 1359.04   26.76
  -1  -9 -12   37.81    4.49
  -1   9 -12   32.05    3.89
  -1   9 -12   41.76    5.04
  -1  -9 -12   34.42    3.87
  -1  -9 -13    8.34    2.93
  -1  -9 -13    6.64    2.71
  -1   9 -13    6.03    2.74
  -1   9 -13    5.03    2.90
  -1  -9 -14   89.27    6.53
  -1   9 -14   77.37    6.69
  -1   9 -14   87.64    6.22
  -1  -9 -14   91.53    5.95
  -1  -9 -15  320.62   12.29
  -1   9 -15  290.68   13.38
  -1  -9 -15  310.97   11.57
  -1   9 -15  318.46   12.62
  -1  -9 -16   46.98    5.07
  -1   9 -16   42.91    5.10
  -1   9 -16   34.30    5.25
  -1  -9 -16   47.96    4.97
  -1  -9 -17  262.10   11.26
  -1  -9 -17  268.51   11.32
  -1   9 -17  248.28   12.87
  -1  -9 -18    5.75    2.76
  -1  -9 -18    2.15    2.54
  -1   9 -18   -3.88    4.18
  -1  -9 -19  422.13   14.53
  -1   9 -19  406.60   17.63
  -1  -9 -19  438.80   15.42
  -1   9 -20    7.35    4.07
  -1  -9 -20   11.47    3.22
  -1   9 -21   41.62    6.59
  -1  -9 -21   46.65    5.47
  -1   9 -22   24.32    5.23
  -1  -9 -22   30.99    4.87
  -1  -9 -23  171.25   10.55
  -1   9 -23  164.11   12.11
  -1   9 -24    9.80    4.41
  -1   9 -25   56.35    7.81
  -1   9 -26   -3.05    4.34
   1  10 -27   28.34    6.60
   1  10 -26   26.03    5.83
   1  10 -25   -3.42    4.75
   1  10 -24  -10.45    4.77
   1  10 -23  196.54   13.07
   1 -10 -22    5.18    3.42
   1  10 -22   -0.70    4.52
   1  10 -22    5.14    3.73
   1 -10 -21  107.57    7.76
   1  10 -21  108.82    9.37
   1 -10 -21  115.30    8.29
   1  10 -21  102.12    8.91
   1 -10 -20   41.91    5.19
   1  10 -20   43.15    6.26
   1 -10 -20   40.56    5.15
   1  10 -20   37.47    5.89
   1  10 -19  254.04   13.54
   1  10 -19  255.74   13.18
   1 -10 -19  279.29   11.97
   1  10 -18   16.86    4.05
   1 -10 -18   25.09    4.31
   1  10 -18   14.47    4.13
   1  10 -17   32.67    5.11
   1  10 -17   37.68    5.35
   1  10 -16   -0.79    3.09
   1  10 -16   -2.15    3.21
   1  10 -15  450.47   16.40
   1  10 -15  479.85   16.11
   1  10 -14    8.47    3.21
   1  10 -14    1.11    2.64
   1  10 -13  112.05    7.52
   1  10 -13  132.98    7.59
   1  10 -12   38.80    4.38
   1  10 -12   29.18    4.18
   1  10 -11  957.67   22.21
   1  10 -11  973.74   21.69
   1  10 -10    8.87    2.38
   1  10 -10    7.73    2.61
  -1 -10   9  203.93    7.78
   1  10  -9  197.64    8.15
   1  10  -9  200.97    8.13
  -1 -10   8    1.75    1.58
   1  10  -8    0.11    1.48
   1  10  -8   -0.14    1.71
  -1 -10   7  836.58   18.31
   1  10  -7  868.20   17.62
   1  10  -7  889.89   18.38
   1  10  -6    3.37    2.34
   1  10  -6    5.78    1.90
  -1 -10   6    7.52    2.19
   1  10  -5   14.84    2.18
   1  10  -5   14.67    1.88
  -1 -10   5   18.73    2.80
   1  10  -4   22.87    2.65
   1  10  -4   24.11    2.04
   1 -10  -4   20.29    1.55
  -1 -10   4   28.02    3.24
   1  10  -3 1363.02   24.33
   1  10  -3 1415.99   21.60
   1 -10  -3 1400.85   20.52
  -1 -10   3 1442.39   26.37
   1  10  -2    4.13    1.83
   1 -10  -2    5.12    1.11
   1  10  -2    3.13    0.87
  -1  10   2    3.71    1.11
  -1 -10   2   10.29    2.55
  -1  10   1  173.77    5.47
   1  10  -1  173.45    6.34
   1  10  -1  178.08    3.78
  -1 -10   1  175.90    7.56
   1 -10  -1  165.66    7.62
  -1  10   0    0.35    1.06
   1  10   0    1.65    1.40
  -1 -10   0    1.54    1.85
   1 -10   0    3.03    1.79
   1  10   1 1248.58   22.47
  -1  10  -1 1253.65   20.20
  -1  10  -1 1219.41   19.90
  -1 -10  -1 1256.68   25.13
   1 -10   1 1266.10   24.32
  -1  10  -2   36.44    2.70
  -1  10  -2   33.40    2.57
   1 -10   2   39.01    3.70
   1  10   2   36.37    3.49
  -1 -10  -2   45.85    4.45
  -1  10  -3    4.42    1.32
  -1  10  -3    1.56    1.12
  -1 -10  -3    1.96    2.09
   1 -10   3    1.98    1.45
  -1  10  -4   11.20    1.66
   1 -10   4    8.85    1.96
  -1 -10  -4   13.05    2.81
  -1  10  -4   11.48    1.91
   1 -10   5 1561.88   27.52
  -1 -10  -5 1541.56   30.50
  -1  10  -5 1534.05   26.18
  -1  10  -5 1549.53   25.20
   1 -10   6   10.03    2.19
  -1 -10  -6   11.74    3.14
  -1  10  -6   10.15    2.21
  -1 -10  -6   10.31    1.11
  -1  10  -6   12.49    2.23
   1 -10   7   64.68    4.18
  -1 -10  -7   53.80    4.88
  -1 -10  -7   60.29    2.79
  -1  10  -7   58.77    4.14
  -1  10  -7   59.76    3.88
  -1 -10  -8    0.25    2.06
   1 -10   8    1.36    1.70
  -1  10  -8    0.43    1.76
  -1  10  -8    2.24    1.69
  -1 -10  -8    0.88    1.13
  -1 -10  -9  296.66   11.95
   1 -10   9  344.13    9.78
  -1 -10  -9  331.83    8.69
  -1  10  -9  336.87   11.13
  -1  10  -9  324.16   10.39
   1 -10  10   24.36    2.77
  -1 -10 -10   23.71    3.90
  -1  10 -10   23.47    3.56
  -1 -10 -10   20.76    2.65
  -1  10 -10   25.80    3.65
  -1 -10 -11  119.18    7.64
  -1  10 -11  130.77    7.69
  -1 -10 -11  119.72    5.81
  -1  10 -11  134.94    7.10
  -1 -10 -12    3.88    2.64
  -1  10 -12    6.31    3.09
  -1 -10 -12    0.73    1.74
  -1  10 -12   -0.08    2.28
  -1 -10 -13 1026.16   24.82
  -1  10 -13  985.26   25.09
  -1 -10 -13 1027.38   21.55
  -1  10 -13 1024.95   23.90
  -1 -10 -14   14.94    3.38
  -1  10 -14   13.47    3.61
  -1 -10 -14   12.67    2.98
  -1  10 -14    8.67    2.66
  -1 -10 -15    5.73    2.68
  -1  10 -15   -2.40    3.83
  -1 -10 -15    5.63    2.37
  -1  10 -15    2.57    2.57
  -1 -10 -16    7.82    2.95
  -1  10 -16    4.86    3.23
  -1  10 -16    6.14    2.83
  -1 -10 -16   13.95    3.19
  -1 -10 -17   35.27    4.56
  -1  10 -17   15.33    3.77
  -1 -10 -17   27.23    3.82
  -1  10 -17   29.42    4.46
  -1 -10 -18   17.79    3.78
  -1  10 -18   12.54    4.07
  -1 -10 -18   22.51    4.10
  -1 -10 -19   98.82    7.24
  -1  10 -19   87.44    8.37
  -1 -10 -19  102.80    7.46
  -1  10 -20  -12.51    5.09
  -1 -10 -20    1.35    2.94
  -1  10 -21  399.78   18.52
  -1  10 -22   -3.00    4.58
  -1  10 -23    1.83    4.19
  -1  10 -24   41.86    7.01
  -1  10 -25   -6.02    4.52
  -1  10 -26   39.82    7.42
   1  11 -26   12.66    4.71
   1  11 -25    7.74    4.29
   1  11 -24   21.76    6.00
   1  11 -23   34.21    6.18
   1  11 -22  127.91   10.39
   1  11 -22  136.21   10.43
   1 -11 -21   64.69    6.34
   1  11 -21   67.75    7.47
   1  11 -21   57.81    7.17
   1 -11 -20   25.86    4.82
   1  11 -20   23.47    4.79
   1  11 -20   21.18    4.93
   1 -11 -19   56.22    6.00
   1  11 -19   59.47    6.59
   1  11 -19   60.73    6.94
   1 -11 -18   38.90    5.24
   1 -11 -18   47.96    5.14
   1  11 -18   35.23    5.04
   1  11 -18   31.14    4.97
   1 -11 -17   11.85    3.36
   1  11 -17    3.49    3.04
   1  11 -17    4.22    2.98
   1  11 -16   -0.86    2.97
   1  11 -16    3.58    2.81
   1  11 -15   93.25    7.53
   1  11 -15   97.80    7.25
   1  11 -14   66.40    6.34
   1  11 -14   78.28    6.28
   1  11 -13  207.68   10.26
   1  11 -13  237.61   10.28
   1  11 -12   35.01    4.41
   1  11 -12   33.24    4.32
   1  11 -11  105.47    6.68
   1  11 -11  120.96    6.81
   1  11 -10   18.48    3.16
   1  11 -10   15.22    2.83
  -1 -11   9    2.87    2.03
   1  11  -9    1.28    1.95
   1  11  -9    2.46    2.18
   1  11  -8    0.59    1.70
  -1 -11   8    2.70    1.86
   1  11  -8    4.13    2.01
  -1 -11   7   43.75    3.86
   1  11  -7   43.33    3.46
   1  11  -7   42.86    3.54
  -1 -11   6   37.50    3.60
   1  11  -6   39.23    3.01
   1  11  -6   45.60    3.77
   1  11  -5  309.04    9.42
   1  11  -5  298.77    8.10
  -1 -11   5  317.45   10.41
   1  11  -4   59.27    4.03
   1  11  -4   53.69    2.97
   1 -11  -4   49.65    2.30
  -1 -11   4   58.82    4.56
   1  11  -3   29.23    2.91
  -1  11   3   25.56    2.50
  -1 -11   3   22.92    3.07
   1  11  -3   24.82    1.87
   1 -11  -3   25.82    1.53
   1  11  -2    4.50    1.35
   1 -11  -2    5.13    1.99
  -1 -11   2    7.93    2.32
  -1  11   2    4.92    1.53
   1  11  -2    5.88    0.99
   1 -11  -2    6.00    0.97
  -1  11   1   27.31    2.26
   1  11  -1   25.60    2.60
  -1 -11   1   25.53    3.35
   1 -11  -1   27.17    3.32
  -1  11   0   -0.85    1.11
   1  11   0    0.51    1.38
   1 -11   0    1.19    1.80
  -1 -11   0   -1.66    2.17
  -1  11  -1  106.95    4.27
   1  11   1  112.89    5.35
  -1  11  -1  104.57    3.99
   1 -11   1  120.76    6.31
  -1 -11  -1  107.70    6.35
  -1  11  -2   51.85    3.08
   1  11   2   60.57    4.19
  -1 -11  -2   58.29    5.09
   1 -11   2   60.02    4.57
  -1  11  -2   57.72    3.18
   1 -11   3  691.67   16.50
  -1 -11  -3  707.98   18.32
   1  11   3  657.53   15.69
  -1  11  -3  682.60   13.80
  -1  11  -3  715.03   13.55
   1 -11   4  122.18    6.18
  -1 -11  -4  131.37    7.42
  -1  11  -4  117.79    5.08
  -1  11  -4  121.20    4.89
   1 -11   5   54.61    4.18
  -1 -11  -5   47.99    4.86
  -1  11  -5   57.38    3.72
  -1  11  -5   53.94    3.36
   1 -11   6    0.48    1.48
  -1 -11  -6    2.25    2.11
  -1  11  -6    1.35    1.49
  -1  11  -6    2.82    1.57
   1 -11   7  110.46    5.66
  -1 -11  -7   94.01    6.85
  -1 -11  -7  110.56    3.25
  -1  11  -7  101.37    5.50
  -1  11  -7  105.21    5.21
   1 -11   8   11.90    2.39
  -1 -11  -8   11.48    2.97
  -1  11  -8    8.42    2.14
  -1  11  -8   10.85    2.33
  -1 -11  -8   11.30    1.45
  -1 -11  -9   73.25    6.21
   1 -11   9   82.17    4.89
  -1  11  -9   93.45    5.84
  -1 -11  -9   79.99    3.73
  -1  11  -9   86.41    5.15
   1 -11  10   42.51    3.67
  -1 -11 -10   32.37    4.40
  -1 -11 -10   42.36    3.10
  -1  11 -10   41.89    4.43
  -1  11 -10   41.46    3.99
   1 -11  11  564.27   13.64
  -1 -11 -11  526.54   17.29
  -1 -11 -11  506.11   12.53
  -1  11 -11  558.46   16.27
  -1  11 -11  555.03   15.34
  -1 -11 -12  245.98   11.44
  -1 -11 -12  215.65    8.12
  -1  11 -12  251.58   11.01
  -1  11 -12  252.36   10.45
  -1 -11 -13   39.36    5.08
  -1  11 -13   32.62    4.74
  -1  11 -13   22.13    3.71
  -1 -11 -13   34.05    3.51
  -1 -11 -14    5.67    2.74
  -1  11 -14    3.37    2.81
  -1  11 -14   -2.04    2.77
  -1 -11 -14    3.31    1.83
  -1 -11 -15   78.57    6.78
  -1 -11 -15   70.66    5.44
  -1  11 -15   73.83    6.77
  -1  11 -15   58.63    5.70
  -1 -11 -16    1.25    2.52
  -1  11 -16    4.58    3.36
  -1  11 -16    3.98    2.61
  -1 -11 -17   53.61    5.59
  -1  11 -17   33.29    4.87
  -1  11 -17   44.01    5.46
  -1 -11 -18    7.90    3.30
  -1  11 -18    7.36    3.93
  -1 -11 -19   84.92    7.12
  -1  11 -19   68.57    7.49
  -1  11 -20  137.10   10.75
  -1  11 -21   77.63    8.72
  -1  11 -22    2.38    4.04
  -1  11 -23   18.14    5.45
  -1  11 -24    0.93    4.26
  -1  11 -25    8.03    5.59
   1  12 -26  -12.62    5.91
   1  12 -25    4.10    4.37
   1  12 -24   -2.83    5.52
   1  12 -23   16.30    4.77
   1  12 -22   42.87    6.75
   1  12 -22   47.91    6.74
   1 -12 -21   27.65    4.79
   1  12 -21   11.70    4.24
   1  12 -21   22.88    5.37
   1 -12 -20   95.89    7.89
   1  12 -20   96.62    8.52
   1  12 -20   92.95    8.72
   1 -12 -19    8.30    3.56
   1  12 -19    2.74    3.29
   1  12 -19    3.29    3.37
   1 -12 -18    2.64    2.91
   1  12 -18    5.47    3.41
   1  12 -18   -0.77    4.01
   1 -12 -17    7.94    3.47
   1  12 -17    0.82    3.06
   1  12 -17   -0.14    3.35
   1 -12 -16    4.29    2.69
   1  12 -16    1.20    3.13
   1  12 -16    4.63    3.30
   1  12 -15   17.19    3.85
   1  12 -15   19.20    3.66
   1  12 -14   57.49    5.62
   1  12 -14   52.72    5.70
   1  12 -13   17.29    3.73
   1  12 -13   20.99    3.67
   1  12 -12   53.38    4.90
   1  12 -12   50.10    4.93
   1  12 -11    3.38    2.25
   1  12 -11    3.49    2.27
  -1 -12  10    6.95    2.61
   1  12 -10    5.84    2.26
   1  12 -10    5.38    2.17
  -1 -12   9   43.82    4.28
   1  12  -9   44.63    3.90
   1  12  -9   41.39    3.99
   1  12  -8    2.37    1.92
   1  12  -8    4.04    1.73
  -1 -12   8    1.00    1.78
   1  12  -7   -0.17    1.74
   1  12  -7    1.56    1.48
  -1 -12   7   -1.02    1.95
   1  12  -6   20.10    2.80
   1  12  -6   16.66    2.19
  -1 -12   6   15.99    2.88
   1  12  -5    5.79    2.00
   1  12  -5    4.04    1.38
  -1 -12   5    1.98    1.87
   1 -12  -5    1.74    2.34
   1  12  -4    3.79    2.03
   1 -12  -4    0.71    2.15
  -1 -12   4    2.57    1.97
  -1  12   4    2.08    1.43
   1  12  -4   -0.13    1.10
   1  12  -3    2.70    1.76
  -1  12   3    1.12    1.28
   1 -12  -3    3.61    2.53
  -1 -12   3    2.97    2.19
   1  12  -3    0.07    1.08
   1 -12  -3    1.63    0.73
   1  12  -2    2.96    1.54
  -1  12   2    2.72    1.14
  -1 -12   2    4.16    2.11
   1 -12  -2    4.41    2.08
   1  12  -2    5.97    0.97
   1 -12  -2    3.85    0.88
   1  12  -1   27.77    2.93
  -1  12   1   26.09    2.36
   1 -12  -1   24.87    3.45
  -1 -12   1   27.99    3.53
  -1  12   0   26.23    2.32
   1  12   0   24.52    2.83
  -1 -12   0   31.68    3.85
   1 -12   0   24.85    3.30
   1  12   1    5.21    1.92
  -1  12  -1    5.17    1.41
   1 -12   1    4.55    1.93
  -1 -12  -1    5.19    2.29
  -1  12  -2    8.39    1.53
  -1  12  -2    6.40    1.44
   1  12   2    9.47    2.18
  -1 -12  -2   10.47    2.98
   1 -12   2    5.79    2.10
  -1  12  -3    3.83    1.42
   1  12   3    2.30    1.89
  -1 -12  -3    2.25    2.44
   1 -12   3    0.41    1.89
  -1  12  -3    1.92    1.36
   1 -12   4   55.32    4.57
  -1 -12  -4   65.43    5.71
  -1  12  -4   57.50    3.53
  -1  12  -4   59.32    3.56
   1 -12   5   40.34    3.93
  -1 -12  -5   46.85    4.92
  -1  12  -5   44.03    3.34
  -1  12  -5   50.08    3.35
   1 -12   6    5.27    1.79
  -1 -12  -6    3.00    2.56
  -1  12  -6    5.29    1.76
  -1  12  -6    6.74    1.85
  -1 -12  -7   24.91    3.60
   1 -12   7   23.84    2.97
  -1  12  -7   21.19    2.88
  -1  12  -7   29.27    3.14
   1 -12   8   -0.01    1.70
  -1 -12  -8   -2.92    2.91
  -1  12  -8    0.90    1.94
  -1  12  -8    0.66    1.54
   1 -12   9   12.83    2.47
  -1 -12  -9   12.92    3.40
  -1  12  -9   15.69    2.86
  -1  12  -9   12.33    2.34
   1 -12  10   47.40    4.04
  -1 -12 -10   53.11    5.72
  -1  12 -10   48.01    4.73
  -1  12 -10   49.62    4.35
  -1 -12 -11   42.39    5.15
   1 -12  11   43.63    3.87
  -1  12 -11   50.33    5.14
  -1  12 -11   43.43    4.39
  -1 -12 -12   85.70    7.21
  -1  12 -12   87.31    6.62
  -1  12 -12   79.76    5.83
  -1 -12 -13   71.01    6.60
  -1  12 -13   66.51    6.18
  -1  12 -13   65.79    5.70
  -1 -12 -14    0.16    2.80
  -1  12 -14   -2.47    3.48
  -1  12 -14   -3.89    2.92
  -1 -12 -15  145.34    9.28
  -1  12 -15  126.00    8.80
  -1  12 -15  135.49    8.33
  -1 -12 -16   -1.73    2.82
  -1  12 -16   -1.32    4.05
  -1  12 -16   -0.35    2.86
  -1 -12 -17   31.65    4.73
  -1  12 -17   23.03    4.45
  -1  12 -17   34.63    4.93
  -1 -12 -18   44.14    5.49
  -1  12 -18   37.16    5.64
  -1 -12 -19   43.57    5.39
  -1  12 -19   41.57    6.28
  -1  12 -20   23.37    5.57
  -1  12 -21   40.06    7.12
  -1  12 -22   26.02    6.46
  -1  12 -23   69.39    8.92
  -1  12 -24    8.15    5.64
  -1  12 -25   27.99    6.78
   1  13 -25   -7.71    5.18
   1  13 -24   13.53    4.83
   1  13 -23   11.50    4.45
   1  13 -22    1.95    4.47
   1  13 -22   17.02    4.91
   1 -13 -21  127.10    9.35
   1  13 -21  102.25    9.50
   1  13 -21  108.55    9.30
   1 -13 -20  208.76   11.71
   1  13 -20  176.30   12.14
   1  13 -20  207.33   12.29
   1 -13 -19    3.06    3.03
   1  13 -19   -3.89    4.61
   1  13 -19   -0.93    3.10
   1 -13 -18    5.06    3.33
   1  13 -18   -4.53    3.77
   1  13 -18   -3.66    3.60
   1 -13 -17   30.57    5.25
   1  13 -17   20.87    4.42
   1  13 -17   21.47    4.19
   1 -13 -16    1.04    2.78
   1  13 -16   -0.76    2.89
   1  13 -16   -4.03    3.61
   1 -13 -15   64.22    6.58
   1  13 -15   62.07    6.35
   1  13 -15   62.40    6.11
   1 -13 -14  178.09   10.37
   1  13 -14  167.66    9.62
   1  13 -14  165.66    9.27
   1 -13 -13  199.43   11.11
   1  13 -13  193.32    9.94
   1  13 -13  198.13    9.60
   1 -13 -12  351.49   14.55
   1  13 -12  358.25   12.95
   1  13 -12  365.46   12.74
   1 -13 -11   15.36    3.91
   1  13 -11    8.04    2.61
   1  13 -11    6.15    2.57
  -1 -13  10   38.33    4.33
   1 -13 -10   38.86    5.15
   1  13 -10   34.11    3.83
   1  13 -10   30.49    3.71
   1 -13  -9   28.19    4.56
  -1 -13   9   38.16    4.31
   1  13  -9   30.83    3.44
   1  13  -9   31.64    3.70
   1  13  -8    2.35    2.13
   1 -13  -8   -1.98    3.09
  -1 -13   8    3.93    2.42
   1  13  -8    2.68    1.86
  -1 -13   7   43.70    4.37
   1 -13  -7   38.16    4.72
   1  13  -7   48.51    3.58
   1  13  -7   45.16    4.01
  -1 -13   6  337.18   11.78
   1 -13  -6  306.09   12.81
   1  13  -6  323.90    9.10
   1  13  -6  326.93   10.44
   1  13  -5  335.33   10.40
   1  13  -5  335.54    8.77
   1 -13  -5  325.28   12.99
  -1 -13   5  325.75   11.81
  -1  13   5  332.12    9.94
  -1  13   4  497.37   12.41
   1  13  -4  496.45   12.95
   1  13  -4  490.06   10.51
   1 -13  -4  492.98   15.97
  -1 -13   4  520.90   15.09
   1  13  -3    2.55    1.80
   1  13  -3    1.25    0.97
  -1  13   3    1.13    1.38
  -1 -13   3    4.24    2.57
   1 -13  -3   -1.96    2.80
  -1  13   2   79.29    4.21
   1  13  -2   87.00    4.85
  -1 -13   2   82.19    5.93
   1 -13  -2   82.76    6.20
   1  13  -1    3.30    1.61
  -1  13   1    4.65    1.45
   1 -13  -1    5.99    2.55
  -1 -13   1    3.80    2.35
   1  13   0   19.88    2.57
  -1  13   0   25.34    2.30
   1 -13   0   23.30    3.57
  -1 -13   0   27.22    3.87
  -1  13  -1   10.44    1.81
   1  13   1    9.38    2.06
  -1 -13  -1    8.31    2.58
   1 -13   1    8.25    2.65
   1  13   2  273.94    9.29
  -1  13  -2  247.16    7.35
  -1 -13  -2  259.93   11.02
   1 -13   2  241.00    9.99
  -1  13  -2  249.37    7.09
   1  13   3  203.45    8.37
  -1 -13  -3  225.27   10.33
   1 -13   3  213.55    9.20
  -1  13  -3  206.60    6.80
  -1  13  -3  208.70    6.66
   1 -13   4  327.99   11.53
   1  13   4  321.60   10.91
  -1 -13  -4  330.96   13.10
  -1  13  -4  316.36    9.09
  -1  13  -4  330.56    8.81
   1 -13   5   38.05    4.04
  -1 -13  -5   35.84    4.55
  -1  13  -5   35.85    3.23
  -1  13  -5   37.40    3.09
  -1 -13  -6   92.41    7.19
   1 -13   6   83.71    5.70
  -1  13  -6   89.69    5.09
  -1  13  -6   95.59    4.96
  -1 -13  -7    0.45    2.45
   1 -13   7   -2.44    2.26
  -1  13  -7   -0.79    1.79
  -1  13  -7    0.85    1.71
   1 -13   8    2.64    2.02
  -1 -13  -8    6.04    2.61
  -1  13  -8    7.01    2.19
  -1  13  -8    5.69    2.15
   1 -13   9    1.40    1.84
  -1 -13  -9   -0.63    2.96
  -1  13  -9    6.65    2.46
  -1  13  -9    4.11    1.74
   1 -13  10  159.11    7.55
  -1 -13 -10  147.73    9.41
  -1  13 -10  148.09    7.80
  -1  13 -10  153.06    7.46
   1 -13  11  135.39    6.98
  -1 -13 -11  127.57    8.85
  -1  13 -11  130.42    7.79
  -1  13 -11  131.53    7.34
  -1 -13 -12   63.60    6.61
  -1  13 -12   61.39    5.88
  -1  13 -12   70.89    5.70
  -1 -13 -13    7.42    3.25
  -1  13 -13   14.15    3.36
  -1  13 -13   12.86    3.18
  -1 -13 -14  177.48   10.54
  -1  13 -14  155.29    9.55
  -1  13 -14  158.34    8.86
  -1 -13 -15   19.94    4.20
  -1  13 -15   25.04    4.77
  -1  13 -15   17.93    3.65
  -1 -13 -16   21.62    4.57
  -1  13 -16   10.58    3.49
  -1  13 -16   18.71    3.87
  -1 -13 -17    8.51    3.66
  -1  13 -17    1.37    3.57
  -1  13 -17    3.18    3.20
  -1 -13 -18   63.02    6.71
  -1  13 -18   48.59    6.70
  -1 -13 -19   48.54    6.25
  -1  13 -19   49.12    7.05
  -1 -13 -20    1.58    3.27
  -1  13 -20    3.96    4.38
  -1  13 -21   20.26    5.76
  -1  13 -22  125.90   11.33
  -1  13 -23   16.95    5.22
  -1  13 -24   23.65    6.42
   1  14 -25   13.65    5.46
   1  14 -24   72.62    9.20
   1  14 -23    9.69    4.77
   1  14 -22  323.06   17.23
   1  14 -22  306.05   15.48
   1 -14 -21    4.85    3.80
   1  14 -21    4.27    3.98
   1  14 -21   12.19    4.30
   1 -14 -20    3.28    3.78
   1  14 -20   -0.47    3.92
   1  14 -20   -4.44    3.81
   1 -14 -19    7.05    3.90
   1  14 -19   -0.18    4.33
   1  14 -19    3.46    3.47
   1 -14 -18  123.42    9.20
   1  14 -18  107.76    8.84
   1  14 -18   98.15    8.30
   1 -14 -17   12.66    4.08
   1  14 -17    2.22    3.90
   1  14 -17    1.35    3.10
   1 -14 -16  139.93    9.77
   1  14 -16  125.38    9.05
   1  14 -16  137.37    8.96
   1 -14 -15   21.30    4.57
   1  14 -15   20.83    4.20
   1  14 -15   24.25    4.50
   1 -14 -14  570.61   19.78
   1  14 -14  556.88   17.99
   1  14 -14  554.83   17.54
   1 -14 -13   13.22    4.14
   1  14 -13    5.21    3.14
   1  14 -13    6.41    2.97
   1 -14 -12   88.78    7.65
   1  14 -12  106.99    7.03
   1  14 -12  109.28    6.97
   1 -14 -11   26.53    4.64
   1  14 -11   29.22    3.92
   1  14 -11   31.54    3.94
  -1 -14  10  265.23   10.83
   1 -14 -10  242.42   12.11
   1  14 -10  248.80    9.69
   1  14 -10  264.90   10.16
   1 -14  -9    0.87    2.89
  -1 -14   9    6.46    2.77
   1  14  -9    7.38    2.52
   1  14  -9    8.41    2.54
  -1 -14   8  138.09    7.72
   1 -14  -8  138.70    9.05
   1  14  -8  140.16    6.44
   1  14  -8  139.17    7.02
   1  14  -7   14.23    2.83
  -1 -14   7   14.15    3.29
   1 -14  -7   11.86    3.57
   1  14  -7   11.34    2.26
  -1 -14   6  465.43   14.74
   1 -14  -6  459.65   16.24
   1  14  -6  480.67   11.62
   1  14  -6  479.46   13.22
   1  14  -5    3.49    1.99
   1 -14  -5    3.15    2.49
  -1  14   5    3.49    2.17
  -1 -14   5    0.87    2.18
   1  14  -4  475.57   12.96
  -1  14   4  489.67   12.45
  -1 -14   4  465.41   14.86
   1 -14  -4  478.41   16.27
  -1  14   3   20.65    2.70
   1  14  -3   23.76    3.22
   1 -14  -3   26.42    4.58
  -1 -14   3   22.83    4.10
  -1  14   2  352.01    9.73
   1  14  -2  347.94   10.64
  -1 -14   2  346.86   12.78
   1 -14  -2  346.43   13.38
   1  14  -1    3.85    1.67
  -1  14   1    5.59    1.52
  -1 -14   1    6.73    2.62
   1 -14  -1    7.44    2.86
  -1  14   0  146.43    5.68
   1  14   0  149.38    6.82
   1 -14   0  157.70    8.70
  -1 -14   0  162.37    8.73
  -1  14  -1   31.27    2.81
   1  14   1   28.90    3.29
  -1 -14  -1   30.90    4.38
   1 -14   1   29.10    4.03
   1  14   2  327.81   10.83
  -1  14  -2  338.38    8.84
  -1 -14  -2  331.22   13.30
   1 -14   2  320.81   12.24
  -1  14  -3    0.18    1.37
   1  14   3    3.14    2.21
   1 -14   3    6.47    2.89
  -1 -14  -3    0.39    2.57
  -1  14  -3   -0.43    1.49
   1  14   4 1050.67   22.43
   1 -14   4 1042.38   23.80
  -1 -14  -4 1050.35   26.18
  -1  14  -4 1030.20   19.67
  -1  14  -4 1017.44   19.18
   1 -14   5   56.13    5.16
  -1 -14  -5   66.50    6.65
   1  14   5   64.57    5.25
  -1  14  -5   53.27    4.06
  -1  14  -5   61.08    4.10
  -1 -14  -6  521.56   17.99
   1 -14   6  565.14   16.17
  -1  14  -6  539.86   13.71
  -1  14  -6  566.79   13.19
   1 -14   7   14.94    2.99
  -1 -14  -7   17.55    4.29
  -1  14  -7   13.60    2.34
  -1  14  -7   16.33    2.55
   1 -14   8   40.66    4.18
  -1 -14  -8   33.94    4.97
  -1  14  -8   41.33    4.05
  -1  14  -8   40.14    3.78
  -1 -14  -9   23.38    4.49
   1 -14   9   33.36    3.97
  -1  14  -9   29.76    3.79
  -1  14  -9   30.83    3.55
   1 -14  10   48.21    4.63
  -1 -14 -10   43.04    5.73
  -1  14 -10   52.62    5.05
  -1  14 -10   53.52    4.63
  -1 -14 -11   -1.49    3.08
   1 -14  11    0.76    2.18
  -1  14 -11    0.75    2.36
  -1  14 -11    0.44    2.26
  -1 -14 -12  697.97   22.34
  -1  14 -12  733.53   20.37
  -1  14 -12  747.39   19.40
  -1 -14 -13   42.43    6.13
  -1  14 -13   34.99    5.13
  -1  14 -13   30.64    4.20
  -1 -14 -14  327.12   14.85
  -1  14 -14  321.99   13.79
  -1 -14 -15   11.84    3.86
  -1  14 -15    9.48    3.43
  -1 -14 -16   30.10    5.26
  -1  14 -16   26.82    5.05
  -1 -14 -17   13.96    4.11
  -1  14 -17   13.67    4.24
  -1 -14 -18    2.40    3.18
  -1  14 -18    2.34    3.27
  -1 -14 -19    0.46    3.39
  -1  14 -19    1.05    3.66
  -1 -14 -20  350.69   15.95
  -1  14 -20  358.88   17.85
  -1  14 -21   29.24    6.45
  -1  14 -22  102.30   10.45
  -1  14 -23   11.12    5.06
  -1  14 -24    3.04    4.59
   1  15 -24   22.28    6.35
   1  15 -23    5.84    4.56
   1  15 -22   50.76    7.76
   1 -15 -21   16.18    4.92
   1  15 -21   27.89    6.03
   1 -15 -20  328.46   15.81
   1  15 -20  331.59   16.87
   1 -15 -19    0.17    3.87
   1  15 -19    1.14    3.37
   1 -15 -18   18.41    4.91
   1  15 -18    9.36    3.66
   1 -15 -17    1.31    3.36
   1  15 -17   -3.95    3.99
   1  15 -16    6.56    3.61
   1  15 -16   -0.62    2.94
   1 -15 -15    7.86    4.10
   1  15 -15   -0.56    3.20
   1  15 -15    7.23    3.42
   1 -15 -14  257.91   13.38
   1  15 -14  255.39   11.78
   1  15 -14  252.12   11.47
   1 -15 -13   48.87    6.49
   1  15 -13   30.71    4.39
   1  15 -13   38.68    5.21
   1 -15 -12  654.79   21.80
   1  15 -12  705.49   18.95
   1  15 -12  697.21   19.07
   1 -15 -11    6.26    3.74
   1  15 -11    2.93    2.42
   1  15 -11    3.98    2.54
  -1 -15  10   15.00    3.44
   1 -15 -10   10.38    3.81
   1  15 -10   16.39    3.19
   1  15 -10   15.28    3.09
  -1 -15   9   -0.18    2.31
   1 -15  -9   -0.62    3.22
   1  15  -9    1.98    2.09
  -1 -15   8   18.76    3.60
   1 -15  -8   11.46    3.70
   1  15  -8   18.99    3.03
  -1 -15   7    2.73    2.52
   1 -15  -7    3.56    2.96
   1  15  -7    1.46    1.89
   1 -15  -6  541.77   18.49
  -1  15   6  553.11   14.40
  -1 -15   6  550.59   16.84
   1  15  -6  584.37   15.08
   1  15  -5   34.01    3.75
  -1 -15   5   43.50    5.09
   1 -15  -5   41.78    5.51
  -1  15   5   36.28    3.64
   1  15  -4  905.67   19.35
  -1  15   4  884.67   18.59
  -1 -15   4  845.52   22.08
   1 -15  -4  837.74   23.50
   1  15  -3    8.59    2.73
   1 -15  -3    3.81    3.14
  -1 -15   3    5.08    3.42
   1  15  -2    7.30    2.23
  -1 -15   2   10.18    3.10
   1 -15  -2    5.78    2.85
   1  15  -1   -0.24    1.72
  -1 -15   1    1.59    2.49
   1 -15  -1   -1.78    2.81
   1  15   0   60.75    4.36
   1 -15   0   53.67    5.64
  -1 -15   0   60.52    5.79
   1  15   1   -0.35    2.02
  -1 -15  -1    1.77    2.81
   1 -15   1    0.28    2.40
   1  15   2 1024.78   22.10
   1 -15   2 1003.88   24.45
  -1 -15  -2  990.88   25.73
   1  15   3   40.19    4.34
  -1 -15  -3   40.52    5.44
   1 -15   3   43.70    5.11
   1  15   4  576.45   15.89
   1 -15   4  591.38   17.32
  -1 -15  -4  612.47   19.59
   1  15   5   12.58    2.91
   1 -15   5    6.69    2.52
  -1 -15  -5   15.47    3.98
   1  15   6   36.88    4.11
   1 -15   6   37.64    4.39
  -1 -15  -6   37.31    5.18
  -1  15  -7    6.29    2.14
  -1 -15  -7   15.02    4.23
   1 -15   7    6.67    2.75
  -1  15  -8   87.40    5.54
   1 -15   8   87.94    6.42
  -1 -15  -8   75.14    7.30
  -1  15  -9    2.83    2.28
   1 -15   9    2.69    2.59
  -1 -15  -9    1.79    3.35
  -1  15 -10  677.73   18.10
   1 -15  10  702.87   18.71
  -1 -15 -10  639.32   21.45
  -1  15 -11   24.34    4.22
   1 -15  11   24.31    3.92
  -1 -15 -11   27.59    5.30
  -1  15 -12  161.55    9.02
  -1 -15 -12  168.03   10.77
  -1  15 -13    8.56    2.81
  -1 -15 -13   14.56    4.21
  -1  15 -14  155.97    9.68
  -1 -15 -14  154.00   10.63
  -1  15 -15    2.97    3.61
  -1 -15 -15    2.65    3.36
  -1  15 -16   88.09    8.12
  -1 -15 -16   87.53    8.37
  -1  15 -17    2.27    3.54
  -1 -15 -17    2.79    3.73
  -1  15 -18  191.18   12.51
  -1 -15 -18  190.01   11.76
  -1  15 -19   12.42    4.83
  -1 -15 -19    3.53    3.53
  -1  15 -20    9.95    4.72
  -1 -15 -20    4.73    3.78
  -1  15 -21    3.59    4.66
  -1  15 -22  128.64   11.77
  -1  15 -23    3.57    4.70
   1 -16 -21   13.18    4.94
   1 -16 -20   17.83    5.40
   1 -16 -19   34.17    6.08
   1 -16 -18   51.59    6.98
   1 -16 -17   22.39    5.47
   1 -16 -16  108.60    9.35
   1 -16 -15   20.51    4.96
   1 -16 -14  110.68    9.34
   1 -16 -13   16.49    5.04
   1 -16 -12   -0.52    3.07
   1 -16 -11   30.08    5.29
  -1 -16  10  266.82   11.74
   1 -16 -10  253.25   13.21
  -1 -16   9   58.42    5.85
   1 -16  -9   50.58    6.43
   1 -16  -8  214.54   12.08
  -1 -16   8  229.65   10.74
  -1 -16   7   24.88    3.98
   1 -16  -7   23.18    4.84
   1 -16  -6   12.27    3.44
  -1 -16   6   19.71    3.78
  -1 -16   5    4.38    2.75
   1 -16  -5   -1.95    3.23
   1  16  -4   55.75    4.47
  -1 -16   4   59.39    5.82
   1 -16  -4   60.48    6.47
   1  16  -3   33.40    3.50
   1 -16  -3   32.50    4.90
  -1 -16   3   43.10    5.33
   1  16  -2  335.64   10.82
  -1 -16   2  339.53   13.70
   1 -16  -2  316.11   13.71
   1  16  -1  113.63    6.21
  -1 -16   1  116.97    8.22
   1 -16  -1  107.09    7.87
   1  16   0  250.98    9.47
  -1 -16   0  258.50   12.06
   1 -16   0  252.72   11.90
   1  16   1   33.32    3.67
   1 -16   1   33.81    4.85
  -1 -16  -1   28.30    4.43
   1  16   2    0.11    1.90
  -1 -16  -2   -0.45    3.15
   1 -16   2    4.65    2.98
   1  16   3    1.16    2.04
   1 -16   3    2.88    2.72
  -1 -16  -3    0.39    3.08
   1  16   4  150.97    7.86
   1 -16   4  155.84    8.98
  -1 -16  -4  165.02   10.12
   1  16   5   41.59    4.41
   1 -16   5   49.13    5.25
  -1 -16  -5   41.30    5.65
   1  16   6  164.68    8.38
   1 -16   6  184.71    9.47
  -1 -16  -6  179.02   10.94
   1  16   7   50.98    5.01
   1 -16   7   54.38    5.38
  -1 -16  -7   65.67    7.03
   1 -16   8  138.89    8.12
  -1 -16  -8  124.58    9.39
  -1 -16  -9   15.19    4.48
   1 -16   9   11.91    3.38
   1 -16  10   21.32    3.67
  -1 -16 -10   14.16    4.01
   1 -16  11    0.64    2.33
  -1 -16 -11    1.50    3.19
  -1 -16 -12  217.28   12.58
  -1 -16 -13   60.33    7.61
  -1 -16 -14   88.12    8.38
  -1  16 -14  101.22    7.84
  -1 -16 -15   49.22    6.53
  -1  16 -15   51.56    6.08
  -1 -16 -16   49.42    6.79
  -1  16 -16   41.50    5.90
  -1 -16 -17    7.21    4.77
  -1  16 -17    7.41    3.71
  -1 -16 -18   43.35    6.39
  -1  16 -18   40.04    6.32
  -1 -16 -19   -3.54    4.05
  -1  16 -19    1.65    3.86
  -1 -16 -20  103.75    9.37
  -1  16 -20  102.65    9.89
  -1  16 -21   36.31    6.64
  -1  16 -22   12.42    5.57
  -1  16 -23   34.91    6.99
   1 -17 -21   11.44    4.96
   1 -17 -20   -4.36    4.21
   1 -17 -19   -2.89    3.98
   1 -17 -18   57.93    7.88
   1 -17 -17    6.15    4.20
   1 -17 -16   -0.53    4.00
   1 -17 -15   68.14    7.89
   1 -17 -14   -1.14    3.68
   1 -17 -13    0.24    3.43
   1 -17 -12    8.02    4.28
   1 -17 -11   24.58    5.22
  -1 -17  10   99.35    7.65
   1 -17 -10   97.87    8.77
   1 -17  -9    2.59    3.16
  -1 -17   9   -0.72    2.87
  -1 -17   8   22.95    4.46
   1 -17  -8   19.55    4.91
  -1 -17   7   98.47    7.61
   1 -17  -7  111.44    8.76
  -1 -17   6    4.51    2.97
   1 -17  -6    9.84    4.18
  -1 -17   5    0.28    3.10
   1 -17  -5   -3.67    3.83
  -1 -17   4    5.42    3.07
   1 -17  -4    3.62    3.01
  -1 -17   3   67.63    6.44
   1 -17  -3   50.98    6.21
   1 -17  -2   87.71    7.74
  -1 -17   2   97.29    7.60
  -1 -17   1    1.71    2.83
   1 -17  -1    5.42    3.21
   1 -17   0   80.31    7.04
  -1 -17   0   85.21    7.46
   1 -17   1  143.68    9.41
  -1 -17  -1  142.47    9.54
  -1 -17  -2   70.61    6.91
   1 -17   2   66.15    6.52
  -1 -17  -3   -0.17    3.09
   1 -17   3   -0.15    2.80
   1 -17   4    6.13    3.32
  -1 -17  -4    0.87    3.15
  -1 -17  -5   56.08    6.70
   1 -17   5   64.04    6.18
  -1 -17  -6    7.23    3.73
   1 -17   6   14.67    3.72
  -1 -17  -7    3.14    3.77
   1 -17   7   -1.70    2.86
   1 -17   8  107.19    7.69
  -1 -17  -8  114.86    9.32
  -1 -17  -9   72.50    7.51
   1 -17   9   68.00    6.24
  -1 -17 -10   24.80    5.40
   1 -17  10   25.95    4.08
   1 -17  11    7.44    3.12
  -1 -17 -11   -0.60    3.48
  -1 -17 -12   21.30    5.01
  -1 -17 -13   63.95    7.62
  -1 -17 -14    6.43    4.02
  -1 -17 -15    0.79    4.33
  -1 -17 -16   61.89    7.80
  -1 -17 -17   26.11    5.38
  -1 -17 -18    4.92    4.23
  -1 -17 -19    4.71    3.93
  -1 -17 -20   56.15    7.60
   1 -18 -21   17.32    5.54
   1 -18 -20   24.11    6.41
   1 -18 -19   13.03    4.90
   1 -18 -18   21.60    5.80
   1 -18 -17   -1.26    4.11
   1 -18 -16    2.83    3.99
   1 -18 -15   38.51    6.60
   1 -18 -14    9.29    4.43
   1 -18 -13   23.70    5.71
   1 -18 -12   43.97    6.59
   1 -18 -11   33.98    5.85
  -1 -18  10    4.03    3.47
   1 -18 -10   14.15    4.83
  -1 -18   9   51.61    5.98
   1 -18  -9   43.71    6.39
  -1 -18   8   16.42    4.07
   1 -18  -8    7.54    3.63
   1 -18  -7   35.85    5.68
  -1 -18   7   31.08    4.74
   1 -18  -6    8.09    4.18
  -1 -18   6    4.61    3.44
  -1 -18   5   11.55    3.63
   1 -18  -5    8.67    3.67
  -1 -18   4   22.09    4.36
   1 -18  -4   11.52    4.06
   1 -18  -3   79.43    7.61
  -1 -18   3   74.28    7.03
  -1 -18   2    5.99    3.55
   1 -18  -2    2.90    3.29
  -1 -18   1   78.29    7.39
   1 -18  -1   77.63    7.30
  -1 -18   0    2.01    3.12
   1 -18   0   -1.37    2.89
   1 -18   1   38.91    5.63
  -1 -18  -1   34.17    5.48
   1 -18   2   48.36    5.89
  -1 -18  -2   50.73    6.29
  -1 -18  -3    3.37    3.25
   1 -18   3    4.54    3.53
  -1 -18  -4    9.22    4.06
   1 -18   4   12.79    3.96
   1 -18   5  135.63    9.01
  -1 -18  -5  135.86   10.04
   1 -18   6    6.34    3.23
  -1 -18  -6   -4.77    4.19
   1 -18   7   42.40    5.57
  -1 -18  -7   38.55    6.31
  -1 -18  -8    5.43    4.30
   1 -18   8    3.25    3.15
   1 -18   9   11.57    3.68
  -1 -18  -9    7.22    4.20
   1 -18  10   50.31    5.74
  -1 -18 -10   50.59    6.93
  -1 -18 -11   -2.24    4.04
  -1 -18 -12   -6.07    4.57
  -1 -18 -13   67.03    7.91
  -1 -18 -14   10.93    4.79
  -1 -18 -15    7.54    4.33
  -1 -18 -16   13.67    5.18
  -1 -18 -17   -4.60    4.33
  -1 -18 -18   23.83    6.19
  -1 -18 -19   -4.54    4.79
  -1 -18 -20    1.32    4.04
   1 -19 -19   37.53    7.40
   1 -19 -18    0.57    4.48
   1 -19 -17   -2.34    4.06
   1 -19 -16   28.81    6.29
   1 -19 -15    7.88    4.57
   1 -19 -14    5.01    4.45
   1 -19 -13  228.45   14.27
   1 -19 -12    9.07    4.54
   1 -19 -11   66.29    8.00
  -1 -19  10   -3.01    3.06
   1 -19 -10   -1.05    3.66
   1 -19  -9    1.05    3.65
  -1 -19   9    3.50    2.86
  -1 -19   8   13.43    3.98
   1 -19  -8   -0.44    3.75
   1 -19  -7   30.37    5.62
  -1 -19   7   27.81    4.64
  -1 -19   6    1.85    2.98
   1 -19  -6    8.22    4.10
  -1 -19   5  348.73   15.29
   1 -19  -5  370.15   16.89
  -1 -19   4    8.85    4.06
   1 -19  -4    5.21    3.88
   1 -19  -3   42.56    6.12
  -1 -19   3   51.70    6.12
   1 -19  -2    2.06    3.26
  -1 -19   2    0.34    3.34
   1 -19  -1   -0.21    3.23
  -1 -19   1    4.57    3.77
   1 -19   0    3.40    3.71
  -1 -19   0    1.21    3.31
   1 -19   1   40.64    5.93
  -1 -19  -1   27.78    5.15
  -1 -19  -2   12.75    4.49
   1 -19   2   15.33    4.42
   1 -19   3  388.03   16.19
  -1 -19  -3  385.98   17.11
   1 -19   4   13.46    4.29
  -1 -19  -4   14.77    4.93
  -1 -19  -5   10.73    4.53
   1 -19   5   19.45    4.45
  -1 -19  -6   13.07    4.54
   1 -19   6   12.77    4.02
   1 -19   7   13.42    3.84
  -1 -19  -7   14.32    4.68
  -1 -19  -8    3.94    4.16
   1 -19   8    3.19    3.35
  -1 -19  -9   23.46    5.67
   1 -19   9   35.70    4.96
   1 -19  10   13.72    4.35
  -1 -19 -10    4.09    4.15
  -1 -19 -11  166.48   12.19
  -1 -19 -12   14.94    5.30
  -1 -19 -13   -3.91    4.55
  -1 -19 -14   10.59    5.00
  -1 -19 -15   34.83    6.57
  -1 -19 -16    4.54    5.15
  -1 -19 -17   20.10    5.68
  -1 -19 -18    6.73    4.44
  -1 -19 -19   36.77    7.58
   1 -20 -17  107.99   10.71
   1 -20 -16   13.45    5.75
   1 -20 -15  108.06   10.88
   1 -20 -14    1.05    4.98
   1 -20 -13   18.06    5.43
   1 -20 -12    6.32    4.64
   1 -20 -11   49.54    7.48
   1 -20 -10   -3.00    4.25
  -1 -20  10    1.43    3.29
   1 -20  -9  160.99   11.85
  -1 -20   9  149.61   10.28
   1 -20  -8   23.41    5.53
  -1 -20   8   25.19    5.16
  -1 -20   7   44.90    6.25
   1 -20  -7   67.25    7.92
   1 -20  -6    6.33    3.75
  -1 -20   6    1.03    3.14
  -1 -20   5    2.58    3.41
   1 -20  -5   -3.03    4.00
  -1 -20   4    3.33    3.32
   1 -20  -4   11.13    4.54
   1 -20  -3  104.86    9.40
  -1 -20   3  106.49    8.81
  -1 -20   2   17.57    4.75
   1 -20  -2   10.74    4.30
   1 -20  -1  246.61   13.68
  -1 -20   1  236.00   13.33
  -1 -20   0    2.38    3.42
   1 -20   0    8.52    4.36
   1 -20   1   66.49    7.39
  -1 -20  -1   60.59    7.23
   1 -20   2    5.18    3.76
  -1 -20  -2   -1.54    3.57
  -1 -20  -3   86.61    8.81
   1 -20   3   75.09    7.67
   1 -20   4    3.32    3.17
  -1 -20  -4    3.01    4.38
   1 -20   5  211.24   12.05
  -1 -20  -5  205.30   13.22
  -1 -20  -6   21.52    5.60
   1 -20   6   13.88    4.57
  -1 -20  -7  190.41   12.84
   1 -20   7  181.13   11.04
  -1 -20  -8    0.60    3.87
   1 -20   8   -0.16    3.44
   1 -20   9   23.03    4.65
  -1 -20  -9   28.34    6.34
  -1 -20 -10    3.95    4.12
  -1 -20 -11   97.81    9.78
  -1 -20 -12   10.40    4.93
  -1 -20 -13  199.65   13.80
  -1 -20 -14   11.61    5.48
  -1 -20 -15  122.95   11.46
  -1 -20 -16    4.16    4.41
  -1 -20 -17   12.13    6.43
   1 -21 -14   42.49    7.60
   1 -21 -13   76.20    9.15
   1 -21 -12   20.34    5.83
   1 -21 -11  177.84   13.09
   1 -21 -10   32.81    6.62
  -1 -21  10   27.23    5.51
  -1 -21   9   14.01    4.97
   1 -21  -9    8.19    5.02
  -1 -21   8   24.87    5.29
   1 -21  -8   33.42    7.11
   1 -21  -7  229.75   14.77
  -1 -21   7  213.92   12.91
  -1 -21   6   46.93    6.53
   1 -21  -6   57.22    8.08
  -1 -21   5  168.57   11.19
   1 -21  -5  180.06   12.71
  -1 -21   4   23.45    5.32
   1 -21  -4   27.45    6.01
   1 -21  -3  196.77   13.16
  -1 -21   3  193.70   12.54
   1 -21  -2   36.01    6.52
  -1 -21   2   33.55    5.91
   1 -21  -1    3.00    4.21
  -1 -21   1   -1.32    3.52
   1 -21   0   41.40    6.76
  -1 -21   0   58.54    7.60
   1 -21   1  296.32   15.53
  -1 -21  -1  322.73   16.31
  -1 -21  -2   70.65    8.18
   1 -21   2   93.25    9.01
  -1 -21  -3  120.43   10.63
   1 -21   3  132.03   10.02
   1 -21   4   22.52    5.25
  -1 -21  -4   16.87    5.36
  -1 -21  -5   62.52    7.99
   1 -21   5   75.76    7.67
  -1 -21  -6    8.96    4.92
   1 -21   6    7.66    3.78
   1 -21   7    5.18    3.88
  -1 -21  -7   11.37    5.37
   1 -21   8   40.15    6.02
  -1 -21  -8   35.23    6.63
  -1 -21  -9  229.94   14.96
  -1 -21 -10   29.20    6.58
  -1 -21 -11   24.55    5.79
  -1 -21 -12   11.65    5.19
  -1 -21 -13   -5.49    5.04
  -1 -21 -14   -2.73    4.76
   1 -22 -11    6.03    5.43
   1 -22 -10   40.05    7.79
   1 -22  -9   83.67    9.64
  -1 -22   9   89.22    8.85
   1 -22  -8   75.22    9.17
  -1 -22   8   83.73    8.98
   1 -22  -7    6.84    4.92
  -1 -22   7    7.33    4.71
  -1 -22   6   18.33    4.93
   1 -22  -6   11.51    5.11
   1 -22  -5    3.43    4.35
  -1 -22   5   -3.38    4.21
  -1 -22   4    1.26    3.75
   1 -22  -4   -3.05    4.46
   1 -22  -3    8.29    4.64
  -1 -22   3    8.52    4.71
  -1 -22   2   67.94    8.01
   1 -22  -2   85.32    9.15
  -1 -22   1   97.68    9.60
   1 -22  -1  118.79   10.39
   1 -22   0  105.20    9.77
  -1 -22   0   95.21    9.44
  -1 -22  -1    1.85    4.01
   1 -22   1    1.96    3.72
   1 -22   2   21.67    5.22
  -1 -22  -2   11.15    4.85
  -1 -22  -3   34.43    6.55
   1 -22   3   21.97    5.22
  -1 -22  -4   -0.67    4.59
   1 -22   4    3.55    3.84
  -1 -22  -5   30.69    6.34
   1 -22   5   20.83    4.94
   1 -22   6   61.57    7.44
  -1 -22  -6   67.59    8.87
   1 -22   7   86.18    8.35
  -1 -22  -7   86.25   10.01
   1 -22   8   62.20    7.18
  -1 -22  -8   87.41    9.96
  -1 -22  -9    7.43    5.27
  -1 -22 -10   26.36    6.42
  -1 -22 -11   24.53    6.41
  -1 -23   9   10.42    4.97
  -1 -23   8   16.49    5.85
   1 -23  -7   -2.26    5.25
  -1 -23   7   -7.00    4.16
   1 -23  -6   10.34    5.41
  -1 -23   6    7.39    4.37
   1 -23  -5    3.48    4.64
  -1 -23   5    4.30    4.95
  -1 -23   4    2.35    3.96
   1 -23  -4   18.98    6.11
  -1 -23   3   12.44    5.11
   1 -23  -3   15.88    5.46
  -1 -23   2   21.29    5.51
   1 -23  -2   44.85    7.82
  -1 -23   1    1.65    5.10
   1 -23  -1    2.78    4.85
  -1 -23   0   29.65    6.27
   1 -23   0   15.61    5.24
   1 -23   1    8.82    4.77
  -1 -23  -1    5.50    4.79
  -1 -23  -2   12.83    5.23
   1 -23   2   11.12    4.68
   1 -23   3    2.70    3.82
  -1 -23  -3    0.15    4.60
  -1 -23  -4    3.05    4.16
   1 -23   4   -2.08    3.97
   1 -23   5    6.29    4.23
  -1 -23  -5    0.37    4.52
  -1 -23  -6   19.15    6.08
   1 -23   6   11.90    5.04
  -1 -23  -7    9.69    5.62
   1 -23   7    9.89    4.85
  -1 -24   8    5.44    5.22
  -1 -24   7    5.66    4.89
  -1 -24   6    2.13    4.41
  -1 -24   5   -1.04    4.60
  -1 -24   4    1.73    4.44
  -1 -24   3   -2.87    4.61
  -1 -24   2    9.08    5.12
   1 -24  -1   11.38    5.34
  -1 -24   1    3.63    4.89
  -1 -24   0   20.75    5.83
   1 -24   0   17.73    5.89
   1 -24   1    9.22    5.03
   1 -24   2    8.26    5.24
   1 -24   3    6.42    4.97
   1 -24   4   -2.40    4.23
   1 -24   5    7.96    4.52
   1 -24   6   -2.60    4.40
   2   0 -29    0.64    4.17
   2   0 -28   -4.65    4.03
   2   0 -27   -1.21    3.84
   2   0 -26  409.33   18.53
   2   0 -25    7.65    4.66
   2   0 -24  251.90   13.87
   2   0 -23    2.54    4.00
   2   0 -22  157.13   10.68
   2   0 -16  479.38   15.61
   2   0 -15   -0.13    2.41
   2   0 -14  318.44   11.77
   2   0 -13   -1.40    2.44
   2   0 -12  118.97    6.71
   2   0 -11   -1.22    2.27
   2   0 -10 7703.18  106.38
   2   0  -9   -0.62    1.85
   2   0  -8 1191.14   21.31
   2   0  -7    2.14    1.46
   2   0  -6 1811.76   27.70
   2   0  -5    2.21    1.07
   2   0  -4   32.12    1.97
   2   0  -3   -0.57    0.73
  -2   0   3    0.64    0.73
  -2   0   2 7053.92   90.10
   2   0  -2 6942.93   90.05
   2   0  -1    0.36    0.48
  -2   0   1    0.20    0.48
   2   0   0  361.94    6.69
  -2   0   0  362.70    6.68
  -2   0  -1    0.19    0.67
   2   0   1    0.74    0.79
  -2   0  -2 1296.54   19.35
   2   0   3    0.58    0.48
  -2   0  -3    0.48    0.94
   2   0   4  149.18    2.97
  -2   0  -4  144.47    4.64
  -2   0  -5    1.52    1.14
  -2   0  -6 1873.87   25.14
  -2   0  -6 1934.69   29.96
  -2   0  -7    0.19    0.51
  -2   0  -7   -0.06    1.54
  -2   0  -8   41.96    1.67
  -2   0  -8   44.57    4.08
  -2   0  -9    0.61    0.67
  -2   0  -9   -0.89    2.27
  -2   0 -10 1014.83   14.57
  -2   0 -10  927.36   21.43
  -2   0 -11    1.42    0.64
  -2   0 -11   -2.90    2.54
  -2   0 -12  129.69    3.20
  -2   0 -12  122.62    7.38
  -2   0 -13    0.51    0.58
  -2   0 -13   -4.98    2.75
  -2   0 -14 1004.05   14.50
  -2   0 -14 1209.24   26.45
  -2   0 -15    2.76    2.90
  -2   0 -16  265.58   12.35
  -2   0 -17    1.45    3.23
  -2   0 -18 1080.01   28.18
  -2   0 -19    5.77    3.73
  -2   0 -20   89.52    8.12
  -2   0 -21   -5.08    3.76
  -2   0 -22  281.88   14.57
  -2   0 -23   -7.23    4.93
  -2   0 -24  118.10   10.11
  -2   0 -25   -2.62    4.40
  -2   0 -26  288.52   16.11
  -2   0 -27   -1.53    4.39
  -2   0 -28   24.17    5.98
   2  -1 -29   -1.32    4.36
   2   1 -29    1.14    4.29
   2   1 -28   78.18    9.04
   2  -1 -28   69.44    8.28
   2  -1 -27   29.69    6.65
   2   1 -27   28.42    5.95
   2  -1 -26  169.44   11.94
   2   1 -26  172.48   12.00
   2  -1 -25   84.09    8.66
   2   1 -25   92.04    9.18
   2  -1 -24  216.21   12.67
   2   1 -24  219.36   12.78
   2   1 -23   15.86    4.74
   2  -1 -23   21.34    5.05
   2   1 -22  196.02   11.91
   2   1 -18  253.08   11.77
   2   1 -17  158.55    8.90
   2   1 -16  904.15   22.92
   2  -1 -15   75.49    5.82
   2   1 -15   74.16    6.04
   2   1 -14  336.41   12.33
   2  -1 -14  340.40   11.97
   2   1 -13   12.54    2.80
   2  -1 -13   20.93    3.37
   2  -1 -12  271.08    9.97
   2   1 -12  261.17    9.96
   2  -1 -11   -1.05    2.28
   2   1 -11   -1.43    2.05
   2  -1 -10    6.79    2.50
   2   1 -10    8.14    2.44
   2  -1  -9  349.53   10.29
   2   1  -9  355.01   10.12
   2  -1  -8 2923.65   43.94
   2   1  -8 2924.10   43.56
   2  -1  -7  109.40    4.70
   2   1  -7  110.03    4.62
   2   1  -6  319.79    7.85
   2  -1  -6  319.30    7.84
   2   1  -5    7.30    1.30
   2  -1  -5    4.68    1.23
   2   1  -4  100.54    3.66
   2  -1  -4  112.17    3.55
   2   1  -3    7.70    1.19
  -2  -1   3    5.96    1.02
   2  -1  -3    4.95    0.93
  -2   1   3    5.82    0.86
   2  -1  -2  581.57    9.11
  -2  -1   2  605.80   10.12
   2   1  -2  587.70   10.00
  -2   1   2  599.31    9.23
   2   1  -1  359.44    6.86
  -2   1   1  356.48    5.90
  -2  -1   1  371.17    6.89
   2  -1  -1  357.58    5.90
  -2   1   0 5918.51   78.53
  -2  -1   0 6157.15   77.90
   2  -1   0 6016.55   78.57
   2   1   0 6038.61   77.94
   2   1   1  468.80    7.95
  -2  -1  -1  462.77    8.01
  -2   1  -1  459.67    8.47
   2  -1   1  465.65    8.59
   2   1   1  476.95    8.10
  -2  -1  -2  747.19   11.45
   2   1   2  746.61   11.40
  -2   1  -2  744.17   12.47
  -2  -1  -2  731.45   11.93
   2   1   2  721.43   12.03
   2   1   3   26.96    1.42
  -2  -1  -3   26.26    1.45
  -2   1  -3   26.72    1.94
  -2  -1  -3   25.75    1.79
   2   1   4  382.24    6.68
  -2  -1  -4  368.71    6.77
  -2   1  -4  362.72    8.35
  -2  -1  -4  378.49    8.09
  -2  -1  -5   10.81    1.08
  -2   1  -5   11.81    1.74
  -2  -1  -5   10.20    1.55
  -2  -1  -6  812.50   12.81
  -2   1  -6  818.22   16.01
  -2  -1  -6  825.58   15.69
  -2  -1  -7  219.32    5.10
  -2   1  -7  226.08    7.71
  -2  -1  -7  222.51    7.48
  -2  -1  -8 4218.33   56.09
  -2   1  -8 4271.64   62.10
  -2  -1  -8 4133.36   61.64
  -2  -1  -9  510.54    9.45
  -2   1  -9  515.19   13.88
  -2  -1  -9  516.18   13.69
  -2  -1 -10  128.40    3.97
  -2   1 -10  124.53    6.92
  -2  -1 -10  110.01    6.42
  -2  -1 -11    2.19    0.96
  -2  -1 -11    2.51    2.13
  -2   1 -11    0.41    2.27
  -2  -1 -12   10.05    1.25
  -2   1 -12    4.00    2.47
  -2  -1 -12    7.24    2.60
  -2  -1 -13   11.97    1.39
  -2   1 -13    9.95    2.98
  -2  -1 -13   14.56    3.49
  -2  -1 -14  278.71    6.47
  -2   1 -14  272.43   11.94
  -2  -1 -14  279.42   11.80
  -2  -1 -15   20.34    1.73
  -2   1 -15   18.02    4.07
  -2  -1 -15   23.20    4.26
  -2  -1 -16  981.55   25.40
  -2   1 -16  986.69   25.73
  -2  -1 -17  292.80   13.07
  -2   1 -17  296.50   13.41
  -2   1 -18    7.78    3.49
  -2  -1 -18    5.46    3.52
  -2   1 -19   -0.92    3.37
  -2  -1 -19    4.06    3.28
  -2   1 -20   -0.28    3.41
  -2  -1 -20    8.20    4.16
  -2  -1 -21    9.47    3.92
  -2   1 -21   12.14    4.09
  -2   1 -22  171.21   11.49
  -2  -1 -22  158.35   11.05
  -2   1 -23   -1.49    4.36
  -2  -1 -23   -8.53    4.26
  -2  -1 -24  242.21   14.00
  -2   1 -24  240.04   14.24
  -2  -1 -25  135.71   10.87
  -2   1 -25  140.46   11.04
  -2   1 -26   13.43    5.10
  -2  -1 -26   14.64    4.92
  -2   1 -27   -7.76    5.34
  -2  -1 -27    4.66    4.48
  -2   1 -28   17.72    5.05
  -2  -1 -28   11.96    4.90
   2  -2 -29   -4.25    4.20
   2   2 -29   -0.10    4.52
   2   2 -28    9.94    5.30
   2  -2 -28    4.01    4.32
   2  -2 -27  133.88   10.80
   2   2 -27  135.11   11.02
   2   2 -26    7.23    4.54
   2  -2 -26    5.40    4.35
   2   2 -25   25.00    5.95
   2  -2 -25   16.31    5.10
   2  -2 -24  135.06   10.13
   2   2 -24  156.25   10.96
   2   2 -23   38.00    6.31
   2  -2 -23   41.82    6.50
   2   2 -22    7.79    4.27
   2   2 -21   25.93    5.27
   2   2 -19  289.32   13.07
   2   2 -18   38.92    5.23
   2   2 -17   29.73    4.52
   2   2 -16  365.03   13.62
   2   2 -15   15.36    3.29
   2   2 -14    6.32    2.41
   2   2 -13   34.09    3.96
   2  -2 -12  161.60    7.40
   2   2 -12  172.81    7.99
   2   2 -11  295.27    9.85
   2  -2 -11  260.74    9.46
   2   2 -10  454.86   12.21
   2  -2 -10  453.27   12.30
   2   2  -9  132.82    5.87
   2  -2  -9  130.14    5.93
   2  -2  -8  371.94    9.98
   2   2  -8  380.62    9.85
   2  -2  -7   12.59    1.68
   2   2  -7   14.35    1.95
   2   2  -6    7.56    1.51
   2  -2  -6    6.63    1.39
   2   2  -5  101.49    3.91
   2  -2  -5   97.21    3.76
   2   2  -4  489.56    9.71
  -2   2   4  488.88    8.92
   2  -2  -4  495.52    9.07
   2   2  -3  211.79    5.50
   2  -2  -3  229.78    4.68
  -2   2   3  212.03    4.54
   2   2  -2  293.78    6.50
  -2   2   2  301.21    5.12
   2  -2  -2  311.32    5.14
   2   2  -1  194.66    4.95
  -2  -2   1  204.61    4.92
   2   2  -1  204.79    4.82
   2  -2  -1  189.73    4.67
   2   2   0   62.89    2.44
  -2  -2   0   61.13    2.44
   2  -2   0   59.61    2.45
  -2   2   0   57.26    2.39
   2   2   0   59.70    1.96
   2   2   1  106.76    3.39
  -2  -2  -1  115.80    3.43
   2   2   1  116.17    2.97
  -2  -2  -1  118.16    2.95
  -2   2  -1  112.34    3.55
  -2  -2  -2    3.64    0.97
  -2  -2  -2    3.57    0.83
  -2   2  -2    3.17    1.13
   2   2   2    1.93    0.65
  -2  -2  -3   70.30    2.78
  -2  -2  -3   70.79    2.63
  -2   2  -3   66.18    3.04
  -2  -2  -4  488.99    9.18
  -2   2  -4  480.67   10.18
  -2  -2  -4  499.11    9.56
  -2  -2  -5   93.31    3.43
  -2  -2  -5   99.83    3.94
  -2   2  -5   97.10    4.23
  -2  -2  -6   96.84    3.56
  -2   2  -6   99.36    4.64
  -2  -2  -6  100.57    4.41
  -2  -2  -7  247.29    6.28
  -2  -2  -7  260.96    7.96
  -2   2  -7  255.55    8.34
  -2  -2  -8   95.40    3.77
  -2   2  -8  101.69    5.49
  -2  -2  -8  103.82    5.35
  -2  -2  -9   52.88    2.90
  -2   2  -9   63.66    4.83
  -2  -2  -9   54.91    4.27
  -2  -2 -10   83.00    3.66
  -2   2 -10   92.60    5.94
  -2  -2 -10   74.25    5.24
  -2  -2 -11   73.42    3.45
  -2   2 -11   60.66    5.24
  -2  -2 -11   64.38    5.21
  -2  -2 -12  230.14    6.48
  -2   2 -12  198.01    9.57
  -2  -2 -12  214.38    9.49
  -2  -2 -13   42.68    2.72
  -2  -2 -13   34.45    4.33
  -2   2 -13   31.35    4.34
  -2  -2 -14    9.88    1.61
  -2   2 -14   12.20    3.32
  -2  -2 -14   11.25    3.40
  -2  -2 -15  199.21    6.07
  -2   2 -15  191.74   10.24
  -2  -2 -15  201.70   10.22
  -2  -2 -16  234.30   11.40
  -2   2 -16  220.70   11.56
  -2   2 -17    4.93    3.48
  -2  -2 -17    1.77    3.05
  -2   2 -18   83.36    7.71
  -2  -2 -18   91.69    7.54
  -2  -2 -19  151.44    9.97
  -2   2 -19  140.87    9.78
  -2  -2 -20   84.77    7.68
  -2   2 -20   78.47    7.65
  -2   2 -21   22.39    4.77
  -2  -2 -21   23.68    4.70
  -2   2 -22    4.98    3.76
  -2  -2 -22    0.68    3.27
  -2  -2 -23  103.60    9.01
  -2   2 -23  126.16   10.29
  -2  -2 -24  143.48   10.88
  -2   2 -24  150.13   11.40
  -2  -2 -25   -2.71    4.21
  -2   2 -25   -5.31    4.93
  -2   2 -26   -0.69    4.39
  -2  -2 -26    2.62    3.97
  -2  -2 -27   56.90    7.71
  -2   2 -27   65.26    8.55
  -2  -2 -28    2.33    4.03
  -2   2 -28    7.91    4.75
   2  -3 -30   27.56    6.68
   2  -3 -29   20.46    5.97
   2   3 -29   17.73    6.01
   2   3 -28    0.37    4.08
   2  -3 -28    0.55    4.72
   2  -3 -27   34.32    6.37
   2   3 -27   35.28    6.54
   2   3 -26   38.79    6.82
   2  -3 -26   35.51    6.30
   2   3 -25   17.54    5.06
   2  -3 -25   32.16    6.19
   2  -3 -24  151.54   10.69
   2   3 -24  151.16   10.79
   2  -3 -23   19.03    4.91
   2   3 -23   23.87    4.98
   2   3 -22   62.76    7.33
   2   3 -21   39.74    5.80
   2   3 -20    5.49    3.28
   2   3 -19  166.97   10.04
   2   3 -18   20.09    4.33
   2   3 -17    0.68    3.07
   2   3 -16  178.70    9.45
   2   3 -15   64.24    5.63
   2   3 -14   36.96    4.31
   2   3 -13   51.87    4.62
   2   3 -12    1.19    2.12
   2   3 -11  438.51   12.57
   2   3 -10    2.54    2.06
   2   3  -9    5.91    2.11
   2   3  -8  187.49    6.66
   2  -3  -8  177.56    6.38
   2  -3  -7   56.66    3.29
   2   3  -7   64.04    3.65
   2  -3  -6   83.38    3.82
   2   3  -6   85.92    3.92
   2   3  -5  215.23    6.10
   2  -3  -5  195.31    5.51
   2   3  -4    4.35    1.21
  -2   3   4    4.24    0.96
   2  -3  -4    5.59    0.97
   2   3  -3  382.38    8.27
  -2   3   3  377.08    6.75
   2  -3  -3  370.63    6.85
  -2  -3   2  113.22    3.80
   2   3  -2  110.26    3.85
  -2   3   2  110.81    2.42
   2  -3  -2  110.55    2.50
   2   3  -1   40.35    2.35
  -2  -3   1   41.09    2.26
   2  -3  -1   44.20    2.13
  -2  -3   0   30.33    2.01
  -2   3   0   28.16    1.83
   2   3   0   30.25    1.26
  -2  -3  -1    4.40    1.14
  -2  -3  -1    2.16    0.56
  -2   3  -1    2.66    0.86
   2   3   1    3.22    0.60
   2  -3   1    3.30    0.55
  -2  -3  -2    9.21    1.40
  -2   3  -2    5.37    1.15
  -2  -3  -2    7.60    0.87
   2   3   2    7.89    0.91
   2  -3   2    7.23    0.90
  -2  -3  -3   81.36    3.33
  -2   3  -3   78.90    3.43
  -2  -3  -3   87.81    2.76
   2   3   3   86.99    2.86
   2  -3   3   80.13    3.01
  -2  -3  -4  226.47    6.13
  -2  -3  -4  236.54    5.65
  -2   3  -4  231.60    6.52
   2  -3   5  285.19    4.97
  -2  -3  -5  278.16    7.09
  -2  -3  -5  294.19    7.06
  -2   3  -5  273.26    7.73
  -2  -3  -6  245.43    6.75
  -2  -3  -6  256.82    7.24
  -2   3  -6  260.88    7.94
  -2  -3  -7  196.93    6.07
  -2  -3  -7  194.59    6.68
  -2   3  -7  198.02    7.34
  -2  -3  -8  132.65    5.07
  -2   3  -8  153.03    6.80
  -2  -3  -8  137.95    6.00
  -2  -3  -9    3.75    1.44
  -2  -3  -9    3.45    1.95
  -2   3  -9    1.77    2.15
  -2  -3 -10    3.04    1.37
  -2   3 -10    3.36    2.17
  -2  -3 -10   -0.15    2.40
  -2  -3 -11  224.28    7.01
  -2   3 -11  215.95    9.62
  -2  -3 -11  218.58    9.09
  -2  -3 -12   83.09    4.19
  -2   3 -12   71.89    5.78
  -2  -3 -12   81.06    5.93
  -2  -3 -13   20.52    2.31
  -2   3 -13   11.90    3.32
  -2  -3 -13   22.68    3.65
  -2  -3 -14  241.74    7.47
  -2   3 -14  224.93   10.95
  -2  -3 -14  233.05   10.45
  -2  -3 -15   78.32    4.19
  -2  -3 -15   77.23    6.40
  -2   3 -15   76.68    6.67
  -2  -3 -16  154.24    5.83
  -2  -3 -16  157.87    9.21
  -2   3 -16  147.26    9.42
  -2   3 -17   35.73    5.31
  -2  -3 -17   39.54    5.40
  -2   3 -18   83.87    7.82
  -2  -3 -18   86.20    7.37
  -2  -3 -19  124.84    9.03
  -2   3 -19  104.09    8.71
  -2  -3 -20   39.01    5.73
  -2   3 -20   39.13    6.09
  -2  -3 -21   -0.47    3.48
  -2   3 -21   -2.08    3.91
  -2  -3 -22   47.57    6.19
  -2   3 -22   52.38    6.97
  -2  -3 -23   30.03    5.39
  -2   3 -23   36.47    6.31
  -2  -3 -24   99.45    9.08
  -2   3 -24   89.63    9.02
  -2   3 -25   38.04    6.45
  -2  -3 -25   32.60    5.82
  -2   3 -26   49.92    7.44
  -2  -3 -26   59.21    7.57
  -2   3 -27   25.87    6.06
  -2  -3 -27   23.22    5.50
  -2  -3 -28   10.20    4.61
   2  -4 -30   58.42    8.35
   2   4 -29   -4.19    4.76
   2  -4 -29    3.67    4.41
   2   4 -28    9.87    5.13
   2  -4 -28   24.09    6.02
   2  -4 -27    6.10    4.66
   2   4 -27    4.65    4.48
   2  -4 -26   50.86    7.20
   2   4 -26   54.79    7.52
   2  -4 -25  328.31   15.91
   2   4 -25  298.17   15.53
   2  -4 -24    6.82    4.21
   2   4 -24    0.30    3.46
   2  -4 -23   20.07    5.26
   2   4 -23   18.42    5.01
   2   4 -22   95.78    8.56
   2   4 -21    5.95    4.06
   2   4 -21    1.82    3.12
   2   4 -20   38.74    5.80
   2   4 -20   14.79    4.00
   2   4 -19   35.98    5.55
   2   4 -18   69.70    6.60
   2   4 -17  694.00   20.62
   2   4 -16   16.02    3.46
   2   4 -15  285.64   11.67
   2   4 -14  133.78    7.68
   2   4 -13   26.77    3.62
   2   4 -12   -0.76    2.17
   2   4 -11  145.45    6.91
   2   4 -10   99.59    5.59
   2   4  -9 2686.42   41.87
   2   4  -8    1.86    1.78
   2   4  -7  670.98   14.06
   2   4  -6   92.46    4.25
   2   4  -5   28.14    2.22
   2   4  -4    3.50    1.14
  -2   4   4    3.02    0.93
  -2  -4   3  441.22    9.06
   2   4  -3  448.11    9.27
  -2   4   3  393.51    7.56
  -2  -4   2  292.37    6.95
   2   4  -2  282.60    6.98
  -2   4   2  267.80    4.85
   2   4  -1 3221.60   44.99
  -2  -4   1 3197.10   44.90
  -2  -4   0   47.73    2.63
   2   4   0   44.55    2.56
  -2   4   0   42.48    2.27
  -2  -4  -1 1243.25   20.50
  -2   4  -1 1266.27   19.72
   2   4   1 1280.40   17.23
  -2  -4  -2   84.54    3.69
  -2  -4  -2   85.45    2.36
  -2   4  -2   79.03    3.38
  -2   4  -2   82.37    2.62
   2  -4   2   89.82    2.50
   2   4   2   88.45    2.36
  -2  -4  -3  123.02    4.62
  -2   4  -3  117.64    4.32
  -2  -4  -3  122.68    3.20
  -2   4  -3  109.77    3.64
   2  -4   3  112.95    3.43
  -2  -4  -4    1.70    1.23
  -2   4  -4    0.71    1.14
  -2  -4  -4    1.47    0.79
  -2   4  -4    0.03    0.98
   2  -4   5  297.44    5.77
  -2  -4  -5  284.42    7.81
  -2   4  -5  273.09    7.90
  -2  -4  -5  291.82    7.03
  -2   4  -5  277.96    7.40
   2  -4   6  168.33    3.88
  -2  -4  -6  152.24    5.74
  -2   4  -6  156.73    6.18
  -2  -4  -6  177.32    5.65
  -2   4  -6  162.79    5.83
  -2  -4  -7  657.26   14.23
   2  -4   7  714.28   10.62
  -2  -4  -7  714.20   14.41
  -2   4  -7  673.66   15.44
  -2  -4  -8   35.58    3.02
  -2  -4  -8   39.98    3.44
  -2   4  -8   40.65    3.81
  -2  -4  -9  883.23   18.08
  -2  -4  -9  943.72   19.62
  -2  -4 -10    0.80    1.34
  -2   4 -10   -0.94    2.01
  -2  -4 -10   -2.15    2.38
  -2  -4 -11   43.30    3.40
  -2  -4 -11   35.81    3.85
  -2   4 -11   48.20    4.67
  -2  -4 -12    2.67    1.38
  -2  -4 -12    0.35    2.01
  -2   4 -12    2.36    2.37
  -2  -4 -13  225.63    7.79
  -2   4 -13  189.29    9.87
  -2  -4 -13  229.24    9.96
  -2  -4 -14  229.43    7.94
  -2   4 -14  197.30   10.44
  -2  -4 -14  226.17   10.17
  -2  -4 -15  197.20    7.25
  -2  -4 -15  185.98    9.64
  -2   4 -15  174.64    9.96
  -2  -4 -16   46.17    3.64
  -2  -4 -16   47.58    5.59
  -2   4 -16   32.32    5.06
  -2  -4 -17  671.96   19.96
  -2   4 -17  620.43   20.72
  -2   4 -18   -2.50    3.69
  -2  -4 -18    4.04    3.15
  -2  -4 -19   10.70    3.86
  -2   4 -19    3.81    3.65
  -2  -4 -20    5.23    3.60
  -2   4 -20    2.89    3.65
  -2  -4 -21   19.51    4.41
  -2   4 -21   16.49    4.92
  -2  -4 -22  130.93    9.68
  -2   4 -22  121.85   10.03
  -2   4 -23    9.73    4.14
  -2  -4 -23   22.37    4.70
  -2   4 -24   28.85    5.89
  -2  -4 -24   37.61    6.08
  -2  -4 -25  193.62   12.69
  -2   4 -25  201.71   13.60
  -2  -4 -26   -5.40    4.72
  -2   4 -26   -2.49    4.52
  -2   4 -27   -4.62    4.83
  -2  -4 -27   -5.12    4.45
  -2  -4 -28    8.86    4.63
   2  -5 -29   17.61    5.76
   2   5 -29   27.43    6.50
   2   5 -28   31.16    6.87
   2  -5 -28   24.33    5.87
   2   5 -27  155.50   12.02
   2  -5 -27  145.28   11.31
   2   5 -26    1.85    4.34
   2  -5 -26   11.14    4.74
   2  -5 -25   14.34    5.06
   2   5 -25   12.31    5.06
   2   5 -24    8.72    4.05
   2  -5 -24    7.80    4.14
   2  -5 -23  405.47   17.05
   2   5 -23  383.46   17.01
   2   5 -22    0.46    3.37
   2   5 -22   12.10    4.93
   2   5 -21   91.74    8.14
   2   5 -21  114.05    9.10
   2   5 -20   49.57    6.23
   2   5 -20   58.52    6.95
   2   5 -19  481.66   17.87
   2   5 -19  511.19   18.07
   2   5 -18    1.30    3.25
   2   5 -18   11.81    4.24
   2   5 -17  141.29    9.01
   2   5 -16    8.03    3.05
   2   5 -15 1341.94   29.35
   2   5 -14    2.83    2.57
   2   5 -13  349.42   12.11
   2   5 -12   95.70    5.82
   2   5 -11  629.24   15.78
   2   5 -10    0.37    1.76
   2   5  -9 1370.44   24.97
   2   5  -8   11.36    2.42
   2   5  -7 2127.38   33.69
   2   5  -6   -0.87    1.53
   2   5  -5   47.30    2.99
  -2  -5   4    2.94    1.19
   2   5  -4    2.89    1.26
  -2  -5   3  299.28    7.45
   2   5  -3  291.16    7.41
  -2   5   3  260.97    5.83
   2   5  -2    0.42    1.02
  -2  -5   2    1.17    1.17
   2   5  -1 2527.61   37.13
  -2  -5   1 2550.02   37.35
  -2  -5   0   20.54    2.08
   2   5   0   19.38    1.92
  -2   5   0   16.91    1.53
   2  -5   1 1585.64   21.23
  -2  -5  -1 1560.88   25.26
  -2   5  -1 1541.26   23.84
  -2   5  -1 1564.99   21.21
   2  -5   2   22.88    1.26
  -2  -5  -2   23.39    2.26
  -2  -5  -2   23.76    1.06
  -2   5  -2   23.40    2.03
  -2   5  -2   24.70    1.40
   2  -5   3   15.59    1.22
  -2  -5  -3   11.74    1.78
  -2  -5  -3   13.10    1.02
  -2   5  -3   13.33    1.80
  -2   5  -3   10.22    1.25
  -2  -5  -4   57.03    3.62
  -2  -5  -4   63.55    2.48
  -2   5  -4   59.56    3.39
  -2   5  -4   60.83    3.01
   2  -5   5  221.75    5.41
  -2  -5  -5  213.54    7.25
  -2  -5  -5  230.48    5.69
  -2   5  -5  215.42    7.02
  -2   5  -5  215.42    6.65
   2  -5   6    1.79    0.85
  -2  -5  -6    3.66    1.84
  -2   5  -6    5.20    1.90
  -2   5  -6    3.66    1.76
  -2  -5  -6    3.10    1.43
  -2  -5  -7 1782.28   31.08
   2  -5   7 1995.65   27.06
  -2  -5  -7 1894.19   30.00
  -2   5  -7 1849.74   31.84
  -2   5  -7 1883.49   31.09
   2  -5   8    9.37    1.09
  -2  -5  -8   10.45    2.22
  -2  -5  -8   10.59    2.29
  -2   5  -8    5.21    1.91
  -2   5  -8    7.48    2.11
  -2   5  -9 1115.68   22.42
  -2  -5  -9 1018.33   20.24
  -2   5  -9 1109.06   21.24
  -2  -5 -10   -0.38    1.73
  -2   5 -10    0.60    2.16
  -2  -5 -10   -3.87    2.15
  -2  -5 -11    1.47    1.39
  -2   5 -11   -0.27    2.29
  -2  -5 -11    1.08    1.78
  -2  -5 -12  105.19    5.58
  -2   5 -12   91.28    6.82
  -2  -5 -12  101.22    6.27
  -2  -5 -13    8.75    2.29
  -2   5 -13    3.76    2.86
  -2  -5 -13    6.99    2.60
  -2  -5 -14   13.37    2.51
  -2   5 -14    5.65    3.13
  -2  -5 -14   11.63    2.97
  -2  -5 -15  964.86   19.75
  -2  -5 -15  913.28   22.78
  -2   5 -15  821.75   23.96
  -2  -5 -16    3.40    2.06
  -2   5 -16    0.30    3.35
  -2  -5 -16    3.28    2.72
  -2  -5 -17  361.56   10.88
  -2  -5 -17  341.36   13.85
  -2   5 -17  338.70   15.03
  -2   5 -18    3.62    3.88
  -2  -5 -18    6.66    3.19
  -2   5 -19   16.16    4.30
  -2  -5 -19   19.47    4.42
  -2   5 -20  131.52   10.20
  -2  -5 -20  142.46    9.57
  -2  -5 -21   24.06    4.46
  -2   5 -21   28.37    5.67
  -2   5 -22    8.68    4.50
  -2  -5 -22    7.54    3.31
  -2   5 -23  396.77   18.56
  -2  -5 -23  405.14   17.36
  -2   5 -24   -1.70    4.59
  -2  -5 -24   -1.50    4.05
  -2   5 -25   68.80    8.45
  -2  -5 -25   68.20    7.71
  -2   5 -26   -6.31    4.84
  -2  -5 -26    0.01    4.34
  -2   5 -27   16.56    5.51
  -2  -5 -27   21.22    4.94
  -2  -5 -28   59.42    7.70
   2  -6 -29   29.00    6.68
   2  -6 -28    2.09    4.18
   2   6 -28   -3.41    4.72
   2  -6 -27   52.64    7.55
   2   6 -27   58.91    8.19
   2  -6 -26   79.30    8.33
   2   6 -26   88.85    9.33
   2   6 -25  277.68   15.39
   2  -6 -25  269.76   14.34
   2   6 -24   -2.40    3.48
   2  -6 -24    6.77    4.14
   2   6 -23   85.21    8.46
   2  -6 -23   92.35    8.65
   2   6 -22   11.00    3.89
   2   6 -22    1.74    3.19
   2   6 -21  140.71    9.97
   2   6 -21  143.93   10.06
   2   6 -20   27.73    5.21
   2   6 -20   35.69    5.51
   2   6 -19  299.06   13.76
   2   6 -19  304.57   14.20
   2   6 -18  240.46   12.00
   2   6 -18  210.74   11.39
   2   6 -17  716.61   21.26
   2   6 -17  706.92   21.25
   2   6 -16   -0.14    3.18
   2   6 -15  155.79    8.74
   2   6 -14   -0.01    2.50
   2   6 -13  427.49   13.66
   2   6 -12  178.85    8.17
   2   6 -11 1508.46   28.52
   2   6 -10  293.84    9.71
   2   6  -9 1279.81   24.01
   2   6  -8   41.45    3.51
   2   6  -7   57.04    3.81
   2   6  -6    6.96    1.81
   2   6  -5  933.00   17.31
  -2  -6   5  900.67   16.94
   2   6  -4  258.06    7.59
  -2  -6   4  266.98    7.61
   2   6  -3 2161.90   32.99
  -2  -6   3 2178.46   33.38
   2   6  -2  234.49    6.89
  -2  -6   2  232.70    7.07
  -2   6   1  631.49    9.49
   2   6  -1  648.56   12.99
  -2  -6   1  661.96   13.49
  -2   6   0   55.64    1.59
  -2  -6   0   55.11    3.42
   2   6   0   50.07    3.06
  -2   6   0   47.40    2.61
   2  -6   1   50.99    1.73
  -2  -6  -1   49.84    3.40
  -2   6  -1   45.61    2.59
  -2   6  -1   45.91    1.62
   2  -6   2  110.40    3.06
  -2  -6  -2  117.67    5.25
  -2   6  -2  109.83    4.33
  -2   6  -2  110.87    3.17
  -2  -6  -3  786.99   16.40
  -2  -6  -3  803.94   11.87
  -2   6  -3  805.35   15.06
  -2   6  -3  821.21   13.36
  -2  -6  -4  166.90    6.66
  -2   6  -4  182.50    6.16
  -2  -6  -4  183.15    4.24
  -2   6  -4  171.93    5.34
   2  -6   5 2182.29   30.98
  -2  -6  -5 2113.28   34.36
  -2   6  -5 2130.95   33.04
  -2  -6  -5 2088.82   30.10
  -2   6  -5 1989.74   32.18
  -2  -6  -6   49.75    3.80
   2  -6   6   50.65    2.70
  -2   6  -6   49.36    3.70
  -2  -6  -6   46.60    2.83
  -2   6  -6   48.65    3.26
  -2  -6  -7  152.46    6.81
   2  -6   7  167.64    4.79
  -2   6  -7  164.36    6.75
  -2  -6  -7  162.12    5.63
  -2   6  -7  153.23    6.26
  -2  -6  -8   38.56    3.54
   2  -6   8   43.94    2.31
  -2  -6  -8   45.15    3.37
  -2   6  -8   40.14    3.75
  -2   6  -8   36.54    3.29
   2  -6   9  200.31    4.98
  -2  -6  -9  163.84    7.42
  -2  -6  -9  197.71    7.24
  -2   6  -9  201.31    8.44
  -2   6  -9  208.66    7.93
  -2  -6 -10  261.67    9.57
  -2  -6 -10  258.23    9.27
  -2   6 -10  301.29   10.94
  -2   6 -10  311.61   10.25
  -2  -6 -11  734.06   17.33
  -2   6 -11  759.22   19.38
  -2  -6 -11  654.78   16.78
  -2  -6 -12  150.32    7.08
  -2  -6 -12  130.67    7.06
  -2   6 -12  138.42    8.10
  -2  -6 -13  787.86   18.16
  -2  -6 -13  752.63   19.07
  -2   6 -13  687.63   20.27
  -2  -6 -14    3.06    2.02
  -2  -6 -14    3.77    2.65
  -2  -6 -15    1.50    1.98
  -2  -6 -15    7.76    3.02
  -2  -6 -16    9.36    2.37
  -2  -6 -16   13.13    3.46
  -2   6 -16    2.76    3.57
  -2  -6 -17  224.36    8.85
  -2   6 -17  200.38   11.68
  -2  -6 -17  199.15   10.34
  -2  -6 -18  165.24    9.67
  -2   6 -18  169.68   10.94
  -2   6 -19  379.55   16.77
  -2  -6 -19  392.62   15.36
  -2   6 -20   43.83    6.40
  -2  -6 -20   55.15    6.20
  -2  -6 -21  265.52   13.33
  -2   6 -21  261.91   14.50
  -2   6 -22   -1.54    4.07
  -2  -6 -22   -5.82    4.23
  -2   6 -23   18.59    4.78
  -2  -6 -23   17.03    4.64
  -2   6 -24   11.00    4.34
  -2  -6 -24   18.56    4.60
  -2  -6 -25  116.40    9.82
  -2   6 -25   94.63    9.73
  -2  -6 -26   61.08    7.60
  -2   6 -26   46.79    7.43
  -2  -6 -27   90.55    9.15
  -2   6 -27   91.80   10.04
  -2  -6 -28    0.59    4.86
   2  -7 -29  163.23   12.37
   2  -7 -28   52.33    7.27
   2   7 -28   51.72    7.87
   2  -7 -27   23.86    5.41
   2   7 -27   29.47    6.70
   2  -7 -26   17.18    4.97
   2   7 -26   15.79    5.33
   2  -7 -25   84.68    8.20
   2   7 -25   60.92    7.78
   2   7 -24   12.29    4.93
   2  -7 -24   14.24    4.58
   2   7 -23   58.42    7.29
   2  -7 -23   64.68    7.09
   2   7 -23   57.10    7.06
   2   7 -22  157.64   10.73
   2   7 -22  179.65   11.46
   2   7 -21  380.87   16.80
   2   7 -21  407.46   16.78
   2   7 -20  112.91    9.15
   2   7 -20  123.11    9.25
   2   7 -19    2.94    3.14
   2   7 -19   13.51    4.65
   2   7 -18   56.91    6.62
   2   7 -18   77.78    7.33
   2   7 -17    8.61    3.37
   2   7 -17   16.47    4.68
   2   7 -16   13.44    3.83
   2   7 -16   23.22    4.51
   2   7 -15  175.68    9.10
   2   7 -15  178.74    9.77
   2   7 -14  376.63   14.09
   2   7 -14  352.78   12.81
   2   7 -13  625.93   17.21
   2   7 -12   64.37    5.09
   2   7 -11   26.47    3.37
   2   7 -10  266.33    9.49
   2   7  -9   49.69    4.05
   2   7  -8   90.08    5.00
   2   7  -7  727.22   15.72
   2   7  -6  908.79   17.93
  -2  -7   6  900.53   17.46
   2   7  -5 1039.82   19.03
  -2  -7   5  975.58   18.73
   2   7  -4   15.59    2.20
  -2  -7   4   18.04    2.35
   2   7  -3  528.32   11.87
  -2  -7   3  540.79   12.35
   2   7  -2  601.86   12.96
  -2  -7   2  625.31   13.56
   2   7  -1  676.70   14.10
  -2   7   1  670.76   10.66
   2   7  -1  713.36    9.98
  -2  -7   1  679.34   14.74
   2   7   0  263.85    7.71
  -2   7   0  245.65    4.86
  -2  -7   0  267.73    8.27
  -2   7   0  253.71    6.48
  -2  -7  -1 1130.49   21.27
  -2   7  -1 1133.31   18.84
  -2   7  -1 1139.02   16.30
   2  -7   2 1303.80   18.91
  -2  -7  -2 1274.94   23.48
  -2   7  -2 1262.00   21.13
  -2   7  -2 1265.33   18.63
  -2  -7  -3  704.55   15.83
  -2   7  -3  710.55   14.11
  -2   7  -3  717.57   12.14
   2  -7   4    6.64    1.35
  -2  -7  -4    7.33    2.14
  -2   7  -4   10.40    2.03
  -2  -7  -4    7.96    0.94
  -2   7  -4    6.79    1.49
   2  -7   5 1150.04   19.39
  -2  -7  -5 1095.04   22.25
  -2  -7  -5 1136.96   17.27
  -2   7  -5 1126.61   20.67
  -2   7  -5 1151.15   19.52
   2  -7   6  354.22    8.37
  -2  -7  -6  329.89   10.59
  -2   7  -6  329.90    9.64
  -2  -7  -6  339.60    7.66
  -2   7  -6  339.46    9.09
  -2  -7  -7  492.54   13.97
   2  -7   7  561.65   11.15
  -2   7  -7  520.04   13.31
  -2  -7  -7  552.39   11.46
  -2   7  -7  555.14   12.88
   2  -7   8  182.74    5.44
  -2  -7  -8  161.95    7.48
  -2   7  -8  179.05    7.58
  -2  -7  -8  172.22    6.23
  -2   7  -8  174.66    6.99
  -2  -7  -9  317.38   11.08
   2  -7   9  367.34    8.11
  -2   7  -9  389.48   12.01
  -2  -7  -9  335.27    9.78
  -2   7  -9  383.62   11.11
  -2  -7 -10  754.45   18.77
  -2   7 -10  860.92   20.22
  -2  -7 -10  786.03   17.38
  -2   7 -10  878.79   19.09
  -2  -7 -11  316.26   11.10
  -2  -7 -11  288.89   10.09
  -2   7 -11  327.45   12.12
  -2   7 -11  339.72   11.18
  -2  -7 -12   20.00    3.10
  -2   7 -12   17.20    3.60
  -2  -7 -12   15.23    2.72
  -2   7 -12   13.68    2.59
  -2  -7 -13  604.51   16.04
  -2   7 -13  540.61   17.54
  -2  -7 -13  551.65   15.65
  -2  -7 -14   74.09    5.44
  -2  -7 -14   68.21    5.36
  -2   7 -14   56.74    5.97
  -2  -7 -15  346.09   11.73
  -2   7 -15  264.11   12.92
  -2  -7 -15  317.80   12.19
  -2  -7 -16  112.93    6.59
  -2   7 -16   83.96    7.56
  -2  -7 -16   98.55    6.99
  -2  -7 -17   19.98    3.37
  -2  -7 -17   26.10    4.16
  -2   7 -17   10.55    3.42
  -2  -7 -18  273.65   12.26
  -2   7 -18  248.21   13.34
  -2   7 -19   17.52    4.13
  -2  -7 -19   26.76    4.41
  -2   7 -20   -0.60    3.90
  -2  -7 -20    0.49    3.19
  -2   7 -21  185.75   12.43
  -2  -7 -21  198.64   11.36
  -2   7 -22   12.61    4.67
  -2  -7 -22   11.25    4.02
  -2   7 -23   51.42    6.99
  -2  -7 -23   62.21    7.09
  -2   7 -24   28.56    5.91
  -2  -7 -24   34.83    5.93
  -2   7 -25   -4.52    5.06
  -2  -7 -25   -0.20    3.83
  -2  -7 -26   54.27    7.28
  -2   7 -26   62.67    8.92
  -2  -7 -27    3.16    4.06
  -2  -7 -28    1.77    4.48
   2  -8 -29   17.51    5.30
   2   8 -28   64.74    8.56
   2  -8 -28   76.19    8.64
   2   8 -27   -7.93    4.94
   2  -8 -27    1.27    4.01
   2   8 -26    0.53    3.84
   2  -8 -26   12.76    4.92
   2   8 -25    5.92    4.51
   2  -8 -25    2.77    3.59
   2   8 -24    3.40    4.23
   2  -8 -24    5.62    3.81
   2   8 -23  156.46   11.19
   2  -8 -23  153.40   10.34
   2   8 -23  136.94   10.38
   2   8 -22    2.57    3.96
   2   8 -22   -1.47    3.42
   2   8 -21   -2.47    3.60
   2   8 -21    6.00    3.91
   2   8 -20  408.54   16.73
   2   8 -20  384.93   16.71
   2   8 -19   56.90    6.66
   2   8 -19   41.82    5.86
   2   8 -18   12.65    4.15
   2   8 -18   14.76    3.96
   2   8 -17   15.75    4.43
   2   8 -17   10.24    3.41
   2   8 -16   78.10    6.68
   2   8 -16   90.40    7.40
   2   8 -15  357.60   13.91
   2   8 -15  350.26   13.38
   2   8 -14   53.83    5.30
   2   8 -14   58.06    5.70
   2   8 -13   26.59    4.40
   2   8 -13   27.45    3.83
   2   8 -12 1204.31   25.30
   2   8 -12 1185.57   26.25
   2   8 -11  165.89    8.32
   2   8 -11  174.65    7.89
   2   8 -10    2.29    1.90
   2   8 -10    4.11    2.31
   2   8  -9   -0.51    1.92
   2   8  -9    0.65    1.79
   2   8  -8   60.95    4.24
  -2  -8   7  328.77    9.65
   2   8  -7  332.29   10.08
   2   8  -7  331.48    9.84
  -2  -8   6  173.73    6.82
   2   8  -6  196.40    7.14
   2   8  -6  188.92    6.79
  -2  -8   5   40.28    3.29
   2   8  -5   43.16    3.36
   2   8  -5   39.38    2.95
  -2  -8   4 1089.10   20.71
   2   8  -4 1075.68   20.30
   2   8  -4 1114.13   18.24
  -2  -8   3  139.90    6.04
   2   8  -3  137.69    5.56
   2   8  -3  146.84    4.19
   2   8  -2   43.34    3.14
  -2   8   2   51.02    2.29
   2   8  -2   49.13    2.00
  -2  -8   2   45.85    3.58
  -2   8   1   97.46    2.97
   2   8  -1   97.92    4.72
  -2  -8   1   96.40    5.09
  -2   8   0   17.99    1.31
   2   8   0   20.51    2.42
  -2  -8   0   18.15    2.55
  -2   8   0   19.23    1.88
  -2  -8  -1   59.96    4.21
   2   8   1   51.72    3.63
  -2   8  -1   52.54    3.00
  -2   8  -1   54.65    2.12
   2  -8   2  178.19    4.54
  -2  -8  -2  179.44    7.35
  -2   8  -2  169.35    5.73
  -2   8  -2  173.18    4.41
  -2  -8  -3   31.40    3.41
  -2   8  -3   27.87    2.49
  -2   8  -3   34.66    2.08
  -2  -8  -4  599.50   15.00
   2  -8   4  589.81   12.82
  -2   8  -4  569.53   12.83
  -2  -8  -4  585.61    8.81
  -2   8  -4  568.14   11.19
  -2  -8  -5    2.46    1.90
   2  -8   5    2.54    1.26
  -2  -8  -5    4.78    0.90
  -2   8  -5    4.35    1.63
  -2   8  -5    3.04    1.28
   2  -8   6   69.17    3.72
  -2  -8  -6   66.69    4.91
  -2  -8  -6   71.35    2.89
  -2   8  -6   69.87    4.34
  -2   8  -6   68.10    3.96
  -2  -8  -7  107.71    6.31
   2  -8   7  124.97    4.97
  -2   8  -7  115.70    5.77
  -2  -8  -7  121.32    4.42
  -2   8  -7  122.32    5.47
  -2  -8  -8   40.41    4.06
   2  -8   8   46.18    3.02
  -2  -8  -8   47.56    3.01
  -2   8  -8   49.96    4.14
  -2   8  -8   42.05    3.51
   2  -8   9    2.29    1.25
  -2   8  -9   -0.61    1.85
  -2   8  -9   -0.48    1.89
  -2  -8  -9    1.62    1.45
  -2  -8 -10   20.39    3.32
   2  -8  10   23.00    2.10
  -2   8 -10   19.21    3.36
  -2   8 -10   22.29    3.26
  -2  -8 -10   21.99    2.69
  -2  -8 -11  149.06    7.89
  -2   8 -11  147.23    8.12
  -2  -8 -11  151.93    6.69
  -2   8 -11  163.81    7.65
  -2  -8 -12  379.06   12.80
  -2   8 -12  368.46   13.70
  -2  -8 -12  341.47   11.14
  -2   8 -12  365.09   12.29
  -2  -8 -13    5.27    2.44
  -2   8 -13    3.19    2.79
  -2  -8 -13    4.46    2.13
  -2  -8 -14   32.81    4.24
  -2   8 -14   28.13    4.48
  -2  -8 -14   33.07    3.97
  -2  -8 -15  227.57    9.88
  -2  -8 -15  205.73    9.58
  -2   8 -15  186.15   10.73
  -2  -8 -16   13.74    3.04
  -2   8 -16   14.85    3.79
  -2  -8 -16   15.30    3.58
  -2  -8 -17   22.36    3.42
  -2   8 -17   21.03    4.28
  -2  -8 -17   18.24    3.61
  -2  -8 -18    3.90    2.42
  -2   8 -18    1.89    4.39
  -2  -8 -18    8.61    3.24
  -2   8 -19  112.40    9.48
  -2  -8 -19  128.64    8.46
  -2   8 -20  299.14   15.48
  -2  -8 -20  299.24   13.59
  -2   8 -21   -7.40    5.04
  -2  -8 -21    0.40    3.08
  -2   8 -22   -1.12    4.35
  -2  -8 -22   -1.12    3.40
  -2   8 -23  152.05   11.72
  -2  -8 -23  154.64   10.44
  -2   8 -24    8.70    4.62
  -2  -8 -24   10.52    3.92
  -2  -8 -25   14.13    4.43
  -2   8 -25   20.11    5.93
  -2   8 -26   18.10    6.37
   2   9 -27   24.72    5.84
   2   9 -26   18.44    4.89
   2  -9 -26   18.89    4.81
   2   9 -25   21.54    5.33
   2  -9 -25   29.75    5.67
   2  -9 -24   61.13    6.75
   2   9 -24   69.84    8.13
   2   9 -23   76.36    8.33
   2  -9 -23   78.06    7.54
   2   9 -23   62.75    7.76
   2   9 -22    0.54    3.62
   2   9 -22   -2.60    4.03
   2  -9 -22    4.06    4.03
   2   9 -21   23.35    5.15
   2   9 -21   29.33    5.48
   2   9 -20    0.82    3.39
   2   9 -20    1.51    3.47
   2   9 -19   32.96    5.55
   2   9 -19   37.55    5.69
   2   9 -18   39.16    5.41
   2   9 -18   45.38    6.08
   2   9 -17   45.29    5.79
   2   9 -17   33.56    5.22
   2   9 -16  148.92    9.07
   2   9 -16  174.34    9.88
   2   9 -15   91.05    6.80
   2   9 -15   93.00    7.39
   2   9 -14    5.25    2.75
   2   9 -14    6.92    3.25
   2   9 -13   28.44    4.00
   2   9 -13   31.87    4.19
   2   9 -12  156.44    7.96
   2   9 -12  150.33    8.22
   2   9 -11    0.94    2.20
   2   9 -11    3.42    2.38
   2   9 -10  231.50    8.96
   2   9 -10  190.75    8.58
   2   9  -9    0.43    1.78
   2   9  -9    3.01    1.94
  -2  -9   8  432.93   11.78
   2   9  -8  424.53   11.82
   2   9  -8  428.52   12.22
  -2  -9   7   19.69    2.76
   2   9  -7   15.64    2.61
   2   9  -7   19.42    2.58
  -2  -9   6   43.52    3.54
   2   9  -6   44.63    3.61
   2   9  -6   38.76    3.11
  -2  -9   5    3.73    1.90
   2   9  -5    8.06    1.89
   2   9  -5    2.75    1.18
   2   9  -4   60.74    4.05
   2   9  -4   61.39    3.00
  -2  -9   4   60.39    4.15
   2   9  -3   36.35    2.97
   2   9  -3   36.48    2.02
  -2  -9   3   38.95    3.51
  -2   9   2  192.86    5.06
   2   9  -2  196.08    6.95
   2   9  -2  201.88    4.28
  -2  -9   2  202.38    7.68
   2   9  -1    1.43    1.44
  -2   9   1   -0.37    0.77
  -2  -9   1    0.18    1.76
   2   9   0  296.53    9.03
  -2   9   0  297.00    6.15
  -2  -9   0  279.87    9.69
  -2   9  -1    6.26    0.95
  -2  -9  -1    8.17    2.10
   2   9   1    7.81    1.92
  -2   9  -1    7.15    1.37
  -2  -9  -2  255.40    9.22
  -2   9  -2  241.10    7.12
  -2   9  -2  236.38    5.60
   2  -9   3   -0.16    1.48
  -2  -9  -3   -0.13    1.55
  -2   9  -3    0.89    1.27
  -2   9  -3    2.04    1.03
  -2  -9  -4   11.03    2.68
   2  -9   4   13.41    2.21
  -2   9  -4    9.91    1.74
  -2   9  -4   10.59    1.57
   2  -9   5  142.87    5.86
  -2  -9  -5  147.72    7.51
  -2  -9  -5  145.86    3.39
  -2   9  -5  142.32    6.09
  -2   9  -5  148.23    5.22
   2  -9   6  138.88    5.67
  -2  -9  -6  138.05    7.31
  -2  -9  -6  140.66    3.82
  -2   9  -6  139.34    6.24
  -2   9  -6  130.10    5.43
   2  -9   7    5.52    1.75
  -2  -9  -7    4.52    2.12
  -2   9  -7    5.39    1.93
  -2  -9  -7    6.22    1.24
  -2   9  -7    5.07    1.62
   2  -9   8   60.35    3.72
  -2  -9  -8   52.00    4.77
  -2  -9  -8   62.71    3.31
  -2   9  -8   63.58    4.66
  -2   9  -8   55.99    3.97
   2  -9   9    5.52    1.57
  -2  -9  -9   10.62    2.89
  -2   9  -9    7.78    2.48
  -2   9  -9    5.32    1.75
  -2  -9  -9    5.84    1.51
   2  -9  10  292.27    8.03
  -2  -9 -10  241.93   10.55
  -2   9 -10  263.31   10.58
  -2  -9 -10  285.73    8.63
  -2   9 -10  296.93   10.12
  -2  -9 -11   83.32    6.29
  -2   9 -11   80.91    6.17
  -2  -9 -11   76.09    4.65
  -2   9 -11   84.21    5.52
  -2  -9 -12    2.70    2.36
  -2   9 -12   -0.80    2.95
  -2  -9 -12    0.67    1.97
  -2   9 -12    1.35    2.13
  -2  -9 -13  115.32    7.34
  -2   9 -13   94.99    7.33
  -2  -9 -13   90.51    5.77
  -2   9 -13  113.57    6.87
  -2  -9 -14   20.26    3.72
  -2   9 -14   12.43    3.50
  -2  -9 -14   15.52    2.85
  -2  -9 -15   22.04    3.68
  -2   9 -15   16.34    3.88
  -2  -9 -15   17.14    3.20
  -2  -9 -16  114.89    7.38
  -2   9 -16   95.62    8.10
  -2  -9 -16   98.01    6.79
  -2  -9 -17    6.10    2.78
  -2  -9 -17    5.48    2.80
  -2  -9 -18   90.51    6.52
  -2  -9 -18   75.98    6.47
  -2   9 -18   70.94    7.31
  -2   9 -19  128.03    9.95
  -2  -9 -19  144.69    8.85
  -2   9 -20   13.58    4.32
  -2  -9 -20   22.09    4.28
  -2   9 -21   35.14    6.55
  -2  -9 -21   37.53    5.25
  -2   9 -22   -1.19    4.35
  -2  -9 -22    1.11    2.91
  -2   9 -23   41.92    7.00
  -2   9 -24   37.73    6.92
  -2   9 -25   23.31    6.49
  -2   9 -26   30.19    7.29
   2  10 -27   -2.01    4.62
   2  10 -26   42.58    6.92
   2  10 -25   -0.88    4.21
   2  10 -24   72.21    8.12
   2  10 -24   68.12    8.11
   2  10 -23   -3.50    4.82
   2  10 -23    0.01    3.94
   2 -10 -23    7.59    3.79
   2  10 -22    1.04    4.19
   2 -10 -22    7.99    3.67
   2  10 -22    2.34    3.70
   2  10 -21  115.62    9.56
   2 -10 -21  136.71    9.12
   2  10 -21  127.35    9.92
   2  10 -20   30.62    5.44
   2  10 -20   28.75    5.31
   2  10 -19    0.50    3.45
   2  10 -19    2.51    3.52
   2  10 -18   99.28    8.19
   2  10 -18   91.13    7.98
   2  10 -17    7.21    3.72
   2  10 -17    0.26    2.93
   2  10 -16   98.58    7.59
   2  10 -16   93.78    7.42
   2  10 -15   22.25    4.09
   2  10 -15   14.75    3.64
   2  10 -14   35.06    4.67
   2  10 -14   35.53    4.86
   2  10 -13   60.10    5.54
   2  10 -13   57.26    5.37
   2  10 -12  254.29   10.40
   2  10 -12  228.75   10.13
   2  10 -11   36.24    3.95
   2  10 -11   29.64    3.83
   2  10 -10  209.73    8.72
   2  10 -10  214.83    8.78
   2  10  -9   22.67    3.15
   2  10  -9   21.82    2.99
  -2 -10   8   19.73    2.87
   2  10  -8   21.91    3.11
   2  10  -8   18.79    2.61
  -2 -10   7    3.71    1.75
   2  10  -7    2.39    1.68
   2  10  -7    3.26    1.66
   2  10  -6   84.95    4.91
  -2 -10   6   74.32    4.88
   2  10  -6   72.65    3.99
  -2 -10   5   -0.44    1.55
   2  10  -5    1.07    1.52
   2  10  -5   -0.13    1.12
   2  10  -4  475.18   12.17
   2  10  -4  489.28    9.70
  -2 -10   4  475.13   13.01
   2  10  -3    3.60    1.61
   2  10  -3    3.54    0.99
  -2 -10   3    4.59    2.01
  -2  10   3    3.76    1.14
   2  10  -2  484.75   12.29
  -2  10   2  488.29    9.67
   2  10  -2  509.88    8.26
  -2 -10   2  475.63   13.42
   2  10  -1    1.79    1.46
  -2  10   1    0.79    0.82
  -2 -10   1    3.53    2.25
  -2  10   0    8.33    1.18
   2  10   0    8.92    2.22
  -2 -10   0    8.41    2.18
  -2  10  -1    6.30    0.98
   2  10   1    6.75    1.81
  -2 -10  -1    7.79    2.37
  -2  10  -1    6.62    1.48
   2  10   2  119.81    5.90
   2 -10   2  114.18    5.82
  -2 -10  -2  128.45    6.81
  -2  10  -2  113.54    4.82
  -2  10  -2  118.76    3.83
   2 -10   3   78.91    4.73
  -2 -10  -3   76.28    5.62
  -2  10  -3   80.81    4.23
  -2  10  -3   78.57    3.27
  -2 -10  -4  592.45   16.43
   2 -10   4  599.58   14.25
  -2  10  -4  591.64   13.30
  -2  10  -4  577.52   11.54
  -2 -10  -5   40.28    4.35
   2 -10   5   37.83    3.38
  -2  10  -5   35.90    3.14
  -2  10  -5   37.34    2.72
  -2 -10  -6  468.24   14.90
   2 -10   6  499.71   12.37
  -2  10  -6  472.70   12.63
  -2 -10  -6  475.62    8.15
  -2  10  -6  484.60   11.30
   2 -10   7   20.68    2.45
  -2 -10  -7   13.45    3.04
  -2  10  -7   16.85    2.62
  -2 -10  -7   21.97    1.64
  -2  10  -7   17.01    2.34
  -2 -10  -8    0.83    2.17
   2 -10   8    1.83    1.62
  -2 -10  -8   -0.65    0.93
  -2  10  -8    1.10    1.80
  -2  10  -8    1.15    1.59
  -2 -10  -9   46.27    5.08
   2 -10   9   46.61    3.50
  -2  10  -9   48.88    4.40
  -2 -10  -9   49.56    3.05
  -2  10  -9   48.85    3.98
   2 -10  10  247.23    7.88
  -2 -10 -10  220.81   10.39
  -2 -10 -10  252.81    7.76
  -2  10 -10  241.69   10.08
  -2  10 -10  262.34    9.60
   2 -10  11  111.24    5.06
  -2 -10 -11  101.27    7.22
  -2 -10 -11  110.03    5.37
  -2  10 -11  116.86    7.29
  -2  10 -11  112.47    6.47
  -2 -10 -12  380.73   14.08
  -2 -10 -12  374.53   11.22
  -2  10 -12  397.04   14.15
  -2  10 -12  402.02   13.11
  -2 -10 -13   84.49    6.71
  -2  10 -13  100.19    7.39
  -2 -10 -13   79.73    5.18
  -2  10 -13   81.95    5.99
  -2 -10 -14   86.14    6.68
  -2 -10 -14   80.17    5.41
  -2  10 -14   76.73    6.66
  -2 -10 -15   25.83    4.33
  -2  10 -15   19.19    4.19
  -2 -10 -15   25.96    3.42
  -2 -10 -16    1.48    2.76
  -2 -10 -16    0.23    2.16
  -2 -10 -17   51.24    5.47
  -2  10 -17   38.08    5.75
  -2 -10 -17   40.39    4.69
  -2 -10 -18   23.92    4.12
  -2  10 -18    8.31    3.54
  -2 -10 -18   17.29    3.28
  -2  10 -19   43.59    6.52
  -2  10 -20   87.03    8.85
  -2  10 -21   91.38    9.46
  -2  10 -22   39.36    7.01
  -2  10 -23   14.29    5.69
  -2  10 -24   10.31    5.10
  -2  10 -25   43.60    7.83
   2  11 -27   13.24    5.14
   2  11 -26   -5.46    4.66
   2  11 -25    0.21    4.09
   2  11 -24   -0.30    4.03
   2  11 -24    3.45    4.06
   2  11 -23   -1.59    3.80
   2  11 -23   -4.15    4.25
   2 -11 -22  407.69   15.94
   2  11 -22  428.49   18.67
   2  11 -22  408.51   18.23
   2  11 -21  108.15    9.49
   2  11 -21  131.16   10.11
   2  11 -20  131.66    9.83
   2  11 -20  111.87    9.21
   2  11 -19   15.56    4.51
   2  11 -19   17.23    4.45
   2  11 -18    7.81    3.71
   2  11 -18    8.49    3.73
   2  11 -17    2.92    2.98
   2  11 -17   -0.02    2.93
   2  11 -16   60.16    6.21
   2  11 -16   63.76    6.22
   2  11 -15   26.40    4.53
   2  11 -15   22.62    4.14
   2  11 -14 1231.00   28.52
   2  11 -14 1257.81   28.22
   2  11 -13  237.93   10.88
   2  11 -13  255.52   10.80
   2  11 -12  341.83   12.53
   2  11 -12  356.51   12.57
   2  11 -11    8.59    2.89
   2  11 -11    0.75    2.20
   2  11 -10  139.08    7.19
   2  11 -10  146.29    7.33
  -2 -11   9   30.02    3.70
   2  11  -9   24.02    3.39
   2  11  -9   23.26    3.07
  -2 -11   8  348.99   11.22
   2  11  -8  318.82   10.14
   2  11  -8  338.20   10.92
   2  11  -7  114.51    5.96
   2  11  -7   99.18    5.13
  -2 -11   7  103.59    6.06
   2  11  -6 1694.22   30.14
   2  11  -6 1690.14   27.38
  -2 -11   6 1678.21   30.81
   2  11  -5  282.34    9.26
   2  11  -5  269.67    7.29
  -2 -11   5  281.72    9.99
   2  11  -4  113.04    5.66
   2  11  -4  107.02    3.92
  -2 -11   4  107.19    6.01
  -2  11   3   37.81    2.53
   2  11  -3   38.91    3.46
   2  11  -3   41.97    2.11
  -2 -11   3   42.88    4.10
  -2  11   2  406.46    8.75
   2  11  -2  390.13   11.22
   2  11  -2  403.90    6.81
  -2 -11   2  396.93   12.54
  -2 -11   1   70.14    5.17
   2  11  -1   63.35    4.34
  -2  11   1   69.89    3.00
  -2 -11   0  178.41    8.31
   2  11   0  171.44    7.21
  -2  11   0  185.28    5.01
   2  11   1  137.94    6.53
  -2 -11  -1  140.83    7.42
   2 -11   1  137.21    6.83
  -2  11  -1  136.03    5.14
  -2  11  -1  135.63    4.16
   2  11   2 1501.06   27.54
  -2 -11  -2 1534.75   30.18
   2 -11   2 1512.84   28.19
  -2  11  -2 1465.21   24.82
  -2  11  -2 1499.43   22.71
   2  11   3   89.74    5.42
   2 -11   3   90.45    5.38
  -2 -11  -3   96.11    6.46
  -2  11  -3   85.57    4.43
  -2  11  -3   85.91    3.57
   2 -11   4   21.44    2.80
  -2 -11  -4   23.54    3.77
  -2  11  -4   15.93    2.24
  -2  11  -4   24.17    2.34
  -2 -11  -5   85.19    6.44
   2 -11   5   88.57    5.14
  -2  11  -5   88.50    4.86
  -2  11  -5   83.38    3.99
   2 -11   6  694.63   15.86
  -2 -11  -6  679.41   18.95
  -2  11  -6  651.05   15.68
  -2  11  -6  659.25   14.12
   2 -11   7   36.37    3.49
  -2 -11  -7   29.07    4.26
  -2 -11  -7   29.94    1.63
  -2  11  -7   28.15    3.29
  -2  11  -7   31.71    3.01
  -2 -11  -8  101.85    7.19
   2 -11   8  110.82    5.70
  -2 -11  -8  110.92    3.72
  -2  11  -8  100.20    5.99
  -2  11  -8  103.50    5.54
   2 -11   9  148.15    6.46
  -2 -11  -9  130.52    8.26
  -2  11  -9  136.79    7.32
  -2 -11  -9  144.31    4.87
  -2  11  -9  145.67    6.91
   2 -11  10  653.57   14.74
  -2 -11 -10  566.46   18.13
  -2 -11 -10  601.98   12.87
  -2  11 -10  612.08   17.12
  -2  11 -10  644.36   16.24
  -2 -11 -11   16.81    3.84
   2 -11  11   18.31    2.62
  -2 -11 -11   16.45    2.27
  -2  11 -11   21.35    3.86
  -2  11 -11   14.64    2.93
  -2 -11 -12    1.54    2.85
  -2  11 -12    7.31    3.19
  -2 -11 -12    0.09    1.59
  -2  11 -12    0.94    2.48
  -2 -11 -13  107.49    7.77
  -2 -11 -13   92.55    5.50
  -2  11 -13  103.02    7.62
  -2  11 -13  110.97    6.88
  -2 -11 -14  564.94   18.22
  -2  11 -14  511.94   17.80
  -2  11 -14  521.59   16.33
  -2 -11 -15   23.85    4.14
  -2  11 -15    9.35    3.07
  -2 -11 -16  128.03    8.47
  -2  11 -16   96.33    8.11
  -2 -11 -17   38.87    5.15
  -2  11 -17   25.51    5.02
  -2 -11 -18  189.91   10.33
  -2  11 -18  181.17   12.09
  -2  11 -19   15.37    4.76
  -2  11 -20   10.48    4.62
  -2  11 -21   81.52    9.31
  -2  11 -22  278.37   16.37
  -2  11 -23    4.74    4.57
  -2  11 -24   59.67    9.08
  -2  11 -25   19.17    6.31
   2  12 -26   45.62    7.38
   2  12 -25   24.17    5.74
   2  12 -24   97.17    9.54
   2  12 -24   98.70    9.62
   2  12 -23   74.28    8.29
   2  12 -23   81.59    8.59
   2 -12 -22   36.58    5.44
   2  12 -22   33.63    6.16
   2  12 -22   30.38    5.68
   2 -12 -21   51.21    5.96
   2  12 -21   56.00    7.15
   2  12 -21   41.50    6.43
   2  12 -20  265.69   14.17
   2  12 -20  249.67   13.85
   2  12 -19  194.58   11.85
   2  12 -19  201.33   12.02
   2  12 -18   73.89    7.49
   2  12 -18   78.38    7.47
   2  12 -17   26.72    4.68
   2  12 -17   28.76    4.94
   2  12 -16  102.19    8.08
   2  12 -16  120.09    8.38
   2  12 -15  145.03    9.19
   2  12 -15  159.75    9.37
   2  12 -14   32.52    4.63
   2  12 -14   25.87    4.39
   2  12 -13  198.82    9.97
   2  12 -13  215.83   10.10
   2  12 -12  533.64   16.30
   2  12 -12  583.54   16.78
   2  12 -11  493.65   14.70
   2  12 -11  498.00   14.99
   2  12 -10   83.57    5.53
   2  12 -10   92.69    5.98
  -2 -12   9   13.41    3.06
   2  12  -9   10.98    2.44
   2  12  -9   11.28    2.46
  -2 -12   8  124.82    6.87
   2  12  -8  117.37    5.91
   2  12  -8  136.64    6.89
   2  12  -7  131.92    6.68
   2  12  -7  128.66    5.67
  -2 -12   7  127.04    6.90
   2  12  -6    1.11    1.94
   2  12  -6    1.62    1.45
  -2 -12   6    3.00    2.07
   2  12  -5  470.06   12.72
   2  12  -5  455.49   10.09
  -2 -12   5  457.92   13.86
   2  12  -4 1487.24   27.26
  -2  12   4 1445.10   24.23
   2  12  -4 1478.73   22.65
  -2 -12   4 1428.83   28.69
   2  12  -3  725.85   16.65
  -2  12   3  741.22   14.18
   2  12  -3  738.99   12.18
  -2 -12   3  748.84   18.55
  -2 -12   2  170.57    8.15
  -2  12   2  161.62    5.19
   2  12  -2  152.80    6.79
  -2 -12   1    4.52    2.24
   2  12  -1   -1.17    2.08
  -2  12   1    2.57    1.03
  -2 -12   0    3.80    2.53
   2 -12   0   -1.82    2.48
  -2  12   0    3.00    1.12
   2  12   0    1.83    1.66
   2 -12   1   44.48    4.16
  -2 -12  -1   43.24    4.49
   2  12   1   43.81    3.83
  -2  12  -1   40.22    2.36
   2  12   2   95.17    5.61
   2 -12   2   86.72    5.64
  -2 -12  -2   93.56    6.63
  -2  12  -2   88.95    4.41
  -2  12  -2   88.96    3.60
  -2 -12  -3  602.58   17.69
   2 -12   3  604.45   15.86
   2  12   3  634.50   15.86
  -2  12  -3  599.82   13.53
  -2  12  -3  577.52   11.61
  -2 -12  -4 1149.76   26.62
   2 -12   4 1162.50   23.84
  -2  12  -4 1171.50   21.77
  -2  12  -4 1149.01   19.59
  -2 -12  -5  579.82   17.49
   2 -12   5  557.52   14.68
  -2  12  -5  554.11   13.68
  -2  12  -5  521.13   11.88
   2 -12   6   48.70    4.14
  -2 -12  -6   50.63    5.36
  -2  12  -6   45.71    3.93
  -2  12  -6   49.71    3.46
   2 -12   7   -0.22    1.75
  -2 -12  -7    0.87    2.54
  -2  12  -7    2.25    1.77
  -2  12  -7    0.83    1.54
   2 -12   8    3.50    1.97
  -2 -12  -8    2.68    2.46
  -2  12  -8    7.12    2.37
  -2  12  -8    5.82    1.92
  -2 -12  -9    8.95    3.04
   2 -12   9    6.66    2.22
  -2  12  -9    5.00    2.41
  -2  12  -9    2.64    1.89
   2 -12  10  103.90    5.68
  -2 -12 -10   81.69    7.05
  -2  12 -10  101.87    6.75
  -2  12 -10  100.97    6.04
  -2 -12 -11  370.92   15.01
   2 -12  11  423.95   11.88
  -2  12 -11  409.71   14.22
  -2  12 -11  418.89   13.13
  -2 -12 -12  682.57   20.92
  -2  12 -12  706.13   20.10
  -2  12 -12  723.81   18.65
  -2 -12 -13  218.35   11.37
  -2  12 -13  214.31   10.98
  -2  12 -13  202.07    9.62
  -2 -12 -14    3.97    3.10
  -2  12 -14    0.63    3.01
  -2  12 -14    3.86    2.42
  -2 -12 -15    2.27    2.68
  -2  12 -15   -1.68    4.08
  -2 -12 -16    6.85    3.17
  -2  12 -16    0.33    3.02
  -2 -12 -17    3.38    3.26
  -2  12 -17    1.78    3.34
  -2 -12 -18   99.90    7.93
  -2  12 -18   84.18    8.75
  -2 -12 -19  199.54   10.98
  -2  12 -19  185.95   12.71
  -2  12 -20  210.58   13.75
  -2  12 -21   60.67    8.03
  -2  12 -22   12.16    5.32
  -2  12 -23    1.86    4.72
  -2  12 -24   19.59    5.95
   2  13 -26   -5.04    5.27
   2  13 -25    7.45    4.19
   2  13 -24   14.37    4.58
   2  13 -24    5.52    4.10
   2  13 -23   32.95    6.14
   2  13 -23   35.22    6.36
   2 -13 -22   18.86    4.85
   2  13 -22   22.34    5.16
   2  13 -22   16.73    4.40
   2 -13 -21  205.03   11.95
   2  13 -21  198.40   12.70
   2  13 -21  191.12   12.54
   2 -13 -20  119.60    9.27
   2  13 -20   99.39    8.96
   2  13 -20  103.84    9.27
   2 -13 -19    1.53    3.36
   2  13 -19    7.01    3.85
   2  13 -19    3.77    3.56
   2  13 -18   -5.76    4.11
   2  13 -18   -2.41    3.68
   2  13 -17    1.58    3.35
   2  13 -17    0.53    3.23
   2  13 -16   -2.19    3.31
   2  13 -16    3.27    3.15
   2  13 -15  176.75    9.99
   2  13 -15  196.65   10.34
   2  13 -14  141.73    8.77
   2  13 -14  153.68    8.88
   2  13 -13  466.79   15.65
   2  13 -13  503.78   16.05
   2  13 -12  102.15    6.72
   2  13 -12  105.54    7.00
   2  13 -11   56.40    5.06
   2  13 -11   49.26    4.67
   2  13 -10   47.87    4.71
   2  13 -10   48.70    4.36
  -2 -13   9   68.68    5.59
   2  13  -9   70.48    4.82
   2  13  -9   65.54    5.14
   2  13  -8   10.24    2.53
   2  13  -8   11.99    2.35
  -2 -13   8   17.45    3.22
   2  13  -7  248.62    9.44
   2  13  -7  233.78    7.70
  -2 -13   7  227.44    9.77
   2  13  -6  182.83    7.98
   2  13  -6  171.30    6.08
  -2 -13   6  181.88    8.56
   2  13  -5  614.55   15.17
   2  13  -5  571.86   11.79
  -2 -13   5  540.73   15.94
  -2  13   5  577.13   13.08
  -2  13   4   32.37    2.69
   2  13  -4   40.14    3.93
   2  13  -4   36.75    2.31
  -2 -13   4   32.92    4.10
  -2 -13   3  119.74    7.16
  -2  13   3  114.39    4.70
   2  13  -3  105.16    6.05
   2 -13  -2   52.52    5.01
  -2 -13   2   58.33    5.18
  -2  13   2   56.42    3.16
   2  13  -2   52.74    4.09
   2 -13  -1   97.76    6.58
  -2 -13   1  103.40    6.77
  -2  13   1   97.99    3.95
   2  13  -1   94.88    5.54
   2 -13   0   21.46    3.46
  -2 -13   0   30.53    4.03
  -2  13   0   23.46    1.91
   2  13   0   24.95    3.17
   2 -13   1  260.06   10.36
  -2 -13  -1  272.06   11.39
   2  13   1  266.94    9.67
  -2  13  -1  248.16    6.44
   2  13   2  168.11    7.67
   2 -13   2  160.14    8.09
  -2 -13  -2  169.48    9.06
  -2  13  -2  162.47    6.15
  -2  13  -2  164.33    5.14
   2  13   3  478.79   13.80
  -2 -13  -3  477.87   15.84
   2 -13   3  451.31   13.86
  -2  13  -3  447.65   11.45
  -2  13  -3  445.64    9.78
  -2 -13  -4    2.27    2.55
   2 -13   4    4.53    2.26
   2  13   4    3.73    2.25
  -2  13  -4    0.97    1.60
  -2  13  -4    6.20    1.50
   2 -13   5  152.52    7.62
  -2 -13  -5  173.84    9.51
  -2  13  -5  155.41    6.73
  -2  13  -5  156.25    5.86
  -2 -13  -6  107.61    7.83
   2 -13   6   97.13    6.02
  -2  13  -6   94.82    5.54
  -2  13  -6   96.48    4.78
  -2 -13  -7  128.44    8.53
   2 -13   7  155.17    7.45
  -2  13  -7  139.21    6.90
  -2  13  -7  142.84    6.24
   2 -13   8   84.39    5.56
  -2 -13  -8   82.69    7.17
  -2  13  -8   73.86    5.34
  -2  13  -8   79.93    4.96
  -2 -13  -9  261.64   12.46
   2 -13   9  284.33   10.15
  -2  13  -9  267.09   10.36
  -2  13  -9  259.50    9.77
   2 -13  10   79.95    5.47
  -2 -13 -10   75.23    6.90
  -2  13 -10   74.90    5.80
  -2  13 -10   78.78    5.50
   2 -13  11  211.61    8.51
  -2 -13 -11  196.00   10.98
  -2  13 -11  192.04    9.77
  -2  13 -11  199.41    8.89
  -2 -13 -12  132.11    9.34
  -2  13 -12  129.55    8.29
  -2  13 -12  135.73    7.53
  -2 -13 -13  169.81   10.43
  -2  13 -13  181.39   10.10
  -2  13 -13  167.15    8.78
  -2 -13 -14   82.63    7.41
  -2  13 -14   65.73    6.65
  -2  13 -14   65.50    5.80
  -2 -13 -15   69.54    6.74
  -2  13 -15   62.49    6.63
  -2 -13 -16   20.23    4.33
  -2  13 -16   17.68    4.36
  -2 -13 -17   90.64    7.81
  -2  13 -17   90.30    8.51
  -2 -13 -18   12.82    3.81
  -2  13 -18   14.04    4.85
  -2 -13 -19   86.87    7.54
  -2  13 -19   66.24    8.18
  -2  13 -20   92.31    9.59
  -2  13 -21   78.68    9.20
  -2  13 -22   15.64    5.46
  -2  13 -23   63.97    8.89
  -2  13 -24   15.99    6.18
   2  14 -25    2.58    5.18
   2  14 -24   -4.70    5.45
   2  14 -24  -10.05    4.94
   2  14 -23   -6.35    5.30
   2  14 -23   -1.81    3.80
   2 -14 -22   79.77    7.93
   2  14 -22   75.00    8.43
   2  14 -22   76.14    8.33
   2 -14 -21    9.50    4.22
   2  14 -21    0.56    4.66
   2  14 -21   13.24    4.88
   2 -14 -20    9.44    3.86
   2  14 -20   -1.96    4.31
   2  14 -20    9.07    3.97
   2 -14 -19   92.00    8.22
   2  14 -19   69.74    7.42
   2  14 -19   73.43    7.74
   2 -14 -18   23.05    4.94
   2  14 -18   20.36    4.08
   2  14 -18   17.05    4.45
   2 -14 -17   54.13    6.77
   2  14 -17   57.50    6.43
   2  14 -17   60.06    6.47
   2  14 -16    1.09    3.20
   2  14 -16    1.22    2.84
   2  14 -15    8.35    3.43
   2  14 -15    6.99    3.79
   2  14 -14   85.27    6.89
   2  14 -14   83.39    6.93
   2  14 -13   31.30    4.33
   2  14 -13   36.53    4.66
   2  14 -12    1.35    2.37
   2  14 -12    2.80    2.27
   2  14 -11   93.99    6.19
   2  14 -11   95.74    6.57
   2  14 -10   43.77    4.57
  -2 -14  10   52.67    5.11
   2  14 -10   48.52    4.18
  -2 -14   9   60.01    5.50
   2  14  -9   55.91    4.15
   2  14  -9   50.21    4.78
   2  14  -8    5.92    2.41
   2  14  -8    4.18    1.75
  -2 -14   8    4.94    2.89
   2  14  -7    0.20    2.16
   2  14  -7    0.03    1.42
  -2 -14   7   -0.22    2.32
   2  14  -6    0.85    1.95
  -2 -14   6   -0.42    2.42
  -2  14   6   -0.48    1.48
   2  14  -5   78.96    5.31
  -2  14   5   66.07    4.15
   2 -14  -5   80.01    6.70
  -2 -14   5   66.10    5.60
  -2  14   4    1.78    1.31
   2  14  -4    4.53    2.54
   2 -14  -4    0.67    2.43
  -2 -14   4   -0.02    2.36
  -2  14   3   86.41    4.20
   2  14  -3   81.11    5.28
  -2 -14   3   80.27    6.23
   2 -14  -3   75.94    6.41
   2  14  -2   -0.66    1.92
  -2 -14   2    1.65    2.61
   2 -14  -2   -4.20    2.77
   2  14  -1   11.77    2.34
  -2 -14   1   15.66    3.41
   2 -14  -1   11.40    2.93
   2  14   0   -1.20    2.25
   2 -14   0   -0.82    2.49
   2  14   1   -1.08    2.26
  -2 -14  -1   -2.61    3.04
   2 -14   1   -2.90    2.70
   2 -14   2   34.36    4.14
   2  14   2   35.41    3.83
  -2 -14  -2   37.17    4.70
   2  14   3   80.81    5.67
  -2 -14  -3   67.84    6.22
   2 -14   3   61.14    5.31
  -2  14  -3   74.33    4.36
  -2 -14  -4   22.26    4.19
   2  14   4   21.44    3.54
   2 -14   4   17.44    3.07
  -2  14  -4   17.17    2.59
   2  14   5   73.99    5.60
   2 -14   5   70.79    5.59
  -2 -14  -5   76.73    6.82
  -2  14  -5   63.24    4.44
   2 -14   6   26.32    3.47
  -2 -14  -6   28.66    4.82
  -2  14  -6   28.74    3.27
  -2 -14  -7   -0.73    3.37
   2 -14   7    1.71    2.21
  -2  14  -7    7.91    2.44
   2 -14   8    9.58    2.76
  -2 -14  -8   12.51    4.04
  -2  14  -8    7.59    2.49
   2 -14   9    3.38    2.03
  -2 -14  -9    4.12    3.22
  -2  14  -9   -0.38    2.41
   2 -14  10   64.86    5.20
  -2 -14 -10   54.82    6.43
  -2  14 -10   61.69    5.43
  -2 -14 -11   45.28    5.91
   2 -14  11   42.61    4.15
  -2  14 -11   45.82    5.00
  -2 -14 -12    0.11    3.17
  -2  14 -12   -1.23    2.68
  -2 -14 -13   51.00    6.27
  -2  14 -13   41.76    5.29
  -2 -14 -14   64.79    6.85
  -2  14 -14   68.05    6.92
  -2 -14 -15   -2.17    3.13
  -2  14 -15   -2.57    3.45
  -2 -14 -16   21.19    4.31
  -2  14 -16   16.89    4.36
  -2 -14 -17   23.73    4.90
  -2  14 -17   18.59    4.73
  -2 -14 -18   84.20    7.92
  -2  14 -18   88.20    8.76
  -2 -14 -19   36.64    5.56
  -2  14 -19   28.55    5.89
  -2  14 -20   11.21    4.95
  -2  14 -21   18.19    5.55
  -2  14 -22   76.10    9.16
  -2  14 -23   -5.09    4.65
   2  15 -25    4.56    5.17
   2  15 -24   21.32    5.65
   2  15 -23    1.89    4.19
   2 -15 -22    2.51    4.07
   2  15 -22    5.44    3.92
   2 -15 -21   30.00    6.00
   2  15 -21   16.13    4.11
   2 -15 -20   20.49    5.60
   2  15 -20    8.75    4.07
   2  15 -20   13.40    4.36
   2 -15 -19   35.41    5.96
   2  15 -19   26.65    5.25
   2  15 -19   34.22    5.75
   2 -15 -18    6.71    3.88
   2  15 -18   13.77    4.16
   2  15 -18    6.87    3.63
   2 -15 -17   -2.65    3.88
   2  15 -17   -6.98    4.06
   2  15 -17   -2.05    3.28
   2 -15 -16   20.85    4.80
   2  15 -16   25.57    4.70
   2  15 -16   28.96    4.91
   2 -15 -15   28.31    5.07
   2  15 -15   22.60    4.26
   2  15 -15   31.09    5.00
   2 -15 -14   -0.75    3.11
   2  15 -14   -1.50    3.20
   2 -15 -13  191.79   11.79
   2  15 -13  206.83   10.03
   2  15 -13  219.54   10.49
   2 -15 -12   13.34    4.38
   2  15 -12   17.44    3.41
   2  15 -12   15.84    3.44
   2 -15 -11   27.71    4.99
   2  15 -11   22.88    3.96
  -2 -15  10    4.95    2.85
   2 -15 -10   -0.95    2.87
   2  15 -10    2.31    2.19
   2  15  -9    0.90    2.02
   2 -15  -9   -2.61    3.17
  -2 -15   9    2.14    2.48
   2  15  -8    7.80    2.48
   2 -15  -8    0.55    3.14
  -2 -15   8   10.13    3.19
   2  15  -7   21.84    3.24
   2 -15  -7   12.70    3.12
  -2 -15   7   19.86    3.79
   2  15  -6   14.87    2.96
  -2 -15   6   11.67    3.17
   2 -15  -6   12.05    3.63
   2  15  -5  168.29    7.87
  -2 -15   5  164.50    8.96
   2 -15  -5  156.05    9.46
   2  15  -4    6.40    2.54
  -2 -15   4   -0.98    2.93
   2 -15  -4    1.33    2.56
   2  15  -3   37.56    3.89
  -2 -15   3   34.10    4.64
   2 -15  -3   38.59    4.92
   2  15  -2   10.39    2.52
   2 -15  -2    8.80    3.42
  -2 -15   2   15.57    3.81
   2  15  -1   15.03    2.75
  -2 -15   1   11.56    3.33
   2 -15  -1   11.34    3.05
   2  15   0   -1.43    2.57
   2 -15   0    0.72    2.53
  -2 -15   0    2.72    2.82
   2  15   1    5.08    2.20
   2 -15   1    3.85    2.60
  -2 -15  -1    7.08    2.96
   2  15   2   -0.87    2.17
  -2 -15  -2    3.42    3.38
   2 -15   2   -0.18    2.44
   2  15   3  157.17    8.11
   2 -15   3  156.30    8.63
  -2 -15  -3  165.58    9.81
  -2 -15  -4   39.18    5.52
   2  15   4   42.14    4.57
   2 -15   4   40.42    4.75
   2  15   5   60.26    5.39
   2 -15   5   67.31    5.71
  -2 -15  -5   84.68    7.46
  -2  15  -5   72.07    4.87
  -2 -15  -6    7.26    3.18
   2  15   6    2.98    2.28
   2 -15   6    2.56    2.21
  -2  15  -6    4.12    1.86
   2 -15   7    3.43    2.12
  -2 -15  -7    8.35    3.81
  -2  15  -7    3.74    2.14
  -2 -15  -8    1.56    3.07
   2 -15   8   -0.45    2.32
  -2  15  -8   -0.34    2.11
   2 -15   9   -4.52    2.95
  -2 -15  -9   -5.49    4.34
  -2  15  -9   -0.97    2.45
   2 -15  10    1.19    2.23
  -2 -15 -10   -4.25    4.02
  -2  15 -10   -0.52    2.35
  -2 -15 -11   46.97    6.17
  -2  15 -11   42.16    4.92
  -2 -15 -12   90.03    8.28
  -2  15 -12   97.70    7.42
  -2 -15 -13   98.62    8.66
  -2  15 -13   81.52    7.02
  -2 -15 -14   13.81    4.15
  -2  15 -14   13.60    3.81
  -2 -15 -15   -2.31    3.61
  -2  15 -15   -2.36    3.61
  -2 -15 -16   -1.81    3.99
  -2  15 -16    1.07    3.09
  -2 -15 -17   -0.84    3.18
  -2  15 -17   -5.12    4.72
  -2 -15 -18   17.13    4.74
  -2  15 -18   13.63    4.57
  -2 -15 -19   20.23    5.01
  -2  15 -19   25.05    5.49
  -2  15 -20   75.64    8.98
  -2  15 -21   36.81    7.02
  -2  15 -22    0.38    4.05
  -2  15 -23    7.02    4.83
   2 -16 -22   19.00    5.27
   2 -16 -21   26.89    5.71
   2 -16 -20    6.01    3.86
   2 -16 -19   81.16    8.45
   2 -16 -18    4.28    3.45
   2 -16 -17    9.90    4.42
   2 -16 -16   34.20    5.84
   2 -16 -15   81.96    8.21
   2 -16 -14   26.96    5.53
   2  16 -14   27.76    4.75
   2 -16 -13   83.75    8.24
   2  16 -13   97.83    7.38
   2 -16 -12   78.99    7.79
   2  16 -12   77.26    6.31
   2 -16 -11  144.97   10.18
   2  16 -11  159.68    8.54
   2 -16 -10    6.44    3.59
  -2 -16  10    7.17    3.43
   2  16 -10    7.90    2.86
   2  16  -9   10.81    3.01
   2 -16  -9    7.47    3.64
  -2 -16   9   11.08    3.39
   2  16  -8    9.91    2.70
   2 -16  -8    3.16    3.01
  -2 -16   8   13.26    3.23
   2  16  -7   41.45    4.30
   2 -16  -7   42.90    5.53
  -2 -16   7   47.15    5.17
   2  16  -6    2.83    2.31
  -2 -16   6    1.56    2.70
   2 -16  -6   -3.09    3.40
   2  16  -5  338.45   11.80
  -2 -16   5  337.73   13.67
   2 -16  -5  325.67   14.25
   2  16  -4  176.60    8.35
  -2 -16   4  168.51    9.42
   2 -16  -4  169.11   10.35
   2  16  -3  413.84   13.13
   2 -16  -3  423.35   15.99
  -2 -16   3  410.52   15.14
   2  16  -2    7.45    2.42
  -2 -16   2    7.60    3.38
   2 -16  -2    5.05    3.30
   2  16  -1   11.27    2.59
   2 -16  -1   11.86    3.24
  -2 -16   1   15.91    3.63
   2  16   0   -1.70    2.31
   2 -16   0    0.19    3.10
  -2 -16   0   -2.77    3.00
   2  16   1    9.70    2.79
   2 -16   1   10.16    3.30
  -2 -16  -1    4.54    2.94
   2  16   2    9.96    2.72
   2 -16   2   14.19    3.65
  -2 -16  -2   12.68    4.17
   2  16   3  390.55   13.32
  -2 -16  -3  408.79   16.16
   2 -16   3  367.51   14.12
   2  16   4  180.02    9.03
   2 -16   4  185.37    9.71
  -2 -16  -4  179.30   10.99
   2  16   5  329.02   12.34
   2 -16   5  333.08   12.85
  -2 -16  -5  339.05   15.27
  -2 -16  -6   -2.91    3.40
   2  16   6    1.77    2.32
   2 -16   6   -3.63    2.91
  -2 -16  -7    3.14    3.22
   2  16   7    1.10    2.34
   2 -16   7    4.14    2.42
   2 -16   8    4.60    2.68
  -2 -16  -8    8.65    3.69
   2 -16   9   54.84    5.19
  -2 -16  -9   45.67    6.09
   2 -16  10   19.08    3.68
  -2 -16 -10   15.57    4.46
  -2  16 -11  211.47   10.23
  -2 -16 -11  200.12   12.22
  -2  16 -12   61.44    6.10
  -2 -16 -12   62.87    7.20
  -2  16 -13  209.73   11.15
  -2 -16 -13  198.57   12.38
  -2  16 -14   15.03    4.06
  -2 -16 -14    9.34    4.36
  -2  16 -15    9.92    3.92
  -2 -16 -15   -3.87    4.14
  -2  16 -16   17.14    4.64
  -2 -16 -16   20.99    5.00
  -2  16 -17   20.67    4.93
  -2 -16 -17   24.98    5.29
  -2  16 -18   14.67    5.02
  -2 -16 -18   15.50    4.63
  -2  16 -19   70.04    8.23
  -2 -16 -19   82.24    8.35
  -2  16 -20   10.42    4.99
  -2  16 -21   30.00    6.99
  -2  16 -22   14.71    5.72
   2 -17 -22   80.54    9.22
   2 -17 -21   95.76    9.86
   2 -17 -20   49.91    7.15
   2 -17 -19    2.91    4.15
   2 -17 -18    3.50    3.73
   2 -17 -17   28.62    6.02
   2 -17 -16   15.77    4.85
   2 -17 -15  116.44    9.76
   2 -17 -14  270.36   14.84
   2 -17 -13  320.08   15.78
   2 -17 -12   90.41    8.59
   2 -17 -11    1.42    3.28
   2 -17 -10   24.70    5.09
  -2 -17  10   35.25    5.30
   2 -17  -9   60.98    7.02
  -2 -17   9   64.38    6.42
   2 -17  -8   50.59    6.32
  -2 -17   8   62.88    6.09
  -2 -17   7  183.69   10.09
   2 -17  -7  165.49   10.75
  -2 -17   6  372.04   14.63
   2 -17  -6  381.91   16.14
  -2 -17   5  366.58   14.52
   2 -17  -5  358.95   15.58
  -2 -17   4   46.88    5.78
   2 -17  -4   46.08    6.30
  -2 -17   3   -5.15    3.63
   2 -17  -3   -4.57    3.86
   2 -17  -2  111.02    8.30
  -2 -17   2   83.27    7.44
  -2 -17   1   51.36    5.88
   2 -17  -1   54.25    6.11
   2 -17   0   60.69    6.30
  -2 -17   0   64.35    6.54
   2  17   0   57.67    5.16
   2 -17   1  146.10    9.22
  -2 -17  -1  144.65    9.71
   2  17   1  146.20    7.99
   2 -17   2  230.78   11.57
  -2 -17  -2  245.72   12.70
   2  17   2  236.52   10.24
  -2 -17  -3  122.80    9.46
   2 -17   3  129.14    8.48
   2  17   3  135.79    7.81
   2  17   4    5.01    2.52
   2 -17   4    0.58    2.65
  -2 -17  -4    4.82    3.89
   2 -17   5   35.09    4.78
   2  17   5   34.41    4.32
  -2 -17  -5   40.44    6.11
   2 -17   6  173.36    9.48
  -2 -17  -6  157.35   10.73
   2  17   6  156.36    8.71
  -2 -17  -7   63.27    7.16
   2  17   7   53.28    5.60
   2 -17   7   66.84    5.97
  -2 -17  -8   50.34    6.79
   2 -17   8   59.48    5.73
   2  17   8   46.91    5.17
  -2 -17  -9  141.46   10.54
   2 -17   9  135.22    8.27
  -2 -17 -10   82.70    8.39
   2 -17  10   92.23    6.85
  -2 -17 -11   10.80    4.14
  -2 -17 -12   15.94    4.98
  -2 -17 -13  105.80    9.37
  -2 -17 -14  155.01   11.68
  -2 -17 -15   44.95    6.76
  -2 -17 -16   33.30    5.96
  -2 -17 -17  134.69   10.73
  -2 -17 -18   14.12    4.86
  -2 -17 -19   -2.27    4.69
   2 -18 -21    7.87    4.72
   2 -18 -20   27.11    6.90
   2 -18 -19   54.76    7.98
   2 -18 -18  146.56   11.86
   2 -18 -17   38.38    7.03
   2 -18 -16   70.38    8.17
   2 -18 -15    5.00    4.17
   2 -18 -14    3.10    4.18
   2 -18 -13    5.47    4.19
   2 -18 -12  142.49   10.94
   2 -18 -11   71.33    7.87
  -2 -18  10  180.94   10.57
   2 -18 -10  168.00   11.55
   2 -18  -9   21.95    5.31
  -2 -18   9   23.36    4.86
   2 -18  -8   28.90    5.63
  -2 -18   8   16.02    4.07
   2 -18  -7   -0.41    3.76
  -2 -18   7    2.95    3.03
  -2 -18   6   46.00    5.71
   2 -18  -6   42.60    6.20
   2 -18  -5   52.40    6.59
  -2 -18   5   61.26    6.57
   2 -18  -4  328.44   15.08
  -2 -18   4  298.76   13.72
  -2 -18   3   69.27    6.81
   2 -18  -3   71.74    7.37
   2 -18  -2  232.43   12.37
  -2 -18   2  198.44   11.42
  -2 -18   1   10.89    3.47
   2 -18  -1   18.69    4.47
   2 -18   0    3.02    3.22
  -2 -18   0   -2.54    3.53
  -2 -18  -1    6.15    3.53
   2 -18   1    7.98    3.56
  -2 -18  -2  132.75    9.78
   2 -18   2  116.05    8.66
   2 -18   3  136.98    9.15
  -2 -18  -3  138.23   10.39
  -2 -18  -4  365.65   16.57
   2 -18   4  367.53   14.84
   2 -18   5   71.66    6.55
  -2 -18  -5   61.02    7.51
   2 -18   6  215.35   11.03
  -2 -18  -6  223.80   13.19
  -2 -18  -7   20.51    5.48
   2 -18   7   20.29    3.86
  -2 -18  -8    3.26    3.91
   2 -18   8   -2.02    3.02
   2 -18   9    2.37    2.67
  -2 -18  -9    4.67    3.93
  -2 -18 -10  112.76   10.02
  -2 -18 -11   86.13    8.86
  -2 -18 -12  220.38   13.66
  -2 -18 -13    8.18    3.98
  -2 -18 -14   63.40    7.93
  -2 -18 -15    9.88    4.51
  -2 -18 -16   -0.02    4.60
  -2 -18 -17   15.20    4.84
  -2 -18 -18   51.20    7.41
  -2 -18 -19   40.25    6.96
   2 -19 -19   13.63    5.56
   2 -19 -18   -0.16    4.41
   2 -19 -17    9.05    4.87
   2 -19 -16  162.96   12.45
   2 -19 -15    5.24    4.57
   2 -19 -14   69.58    8.60
   2 -19 -13   29.65    6.27
   2 -19 -12   68.28    7.93
   2 -19 -11    9.05    4.24
   2 -19 -10   -4.35    4.17
   2 -19  -9   -2.77    3.94
  -2 -19   9    9.73    4.24
   2 -19  -8  274.40   14.83
  -2 -19   8  264.72   13.17
   2 -19  -7    3.38    4.10
  -2 -19   7    8.64    3.94
   2 -19  -6   91.31    8.53
  -2 -19   6   90.22    7.97
  -2 -19   5    8.56    4.10
   2 -19  -5    5.75    3.62
   2 -19  -4   48.13    6.65
  -2 -19   4   44.07    5.88
  -2 -19   3    3.09    3.37
   2 -19  -3    0.22    3.44
  -2 -19   2   -1.06    3.19
   2 -19  -2    9.30    3.77
  -2 -19   1    2.79    3.66
   2 -19  -1    1.56    3.34
   2 -19   0  259.34   13.26
  -2 -19   0  246.20   13.27
   2 -19   1    3.95    3.41
  -2 -19  -1    9.09    3.96
  -2 -19  -2   32.62    5.79
   2 -19   2   37.52    5.72
   2 -19   3    2.60    3.25
  -2 -19  -3    2.73    3.90
  -2 -19  -4   17.75    5.17
   2 -19   4   12.82    4.16
  -2 -19  -5    8.70    4.11
   2 -19   5   10.55    4.12
   2 -19   6   26.37    4.59
  -2 -19  -6   23.71    5.62
  -2 -19  -7    2.76    3.79
   2 -19   7    3.49    2.95
  -2 -19  -8  226.33   14.18
   2 -19   8  243.49   12.07
   2 -19   9   -3.44    3.24
  -2 -19  -9   -1.34    4.15
  -2 -19 -10   -0.42    4.55
  -2 -19 -11   14.77    5.00
  -2 -19 -12   -3.53    4.67
  -2 -19 -13   19.96    5.70
  -2 -19 -14   36.02    6.66
  -2 -19 -15   -1.86    4.73
  -2 -19 -16  177.02   13.07
  -2 -19 -17   -4.40    5.08
  -2 -19 -18    2.40    4.36
  -2 -19 -19   32.27    6.53
   2 -20 -17    2.03    4.77
   2 -20 -16   12.96    5.79
   2 -20 -15   21.21    6.00
   2 -20 -14   21.47    6.06
   2 -20 -13    4.05    4.31
   2 -20 -12   13.21    5.04
   2 -20 -11    0.96    3.89
   2 -20 -10   42.39    6.94
   2 -20  -9   -2.08    3.67
  -2 -20   9    0.84    3.65
   2 -20  -8   -0.14    3.80
  -2 -20   8    2.96    4.17
   2 -20  -7   14.79    5.01
  -2 -20   7   12.87    4.43
   2 -20  -6   48.72    6.81
  -2 -20   6   45.50    6.10
  -2 -20   5    0.12    3.58
   2 -20  -5    0.35    3.55
  -2 -20   4    7.92    3.89
   2 -20  -4    3.31    4.01
  -2 -20   3    4.58    3.59
   2 -20  -3   -3.13    4.13
  -2 -20   2   67.59    7.45
   2 -20  -2   74.10    8.06
  -2 -20   1    0.20    3.65
   2 -20  -1    3.56    3.50
  -2 -20   0   -0.38    3.46
   2 -20   0    4.04    4.04
   2 -20   1    9.87    4.82
  -2 -20  -1    4.41    4.17
   2 -20   2   78.91    7.76
  -2 -20  -2   76.90    8.47
  -2 -20  -3    3.68    4.14
   2 -20   3    4.65    3.94
  -2 -20  -4    4.93    3.95
   2 -20   4   -0.36    3.16
  -2 -20  -5   -0.24    3.77
   2 -20   5    4.00    3.47
   2 -20   6   78.68    7.58
  -2 -20  -6   88.52    9.33
   2 -20   7   20.07    4.39
  -2 -20  -7   20.39    5.66
   2 -20   8   -1.43    3.14
  -2 -20  -8   -4.25    3.93
  -2 -20  -9    9.24    4.44
  -2 -20 -10   48.95    7.28
  -2 -20 -11    2.49    4.30
  -2 -20 -12   10.72    4.70
  -2 -20 -13   -2.71    4.89
  -2 -20 -14   28.32    6.34
  -2 -20 -15   30.47    6.97
  -2 -20 -16   10.59    5.12
   2 -21 -14   19.61    5.85
   2 -21 -13   17.86    5.75
   2 -21 -12   -7.41    4.45
   2 -21 -11    0.73    4.11
   2 -21 -10   18.91    5.33
   2 -21  -9    5.64    4.84
  -2 -21   9    0.45    3.60
  -2 -21   8    3.35    4.07
   2 -21  -8    8.97    5.02
   2 -21  -7    6.42    4.78
  -2 -21   7    7.42    4.54
   2 -21  -6   35.43    6.79
  -2 -21   6   43.65    6.34
  -2 -21   5   14.46    4.89
   2 -21  -5    8.34    4.43
  -2 -21   4    6.80    3.94
   2 -21  -4   -4.77    4.12
  -2 -21   3   -1.68    4.21
   2 -21  -3    6.67    3.99
  -2 -21   2   43.40    6.59
   2 -21  -2   38.41    6.25
   2 -21  -1    4.84    4.13
  -2 -21   1    2.65    3.85
   2 -21   0    5.35    4.02
  -2 -21   0    1.57    4.28
   2 -21   1    3.79    4.11
  -2 -21  -1   -4.61    4.34
  -2 -21  -2   43.34    6.91
   2 -21   2   43.79    6.44
  -2 -21  -3    0.02    4.04
   2 -21   3    3.70    3.78
   2 -21   4    5.96    4.06
  -2 -21  -4    5.63    5.14
  -2 -21  -5   27.00    6.28
   2 -21   5   19.53    4.64
  -2 -21  -6   14.32    6.06
   2 -21   6   11.34    4.01
   2 -21   7    2.44    3.26
  -2 -21  -7   11.29    5.04
   2 -21   8    6.39    3.77
  -2 -21  -8    2.51    4.32
  -2 -21  -9   -2.68    4.49
  -2 -21 -10   49.08    7.79
  -2 -21 -11    0.41    4.53
  -2 -21 -12   -9.72    5.32
  -2 -21 -13   11.82    5.43
   2 -22 -11   22.28    5.99
   2 -22 -10   36.70    7.20
   2 -22  -9   20.08    6.19
   2 -22  -8    5.09    4.60
  -2 -22   8   10.13    4.74
   2 -22  -7    1.26    4.39
  -2 -22   7   -0.32    3.94
   2 -22  -6    4.68    4.89
  -2 -22   6    5.11    4.21
  -2 -22   5   21.95    5.68
   2 -22  -5   20.88    5.90
  -2 -22   4   25.88    5.50
   2 -22  -4   34.15    6.16
   2 -22  -3   55.54    7.63
  -2 -22   3   64.14    7.59
   2 -22  -2   26.00    5.95
  -2 -22   2   27.04    5.94
   2 -22  -1    5.50    4.01
  -2 -22   1    4.02    4.02
  -2 -22   0    0.85    3.96
   2 -22   0   -4.03    4.07
  -2 -22  -1    2.89    3.94
   2 -22   1   11.34    4.77
   2 -22   2    9.76    4.35
  -2 -22  -2    5.37    4.11
  -2 -22  -3   24.86    6.42
   2 -22   3   37.22    6.48
  -2 -22  -4   17.86    5.08
   2 -22   4   30.94    5.79
   2 -22   5   48.93    6.80
  -2 -22  -5   46.73    7.54
   2 -22   6   19.96    5.17
  -2 -22  -6   32.27    6.77
   2 -22   7    0.60    3.46
  -2 -22  -7    7.48    4.50
  -2 -22  -8   29.41    7.10
  -2 -22  -9   15.87    5.73
  -2 -22 -10    0.17    4.65
  -2 -23   8   41.47    7.30
   2 -23  -7  162.14   13.39
  -2 -23   7  150.55   11.99
   2 -23  -6   22.37    6.37
  -2 -23   6   30.77    6.15
   2 -23  -5   41.69    7.14
  -2 -23   5   36.52    6.58
  -2 -23   4   11.15    4.64
   2 -23  -4    6.40    4.64
  -2 -23   3    4.64    4.41
   2 -23  -3    5.00    4.19
   2 -23  -2    3.79    5.50
  -2 -23   2    4.11    4.27
   2 -23  -1  104.11   10.48
  -2 -23   1   95.52   10.03
  -2 -23   0   22.83    5.80
   2 -23   0   38.03    7.57
   2 -23   1  121.21   10.83
  -2 -23  -1  121.48   10.94
  -2 -23  -2   19.10    5.76
   2 -23   2   20.70    5.46
  -2 -23  -3   10.23    4.87
   2 -23   3    9.55    4.56
   2 -23   4    1.29    4.40
  -2 -23  -4   -4.25    5.33
   2 -23   5   -3.40    3.96
  -2 -23  -5    0.04    4.93
  -2 -23  -6   15.18    6.19
   2 -23   6   13.69    5.00
  -2 -24   7   15.73    5.84
  -2 -24   6    5.19    4.64
  -2 -24   5   52.38    7.80
  -2 -24   4    0.96    4.31
  -2 -24   3   93.36    9.88
  -2 -24   2    8.57    5.28
   2 -24  -1   85.89    9.96
   2 -24   0   -2.74    4.62
   2 -24   1   35.80    6.51
   2 -24   2   10.47    5.24
   2 -24   3   64.54    8.38
   2 -24   4    6.09    4.58
   2 -24   5  103.42    9.96
   2 -24   6    3.51    4.88
   3   0 -30   32.63    6.77
   3   0 -29    5.63    4.26
   3   0 -28   94.03    9.59
   3   0 -27    1.89    3.95
   3   0 -26    9.86    4.72
   3   0 -25    7.24    4.63
   3   0 -19   -4.48    3.74
   3   0 -18   20.51    4.18
   3   0 -17    0.03    3.05
   3   0 -16  107.25    7.34
   3   0 -15    0.26    2.50
   3   0 -14   -1.18    2.45
   3   0 -13   -3.84    2.63
   3   0 -12   13.54    2.63
   3   0 -11    2.12    2.14
   3   0 -10   11.54    2.57
   3   0  -9   -1.25    1.65
   3   0  -8   13.54    2.08
   3   0  -7    0.39    1.07
   3   0  -6    0.65    1.10
   3   0  -5   -1.18    1.04
   3   0  -4    0.72    0.88
   3   0  -3    0.45    0.87
  -3   0   2   13.82    1.28
   3   0  -2   10.65    1.23
   3   0  -1   -0.18    0.82
  -3   0   0   41.05    2.24
  -3   0  -1   -1.04    0.98
  -3   0  -2    1.49    0.93
  -3   0  -3    0.10    0.95
   3   0   4   17.87    1.12
  -3   0  -4   15.84    1.71
   3   0   5    1.11    0.54
  -3   0  -5    0.29    1.24
  -3   0  -6  200.59    6.76
  -3   0  -7   -0.69    1.71
  -3   0  -8  217.37    8.04
  -3   0  -9    0.07    2.05
  -3   0 -10   13.03    2.96
  -3   0 -11    1.77    2.06
  -3   0 -12   -0.73    2.62
  -3   0 -13   -0.93    3.09
  -3   0 -14  261.51   11.89
  -3   0 -15   -3.74    3.53
  -3   0 -16  109.45    8.20
  -3   0 -17   -4.64    4.18
  -3   0 -18   64.80    6.82
  -3   0 -19   -4.10    4.16
  -3   0 -20    1.14    3.45
  -3   0 -21   -2.61    4.63
  -3   0 -22  200.32   12.57
  -3   0 -23   -3.30    4.19
  -3   0 -24   26.23    5.71
  -3   0 -25   -7.10    5.37
  -3   0 -26   97.68    9.75
  -3   0 -27   -3.69    4.49
   3  -1 -30   24.29    6.51
   3   1 -29    6.86    4.38
   3  -1 -29   33.18    6.76
   3  -1 -28   93.38    9.75
   3   1 -28   79.21    9.37
   3   1 -27   29.56    6.48
   3  -1 -27   28.16    6.54
   3  -1 -26  121.87   10.52
   3   1 -26  112.38   10.04
   3  -1 -25  196.09   12.85
   3   1 -25  206.66   12.92
   3   1 -20  111.09    8.30
   3   1 -19   22.64    4.50
   3   1 -18   64.30    6.45
   3  -1 -17  654.56   19.06
   3   1 -17  649.38   19.57
   3  -1 -16   70.06    5.87
   3   1 -16   80.77    6.57
   3  -1 -15   38.54    4.34
   3   1 -15   34.13    4.48
   3  -1 -14    3.50    2.42
   3   1 -14    7.54    3.04
   3  -1 -13   28.83    3.55
   3   1 -13   21.97    3.45
   3   1 -12  108.41    6.23
   3  -1 -12  103.89    6.21
   3   1 -11   53.70    4.31
   3  -1 -11   46.45    4.10
   3   1 -10    0.08    1.95
   3  -1 -10   -2.90    2.06
   3  -1  -9 1968.67   32.11
   3   1  -9 1957.54   32.16
   3   1  -8  259.65    7.87
   3  -1  -8  256.42    7.64
   3  -1  -7  103.39    4.41
   3   1  -7  103.82    4.49
   3   1  -6    4.87    1.31
   3  -1  -6    3.89    1.20
   3   1  -5   15.18    1.67
   3  -1  -5   14.00    1.56
   3   1  -4    9.45    1.45
   3  -1  -4   11.56    1.29
  -3   1   3   34.91    1.87
   3   1  -3   35.74    2.14
   3  -1  -3   35.58    1.86
   3   1  -2   93.06    3.45
  -3   1   2   93.47    2.91
   3  -1  -2   93.75    2.90
   3  -1  -1 1012.11   15.10
   3   1  -1 1006.94   16.26
  -3   1   0    3.41    1.09
  -3  -1   0    3.38    1.07
  -3   1  -1    6.22    1.31
  -3  -1  -1    5.28    1.09
   3   1   2  105.30    3.24
  -3  -1  -2  102.35    3.57
  -3   1  -2   93.14    3.76
   3   1   3  100.71    3.06
  -3  -1  -3   95.91    3.70
  -3   1  -3   94.02    3.93
   3   1   4    3.71    0.78
  -3   1  -4    2.15    1.13
  -3  -1  -4    3.78    1.16
   3  -1   5   83.15    2.05
   3   1   5   82.97    2.77
  -3  -1  -5   76.86    3.75
  -3   1  -5   78.02    3.95
  -3  -1  -6  279.02    6.04
  -3   1  -6  274.22    8.31
  -3  -1  -6  279.09    8.02
  -3  -1  -7 1643.37   24.16
  -3   1  -7 1699.20   28.71
  -3  -1  -7 1723.82   28.34
  -3  -1  -8    8.60    1.24
  -3   1  -8    9.64    2.52
  -3  -1  -8    9.48    2.36
  -3  -1  -9  101.81    3.40
  -3  -1  -9  105.39    5.84
  -3   1  -9  106.01    6.17
  -3  -1 -10  133.26    3.93
  -3  -1 -10  127.80    6.86
  -3   1 -10  139.62    7.29
  -3  -1 -11    2.59    0.95
  -3   1 -11   -1.28    2.45
  -3  -1 -11    1.79    2.20
  -3  -1 -12   29.64    1.85
  -3  -1 -12   24.67    3.75
  -3   1 -12   32.60    4.25
  -3  -1 -13    4.48    0.94
  -3   1 -13    0.07    3.07
  -3  -1 -13   -1.47    2.89
  -3  -1 -14  114.65    7.77
  -3   1 -14  113.60    7.89
  -3   1 -15  666.49   20.37
  -3  -1 -15  689.27   20.39
  -3   1 -16  164.00    9.96
  -3  -1 -16  162.77    9.83
  -3   1 -17    3.34    3.20
  -3  -1 -17   11.09    3.81
  -3  -1 -18  188.14   11.34
  -3   1 -18  191.97   11.35
  -3  -1 -19    8.81    3.51
  -3   1 -19    8.86    3.98
  -3  -1 -20   23.88    4.71
  -3   1 -20   29.71    5.46
  -3  -1 -21   -4.40    4.30
  -3   1 -21    0.90    3.64
  -3   1 -22   19.99    4.90
  -3  -1 -22   18.98    4.78
  -3   1 -23  178.51   12.18
  -3  -1 -23  170.67   11.92
  -3   1 -24  172.17   12.52
  -3  -1 -24  160.25   11.76
  -3   1 -25   -1.19    4.68
  -3  -1 -25    0.14    4.73
  -3   1 -26   73.59    8.90
  -3  -1 -26   76.35    8.81
  -3   1 -27   22.63    6.55
  -3  -1 -27    1.95    4.60
   3  -2 -30    8.44    5.76
   3   2 -29   25.67    6.22
   3  -2 -29   37.69    6.93
   3   2 -28   21.35    6.09
   3  -2 -28   25.96    7.08
   3   2 -27  320.45   16.81
   3  -2 -27  327.51   16.78
   3  -2 -26  245.39   14.54
   3   2 -26  244.21   14.40
   3   2 -25  114.08    9.82
   3   2 -24    3.69    4.46
   3   2 -21   46.23    5.86
   3   2 -20  118.07    8.66
   3   2 -19  852.04   24.18
   3   2 -18  773.86   22.38
   3   2 -17  312.61   13.18
   3   2 -16   13.62    3.57
   3  -2 -16   12.65    3.22
   3  -2 -15  502.87   15.35
   3   2 -15  499.88   15.87
   3   2 -14   91.86    6.36
   3  -2 -14  104.54    6.59
   3   2 -13  103.85    6.43
   3  -2 -13  111.21    6.57
   3   2 -12  251.55    9.64
   3  -2 -12  271.80    9.97
   3   2 -11 1834.11   32.27
   3  -2 -11 1836.90   32.60
   3  -2 -10 1275.30   24.50
   3   2 -10 1329.87   24.43
   3   2  -9  117.33    5.56
   3  -2  -9  111.00    5.45
   3  -2  -8  477.87   11.34
   3   2  -8  462.63   11.36
   3   2  -7 2004.87   31.09
   3  -2  -7 1948.21   30.57
   3   2  -6  316.98    8.26
   3  -2  -6  332.62    7.83
   3   2  -5   75.73    3.59
   3  -2  -5   80.37    3.17
   3   2  -4  454.06    9.81
   3  -2  -4  468.12    8.57
  -3   2   3 4782.67   62.43
   3   2  -3 4730.03   64.43
   3  -2  -3 4774.38   62.27
   3  -2  -2 2236.33   29.84
   3   2  -2 2222.19   32.36
  -3   2   2 2216.56   30.03
   3   2  -1  186.57    5.33
   3  -2  -1  187.08    3.89
  -3   2   0 1967.79   29.68
   3   2   0 2086.89   28.67
  -3   2  -1 5061.54   68.05
  -3  -2  -1 4877.48   66.79
   3   2   1 5226.68   66.78
  -3  -2  -2 1085.82   17.59
  -3   2  -2 1119.67   18.50
  -3  -2  -2 1128.93   17.42
  -3  -2  -3  345.79    7.43
  -3  -2  -3  341.69    7.53
  -3   2  -3  324.49    8.28
  -3  -2  -4  189.81    5.23
  -3   2  -4  194.30    6.19
  -3  -2  -4  203.39    5.66
  -3  -2  -5 1564.48   23.39
  -3   2  -5 1523.18   25.42
  -3  -2  -5 1530.99   24.51
  -3  -2  -6  197.66    5.48
  -3  -2  -6  202.78    6.56
  -3   2  -6  197.98    7.02
  -3  -2  -7   52.41    2.84
  -3   2  -7   56.07    4.12
  -3  -2  -7   58.50    3.89
  -3  -2  -8 1193.96   19.45
  -3   2  -8 1237.19   23.70
  -3  -2  -8 1228.22   22.86
  -3  -2  -9 1594.93   24.92
  -3  -2  -9 1658.47   29.47
  -3   2  -9 1665.14   30.38
  -3  -2 -10  202.40    5.79
  -3  -2 -10  187.68    8.22
  -3   2 -10  201.27    8.84
  -3  -2 -11   40.25    2.55
  -3   2 -11   41.66    4.45
  -3  -2 -11   35.29    3.68
  -3  -2 -12   48.06    2.77
  -3  -2 -12   35.23    4.15
  -3   2 -12   37.03    4.51
  -3  -2 -13  418.15    9.00
  -3   2 -13  353.22   13.72
  -3  -2 -13  311.92   12.63
  -3  -2 -14   29.98    2.25
  -3   2 -14   24.26    4.26
  -3  -2 -14   20.14    3.65
  -3   2 -15   63.79    6.31
  -3  -2 -15   59.26    5.89
  -3   2 -16  617.03   20.29
  -3  -2 -16  631.62   19.92
  -3   2 -17  674.93   21.95
  -3  -2 -17  697.77   21.50
  -3  -2 -18  120.62    8.86
  -3   2 -18  126.34    9.45
  -3  -2 -19   46.40    6.00
  -3   2 -19   39.70    5.66
  -3  -2 -20   -1.37    3.77
  -3   2 -20   -6.52    4.25
  -3  -2 -21  169.24   10.97
  -3   2 -21  162.76   11.57
  -3   2 -22   -2.97    4.26
  -3  -2 -22   -4.13    4.20
  -3  -2 -23   36.29    6.08
  -3   2 -23   30.44    6.05
  -3  -2 -24  158.40   11.73
  -3   2 -24  166.31   12.24
  -3  -2 -25  224.74   13.85
  -3   2 -25  233.44   14.69
  -3  -2 -26    1.27    4.96
  -3   2 -26   -0.44    4.31
  -3  -2 -27   12.13    5.41
  -3   2 -27   31.68    6.93
  -3  -2 -28    9.78    5.35
   3  -3 -30   67.80    9.27
   3  -3 -29   33.04    7.12
   3   3 -29   27.65    6.72
   3  -3 -28  219.54   14.20
   3   3 -28  208.97   14.07
   3   3 -27   76.11    9.24
   3  -3 -27   69.72    8.54
   3   3 -26   31.66    6.38
   3  -3 -26   35.38    6.71
   3   3 -25   48.87    7.02
   3   3 -24  243.32   13.82
   3   3 -23  158.66   11.12
   3   3 -22   48.46    6.28
   3   3 -21    2.07    3.26
   3   3 -20  168.71   10.61
   3   3 -19    9.93    3.78
   3   3 -18  234.67   11.94
   3   3 -17  364.11   14.42
   3   3 -16  759.95   20.89
   3   3 -15  185.52    9.29
   3   3 -14   41.08    4.58
   3   3 -13    7.68    2.56
   3  -3 -13    6.02    2.15
   3   3 -12  142.28    7.20
   3  -3 -12  139.85    6.92
   3   3 -11    6.72    2.40
   3  -3 -11    4.77    1.83
   3   3 -10 1196.67   22.76
   3  -3 -10 1142.42   22.53
   3   3  -9 1522.61   26.51
   3  -3  -9 1474.22   26.16
   3   3  -8 2679.65   41.09
   3  -3  -8 2679.10   40.71
   3   3  -7  521.45   11.92
   3  -3  -7  526.33   11.56
   3   3  -6   44.59    3.01
   3  -3  -6   41.19    2.63
   3   3  -5    6.12    1.52
   3  -3  -5    7.71    1.22
   3   3  -4   16.54    1.84
   3  -3  -4   19.82    1.49
  -3   3   4   17.30    1.36
  -3   3   3  174.23    3.92
   3   3  -3  173.99    5.45
   3  -3  -3  176.06    3.92
   3   3  -2 2742.29   39.85
  -3   3   2 2773.16   36.33
   3  -3  -2 2788.87   36.15
   3   3  -1 2469.92   36.10
  -3  -3   0 3114.43   43.95
  -3   3   0 3117.81   44.07
   3   3   0 3355.37   42.27
  -3  -3  -1   46.58    2.58
   3   3   1   45.11    2.04
  -3   3  -1   43.77    2.63
  -3  -3  -1   43.93    2.07
  -3  -3  -2    2.68    1.07
  -3  -3  -2    0.89    0.70
  -3   3  -2    1.56    0.97
  -3  -3  -3   36.53    2.48
  -3  -3  -3   36.77    2.14
  -3   3  -3   40.26    2.83
  -3  -3  -4   33.50    2.31
  -3  -3  -4   30.64    2.10
  -3   3  -4   33.30    2.67
  -3  -3  -5  182.16    5.65
  -3  -3  -5  182.26    5.58
  -3   3  -5  183.51    6.39
  -3  -3  -6 1655.16   26.09
  -3   3  -6 1669.59   27.95
  -3  -3  -6 1671.59   26.67
  -3  -3  -7 1473.05   24.05
  -3   3  -7 1483.76   26.55
  -3  -3  -7 1528.75   25.52
  -3  -3  -8 1741.22   28.04
  -3  -3  -8 1811.00   30.34
  -3   3  -8 1847.88   31.61
  -3  -3  -9   14.38    2.03
  -3   3  -9   13.01    2.85
  -3  -3  -9   10.37    2.48
  -3  -3 -10   31.43    2.62
  -3   3 -10   36.99    3.99
  -3  -3 -10   33.75    3.62
  -3  -3 -11   27.07    2.48
  -3  -3 -11   23.54    3.10
  -3   3 -11   25.04    3.57
  -3  -3 -12   26.08    2.40
  -3  -3 -12   17.50    3.14
  -3   3 -12   14.87    3.19
  -3  -3 -13  144.96    5.46
  -3  -3 -13  101.54    6.86
  -3   3 -13  111.46    7.69
  -3  -3 -14  492.66   11.03
  -3   3 -14  404.61   15.55
  -3  -3 -14  414.41   14.96
  -3  -3 -15  479.09   10.87
  -3  -3 -15  431.82   15.57
  -3   3 -15  403.19   15.97
  -3   3 -16  359.52   15.31
  -3  -3 -16  379.89   14.87
  -3  -3 -17    1.22    3.08
  -3   3 -17    8.68    3.55
  -3  -3 -18   91.56    7.76
  -3   3 -18   76.81    7.83
  -3  -3 -19   -2.98    3.69
  -3   3 -19   -3.14    3.78
  -3   3 -20   46.28    6.08
  -3  -3 -20   47.23    6.08
  -3   3 -21   93.48    8.96
  -3  -3 -21   99.97    8.46
  -3  -3 -22  123.51    9.76
  -3   3 -22  104.43    9.54
  -3  -3 -23   59.35    7.14
  -3   3 -23   46.92    6.80
  -3   3 -24   55.16    7.45
  -3  -3 -24   72.83    8.51
  -3   3 -25   34.03    6.34
  -3  -3 -25   41.79    6.66
  -3   3 -26  131.25   11.89
  -3  -3 -26  106.77   10.01
  -3  -3 -27   -5.21    4.59
  -3   3 -27    9.84    6.00
  -3  -3 -28   66.15    9.08
   3  -4 -30   35.79    7.32
   3   4 -29    2.61    4.61
   3  -4 -29    4.84    5.09
   3  -4 -28  287.84   16.09
   3   4 -28  252.36   15.34
   3   4 -27    5.17    5.55
   3  -4 -27   -5.00    4.06
   3   4 -26  209.86   13.29
   3  -4 -26  190.78   12.77
   3   4 -25  106.44    9.65
   3   4 -24   15.38    5.20
   3   4 -23    9.46    4.54
   3   4 -23  -10.26    4.44
   3   4 -22  119.55    9.76
   3   4 -21   14.92    4.32
   3   4 -20  740.96   22.95
   3   4 -19   12.53    4.23
   3   4 -18  651.01   20.46
   3   4 -17  257.84   11.89
   3   4 -16   52.63    5.51
   3   4 -15    2.26    2.34
   3   4 -14  336.10   12.36
   3   4 -13   81.62    5.70
   3   4 -12 1300.47   26.03
   3   4 -11   52.57    4.37
   3   4 -10  826.17   18.00
   3  -4  -9   65.24    4.02
   3   4  -9   69.01    4.57
   3   4  -8   22.82    2.77
   3  -4  -8   22.02    2.33
   3   4  -7    3.96    1.68
   3  -4  -7    5.09    1.47
   3   4  -6  678.99   14.13
   3  -4  -6  680.19   12.89
   3   4  -5   92.39    4.30
   3  -4  -5   91.37    3.48
   3   4  -4 1461.85   23.58
  -3   4   4 1393.48   20.64
   3  -4  -4 1450.20   21.04
   3   4  -3   83.77    3.98
  -3   4   3   83.88    2.35
   3  -4  -3   84.72    2.50
   3   4  -2  362.78    8.87
  -3  -4   2  367.08    8.64
  -3  -4   1   22.59    2.06
   3   4  -1   25.28    2.26
  -3  -4   0  115.40    4.42
   3   4   0  122.72    3.21
  -3   4   0  118.07    4.35
  -3  -4  -1   42.94    2.69
  -3   4  -1   40.02    2.57
   3   4   1   41.65    1.83
   3  -4   1   42.34    1.57
  -3  -4  -2 1276.12   21.73
  -3  -4  -2 1378.82   19.41
   3   4   2 1315.53   19.41
  -3   4  -2 1337.48   21.71
   3  -4   2 1260.79   19.17
  -3  -4  -3  119.97    4.74
  -3   4  -3  120.75    4.80
  -3  -4  -3  119.27    3.76
  -3  -4  -4  947.44   17.31
  -3   4  -4  941.59   17.68
  -3  -4  -4  961.30   15.69
  -3  -4  -5   17.33    2.26
  -3   4  -5   13.97    2.31
  -3  -4  -5   14.55    1.77
  -3  -4  -6    8.34    1.95
  -3  -4  -6    6.59    1.66
  -3   4  -6    7.96    2.21
   3  -4   7  337.08    5.85
  -3  -4  -7  325.62    9.04
  -3   4  -7  328.00   10.08
  -3  -4  -7  354.14    9.17
  -3  -4  -8  373.96   10.01
  -3   4  -8  413.17   11.93
  -3  -4  -8  412.91   10.73
  -3  -4  -9   23.81    2.59
  -3   4  -9   25.49    3.57
  -3  -4  -9   26.94    3.13
  -3  -4 -10  988.41   19.39
  -3   4 -10 1077.52   23.40
  -3  -4 -10 1048.12   21.67
  -3  -4 -11   47.73    3.52
  -3   4 -11   52.64    5.06
  -3  -4 -11   46.44    4.29
  -3  -4 -12  497.24   12.01
  -3   4 -12  445.88   15.07
  -3  -4 -12  425.62   13.74
  -3  -4 -13    7.79    1.97
  -3   4 -13    3.87    2.67
  -3  -4 -13    4.77    2.66
  -3  -4 -14    0.62    1.59
  -3  -4 -14   -0.52    3.07
  -3   4 -14   -3.75    3.65
  -3  -4 -15  408.94   10.73
  -3  -4 -15  369.80   14.12
  -3   4 -15  350.97   14.88
  -3  -4 -16  384.24   14.77
  -3   4 -16  354.90   15.28
  -3   4 -17   14.11    3.73
  -3  -4 -17   10.44    3.08
  -3  -4 -18  628.27   20.41
  -3   4 -18  611.95   21.54
  -3   4 -19   13.03    4.42
  -3  -4 -19    3.70    3.36
  -3  -4 -20  136.70    9.67
  -3   4 -20  139.01   10.44
  -3   4 -21  -10.40    5.20
  -3  -4 -21   -0.72    3.29
  -3  -4 -22   -3.08    3.92
  -3   4 -22   -6.52    5.79
  -3   4 -23  158.08   12.03
  -3  -4 -23  148.17   10.86
  -3  -4 -24   91.39    8.96
  -3   4 -24   82.66    8.93
  -3  -4 -25   -1.71    4.30
  -3   4 -25   -0.75    4.34
  -3   4 -26  156.46   13.08
  -3  -4 -26  170.91   12.32
  -3   4 -27   15.81    5.93
  -3  -4 -27   -0.51    3.96
  -3  -4 -28   38.92    7.03
   3  -5 -30   93.79   10.11
   3   5 -29   11.56    5.61
   3  -5 -29   22.24    5.86
   3  -5 -28    5.86    5.16
   3   5 -28    9.45    5.02
   3   5 -27  113.59   10.39
   3  -5 -27  114.17   10.19
   3  -5 -26    9.97    4.74
   3   5 -26   10.74    5.03
   3   5 -25   40.70    6.66
   3   5 -24   10.81    4.70
   3   5 -23    9.82    4.67
   3   5 -23    6.36    4.37
   3   5 -22  279.33   14.04
   3   5 -22  272.01   14.28
   3   5 -21   12.72    4.47
   3   5 -20   55.06    6.78
   3   5 -19  105.96    8.55
   3   5 -18    3.96    3.19
   3   5 -17   35.22    4.77
   3   5 -16   13.60    3.49
   3   5 -15    8.10    3.02
   3   5 -14  579.56   16.59
   3   5 -13    3.19    2.35
   3   5 -12  382.37   12.17
   3   5 -11   65.21    4.82
   3   5 -10  416.18   12.01
   3   5  -9    0.93    1.74
   3   5  -8  200.99    7.52
   3   5  -7   -2.72    1.94
   3   5  -6  516.33   12.11
   3   5  -5    3.92    1.69
   3   5  -4 1115.77   19.93
  -3   5   4 1113.99   16.86
  -3  -5   3    1.10    1.35
   3   5  -3   -0.64    1.27
  -3   5   3    0.93    0.53
   3   5  -2  456.74   10.59
  -3  -5   2  452.14   10.50
  -3  -5   1    1.91    1.16
   3   5  -1    1.46    1.22
  -3  -5   0  195.25    6.31
   3   5   0  193.38    6.46
  -3   5   0  192.97    5.84
   3   5   0  203.25    4.19
  -3  -5  -1   61.36    3.48
  -3   5  -1   56.21    3.13
   3   5   1   61.03    2.04
  -3  -5  -2  950.42   18.03
  -3  -5  -2  999.71   14.87
   3   5   2 1014.79   14.78
  -3   5  -2  924.55   17.53
   3  -5   2  981.42   14.57
  -3  -5  -3   14.53    2.13
  -3   5  -3   14.07    2.11
  -3  -5  -3   11.93    1.30
   3   5   3   13.30    1.30
  -3  -5  -4  401.59   10.39
  -3   5  -4  409.66   10.21
  -3  -5  -4  421.42    8.27
  -3  -5  -5   58.90    3.82
  -3   5  -5   53.13    3.73
  -3  -5  -5   50.71    2.83
  -3  -5  -6  191.93    6.96
  -3  -5  -6  195.56    5.94
  -3   5  -6  188.06    7.15
  -3  -5  -7    4.05    1.92
   3  -5   7    0.05    0.69
  -3  -5  -7    0.13    1.34
  -3   5  -7    1.28    1.91
   3  -5   8  118.32    3.14
  -3  -5  -8  100.38    5.29
  -3   5  -8  112.07    6.03
  -3  -5  -8  124.38    5.34
  -3  -5  -9  156.58    6.67
  -3  -5  -9  176.07    7.14
  -3   5  -9  178.15    8.10
  -3  -5 -10  354.44   10.67
  -3   5 -10  414.96   13.26
  -3  -5 -10  393.68   11.71
  -3  -5 -11   70.13    4.52
  -3   5 -11   72.99    5.92
  -3  -5 -11   66.17    4.82
  -3  -5 -12  291.77    9.49
  -3   5 -12  267.79   11.65
  -3  -5 -12  254.60   10.32
  -3  -5 -13   80.28    4.90
  -3  -5 -13   68.86    5.55
  -3   5 -13   68.77    6.20
  -3  -5 -14   38.41    3.57
  -3   5 -14   29.25    4.56
  -3  -5 -14   26.27    3.92
  -3  -5 -15  100.63    5.50
  -3  -5 -15   74.90    6.26
  -3   5 -15   72.81    6.88
  -3  -5 -16   -0.47    1.66
  -3   5 -16   -3.31    4.09
  -3  -5 -16    0.88    3.20
  -3  -5 -17  310.21   13.34
  -3   5 -17  290.09   14.13
  -3   5 -18   46.42    6.14
  -3  -5 -18   41.01    5.32
  -3   5 -19    7.73    3.90
  -3  -5 -19   20.73    4.29
  -3   5 -20  166.89   11.48
  -3  -5 -20  175.80   10.61
  -3  -5 -21   27.66    4.97
  -3   5 -21   19.48    4.72
  -3   5 -22    8.38    4.71
  -3  -5 -22    7.87    3.38
  -3   5 -23   63.13    7.87
  -3  -5 -23   59.53    6.89
  -3   5 -24   11.99    5.11
  -3  -5 -24   10.72    3.88
  -3   5 -25  170.15   13.26
  -3  -5 -25  153.06   11.33
  -3   5 -26   19.72    6.51
  -3  -5 -26    1.50    3.95
  -3  -5 -27   13.19    4.91
  -3  -5 -28   63.50    8.67
   3  -6 -30    0.95    4.37
   3  -6 -29   86.45    9.67
   3   6 -29   85.03    9.77
   3  -6 -28   25.24    6.09
   3   6 -28   15.93    5.46
   3  -6 -27   16.43    5.22
   3   6 -27    5.47    4.78
   3  -6 -26   76.38    8.45
   3   6 -26   75.75    8.60
   3   6 -25   20.86    5.57
   3   6 -24   60.73    7.54
   3   6 -24   67.15    7.80
   3   6 -23   27.32    5.70
   3   6 -23   31.67    5.83
   3   6 -22   -4.56    4.24
   3   6 -22    2.17    4.01
   3   6 -21   72.00    7.68
   3   6 -21   82.64    7.91
   3   6 -20   60.46    6.75
   3   6 -20   72.28    7.34
   3   6 -19    4.20    3.56
   3   6 -18  124.53    8.78
   3   6 -17   38.52    5.09
   3   6 -16  253.95   11.55
   3   6 -15    0.85    2.62
   3   6 -14    0.56    2.21
   3   6 -13  116.02    6.94
   3   6 -12   75.64    5.50
   3   6 -11   74.17    5.23
   3   6 -10  375.53   11.39
   3   6  -9   41.08    3.73
   3   6  -8 1222.33   23.09
   3   6  -7  101.04    5.38
   3   6  -6   16.95    2.61
   3   6  -5   78.80    4.33
  -3  -6   4  266.15    8.12
   3   6  -4  289.96    8.30
  -3   6   4  271.78    6.02
  -3  -6   3   48.59    3.43
   3   6  -3   61.03    3.78
  -3   6   3   45.95    1.77
   3   6  -2  975.36   18.27
  -3  -6   2  962.61   18.20
   3   6  -1    2.28    1.37
  -3  -6   1    3.14    1.44
   3   6   0  291.58    8.47
  -3  -6   0  284.53    8.41
  -3   6   0  291.88    7.62
   3   6   0  294.70    5.14
  -3  -6  -1  187.00    6.75
  -3   6  -1  188.82    6.14
   3   6   1  205.89    3.88
   3  -6   2   29.82    1.42
  -3  -6  -2   28.59    2.85
  -3   6  -2   23.91    2.45
   3   6   2   30.97    1.43
  -3  -6  -3   92.46    4.97
  -3  -6  -3   91.49    2.89
  -3   6  -3   86.49    4.33
  -3  -6  -4    2.71    1.89
  -3  -6  -4    2.56    0.98
  -3   6  -4    1.06    1.63
  -3  -6  -5    7.83    2.23
  -3   6  -5    9.14    2.12
  -3  -6  -5    8.47    1.42
   3  -6   6 1335.36   20.31
  -3  -6  -6 1239.54   23.92
  -3   6  -6 1261.44   23.75
  -3  -6  -6 1266.14   20.83
  -3  -6  -7   67.64    4.54
   3  -6   7   68.04    2.92
  -3  -6  -7   71.81    3.66
  -3   6  -7   64.14    4.50
   3  -6   8   88.78    3.17
  -3  -6  -8   78.91    5.03
  -3   6  -8   81.54    5.27
  -3  -6  -8   81.40    4.39
   3  -6   9  117.93    3.42
  -3  -6  -9   94.47    5.65
  -3   6  -9  116.06    6.56
  -3  -6  -9  115.00    5.54
  -3  -6 -10   28.36    3.28
  -3   6 -10   34.69    4.03
  -3  -6 -10   35.76    3.41
  -3  -6 -11   55.55    4.39
  -3   6 -11   62.88    5.56
  -3  -6 -11   63.46    4.69
  -3  -6 -12   -1.03    1.96
  -3   6 -12   -1.65    2.94
  -3  -6 -12   -1.71    2.26
  -3  -6 -13   10.49    2.39
  -3   6 -13    1.69    2.61
  -3  -6 -13    4.74    2.44
  -3  -6 -14  380.51   11.74
  -3  -6 -14  312.29   12.20
  -3   6 -14  329.06   13.82
  -3  -6 -15  130.35    6.66
  -3  -6 -15  105.77    7.23
  -3   6 -15   96.18    7.85
  -3  -6 -16   72.26    4.98
  -3  -6 -16   67.94    6.10
  -3   6 -16   63.11    6.44
  -3   6 -17   47.99    5.53
  -3  -6 -17   57.90    5.85
  -3   6 -18   22.33    4.46
  -3  -6 -18   31.39    4.70
  -3   6 -19   75.33    7.99
  -3  -6 -19   77.56    6.90
  -3  -6 -20   -1.43    3.27
  -3   6 -20    0.38    4.43
  -3   6 -21   89.82    8.99
  -3  -6 -21   89.51    7.88
  -3   6 -22   80.31    9.05
  -3  -6 -22   98.13    8.34
  -3   6 -23   57.43    7.92
  -3  -6 -23   59.76    7.08
  -3  -6 -24   22.37    4.98
  -3   6 -24   30.36    6.20
  -3  -6 -25   -7.24    4.42
  -3   6 -25   12.85    5.93
  -3   6 -26   18.83    6.72
  -3  -6 -26    5.65    4.23
  -3  -6 -27   99.65    9.89
  -3  -6 -28   18.89    6.21
   3  -7 -30    0.42    4.52
   3  -7 -29   94.44    9.74
   3   7 -28   -0.15    4.43
   3  -7 -28    6.50    4.57
   3   7 -27   66.82    8.50
   3  -7 -27   69.96    8.15
   3   7 -26   36.23    6.92
   3  -7 -26   37.60    6.39
   3   7 -25   47.05    7.21
   3  -7 -25   44.85    6.74
   3   7 -24  201.32   12.63
   3   7 -24  199.90   13.11
   3   7 -23   13.45    4.52
   3   7 -23   10.30    4.53
   3   7 -22   -0.52    3.71
   3   7 -22    6.66    4.23
   3   7 -21  131.82   10.16
   3   7 -21  141.61   10.07
   3   7 -20    9.86    4.38
   3   7 -20    4.62    3.38
   3   7 -19   81.74    7.80
   3   7 -19   60.02    6.89
   3   7 -18   59.12    6.30
   3   7 -17  239.72   11.57
   3   7 -16  558.50   17.69
   3   7 -15   54.18    5.46
   3   7 -14    4.02    2.48
   3   7 -13  105.51    6.76
   3   7 -12   64.95    5.18
   3   7 -11   17.79    3.08
   3   7 -10  235.32    8.98
   3   7  -9  674.36   16.18
   3   7  -8  923.23   19.36
   3   7  -7   41.93    3.48
   3   7  -6    2.59    1.60
  -3  -7   5   15.28    2.37
   3   7  -5   11.99    2.31
  -3  -7   4  183.60    6.80
   3   7  -4  175.44    6.60
  -3   7   4  156.24    4.55
  -3  -7   3    4.50    2.03
   3   7  -3    0.33    1.65
  -3   7   3    2.69    0.86
   3   7  -2  677.97   14.67
  -3  -7   2  672.44   14.84
   3   7  -1 1055.07   19.99
  -3  -7   1 1054.65   20.20
   3   7   0  738.24   15.68
  -3   7   0  742.12   14.23
  -3  -7   0  739.22   15.90
  -3   7  -1    1.43    1.42
  -3  -7  -1    0.46    1.83
   3  -7   2  131.21    3.32
  -3  -7  -2  134.18    6.16
  -3   7  -2  132.50    5.31
  -3  -7  -3  155.40    6.87
  -3   7  -3  160.31    6.14
  -3  -7  -3  168.95    3.86
  -3  -7  -4   56.80    4.23
  -3   7  -4   53.46    3.73
  -3  -7  -4   46.28    2.17
  -3  -7  -5   44.56    3.93
  -3   7  -5   40.01    3.37
  -3  -7  -5   46.14    2.31
  -3  -7  -6  637.65   15.92
   3  -7   6  676.70   12.87
  -3  -7  -6  667.83   12.35
  -3   7  -6  651.95   15.33
  -3  -7  -7  453.29   13.24
   3  -7   7  508.65   10.20
  -3   7  -7  479.75   13.01
  -3  -7  -7  464.99   10.45
  -3  -7  -8  292.52   10.57
   3  -7   8  355.25    7.94
  -3   7  -8  341.46   10.99
  -3  -7  -8  330.72    9.01
   3  -7   9   30.70    2.05
  -3  -7  -9   26.30    3.37
  -3   7  -9   26.01    3.42
  -3  -7  -9   29.24    3.01
  -3  -7 -10    8.84    2.11
   3  -7  10   13.30    1.34
  -3   7 -10    9.11    2.95
  -3  -7 -10   11.25    2.21
  -3  -7 -11  188.49    8.62
  -3   7 -11  208.46    9.68
  -3  -7 -11  199.37    8.06
  -3  -7 -12   45.70    4.31
  -3   7 -12   39.74    4.75
  -3  -7 -12   44.04    4.12
  -3  -7 -13   23.30    3.39
  -3   7 -13   19.79    3.97
  -3  -7 -13   19.38    3.15
  -3  -7 -14  423.98   13.11
  -3  -7 -14  351.23   12.90
  -3   7 -14  367.82   15.02
  -3  -7 -15  145.58    7.59
  -3   7 -15  128.82    9.19
  -3  -7 -15  121.24    7.73
  -3  -7 -16  202.02    8.81
  -3  -7 -16  160.82    9.15
  -3   7 -16  156.53   10.45
  -3  -7 -17   46.39    4.49
  -3   7 -17   22.72    4.31
  -3  -7 -17   38.09    4.55
  -3   7 -18   -6.53    4.89
  -3  -7 -18    2.32    2.87
  -3   7 -19  163.33   11.61
  -3  -7 -19  178.31   10.44
  -3  -7 -20    2.09    3.32
  -3   7 -20    7.08    3.81
  -3  -7 -21   -0.52    4.27
  -3   7 -21    4.62    4.48
  -3   7 -22  222.02   14.24
  -3  -7 -22  208.12   12.19
  -3   7 -23   31.98    6.67
  -3  -7 -23   10.97    3.81
  -3  -7 -24   46.15    6.44
  -3   7 -24   63.26    8.78
  -3   7 -25   48.15    8.21
  -3  -7 -25   28.45    5.85
  -3   7 -26   15.65    6.43
  -3  -7 -26    3.04    4.00
  -3  -7 -27  115.65   10.59
   3  -8 -29   16.03    5.83
   3  -8 -28   25.63    6.37
   3   8 -28   13.45    5.30
   3   8 -27  201.43   13.85
   3  -8 -27  174.43   12.13
   3  -8 -26   52.42    7.36
   3   8 -26   49.11    7.31
   3   8 -25   68.05    8.09
   3  -8 -25   88.73    8.60
   3   8 -25   66.96    8.21
   3   8 -24   31.19    6.06
   3   8 -24   21.41    5.65
   3   8 -23    9.09    4.66
   3   8 -23    9.67    4.41
   3   8 -22  136.62   10.44
   3   8 -22  132.08   10.41
   3   8 -21  141.72   10.56
   3   8 -21  150.07   10.51
   3   8 -20   61.61    7.23
   3   8 -20   74.55    7.59
   3   8 -19  458.28   17.20
   3   8 -19  470.56   18.03
   3   8 -18   94.07    8.01
   3   8 -18   85.13    7.68
   3   8 -17   84.74    7.05
   3   8 -17  104.64    8.26
   3   8 -16    1.67    2.80
   3   8 -15   37.42    5.10
   3   8 -14  250.76   10.74
   3   8 -13  411.63   13.58
   3   8 -12  145.71    7.72
   3   8 -11  573.25   15.69
   3   8 -10   82.93    5.53
   3   8  -9   78.57    5.19
   3   8  -8    1.76    1.84
   3   8  -7  216.27    8.15
  -3  -8   6  309.41    9.53
   3   8  -6  297.47    9.43
  -3  -8   5 1199.42   22.56
   3   8  -5 1186.96   22.45
  -3  -8   4  540.62   12.90
   3   8  -4  497.28   12.35
  -3   8   4  453.09    9.54
  -3  -8   3  789.87   16.95
   3   8  -3  795.17   16.64
  -3   8   3  737.40   12.24
  -3  -8   2  124.86    5.89
   3   8  -2  127.97    5.76
  -3   8   2  120.47    2.74
  -3   8   2  117.83    2.88
   3   8  -1    7.68    1.89
  -3  -8   1    8.76    2.01
   3   8   0   30.37    3.10
  -3  -8   0   40.60    3.57
  -3   8   0   36.23    2.70
  -3  -8  -1  662.51   15.59
   3   8   1  677.42   15.23
  -3   8  -1  666.83   13.59
  -3   8  -1  640.33    9.93
   3  -8   2  215.93    4.63
  -3  -8  -2  216.58    8.20
  -3   8  -2  204.36    6.82
  -3   8  -2  202.27    4.85
  -3  -8  -3 1277.13   24.67
  -3   8  -3 1286.01   22.42
  -3   8  -3 1210.79   19.36
  -3  -8  -4  720.36   17.08
  -3   8  -4  674.42   15.20
  -3  -8  -4  714.09   11.12
  -3   8  -4  688.00   13.18
  -3  -8  -5  356.35   11.45
   3  -8   5  376.86    9.29
  -3   8  -5  349.93   10.23
  -3  -8  -5  336.73    7.05
  -3   8  -5  322.63    8.77
  -3  -8  -6   40.10    4.06
   3  -8   6   40.58    2.84
  -3  -8  -6   40.85    2.27
  -3   8  -6   35.11    3.39
  -3   8  -6   32.93    2.93
  -3  -8  -7   19.26    3.28
   3  -8   7   14.25    1.88
  -3   8  -7   14.34    2.58
  -3  -8  -7   17.63    1.81
   3  -8   8   82.42    3.91
  -3  -8  -8   74.79    5.58
  -3  -8  -8   75.62    3.86
  -3   8  -8   84.06    5.44
  -3  -8  -9  535.29   16.20
   3  -8   9  688.52   12.83
  -3  -8  -9  663.56   14.05
  -3   8  -9  630.52   16.79
   3  -8  10   39.30    2.48
  -3  -8 -10   35.07    4.19
  -3   8 -10   45.30    4.81
  -3  -8 -10   44.04    3.54
  -3  -8 -11  485.42   15.06
  -3  -8 -11  513.46   13.36
  -3   8 -11  500.14   15.70
  -3  -8 -12  351.04   12.66
  -3   8 -12  354.56   13.55
  -3  -8 -12  352.03   11.49
  -3  -8 -13    6.73    2.76
  -3  -8 -13    3.46    2.17
  -3   8 -13   11.14    3.48
  -3  -8 -14    3.26    2.31
  -3  -8 -14   -0.36    2.38
  -3   8 -14   -1.99    3.61
  -3  -8 -15   71.86    5.77
  -3  -8 -15   57.52    5.23
  -3   8 -15   57.84    6.21
  -3  -8 -16   86.74    6.19
  -3   8 -16   65.00    6.91
  -3  -8 -16   71.46    6.11
  -3  -8 -17  356.91   12.47
  -3   8 -17  261.68   14.17
  -3  -8 -17  320.78   12.98
  -3  -8 -18    9.77    2.94
  -3   8 -18   13.00    4.62
  -3   8 -19  114.10    9.71
  -3  -8 -19  110.61    8.08
  -3  -8 -20  153.74    9.88
  -3   8 -20  168.91   12.10
  -3  -8 -21   14.58    3.79
  -3   8 -21   14.74    5.32
  -3   8 -22   11.69    6.08
  -3  -8 -22   -0.69    3.14
  -3  -8 -23   36.40    5.68
  -3   8 -23   64.71    8.47
  -3   8 -24   39.58    7.89
  -3  -8 -24   32.26    5.73
  -3   8 -25  127.56   11.74
   3   9 -28    1.78    4.55
   3  -9 -27   21.07    5.60
   3   9 -27   13.18    5.12
   3   9 -26   15.28    5.61
   3  -9 -26   15.88    4.86
   3   9 -25   33.89    6.35
   3  -9 -25   34.15    6.05
   3   9 -25   27.84    6.10
   3   9 -24   32.82    6.19
   3   9 -24   19.66    5.16
   3   9 -23  477.90   19.52
   3   9 -23  489.09   20.46
   3   9 -22   42.13    6.49
   3   9 -22   49.93    6.78
   3   9 -21  211.25   12.30
   3   9 -21  197.27   12.56
   3   9 -20    1.91    3.87
   3   9 -20    3.85    4.05
   3   9 -19  148.60   10.14
   3   9 -19  152.59   10.26
   3   9 -18    7.64    3.74
   3   9 -18    8.56    4.36
   3   9 -17   80.71    7.20
   3   9 -17   78.96    7.17
   3   9 -16   56.27    5.93
   3   9 -16   53.47    5.97
   3   9 -15 1115.10   26.98
   3   9 -15 1109.69   26.38
   3   9 -14   88.97    7.18
   3   9 -14   71.30    6.14
   3   9 -13  401.86   13.64
   3   9 -12    9.18    2.89
   3   9 -11  533.92   15.26
   3   9 -10   31.12    3.62
   3   9  -9  515.92   14.16
   3   9  -8   85.89    5.27
  -3  -9   7 1786.30   31.55
   3   9  -7 1847.33   31.99
  -3  -9   6   48.20    3.91
   3   9  -6   46.61    3.73
  -3  -9   5   57.46    4.18
   3   9  -5   54.60    4.00
  -3  -9   4   24.81    2.97
   3   9  -4   29.80    3.02
  -3  -9   3 1377.10   25.77
   3   9  -3 1357.63   25.21
  -3   9   3 1350.47   20.08
   3   9  -3 1485.09   21.01
  -3   9   3 1334.42   20.37
   3   9  -2   62.36    4.43
  -3   9   2   60.12    1.99
   3   9  -2   69.54    2.19
  -3  -9   2   59.15    4.32
  -3  -9   1  484.42   13.31
   3   9  -1  512.47   12.97
   3   9   0   32.38    3.24
  -3  -9   0   23.15    3.09
  -3  -9  -1 1378.69   26.62
   3   9   1 1372.75   25.61
  -3   9  -1 1356.67   23.46
  -3   9  -1 1389.82   19.32
   3  -9   2   33.27    1.69
  -3  -9  -2   39.33    3.94
  -3   9  -2   34.37    2.93
  -3   9  -2   34.44    1.87
  -3  -9  -3    7.89    2.55
  -3   9  -3    5.59    1.65
  -3   9  -3    4.22    1.01
  -3  -9  -4   70.09    5.14
  -3   9  -4   62.98    4.05
  -3   9  -4   54.57    3.17
  -3  -9  -5 1327.15   27.42
   3  -9   5 1397.22   23.91
  -3  -9  -5 1329.61   19.44
  -3   9  -5 1326.10   24.90
  -3   9  -5 1378.04   22.82
   3  -9   6  136.23    5.62
  -3  -9  -6  128.30    7.22
  -3   9  -6  131.79    6.30
  -3  -9  -6  125.02    3.96
  -3   9  -6  110.59    5.36
  -3  -9  -7  333.52   12.27
   3  -9   7  378.17    9.67
  -3  -9  -7  358.69    8.07
  -3   9  -7  360.82   11.31
  -3   9  -7  354.52   10.06
   3  -9   8    3.92    1.43
  -3  -9  -8   -0.13    1.94
  -3  -9  -8    1.87    1.23
  -3   9  -8    4.31    2.38
  -3   9  -8   -1.75    1.85
  -3  -9  -9  594.24   17.97
   3  -9   9  744.83   14.45
  -3   9  -9  694.44   17.98
  -3  -9  -9  716.38   14.39
   3  -9  10   24.68    2.29
  -3  -9 -10   12.84    2.93
  -3  -9 -10   23.15    2.60
  -3   9 -10   21.47    3.62
  -3  -9 -11   27.35    3.94
   3  -9  11   28.75    2.35
  -3   9 -11   31.84    4.38
  -3  -9 -11   29.15    3.20
  -3  -9 -12   46.29    5.09
  -3  -9 -12   41.11    3.92
  -3   9 -12   43.15    5.21
  -3  -9 -13 1022.15   24.30
  -3   9 -13  985.98   25.35
  -3  -9 -13  948.32   21.60
  -3  -9 -14   80.92    6.28
  -3   9 -14   60.38    6.16
  -3  -9 -14   73.30    5.59
  -3  -9 -15  183.50    9.38
  -3  -9 -15  139.62    7.87
  -3   9 -15  155.44   10.04
  -3  -9 -16    7.40    2.54
  -3   9 -16    4.02    3.10
  -3  -9 -16    4.74    2.27
  -3  -9 -17  128.12    7.76
  -3   9 -17   96.40    8.67
  -3  -9 -17  102.95    7.39
  -3   9 -18    4.69    3.33
  -3  -9 -18    2.86    3.31
  -3  -9 -19   67.05    6.52
  -3   9 -19   69.11    8.20
  -3  -9 -20   12.65    3.26
  -3   9 -20   14.28    5.05
  -3  -9 -21  404.87   16.25
  -3   9 -21  390.20   18.91
  -3   9 -22   32.55    6.66
  -3   9 -23   68.14    9.02
  -3   9 -24   19.93    6.76
  -3   9 -25   18.11    6.24
   3  10 -27   61.40    8.17
   3  10 -26    5.70    4.29
   3 -10 -25   53.36    6.89
   3  10 -25   31.76    6.31
   3  10 -25   37.24    6.56
   3  10 -24    2.59    3.86
   3 -10 -24    9.21    4.12
   3  10 -24   -3.26    4.54
   3  10 -23   64.42    8.08
   3  10 -23   59.45    7.38
   3  10 -22   48.48    7.16
   3  10 -22   61.29    7.47
   3  10 -21  527.51   19.87
   3  10 -21  519.13   20.59
   3  10 -20   19.60    4.97
   3  10 -20   22.18    5.36
   3  10 -19  257.81   13.02
   3  10 -19  238.98   13.10
   3  10 -18   12.17    4.17
   3  10 -18    4.92    3.41
   3  10 -17  115.04    8.31
   3  10 -17  121.72    8.59
   3  10 -16   18.22    3.90
   3  10 -16   17.79    4.48
   3  10 -15   22.45    4.50
   3  10 -15   18.03    4.00
   3  10 -14   35.82    4.91
   3  10 -14   43.19    5.05
   3  10 -13 1801.66   35.24
   3  10 -13 1812.42   35.64
   3  10 -12   30.53    4.52
   3  10 -12   35.85    4.65
   3  10 -11  220.72    9.59
   3  10 -11  225.27    9.65
   3  10 -10    4.30    2.10
   3  10 -10    2.82    2.03
   3  10  -9   21.76    3.28
   3  10  -9   22.00    3.06
   3  10  -8   -0.14    1.79
   3  10  -8   -0.15    1.80
  -3 -10   7   22.98    3.14
   3  10  -7   22.66    3.09
   3  10  -7   22.54    2.59
  -3 -10   6    9.13    2.31
   3  10  -6    8.04    2.19
   3  10  -6   11.37    2.15
  -3 -10   5 2191.93   36.94
   3  10  -5 2128.49   36.33
   3  10  -5 2151.72   32.78
  -3 -10   4   17.38    2.92
   3  10  -4   12.85    2.32
   3  10  -4   13.82    1.55
   3  10  -3   94.40    5.26
  -3  10   3   91.24    3.08
   3  10  -3   98.41    3.17
  -3 -10   3   89.13    5.48
  -3  10   2    0.33    0.60
   3  10  -2    1.47    1.61
  -3 -10   2    2.37    2.07
   3  10  -2    1.15    0.51
  -3 -10   1   34.44    3.85
   3  10  -1   29.81    3.18
  -3  10   1   29.86    1.29
   3  10   0   21.14    2.91
  -3 -10   0   25.31    3.41
  -3  10   0   18.65    1.02
   3  10   1   37.82    3.58
  -3 -10  -1   35.88    3.98
  -3  10  -1   34.27    2.89
  -3  10  -1   40.21    1.70
  -3 -10  -2   14.35    2.77
   3  10   2   14.03    2.61
  -3  10  -2   11.29    1.95
  -3  10  -2    9.55    1.17
  -3 -10  -3 1885.74   34.49
  -3  10  -3 1847.19   30.65
  -3  10  -3 1815.93   27.45
  -3 -10  -4   43.59    4.38
   3 -10   4   45.77    3.61
  -3  10  -4   41.43    3.49
  -3  10  -4   37.97    2.54
   3 -10   5    6.64    1.83
  -3 -10  -5    5.30    2.42
  -3  10  -5    3.70    1.67
  -3  10  -5    3.01    1.24
   3 -10   6    4.57    1.76
  -3 -10  -6    2.93    2.34
  -3  10  -6    3.40    1.84
  -3 -10  -6    3.69    0.87
  -3  10  -6    0.99    1.59
   3 -10   7  151.03    6.18
  -3 -10  -7  131.19    7.92
  -3 -10  -7  133.54    4.28
  -3  10  -7  141.88    6.99
  -3  10  -7  132.73    6.09
   3 -10   8   25.30    2.68
  -3 -10  -8   23.59    3.83
  -3  10  -8   23.51    3.26
  -3 -10  -8   25.31    2.06
  -3  10  -8   19.27    2.59
   3 -10   9  127.36    5.49
  -3 -10  -9   99.10    7.09
  -3  10  -9  108.20    6.72
  -3 -10  -9  115.23    4.70
  -3 -10 -10    2.36    2.59
   3 -10  10    3.08    1.68
  -3  10 -10    1.61    2.70
  -3 -10 -10    2.86    1.38
   3 -10  11 1173.62   20.22
  -3 -10 -11 1026.41   25.95
  -3  10 -11 1141.94   26.11
  -3 -10 -11 1075.24   21.26
  -3 -10 -12   51.58    5.49
  -3 -10 -12   52.36    3.99
  -3  10 -12   58.34    6.06
  -3 -10 -13    2.48    2.66
  -3 -10 -13    1.33    1.88
  -3  10 -13   -1.97    3.12
  -3 -10 -14   58.94    5.83
  -3  10 -14   45.67    5.71
  -3 -10 -14   47.90    4.63
  -3 -10 -15   97.03    7.26
  -3 -10 -15   76.18    5.75
  -3  10 -15   66.49    6.86
  -3 -10 -16   27.33    4.20
  -3 -10 -16   18.73    3.14
  -3  10 -16   15.66    3.76
  -3 -10 -17  104.56    7.42
  -3 -10 -17   86.43    6.54
  -3  10 -17  101.74    8.80
  -3  10 -18    5.36    4.52
  -3  10 -19  444.91   19.57
  -3  10 -20   39.67    6.94
  -3  10 -21   15.70    5.60
  -3  10 -22   43.95    7.28
  -3  10 -23   57.93    8.67
  -3  10 -24   15.86    5.43
  -3  10 -25   36.32    7.75
   3  11 -27    7.26    5.06
   3  11 -26   17.70    5.12
   3  11 -25   -4.72    4.75
   3  11 -25   -0.68    4.17
   3  11 -24   22.58    5.50
   3  11 -24   11.31    4.93
   3  11 -23   43.39    6.92
   3  11 -23   49.19    6.80
   3  11 -22   -2.13    4.71
   3  11 -22    1.37    4.06
   3  11 -21   75.20    8.30
   3  11 -21   77.78    8.00
   3  11 -20   76.31    8.25
   3  11 -20   74.41    7.89
   3  11 -19   70.88    7.19
   3  11 -19   63.89    7.03
   3  11 -18   15.33    4.53
   3  11 -18   11.42    4.10
   3  11 -17   18.65    4.38
   3  11 -17   13.25    4.23
   3  11 -16    5.21    3.20
   3  11 -16   12.60    3.68
   3  11 -15   46.14    5.42
   3  11 -15   53.59    5.75
   3  11 -14    2.56    2.64
   3  11 -14    2.33    3.06
   3  11 -13   38.59    4.80
   3  11 -13   45.94    5.10
   3  11 -12   84.64    6.43
   3  11 -12   95.45    6.49
   3  11 -11  156.55    7.93
   3  11 -11  173.80    8.45
   3  11 -10    8.05    2.70
   3  11 -10    7.30    2.23
   3  11  -9    3.10    2.20
   3  11  -9    3.92    2.19
  -3 -11   8    9.18    2.57
   3  11  -8    4.52    2.10
   3  11  -8    8.78    2.21
  -3 -11   7  370.66   11.98
   3  11  -7  380.35   11.76
   3  11  -7  364.20   10.20
   3  11  -6   76.54    5.15
  -3 -11   6   62.74    4.92
   3  11  -6   64.82    3.73
  -3 -11   5   10.49    2.55
   3  11  -5    8.31    2.27
   3  11  -5   11.28    1.63
  -3  11   4   46.49    2.56
   3  11  -4   46.93    3.96
   3  11  -4   45.64    2.37
  -3 -11   4   44.39    4.22
  -3  11   3  648.11   11.32
   3  11  -3  638.84   15.93
   3  11  -3  660.57   10.69
  -3 -11   3  633.47   16.57
  -3 -11   2   26.57    3.47
   3  11  -2   27.39    2.98
  -3  11   2   25.17    1.48
  -3 -11   1   38.64    3.97
   3  11  -1   36.70    3.57
  -3  11   1   37.80    1.59
  -3 -11   0   14.65    3.06
   3  11   0   12.97    2.41
  -3  11   0   13.06    0.95
   3  11   1  484.27   13.55
  -3 -11  -1  490.83   14.66
  -3  11  -1  459.06   11.38
  -3  11  -1  485.96    8.24
   3  11   2  181.60    8.09
  -3 -11  -2  180.37    8.71
  -3  11  -2  176.21    6.72
  -3  11  -2  182.81    4.62
  -3 -11  -3    5.23    2.39
   3  11   3    0.74    1.83
   3 -11   3    1.93    1.82
  -3  11  -3    2.74    1.72
  -3  11  -3    1.37    0.94
  -3 -11  -4    0.49    2.51
   3 -11   4    1.69    1.91
  -3  11  -4    3.29    1.89
  -3  11  -4   -0.25    1.19
   3 -11   5  369.11   11.00
  -3 -11  -5  352.11   13.12
  -3  11  -5  348.23   10.84
  -3  11  -5  371.20    9.32
   3 -11   6    7.99    2.09
  -3 -11  -6   10.78    3.02
  -3  11  -6    9.62    2.26
  -3  11  -6    5.49    1.58
   3 -11   7    9.21    2.15
  -3 -11  -7    9.53    2.95
  -3  11  -7    4.49    2.08
  -3 -11  -7    9.36    1.13
  -3  11  -7    9.48    1.87
   3 -11   8   19.99    2.74
  -3 -11  -8   22.30    3.81
  -3 -11  -8   17.82    1.67
  -3  11  -8   18.37    2.88
  -3  11  -8   20.67    2.82
  -3 -11  -9  163.52    9.43
   3 -11   9  208.59    7.65
  -3 -11  -9  190.23    5.84
  -3  11  -9  189.97    8.91
  -3  11  -9  205.78    8.07
  -3 -11 -10  178.21    9.96
   3 -11  10  218.88    7.65
  -3 -11 -10  202.44    6.58
  -3  11 -10  194.12    9.38
  -3 -11 -11   58.30    5.99
   3 -11  11   74.10    4.36
  -3  11 -11   56.73    5.71
  -3 -11 -12    4.83    3.11
  -3  11 -12    1.51    2.72
  -3 -11 -13  162.31    9.53
  -3  11 -13  131.55    8.83
  -3 -11 -14   14.86    3.72
  -3  11 -14   15.08    4.07
  -3 -11 -15   16.61    3.75
  -3  11 -15   12.73    3.64
  -3 -11 -16   17.20    3.78
  -3  11 -16   11.20    3.72
  -3 -11 -17    6.03    2.95
  -3  11 -17    3.74    3.29
  -3 -11 -18  122.86    8.31
  -3  11 -18  134.05   10.69
  -3  11 -19   82.28    8.85
  -3  11 -20    0.55    3.75
  -3  11 -21   48.41    7.68
  -3  11 -22   58.62    8.54
  -3  11 -23   25.47    6.28
  -3  11 -24   17.64    5.98
   3  12 -26    4.78    4.61
   3  12 -25   -6.40    4.87
   3  12 -25   -5.40    4.49
   3  12 -24   13.52    5.02
   3  12 -24   14.82    5.21
   3  12 -23   29.38    6.63
   3  12 -23   27.06    5.52
   3  12 -22   47.78    7.41
   3  12 -22   51.68    7.10
   3  12 -21   11.92    4.23
   3  12 -21   24.25    5.64
   3  12 -20    1.08    3.24
   3  12 -20    4.47    3.81
   3  12 -19   19.59    4.69
   3  12 -19   22.32    5.02
   3  12 -18   16.59    4.44
   3  12 -18    6.83    3.61
   3  12 -17    9.80    4.20
   3  12 -17    6.70    3.31
   3  12 -16    1.90    3.18
   3  12 -16    5.17    3.04
   3  12 -15   74.04    6.70
   3  12 -15   70.92    6.56
   3  12 -14    1.25    2.65
   3  12 -14    5.08    3.12
   3  12 -13    8.26    2.99
   3  12 -13   15.16    3.38
   3  12 -12   -0.90    2.83
   3  12 -12   11.48    3.26
   3  12 -11   11.16    2.87
   3  12 -11   13.64    2.96
   3  12 -10   -2.26    2.16
   3  12 -10    1.80    2.19
   3  12  -9   10.59    2.65
   3  12  -9   11.18    2.49
  -3 -12   8    4.63    2.23
   3  12  -8    4.99    2.19
   3  12  -8    8.66    2.25
   3  12  -7   79.50    5.36
  -3 -12   7   71.30    5.48
   3  12  -7   74.14    4.24
  -3 -12   6   30.37    3.74
   3  12  -6   27.10    3.56
   3  12  -6   27.95    2.48
   3  12  -5  100.46    5.97
   3  12  -5   91.12    3.81
  -3 -12   5   95.99    6.22
  -3  12   4   32.03    2.24
   3  12  -4   31.15    3.41
   3  12  -4   31.84    1.96
  -3 -12   4   25.35    3.55
  -3  12   3   55.02    2.58
   3  12  -3   51.46    4.30
   3  12  -3   56.36    2.07
  -3 -12   3   50.33    4.69
  -3 -12   2    1.08    1.98
   3  12  -2    1.09    1.83
  -3  12   2    2.28    0.83
  -3 -12   1    1.12    2.15
  -3  12   1    0.58    0.67
   3  12  -1    1.49    1.85
  -3 -12   0   18.48    3.24
   3  12   0   16.61    2.84
  -3  12   0   16.95    1.17
  -3 -12  -1    0.78    2.27
   3  12   1    2.74    1.99
  -3  12  -1    1.50    0.84
   3  12   2   89.71    5.91
   3 -12   2   78.57    5.31
  -3 -12  -2   83.24    6.39
  -3  12  -2   75.38    4.39
  -3  12  -2   87.71    3.11
  -3 -12  -3   73.95    6.11
   3  12   3   64.41    5.07
   3 -12   3   57.82    4.59
  -3  12  -3   56.00    4.01
  -3  12  -3   60.10    3.04
  -3 -12  -4    7.32    3.06
   3 -12   4    3.56    2.05
  -3  12  -4    2.42    1.76
  -3  12  -4    5.33    1.36
   3 -12   5  318.02   10.48
  -3 -12  -5  297.80   12.44
  -3  12  -5  291.83    9.94
  -3  12  -5  290.28    8.31
  -3 -12  -6    1.28    2.90
   3 -12   6    3.88    2.07
  -3  12  -6    2.98    1.97
  -3  12  -6   -3.34    1.96
  -3 -12  -7   29.43    4.72
   3 -12   7   29.05    3.38
  -3  12  -7   29.94    3.46
  -3  12  -7   28.36    2.94
   3 -12   8   12.75    2.60
  -3 -12  -8   10.84    2.95
  -3  12  -8   10.79    2.77
  -3  12  -8    9.89    2.23
  -3 -12  -9    5.92    3.09
   3 -12   9   13.67    2.56
  -3  12  -9   10.60    2.79
  -3  12  -9   12.20    2.49
   3 -12  10   39.82    3.58
  -3 -12 -10   28.60    4.59
  -3  12 -10   36.92    4.49
   3 -12  11    7.67    1.95
  -3 -12 -11    3.68    2.95
  -3  12 -11    6.28    2.71
  -3 -12 -12   35.85    5.11
  -3  12 -12   43.11    5.11
  -3 -12 -13  117.50    8.50
  -3  12 -13  109.67    8.20
  -3 -12 -14   51.16    5.89
  -3  12 -14   47.24    5.82
  -3 -12 -15    6.16    3.31
  -3  12 -15    8.81    3.52
  -3 -12 -16   14.36    3.97
  -3  12 -16   10.23    3.31
  -3 -12 -17   29.82    4.90
  -3  12 -17   26.20    5.17
  -3 -12 -18    6.07    3.02
  -3  12 -18    7.23    4.17
  -3  12 -19    1.48    3.86
  -3  12 -20   90.57    9.52
  -3  12 -21   55.37    8.07
  -3  12 -22   56.52    8.53
  -3  12 -23   -1.74    4.81
  -3  12 -24   15.88    5.97
   3  13 -26    8.09    5.36
   3  13 -25   11.86    4.30
   3  13 -25   11.62    5.47
   3  13 -24   16.25    4.97
   3  13 -24    8.71    4.88
   3 -13 -23   96.35    8.55
   3  13 -23   92.09    9.39
   3  13 -23   94.29    9.25
   3  13 -22  216.07   13.25
   3  13 -22  199.04   13.26
   3  13 -21   -4.84    3.92
   3  13 -21   -2.37    3.72
   3  13 -20    3.42    3.60
   3  13 -20    2.23    3.46
   3  13 -19   36.86    5.66
   3  13 -19   53.74    6.83
   3  13 -18   17.44    4.08
   3  13 -18    9.50    4.01
   3  13 -17   11.58    3.56
   3  13 -17   17.28    4.04
   3  13 -16   43.78    5.54
   3  13 -16   46.78    5.77
   3  13 -15  130.25    8.70
   3  13 -15  168.15    9.68
   3  13 -14  405.15   14.89
   3  13 -14  445.54   15.71
   3  13 -13   13.44    3.41
   3  13 -13   28.34    4.50
   3  13 -12    0.29    2.29
   3  13 -12   10.44    3.34
   3  13 -11   27.81    3.87
   3  13 -11   24.15    3.31
   3  13 -10   16.70    3.29
   3  13 -10   11.33    2.57
   3  13  -9    4.31    2.38
   3  13  -9    5.35    2.28
   3  13  -8  107.16    6.38
   3  13  -8  101.57    5.28
  -3 -13   8  102.82    6.75
   3  13  -7  138.46    7.30
   3  13  -7  139.65    5.76
  -3 -13   7  130.83    7.46
   3  13  -6  526.71   14.82
   3  13  -6  518.53   11.34
  -3 -13   6  514.50   15.61
  -3  13   5   51.47    3.15
   3  13  -5   45.00    4.43
   3  13  -5   48.16    2.80
  -3 -13   5   50.61    4.88
  -3  13   4   75.77    3.45
   3  13  -4   74.73    5.24
  -3 -13   4   67.76    5.68
  -3  13   3   32.22    2.08
   3  13  -3   30.27    3.38
  -3 -13   3   29.16    3.93
   3  13  -2   77.51    5.37
  -3 -13   2   85.35    6.23
   3  13  -1    9.00    2.31
  -3 -13   1    9.24    3.00
   3  13   0   70.04    5.15
  -3 -13   0   74.17    5.93
   3  13   1   89.61    5.87
  -3 -13  -1   79.90    6.37
   3 -13   1   72.44    5.62
   3  13   2  133.82    7.31
  -3 -13  -2  133.30    8.10
   3 -13   2  123.33    7.01
  -3  13  -2  132.89    5.94
   3 -13   3    0.57    2.04
   3  13   3    2.60    2.28
  -3 -13  -3    3.51    2.66
  -3  13  -3    1.99    1.62
   3 -13   4  371.66   12.23
  -3 -13  -4  380.22   14.43
   3  13   4  342.42   12.38
  -3  13  -4  347.63   10.80
  -3 -13  -5  146.05    9.08
   3 -13   5  142.04    7.21
  -3  13  -5  125.55    6.45
  -3 -13  -6  104.06    7.94
   3 -13   6  109.94    6.37
  -3  13  -6  107.06    6.07
  -3 -13  -7    4.91    2.99
   3 -13   7    3.41    2.15
  -3  13  -7    7.15    2.43
  -3 -13  -8   27.37    4.54
   3 -13   8   33.39    3.62
  -3  13  -8   24.97    3.50
  -3 -13  -9   48.86    5.67
   3 -13   9   61.04    4.70
  -3  13  -9   61.09    5.29
   3 -13  10   35.67    3.74
  -3 -13 -10   28.38    4.52
  -3  13 -10   33.67    4.49
  -3 -13 -11   30.94    4.87
  -3  13 -11   38.40    4.90
  -3 -13 -12  402.43   16.27
  -3  13 -12  369.65   14.49
  -3 -13 -13  129.63    9.40
  -3  13 -13  113.77    8.43
  -3 -13 -14  109.47    8.54
  -3  13 -14  104.75    8.44
  -3 -13 -15   34.34    5.18
  -3  13 -15   29.21    4.93
  -3 -13 -16    9.55    3.58
  -3  13 -16   10.25    3.86
  -3 -13 -17   54.33    6.31
  -3  13 -17   64.19    7.68
  -3 -13 -18   -3.66    3.54
  -3  13 -18    0.66    3.68
  -3  13 -19   42.07    6.75
  -3  13 -20  170.63   12.90
  -3  13 -21   39.88    7.01
  -3  13 -22   35.98    7.21
  -3  13 -23   28.43    6.94
   3  14 -26   17.12    5.58
   3  14 -25   -0.97    4.43
   3  14 -25   -0.62    4.23
   3  14 -24  104.41    9.93
   3  14 -24  113.02   10.88
   3 -14 -23    1.40    3.87
   3  14 -23    3.61    4.61
   3  14 -23   -1.74    5.24
   3 -14 -22   38.76    6.66
   3  14 -22   33.55    6.65
   3  14 -22   32.82    5.91
   3 -14 -21   14.48    5.01
   3  14 -21    9.40    4.52
   3  14 -21    9.31    4.68
   3  14 -20  320.23   15.59
   3  14 -20  349.83   16.59
   3  14 -19    3.49    3.40
   3  14 -19    4.80    3.54
   3  14 -18   24.48    4.91
   3  14 -18   22.55    4.68
   3  14 -17    4.34    2.87
   3  14 -17    4.04    3.57
   3  14 -16  117.32    8.54
   3  14 -16  127.03    8.86
   3  14 -15   13.53    3.86
   3  14 -15    3.98    2.72
   3  14 -14  264.81   11.92
   3  14 -14  301.53   13.06
   3  14 -13   47.29    5.80
   3  14 -13   33.22    4.65
   3  14 -12  891.15   21.82
   3  14 -12  935.16   23.22
   3  14 -11    1.43    2.62
   3  14 -11    8.06    2.65
   3  14 -10    6.16    2.79
   3  14 -10    7.44    2.52
   3  14  -9   -2.98    2.94
   3  14  -9    3.37    1.91
  -3 -14   9   -0.08    2.50
   3  14  -8   13.41    2.98
  -3 -14   8   11.78    3.03
   3  14  -7   12.53    3.05
  -3 -14   7   12.79    3.34
   3  14  -6  710.26   18.05
  -3 -14   6  691.66   19.17
   3  14  -5   55.39    5.04
  -3 -14   5   54.44    5.37
   3  14  -4  972.48   22.13
  -3 -14   4  965.66   23.59
   3  14  -3    2.95    1.99
  -3 -14   3    2.29    2.35
   3  14  -2    8.33    2.18
  -3 -14   2   10.28    3.02
   3  14  -1   -2.56    2.70
  -3 -14   1    0.91    2.37
   3 -14  -1   -0.87    2.67
   3  14   0    7.78    2.41
   3 -14   0    6.96    2.50
  -3 -14   0    9.54    3.13
   3  14   1   -1.17    2.16
  -3 -14  -1   -1.67    2.96
   3 -14   1   -5.07    3.04
   3  14   2  776.80   19.64
  -3 -14  -2  761.72   21.75
   3 -14   2  745.68   19.67
   3  14   3   39.67    4.69
  -3 -14  -3   45.44    5.74
   3 -14   3   36.32    4.30
  -3  14  -3   33.25    3.51
   3  14   4  915.61   22.48
  -3 -14  -4  937.19   25.20
   3 -14   4  938.52   22.02
  -3  14  -4  911.05   19.74
   3  14   5   18.63    3.53
   3 -14   5   16.13    3.10
  -3 -14  -5   26.06    4.92
  -3  14  -5   21.08    2.93
  -3 -14  -6   36.92    5.37
   3 -14   6   29.60    3.70
  -3  14  -6   30.14    3.55
  -3 -14  -7   13.63    4.03
   3 -14   7   13.30    3.00
  -3  14  -7   10.64    2.68
  -3 -14  -8    9.47    3.29
   3 -14   8    9.61    2.68
  -3  14  -8    3.21    2.04
  -3 -14  -9    1.16    3.64
   3 -14   9    0.54    2.04
  -3  14  -9    0.18    2.21
  -3 -14 -10  423.91   17.37
   3 -14  10  489.92   14.10
  -3  14 -10  455.31   15.22
  -3 -14 -11   28.54    5.42
  -3  14 -11   25.75    4.34
  -3 -14 -12  316.47   14.78
  -3  14 -12  314.53   13.37
  -3 -14 -13    5.09    3.51
  -3  14 -13    3.83    3.08
  -3 -14 -14   67.47    7.10
  -3  14 -14   66.13    6.86
  -3 -14 -15   11.03    3.70
  -3  14 -15    5.45    3.40
  -3 -14 -16   13.65    4.14
  -3  14 -16   16.24    4.24
  -3 -14 -17   -5.25    4.19
  -3  14 -17   -3.62    4.10
  -3 -14 -18  167.08   10.89
  -3  14 -18  163.90   11.94
  -3  14 -19   26.39    6.06
  -3  14 -20   41.80    7.36
  -3  14 -21    1.09    4.47
  -3  14 -22   86.43    9.98
  -3  14 -23   -4.99    4.97
   3  15 -25   -4.33    4.81
   3  15 -24   81.45    9.25
   3 -15 -23   15.58    4.70
   3  15 -23    9.45    4.65
   3 -15 -22  333.67   16.42
   3  15 -22  345.63   17.21
   3  15 -22  330.97   17.23
   3 -15 -21    3.50    3.88
   3  15 -21    0.44    3.73
   3  15 -21    0.62    4.22
   3 -15 -20   -1.86    3.65
   3  15 -20   -3.71    4.37
   3  15 -20    3.25    4.34
   3 -15 -19   -0.06    3.64
   3  15 -19   -2.08    4.30
   3  15 -19   11.34    4.11
   3  15 -18  133.35    9.75
   3  15 -18  132.90    9.69
   3  15 -17    1.27    2.90
   3  15 -17    7.51    4.02
   3  15 -16  256.90   12.47
   3  15 -16  252.19   12.54
   3  15 -15   19.17    4.17
   3  15 -15   26.74    5.08
   3  15 -14  547.26   18.12
   3  15 -13    2.79    2.88
   3  15 -12   12.14    3.30
   3  15 -11   10.44    3.18
   3  15 -10  229.11   10.34
  -3 -15   9    3.44    3.08
   3  15  -9    2.93    2.36
  -3 -15   8  402.82   14.54
   3  15  -8  415.99   13.78
   3  15  -7   13.39    3.03
  -3 -15   7   10.87    3.38
   3  15  -6  628.68   17.02
  -3 -15   6  582.86   17.98
   3  15  -5    0.54    2.00
  -3 -15   5   -4.37    2.96
   3  15  -4  197.50    8.99
  -3 -15   4  179.73    9.77
   3  15  -3   12.86    2.73
  -3 -15   3   15.52    3.60
   3 -15  -3   11.61    3.52
   3  15  -2  503.37   15.11
  -3 -15   2  511.02   16.88
   3 -15  -2  531.63   17.18
   3  15  -1   -1.00    2.71
  -3 -15   1    2.72    2.87
   3 -15  -1    5.07    3.00
   3  15   0  391.74   13.42
   3 -15   0  391.91   14.24
  -3 -15   0  379.55   14.67
   3  15   1   15.00    3.25
  -3 -15  -1   10.00    3.54
   3 -15   1    6.84    2.73
   3  15   2  238.77   10.31
  -3 -15  -2  258.27   12.14
   3 -15   2  251.14   10.99
  -3  15  -3    2.56    1.86
   3  15   3    6.29    2.75
   3 -15   3    4.40    2.51
  -3 -15  -3   11.60    4.13
   3  15   4  329.86   12.67
  -3 -15  -4  367.08   15.15
   3 -15   4  352.93   12.74
  -3  15  -4  342.64   11.05
   3 -15   5   15.33    3.10
   3  15   5   16.36    3.62
  -3 -15  -5   19.25    4.58
  -3  15  -5   17.83    3.18
   3  15   6  408.07   14.57
  -3 -15  -6  431.44   16.97
   3 -15   6  426.22   14.01
  -3  15  -6  390.18   12.76
   3 -15   7   -2.30    2.29
  -3 -15  -7   -2.35    3.09
  -3  15  -7   -2.09    2.34
   3 -15   8  297.22   11.29
  -3 -15  -8  271.52   14.01
  -3  15  -8  263.60   10.80
  -3 -15  -9    0.91    3.67
   3 -15   9    5.96    2.29
  -3  15  -9    0.48    2.50
  -3 -15 -10   37.25    5.70
   3 -15  10   39.52    4.33
  -3  15 -10   35.62    4.50
  -3 -15 -11   17.05    4.76
  -3  15 -11   15.57    3.71
  -3 -15 -12  477.48   19.18
  -3  15 -12  486.93   16.87
  -3 -15 -13   13.05    4.52
  -3  15 -13   18.82    4.25
  -3 -15 -14  317.05   15.46
  -3  15 -14  288.19   13.93
  -3 -15 -15    1.43    3.45
  -3  15 -15    7.78    3.94
  -3 -15 -16  109.19    9.07
  -3  15 -16  100.76    8.98
  -3 -15 -17   -8.45    4.39
  -3  15 -17    2.66    3.93
  -3 -15 -18   -1.28    3.89
  -3  15 -18   -1.45    3.80
  -3  15 -19    8.12    4.42
  -3  15 -20  239.47   15.37
  -3  15 -21   20.86    6.44
  -3  15 -22   89.06   10.53
   3 -16 -23   24.20    5.98
   3 -16 -22    4.68    3.96
   3 -16 -21   35.63    6.41
   3 -16 -20  106.47    9.55
   3 -16 -19    4.35    4.26
   3 -16 -18   71.26    7.68
   3  16 -18   67.70    7.43
   3 -16 -17    0.16    3.43
   3  16 -17    0.58    3.05
   3 -16 -16    4.55    3.58
   3  16 -16   -1.49    3.15
   3 -16 -15   40.07    6.19
   3  16 -15   41.10    5.47
   3  16 -14   37.71    5.25
   3  16 -13   49.02    5.50
   3  16 -12  237.47   11.16
   3  16 -11   21.87    3.96
   3  16 -10   97.51    6.88
   3  16  -9    2.36    2.45
  -3 -16   9    6.42    3.34
   3  16  -8    4.01    2.39
  -3 -16   8    6.38    3.27
   3  16  -7   25.33    3.74
   3 -16  -7   19.48    4.53
  -3 -16   7   22.39    4.31
   3  16  -6  127.29    7.50
   3 -16  -6  123.05    8.84
  -3 -16   6  120.15    8.09
   3  16  -5   63.29    5.47
   3 -16  -5   62.45    6.55
  -3 -16   5   63.25    6.20
   3  16  -4  230.18    9.97
   3 -16  -4  232.28   12.04
  -3 -16   4  233.18   11.17
   3  16  -3   49.33    4.80
  -3 -16   3   54.15    5.77
   3 -16  -3   45.07    5.44
   3  16  -2   56.65    5.07
  -3 -16   2   62.62    6.25
   3 -16  -2   65.63    6.35
   3  16  -1   -2.30    2.86
   3 -16  -1   -3.48    3.19
  -3 -16   1   -0.98    2.92
   3  16   0   40.27    4.36
  -3 -16   0   45.87    5.69
   3 -16   0   49.02    5.48
   3  16   1   14.20    3.18
  -3 -16  -1   12.24    3.92
   3 -16   1   13.05    3.58
   3  16   2  294.65   11.77
  -3 -16  -2  286.84   13.63
   3 -16   2  273.39   12.00
   3 -16   3   44.37    5.13
   3  16   3   50.48    5.21
  -3 -16  -3   52.31    6.46
   3  16   4   90.05    6.72
  -3 -16  -4   96.60    8.26
   3 -16   4   90.79    6.87
   3  16   5   80.61    6.38
   3 -16   5   80.73    6.49
  -3 -16  -5   69.85    7.42
   3 -16   6   -2.65    2.55
   3  16   6   -0.44    2.76
  -3 -16  -6   -1.46    3.70
   3  16   7    0.58    2.82
  -3 -16  -7   -3.86    3.75
   3 -16   7    0.25    2.66
  -3 -16  -8   48.77    6.61
   3 -16   8   52.48    5.09
  -3  16  -9    5.85    2.82
   3 -16   9    5.15    2.72
  -3 -16  -9    0.23    4.10
  -3  16 -10  189.14    9.49
  -3 -16 -10  180.58   11.74
  -3  16 -11   55.36    5.65
  -3 -16 -11   53.47    6.94
  -3  16 -12   23.90    4.20
  -3 -16 -12   26.90    5.64
  -3  16 -13   96.81    7.85
  -3 -16 -13   88.88    8.49
  -3  16 -14    0.22    2.86
  -3 -16 -14    5.50    4.14
  -3  16 -15   -1.90    3.22
  -3 -16 -15   -1.11    4.08
  -3  16 -16   45.47    6.71
  -3 -16 -16   49.56    6.85
  -3  16 -17    3.65    4.10
  -3 -16 -17   -6.27    4.21
  -3  16 -18   87.45    9.19
  -3 -16 -18  104.12    9.44
  -3  16 -19   38.17    6.77
  -3  16 -20   -4.45    4.57
  -3  16 -21   41.86    6.95
  -3  16 -22   15.90    6.03
   3 -17 -23    9.01    5.17
   3 -17 -22   -3.26    4.74
   3 -17 -21    2.31    4.65
   3 -17 -20   44.35    7.34
   3 -17 -19   -1.58    4.03
   3 -17 -18   -1.37    4.14
   3 -17 -17   50.43    6.98
   3 -17 -16   13.21    4.57
   3 -17 -15   13.95    4.73
   3 -17 -14    7.65    4.20
   3 -17 -13   -3.38    3.52
   3 -17 -12   60.29    7.08
   3 -17 -11    2.20    3.64
   3 -17 -10    9.88    3.85
   3  17 -10   16.83    3.49
  -3 -17   9  111.98    8.42
   3 -17  -9   92.24    8.42
   3  17  -9  112.52    7.40
   3 -17  -8   54.49    6.63
  -3 -17   8   71.16    6.89
   3  17  -8   72.00    5.83
   3 -17  -7   -4.93    3.93
  -3 -17   7   -2.15    3.41
   3  17  -7   -1.39    2.41
  -3 -17   6   -1.01    3.21
   3 -17  -6   -5.51    3.57
   3  17  -6    0.50    2.23
  -3 -17   5    3.34    3.33
   3 -17  -5   -4.50    3.64
   3  17  -5    1.96    2.54
  -3 -17   4    3.35    3.29
   3 -17  -4    4.67    2.95
   3  17  -4    5.20    2.83
   3 -17  -3    3.53    2.98
  -3 -17   3    0.52    3.09
   3  17  -3    1.57    2.18
  -3 -17   2   48.53    5.62
   3 -17  -2   57.52    6.29
   3  17  -2   49.90    5.04
   3 -17  -1  133.59    9.27
  -3 -17   1  133.25    9.23
   3  17  -1  128.80    7.69
   3 -17   0   57.62    6.14
  -3 -17   0   67.53    6.77
   3  17   0   60.10    5.43
   3 -17   1   -1.82    3.31
  -3 -17  -1    2.11    3.53
   3  17   1    0.22    2.51
   3 -17   2   25.17    4.47
  -3 -17  -2   21.36    4.87
   3  17   2   28.77    4.15
  -3 -17  -3   10.79    4.22
   3 -17   3    2.92    2.84
   3  17   3    7.04    2.93
   3  17   4    5.93    2.89
   3 -17   4    4.84    2.78
  -3 -17  -5   -0.19    3.49
   3 -17   5   -0.53    2.51
   3  17   5   -1.25    2.50
   3 -17   6   57.14    5.70
   3  17   6   53.86    5.64
  -3 -17  -6   55.88    7.12
   3 -17   7   96.77    7.13
  -3 -17  -7   98.95    8.93
   3  17   7   99.51    7.51
   3  17   8   13.17    3.21
   3 -17   8   20.40    3.66
  -3 -17  -8   12.96    4.17
  -3 -17  -9   -3.86    4.53
   3 -17   9   -0.51    2.76
  -3 -17 -10  103.28    9.25
  -3 -17 -11    2.65    3.81
  -3 -17 -12   20.88    4.82
  -3 -17 -13   -7.10    4.73
  -3 -17 -14   17.31    5.29
  -3 -17 -15   45.25    7.11
  -3 -17 -16    4.50    4.22
  -3 -17 -17   -9.04    5.07
  -3 -17 -18   91.21    9.36
   3 -18 -21   28.35    6.77
   3 -18 -20   10.24    5.13
   3 -18 -19    1.06    4.27
   3 -18 -18   16.01    5.20
   3 -18 -17    7.03    4.58
   3 -18 -16    7.99    4.55
   3 -18 -15   47.81    6.91
   3 -18 -14   14.85    4.75
   3 -18 -13   60.83    7.52
   3 -18 -12   21.55    5.46
   3 -18 -11    1.10    3.59
   3 -18 -10    2.54    3.81
   3 -18  -9   -1.96    3.58
  -3 -18   9    3.45    3.22
   3 -18  -8   -0.08    3.49
  -3 -18   8    3.57    3.55
   3 -18  -7   21.11    4.73
  -3 -18   7   24.79    4.79
   3 -18  -6   11.12    3.54
  -3 -18   6   11.73    3.94
   3 -18  -5  158.68   10.76
  -3 -18   5  162.21   10.37
  -3 -18   4   27.75    5.05
   3 -18  -4   25.38    5.12
  -3 -18   3   -2.66    3.24
   3 -18  -3    3.44    3.27
  -3 -18   2   -4.57    3.34
   3 -18  -2   -3.44    3.96
   3 -18  -1   -4.62    3.46
  -3 -18   1    2.30    3.28
   3 -18   0   17.00    4.07
  -3 -18   0   24.08    4.93
   3 -18   1    1.29    2.99
  -3 -18  -1    0.65    3.67
  -3 -18  -2    7.70    4.02
   3 -18   2   17.61    4.25
   3 -18   3  180.06   10.36
  -3 -18  -3  166.61   11.45
   3 -18   4   37.80    5.30
  -3 -18  -4   36.98    6.26
   3 -18   5    9.04    3.33
  -3 -18  -5   16.82    4.78
  -3 -18  -6    4.87    4.08
   3 -18   6    2.25    2.85
   3  18   7    7.32    3.01
   3 -18   7   11.43    3.34
  -3 -18  -7   10.58    4.27
  -3 -18  -8   17.34    4.94
   3  18   8   24.49    4.21
   3 -18   8   24.45    4.31
  -3 -18  -9    5.07    4.29
   3  18   9    5.55    3.06
  -3 -18 -10   -3.97    4.42
  -3 -18 -11   39.20    6.56
  -3 -18 -12   26.84    5.84
  -3 -18 -13   40.95    6.70
  -3 -18 -14   13.38    5.12
  -3 -18 -15   20.65    5.81
  -3 -18 -16   38.71    6.68
  -3 -18 -17    2.18    4.15
  -3 -18 -18   10.29    5.17
   3 -19 -19   19.23    6.21
   3 -19 -18    4.31    4.42
   3 -19 -17   17.99    6.13
   3 -19 -16   -0.42    4.00
   3 -19 -15  149.65   12.02
   3 -19 -14    0.05    4.15
   3 -19 -13   78.98    8.75
   3 -19 -12    0.25    3.76
   3 -19 -11   35.10    6.27
   3 -19 -10   -0.29    3.87
   3 -19  -9   19.81    5.04
  -3 -19   8    2.92    3.34
   3 -19  -8    7.68    4.39
   3 -19  -7  169.45   11.76
  -3 -19   7  164.24   10.72
   3 -19  -6    0.32    3.62
  -3 -19   6    5.87    3.61
  -3 -19   5   15.79    4.58
   3 -19  -5   19.10    4.89
  -3 -19   4    0.05    3.17
   3 -19  -4    5.16    3.85
   3 -19  -3   81.05    8.00
  -3 -19   3   91.73    8.23
  -3 -19   2    2.97    3.51
   3 -19  -2    3.08    3.54
   3 -19  -1   29.88    4.97
  -3 -19   1   22.73    4.85
  -3 -19   0    0.86    3.47
   3 -19   0    4.53    3.59
  -3 -19  -1  124.27    9.89
   3 -19   1  132.08    9.70
  -3 -19  -2    9.57    4.41
   3 -19   2   -0.31    3.23
   3 -19   3   -1.25    3.17
  -3 -19  -3    2.29    3.45
   3 -19   4   -1.12    3.31
  -3 -19  -4   -1.17    3.71
   3 -19   5  178.69   10.59
  -3 -19  -5  173.42   12.32
  -3 -19  -6    9.46    4.81
   3 -19   6   -0.71    2.99
   3 -19   7   46.78    5.79
  -3 -19  -7   41.73    6.92
   3 -19   8   20.20    4.23
  -3 -19  -8   11.88    4.77
  -3 -19  -9   48.16    7.02
  -3 -19 -10    3.31    4.11
  -3 -19 -11   21.40    6.08
  -3 -19 -12    3.98    4.35
  -3 -19 -13  165.64   12.59
  -3 -19 -14    0.70    4.17
  -3 -19 -15   28.50    6.74
  -3 -19 -16   33.41    6.68
  -3 -19 -17   17.25    5.63
  -3 -19 -18    9.82    5.52
   3 -20 -17   11.19    5.36
   3 -20 -16   10.95    5.13
   3 -20 -15   23.69    6.49
   3 -20 -14   17.01    6.10
   3 -20 -13  175.57   13.02
   3 -20 -12    4.00    4.51
   3 -20 -11  204.10   13.72
   3 -20 -10   -2.42    4.08
   3 -20  -9    6.31    4.46
   3 -20  -8    4.47    4.15
  -3 -20   8    3.40    3.90
   3 -20  -7  150.94   11.47
  -3 -20   7  145.97   10.29
   3 -20  -6    5.97    4.21
  -3 -20   6   12.01    4.86
  -3 -20   5  313.56   15.11
   3 -20  -5  346.48   16.79
  -3 -20   4   14.63    4.86
   3 -20  -4   11.79    5.40
  -3 -20   3  203.79   12.25
   3 -20  -3  193.63   12.70
  -3 -20   2    9.88    4.62
   3 -20  -2   -2.33    3.90
  -3 -20   1    0.88    3.55
   3 -20  -1   -1.13    3.47
  -3 -20   0   -0.62    3.92
   3 -20   0    1.01    3.43
   3 -20   1  194.32   12.28
  -3 -20  -1  186.41   12.30
   3 -20   2   11.69    4.71
  -3 -20  -2   -1.08    4.19
   3 -20   3  271.57   13.66
  -3 -20  -3  282.86   15.58
  -3 -20  -4   21.24    5.75
   3 -20   4    5.92    3.27
   3 -20   5  136.25    9.60
  -3 -20  -5  114.22   10.40
  -3 -20  -6   -0.16    4.22
   3 -20   6    4.57    3.55
  -3 -20  -7    0.09    4.26
   3 -20   7   -1.32    3.27
  -3 -20  -8    8.22    4.74
  -3 -20  -9  133.06   11.81
  -3 -20 -10   -0.17    5.05
  -3 -20 -11  141.26   12.12
  -3 -20 -12    4.83    4.83
  -3 -20 -13   31.18    6.70
  -3 -20 -14    4.88    4.58
  -3 -20 -15    0.64    5.38
  -3 -20 -16   23.52    6.47
   3 -21 -14   11.41    5.36
   3 -21 -13   38.96    7.20
   3 -21 -12    4.17    4.20
   3 -21 -11    3.45    4.07
   3 -21 -10   31.48    6.53
   3 -21  -9  153.83   12.02
   3 -21  -8   68.58    8.73
  -3 -21   8   72.61    7.92
   3 -21  -7   70.66    8.28
  -3 -21   7   79.19    8.35
   3 -21  -6   -4.28    4.41
  -3 -21   6    3.43    3.88
   3 -21  -5   19.57    5.04
  -3 -21   5   17.40    4.83
  -3 -21   4    3.74    3.78
   3 -21  -4    0.07    3.84
  -3 -21   3   18.62    5.15
   3 -21  -3   14.90    5.10
  -3 -21   2   52.83    7.07
   3 -21  -2   51.83    7.26
   3 -21  -1  276.33   15.11
  -3 -21   1  260.06   14.76
  -3 -21   0   65.26    8.23
   3 -21   0   71.43    8.03
   3 -21   1   42.56    6.50
  -3 -21  -1   27.61    5.61
   3 -21   2   -4.11    4.19
  -3 -21  -2   -2.37    4.11
  -3 -21  -3    3.48    3.89
   3 -21   3   12.07    4.49
  -3 -21  -4   -4.52    4.57
   3 -21   4   -0.88    3.97
  -3 -21  -5   47.85    7.68
   3 -21   5   54.59    7.00
  -3 -21  -6   60.19    8.32
   3 -21   6   55.08    6.80
   3 -21   7  184.00   11.48
  -3 -21  -7  194.45   13.96
  -3 -21  -8   32.38    6.57
  -3 -21  -9    9.39    4.97
  -3 -21 -10   -1.00    4.37
  -3 -21 -11   38.16    7.27
  -3 -21 -12   13.04    6.20
  -3 -21 -13   69.03    9.25
   3 -22 -11   58.97    8.35
   3 -22 -10   62.43    8.49
   3 -22  -9    4.80    4.69
   3 -22  -8   28.59    6.35
  -3 -22   7   61.92    7.99
   3 -22  -7   58.51    8.23
   3 -22  -6   21.07    5.84
  -3 -22   6   26.60    5.80
   3 -22  -5   27.23    6.26
  -3 -22   5   12.57    5.07
   3 -22  -4   39.40    7.30
  -3 -22   4   27.98    6.13
  -3 -22   3   74.02    8.52
   3 -22  -3   55.83    7.95
  -3 -22   2   75.57    8.42
   3 -22  -2   80.90    9.13
  -3 -22   1   -0.50    3.99
   3 -22  -1    5.28    4.59
  -3 -22   0   30.89    6.31
   3 -22   0   34.36    6.43
   3 -22   1   78.14    8.58
  -3 -22  -1   93.71    9.73
  -3 -22  -2   32.22    6.82
   3 -22   2   40.10    6.91
  -3 -22  -3   29.26    6.27
   3 -22   3   34.56    6.32
   3 -22   4   39.44    6.40
  -3 -22  -4   43.21    7.25
  -3 -22  -5   29.03    6.71
   3 -22   5   52.67    6.87
  -3 -22  -6   60.61    8.99
   3 -22   6   56.25    7.28
  -3 -22  -7    3.97    4.81
  -3 -22  -8   28.86    7.08
  -3 -22  -9   78.32    9.77
   3 -23  -7   -1.28    4.78
  -3 -23   7   -0.28    4.33
  -3 -23   6    7.90    4.65
   3 -23  -6    2.38    4.67
   3 -23  -5    4.23    4.94
  -3 -23   5   -2.83    4.81
   3 -23  -4    2.01    4.57
  -3 -23   4    6.81    4.51
   3 -23  -3    4.39    4.95
  -3 -23   3   -4.44    4.42
  -3 -23   2   10.34    5.06
   3 -23  -2   22.49    6.36
  -3 -23   1    4.75    4.56
   3 -23  -1    8.41    5.60
   3 -23   0    5.22    5.18
  -3 -23   0    6.61    4.57
  -3 -23  -1   13.29    5.80
   3 -23   1   13.56    5.37
  -3 -23  -2    1.67    4.47
   3 -23   2    9.01    4.64
  -3 -23  -3   11.89    5.07
   3 -23   3   11.79    5.23
  -3 -23  -4    5.79    5.12
   3 -23   4    2.93    3.97
  -3 -23  -5    7.61    5.20
   3 -23   5   -0.10    4.28
   3 -23   6    4.40    4.19
   3 -24  -1   -4.38    5.12
   3 -24   0    6.29    4.94
   3 -24   1    3.56    4.63
   3 -24   2   16.87    5.67
   3 -24   3   -1.77    4.36
   3 -24   4    1.72    4.88
   3 -24   5   -6.88    4.57
   4   0 -30   31.89    6.88
   4   0 -29    0.98    4.41
   4   0 -28  458.43   20.68
   4   0 -27   16.98    6.09
   4   0 -21   -5.22    3.90
   4   0 -20 1049.83   27.59
   4   0 -19   11.11    4.17
   4   0 -18  535.06   17.83
   4   0 -17    0.45    2.82
   4   0 -16 1016.21   24.80
   4   0 -15    2.22    2.45
   4   0 -14  120.37    7.11
   4   0 -13   -0.11    2.03
   4   0 -12 1746.98   31.61
   4   0 -11   21.69    4.65
   4   0 -10  865.78   18.14
   4   0  -9    1.25    1.73
   4   0  -8 3287.21   48.04
   4   0  -7    2.85    1.43
   4   0  -6  435.88    9.80
   4   0  -5    0.75    0.96
   4   0  -4  798.60   14.11
   4   0  -3    0.33    0.89
   4   0  -2  272.52    6.63
   4   0  -1    0.20    0.94
  -4   0   0 6677.25   88.71
  -4   0  -1   -0.03    1.03
  -4   0  -2  113.29    4.38
  -4   0  -3   -0.43    1.10
  -4   0  -4 1880.57   29.59
   4   0   5    0.99    1.00
  -4   0  -5   11.09    2.77
   4   0   6   80.01    2.64
  -4   0  -6   72.48    4.36
   4   0   7    2.17    0.87
  -4   0  -7    7.88    2.52
  -4   0  -8 6809.23   95.20
  -4   0  -9    6.62    2.83
  -4   0 -10  559.92   15.50
  -4   0 -11    1.19    2.14
  -4   0 -12  369.18   13.34
  -4   0 -13    0.39    2.50
  -4   0 -14  212.52   11.08
  -4   0 -15   -4.42    4.07
  -4   0 -16 1867.73   40.48
  -4   0 -17   -1.02    3.42
  -4   0 -18   15.18    3.72
  -4   0 -19   -5.44    4.75
  -4   0 -20   41.70    6.19
  -4   0 -21   -6.02    5.35
  -4   0 -22   75.36    8.39
  -4   0 -23   -7.28    4.30
  -4   0 -24  529.43   22.20
  -4   0 -25   14.84    5.69
  -4   0 -26   13.00    5.50
  -4   0 -27    7.43    5.54
   4  -1 -30   13.87    5.75
   4   1 -30   13.14    6.43
   4   1 -29   -0.04    4.12
   4  -1 -29    6.71    5.30
   4  -1 -28   36.29    7.47
   4   1 -28   30.46    6.56
   4   1 -27  110.56   10.41
   4  -1 -27  131.32   11.43
   4   1 -22    3.78    3.48
   4   1 -21   -2.49    4.04
   4   1 -20   10.97    3.60
   4  -1 -20    7.90    3.55
   4  -1 -19  157.91    9.37
   4   1 -19  155.95    9.86
   4  -1 -18 1002.79   25.65
   4   1 -18 1021.57   26.36
   4  -1 -17  118.05    8.07
   4   1 -17  114.64    8.13
   4  -1 -16  568.83   17.40
   4   1 -16  566.51   17.50
   4   1 -15    4.37    2.57
   4  -1 -15    0.33    2.57
   4  -1 -14   11.00    2.84
   4   1 -14   12.93    3.02
   4   1 -13    5.26    2.27
   4  -1 -13    1.67    2.07
   4  -1 -12  153.32    7.34
   4   1 -12  164.73    7.59
   4  -1 -11  297.48    9.74
   4   1 -11  290.05    9.78
   4   1 -10 3602.98   53.71
   4  -1 -10 3568.47   53.47
   4   1  -9  311.88    9.39
   4  -1  -9  315.46    9.12
   4   1  -8  613.01   13.49
   4  -1  -8  620.03   13.11
   4   1  -7    4.20    1.29
   4  -1  -7    3.11    1.37
   4  -1  -6    5.08    1.21
   4   1  -6    3.60    1.31
   4   1  -5    6.04    1.31
   4  -1  -5    5.79    1.26
   4   1  -4   73.44    3.49
   4  -1  -4   77.76    3.14
   4   1  -3  235.86    6.45
   4  -1  -3  225.80    5.61
   4  -1  -2 7269.04   93.99
   4   1  -2 7109.55   95.31
   4  -1  -1  916.12   14.75
   4   1  -1  896.57   15.88
  -4   1   0  852.66   15.28
  -4  -1   0  842.49   14.80
  -4   1  -1    3.04    1.27
  -4  -1  -1    1.37    0.92
  -4   1  -2  592.13   12.28
  -4  -1  -2  610.33   11.83
  -4  -1  -3   17.37    1.85
  -4   1  -3   14.40    1.88
  -4  -1  -4  186.13    6.06
  -4   1  -4  187.47    6.38
  -4   1  -5    6.80    1.92
  -4  -1  -5    3.68    1.71
   4  -1   6 1605.45   21.83
  -4   1  -6 1526.68   26.93
  -4  -1  -6 1530.36   26.38
   4  -1   7  412.20    6.68
  -4   1  -7  404.91   11.29
  -4  -1  -7  415.38   11.12
  -4   1  -8   30.99    3.59
  -4  -1  -8   27.12    3.37
  -4   1  -9   22.16    3.30
  -4  -1  -9   24.60    3.36
  -4  -1 -10  171.83    8.03
  -4   1 -10  169.99    8.22
  -4   1 -11    5.81    2.67
  -4  -1 -11    2.38    2.10
  -4  -1 -12   66.82    5.60
  -4   1 -12   63.60    5.68
  -4   1 -13    9.14    3.11
  -4  -1 -13    1.69    2.91
  -4   1 -14  641.04   19.80
  -4  -1 -14  611.55   19.01
  -4  -1 -15  315.93   13.64
  -4   1 -15  294.63   13.54
  -4   1 -16   55.75    6.18
  -4  -1 -16   65.83    6.60
  -4   1 -17   18.34    4.05
  -4  -1 -17   16.71    4.04
  -4   1 -18  207.12   12.10
  -4  -1 -18  199.68   11.86
  -4  -1 -19   10.51    3.57
  -4   1 -19    7.52    3.69
  -4   1 -20  122.46    9.88
  -4  -1 -20  105.85    9.16
  -4   1 -21   -1.60    4.45
  -4  -1 -21   -2.39    5.73
  -4  -1 -22  190.09   12.73
  -4   1 -22  213.89   13.82
  -4   1 -23  156.31   12.14
  -4  -1 -23  140.63   11.58
  -4  -1 -24   98.03   10.10
  -4   1 -24  125.91   11.35
  -4  -1 -25   18.05    6.02
  -4   1 -25   21.81    6.63
  -4  -1 -26  109.45   10.90
  -4   1 -26  128.97   11.63
  -4  -1 -27   19.37    6.21
  -4   1 -27   25.86    6.34
   4   2 -30   18.55    6.53
   4  -2 -30   27.22    6.96
   4   2 -29   71.80    9.17
   4  -2 -29   79.18    9.42
   4   2 -28   11.44    5.25
   4  -2 -28   18.51    5.90
   4   2 -27   11.03    5.19
   4   2 -26  128.68   11.11
   4   2 -23   21.27    4.77
   4   2 -22   94.34    8.50
   4   2 -21  123.78    9.34
   4   2 -20   83.12    7.77
   4   2 -19   -2.02    3.98
   4  -2 -18   97.23    7.05
   4   2 -18   95.40    7.74
   4   2 -17   48.31    5.57
   4  -2 -17   50.64    5.36
   4  -2 -16   11.07    3.40
   4   2 -16    7.41    3.04
   4  -2 -15   25.88    3.61
   4   2 -15   26.39    3.90
   4   2 -14  140.51    7.61
   4  -2 -14  139.70    7.64
   4  -2 -13   81.82    5.71
   4   2 -13  100.46    6.17
   4   2 -12   92.48    5.83
   4  -2 -12   89.29    5.67
   4   2 -11   12.27    2.90
   4  -2 -11    8.53    2.51
   4   2 -10   24.20    3.12
   4  -2 -10   21.67    2.77
   4   2  -9   12.22    2.60
   4  -2  -9   11.61    2.44
   4  -2  -8   58.92    3.71
   4   2  -8   63.75    4.05
   4   2  -7   79.54    4.27
   4  -2  -7   80.20    3.87
   4   2  -6  169.20    5.94
   4  -2  -6  160.16    5.15
   4   2  -5  132.75    5.11
   4  -2  -5  135.34    4.29
   4  -2  -4   84.05    3.09
   4   2  -4   86.57    3.94
   4  -2  -3   34.69    1.89
   4   2  -3   35.68    2.50
  -4   2   3   34.31    1.92
   4   2  -2   81.28    3.82
  -4   2   2   79.98    2.85
   4  -2  -2   81.68    2.79
   4  -2  -1    0.19    0.61
   4   2  -1    0.91    1.04
  -4   2   0  434.79    9.76
  -4  -2  -1  383.57    8.51
  -4   2  -1  389.42    9.22
  -4  -2  -2  359.04    8.09
  -4   2  -2  336.71    8.75
  -4  -2  -3  151.48    5.03
  -4   2  -3  144.18    5.43
  -4  -2  -4   18.31    1.99
  -4   2  -4   16.23    2.16
  -4  -2  -5   12.84    2.13
  -4   2  -5    8.70    1.88
  -4   2  -6  506.27   12.65
  -4  -2  -6  533.36   12.13
  -4   2  -7   25.00    3.20
  -4  -2  -7   29.21    3.08
  -4  -2  -8  373.53    8.58
  -4  -2  -8  360.92   10.66
  -4   2  -8  377.17   11.30
  -4  -2  -9  470.29   10.07
  -4   2  -9  482.78   13.80
  -4  -2  -9  499.77   13.32
  -4  -2 -10   59.98    3.11
  -4  -2 -10   64.17    5.00
  -4   2 -10   54.22    4.71
  -4  -2 -11   39.57    4.35
  -4   2 -11   40.31    4.51
  -4  -2 -12   -1.03    2.36
  -4   2 -12   -2.77    2.98
  -4   2 -13    7.98    2.84
  -4  -2 -13   11.26    2.84
  -4  -2 -14  259.18   11.59
  -4   2 -14  263.26   12.32
  -4  -2 -15   -6.19    4.81
  -4   2 -15   -4.39    4.94
  -4   2 -16   45.12    5.60
  -4  -2 -16   52.49    5.62
  -4   2 -17  203.57   11.93
  -4  -2 -17  207.32   11.69
  -4  -2 -18   -1.22    3.74
  -4   2 -18   -3.77    4.07
  -4   2 -19   11.01    3.72
  -4  -2 -19   13.31    3.50
  -4   2 -20  -10.10    5.44
  -4  -2 -20   -7.66    4.59
  -4  -2 -21   54.71    6.56
  -4   2 -21   46.58    6.83
  -4  -2 -22  167.79   11.73
  -4   2 -22  182.15   12.88
  -4   2 -23    9.02    4.90
  -4  -2 -23    2.31    4.31
  -4   2 -24   35.22    7.44
  -4  -2 -24   26.53    6.36
  -4  -2 -25  182.84   13.35
  -4   2 -25  184.26   13.79
  -4   2 -26   41.85    7.87
  -4  -2 -26   20.19    5.98
  -4  -2 -27   21.04    6.44
   4  -3 -30   31.29    7.11
   4   3 -29   23.40    6.53
   4  -3 -29   24.24    6.46
   4  -3 -28   22.02    6.09
   4   3 -28   33.52    6.99
   4   3 -27   44.40    7.52
   4   3 -26   82.09    8.89
   4   3 -24    9.20    4.56
   4   3 -23   -0.81    3.64
   4   3 -22   22.78    5.17
   4   3 -21   77.85    7.34
   4   3 -20    0.70    4.12
   4   3 -19   53.35    6.15
   4   3 -18   85.14    7.19
   4   3 -17  105.46    7.84
   4   3 -16   53.35    5.52
   4  -3 -16   55.19    5.18
   4   3 -15  100.91    7.03
   4  -3 -15  106.13    6.87
   4  -3 -14   41.02    4.40
   4   3 -14   40.33    4.32
   4  -3 -13   51.83    4.51
   4   3 -13   56.22    4.83
   4   3 -12   23.66    3.44
   4  -3 -12   16.05    2.79
   4  -3 -11   30.19    3.36
   4   3 -11   30.61    3.44
   4   3 -10   67.94    4.59
   4  -3 -10   71.07    4.70
   4   3  -9   38.51    3.45
   4  -3  -9   37.74    3.34
   4  -3  -8  116.16    5.01
   4   3  -8  116.13    5.48
   4   3  -7  412.11   10.70
   4  -3  -7  423.77    9.79
   4   3  -6    8.11    1.70
   4  -3  -6    8.23    1.40
   4   3  -5  296.70    8.29
   4  -3  -5  291.00    6.73
   4   3  -4  375.90    9.29
   4  -3  -4  372.82    7.32
   4  -3  -3    3.47    0.71
  -4   3   3    3.28    0.74
   4   3  -3    3.92    1.32
   4  -3  -2  151.49    3.55
  -4   3   2  143.39    3.60
   4   3  -2  150.05    5.39
   4  -3  -1  192.11    4.17
   4   3  -1  186.65    6.20
  -4   3   0   60.06    3.31
  -4   3  -1  638.18   13.16
  -4  -3  -1  645.71   11.77
  -4  -3  -2   10.81    1.52
  -4   3  -2    7.53    1.65
  -4  -3  -3    4.92    1.45
  -4  -3  -3    3.37    1.10
  -4   3  -3    3.05    1.40
  -4  -3  -4  141.97    5.19
  -4  -3  -4  138.59    4.97
  -4   3  -4  149.34    5.87
  -4  -3  -5   10.52    1.80
  -4  -3  -5   11.39    1.98
  -4   3  -5   11.89    2.41
  -4  -3  -6  107.47    4.62
  -4   3  -6  111.98    5.65
  -4  -3  -6  123.56    5.11
  -4  -3  -7   10.94    1.76
  -4   3  -7   10.67    2.45
  -4  -3  -7   12.10    2.06
  -4  -3  -8  110.28    4.72
  -4  -3  -8  119.64    5.66
  -4   3  -8  112.28    6.07
  -4  -3  -9  583.23   12.51
  -4  -3  -9  606.68   14.91
  -4   3  -9  600.14   15.82
  -4  -3 -10    0.91    1.20
  -4  -3 -10    4.76    2.22
  -4   3 -10   -3.26    2.64
  -4  -3 -11    8.90    1.64
  -4  -3 -11   11.38    2.83
  -4   3 -11    7.11    2.69
  -4  -3 -12  124.62    5.01
  -4   3 -12  117.63    7.76
  -4  -3 -12  118.56    7.22
  -4  -3 -13   26.84    2.43
  -4  -3 -13   14.03    2.98
  -4   3 -13   13.37    3.25
  -4  -3 -14   83.12    4.08
  -4   3 -14   55.31    5.60
  -4  -3 -14   59.40    5.44
  -4   3 -15   15.54    3.53
  -4  -3 -15   14.57    3.36
  -4   3 -16  192.56   11.06
  -4  -3 -16  192.80   10.66
  -4  -3 -17  203.79   11.37
  -4   3 -17  183.64   11.34
  -4   3 -18   11.16    3.61
  -4  -3 -18    9.78    3.47
  -4   3 -19    2.32    3.97
  -4  -3 -19    5.74    3.42
  -4  -3 -20   40.49    5.81
  -4   3 -20   42.66    6.13
  -4  -3 -21    2.71    4.57
  -4   3 -21   10.55    4.74
  -4   3 -22  126.42   11.08
  -4  -3 -22  102.51    9.70
  -4  -3 -23   35.46    6.56
  -4   3 -23   65.03    8.72
  -4   3 -24  198.51   14.27
  -4  -3 -24  194.83   13.19
  -4  -3 -25  109.78   10.48
  -4   3 -25  122.02   11.44
  -4  -3 -26   10.98    5.16
  -4   3 -26   19.48    6.40
  -4  -3 -27   22.25    6.02
   4  -4 -30   35.50    7.36
   4   4 -29    5.47    5.00
   4  -4 -29    2.87    5.17
   4   4 -28   16.55    5.96
   4  -4 -28   18.29    5.61
   4   4 -27  266.73   15.55
   4   4 -26   15.78    5.60
   4   4 -25   16.91    5.54
   4   4 -25    9.58    4.77
   4   4 -24   80.09    8.16
   4   4 -23   77.24    8.33
   4   4 -22    0.35    3.69
   4   4 -21    4.81    3.79
   4   4 -20    5.26    3.84
   4   4 -19  696.03   21.88
   4   4 -18    3.96    3.08
   4   4 -17   99.02    7.42
   4   4 -16  166.65    9.20
   4   4 -15  292.78   11.84
   4  -4 -14   -0.21    2.16
   4   4 -14    2.16    2.23
   4   4 -13   37.20    4.37
   4  -4 -13   26.80    3.29
   4  -4 -12   33.10    3.62
   4   4 -12   31.27    3.84
   4   4 -11 1869.04   32.61
   4  -4 -11 1769.07   31.64
   4   4 -10   17.05    2.84
   4  -4 -10   17.63    2.80
   4  -4  -9  366.82   10.18
   4   4  -9  368.34   10.85
   4   4  -8  176.68    7.02
   4  -4  -8  177.33    6.39
   4   4  -7  899.19   18.13
   4  -4  -7  915.67   16.81
   4   4  -6   12.98    2.15
   4  -4  -6   14.55    1.86
   4   4  -5   66.77    3.89
   4  -4  -5   66.27    2.89
  -4   4   4  107.77    3.40
   4   4  -4  112.67    5.08
   4  -4  -4  118.96    3.48
   4   4  -3 1340.95   23.27
  -4   4   3 1342.97   19.25
   4  -4  -3 1365.94   19.07
   4   4  -2   27.84    2.48
  -4   4   2   25.21    1.22
   4  -4  -2   28.83    1.22
   4  -4  -1 1702.25   22.95
   4   4  -1 1781.94   28.21
  -4   4   0  156.23    5.58
  -4  -4  -1 1019.92   18.42
  -4   4  -1 1023.31   18.43
  -4  -4  -2    9.94    1.83
  -4  -4  -2    7.22    1.27
  -4   4  -2    7.87    1.72
  -4  -4  -3   17.08    2.22
  -4   4  -3   10.25    1.92
  -4  -4  -3   12.28    1.54
  -4  -4  -4  175.80    6.31
  -4   4  -4  188.19    6.80
  -4  -4  -4  179.28    5.58
  -4  -4  -5  757.25   15.00
  -4  -4  -5  714.63   14.15
  -4   4  -5  718.31   15.85
  -4  -4  -6  102.91    4.83
  -4   4  -6  109.14    5.61
  -4  -4  -6  108.21    4.76
  -4  -4  -7 1473.98   25.49
  -4   4  -7 1544.48   27.79
  -4  -4  -7 1526.66   25.73
  -4  -4  -8   63.05    4.10
  -4   4  -8   60.55    4.86
  -4  -4  -8   67.13    4.35
  -4  -4  -9  418.43   10.91
  -4  -4  -9  460.33   12.18
  -4   4  -9  429.84   13.15
  -4  -4 -10   20.21    2.42
  -4   4 -10   23.72    3.53
  -4  -4 -10   23.26    3.03
  -4  -4 -11   -0.76    1.44
  -4  -4 -11   -0.59    2.25
  -4   4 -11   -3.95    2.81
  -4  -4 -12  181.85    6.74
  -4   4 -12  168.18    9.17
  -4  -4 -12  160.89    8.23
  -4  -4 -13  207.07    7.24
  -4  -4 -13  180.98    9.25
  -4   4 -13  178.75    9.93
  -4  -4 -14  109.42    5.13
  -4  -4 -14   76.16    6.31
  -4   4 -14   82.52    6.88
  -4  -4 -15  683.60   20.97
  -4   4 -15  708.79   22.42
  -4   4 -16   18.29    3.93
  -4  -4 -16   20.21    4.03
  -4  -4 -17   65.46    6.47
  -4   4 -17   65.19    6.92
  -4   4 -18   46.84    6.29
  -4  -4 -18   51.69    5.54
  -4  -4 -19   23.78    4.25
  -4   4 -19   30.96    5.71
  -4   4 -20  112.64    9.98
  -4  -4 -20  102.38    8.92
  -4  -4 -21   12.27    4.06
  -4   4 -21   22.53    5.65
  -4   4 -22   37.71    7.06
  -4  -4 -22   13.34    4.42
  -4   4 -23  301.39   17.01
  -4  -4 -23  258.65   14.91
  -4   4 -24   41.54    7.61
  -4  -4 -24   45.09    7.24
  -4   4 -25   47.36    8.43
  -4  -4 -25   40.64    7.69
  -4  -4 -26   60.40    8.50
  -4   4 -26   66.25    9.32
  -4  -4 -27   34.91    7.03
   4  -5 -30   37.75    7.79
   4   5 -29   31.45    7.17
   4  -5 -29   32.24    7.03
   4   5 -28   11.23    4.75
   4  -5 -28   23.55    6.07
   4   5 -27   53.31    7.93
   4   5 -26   18.73    5.79
   4   5 -25  495.40   20.40
   4   5 -25  498.60   21.08
   4   5 -24   18.51    5.90
   4   5 -24    6.19    4.05
   4   5 -23   42.51    6.52
   4   5 -22   35.63    6.01
   4   5 -21   40.87    6.32
   4   5 -20    7.51    4.18
   4   5 -19  181.88   10.88
   4   5 -18    5.72    3.75
   4   5 -17 1326.82   30.51
   4   5 -16   13.11    3.70
   4   5 -15   25.16    3.93
   4   5 -14   12.35    3.13
   4   5 -13    1.59    2.25
   4   5 -12    1.66    2.22
   4   5 -11  965.24   21.03
   4   5 -10   24.63    3.57
   4  -5 -10   19.01    2.60
   4  -5  -9 2171.33   34.66
   4   5  -9 2200.47   36.72
   4   5  -8    0.20    1.97
   4  -5  -8    3.47    1.64
   4   5  -7   28.76    2.98
   4  -5  -7   28.92    2.48
   4   5  -6    7.72    2.26
   4  -5  -6    0.99    1.21
   4   5  -5   11.24    2.20
   4  -5  -5   11.76    1.38
  -4   5   4   -1.01    0.72
   4   5  -4   -0.01    1.53
   4  -5  -4    1.12    0.87
  -4   5   3 1845.80   25.16
   4   5  -3 1887.23   30.51
   4  -5  -3 1877.27   25.31
   4   5  -2    1.83    1.50
   4   5  -1 2859.30   42.87
  -4  -5   1 2784.70   42.15
   4   5   0    0.11    1.70
  -4   5   0    1.68    1.59
   4   5   0    1.89    0.76
  -4  -5  -1  467.45   11.40
  -4   5  -1  495.89   11.23
   4  -5   1  480.98    7.93
  -4  -5  -2   61.28    3.89
  -4  -5  -2   59.92    2.82
  -4   5  -2   65.63    4.03
   4  -5   2   61.27    2.52
  -4  -5  -3   52.15    3.62
  -4   5  -3   46.76    3.53
  -4  -5  -3   55.69    2.73
  -4  -5  -4    1.79    1.81
  -4  -5  -4   -0.19    1.04
  -4   5  -4   -1.81    2.09
  -4  -5  -5  985.54   19.35
  -4  -5  -5 1021.64   17.48
  -4   5  -5  978.22   19.84
  -4  -5  -6   16.29    2.93
  -4  -5  -6    9.38    2.36
  -4   5  -6   17.45    2.89
  -4  -5  -7 1176.64   22.32
  -4   5  -7 1208.34   23.74
  -4  -5  -7 1206.37   21.47
  -4  -5  -8    2.22    1.76
   4  -5   8    1.86    0.71
  -4   5  -8    3.11    2.43
  -4  -5  -8    2.94    1.73
  -4  -5  -9  298.15    9.64
  -4   5  -9  339.33   11.44
  -4  -5  -9  348.37   10.16
  -4  -5 -10  121.15    5.98
  -4   5 -10  138.47    7.60
  -4  -5 -10  144.02    6.91
  -4  -5 -11   90.62    5.14
  -4  -5 -11   92.22    5.89
  -4   5 -11   86.46    6.35
  -4  -5 -12    4.58    1.85
  -4  -5 -12    0.91    2.37
  -4   5 -12    2.34    2.67
  -4  -5 -13  764.41   16.82
  -4   5 -13  700.98   20.74
  -4  -5 -13  675.05   18.90
  -4  -5 -14   25.42    3.10
  -4  -5 -14   24.78    3.81
  -4   5 -14   22.74    4.55
  -4  -5 -15  442.42   11.83
  -4   5 -15  355.86   15.34
  -4  -5 -15  347.52   13.88
  -4   5 -16   -6.23    4.61
  -4  -5 -16   -3.15    4.16
  -4  -5 -17  231.75   11.61
  -4   5 -17  214.60   12.43
  -4   5 -18  114.12    9.51
  -4  -5 -18   94.67    7.87
  -4  -5 -19   72.53    6.87
  -4   5 -19   81.81    8.28
  -4  -5 -20   -9.29    4.62
  -4   5 -20    3.86    3.99
  -4   5 -21  275.65   15.76
  -4  -5 -21  253.02   13.85
  -4  -5 -22   14.92    4.56
  -4   5 -22   26.66    6.74
  -4   5 -23   81.77    9.50
  -4  -5 -23   62.56    7.90
  -4   5 -24    5.67    5.18
  -4  -5 -24   12.47    5.11
  -4   5 -25  129.10   12.19
  -4  -5 -25  112.95   10.21
  -4  -5 -26   52.80    7.62
  -4   5 -26   57.66    8.39
  -4  -5 -27   38.03    7.39
   4  -6 -30    4.68    5.64
   4   6 -29  133.86   12.05
   4  -6 -29  140.51   11.81
   4   6 -28  115.78   10.86
   4  -6 -28  101.70   10.24
   4   6 -27  171.43   12.72
   4   6 -26    0.41    4.52
   4   6 -26    1.43    4.48
   4   6 -25   46.44    7.12
   4   6 -25   62.02    8.10
   4   6 -24    1.05    4.34
   4   6 -24   17.08    5.21
   4   6 -23  235.56   13.44
   4   6 -23  234.90   13.88
   4   6 -22   36.88    6.11
   4   6 -21  539.20   20.61
   4   6 -20  230.16   12.75
   4   6 -19  279.19   13.51
   4   6 -18    4.20    3.57
   4   6 -17    5.13    3.69
   4   6 -16   22.46    4.37
   4   6 -15  549.45   17.00
   4   6 -14  121.85    7.72
   4   6 -13  992.23   22.81
   4   6 -12  176.64    8.46
   4   6 -11  344.47   11.42
   4   6 -10    6.04    2.60
   4   6  -9   75.80    4.96
   4   6  -8   61.43    4.35
   4   6  -7 1059.29   20.91
   4   6  -6  249.70    8.48
   4   6  -5 1166.90   21.94
   4   6  -4   79.39    4.50
  -4   6   4   73.45    2.44
   4   6  -3  114.81    5.53
   4   6  -2   -0.12    1.60
  -4  -6   2    2.77    1.94
   4   6  -1  599.28   13.86
  -4  -6   1  577.74   13.36
   4   6   0  303.38    9.18
  -4  -6   0  269.61    8.65
  -4   6   0  293.44    8.20
   4   6   0  284.13    5.98
  -4  -6  -1 1917.19   32.00
   4   6   1 1974.03   27.49
  -4   6  -1 1955.38   31.19
  -4  -6  -2  358.96   10.36
  -4   6  -2  371.84    9.98
   4  -6   2  369.71    6.77
  -4  -6  -3 1172.16   21.74
  -4  -6  -3 1064.21   17.88
  -4   6  -3 1178.14   21.20
  -4  -6  -4    4.83    1.99
  -4   6  -4    2.08    1.87
  -4  -6  -4    0.36    1.09
  -4  -6  -5   -0.27    1.66
  -4  -6  -5    1.53    1.06
  -4   6  -5    1.11    1.85
  -4  -6  -6    1.58    1.81
  -4   6  -6    0.77    1.78
  -4  -6  -6    0.84    1.24
  -4  -6  -7 1011.73   21.23
  -4  -6  -7 1069.59   19.30
  -4   6  -7 1103.76   22.21
   4  -6   8  267.99    5.98
  -4  -6  -8  240.15    9.01
  -4   6  -8  256.17    9.70
  -4  -6  -8  262.31    8.20
   4  -6   9 1216.88   17.33
  -4  -6  -9 1008.56   22.54
  -4   6  -9 1128.91   24.56
  -4  -6  -9 1137.78   22.06
  -4  -6 -10  200.53    8.44
  -4  -6 -10  240.11    8.61
  -4   6 -10  235.18    9.97
  -4  -6 -11  443.58   13.03
  -4  -6 -11  490.53   13.76
  -4   6 -11  481.44   15.36
  -4  -6 -12    4.02    2.18
  -4  -6 -12    4.52    2.26
  -4   6 -12    5.07    3.04
  -4  -6 -13   50.31    4.36
  -4   6 -13   35.03    4.81
  -4  -6 -13   45.45    4.65
  -4  -6 -14   21.97    3.16
  -4  -6 -14   10.69    2.85
  -4   6 -14   17.30    4.11
  -4  -6 -15  671.56   16.14
  -4   6 -15  568.86   19.89
  -4  -6 -15  538.59   17.60
  -4   6 -16  104.66    8.67
  -4  -6 -16  101.43    7.31
  -4   6 -17  249.95   13.56
  -4  -6 -17  256.30   12.10
  -4   6 -18   56.33    6.95
  -4  -6 -18   50.86    5.47
  -4   6 -19  131.46   10.49
  -4  -6 -19  113.08    8.70
  -4   6 -20   14.93    4.81
  -4  -6 -20    4.26    3.94
  -4   6 -21   56.95    8.13
  -4  -6 -21   32.15    5.60
  -4   6 -22   25.78    6.73
  -4  -6 -22   25.43    5.54
  -4  -6 -23  303.18   15.53
  -4   6 -23  332.17   17.98
  -4  -6 -24   59.93    7.73
  -4   6 -24   71.45    9.85
  -4   6 -25   86.83   10.24
  -4  -6 -25   67.14    8.29
  -4  -6 -26    9.49    5.27
  -4  -6 -27   15.26    5.20
   4  -7 -30   26.29    6.31
   4   7 -29   -3.13    5.14
   4  -7 -29   13.38    6.08
   4   7 -28   60.59    8.53
   4  -7 -28   69.02    8.60
   4   7 -27    8.52    4.95
   4  -7 -27   14.39    5.66
   4   7 -26   32.83    6.86
   4   7 -26   28.85    5.97
   4   7 -25   47.08    7.29
   4   7 -25   39.63    6.77
   4   7 -24   22.47    5.62
   4   7 -24   34.24    6.24
   4   7 -23  247.15   14.53
   4   7 -23  248.63   13.86
   4   7 -22   10.19    4.89
   4   7 -22   26.51    5.80
   4   7 -21   12.44    4.40
   4   7 -20  268.34   13.80
   4   7 -19  121.20    9.13
   4   7 -18   67.95    6.69
   4   7 -17  245.78   11.77
   4   7 -16  117.52    8.19
   4   7 -15  504.85   16.25
   4   7 -14   27.79    4.04
   4   7 -13  218.07    9.70
   4   7 -12  617.73   16.71
   4   7 -11  555.64   15.36
   4   7 -10  206.29    8.62
   4   7  -9  429.01   12.41
   4   7  -8  489.61   13.36
   4   7  -7  796.51   17.62
   4   7  -6   40.83    3.59
   4   7  -5  475.91   12.38
  -4  -7   4  840.21   17.32
   4   7  -4  836.80   17.41
  -4   7   4  777.55   12.06
   4   7  -3 1100.50   21.42
  -4  -7   3 1104.53   21.22
   4   7  -2  219.50    8.01
  -4  -7   2  229.28    8.14
   4   7  -1  334.04   10.13
  -4  -7   1  328.65    9.96
   4   7  -1  351.96    6.70
  -4  -7   0  652.11   15.20
   4   7   0  643.23   15.31
  -4   7   0  652.26   13.90
   4   7   0  664.40   10.50
  -4  -7  -1  383.40   10.96
  -4   7  -1  373.50   10.03
   4   7   1  389.82    6.95
   4  -7   2   11.82    0.99
  -4  -7  -2   14.52    2.59
  -4   7  -2   10.25    2.21
   4   7   2   12.67    1.21
  -4  -7  -3  703.42   16.36
  -4  -7  -3  720.55   12.11
  -4   7  -3  705.02   15.51
  -4  -7  -4  527.01   13.65
  -4   7  -4  495.67   12.62
  -4  -7  -4  482.99    9.69
  -4  -7  -5  686.38   16.53
  -4  -7  -5  682.20   12.67
  -4   7  -5  706.30   16.00
  -4  -7  -6   58.84    4.58
  -4   7  -6   52.35    4.12
  -4  -7  -6   57.38    3.06
   4  -7   7    4.98    1.17
  -4  -7  -7    9.84    2.50
  -4  -7  -7    7.09    1.59
  -4   7  -7    7.37    2.36
  -4  -7  -8  234.85    9.44
   4  -7   8  279.60    6.77
  -4   7  -8  262.46   10.04
  -4  -7  -8  274.22    8.03
   4  -7   9   23.46    1.87
  -4  -7  -9   24.48    3.55
  -4   7  -9   27.15    3.89
  -4  -7  -9   22.59    2.76
  -4  -7 -10    2.50    2.51
   4  -7  10    0.22    0.78
  -4   7 -10    1.02    2.38
  -4  -7 -10    0.58    1.64
  -4  -7 -11  213.74    9.13
  -4   7 -11  226.84   10.43
  -4  -7 -11  223.98    8.64
  -4  -7 -12  154.20    7.75
  -4   7 -12  148.78    8.92
  -4  -7 -12  147.92    7.39
  -4  -7 -13  264.28   10.20
  -4  -7 -13  231.83   10.05
  -4   7 -13  244.51   11.81
  -4  -7 -14   33.33    4.00
  -4  -7 -14   33.56    4.06
  -4   7 -14   28.63    4.89
  -4  -7 -15   11.92    2.66
  -4  -7 -15    8.37    2.70
  -4   7 -15    7.91    3.18
  -4  -7 -16  149.74    7.58
  -4  -7 -16  113.99    7.84
  -4   7 -16  116.79    9.25
  -4   7 -17   12.09    3.88
  -4  -7 -17    6.56    3.16
  -4   7 -18   35.35    6.33
  -4  -7 -18   40.68    5.32
  -4  -7 -19  207.30   11.64
  -4   7 -19  219.07   13.75
  -4  -7 -20  113.53    8.84
  -4   7 -20  106.20   10.19
  -4  -7 -21   85.02    8.14
  -4   7 -21   78.82    9.02
  -4  -7 -22   35.23    6.39
  -4   7 -22   33.71    7.25
  -4  -7 -23   88.36    8.58
  -4   7 -23   78.95    9.40
  -4   7 -24   80.70   10.34
  -4  -7 -24   82.79    8.77
  -4  -7 -25   26.79    6.25
  -4   7 -25   36.90    7.81
  -4  -7 -26   40.31    7.24
   4  -8 -30  100.29   10.58
   4  -8 -29   27.49    6.37
   4   8 -28   36.95    7.60
   4  -8 -28   29.44    6.23
   4  -8 -27    9.16    5.23
   4   8 -27    9.95    5.24
   4   8 -26    8.27    4.62
   4   8 -26   -0.33    4.24
   4   8 -25  100.86    9.42
   4   8 -25   79.04    9.19
   4   8 -24   13.77    4.69
   4   8 -24   11.64    5.01
   4   8 -23    9.58    4.71
   4   8 -23   11.15    4.51
   4   8 -22  310.08   15.02
   4   8 -22  308.91   15.96
   4   8 -21  124.13    9.60
   4   8 -21  115.21    9.92
   4   8 -20   60.02    7.29
   4   8 -20   60.79    7.27
   4   8 -19    1.73    3.55
   4   8 -18    9.49    3.40
   4   8 -17  139.39    8.90
   4   8 -16  121.08    8.38
   4   8 -15   20.97    4.04
   4   8 -14  411.57   14.16
   4   8 -13  135.21    7.95
   4   8 -12   17.78    3.32
   4   8 -11   10.89    2.75
   4   8 -10   68.95    5.11
   4   8  -9   59.75    4.79
   4   8  -8  111.46    6.03
   4   8  -7   22.68    3.11
   4   8  -6  744.44   16.97
  -4  -8   5  141.42    6.45
   4   8  -5  138.07    6.35
  -4  -8   4   11.77    2.35
   4   8  -4   12.86    2.39
  -4   8   4   10.13    0.99
   4   8  -3  308.60   10.02
  -4  -8   3  316.50    9.97
   4   8  -2  182.43    7.51
  -4  -8   2  192.50    7.67
   4   8  -1   19.91    1.29
  -4  -8   1   20.93    3.00
   4   8  -1   17.97    2.62
   4   8   0   85.83    5.13
  -4   8   0   88.16    4.54
   4   8   0   87.88    2.38
  -4  -8   0   84.70    5.24
   4   8   1   26.72    1.24
  -4   8  -1   26.22    2.79
  -4  -8  -1   29.99    3.45
   4   8   1   22.90    2.89
   4  -8   2  662.58   10.17
  -4   8  -2  663.11   14.75
  -4  -8  -2  656.09   16.05
   4  -8   3   13.41    1.23
  -4  -8  -3   15.94    2.84
  -4   8  -3   12.80    2.25
  -4  -8  -4    3.60    2.06
  -4  -8  -4    3.48    0.89
  -4   8  -4    3.38    1.63
  -4  -8  -5  274.46   10.22
  -4  -8  -5  274.42    6.58
  -4   8  -5  281.34    9.43
  -4  -8  -6   72.59    5.30
  -4   8  -6   70.10    4.82
  -4  -8  -6   60.49    3.19
  -4  -8  -7   46.47    4.41
   4  -8   7   41.10    2.78
  -4  -8  -7   46.04    2.88
  -4   8  -7   43.49    4.01
  -4  -8  -8    0.60    2.02
   4  -8   8    0.64    1.05
  -4  -8  -8    3.19    1.38
  -4   8  -8    1.13    1.87
  -4  -8  -9  111.76    6.94
   4  -8   9  141.04    4.81
  -4  -8  -9  133.95    5.69
  -4   8  -9  125.09    7.27
  -4  -8 -10  639.08   18.45
   4  -8  10  805.26   13.79
  -4   8 -10  778.63   20.18
  -4  -8 -10  775.25   16.86
  -4  -8 -11    2.94    2.34
  -4   8 -11    5.70    3.10
  -4  -8 -11    6.82    2.28
  -4  -8 -12   12.41    3.18
  -4   8 -12   10.65    3.31
  -4  -8 -12   10.56    2.29
  -4  -8 -13  375.86   13.10
  -4   8 -13  368.98   14.78
  -4  -8 -13  364.62   12.31
  -4  -8 -14   13.64    3.04
  -4  -8 -14   12.86    2.81
  -4   8 -14    8.21    3.33
  -4  -8 -15   47.50    4.81
  -4   8 -15   28.48    4.92
  -4  -8 -15   34.58    4.32
  -4  -8 -16    6.72    2.66
  -4   8 -16    0.59    3.59
  -4  -8 -16    5.92    2.48
  -4  -8 -17    9.84    2.71
  -4   8 -17   11.41    4.08
  -4  -8 -18  314.77   13.73
  -4   8 -18  301.59   15.84
  -4  -8 -19    7.33    3.22
  -4   8 -19    5.10    4.22
  -4  -8 -20    9.50    4.18
  -4   8 -20    4.36    3.78
  -4   8 -21  166.22   12.62
  -4  -8 -21  156.84   10.55
  -4  -8 -22    5.74    4.11
  -4   8 -22    5.74    4.48
  -4   8 -23   15.18    6.02
  -4  -8 -23   13.25    4.49
  -4   8 -24   15.87    6.43
  -4   8 -25   11.79    5.76
   4  -9 -28   36.99    6.52
   4   9 -28   25.32    6.33
   4   9 -27   28.86    6.39
   4  -9 -27   13.15    5.09
   4   9 -27   25.65    6.29
   4   9 -26   34.87    6.50
   4   9 -26   28.58    6.36
   4   9 -25   42.88    7.30
   4   9 -25   37.19    7.13
   4   9 -24    6.39    4.36
   4   9 -24   23.74    5.53
   4   9 -23    1.17    4.01
   4   9 -23   10.64    4.63
   4   9 -22    1.89    3.86
   4   9 -22    4.99    4.04
   4   9 -21   52.67    7.03
   4   9 -21   64.00    7.22
   4   9 -20  126.65    9.42
   4   9 -20  116.73    9.34
   4   9 -19    8.82    4.16
   4   9 -19    1.63    3.39
   4   9 -18   48.31    6.03
   4   9 -17   10.81    3.31
   4   9 -16    1.09    2.96
   4   9 -15   19.81    4.30
   4   9 -14    4.86    3.09
   4   9 -13    5.69    3.06
   4   9 -12  254.48   10.62
   4   9 -11   19.30    3.38
   4   9 -10  106.03    6.57
   4   9  -9    4.25    2.08
   4   9  -8   28.04    3.38
   4   9  -7    6.75    2.11
   4   9  -6  114.40    6.04
  -4  -9   5    1.94    1.84
   4   9  -5    2.65    2.02
  -4  -9   4  101.01    5.66
   4   9  -4   99.93    5.63
  -4   9   4   92.94    2.71
   4   9  -3    0.70    1.79
  -4  -9   3    2.05    1.76
   4   9  -2  181.23    7.60
  -4  -9   2  180.76    7.70
   4   9  -1    0.60    0.49
   4   9  -1    0.82    1.80
  -4  -9   1   -0.11    1.73
   4   9   0  222.41    8.64
  -4  -9   0  218.18    8.60
  -4   9  -1    1.73    1.42
  -4  -9  -1    2.83    1.81
   4   9   1    2.20    1.85
   4  -9   2  156.94    3.47
  -4   9  -2  190.87    7.08
  -4  -9  -2  182.29    8.16
   4  -9   3  100.03    3.17
  -4  -9  -3  106.76    6.33
  -4   9  -3  108.34    5.49
  -4  -9  -4  102.47    6.33
  -4   9  -4   96.68    5.33
  -4  -9  -5   10.29    2.92
  -4  -9  -5   12.01    1.31
  -4   9  -5    8.60    2.20
  -4  -9  -6  246.25   10.30
   4  -9   6  266.98    8.00
  -4  -9  -6  239.51    6.42
  -4   9  -6  264.98    9.52
  -4  -9  -7   56.49    5.16
   4  -9   7   66.40    3.83
  -4   9  -7   59.85    4.73
  -4  -9  -7   55.77    3.11
  -4  -9  -8   74.96    6.00
   4  -9   8   96.02    4.49
  -4  -9  -8   99.04    4.32
  -4   9  -8   86.87    5.86
   4  -9   9   59.80    3.50
  -4  -9  -9   50.05    5.02
  -4  -9  -9   56.40    3.70
  -4   9  -9   57.61    5.16
  -4  -9 -10  140.47    8.21
   4  -9  10  180.71    5.75
  -4  -9 -10  161.79    6.66
  -4   9 -10  158.49    8.58
  -4  -9 -11   78.20    6.13
  -4  -9 -11   83.89    4.96
  -4   9 -11   96.34    7.03
  -4  -9 -12   -0.36    2.40
  -4  -9 -12    0.54    2.09
  -4   9 -12    0.77    2.94
  -4  -9 -13   64.90    5.87
  -4   9 -13   55.47    6.14
  -4  -9 -13   62.22    5.00
  -4  -9 -14  181.22    9.30
  -4   9 -14  154.56   10.00
  -4  -9 -14  152.52    8.05
  -4  -9 -15   79.23    6.47
  -4   9 -15   57.45    6.45
  -4  -9 -15   60.95    5.36
  -4  -9 -16   23.09    3.80
  -4   9 -16   25.38    4.78
  -4  -9 -16   21.76    3.56
  -4   9 -17  133.12   10.30
  -4  -9 -17  131.03    8.30
  -4   9 -18   19.68    4.99
  -4  -9 -18   12.60    3.74
  -4   9 -19   76.59    8.53
  -4  -9 -19   85.57    7.30
  -4   9 -20   21.56    5.46
  -4   9 -21   79.77    9.46
  -4   9 -22   42.95    7.37
  -4   9 -23   70.62    9.24
  -4   9 -24    7.05    5.76
   4  10 -28   30.60    6.61
   4  10 -27   28.43    6.76
   4  10 -27   32.51    6.90
   4  10 -26   16.88    5.27
   4  10 -26   15.95    5.30
   4  10 -25   -3.35    4.72
   4  10 -25    3.30    3.98
   4  10 -24   13.41    4.89
   4  10 -24   24.96    5.71
   4  10 -23   38.18    6.30
   4  10 -23   34.68    6.59
   4  10 -22  102.13    9.09
   4  10 -22   88.24    9.27
   4  10 -21   18.80    5.14
   4  10 -21   20.02    4.70
   4  10 -20   89.10    8.31
   4  10 -20   89.75    8.16
   4  10 -19   75.70    7.52
   4  10 -19   60.12    7.03
   4  10 -18   16.80    4.40
   4  10 -18   24.45    4.94
   4  10 -17   13.24    4.37
   4  10 -17    1.91    3.10
   4  10 -16  100.23    7.68
   4  10 -16  107.17    8.21
   4  10 -15   17.26    4.01
   4  10 -14  499.07   16.31
   4  10 -13   15.28    3.64
   4  10 -12  302.23   11.82
   4  10 -11   15.46    3.46
   4  10 -10    5.67    2.42
   4  10  -9   -1.45    2.09
   4  10  -8  195.18    8.32
   4  10  -7    6.01    2.42
  -4 -10   6  590.36   15.60
   4  10  -6  578.33   15.33
  -4 -10   5    3.96    2.28
   4  10  -5    4.53    1.94
  -4 -10   4  464.78   13.39
   4  10  -4  464.11   13.02
  -4  10   4  447.41    7.76
  -4  10   4  429.35    7.69
   4  10  -3   14.03    2.63
  -4 -10   3   18.80    3.11
   4  10  -2    4.46    2.07
  -4 -10   2    4.82    2.00
  -4 -10   1    7.70    2.43
   4  10  -1    6.52    2.06
   4  10   0  404.29   12.49
  -4 -10   0  415.40   12.97
   4  10   1   45.62    4.25
  -4  10  -1   29.87    2.96
  -4 -10  -1   37.37    4.19
  -4  10  -2  625.77   14.46
   4  10   2  612.97   16.17
  -4 -10  -2  589.87   16.52
   4 -10   3   27.36    1.69
  -4 -10  -3   33.23    4.14
  -4  10  -3   27.52    3.09
  -4 -10  -4  250.13   10.56
  -4  10  -4  262.24    9.05
  -4 -10  -5   62.79    5.48
  -4  10  -5   55.06    4.47
   4 -10   6    5.58    1.61
  -4 -10  -6    9.21    3.00
  -4  10  -6    5.23    1.93
  -4 -10  -6    7.91    1.18
   4 -10   7   13.62    2.25
  -4 -10  -7    9.07    3.05
  -4  10  -7   10.52    2.59
  -4 -10  -7    9.69    1.46
  -4 -10  -8  197.63   10.05
   4 -10   8  240.42    7.80
  -4  10  -8  208.06    9.22
  -4 -10  -8  225.02    6.52
   4 -10   9   69.51    4.05
  -4 -10  -9   57.75    5.63
  -4  10  -9   60.41    5.36
  -4 -10  -9   62.21    3.76
  -4 -10 -10  236.78   11.16
   4 -10  10  289.75    8.13
  -4 -10 -10  259.73    8.39
  -4  10 -10  275.04   11.47
  -4 -10 -11   94.82    7.26
  -4 -10 -11  103.73    5.36
  -4  10 -11   97.25    7.30
  -4 -10 -12   87.54    6.96
  -4  10 -12   96.41    7.41
  -4 -10 -12   96.18    5.45
  -4 -10 -13   52.38    5.55
  -4 -10 -13   49.56    4.24
  -4  10 -13   48.06    5.77
  -4 -10 -14   68.20    6.27
  -4  10 -14   45.00    5.57
  -4 -10 -14   51.42    4.55
  -4 -10 -15    2.19    2.65
  -4  10 -15    5.30    3.55
  -4 -10 -15   -2.36    2.35
  -4 -10 -16  149.76    8.94
  -4  10 -16  134.21   10.23
  -4 -10 -17   13.55    3.39
  -4  10 -17    5.82    3.49
  -4  10 -18   43.23    6.94
  -4  10 -19  123.71   10.81
  -4  10 -20    2.27    4.43
  -4  10 -21   31.37    6.70
  -4  10 -22   90.29   10.13
  -4  10 -23    0.94    5.13
  -4  10 -24   90.83   10.46
   4  11 -27    8.52    4.47
   4  11 -27   -0.65    4.42
   4  11 -26   55.27    7.86
   4  11 -26   41.80    7.61
   4  11 -25    4.89    4.81
   4  11 -25    1.63    3.89
   4  11 -24  267.15   14.93
   4  11 -24  252.32   15.51
   4  11 -23   44.94    7.27
   4  11 -23   66.49    7.91
   4  11 -22   92.14    8.89
   4  11 -22   86.62    9.06
   4  11 -21    8.61    4.42
   4  11 -21   14.16    4.84
   4  11 -20  188.28   11.96
   4  11 -20  225.87   12.60
   4  11 -19   45.30    6.44
   4  11 -19   38.77    6.02
   4  11 -18  130.70    9.42
   4  11 -18  155.34   10.08
   4  11 -17   14.82    4.15
   4  11 -17   21.21    4.50
   4  11 -16  420.87   15.79
   4  11 -16  415.36   15.77
   4  11 -15   85.43    6.95
   4  11 -15   87.78    7.27
   4  11 -14   47.97    5.46
   4  11 -14   31.37    4.67
   4  11 -13   15.17    3.68
   4  11 -13   13.35    3.38
   4  11 -12  575.62   16.91
   4  11 -12  570.93   16.91
   4  11 -11   90.16    6.27
   4  11 -11   97.32    6.59
   4  11 -10  134.22    7.54
   4  11  -9   25.54    3.56
   4  11  -8  413.20   12.97
   4  11  -7   99.30    6.21
  -4 -11   6    2.78    2.40
   4  11  -6    3.50    2.32
   4  11  -6    3.69    1.59
  -4 -11   5  100.94    6.29
   4  11  -5  104.18    6.00
   4  11  -5  103.32    4.31
  -4 -11   4 1005.83   22.52
  -4  11   4 1037.21   15.25
   4  11  -4 1051.21   22.23
  -4  11   4  969.04   15.21
   4  11  -4 1084.88   16.87
   4  11  -3  129.76    6.84
   4  11  -3  135.26    3.57
  -4 -11   3  123.64    6.95
   4  11  -2  144.82    7.20
  -4 -11   2  145.87    7.41
   4  11  -1   43.55    4.08
  -4 -11   1   45.38    4.34
   4  11   0  285.12   10.46
  -4 -11   0  280.41   10.84
   4  11   1   19.59    3.68
  -4 -11  -1   33.40    4.11
  -4  11  -1   23.12    2.88
   4  11   2    8.63    2.69
  -4 -11  -2    8.54    2.84
  -4  11  -2    3.97    1.75
   4  11   3  183.93    8.73
  -4 -11  -3  194.45    9.34
  -4  11  -3  184.35    7.54
  -4 -11  -4 1290.50   28.34
  -4  11  -4 1264.97   24.84
  -4 -11  -5   65.05    6.16
   4 -11   5   54.71    4.18
  -4  11  -5   53.05    4.47
  -4 -11  -6  172.65    9.34
   4 -11   6  191.08    7.52
  -4  11  -6  172.33    7.96
   4 -11   7   14.21    2.42
  -4 -11  -7   14.68    3.55
  -4  11  -7   17.89    3.11
   4 -11   8   62.20    4.21
  -4 -11  -8   47.20    5.38
  -4  11  -8   56.61    4.97
  -4 -11  -9    1.43    3.21
   4 -11   9    4.81    1.93
  -4  11  -9    4.19    2.58
   4 -11  10   20.89    2.57
  -4 -11 -10   14.61    3.74
  -4  11 -10   19.61    3.65
  -4 -11 -11  118.42    8.23
  -4  11 -11  137.19    8.51
  -4 -11 -12  688.62   20.93
  -4  11 -12  693.79   20.76
  -4 -11 -13   16.27    4.00
  -4  11 -13   14.73    3.88
  -4 -11 -14  151.35    9.27
  -4  11 -14  132.96    9.53
  -4 -11 -15   15.34    3.94
  -4  11 -15   12.33    4.10
  -4 -11 -16   24.69    4.33
  -4  11 -16   21.50    4.79
  -4 -11 -17    6.40    3.13
  -4  11 -17    5.16    3.59
  -4  11 -18   20.68    5.19
  -4  11 -19  105.10   10.15
  -4  11 -20  248.62   15.68
  -4  11 -21   -0.82    5.22
  -4  11 -22   24.67    6.98
  -4  11 -23    1.51    4.38
  -4  11 -24   12.33    5.45
   4  12 -27   11.91    5.65
   4  12 -27   -4.14    4.94
   4  12 -26    8.70    4.40
   4  12 -26    7.70    4.65
   4  12 -25   11.41    4.80
   4  12 -25   17.95    5.28
   4  12 -24   12.52    4.77
   4  12 -24   14.75    5.00
   4  12 -23   51.11    7.48
   4  12 -23   46.87    7.13
   4  12 -22  254.03   14.19
   4  12 -22  241.39   14.69
   4  12 -21  347.44   16.17
   4  12 -21  340.67   16.85
   4  12 -20  142.28   10.56
   4  12 -20  150.29   10.70
   4  12 -19    6.72    3.68
   4  12 -19    3.73    3.34
   4  12 -18    3.80    3.25
   4  12 -18    3.75    3.95
   4  12 -17   16.47    4.31
   4  12 -17   18.43    4.38
   4  12 -16    8.16    3.15
   4  12 -16   16.04    4.18
   4  12 -15  138.99    8.73
   4  12 -15  138.67    8.93
   4  12 -14  671.52   19.86
   4  12 -14  668.14   19.58
   4  12 -13  696.81   19.50
   4  12 -13  712.57   20.00
   4  12 -12  299.00   11.53
   4  12 -12  306.76   12.13
   4  12 -11    3.87    2.54
   4  12 -11    2.25    2.22
   4  12 -10   -2.52    2.76
   4  12 -10    2.06    2.29
   4  12  -9   -0.88    2.35
   4  12  -9   -1.50    1.84
   4  12  -8   31.72    3.86
   4  12  -8   34.95    3.33
  -4 -12   7  371.10   12.82
   4  12  -7  383.94   12.64
   4  12  -7  386.04   10.38
   4  12  -6 1431.80   28.85
   4  12  -6 1496.52   24.29
  -4 -12   6 1400.35   29.23
  -4  12   5  848.71   14.38
   4  12  -5  880.49   20.48
   4  12  -5  880.05   15.29
  -4 -12   5  862.02   21.03
  -4  12   4  211.41    4.67
   4  12  -4  210.75    9.00
   4  12  -4  225.95    5.38
  -4 -12   4  216.09    9.63
   4  12  -3   22.35    2.93
   4  12  -3   24.90    1.30
  -4 -12   3   26.11    3.86
   4  12  -2   55.95    4.67
  -4 -12   2   67.08    5.44
   4  12  -1    8.89    2.39
  -4 -12   1    9.81    2.95
   4  12   0  121.58    6.93
  -4 -12   0  123.58    7.50
   4  12   1  408.09   13.26
  -4 -12  -1  410.93   14.17
   4  12   2  928.42   22.04
  -4 -12  -2  971.32   23.60
  -4  12  -2  955.20   19.78
   4  12   3  551.54   16.08
  -4 -12  -3  574.10   17.40
  -4  12  -3  540.82   14.19
   4 -12   4   28.06    3.49
  -4 -12  -4   32.75    4.66
  -4  12  -4   27.82    3.39
  -4 -12  -5   72.46    6.50
   4 -12   5   72.35    5.04
  -4  12  -5   63.19    4.90
   4 -12   6   80.14    5.18
  -4 -12  -6   77.66    6.81
  -4  12  -6   70.52    5.26
  -4 -12  -7   26.85    4.55
   4 -12   7   35.29    3.50
  -4  12  -7   31.33    3.77
  -4 -12  -8   89.75    7.35
   4 -12   8  104.82    5.78
  -4  12  -8   99.70    6.48
  -4 -12  -9  241.35   12.03
   4 -12   9  283.07    9.38
  -4  12  -9  251.38   10.78
  -4 -12 -10  438.97   16.94
   4 -12  10  544.01   13.43
  -4  12 -10  507.03   16.38
  -4 -12 -11  183.03   10.57
  -4  12 -11  168.02    9.57
  -4 -12 -12    7.23    3.58
  -4  12 -12    8.80    3.67
  -4 -12 -13   47.01    5.90
  -4  12 -13   51.25    6.05
  -4 -12 -14  128.65    8.99
  -4  12 -14  113.09    9.02
  -4 -12 -15    9.44    4.10
  -4  12 -15   11.32    3.58
  -4 -12 -16   68.75    7.01
  -4  12 -16   70.90    7.80
  -4 -12 -17  117.45    8.65
  -4  12 -17  116.03   10.11
  -4  12 -18  193.07   12.98
  -4  12 -19   38.98    6.94
  -4  12 -20   12.66    5.11
  -4  12 -21   15.53    5.21
  -4  12 -22  102.06   10.68
  -4  12 -23    5.62    5.45
   4  13 -26   -1.92    4.33
   4  13 -26   -6.15    5.17
   4  13 -25   12.94    4.80
   4  13 -25   47.46    7.14
   4  13 -24   12.52    5.36
   4  13 -24    4.05    4.29
   4  13 -23   98.76    9.51
   4  13 -23  111.05   10.31
   4  13 -22   74.26    8.26
   4  13 -22   69.31    8.41
   4  13 -21   19.45    5.25
   4  13 -21   19.73    5.01
   4  13 -20   18.46    4.84
   4  13 -20   14.90    4.85
   4  13 -19  154.59   10.44
   4  13 -19  137.61   10.07
   4  13 -18   36.95    5.43
   4  13 -18   36.13    5.40
   4  13 -17  100.12    8.14
   4  13 -17  100.24    8.07
   4  13 -16   53.82    6.20
   4  13 -16   64.02    6.66
   4  13 -15  197.27   10.48
   4  13 -15  201.88   10.81
   4  13 -14   55.76    5.94
   4  13 -14   49.66    5.26
   4  13 -13  109.63    7.19
   4  13 -13  112.76    7.82
   4  13 -12   96.57    6.60
   4  13 -12   99.29    6.98
   4  13 -11  265.90   10.34
   4  13 -11  252.98   11.05
   4  13 -10   21.57    3.70
   4  13 -10   30.09    3.52
   4  13  -9   89.74    6.33
   4  13  -9   87.48    5.32
   4  13  -8   38.84    4.29
   4  13  -8   40.88    3.43
   4  13  -7  297.36   11.08
  -4 -13   7  280.50   11.40
   4  13  -7  282.35    8.40
  -4 -13   6   12.42    3.28
   4  13  -6   10.62    2.78
   4  13  -6    7.60    1.60
   4  13  -5  165.93    8.19
  -4 -13   5  159.41    8.55
   4  13  -4  121.85    6.96
  -4 -13   4  122.33    7.60
   4  13  -3  354.26   12.18
  -4 -13   3  355.55   12.97
   4  13  -2   47.75    4.18
  -4 -13   2   49.80    4.98
   4  13  -1  123.31    7.14
  -4 -13   1  133.06    7.98
   4  13   0   67.17    5.53
  -4 -13   0   77.29    6.30
   4  13   1  223.84    9.75
  -4 -13  -1  207.86   10.30
   4  13   2   69.68    5.58
  -4 -13  -2   63.49    5.97
  -4  13  -2   56.79    4.32
   4  13   3  296.39   11.77
   4 -13   3  309.99   11.25
  -4 -13  -3  299.17   12.73
  -4  13  -3  309.12   10.31
  -4 -13  -4  267.94   12.29
   4 -13   4  273.53   10.31
   4  13   4  262.13   11.18
  -4  13  -4  254.43    9.69
  -4 -13  -5  367.23   14.64
   4 -13   5  362.26   12.02
  -4  13  -5  346.98   11.50
   4 -13   6   20.72    3.17
  -4 -13  -6   20.50    4.47
  -4  13  -6   19.27    3.20
  -4 -13  -7   70.15    6.84
   4 -13   7   75.47    5.28
  -4  13  -7   71.16    5.30
   4 -13   8   16.63    2.96
  -4 -13  -8    8.85    3.25
  -4  13  -8    9.44    2.63
   4 -13   9   79.56    5.23
  -4 -13  -9   54.99    6.22
  -4  13  -9   59.15    5.42
  -4 -13 -10  117.09    8.82
  -4  13 -10  122.90    7.94
  -4 -13 -11  238.39   12.60
  -4  13 -11  240.83   11.41
  -4 -13 -12  122.02    9.25
  -4  13 -12  125.72    8.53
  -4 -13 -13  131.35    9.54
  -4  13 -13  127.61    9.02
  -4 -13 -14    0.17    3.19
  -4  13 -14   -1.21    3.48
  -4 -13 -15   15.94    4.05
  -4  13 -15   12.87    4.07
  -4 -13 -16    0.73    3.39
  -4  13 -16   -5.65    4.03
  -4 -13 -17   17.48    4.56
  -4  13 -17   13.88    4.74
  -4  13 -18  137.97   11.03
  -4  13 -19  137.19   11.71
  -4  13 -20   29.78    6.61
  -4  13 -21   72.77    8.96
  -4  13 -22   22.90    6.38
  -4  13 -23   -2.10    4.51
   4  14 -26    5.48    4.52
   4  14 -26    1.72    4.36
   4  14 -25   -3.34    4.70
   4  14 -25   -2.79    4.21
   4  14 -24   24.68    6.00
   4  14 -24   19.18    5.15
   4  14 -23    8.47    4.69
   4  14 -23    0.09    4.08
   4  14 -22   13.89    4.59
   4  14 -22   -2.10    4.41
   4  14 -21   48.15    6.46
   4  14 -21   40.17    6.64
   4  14 -20   43.44    6.70
   4  14 -20   39.28    5.83
   4  14 -19   23.40    5.02
   4  14 -19   20.93    5.33
   4  14 -18    0.35    3.22
   4  14 -18   10.01    3.88
   4  14 -17    0.78    2.94
   4  14 -17    2.45    3.27
   4  14 -16   11.01    3.66
   4  14 -16   21.49    4.36
   4  14 -15   21.74    4.35
   4  14 -15   16.59    3.67
   4  14 -14    9.19    3.54
   4  14 -14    1.76    2.67
   4  14 -13   50.63    5.00
   4  14 -13   59.54    5.84
   4  14 -12   32.15    4.53
   4  14 -12   19.81    3.30
   4  14 -11   29.80    4.27
   4  14 -11   24.98    3.57
   4  14 -10    0.99    2.39
   4  14 -10    2.46    2.08
   4  14  -9   13.24    3.13
   4  14  -8    0.89    2.15
   4  14  -7  102.48    6.67
  -4 -14   7   90.74    6.77
   4  14  -6   12.49    3.14
  -4 -14   6   13.17    3.41
   4  14  -5   52.71    4.99
  -4 -14   5   42.34    4.99
   4  14  -4    8.60    2.93
  -4 -14   4    8.53    3.00
   4  14  -3   -0.61    2.54
  -4 -14   3    0.50    2.46
   4  14  -2   10.71    2.39
  -4 -14   2   11.66    3.20
   4  14  -1   23.51    3.61
  -4 -14   1   16.09    3.60
   4  14   0    0.70    2.36
  -4 -14   0    7.44    3.35
  -4 -14  -1   48.76    5.47
   4  14   1   40.16    4.53
   4 -14   1   38.76    4.54
   4 -14   2   -1.39    2.85
   4  14   2    1.63    2.55
  -4 -14  -2   -1.76    2.98
   4  14   3   18.52    3.43
   4 -14   3   18.59    3.25
  -4 -14  -3   17.68    4.19
  -4  14  -3   16.82    2.98
   4  14   4   82.20    6.40
   4 -14   4   73.36    5.72
  -4 -14  -4   96.08    7.89
  -4  14  -4   82.37    5.65
   4 -14   5    1.18    2.12
   4  14   5   -1.29    2.77
  -4 -14  -5    0.60    3.24
  -4  14  -5    1.44    1.97
  -4 -14  -6   21.90    4.44
   4 -14   6   16.07    2.95
  -4  14  -6   16.73    3.14
   4 -14   7   13.58    2.80
  -4 -14  -7   16.66    4.41
  -4  14  -7   11.93    2.92
   4 -14   8   27.81    3.69
  -4 -14  -8   20.27    3.89
  -4  14  -8   22.93    3.77
   4 -14   9   60.52    4.88
  -4 -14  -9   46.04    5.63
  -4  14  -9   43.56    4.57
  -4 -14 -10   -2.11    4.22
  -4  14 -10    1.57    2.75
  -4 -14 -11   10.21    3.86
  -4  14 -11   13.61    3.59
  -4 -14 -12  148.32   10.33
  -4  14 -12  164.29    9.84
  -4 -14 -13    8.52    4.04
  -4  14 -13    5.67    3.47
  -4 -14 -14   33.17    5.86
  -4  14 -14   21.39    4.57
  -4 -14 -15    1.59    3.29
  -4  14 -15    5.01    3.49
  -4 -14 -16   38.18    5.76
  -4  14 -16   26.70    4.70
  -4 -14 -17   31.19    5.71
  -4  14 -17   29.74    5.83
  -4  14 -18   11.84    4.85
  -4  14 -19   12.78    5.09
  -4  14 -20  115.14   11.09
  -4  14 -21   -4.30    5.17
  -4  14 -22    1.60    4.96
   4  15 -25    0.34    4.89
   4  15 -24   -6.39    5.15
   4  15 -24   -4.61    5.85
   4 -15 -23   55.15    7.27
   4  15 -23   47.16    7.00
   4  15 -23   38.64    6.98
   4 -15 -22   38.95    6.52
   4  15 -22   25.54    5.32
   4  15 -22   25.79    6.29
   4  15 -21    4.42    3.64
   4  15 -21    3.62    4.42
   4  15 -20   10.46    3.94
   4  15 -20   11.24    4.62
   4  15 -19    0.79    3.72
   4  15 -19    1.61    3.63
   4  15 -18   -4.11    3.97
   4  15 -18   -0.76    3.16
   4  15 -17    1.79    3.16
   4  15 -16    6.72    3.58
   4  15 -15   75.63    7.04
   4  15 -14   15.06    4.01
   4  15 -13   21.02    4.00
   4  15 -12    3.52    2.96
   4  15 -11   -0.78    2.66
   4  15 -10   -1.49    2.80
   4  15  -9   21.47    3.77
   4  15  -8   -0.22    2.17
  -4 -15   8   -1.11    2.74
   4  15  -7   66.21    5.63
  -4 -15   7   53.37    5.66
   4  15  -6    6.05    2.75
  -4 -15   6   -2.34    2.78
   4  15  -5  113.55    7.32
  -4 -15   5  103.61    7.58
   4  15  -4    8.75    3.14
  -4 -15   4    5.45    3.06
   4  15  -3    3.64    2.32
  -4 -15   3    7.35    3.10
   4  15  -2   -6.44    3.00
  -4 -15   2    4.88    3.11
   4  15  -1   62.93    5.52
  -4 -15   1   56.47    5.62
   4  15   0   -3.10    2.54
   4 -15   0   -1.06    2.81
  -4 -15   0   -0.48    2.86
   4  15   1   55.69    5.37
  -4 -15  -1   60.05    6.18
   4 -15   1   60.14    5.58
   4  15   2   32.13    4.34
  -4 -15  -2   31.52    4.87
   4 -15   2   22.27    3.63
   4  15   3   66.36    5.87
   4 -15   3   53.89    5.17
  -4 -15  -3   71.44    7.01
   4  15   4   12.57    3.28
   4 -15   4   16.06    3.12
  -4 -15  -4   19.26    4.63
  -4  15  -4   14.80    2.86
   4 -15   5   20.72    3.62
   4  15   5   30.08    4.35
  -4 -15  -5   38.97    5.65
  -4  15  -5   29.18    3.68
   4 -15   6    5.31    2.65
   4  15   6    5.01    2.66
  -4 -15  -6   10.66    4.11
  -4  15  -6    1.89    2.27
  -4 -15  -7    7.94    3.59
   4 -15   7    3.29    2.30
  -4  15  -7    5.21    2.49
  -4 -15  -8    3.40    3.72
   4 -15   8    4.34    2.68
  -4  15  -8    2.21    2.50
   4 -15   9   60.77    5.16
  -4 -15  -9   42.19    5.68
  -4  15  -9   54.41    5.35
  -4 -15 -10   42.53    5.95
  -4  15 -10   41.34    5.12
  -4 -15 -11   28.33    5.34
  -4  15 -11   36.75    4.94
  -4 -15 -12    2.49    3.97
  -4  15 -12    5.94    3.30
  -4 -15 -13   60.79    7.07
  -4  15 -13   55.03    6.23
  -4 -15 -14   18.81    4.70
  -4  15 -14   18.24    4.56
  -4 -15 -15    5.96    4.08
  -4  15 -15    4.98    3.84
  -4 -15 -16   16.71    4.54
  -4  15 -16   28.98    5.76
  -4 -15 -17   46.35    6.52
  -4  15 -17   55.64    7.70
  -4  15 -18   57.65    7.78
  -4  15 -19    4.45    4.84
  -4  15 -20    5.28    5.03
  -4  15 -21   14.56    5.34
   4 -16 -23   25.58    6.26
   4 -16 -22   29.02    6.13
   4 -16 -21  152.39   11.46
   4  16 -21  124.54   10.63
   4 -16 -20   15.46    4.95
   4  16 -20   18.13    4.96
   4  16 -19    2.98    3.56
   4  16 -18    1.70    3.36
   4  16 -17    2.01    3.37
   4  16 -16   14.12    4.33
   4  16 -15  130.23    9.15
   4  16 -14   89.50    7.61
   4  16 -13  393.60   15.20
   4  16 -12   19.65    4.31
   4  16 -11   14.34    3.50
   4  16 -10    1.67    2.66
   4  16  -9    0.57    2.59
   4  16  -8   -2.31    2.50
  -4 -16   8   -8.80    3.79
   4  16  -7  241.42   10.80
  -4 -16   7  229.56   11.39
   4  16  -6  167.74    8.98
  -4 -16   6  155.57    9.50
   4  16  -5  542.23   16.71
  -4 -16   5  525.80   17.84
   4  16  -4    4.14    2.49
  -4 -16   4    9.54    3.56
   4  16  -3    1.88    2.25
  -4 -16   3    5.72    3.43
   4  16  -2   21.90    3.48
  -4 -16   2   22.86    4.49
   4 -16  -2   21.94    4.39
   4  16  -1    5.80    2.60
   4 -16  -1    5.30    2.77
  -4 -16   1    4.78    3.03
   4  16   0    2.71    2.38
  -4 -16   0    1.72    2.88
   4 -16   0    1.48    2.70
   4  16   1  166.15    9.06
   4 -16   1  163.80    9.46
  -4 -16  -1  184.90   10.66
   4  16   2   95.13    7.15
   4 -16   2   89.39    7.05
  -4 -16  -2   97.40    8.32
   4  16   3  359.81   13.86
   4 -16   3  370.35   13.98
  -4 -16  -3  376.88   15.83
   4 -16   4    5.89    2.94
   4  16   4    6.63    3.20
  -4 -16  -4    8.39    4.20
   4  16   5    5.32    2.99
  -4 -16  -5    3.52    3.77
   4 -16   5    4.53    2.49
   4 -16   6   46.69    5.17
   4  16   6   54.40    5.73
  -4 -16  -6   49.11    6.66
   4 -16   7   10.77    2.96
   4  16   7   12.80    3.46
  -4 -16  -7   14.00    4.23
  -4  16  -7   12.52    3.03
  -4 -16  -8    1.92    3.39
   4 -16   8    7.23    2.67
  -4  16  -8    5.22    2.49
  -4 -16  -9   44.98    6.34
  -4  16  -9   67.33    5.82
  -4 -16 -10    7.60    4.29
  -4  16 -10   26.14    4.48
  -4 -16 -11  131.24   10.50
  -4  16 -11  137.76    8.95
  -4 -16 -12   13.92    4.58
  -4  16 -12   19.64    4.28
  -4 -16 -13   18.26    5.02
  -4  16 -13   20.20    4.73
  -4 -16 -14   46.95    6.63
  -4  16 -14   42.12    6.07
  -4 -16 -15    1.90    3.95
  -4  16 -15    4.09    3.95
  -4 -16 -16    3.81    3.61
  -4  16 -16    5.20    3.69
  -4 -16 -17   79.06    8.50
  -4  16 -17   74.53    8.24
  -4  16 -18    3.74    4.10
  -4  16 -19   33.96    6.83
  -4  16 -20   26.43    6.88
  -4  16 -21   26.80    6.68
   4 -17 -23   72.03    8.95
   4 -17 -22   33.87    7.39
   4 -17 -21    3.58    4.70
   4 -17 -20   30.24    6.37
   4 -17 -19  105.36    9.93
   4 -17 -18   31.79    6.64
   4 -17 -17   39.77    6.51
   4  17 -15  133.35    9.36
   4  17 -14   43.78    5.69
   4  17 -13    0.95    3.08
   4  17 -12  105.73    7.98
   4  17 -11   84.13    6.98
   4  17 -10   52.03    5.72
   4  17  -9   49.90    5.21
  -4 -17   8  120.02    8.65
   4  17  -8  117.81    7.89
  -4 -17   7   79.59    7.24
   4  17  -7   90.80    6.83
  -4 -17   6    5.07    3.19
   4  17  -6    1.61    2.45
   4 -17  -5   59.10    6.73
  -4 -17   5   54.11    6.04
   4  17  -5   52.97    5.38
  -4 -17   4  233.30   12.13
   4 -17  -4  230.55   12.49
   4  17  -4  241.66   10.98
  -4 -17   3  153.11    9.87
   4 -17  -3  142.11    9.56
   4  17  -3  136.72    8.48
  -4 -17   2   69.59    7.10
   4 -17  -2   71.42    7.03
   4  17  -2   74.23    6.17
   4 -17  -1   88.63    7.49
  -4 -17   1   86.14    7.50
   4  17  -1   78.16    6.27
  -4 -17   0   54.19    6.29
   4 -17   0   49.79    5.89
   4  17   0   54.14    5.29
  -4 -17  -1   22.51    4.47
   4 -17   1   19.91    4.17
   4  17   1   23.27    3.99
  -4 -17  -2   16.74    4.42
   4 -17   2   11.60    3.47
   4  17   2   17.87    3.84
   4 -17   3  235.03   11.36
  -4 -17  -3  249.14   13.44
   4  17   3  226.32   11.15
   4 -17   4  346.61   13.97
  -4 -17  -4  360.08   16.31
   4  17   4  337.83   13.92
   4 -17   5  217.13   10.59
  -4 -17  -5  195.20   12.23
   4  17   5  203.56   10.93
   4 -17   6   57.24    5.65
   4  17   6   59.48    6.07
  -4 -17  -6   62.16    7.38
   4  17   7  116.08    8.49
   4 -17   7  125.52    8.05
  -4 -17  -7  106.21    9.37
   4  17   8    5.83    2.88
  -4 -17  -8    3.54    3.59
   4 -17   8   11.15    3.20
   4  17   9    3.37    2.87
  -4 -17  -9   -7.07    4.43
  -4 -17 -10   22.73    5.41
  -4 -17 -11  205.72   13.20
  -4 -17 -12  177.11   12.44
  -4 -17 -13   94.58    9.50
  -4 -17 -14   36.82    6.73
  -4 -17 -15   65.05    8.06
  -4 -17 -16    5.27    4.12
  -4 -17 -17    3.54    4.35
   4 -18 -21   30.35    6.36
   4 -18 -20   93.83   10.24
   4 -18 -19   29.11    6.21
   4 -18 -18    8.71    5.29
   4 -18 -17    1.00    3.76
   4 -18 -16   68.68    8.44
   4 -18 -15   19.54    4.97
   4 -18 -14  216.15   13.37
   4 -18 -13   82.58    8.81
   4 -18 -12  131.93   10.75
   4 -18 -11   18.10    4.81
   4 -18 -10    0.33    3.74
   4 -18  -9   14.01    4.18
  -4 -18   8  174.29   10.72
   4 -18  -8  182.09   11.94
  -4 -18   7  102.38    8.43
   4 -18  -7  110.71    9.24
  -4 -18   6  375.43   15.96
   4 -18  -6  398.27   17.20
   4  18  -6  417.03   14.96
  -4 -18   5  116.26    9.01
   4 -18  -5  118.43    9.63
   4  18  -5  124.35    8.12
   4 -18  -4  188.67   11.58
  -4 -18   4  178.89   11.06
   4  18  -4  201.60   10.14
  -4 -18   3    9.76    3.30
   4 -18  -3   13.47    4.44
   4  18  -3    5.74    2.60
   4 -18  -2   -0.45    3.54
  -4 -18   2   -0.35    3.33
   4  18  -2   -1.83    3.01
  -4 -18   1   16.96    4.56
   4 -18  -1   17.86    4.48
   4  18  -1   13.37    2.90
   4 -18   0  197.34   11.47
  -4 -18   0  195.55   11.79
   4  18   0  195.94   10.21
   4 -18   1  105.94    8.45
  -4 -18  -1  108.24    9.03
   4  18   1   97.92    7.46
  -4 -18  -2  240.02   13.60
   4 -18   2  244.99   12.29
   4  18   2  259.62   12.06
  -4 -18  -3   20.23    5.20
   4 -18   3   28.25    4.75
   4  18   3   24.71    4.31
   4  18   4   59.15    6.07
  -4 -18  -4   67.42    7.73
   4 -18   4   71.94    6.75
   4  18   5   -1.89    2.76
   4 -18   5   -3.84    3.32
  -4 -18  -5   -1.31    4.17
   4  18   6    3.35    2.83
  -4 -18  -6   -4.15    4.71
   4  18   7    9.43    3.10
  -4 -18  -7   13.42    4.62
   4 -18   7   11.64    3.37
   4 -18   8  145.75    9.02
   4  18   8  130.69    9.27
  -4 -18  -8  150.68   11.53
   4  18   9   60.98    6.83
  -4 -18  -9   51.71    7.57
  -4 -18 -10   99.84    9.72
   4  18  10   98.53    8.63
  -4 -18 -11    2.01    3.94
  -4 -18 -12    3.47    4.42
  -4 -18 -13   11.54    4.94
  -4 -18 -14   24.86    6.21
  -4 -18 -15   22.15    5.73
  -4 -18 -16   64.43    8.46
  -4 -18 -17   67.29    8.43
   4 -19 -19   -2.53    4.32
   4 -19 -18  169.55   12.95
   4 -19 -17   10.55    5.26
   4 -19 -16   67.78    8.75
   4 -19 -15    4.88    4.38
   4 -19 -14   -0.43    3.98
   4 -19 -13    3.81    4.28
   4 -19 -12    4.52    4.56
   4 -19 -11    2.15    3.74
   4 -19 -10  204.94   13.10
   4 -19  -9    3.18    4.03
   4 -19  -8   26.81    5.50
   4 -19  -7    0.30    4.00
  -4 -19   7    1.79    3.53
   4 -19  -6   11.58    4.47
  -4 -19   6   10.75    4.21
   4 -19  -5   -1.18    3.76
  -4 -19   5    8.45    4.71
   4 -19  -4   10.02    4.16
  -4 -19   4   12.28    3.73
  -4 -19   3    3.24    3.58
   4 -19  -3   -0.12    3.41
   4 -19  -2  266.72   14.06
  -4 -19   2  246.16   13.37
  -4 -19   1    3.42    3.85
   4 -19  -1    0.90    3.23
  -4 -19   0    7.23    3.90
   4 -19   0    9.85    3.96
   4 -19   1    9.72    3.96
  -4 -19  -1    3.19    3.71
  -4 -19  -2   62.49    7.59
   4 -19   2   67.13    6.97
  -4 -19  -3   22.51    5.30
   4 -19   3   19.68    4.77
   4 -19   4   47.64    5.97
  -4 -19  -4   52.95    7.22
   4 -19   5    1.31    3.01
  -4 -19  -5    3.78    4.21
   4 -19   6  244.26   12.39
  -4 -19  -6  240.68   14.52
  -4 -19  -7    4.25    3.94
   4 -19   7    0.33    3.09
  -4 -19  -8   11.66    5.34
  -4 -19  -9   15.92    5.82
  -4 -19 -10   73.37    9.20
  -4 -19 -11   32.09    6.86
  -4 -19 -12   46.43    7.51
  -4 -19 -13    2.79    4.46
  -4 -19 -14   98.81   10.40
  -4 -19 -15    1.55    4.61
  -4 -19 -16   -2.58    4.47
  -4 -19 -17   25.05    6.07
   4 -20 -17   25.14    6.45
   4 -20 -16   30.59    6.83
   4 -20 -15   11.41    5.30
   4 -20 -14    0.61    4.52
   4 -20 -13   -0.82    4.50
   4 -20 -12   34.51    6.33
   4 -20 -11   -1.82    3.97
   4 -20 -10   21.05    5.52
   4 -20  -9    4.97    4.42
   4 -20  -8   85.19    8.88
  -4 -20   7    2.22    3.38
   4 -20  -7    0.15    4.27
   4 -20  -6   -4.50    4.33
  -4 -20   6   -0.91    3.74
   4 -20  -5   -5.45    4.14
  -4 -20   5    2.99    3.83
   4 -20  -4   52.96    7.30
  -4 -20   4   59.78    7.20
  -4 -20   3    8.43    4.41
   4 -20  -3    9.43    4.30
  -4 -20   2    9.98    4.24
   4 -20  -2   11.32    4.44
   4 -20  -1    4.84    3.97
  -4 -20   1   -4.57    3.64
  -4 -20   0  111.33    9.83
   4 -20   0  119.20    9.58
  -4 -20  -1   -2.09    3.76
   4 -20   1    2.35    3.57
  -4 -20  -2   -2.34    3.94
   4 -20   2    1.57    3.15
  -4 -20  -3   -4.76    4.40
   4 -20   3    5.11    3.36
   4 -20   4    9.49    3.92
  -4 -20  -4   17.66    5.35
  -4 -20  -5   23.02    6.04
   4 -20   5   28.54    5.29
  -4 -20  -6    3.94    4.66
   4 -20   6   -1.77    3.14
  -4 -20  -7    4.01    4.32
   4 -20   7    3.38    3.19
  -4 -20  -8   46.19    7.34
  -4 -20  -9   -1.33    4.49
  -4 -20 -10    7.33    4.77
  -4 -20 -11    4.35    4.55
  -4 -20 -12   -6.78    5.36
  -4 -20 -13   33.45    6.99
  -4 -20 -14    1.11    4.46
  -4 -20 -15   12.05    6.15
   4 -21 -14   12.70    5.35
   4 -21 -13   -1.84    4.66
   4 -21 -12   37.61    7.05
   4 -21 -11   -0.24    4.40
   4 -21 -10    1.83    4.14
   4 -21  -9   -6.74    4.85
   4 -21  -8    8.32    4.60
   4 -21  -7   16.05    5.70
  -4 -21   7   12.00    4.64
   4 -21  -6    1.12    4.03
  -4 -21   6   -0.41    3.76
   4 -21  -5    6.35    4.12
  -4 -21   5    5.24    3.99
   4 -21  -4   33.13    6.18
  -4 -21   4   26.73    5.98
   4 -21  -3    1.82    3.76
  -4 -21   3    2.12    3.99
  -4 -21   2   -4.06    4.13
   4 -21  -2    0.10    3.89
  -4 -21   1   -0.66    3.98
   4 -21  -1    0.28    3.91
  -4 -21   0   28.38    6.01
   4 -21   0   26.36    5.38
  -4 -21  -1   -3.67    4.16
   4 -21   1    3.46    4.22
   4 -21   2    7.11    4.55
  -4 -21  -2    1.57    4.12
   4 -21   3    6.03    3.66
  -4 -21  -3   20.27    5.68
  -4 -21  -4    9.19    5.04
   4 -21   4    8.91    4.15
  -4 -21  -5    8.93    5.74
   4 -21   5   10.30    4.41
   4 -21   6   -1.85    3.48
  -4 -21  -6   -3.39    4.90
  -4 -21  -7    4.87    4.76
  -4 -21  -8   44.65    8.00
  -4 -21  -9   -2.95    5.22
  -4 -21 -10    1.71    4.68
  -4 -21 -11    1.36    4.91
  -4 -21 -12    3.45    4.68
   4 -22 -11    6.32    5.19
   4 -22 -10    0.74    4.64
   4 -22  -9   11.29    5.52
   4 -22  -8   13.38    5.38
   4 -22  -7   44.22    7.68
   4 -22  -6   50.92    7.84
  -4 -22   6   51.40    7.13
   4 -22  -5   58.84    7.99
  -4 -22   5   53.37    7.55
  -4 -22   4   25.11    5.49
   4 -22  -4   35.87    6.42
   4 -22  -3    3.12    4.26
  -4 -22   3    5.53    4.66
   4 -22  -2    9.42    4.93
  -4 -22   2   -2.10    4.63
  -4 -22   1   28.92    6.29
   4 -22  -1   30.70    6.34
  -4 -22   0   30.09    6.43
   4 -22   0   35.50    6.52
  -4 -22  -1   41.24    6.72
   4 -22   1   40.23    6.62
   4 -22   2   70.70    8.35
  -4 -22  -2   63.02    8.34
  -4 -22  -3   16.87    5.70
   4 -22   3   17.46    4.91
  -4 -22  -4    2.43    4.32
   4 -22   4   18.61    5.52
  -4 -22  -5   -0.38    4.57
   4 -22   5    0.43    3.55
  -4 -22  -6    5.85    4.90
  -4 -22  -7   24.29    6.41
  -4 -22  -8   33.60    7.03
   4 -23  -7   -1.12    5.23
  -4 -23   6    5.97    4.72
   4 -23  -6   -2.78    4.52
   4 -23  -5   13.36    5.72
  -4 -23   5    6.50    4.20
   4 -23  -4    6.50    5.42
  -4 -23   4    4.94    4.72
   4 -23  -3  105.59   10.72
  -4 -23   3  106.04   10.56
   4 -23  -2   28.61    6.34
  -4 -23   2   28.76    6.42
   4 -23  -1  110.12   10.86
  -4 -23   1  109.47   10.96
  -4 -23   0    7.24    5.15
   4 -23   0    2.08    4.15
  -4 -23  -1   15.51    5.64
   4 -23   1    8.14    4.60
  -4 -23  -2    5.96    5.15
   4 -23   2    9.32    4.70
  -4 -23  -3   39.89    7.51
   4 -23   3   46.86    7.31
   4 -23   4   10.24    4.68
   4 -23   5   97.60    9.37
   4 -24   0    1.89    5.21
   4 -24   1   96.06   10.15
   4 -24   2   -1.31    4.65
   4 -24   3   23.34    6.71
   4 -24   4    7.49    4.33
   5   0 -30   12.27    6.16
   5   0 -29   -2.48    4.53
   5   0 -23   -0.04    3.56
   5   0 -22    1.40    3.38
   5   0 -21   -8.67    4.49
   5   0 -20   14.84    4.02
   5   0 -19    2.74    3.24
   5   0 -18   85.12    7.12
   5   0 -17   -2.39    2.97
   5   0 -16    2.08    2.55
   5   0 -15   -1.37    2.56
   5   0 -14    0.44    2.06
   5   0 -13   -1.47    1.99
   5   0 -12    5.06    2.31
   5   0 -11   -1.52    1.85
   5   0 -10    1.23    1.73
   5   0  -9   -3.56    1.88
   5   0  -8    3.00    1.70
   5   0  -7   -1.84    1.50
   5   0  -6   19.18    2.04
   5   0  -5    5.00    1.60
   5   0  -4   28.07    2.24
   5   0  -3   -0.17    1.06
   5   0  -2   87.54    3.85
   5   0  -1   -0.46    1.00
  -5   0   0   86.51    4.05
  -5   0  -1    0.44    1.25
  -5   0  -2   69.02    3.81
  -5   0  -3    0.38    1.51
  -5   0  -4   81.36    4.37
  -5   0  -5    4.12    1.85
  -5   0  -6  155.94    6.63
  -5   0  -7   -0.74    1.93
  -5   0  -8  169.54    7.48
  -5   0  -9   -0.63    2.26
  -5   0 -10  159.16    7.98
  -5   0 -11   -1.10    2.50
  -5   0 -12   57.48    5.37
  -5   0 -13   -2.64    3.11
  -5   0 -14    2.21    3.00
  -5   0 -15   -0.11    3.19
  -5   0 -16  170.01   10.57
  -5   0 -17   -5.37    4.23
  -5   0 -18   72.17    7.50
  -5   0 -19   -1.50    3.76
  -5   0 -20   64.63    7.86
  -5   0 -21    4.24    4.64
  -5   0 -22   15.41    5.91
  -5   0 -23   15.22    6.41
  -5   0 -24  243.78   15.28
  -5   0 -25   10.62    6.37
  -5   0 -26   53.42    8.38
   5   1 -30   19.89    6.12
   5  -1 -30   28.05    6.80
   5   1 -29   12.92    5.54
   5  -1 -29    4.36    5.91
   5   1 -24   31.52    5.88
   5   1 -23   62.61    7.35
   5   1 -22   -1.34    3.69
   5  -1 -22   -4.01    3.65
   5   1 -21   -6.06    4.55
   5  -1 -21    0.25    3.42
   5   1 -20   18.03    4.22
   5  -1 -20   21.16    4.13
   5  -1 -19  524.50   18.11
   5   1 -19  535.14   18.65
   5  -1 -18  128.71    8.57
   5   1 -18  132.86    8.75
   5  -1 -17  135.92    8.63
   5   1 -17  144.46    8.91
   5  -1 -16   22.04    4.01
   5   1 -16   20.47    3.57
   5   1 -15  137.99    7.66
   5  -1 -15  131.76    7.74
   5   1 -14    3.84    2.37
   5  -1 -14    2.15    2.16
   5   1 -13   10.05    2.71
   5  -1 -13   11.38    2.71
   5   1 -12   11.61    2.62
   5  -1 -12    8.95    2.41
   5   1 -11 1027.33   21.19
   5  -1 -11 1025.80   20.91
   5   1 -10  160.27    6.91
   5  -1 -10  156.89    6.62
   5  -1  -9  183.14    6.80
   5   1  -9  199.96    7.23
   5  -1  -8   18.70    2.52
   5   1  -8   16.87    2.52
   5   1  -7  252.49    7.87
   5  -1  -7  268.45    7.50
   5   1  -6   19.81    2.32
   5  -1  -6   16.73    1.85
   5  -1  -5   46.04    2.80
   5   1  -5   47.25    3.02
   5   1  -4  112.43    4.70
   5  -1  -4  112.88    4.22
   5  -1  -3 1842.84   27.54
   5   1  -3 1812.36   28.65
   5   1  -2   44.90    3.01
   5  -1  -2   46.73    2.65
   5  -1  -1   33.96    2.33
   5   1  -1   35.27    2.68
  -5   1   0  364.93    9.27
  -5   1  -1  967.24   17.80
  -5  -1  -1  944.98   17.31
  -5   1  -2   54.84    3.50
  -5  -1  -2   58.89    3.39
  -5  -1  -3   18.55    2.19
  -5   1  -3   13.92    2.03
  -5  -1  -4   34.65    2.91
  -5   1  -4   33.24    2.97
  -5  -1  -5  687.01   14.75
  -5   1  -5  683.41   15.21
  -5  -1  -6   34.92    3.32
  -5   1  -6   35.17    3.39
   5  -1   7   67.05    2.40
  -5   1  -7   66.22    4.56
  -5  -1  -7   68.74    4.47
   5  -1   8  473.00    7.94
  -5   1  -8  456.90   13.00
  -5  -1  -8  457.35   12.81
  -5   1  -9  611.29   16.15
  -5  -1  -9  623.78   15.83
  -5   1 -10   18.51    3.10
  -5  -1 -10   12.79    2.64
  -5   1 -11   25.14    3.50
  -5  -1 -11   24.44    3.68
  -5  -1 -12    0.12    2.90
  -5   1 -12   -1.96    2.70
  -5   1 -13   52.06    5.63
  -5  -1 -13   51.94    5.47
  -5   1 -14  138.55    9.18
  -5  -1 -14  138.90    8.80
  -5   1 -15    8.00    3.70
  -5  -1 -15    3.52    2.98
  -5   1 -16  212.33   11.92
  -5  -1 -16  194.96   11.35
  -5  -1 -17  101.51    8.54
  -5   1 -17   98.03    8.22
  -5   1 -18   -3.02    4.15
  -5  -1 -18   -4.87    4.35
  -5   1 -19    5.78    3.57
  -5  -1 -19   10.59    4.14
  -5   1 -20    3.83    4.24
  -5  -1 -20    5.09    4.09
  -5   1 -21   66.77    8.79
  -5  -1 -21   70.91    8.45
  -5   1 -22  111.93   10.44
  -5  -1 -22  123.30   11.09
  -5   1 -23   19.29    7.38
  -5  -1 -23   17.70    6.07
  -5   1 -24  105.96   10.63
  -5  -1 -24  104.92   10.47
  -5  -1 -25   81.49    9.76
  -5   1 -25   97.33   10.63
  -5   1 -26    9.52    5.32
  -5  -1 -26   25.59    6.52
   5   2 -30   14.82    6.02
   5  -2 -30   23.03    6.88
   5   2 -29   73.95    9.19
   5   2 -28  143.45   12.31
   5   2 -25  188.32   12.61
   5   2 -24   94.35    8.98
   5   2 -23   59.94    7.13
   5   2 -22   19.28    4.38
   5   2 -21  196.44   11.79
   5  -2 -20  356.41   14.96
   5   2 -20  382.10   16.12
   5  -2 -19  157.41    9.53
   5   2 -19  165.88   10.34
   5  -2 -18    8.90    3.35
   5   2 -18   12.61    3.59
   5   2 -17 1055.71   26.06
   5  -2 -17 1097.13   26.28
   5   2 -16  410.37   14.43
   5  -2 -16  416.49   14.58
   5   2 -15  140.79    7.93
   5  -2 -15  132.01    7.80
   5  -2 -14   15.62    3.02
   5   2 -14   20.73    3.58
   5  -2 -13  123.75    6.83
   5   2 -13  124.98    7.09
   5  -2 -12  361.92   11.48
   5   2 -12  369.37   11.68
   5  -2 -11  116.46    6.07
   5   2 -11  122.90    6.41
   5   2 -10  275.33    9.37
   5  -2 -10  280.49    8.94
   5   2  -9 2287.07   37.16
   5  -2  -9 2315.16   36.11
   5   2  -8  886.00   18.03
   5  -2  -8  899.02   16.88
   5   2  -7  178.34    6.75
   5  -2  -7  200.06    6.19
   5  -2  -6    5.68    1.39
   5   2  -6    4.74    1.64
   5   2  -5  178.97    6.29
   5  -2  -5  175.21    5.29
   5   2  -4  348.88    9.19
   5  -2  -4  342.14    7.64
   5  -2  -3  231.33    5.81
   5   2  -3  237.71    7.23
   5   2  -2  477.25   11.06
   5  -2  -2  471.89    9.27
   5  -2  -1 2333.88   33.47
   5   2  -1 2380.98   36.09
  -5   2   0 1101.81   19.83
  -5  -2  -1  265.52    7.29
  -5   2  -1  254.11    7.74
  -5   2  -2   17.27    2.33
  -5  -2  -2   16.78    1.98
  -5   2  -3   40.53    3.19
  -5  -2  -3   46.36    3.09
  -5  -2  -4   30.78    2.67
  -5   2  -4   31.64    3.10
  -5  -2  -5   23.67    2.62
  -5   2  -5   31.39    3.20
  -5  -2  -6  591.01   13.55
  -5   2  -6  583.62   14.24
   5  -2   7 1975.78   26.54
  -5  -2  -7 1839.96   32.07
  -5   2  -7 1832.04   33.11
   5  -2   8  393.58    6.40
  -5   2  -8  373.21   11.90
  -5  -2  -8  396.00   11.42
  -5   2  -9   77.73    5.47
  -5  -2  -9   81.14    5.38
  -5   2 -10   63.16    5.29
  -5  -2 -10   61.21    4.87
  -5   2 -11   16.26    3.37
  -5  -2 -11   13.43    2.79
  -5  -2 -12    8.57    2.54
  -5   2 -12    7.65    2.97
  -5   2 -13   22.10    4.12
  -5  -2 -13   18.31    3.48
  -5  -2 -14  196.82   10.32
  -5   2 -14  182.49   10.45
  -5  -2 -15  615.32   20.02
  -5   2 -15  619.58   20.69
  -5   2 -16   56.70    6.52
  -5  -2 -16   62.86    6.51
  -5   2 -17   41.51    6.11
  -5  -2 -17   40.38    5.61
  -5  -2 -18   55.82    6.60
  -5   2 -18   50.78    6.60
  -5   2 -19    3.19    3.76
  -5  -2 -19    2.47    3.55
  -5   2 -20   19.57    5.53
  -5  -2 -20   22.85    5.27
  -5  -2 -21   32.91    6.55
  -5   2 -21   32.02    6.64
  -5   2 -22   84.59    9.75
  -5  -2 -22   80.29    9.13
  -5   2 -23  210.18   14.28
  -5  -2 -23  204.12   13.70
  -5   2 -24   20.79    7.10
  -5  -2 -24   14.79    5.50
  -5   2 -25   20.86    6.54
  -5  -2 -25   10.99    5.69
  -5  -2 -26   90.07    9.95
  -5   2 -26   98.31   10.83
   5   3 -30    2.29    4.98
   5  -3 -30    3.06    5.15
   5   3 -29    8.00    5.74
   5   3 -28   81.85    9.53
   5   3 -26  409.44   19.02
   5   3 -25  157.93   11.88
   5   3 -24   -0.17    3.80
   5   3 -23   26.31    5.23
   5   3 -22   17.63    4.60
   5   3 -21   20.37    4.94
   5   3 -20  465.34   18.00
   5  -3 -19  383.49   14.95
   5   3 -19  383.78   15.63
   5   3 -18 1371.07   31.48
   5  -3 -18 1326.21   30.18
   5   3 -17  437.02   15.62
   5  -3 -17  441.55   15.21
   5  -3 -16    2.24    2.51
   5   3 -16    8.15    3.14
   5  -3 -15   49.19    4.84
   5   3 -15   44.91    4.81
   5  -3 -14  114.02    6.95
   5   3 -14  112.54    6.87
   5   3 -13  110.81    6.62
   5  -3 -13  101.48    6.34
   5   3 -12  908.16   20.35
   5  -3 -12  907.64   20.09
   5  -3 -11  979.83   20.40
   5   3 -11  990.74   21.03
   5  -3 -10 2403.44   38.41
   5   3 -10 2407.06   39.49
   5  -3  -9  397.26   10.45
   5   3  -9  377.66   11.11
   5   3  -8   16.06    2.68
   5  -3  -8   14.45    2.22
   5   3  -7   97.70    5.04
   5  -3  -7   96.45    4.19
   5   3  -6  285.82    8.63
   5  -3  -6  288.08    7.22
   5   3  -5  248.34    7.80
   5  -3  -5  233.69    5.99
   5   3  -4 1160.09   20.75
   5  -3  -4 1106.06   17.52
   5  -3  -3 1394.59   20.58
   5   3  -3 1343.01   23.89
   5   3  -2 1672.52   27.51
   5  -3  -2 1632.75   23.84
   5  -3  -1   26.18    1.71
   5   3  -1   26.84    2.57
  -5   3   0  493.89   11.58
  -5   3  -1  344.62    9.43
  -5  -3  -1  340.81    8.28
  -5   3  -2  632.62   13.91
  -5  -3  -2  639.52   12.67
  -5   3  -3  105.31    5.12
  -5  -3  -3  106.53    4.49
  -5  -3  -4  287.77    8.04
  -5   3  -4  283.13    8.82
  -5   3  -5  579.37   14.05
  -5  -3  -5  568.64   12.75
  -5  -3  -6  551.87   12.74
  -5   3  -6  548.67   13.99
  -5  -3  -7   46.34    3.66
  -5   3  -7   42.19    3.95
   5  -3   8  664.18    9.85
  -5  -3  -8  705.53   16.07
  -5   3  -8  698.44   17.14
  -5   3  -9  331.08   11.61
  -5  -3  -9  325.51   10.75
  -5   3 -10  785.65   20.15
  -5  -3 -10  830.96   19.31
  -5   3 -11   93.41    6.75
  -5  -3 -11   93.88    6.13
  -5   3 -12   16.03    3.39
  -5  -3 -12   13.55    2.84
  -5  -3 -13   58.37    5.57
  -5   3 -13   45.77    5.38
  -5  -3 -14   17.80    3.81
  -5   3 -14   19.53    4.20
  -5  -3 -15  164.76    9.73
  -5   3 -15  192.16   11.39
  -5  -3 -16  198.20   11.03
  -5   3 -16  209.23   12.01
  -5   3 -17   64.33    6.87
  -5  -3 -17   55.02    6.39
  -5  -3 -18  249.39   13.23
  -5   3 -18  245.62   13.90
  -5   3 -19   25.73    5.71
  -5  -3 -19   28.04    5.24
  -5  -3 -20   53.42    6.95
  -5   3 -20   39.17    6.69
  -5  -3 -21   47.25    7.27
  -5   3 -21   57.60    7.96
  -5   3 -22   27.27    6.58
  -5  -3 -22   33.01    6.39
  -5   3 -23  114.16   11.09
  -5  -3 -23  116.22   10.55
  -5   3 -24  127.54   11.79
  -5  -3 -24  132.57   11.29
  -5   3 -25   47.38    8.29
  -5  -3 -25   37.29    7.08
  -5   3 -26  132.33   12.27
  -5  -3 -26  124.83   11.57
   5  -4 -30  185.53   14.05
   5   4 -29   -0.59    5.08
   5   4 -28  172.57   12.96
   5   4 -27   83.81   10.00
   5   4 -26    9.90    4.82
   5   4 -25    6.39    4.54
   5   4 -24  129.92   10.66
   5   4 -23   58.00    7.56
   5   4 -22  288.69   14.98
   5   4 -21   -2.69    3.53
   5   4 -20  156.40   10.34
   5   4 -19   58.40    6.48
   5   4 -18   19.01    4.14
   5   4 -17    0.50    2.75
   5  -4 -17    0.34    2.60
   5   4 -16  334.30   13.10
   5  -4 -16  337.89   12.57
   5  -4 -15   57.47    5.23
   5   4 -15   55.27    5.39
   5  -4 -14  472.11   14.28
   5   4 -14  475.68   14.81
   5  -4 -13    4.13    1.99
   5   4 -13    4.70    2.48
   5   4 -12   34.51    3.69
   5  -4 -12   30.20    3.44
   5   4 -11    1.56    1.82
   5  -4 -11    1.01    1.70
   5   4 -10  377.32   11.42
   5  -4 -10  363.69   10.61
   5   4  -9   65.49    4.61
   5  -4  -9   74.79    4.25
   5   4  -8  875.45   18.71
   5  -4  -8  916.27   17.03
   5   4  -7   24.41    2.99
   5  -4  -7   24.46    2.32
   5   4  -6  603.72   14.17
   5  -4  -6  625.95   11.89
   5   4  -5   15.39    2.33
   5  -4  -5   18.40    1.69
   5   4  -4   23.56    2.70
   5  -4  -4   25.57    1.67
   5  -4  -3  115.82    3.27
   5   4  -3  119.28    5.44
  -5   4   3  112.20    3.42
   5   4  -2  984.41   19.24
   5  -4  -2  988.97   14.79
   5   4  -1  171.72    6.66
   5  -4  -1  168.53    4.04
   5   4   0 2250.52   36.30
  -5   4   0 2280.50   35.49
  -5   4  -1   35.46    3.25
  -5   4  -2  712.07   15.48
  -5  -4  -2  733.60   13.84
  -5   4  -3    1.00    1.68
  -5  -4  -3    2.99    1.32
  -5  -4  -4  197.68    6.94
  -5   4  -4  194.25    7.42
  -5  -4  -4  188.66    6.26
  -5  -4  -5  305.41    9.02
  -5   4  -5  305.62    9.88
  -5  -4  -5  304.66    8.47
  -5  -4  -6  665.48   14.69
  -5  -4  -6  686.48   14.51
  -5   4  -6  669.75   16.00
  -5  -4  -7   59.02    3.97
  -5   4  -7   55.95    4.56
  -5  -4  -7   60.91    3.97
  -5  -4  -8 1230.35   22.93
  -5   4  -8 1282.88   25.72
  -5  -4  -8 1279.42   24.07
  -5  -4  -9   10.37    2.16
  -5  -4  -9   10.06    2.23
  -5   4  -9    8.59    2.57
  -5  -4 -10  351.53   10.11
  -5   4 -10  373.81   13.04
  -5  -4 -10  383.71   11.90
  -5  -4 -11   11.80    2.22
  -5   4 -11    5.61    2.52
  -5  -4 -11    9.98    2.42
  -5  -4 -12  113.85    5.43
  -5   4 -12  106.67    7.62
  -5  -4 -12  111.60    6.95
  -5  -4 -13   93.84    4.89
  -5   4 -13   83.39    7.14
  -5  -4 -13   89.93    6.61
  -5   4 -14  264.23   12.96
  -5  -4 -14  269.80   11.92
  -5  -4 -15    0.92    2.73
  -5   4 -15    5.70    3.82
  -5  -4 -16  258.70   12.67
  -5   4 -16  275.58   13.92
  -5   4 -17    5.06    3.50
  -5  -4 -17    4.36    3.32
  -5  -4 -18   27.26    4.95
  -5   4 -18   24.75    5.19
  -5   4 -19    3.65    3.80
  -5  -4 -19    2.02    3.11
  -5  -4 -20   54.87    7.02
  -5   4 -20   48.22    6.91
  -5   4 -21  113.31   10.60
  -5  -4 -21   91.00    8.96
  -5   4 -22   80.94    9.38
  -5  -4 -22   82.85    8.93
  -5  -4 -23   23.05    5.92
  -5   4 -23   32.61    7.46
  -5   4 -24   42.43    7.90
  -5  -4 -24   59.41    8.43
  -5   4 -25   58.27    8.84
  -5  -4 -25   49.67    7.55
  -5  -4 -26   10.90    5.42
   5  -5 -30   10.95    6.20
   5   5 -29   55.14    8.29
   5   5 -28   80.39    9.32
   5   5 -27   43.12    7.51
   5   5 -27   39.06    7.35
   5   5 -26    1.18    4.19
   5   5 -26    4.74    4.92
   5   5 -25   22.90    5.51
   5   5 -24  114.66   10.20
   5   5 -23   20.48    5.37
   5   5 -22   70.86    7.81
   5   5 -21   29.91    5.36
   5   5 -20  440.22   17.59
   5   5 -19    0.77    3.11
   5   5 -18    9.02    3.66
   5   5 -17   35.59    4.84
   5   5 -16  181.37    9.60
   5   5 -15    3.34    2.63
   5   5 -14  200.68    9.25
   5  -5 -14  180.76    8.42
   5   5 -13   15.09    3.27
   5  -5 -13   10.98    2.27
   5  -5 -12  556.06   14.70
   5   5 -12  599.36   16.07
   5   5 -11    3.94    2.10
   5  -5 -11   -0.85    2.13
   5   5 -10   35.15    3.59
   5  -5 -10   35.82    3.08
   5   5  -9    4.16    1.99
   5  -5  -9    3.77    1.56
   5   5  -8  635.71   15.32
   5  -5  -8  656.50   13.85
   5   5  -7   14.44    2.84
   5  -5  -7   10.78    1.69
   5   5  -6  280.08    9.08
   5  -5  -6  280.77    7.00
   5   5  -5    1.59    1.75
   5  -5  -5    0.88    0.97
   5   5  -4  547.95   13.55
  -5   5   4  543.98    9.68
   5  -5  -4  570.38    9.60
  -5   5   3    2.15    0.70
   5   5  -3    4.04    2.02
   5  -5  -3    3.03    0.75
   5  -5  -2    3.20    0.63
   5   5  -2    5.58    2.15
   5  -5  -1  124.47    2.87
   5   5  -1  123.10    5.87
   5  -5   0  552.48    8.93
   5   5   0  568.50   13.67
  -5   5   0  547.80   12.92
  -5   5  -1   37.46    3.25
  -5  -5  -2  338.55    9.89
  -5   5  -2  362.60   10.16
  -5  -5  -2  344.06    8.26
  -5  -5  -3    1.19    1.84
  -5   5  -3    1.00    1.67
  -5  -5  -3    1.65    1.24
  -5  -5  -4  438.38   11.76
  -5  -5  -4  446.47   10.08
  -5   5  -4  453.59   12.12
  -5  -5  -5   25.81    2.97
  -5  -5  -5   21.35    2.17
  -5   5  -5   23.39    2.94
  -5  -5  -6  148.29    6.50
  -5   5  -6  150.53    6.98
  -5  -5  -6  147.99    5.67
  -5  -5  -7  325.53   10.01
  -5  -5  -7  331.17    9.48
  -5   5  -7  325.05   10.94
  -5  -5  -8   18.68    2.77
  -5   5  -8   22.86    3.41
  -5  -5  -8   21.60    2.64
   5  -5   9   57.49    1.82
  -5  -5  -9   62.50    4.36
  -5  -5  -9   63.73    4.46
  -5   5  -9   65.67    5.37
  -5  -5 -10  301.08    9.81
  -5   5 -10  302.76   11.87
  -5  -5 -10  340.78   10.95
  -5  -5 -11    5.88    2.15
  -5   5 -11    1.32    2.83
  -5  -5 -11    2.50    2.14
  -5  -5 -12  186.00    7.46
  -5   5 -12  162.69    9.43
  -5  -5 -12  168.48    8.46
  -5  -5 -13   97.90    5.47
  -5   5 -13   78.43    7.00
  -5  -5 -13   96.10    6.61
  -5  -5 -14  111.95    5.75
  -5   5 -14  108.53    8.52
  -5  -5 -14  103.89    7.43
  -5   5 -15  243.55   12.80
  -5  -5 -15  242.79   11.71
  -5  -5 -16   12.76    3.26
  -5   5 -16    6.46    3.42
  -5  -5 -17    3.96    3.38
  -5   5 -17    1.13    3.49
  -5   5 -18  150.65   11.21
  -5  -5 -18  147.06    9.88
  -5   5 -19    3.60    3.70
  -5  -5 -19    9.73    4.00
  -5   5 -20   58.98    8.16
  -5  -5 -20   70.78    7.69
  -5   5 -21   72.29    8.97
  -5  -5 -21   64.36    7.54
  -5   5 -22   34.04    6.96
  -5  -5 -22   38.30    6.42
  -5   5 -23  135.55   12.02
  -5  -5 -23  148.28   11.39
  -5   5 -24    8.76    5.22
  -5  -5 -24   16.28    5.15
  -5   5 -25   10.89    6.61
  -5  -5 -25    0.11    3.83
  -5  -5 -26  104.96   10.39
   5  -6 -30   30.69    7.17
   5   6 -29   -1.18    5.04
   5   6 -28    8.33    4.51
   5   6 -27   53.03    7.78
   5   6 -27   36.45    7.02
   5   6 -26   43.17    7.31
   5   6 -26   35.38    6.63
   5   6 -25   -1.87    4.57
   5   6 -25   -2.44    4.34
   5   6 -24   88.68    9.14
   5   6 -23    6.31    3.89
   5   6 -22   78.84    8.25
   5   6 -21    3.42    3.78
   5   6 -20   51.72    6.41
   5   6 -19  107.01    8.43
   5   6 -18  183.66   10.58
   5   6 -17   10.20    3.72
   5   6 -16  207.55   10.32
   5   6 -15    2.26    2.66
   5   6 -14  284.04   11.44
   5   6 -13    5.17    2.35
   5   6 -12  310.10   11.36
   5   6 -11   60.23    4.91
   5   6 -10   50.68    4.43
   5   6  -9   87.30    5.43
   5  -6  -9   82.01    4.32
   5   6  -8  273.88    9.72
   5  -6  -8  290.61    7.93
   5   6  -7    6.43    2.20
   5  -6  -7   10.80    1.54
   5   6  -6  125.98    6.22
   5  -6  -6  120.48    4.32
  -5   6   5    1.02    0.88
   5   6  -5    0.11    1.81
   5  -6  -5    2.50    0.91
  -5   6   4  730.09   11.66
   5   6  -4  767.73   16.86
   5  -6  -4  757.62   11.80
   5   6  -3   10.90    2.34
   5   6  -2   27.05    3.17
   5   6  -1  186.29    7.45
   5   6   0   90.58    5.30
  -5  -6   0   99.12    5.38
  -5   6   0   84.06    4.70
  -5  -6  -1  108.22    5.61
  -5   6  -1  105.19    5.31
   5  -6   1  110.06    2.92
  -5  -6  -2  297.54    9.56
  -5   6  -2  309.56    9.52
   5  -6   2  305.57    6.42
  -5  -6  -3   87.33    5.03
  -5   6  -3   87.26    4.93
  -5  -6  -3   84.25    3.73
  -5  -6  -4  395.85   11.63
  -5  -6  -4  423.63    9.48
  -5   6  -4  418.94   11.71
  -5  -6  -5    4.06    1.94
  -5  -6  -5    1.47    1.14
  -5   6  -5    2.08    1.66
  -5  -6  -6   43.35    3.80
  -5   6  -6   39.80    3.71
  -5  -6  -6   39.33    2.92
  -5  -6  -7   62.43    4.58
  -5  -6  -7   74.74    4.10
  -5   6  -7   62.68    4.85
  -5  -6  -8   40.58    3.82
  -5  -6  -8   44.55    3.42
  -5   6  -8   40.31    4.23
   5  -6   9  184.16    4.38
  -5  -6  -9  155.81    7.29
  -5   6  -9  167.15    8.47
  -5  -6  -9  186.47    7.41
  -5  -6 -10  156.94    7.38
  -5   6 -10  170.65    8.88
  -5  -6 -10  176.05    7.58
  -5  -6 -11  149.52    7.22
  -5   6 -11  152.90    8.82
  -5  -6 -11  164.20    7.73
  -5  -6 -12   90.87    5.58
  -5   6 -12   86.97    7.05
  -5  -6 -12   92.77    6.08
  -5  -6 -13    8.75    2.59
  -5   6 -13    2.89    3.06
  -5  -6 -13    9.60    2.78
  -5  -6 -14   67.25    4.81
  -5   6 -14   58.54    6.32
  -5  -6 -14   53.38    5.42
  -5  -6 -15    1.45    1.89
  -5   6 -15   -1.58    3.73
  -5  -6 -15    1.73    2.61
  -5   6 -16   11.74    3.97
  -5  -6 -16    6.57    2.86
  -5   6 -17  154.49   11.21
  -5  -6 -17  148.35    9.68
  -5   6 -18    8.88    3.82
  -5  -6 -18   17.43    4.33
  -5   6 -19  107.75   10.02
  -5  -6 -19  112.59    8.89
  -5   6 -20   59.45    8.11
  -5  -6 -20   60.85    7.14
  -5   6 -21    8.10    4.96
  -5  -6 -21    6.34    3.67
  -5   6 -22   50.43    8.03
  -5  -6 -22   39.55    6.58
  -5  -6 -23   11.03    4.36
  -5   6 -23   16.03    6.37
  -5   6 -24   35.76    7.41
  -5  -6 -24   29.23    5.97
  -5   6 -25  134.84   12.46
  -5  -6 -25  121.96   10.97
  -5  -6 -26    9.00    5.04
   5  -7 -30   18.14    6.10
   5   7 -29   49.72    8.31
   5  -7 -29   45.09    7.96
   5   7 -28   18.56    6.41
   5   7 -28    3.71    5.08
   5   7 -27   42.22    7.25
   5   7 -27   38.78    7.21
   5   7 -26  180.25   12.77
   5   7 -26  174.04   13.05
   5   7 -25   54.11    7.63
   5   7 -25   51.61    7.58
   5   7 -24   -0.84    4.64
   5   7 -24   10.17    4.79
   5   7 -23    6.98    4.02
   5   7 -22    5.67    3.93
   5   7 -21   29.61    5.51
   5   7 -20   15.00    4.02
   5   7 -19  184.54   11.14
   5   7 -18  478.36   17.40
   5   7 -17   88.22    7.58
   5   7 -16    4.98    3.46
   5   7 -15    6.01    2.95
   5   7 -14   13.95    3.30
   5   7 -13    8.64    2.87
   5   7 -12   53.82    4.95
   5   7 -11  373.55   12.46
   5   7 -10  513.42   14.56
   5   7  -9   34.11    3.64
   5   7  -8   62.13    4.64
   5   7  -7  156.86    7.21
   5   7  -6   22.81    3.05
   5   7  -5   11.16    2.41
  -5   7   5   11.69    1.21
   5   7  -4  155.25    7.08
  -5   7   4  145.44    3.30
   5   7  -3  308.11   10.02
   5   7  -2  520.22   13.68
  -5  -7   2  516.45   13.36
   5   7  -1    2.59    2.01
  -5  -7   1    2.93    2.15
   5   7   0  183.81    7.62
  -5  -7   0  173.45    7.32
  -5   7   0  176.14    6.84
   5   7   1  554.53   14.38
  -5  -7  -1  547.57   14.07
  -5   7  -1  553.44   13.48
  -5  -7  -2   14.76    2.60
  -5   7  -2   20.67    2.76
   5  -7   2   17.15    1.22
  -5  -7  -3   20.53    3.04
  -5  -7  -3   14.68    1.63
  -5   7  -3   16.08    2.64
  -5  -7  -4  153.40    7.22
  -5   7  -4  152.60    6.91
  -5  -7  -4  160.10    5.16
  -5  -7  -5   53.85    4.49
  -5   7  -5   50.82    4.15
  -5  -7  -5   48.20    3.09
  -5  -7  -6  388.86   12.18
  -5  -7  -6  422.66    9.89
  -5   7  -6  402.96   12.39
  -5  -7  -7   25.34    3.37
  -5  -7  -7   24.60    2.52
  -5   7  -7   19.39    3.05
   5  -7   8   57.71    2.91
  -5  -7  -8   51.83    4.54
  -5  -7  -8   59.05    3.77
  -5   7  -8   55.23    4.74
   5  -7   9  529.37    9.79
  -5  -7  -9  445.97   13.81
  -5  -7  -9  483.99   12.75
  -5   7  -9  480.93   15.16
  -5  -7 -10    1.97    2.05
   5  -7  10    3.08    0.89
  -5  -7 -10    3.68    1.83
  -5   7 -10    0.07    2.77
  -5  -7 -11    4.68    2.30
  -5   7 -11    2.98    2.52
  -5  -7 -11    6.54    2.24
  -5  -7 -12   91.23    5.92
  -5   7 -12   87.52    7.15
  -5  -7 -12   91.38    6.13
  -5  -7 -13   11.46    2.69
  -5  -7 -13    9.95    2.87
  -5   7 -13   11.07    4.01
  -5  -7 -14   89.07    5.94
  -5   7 -14   84.58    7.59
  -5  -7 -14   89.48    6.67
  -5  -7 -15    6.22    2.51
  -5   7 -15    2.03    3.55
  -5  -7 -15    3.87    2.61
  -5  -7 -16    4.11    2.66
  -5   7 -16    1.50    3.56
  -5   7 -17  156.75   11.28
  -5  -7 -17  156.44    9.60
  -5  -7 -18   -2.64    3.60
  -5   7 -18   -2.09    4.04
  -5   7 -19   -3.85    4.30
  -5  -7 -19   -1.07    3.15
  -5   7 -20   89.24    9.56
  -5  -7 -20   91.31    8.27
  -5  -7 -21   23.03    5.10
  -5   7 -21   13.92    5.34
  -5   7 -22   27.30    6.84
  -5  -7 -22   26.09    5.60
  -5  -7 -23   25.84    5.59
  -5   7 -23   30.16    7.12
  -5  -7 -24   14.82    5.48
  -5   7 -24   16.61    7.01
   5  -8 -30   31.73    7.22
   5  -8 -29  157.14   12.76
   5   8 -28    5.89    4.89
   5   8 -28    8.09    5.85
   5   8 -27   25.10    6.47
   5   8 -27   14.57    5.33
   5   8 -26   -4.04    5.00
   5   8 -26   -1.14    3.93
   5   8 -25   44.51    7.29
   5   8 -25   52.56    7.55
   5   8 -24  153.52   11.57
   5   8 -24  148.54   11.85
   5   8 -23  180.17   12.24
   5   8 -23  175.85   12.52
   5   8 -22   54.11    7.28
   5   8 -21  284.42   14.78
   5   8 -20    4.67    3.86
   5   8 -19   12.18    4.19
   5   8 -18   11.24    3.90
   5   8 -17  254.62   12.37
   5   8 -16  226.35   11.29
   5   8 -15  594.21   18.07
   5   8 -14  162.76    8.97
   5   8 -13  282.70   11.59
   5   8 -12    2.26    2.48
   5   8 -11   20.87    3.31
   5   8 -10   79.94    5.66
   5   8  -9  476.95   13.86
   5   8  -8  213.86    8.67
   5   8  -7  864.66   19.59
   5   8  -6  320.05   10.97
   5   8  -5  283.53    9.77
  -5   8   5  258.53    5.43
   5   8  -4   43.02    3.90
   5   8  -3   98.56    5.62
  -5  -8   3   92.20    5.61
   5   8  -2  174.84    7.62
  -5  -8   2  172.59    7.61
   5   8  -1  734.63   17.37
  -5  -8   1  696.50   16.86
   5   8   0  201.26    8.31
  -5   8   0  207.97    7.53
   5   8   0  196.43    4.79
  -5  -8   0  204.90    8.30
   5   8   1  706.61   11.76
  -5   8  -1  729.52   16.06
   5   8   1  718.98   17.42
  -5  -8  -1  720.31   17.18
   5  -8   2  260.77    4.88
  -5   8  -2  277.06    9.15
  -5  -8  -2  264.98    9.76
   5  -8   3   13.54    1.19
  -5  -8  -3   16.02    2.89
  -5   8  -3   19.06    2.76
  -5  -8  -4    1.65    1.76
  -5  -8  -4    1.60    1.05
  -5   8  -4    0.86    1.73
  -5  -8  -5  257.92   10.01
  -5   8  -5  245.47    9.40
  -5  -8  -5  261.82    6.96
  -5  -8  -6  265.94   10.44
  -5  -8  -6  277.70    7.59
  -5   8  -6  286.38   10.20
  -5  -8  -7  530.19   15.56
  -5  -8  -7  567.61   12.26
  -5   8  -7  554.05   15.51
   5  -8   8  104.52    4.31
  -5  -8  -8   90.51    6.33
  -5   8  -8   99.88    6.49
  -5  -8  -8  104.33    4.89
   5  -8   9  361.08    8.23
  -5  -8  -9  288.92   11.50
  -5  -8  -9  335.18    9.74
  -5   8  -9  315.28   12.11
  -5  -8 -10  132.78    7.71
   5  -8  10  162.39    4.81
  -5  -8 -10  147.17    6.79
  -5   8 -10  142.80    8.39
  -5  -8 -11  223.98   10.09
  -5   8 -11  250.56   11.46
  -5  -8 -11  245.78    9.29
  -5  -8 -12    5.55    2.46
  -5   8 -12    6.87    3.46
  -5  -8 -12    9.16    2.70
  -5  -8 -13  309.15   11.81
  -5   8 -13  271.37   13.00
  -5  -8 -13  309.45   11.35
  -5  -8 -14  174.05    8.70
  -5   8 -14  162.01   10.37
  -5  -8 -14  169.61    8.80
  -5  -8 -15  103.12    6.90
  -5   8 -15   89.46    8.15
  -5  -8 -15   93.69    6.90
  -5   8 -16   11.46    3.51
  -5  -8 -16   14.84    3.41
  -5  -8 -17   41.22    5.33
  -5   8 -17   36.27    5.77
  -5   8 -18   91.97    9.25
  -5  -8 -18   87.92    7.47
  -5   8 -19   93.15    9.54
  -5  -8 -19   86.15    7.77
  -5  -8 -20    7.96    3.97
  -5   8 -20    2.28    4.14
  -5   8 -21   98.49   10.31
  -5  -8 -21  115.04    9.34
  -5   8 -22  106.31   10.83
  -5  -8 -22  109.48    9.25
  -5   8 -23   55.30    8.72
  -5   8 -24    5.37    4.77
   5  -9 -29   95.36   10.20
   5   9 -28   11.78    5.94
   5   9 -28    7.05    5.29
   5   9 -27  104.05   10.25
   5   9 -27  107.93   11.15
   5   9 -26    1.63    4.59
   5   9 -26   16.98    5.74
   5   9 -25  182.32   12.80
   5   9 -25  171.49   13.09
   5   9 -24   55.10    7.98
   5   9 -24   51.12    7.18
   5   9 -23  110.47    9.81
   5   9 -23  111.96   10.37
   5   9 -22    8.16    4.34
   5   9 -22   -0.17    4.20
   5   9 -21  446.35   18.87
   5   9 -20   19.11    5.06
   5   9 -19  298.61   14.25
   5   9 -18   39.45    5.61
   5   9 -17  256.07   12.28
   5   9 -16   46.73    5.76
   5   9 -15   89.46    6.99
   5   9 -14   19.02    3.97
   5   9 -13 1193.11   26.83
   5   9 -12   48.72    5.00
   5   9 -11  649.16   17.56
   5   9 -10   55.32    4.81
   5   9  -9  357.83   11.97
   5   9  -8   12.66    2.85
   5   9  -7   30.36    3.60
   5   9  -6   69.83    5.03
   5   9  -5 2210.65   36.02
  -5   9   5 1942.13   27.06
   5   9  -4  108.73    6.14
  -5  -9   4  112.09    6.35
   5   9  -3  448.33   13.14
  -5  -9   3  421.87   12.91
   5   9  -2    0.47    1.95
  -5  -9   2    0.86    1.80
   5   9  -1  198.23    8.44
  -5  -9   1  190.94    8.31
   5   9  -1  201.84    4.66
  -5  -9   0    4.45    2.05
   5   9   0    4.03    1.98
   5   9   0    5.95    0.88
   5   9   1  100.29    6.00
  -5  -9  -1   86.96    5.72
  -5   9  -1   93.66    5.20
   5   9   1   89.15    2.70
  -5  -9  -2   49.08    4.53
  -5   9  -2   58.12    4.32
   5   9   2   55.55    2.18
   5  -9   3 2464.36   33.95
  -5  -9  -3 2536.20   43.11
  -5   9  -3 2556.53   41.06
  -5  -9  -4  136.13    7.40
  -5   9  -4  137.45    6.79
  -5  -9  -5  157.54    8.11
  -5  -9  -5  148.13    4.97
  -5   9  -5  146.97    7.20
  -5  -9  -6    9.55    2.81
  -5  -9  -6   11.75    1.65
  -5   9  -6   11.82    2.56
  -5  -9  -7   15.11    3.06
   5  -9   7   11.94    1.96
  -5   9  -7   13.55    2.79
  -5  -9  -7   14.06    1.92
  -5  -9  -8    3.20    2.37
   5  -9   8    4.28    1.42
  -5  -9  -8    5.03    1.69
  -5   9  -8    2.90    2.25
   5  -9   9  145.21    5.36
  -5  -9  -9  113.61    7.50
  -5   9  -9  134.99    7.84
  -5  -9  -9  136.43    5.83
  -5  -9 -10   12.38    3.53
   5  -9  10    9.93    1.74
  -5  -9 -10    9.49    2.20
  -5   9 -10   15.51    4.03
  -5  -9 -11 1291.17   29.10
  -5  -9 -11 1356.61   25.80
  -5   9 -11 1370.67   30.50
  -5  -9 -12   41.02    4.80
  -5  -9 -12   39.90    4.13
  -5   9 -12   40.24    5.21
  -5  -9 -13   40.69    4.84
  -5  -9 -13   36.86    4.03
  -5   9 -13   41.55    5.64
  -5  -9 -14   31.01    4.09
  -5   9 -14   29.67    5.23
  -5  -9 -14   31.64    3.98
  -5  -9 -15   23.66    3.85
  -5   9 -15   20.56    4.51
  -5  -9 -15   26.95    4.13
  -5  -9 -16    5.24    2.65
  -5   9 -16   -0.14    3.43
  -5  -9 -16    2.62    2.60
  -5   9 -17  114.07    9.88
  -5  -9 -17  115.36    8.00
  -5   9 -18   -0.18    4.31
  -5  -9 -18    2.87    3.08
  -5   9 -19  362.60   18.28
  -5   9 -20   15.17    5.42
  -5   9 -21    2.55    4.32
  -5   9 -22   17.62    5.80
  -5   9 -23   16.08    6.54
  -5   9 -24    6.11    5.45
   5  10 -28    7.64    5.21
   5  10 -28   10.01    5.36
   5  10 -27    1.49    5.16
   5  10 -27   -1.08    5.60
   5  10 -26    0.55    4.72
   5  10 -26   15.03    5.59
   5  10 -25    2.21    4.69
   5  10 -25   10.51    4.87
   5  10 -24    8.44    4.55
   5  10 -24   25.32    6.07
   5  10 -23  385.21   17.43
   5  10 -23  367.13   18.43
   5  10 -22   12.30    5.11
   5  10 -22   13.70    4.82
   5  10 -21  248.06   13.89
   5  10 -21  223.58   12.91
   5  10 -20   11.23    4.57
   5  10 -20    8.22    4.24
   5  10 -19   35.98    5.39
   5  10 -18   14.15    4.25
   5  10 -17   17.22    4.29
   5  10 -16    5.01    3.67
   5  10 -15  734.39   21.16
   5  10 -14   19.76    4.12
   5  10 -13  212.99   10.21
   5  10 -12    2.88    2.59
   5  10 -11  248.94   10.55
   5  10 -10    0.93    2.23
   5  10  -9   18.28    3.14
   5  10  -8    0.57    2.01
   5  10  -7  899.53   21.03
   5  10  -6   23.10    3.53
   5  10  -5  146.51    7.28
  -5  10   5  118.15    2.91
   5  10  -4   -1.07    2.18
  -5 -10   4    0.62    1.80
   5  10  -3  559.74   15.26
  -5 -10   3  513.91   14.80
   5  10  -2    4.31    2.02
   5  10  -2    5.09    0.89
  -5 -10   2    6.25    2.48
   5  10  -1  121.23    6.69
   5  10  -1  117.50    2.89
  -5 -10   1  112.35    6.59
  -5 -10   0    8.44    2.80
   5  10   0    4.11    2.18
   5  10   1 1531.04   30.00
  -5  10  -1 1551.65   27.82
  -5 -10  -1 1470.39   29.92
  -5  10  -2  101.98    5.73
   5  10   2  112.92    6.72
  -5 -10  -2  104.17    6.75
   5 -10   3   18.77    1.25
  -5 -10  -3   26.21    3.68
  -5  10  -3   26.28    3.19
  -5 -10  -4    9.79    3.07
  -5  10  -4   11.09    2.82
  -5 -10  -5  794.71   20.77
  -5  10  -5  793.10   18.94
  -5 -10  -6    2.16    2.22
  -5  10  -6   -1.91    2.24
  -5 -10  -6    1.41    1.09
   5 -10   7   95.06    4.88
  -5 -10  -7   70.79    6.16
  -5 -10  -7   76.22    3.84
  -5  10  -7   78.66    5.79
   5 -10   8    1.74    1.49
  -5 -10  -8    0.87    2.42
  -5  10  -8   -1.39    2.86
  -5 -10  -8    2.87    1.35
   5 -10   9  703.92   14.35
  -5 -10  -9  530.80   17.92
  -5 -10  -9  618.73   13.96
  -5  10  -9  635.12   18.29
  -5 -10 -10   71.49    6.23
  -5  10 -10   84.14    6.68
  -5 -10 -10   88.61    4.80
  -5 -10 -11    6.82    3.01
  -5 -10 -11    7.44    2.16
  -5  10 -11   10.11    3.48
  -5 -10 -12   15.10    3.88
  -5 -10 -12   13.35    2.83
  -5  10 -12   11.87    3.73
  -5 -10 -13  337.13   13.49
  -5 -10 -13  339.97   11.32
  -5  10 -13  324.73   14.49
  -5 -10 -14    2.42    2.98
  -5  10 -14    0.19    3.15
  -5 -10 -15   46.17    5.27
  -5  10 -15   31.60    5.10
  -5 -10 -16    6.34    2.94
  -5  10 -16    5.00    3.49
  -5  10 -17  219.67   13.59
  -5  10 -18   35.71    6.32
  -5  10 -19   31.37    6.29
  -5  10 -20    5.71    4.27
  -5  10 -21  166.94   13.13
  -5  10 -22    6.04    4.76
  -5  10 -23    9.47    5.80
   5  11 -27   20.11    6.65
   5  11 -27   -0.25    4.68
   5  11 -26    0.26    5.18
   5  11 -26    6.16    4.86
   5  11 -25   -2.39    4.81
   5  11 -25    9.74    4.65
   5  11 -24   -8.78    5.96
   5  11 -24    1.27    3.67
   5  11 -23   58.71    8.02
   5  11 -23   60.84    7.56
   5  11 -22   53.36    6.95
[truncated: 481,344 more chars]
