# Supplementary material for: Organic Room‐Temperature near‐IR Phosphorescence Harvested by Intramolecular Through‐Space Sensitization in Composite Molecules
Source: Angew Chem Int Ed Engl. 2025 Mar 23;64(21):e202503327. doi: 10.1002/anie.202503327 (PMC12176076; doi:10.1002/anie.202503327)
Supplement: Supplementary file 2 — Supporting Information [file ANIE-64-e202503327-s001.zip › 3.cif]

 
data_3
 
_audit_creation_method            'SHELXL-2018/3'
_shelx_SHELXL_version_number      '2018/3'
_chemical_name_systematic         ?
_chemical_name_common             ?
_chemical_melting_point           ?
_chemical_formula_moiety          
'C48 H34 N2 P Pt, C F3 O3 S, C2 H3 N'
_chemical_formula_sum
 'C51 H37 F3 N3 O3 P Pt S' 
_chemical_formula_weight          1054.95

loop_
 _atom_type_symbol
 _atom_type_description
 _atom_type_scat_dispersion_real
 _atom_type_scat_dispersion_imag
 _atom_type_scat_source
 'C'  'C'   0.0033   0.0016
 'International Tables Vol C Tables 4.2.6.8 and 6.1.1.4'
 'H'  'H'   0.0000   0.0000
 'International Tables Vol C Tables 4.2.6.8 and 6.1.1.4'
 'N'  'N'   0.0061   0.0033
 'International Tables Vol C Tables 4.2.6.8 and 6.1.1.4'
 'O'  'O'   0.0106   0.0060
 'International Tables Vol C Tables 4.2.6.8 and 6.1.1.4'
 'F'  'F'   0.0171   0.0103
 'International Tables Vol C Tables 4.2.6.8 and 6.1.1.4'
 'P'  'P'   0.1023   0.0942
 'International Tables Vol C Tables 4.2.6.8 and 6.1.1.4'
 'S'  'S'   0.1246   0.1234
 'International Tables Vol C Tables 4.2.6.8 and 6.1.1.4'
 'Pt'  'Pt'  -1.7033   8.3905
 'International Tables Vol C Tables 4.2.6.8 and 6.1.1.4'
 
_space_group_crystal_system       monoclinic
_space_group_IT_number            14
_space_group_name_H-M_alt         'P 21/c'
_space_group_name_Hall            '-P 2ybc'
 
_shelx_space_group_comment
;
The symmetry employed for this shelxl refinement is uniquely defined
by the following loop, which should always be used as a source of
symmetry information in preference to the above space-group names.
They are only intended as comments.
;
 
loop_
 _space_group_symop_operation_xyz
 'x, y, z'
 '-x, y+1/2, -z+1/2'
 '-x, -y, -z'
 'x, -y-1/2, z-1/2'
 
_cell_length_a                    15.9328(6)
_cell_length_b                    18.4085(8)
_cell_length_c                    15.2789(6)
_cell_angle_alpha                 90
_cell_angle_beta                  109.9950(10)
_cell_angle_gamma                 90
_cell_volume                      4211.2(3)
_cell_formula_units_Z             4
_cell_measurement_temperature     150(2)
_cell_measurement_reflns_used    9987
_cell_measurement_theta_min        2.60
_cell_measurement_theta_max       32.47

_exptl_crystal_description       'block'
_exptl_crystal_colour            'yellow'
_exptl_crystal_density_meas       ?
_exptl_crystal_density_method     ?
_exptl_crystal_density_diffrn     1.664          
_exptl_crystal_F_000              2096
_exptl_transmission_factor_min    ?
_exptl_transmission_factor_max    ?
_exptl_crystal_size_max           0.567
_exptl_crystal_size_mid           0.151
_exptl_crystal_size_min           0.115
_exptl_absorpt_coefficient_mu     3.482
_shelx_estimated_absorpt_T_min    0.243
_shelx_estimated_absorpt_T_max    0.690
_exptl_absorpt_correction_type    numerical
_exptl_absorpt_correction_T_min   0.243
_exptl_absorpt_correction_T_max   0.690
_exptl_absorpt_process_details    'SADABS (Sheldrick, 2008)' 
_publ_section_exptl_refinement
;
The CF3SO3- counterion was disordered between two orientations
and was refined with 0.71/0.29 occupancies of the components.
A series of gemetry and displacement constraints and restraints were
applied to this moiety.
All hydrogen atoms were positioned geometrically and constrained 
to ride on their parent atoms, with C---H = 0.95-0.98 \%A, 
U~iso~ = 1.2-1.5 U~eq~(parent atom).
The highest peak is located 1.03 \%A from atom C8 and the deepest hole
is located 0.18 \%A from atom S1A.
;
_exptl_absorpt_special_details    ?
_diffrn_ambient_temperature       150(2)
_diffrn_radiation_wavelength      0.71073
_diffrn_radiation_type            MoK\a
_diffrn_radiation_monochromator   'horizontally mounted graphite crystal'
_diffrn_measurement_device_type   'Bruker KAPPA APEX II CCD'
_diffrn_measurement_device        '62mm x 62mm CCD camera on \k-goniostat'
_diffrn_detector_area_resol_mean   16
_diffrn_measurement_method        '\f scans and \w scans with \k offset'
_diffrn_reflns_number             44014
_diffrn_reflns_av_unetI/netI      0.0281
_diffrn_reflns_av_R_equivalents   0.0253
_diffrn_reflns_limit_h_min        -22
_diffrn_reflns_limit_h_max        21
_diffrn_reflns_limit_k_min        -25
_diffrn_reflns_limit_k_max        24
_diffrn_reflns_limit_l_min        -21
_diffrn_reflns_limit_l_max        20
_diffrn_reflns_theta_min          2.695
_diffrn_reflns_theta_max          29.998
_diffrn_reflns_theta_full         25.242
_diffrn_measured_fraction_theta_max   0.999
_diffrn_measured_fraction_theta_full  0.998
_diffrn_reflns_Laue_measured_fraction_max    0.999
_diffrn_reflns_Laue_measured_fraction_full   0.998
_diffrn_reflns_point_group_measured_fraction_max   0.999
_diffrn_reflns_point_group_measured_fraction_full  0.998
_reflns_number_total              12266
_reflns_number_gt                 9613
_reflns_threshold_expression      'I > 2\s(I)'
_reflns_Friedel_coverage          0.000
_reflns_Friedel_fraction_max      .
_reflns_Friedel_fraction_full     .
 
_reflns_special_details
;
 Reflections were merged by SHELXL according to the crystal
 class for the calculation of statistics and refinement.
 
 _reflns_Friedel_fraction is defined as the number of unique
 Friedel pairs measured divided by the number that would be
 possible theoretically, ignoring centric projections and
 systematic absences.
;
 
_computing_data_collection        'APEX2 (Bruker AXS, 2010)'
_computing_cell_refinement        'SAINT (Bruker AXS, 2009)'
_computing_data_reduction         'SAINT (Bruker AXS, 2009)'
_computing_structure_solution    'SHELXL-2018/3 (Sheldrick, 2018)'
_computing_structure_refinement  'SHELXL-2018/3 (Sheldrick, 2018)'
_computing_molecular_graphics    'Diamond v.4.6.7 (Brandenburg, 2022)'
_computing_publication_material  'SHELXL-2018/3 (Sheldrick, 2018)'

_refine_special_details           ?
_refine_ls_structure_factor_coef  Fsqd
_refine_ls_matrix_type            full
_refine_ls_weighting_scheme       calc
_refine_ls_weighting_details
'w=1/[\s^2^(Fo^2^)+(0.0176P)^2^+4.9250P] where P=(Fo^2^+2Fc^2^)/3'
_atom_sites_solution_primary      ?
_atom_sites_solution_secondary    ?
_atom_sites_solution_hydrogens    geom
_refine_ls_hydrogen_treatment     constr
_refine_ls_extinction_method      none
_refine_ls_extinction_coef        .
_refine_ls_number_reflns          12266
_refine_ls_number_parameters      630
_refine_ls_number_restraints      116
_refine_ls_R_factor_all           0.0402
_refine_ls_R_factor_gt            0.0247
_refine_ls_wR_factor_ref          0.0544
_refine_ls_wR_factor_gt           0.0495
_refine_ls_goodness_of_fit_ref    1.013
_refine_ls_restrained_S_all       1.042
_refine_ls_shift/su_max           0.002
_refine_ls_shift/su_mean          0.000
 
loop_
 _atom_site_label
 _atom_site_type_symbol
 _atom_site_fract_x
 _atom_site_fract_y
 _atom_site_fract_z
 _atom_site_U_iso_or_equiv
 _atom_site_adp_type
 _atom_site_occupancy
 _atom_site_site_symmetry_order  
 _atom_site_calc_flag
 _atom_site_refinement_flags_posn
 _atom_site_refinement_flags_adp
 _atom_site_refinement_flags_occupancy
 _atom_site_disorder_assembly
 _atom_site_disorder_group
C1 C 0.12914(16) 0.35879(12) 0.74439(16) 0.0207(4) Uani 1 1 d . . . . .
C2 C 0.04011(17) 0.37758(13) 0.69715(17) 0.0257(5) Uani 1 1 d . . . . .
H2 H 0.001074 0.384078 0.731625 0.031 Uiso 1 1 calc R U . . .
C3 C 0.00721(18) 0.38698(14) 0.60147(18) 0.0297(5) Uani 1 1 d . . . . .
H3 H -0.053738 0.399193 0.570647 0.036 Uiso 1 1 calc R U . . .
C4 C 0.06411(19) 0.37837(15) 0.55155(18) 0.0319(6) Uani 1 1 d . . . . .
H4 H 0.043075 0.386349 0.486177 0.038 Uiso 1 1 calc R U . . .
C5 C 0.15149(18) 0.35819(15) 0.59672(18) 0.0299(6) Uani 1 1 d . . . . .
H5 H 0.189598 0.351663 0.561225 0.036 Uiso 1 1 calc R U . . .
C6 C 0.18608(16) 0.34697(12) 0.69279(16) 0.0218(5) Uani 1 1 d . . . . .
C7 C 0.28122(17) 0.32156(13) 0.73196(16) 0.0235(5) Uani 1 1 d . . . . .
C20 C 0.35179(17) 0.37170(14) 0.75373(17) 0.0260(5) Uani 1 1 d . . . . .
C19 C 0.33818(19) 0.44797(15) 0.73809(19) 0.0314(6) Uani 1 1 d . . . . .
H9 H 0.279094 0.466150 0.711208 0.038 Uiso 1 1 calc R U . . .
C18 C 0.4081(2) 0.49506(16) 0.7609(2) 0.0385(7) Uani 1 1 d . . . . .
H10 H 0.397175 0.545521 0.749605 0.046 Uiso 1 1 calc R U . . .
C17 C 0.4966(2) 0.46988(18) 0.8012(2) 0.0428(7) Uani 1 1 d . . . . .
H11 H 0.544701 0.503533 0.818498 0.051 Uiso 1 1 calc R U . . .
C16 C 0.51320(19) 0.39806(17) 0.8151(2) 0.0378(7) Uani 1 1 d . . . . .
H12 H 0.573238 0.381824 0.841243 0.045 Uiso 1 1 calc R U . . .
C15 C 0.44261(17) 0.34608(15) 0.79160(18) 0.0300(6) Uani 1 1 d . . . . .
C14 C 0.45908(19) 0.27201(16) 0.80352(19) 0.0336(6) Uani 1 1 d . . . . .
H14 H 0.518875 0.255511 0.830983 0.040 Uiso 1 1 calc R U . . .
C13 C 0.39016(18) 0.22137(15) 0.77624(18) 0.0286(5) Uani 1 1 d . . . . .
C12 C 0.4070(2) 0.14567(16) 0.7863(2) 0.0361(6) Uani 1 1 d . . . . .
H16 H 0.466746 0.128983 0.813580 0.043 Uiso 1 1 calc R U . . .
C11 C 0.3398(2) 0.09672(16) 0.7580(2) 0.0386(7) Uani 1 1 d . . . . .
H17 H 0.352355 0.046282 0.767219 0.046 Uiso 1 1 calc R U . . .
C10 C 0.2507(2) 0.12075(15) 0.71458(18) 0.0332(6) Uani 1 1 d . . . . .
H18 H 0.204162 0.086036 0.691959 0.040 Uiso 1 1 calc R U . . .
C9 C 0.23088(18) 0.19286(14) 0.70482(17) 0.0273(5) Uani 1 1 d . . . . .
H19 H 0.170635 0.207844 0.675955 0.033 Uiso 1 1 calc R U . . .
C8 C 0.29956(16) 0.24628(14) 0.73744(16) 0.0243(5) Uani 1 1 d . . . . .
C21 C 0.21514(16) 0.44272(12) 0.90936(17) 0.0222(5) Uani 1 1 d . . . . .
C22 C 0.25069(17) 0.45484(14) 1.00528(17) 0.0261(5) Uani 1 1 d . . . . .
H22 H 0.257753 0.415243 1.047070 0.031 Uiso 1 1 calc R U . . .
C23 C 0.27567(18) 0.52384(14) 1.03997(19) 0.0311(6) Uani 1 1 d . . . . .
H23 H 0.299079 0.531626 1.105344 0.037 Uiso 1 1 calc R U . . .
C24 C 0.26659(18) 0.58160(15) 0.9795(2) 0.0339(6) Uani 1 1 d . . . . .
H24 H 0.284660 0.628948 1.003187 0.041 Uiso 1 1 calc R U . . .
C25 C 0.23127(18) 0.57025(14) 0.8848(2) 0.0322(6) Uani 1 1 d . . . . .
H25 H 0.224796 0.610009 0.843339 0.039 Uiso 1 1 calc R U . . .
C26 C 0.20505(16) 0.50126(13) 0.84932(18) 0.0252(5) Uani 1 1 d . . . . .
H26 H 0.180171 0.494076 0.783912 0.030 Uiso 1 1 calc R U . . .
C27 C 0.07594(16) 0.35825(13) 0.91355(16) 0.0228(5) Uani 1 1 d . . . . .
C28 C 0.06258(17) 0.30375(14) 0.97016(17) 0.0266(5) Uani 1 1 d . . . . .
H28 H 0.099223 0.261628 0.982200 0.032 Uiso 1 1 calc R U . . .
C29 C -0.00389(19) 0.31024(16) 1.0094(2) 0.0353(6) Uani 1 1 d . . . . .
H29 H -0.012103 0.272821 1.048484 0.042 Uiso 1 1 calc R U . . .
C30 C -0.0578(2) 0.37062(17) 0.9917(2) 0.0398(7) Uani 1 1 d . . . . .
H30 H -0.103976 0.374400 1.017684 0.048 Uiso 1 1 calc R U . . .
C31 C -0.0450(2) 0.42580(16) 0.9364(2) 0.0375(7) Uani 1 1 d . . . . .
H31 H -0.082486 0.467436 0.924092 0.045 Uiso 1 1 calc R U . . .
C32 C 0.02234(18) 0.42038(14) 0.89897(18) 0.0298(6) Uani 1 1 d . . . . .
H32 H 0.032366 0.459292 0.862912 0.036 Uiso 1 1 calc R U . . .
C33 C 0.42100(18) 0.35995(14) 0.99818(18) 0.0288(5) Uani 1 1 d . . . . .
H33 H 0.381774 0.397592 0.965984 0.035 Uiso 1 1 calc R U . . .
C34 C 0.50893(19) 0.37702(17) 1.0464(2) 0.0380(7) Uani 1 1 d . . . . .
H34 H 0.529949 0.425364 1.046832 0.046 Uiso 1 1 calc R U . . .
C35 C 0.5654(2) 0.32309(19) 1.0935(2) 0.0474(8) Uani 1 1 d . . . . .
H35 H 0.625697 0.334097 1.129180 0.057 Uiso 1 1 calc R U . . .
C36 C 0.53484(19) 0.25314(17) 1.0891(2) 0.0423(7) Uani 1 1 d . . . . .
H36 H 0.574022 0.215196 1.120473 0.051 Uiso 1 1 calc R U . . .
C37 C 0.44622(17) 0.23828(14) 1.03852(18) 0.0292(5) Uani 1 1 d . . . . .
C38 C 0.40927(17) 0.16457(14) 1.02522(18) 0.0278(5) Uani 1 1 d . . . . .
C39 C 0.4553(2) 0.10083(16) 1.0595(2) 0.0376(6) Uani 1 1 d . . . . .
H39 H 0.516571 0.101948 1.097465 0.045 Uiso 1 1 calc R U . . .
C40 C 0.4100(2) 0.03592(16) 1.0370(2) 0.0386(7) Uani 1 1 d . . . . .
H40 H 0.440521 -0.008198 1.060017 0.046 Uiso 1 1 calc R U . . .
C41 C 0.3212(2) 0.03384(14) 0.9818(2) 0.0338(6) Uani 1 1 d . . . . .
H41 H 0.290709 -0.011237 0.966220 0.041 Uiso 1 1 calc R U . . .
C42 C 0.27699(18) 0.09883(13) 0.94927(17) 0.0266(5) Uani 1 1 d . . . . .
C43 C 0.18338(18) 0.10960(13) 0.89028(17) 0.0253(5) Uani 1 1 d . . . . .
C44 C 0.1253(2) 0.05179(14) 0.85720(19) 0.0331(6) Uani 1 1 d . . . . .
H44 H 0.145229 0.003441 0.873797 0.040 Uiso 1 1 calc R U . . .
C45 C 0.0382(2) 0.06468(15) 0.8000(2) 0.0368(7) Uani 1 1 d . . . . .
H45 H -0.002058 0.025320 0.777897 0.044 Uiso 1 1 calc R U . . .
C46 C 0.01027(19) 0.13497(15) 0.77528(18) 0.0330(6) Uani 1 1 d . . . . .
H46 H -0.048994 0.143837 0.734668 0.040 Uiso 1 1 calc R U . . .
C47 C 0.06778(17) 0.19266(14) 0.80910(17) 0.0262(5) Uani 1 1 d . . . . .
H47 H 0.046987 0.240679 0.791517 0.031 Uiso 1 1 calc R U . . .
C48 C 0.15586(17) 0.18221(13) 0.86860(16) 0.0235(5) Uani 1 1 d . . . . .
C50 C 0.1774(3) 0.6896(3) 0.2584(3) 0.0869(15) Uani 1 1 d . . . . .
H50A H 0.137611 0.670383 0.289549 0.130 Uiso 1 1 calc R U . . .
H50B H 0.143102 0.699177 0.192824 0.130 Uiso 1 1 calc R U . . .
H50C H 0.204702 0.734884 0.288791 0.130 Uiso 1 1 calc R U . . .
C51 C 0.2473(3) 0.6366(3) 0.2646(3) 0.0627(10) Uani 1 1 d . . . . .
N1 N 0.38847(14) 0.29249(11) 0.99483(14) 0.0243(4) Uani 1 1 d . . . . .
N2 N 0.32256(14) 0.16155(11) 0.97224(14) 0.0231(4) Uani 1 1 d . . . . .
N3 N 0.3036(3) 0.5969(2) 0.2724(3) 0.0946(13) Uani 1 1 d . . . . .
S1 S 0.28463(10) 0.83294(8) 1.01900(13) 0.0484(4) Uani 0.706(3) 1 d D . P A 1
O1 O 0.2827(3) 0.76081(19) 0.9834(4) 0.0931(17) Uani 0.706(3) 1 d D . P A 1
O2 O 0.2180(2) 0.87850(18) 0.9591(2) 0.0484(9) Uani 0.706(3) 1 d D . P A 1
O3 O 0.3708(4) 0.8635(4) 1.0609(9) 0.069(3) Uani 0.706(3) 1 d D . P A 1
C49 C 0.2471(4) 0.8226(4) 1.1162(4) 0.084(2) Uani 0.706(3) 1 d D U P A 1
F1 F 0.2422(5) 0.8839(4) 1.1560(5) 0.130(3) Uani 0.706(3) 1 d D U P A 1
F2 F 0.1664(3) 0.7926(3) 1.0905(4) 0.1062(19) Uani 0.706(3) 1 d D U P A 1
F3 F 0.3053(3) 0.7762(4) 1.1783(4) 0.146(2) Uani 0.706(3) 1 d D U P A 1
S1A S 0.2861(3) 0.8156(2) 1.0536(3) 0.0484(4) Uani 0.294(3) 1 d D . P A 2
F2A F 0.1385(6) 0.8299(5) 1.0965(7) 0.058(2) Uani 0.294(3) 1 d D . P A 2
F1A F 0.1986(6) 0.9310(4) 1.0817(8) 0.085(3) Uani 0.294(3) 1 d D U P A 2
O1A O 0.2969(8) 0.7479(4) 1.0900(9) 0.085(3) Uani 0.294(3) 1 d D U P A 2
C49A C 0.2161(8) 0.8629(7) 1.1061(8) 0.084(2) Uani 0.294(3) 1 d D U P A 2
O3A O 0.3641(13) 0.8605(12) 1.073(2) 0.088(9) Uani 0.294(3) 1 d D U P A 2
F3A F 0.2608(8) 0.8601(8) 1.1985(6) 0.082(4) Uani 0.294(3) 1 d D . P A 2
O2A O 0.2272(10) 0.8217(10) 0.9557(8) 0.140(6) Uani 0.294(3) 1 d D U P A 2
P1 P 0.17061(4) 0.35247(3) 0.87160(4) 0.01944(12) Uani 1 1 d . . . . .
Pt1 Pt 0.25594(2) 0.25404(2) 0.92414(2) 0.01877(3) Uani 1 1 d . . . . .
 
loop_
 _atom_site_aniso_label
 _atom_site_aniso_U_11
 _atom_site_aniso_U_22
 _atom_site_aniso_U_33
 _atom_site_aniso_U_23
 _atom_site_aniso_U_13
 _atom_site_aniso_U_12
C1 0.0246(12) 0.0170(10) 0.0205(11) -0.0014(8) 0.0076(9) -0.0012(9)
C2 0.0227(13) 0.0260(12) 0.0271(12) -0.0021(10) 0.0068(10) 0.0034(10)
C3 0.0270(14) 0.0302(13) 0.0265(13) -0.0011(10) 0.0021(11) 0.0062(11)
C4 0.0328(15) 0.0393(15) 0.0201(12) 0.0015(10) 0.0045(11) 0.0047(12)
C5 0.0279(14) 0.0389(15) 0.0237(12) -0.0012(11) 0.0098(11) 0.0002(11)
C6 0.0221(12) 0.0209(11) 0.0222(11) -0.0032(9) 0.0072(9) -0.0014(9)
C7 0.0235(13) 0.0280(12) 0.0200(11) -0.0010(9) 0.0089(10) 0.0007(10)
C20 0.0239(13) 0.0321(13) 0.0238(12) -0.0029(10) 0.0105(10) -0.0018(10)
C19 0.0271(14) 0.0339(14) 0.0346(14) -0.0029(11) 0.0121(12) -0.0015(11)
C18 0.0355(16) 0.0342(15) 0.0474(18) -0.0047(13) 0.0163(14) -0.0074(12)
C17 0.0291(16) 0.0485(18) 0.0511(19) -0.0063(14) 0.0141(14) -0.0151(13)
C16 0.0226(14) 0.0493(18) 0.0410(16) -0.0070(13) 0.0104(12) -0.0053(12)
C15 0.0218(13) 0.0415(15) 0.0278(13) -0.0031(11) 0.0098(11) -0.0012(11)
C14 0.0244(13) 0.0438(16) 0.0330(14) -0.0002(12) 0.0104(11) 0.0078(11)
C13 0.0260(13) 0.0363(14) 0.0249(12) -0.0003(10) 0.0106(10) 0.0053(11)
C12 0.0359(17) 0.0390(16) 0.0361(15) -0.0015(12) 0.0158(13) 0.0104(13)
C11 0.054(2) 0.0301(14) 0.0375(16) -0.0006(12) 0.0234(15) 0.0086(13)
C10 0.0421(17) 0.0319(14) 0.0287(14) -0.0047(11) 0.0161(12) -0.0041(12)
C9 0.0304(14) 0.0292(13) 0.0236(12) -0.0031(10) 0.0110(11) -0.0012(10)
C8 0.0221(11) 0.0303(12) 0.0220(10) -0.0005(10) 0.0095(9) 0.0027(10)
C21 0.0192(12) 0.0192(11) 0.0278(12) -0.0036(9) 0.0076(10) -0.0002(9)
C22 0.0244(13) 0.0267(12) 0.0266(12) -0.0039(10) 0.0082(10) -0.0020(10)
C23 0.0252(13) 0.0326(14) 0.0336(14) -0.0128(11) 0.0078(11) -0.0030(11)
C24 0.0219(13) 0.0254(13) 0.0531(18) -0.0110(12) 0.0112(12) -0.0023(10)
C25 0.0244(13) 0.0221(12) 0.0499(17) 0.0018(11) 0.0126(12) -0.0005(10)
C26 0.0214(12) 0.0233(12) 0.0305(13) 0.0023(10) 0.0084(10) 0.0012(9)
C27 0.0218(12) 0.0251(12) 0.0220(11) -0.0048(9) 0.0081(10) -0.0020(9)
C28 0.0251(13) 0.0295(13) 0.0256(12) -0.0014(10) 0.0092(10) -0.0004(10)
C29 0.0334(15) 0.0445(16) 0.0333(14) 0.0019(12) 0.0183(12) -0.0029(12)
C30 0.0302(15) 0.0542(19) 0.0413(16) -0.0058(14) 0.0204(13) 0.0030(13)
C31 0.0334(16) 0.0402(16) 0.0410(16) -0.0056(12) 0.0153(13) 0.0100(12)
C32 0.0309(14) 0.0293(13) 0.0305(13) -0.0028(10) 0.0121(11) 0.0026(11)
C33 0.0261(14) 0.0298(13) 0.0300(13) -0.0032(10) 0.0089(11) -0.0039(10)
C34 0.0280(15) 0.0405(16) 0.0435(17) -0.0041(13) 0.0098(13) -0.0079(12)
C35 0.0247(15) 0.055(2) 0.055(2) 0.0021(16) 0.0037(14) -0.0089(14)
C36 0.0231(13) 0.0480(18) 0.0483(17) 0.0102(15) 0.0026(12) 0.0016(13)
C37 0.0240(12) 0.0348(14) 0.0279(12) 0.0024(10) 0.0079(10) 0.0015(10)
C38 0.0256(13) 0.0301(13) 0.0277(13) 0.0038(10) 0.0091(11) 0.0038(10)
C39 0.0320(16) 0.0380(15) 0.0417(16) 0.0090(13) 0.0115(13) 0.0099(12)
C40 0.0423(18) 0.0310(14) 0.0446(17) 0.0111(12) 0.0174(14) 0.0124(13)
C41 0.0408(17) 0.0236(12) 0.0403(16) 0.0043(11) 0.0183(13) 0.0045(11)
C42 0.0340(15) 0.0224(12) 0.0265(12) 0.0004(9) 0.0144(11) 0.0007(10)
C43 0.0311(14) 0.0228(12) 0.0242(12) -0.0025(9) 0.0121(11) -0.0012(10)
C44 0.0466(17) 0.0211(12) 0.0317(14) -0.0041(10) 0.0137(13) -0.0063(11)
C45 0.0453(18) 0.0288(14) 0.0334(15) -0.0089(11) 0.0099(13) -0.0152(12)
C46 0.0325(15) 0.0352(14) 0.0266(13) -0.0050(11) 0.0039(11) -0.0095(12)
C47 0.0282(13) 0.0247(12) 0.0238(12) -0.0020(9) 0.0065(10) -0.0040(10)
C48 0.0255(13) 0.0277(12) 0.0182(11) -0.0034(9) 0.0085(10) -0.0058(10)
C50 0.081(3) 0.085(3) 0.072(3) 0.005(3) -0.003(3) 0.002(3)
C51 0.065(3) 0.073(3) 0.049(2) -0.011(2) 0.018(2) -0.014(2)
N1 0.0232(11) 0.0265(10) 0.0245(10) -0.0027(8) 0.0097(9) -0.0012(8)
N2 0.0247(11) 0.0223(10) 0.0230(10) 0.0007(8) 0.0091(9) 0.0014(8)
N3 0.103(4) 0.094(3) 0.100(3) -0.016(3) 0.052(3) 0.003(3)
S1 0.0452(6) 0.0238(7) 0.0681(12) 0.0110(6) 0.0090(7) 0.0004(5)
O1 0.101(4) 0.027(2) 0.134(5) -0.013(2) 0.019(3) 0.008(2)
O2 0.0391(19) 0.0377(18) 0.063(2) 0.0108(16) 0.0100(16) 0.0005(14)
O3 0.029(3) 0.043(3) 0.123(6) 0.027(3) 0.010(3) 0.001(2)
C49 0.070(4) 0.112(5) 0.061(3) 0.010(4) 0.009(3) -0.038(4)
F1 0.121(5) 0.164(6) 0.118(5) -0.055(5) 0.059(4) -0.034(4)
F2 0.065(3) 0.157(5) 0.086(3) 0.025(4) 0.012(2) -0.055(3)
F3 0.099(3) 0.199(5) 0.105(4) 0.083(4) -0.011(3) -0.031(4)
S1A 0.0452(6) 0.0238(7) 0.0681(12) 0.0110(6) 0.0090(7) 0.0004(5)
F2A 0.041(5) 0.062(5) 0.067(5) 0.011(4) 0.013(4) 0.005(4)
F1A 0.065(5) 0.042(4) 0.140(7) 0.018(4) 0.023(5) 0.009(4)
O1A 0.087(7) 0.059(5) 0.121(8) -0.026(5) 0.050(6) -0.002(5)
C49A 0.070(4) 0.112(5) 0.061(3) 0.010(4) 0.009(3) -0.038(4)
O3A 0.065(11) 0.084(12) 0.100(12) 0.002(8) 0.010(8) -0.012(7)
F3A 0.058(6) 0.124(10) 0.049(6) -0.018(6) -0.001(5) -0.026(6)
O2A 0.130(9) 0.183(10) 0.098(8) -0.025(8) 0.026(7) -0.008(8)
P1 0.0194(3) 0.0193(3) 0.0194(3) -0.0017(2) 0.0064(2) -0.0010(2)
Pt1 0.01930(4) 0.01871(4) 0.01820(4) -0.00114(4) 0.00631(3) -0.00064(4)
 
_geom_special_details
;
 All esds (except the esd in the dihedral angle between two l.s. planes)
 are estimated using the full covariance matrix.  The cell esds are taken
 into account individually in the estimation of esds in distances, angles
 and torsion angles; correlations between esds in cell parameters are only
 used when they are defined by crystal symmetry.  An approximate (isotropic)
 treatment of cell esds is used for estimating esds involving l.s. planes.
;
 
loop_
 _geom_bond_atom_site_label_1
 _geom_bond_atom_site_label_2
 _geom_bond_distance
 _geom_bond_site_symmetry_2
 _geom_bond_publ_flag
C1 C2 1.397(3) . ?
C1 C6 1.408(3) . ?
C1 P1 1.830(2) . ?
C2 C3 1.385(3) . ?
C2 H2 0.9500 . ?
C3 C4 1.379(4) . ?
C3 H3 0.9500 . ?
C4 C5 1.377(4) . ?
C4 H4 0.9500 . ?
C5 C6 1.396(3) . ?
C5 H5 0.9500 . ?
C6 C7 1.501(3) . ?
C7 C20 1.404(3) . ?
C7 C8 1.413(3) . ?
C20 C19 1.428(4) . ?
C20 C15 1.442(4) . ?
C19 C18 1.359(4) . ?
C19 H9 0.9500 . ?
C18 C17 1.410(4) . ?
C18 H10 0.9500 . ?
C17 C16 1.351(4) . ?
C17 H11 0.9500 . ?
C16 C15 1.426(4) . ?
C16 H12 0.9500 . ?
C15 C14 1.389(4) . ?
C14 C13 1.391(4) . ?
C14 H14 0.9500 . ?
C13 C12 1.418(4) . ?
C13 C8 1.435(3) . ?
C12 C11 1.352(4) . ?
C12 H16 0.9500 . ?
C11 C10 1.417(4) . ?
C11 H17 0.9500 . ?
C10 C9 1.361(4) . ?
C10 H18 0.9500 . ?
C9 C8 1.428(3) . ?
C9 H19 0.9500 . ?
C21 C26 1.388(3) . ?
C21 C22 1.397(3) . ?
C21 P1 1.821(2) . ?
C22 C23 1.382(3) . ?
C22 H22 0.9500 . ?
C23 C24 1.384(4) . ?
C23 H23 0.9500 . ?
C24 C25 1.377(4) . ?
C24 H24 0.9500 . ?
C25 C26 1.388(3) . ?
C25 H25 0.9500 . ?
C26 H26 0.9500 . ?
C27 C28 1.388(3) . ?
C27 C32 1.399(3) . ?
C27 P1 1.833(2) . ?
C28 C29 1.389(3) . ?
C28 H28 0.9500 . ?
C29 C30 1.374(4) . ?
C29 H29 0.9500 . ?
C30 C31 1.380(4) . ?
C30 H30 0.9500 . ?
C31 C32 1.382(4) . ?
C31 H31 0.9500 . ?
C32 H32 0.9500 . ?
C33 N1 1.340(3) . ?
C33 C34 1.378(4) . ?
C33 H33 0.9500 . ?
C34 C35 1.368(4) . ?
C34 H34 0.9500 . ?
C35 C36 1.370(4) . ?
C35 H35 0.9500 . ?
C36 C37 1.385(4) . ?
C36 H36 0.9500 . ?
C37 N1 1.367(3) . ?
C37 C38 1.465(4) . ?
C38 N2 1.343(3) . ?
C38 C39 1.388(4) . ?
C39 C40 1.378(4) . ?
C39 H39 0.9500 . ?
C40 C41 1.378(4) . ?
C40 H40 0.9500 . ?
C41 C42 1.391(3) . ?
C41 H41 0.9500 . ?
C42 N2 1.345(3) . ?
C42 C43 1.469(4) . ?
C43 C44 1.387(3) . ?
C43 C48 1.410(3) . ?
C44 C45 1.384(4) . ?
C44 H44 0.9500 . ?
C45 C46 1.378(4) . ?
C45 H45 0.9500 . ?
C46 C47 1.382(3) . ?
C46 H46 0.9500 . ?
C47 C48 1.400(3) . ?
C47 H47 0.9500 . ?
C48 Pt1 2.021(2) . ?
C50 C51 1.459(6) . ?
C50 H50A 0.9800 . ?
C50 H50B 0.9800 . ?
C50 H50C 0.9800 . ?
C51 N3 1.131(6) . ?
N1 Pt1 2.137(2) . ?
N2 Pt1 2.008(2) . ?
S1 O2 1.416(3) . ?
S1 O3 1.418(5) . ?
S1 O1 1.431(4) . ?
S1 C49 1.791(6) . ?
C49 F1 1.297(8) . ?
C49 F2 1.328(6) . ?
C49 F3 1.374(7) . ?
S1A O1A 1.352(9) . ?
S1A O3A 1.437(11) . ?
S1A O2A 1.473(10) . ?
S1A C49A 1.805(9) . ?
F2A C49A 1.339(11) . ?
F1A C49A 1.311(11) . ?
C49A F3A 1.347(12) . ?
P1 Pt1 2.2426(6) . ?
 
loop_
 _geom_angle_atom_site_label_1
 _geom_angle_atom_site_label_2
 _geom_angle_atom_site_label_3
 _geom_angle
 _geom_angle_site_symmetry_1
 _geom_angle_site_symmetry_3
 _geom_angle_publ_flag
C2 C1 C6 118.9(2) . . ?
C2 C1 P1 119.89(18) . . ?
C6 C1 P1 121.15(18) . . ?
C3 C2 C1 121.8(2) . . ?
C3 C2 H2 119.1 . . ?
C1 C2 H2 119.1 . . ?
C4 C3 C2 119.1(2) . . ?
C4 C3 H3 120.4 . . ?
C2 C3 H3 120.4 . . ?
C5 C4 C3 119.8(2) . . ?
C5 C4 H4 120.1 . . ?
C3 C4 H4 120.1 . . ?
C4 C5 C6 122.4(2) . . ?
C4 C5 H5 118.8 . . ?
C6 C5 H5 118.8 . . ?
C5 C6 C1 117.9(2) . . ?
C5 C6 C7 116.6(2) . . ?
C1 C6 C7 125.5(2) . . ?
C20 C7 C8 119.9(2) . . ?
C20 C7 C6 120.5(2) . . ?
C8 C7 C6 119.3(2) . . ?
C7 C20 C19 122.9(2) . . ?
C7 C20 C15 119.5(2) . . ?
C19 C20 C15 117.6(2) . . ?
C18 C19 C20 121.3(3) . . ?
C18 C19 H9 119.3 . . ?
C20 C19 H9 119.3 . . ?
C19 C18 C17 120.8(3) . . ?
C19 C18 H10 119.6 . . ?
C17 C18 H10 119.6 . . ?
C16 C17 C18 120.2(3) . . ?
C16 C17 H11 119.9 . . ?
C18 C17 H11 119.9 . . ?
C17 C16 C15 121.5(3) . . ?
C17 C16 H12 119.3 . . ?
C15 C16 H12 119.3 . . ?
C14 C15 C16 121.9(3) . . ?
C14 C15 C20 119.5(2) . . ?
C16 C15 C20 118.6(3) . . ?
C15 C14 C13 121.6(3) . . ?
C15 C14 H14 119.2 . . ?
C13 C14 H14 119.2 . . ?
C14 C13 C12 121.7(3) . . ?
C14 C13 C8 119.3(2) . . ?
C12 C13 C8 119.0(3) . . ?
C11 C12 C13 121.4(3) . . ?
C11 C12 H16 119.3 . . ?
C13 C12 H16 119.3 . . ?
C12 C11 C10 119.9(3) . . ?
C12 C11 H17 120.0 . . ?
C10 C11 H17 120.0 . . ?
C9 C10 C11 120.9(3) . . ?
C9 C10 H18 119.5 . . ?
C11 C10 H18 119.5 . . ?
C10 C9 C8 120.8(3) . . ?
C10 C9 H19 119.6 . . ?
C8 C9 H19 119.6 . . ?
C7 C8 C9 122.4(2) . . ?
C7 C8 C13 119.7(2) . . ?
C9 C8 C13 117.8(2) . . ?
C26 C21 C22 118.9(2) . . ?
C26 C21 P1 123.66(19) . . ?
C22 C21 P1 116.89(18) . . ?
C23 C22 C21 120.6(2) . . ?
C23 C22 H22 119.7 . . ?
C21 C22 H22 119.7 . . ?
C22 C23 C24 120.0(3) . . ?
C22 C23 H23 120.0 . . ?
C24 C23 H23 120.0 . . ?
C25 C24 C23 119.8(2) . . ?
C25 C24 H24 120.1 . . ?
C23 C24 H24 120.1 . . ?
C24 C25 C26 120.6(3) . . ?
C24 C25 H25 119.7 . . ?
C26 C25 H25 119.7 . . ?
C25 C26 C21 120.1(2) . . ?
C25 C26 H26 120.0 . . ?
C21 C26 H26 120.0 . . ?
C28 C27 C32 118.3(2) . . ?
C28 C27 P1 119.74(19) . . ?
C32 C27 P1 121.50(19) . . ?
C27 C28 C29 120.6(2) . . ?
C27 C28 H28 119.7 . . ?
C29 C28 H28 119.7 . . ?
C30 C29 C28 120.2(3) . . ?
C30 C29 H29 119.9 . . ?
C28 C29 H29 119.9 . . ?
C29 C30 C31 120.1(3) . . ?
C29 C30 H30 119.9 . . ?
C31 C30 H30 119.9 . . ?
C30 C31 C32 119.9(3) . . ?
C30 C31 H31 120.0 . . ?
C32 C31 H31 120.0 . . ?
C31 C32 C27 120.8(3) . . ?
C31 C32 H32 119.6 . . ?
C27 C32 H32 119.6 . . ?
N1 C33 C34 122.8(3) . . ?
N1 C33 H33 118.6 . . ?
C34 C33 H33 118.6 . . ?
C35 C34 C33 118.8(3) . . ?
C35 C34 H34 120.6 . . ?
C33 C34 H34 120.6 . . ?
C34 C35 C36 119.8(3) . . ?
C34 C35 H35 120.1 . . ?
C36 C35 H35 120.1 . . ?
C35 C36 C37 119.4(3) . . ?
C35 C36 H36 120.3 . . ?
C37 C36 H36 120.3 . . ?
N1 C37 C36 121.1(3) . . ?
N1 C37 C38 115.9(2) . . ?
C36 C37 C38 123.0(2) . . ?
N2 C38 C39 119.6(3) . . ?
N2 C38 C37 113.8(2) . . ?
C39 C38 C37 126.5(3) . . ?
C40 C39 C38 118.4(3) . . ?
C40 C39 H39 120.8 . . ?
C38 C39 H39 120.8 . . ?
C39 C40 C41 121.2(3) . . ?
C39 C40 H40 119.4 . . ?
C41 C40 H40 119.4 . . ?
C40 C41 C42 118.9(3) . . ?
C40 C41 H41 120.5 . . ?
C42 C41 H41 120.5 . . ?
N2 C42 C41 118.9(2) . . ?
N2 C42 C43 112.9(2) . . ?
C41 C42 C43 128.3(2) . . ?
C44 C43 C48 121.7(2) . . ?
C44 C43 C42 122.1(2) . . ?
C48 C43 C42 116.2(2) . . ?
C45 C44 C43 119.9(3) . . ?
C45 C44 H44 120.1 . . ?
C43 C44 H44 120.1 . . ?
C46 C45 C44 119.6(3) . . ?
C46 C45 H45 120.2 . . ?
C44 C45 H45 120.2 . . ?
C45 C46 C47 120.5(3) . . ?
C45 C46 H46 119.7 . . ?
C47 C46 H46 119.7 . . ?
C46 C47 C48 121.8(2) . . ?
C46 C47 H47 119.1 . . ?
C48 C47 H47 119.1 . . ?
C47 C48 C43 116.4(2) . . ?
C47 C48 Pt1 130.87(19) . . ?
C43 C48 Pt1 112.58(18) . . ?
C51 C50 H50A 109.5 . . ?
C51 C50 H50B 109.5 . . ?
H50A C50 H50B 109.5 . . ?
C51 C50 H50C 109.5 . . ?
H50A C50 H50C 109.5 . . ?
H50B C50 H50C 109.5 . . ?
N3 C51 C50 177.3(5) . . ?
C33 N1 C37 118.1(2) . . ?
C33 N1 Pt1 128.95(18) . . ?
C37 N1 Pt1 112.89(16) . . ?
C38 N2 C42 123.0(2) . . ?
C38 N2 Pt1 119.45(17) . . ?
C42 N2 Pt1 117.50(17) . . ?
O2 S1 O3 117.0(3) . . ?
O2 S1 O1 112.9(3) . . ?
O3 S1 O1 115.6(5) . . ?
O2 S1 C49 102.1(3) . . ?
O3 S1 C49 102.4(6) . . ?
O1 S1 C49 104.3(4) . . ?
F1 C49 F2 107.0(7) . . ?
F1 C49 F3 110.6(6) . . ?
F2 C49 F3 107.6(5) . . ?
F1 C49 S1 112.8(5) . . ?
F2 C49 S1 111.3(5) . . ?
F3 C49 S1 107.5(5) . . ?
O1A S1A O3A 117.7(9) . . ?
O1A S1A O2A 115.8(8) . . ?
O3A S1A O2A 111.8(10) . . ?
O1A S1A C49A 105.8(7) . . ?
O3A S1A C49A 104.7(16) . . ?
O2A S1A C49A 98.0(8) . . ?
F1A C49A F2A 107.7(9) . . ?
F1A C49A F3A 108.6(10) . . ?
F2A C49A F3A 103.6(9) . . ?
F1A C49A S1A 115.9(8) . . ?
F2A C49A S1A 114.9(9) . . ?
F3A C49A S1A 105.2(10) . . ?
C21 P1 C1 103.80(11) . . ?
C21 P1 C27 96.57(11) . . ?
C1 P1 C27 109.04(11) . . ?
C21 P1 Pt1 120.05(8) . . ?
C1 P1 Pt1 112.71(8) . . ?
C27 P1 Pt1 113.11(8) . . ?
N2 Pt1 C48 80.87(10) . . ?
N2 Pt1 N1 77.79(8) . . ?
C48 Pt1 N1 158.46(9) . . ?
N2 Pt1 P1 174.83(6) . . ?
C48 Pt1 P1 94.79(7) . . ?
N1 Pt1 P1 106.66(6) . . ?
 
_refine_diff_density_max    1.308
_refine_diff_density_min   -1.023
_refine_diff_density_rms    0.089

_shelx_res_file
;
TITL xnaa in P2(1)/c
    shelx.res
    created by SHELXL-2018/3 at 19:56:49 on 17-Oct-2023
CELL  0.71073  15.9328  18.4085  15.2789   90.000  109.995   90.000
ZERR     4.00   0.0006   0.0008   0.0006    0.000    0.001    0.000
LATT   1
SYMM  - X, 1/2 + Y, 1/2 - Z
SFAC  C    H    N    O    F    P    S    PT
UNIT  204 148 12 12 12 4 4 4
MERG   2
OMIT    -2.00  60.00
OMIT     0   3   1
OMIT    -3   0   2
DFIX 1.8 0.01 C49 S1 C49A S1A
SADI F1 F2 F2 F3 F3 F1 F1A F2A F2A F3A F3A F1A
SADI O1 O2 O2 O3 O3 O1 O1A O2A O2A O3A O3A O1A
SADI F1 C49 F2 C49 F3 C49 F1A C49A F2A C49A F3A C49A
SADI S1 O1 S1 O2 S1 O3 S1A O1A S1A O2A S1A O3A
ISOR 0.01 0.01 O1A O2A O3A C49 C49A F1 F2 F3 F1A
EADP S1 S1A
EADP C49A C49
FMAP   2
PLAN   20
SIZE     0.115   0.151   0.567
ACTA
BOND   $H
L.S.   4
TEMP  -123.15
WGHT    0.017600    4.925000
FVAR       0.04232   0.70614
C1    1    0.129139    0.358788    0.744393    11.00000    0.02459    0.01698 =
         0.02053   -0.00138    0.00757   -0.00123
C2    1    0.040109    0.377576    0.697155    11.00000    0.02271    0.02600 =
         0.02705   -0.00205    0.00678    0.00340
AFIX  43
H2    2    0.001074    0.384078    0.731625    11.00000   -1.20000
AFIX   0
C3    1    0.007206    0.386980    0.601474    11.00000    0.02698    0.03019 =
         0.02655   -0.00109    0.00208    0.00622
AFIX  43
H3    2   -0.053738    0.399193    0.570647    11.00000   -1.20000
AFIX   0
C4    1    0.064108    0.378374    0.551546    11.00000    0.03277    0.03926 =
         0.02014    0.00145    0.00454    0.00466
AFIX  43
H4    2    0.043075    0.386349    0.486177    11.00000   -1.20000
AFIX   0
C5    1    0.151488    0.358190    0.596722    11.00000    0.02786    0.03891 =
         0.02375   -0.00115    0.00979    0.00025
AFIX  43
H5    2    0.189598    0.351663    0.561225    11.00000   -1.20000
AFIX   0
C6    1    0.186084    0.346973    0.692792    11.00000    0.02205    0.02090 =
         0.02223   -0.00317    0.00720   -0.00142
C7    1    0.281218    0.321561    0.731957    11.00000    0.02353    0.02795 =
         0.02004   -0.00103    0.00894    0.00066
C20   1    0.351787    0.371695    0.753725    11.00000    0.02392    0.03210 =
         0.02383   -0.00290    0.01046   -0.00182
C19   1    0.338177    0.447966    0.738090    11.00000    0.02705    0.03388 =
         0.03462   -0.00288    0.01213   -0.00148
AFIX  43
H9    2    0.279094    0.466150    0.711208    11.00000   -1.20000
AFIX   0
C18   1    0.408079    0.495057    0.760908    11.00000    0.03548    0.03425 =
         0.04735   -0.00466    0.01629   -0.00742
AFIX  43
H10   2    0.397175    0.545521    0.749605    11.00000   -1.20000
AFIX   0
C17   1    0.496598    0.469880    0.801161    11.00000    0.02908    0.04848 =
         0.05112   -0.00632    0.01405   -0.01505
AFIX  43
H11   2    0.544701    0.503533    0.818498    11.00000   -1.20000
AFIX   0
C16   1    0.513200    0.398059    0.815143    11.00000    0.02263    0.04929 =
         0.04096   -0.00704    0.01036   -0.00530
AFIX  43
H12   2    0.573238    0.381824    0.841243    11.00000   -1.20000
AFIX   0
C15   1    0.442610    0.346076    0.791595    11.00000    0.02176    0.04148 =
         0.02785   -0.00314    0.00977   -0.00121
C14   1    0.459081    0.272007    0.803521    11.00000    0.02441    0.04380 =
         0.03296   -0.00019    0.01039    0.00781
AFIX  43
H14   2    0.518875    0.255511    0.830983    11.00000   -1.20000
AFIX   0
C13   1    0.390164    0.221373    0.776235    11.00000    0.02604    0.03630 =
         0.02487   -0.00028    0.01060    0.00535
C12   1    0.407011    0.145670    0.786340    11.00000    0.03594    0.03903 =
         0.03614   -0.00154    0.01576    0.01044
AFIX  43
H16   2    0.466746    0.128983    0.813580    11.00000   -1.20000
AFIX   0
C11   1    0.339825    0.096719    0.758012    11.00000    0.05412    0.03013 =
         0.03748   -0.00061    0.02345    0.00856
AFIX  43
H17   2    0.352355    0.046282    0.767219    11.00000   -1.20000
AFIX   0
C10   1    0.250713    0.120746    0.714579    11.00000    0.04209    0.03194 =
         0.02868   -0.00469    0.01612   -0.00406
AFIX  43
H18   2    0.204162    0.086036    0.691959    11.00000   -1.20000
AFIX   0
C9    1    0.230882    0.192859    0.704818    11.00000    0.03045    0.02917 =
         0.02360   -0.00313    0.01099   -0.00118
AFIX  43
H19   2    0.170635    0.207844    0.675955    11.00000   -1.20000
AFIX   0
C8    1    0.299555    0.246279    0.737445    11.00000    0.02209    0.03034 =
         0.02201   -0.00047    0.00954    0.00268
C21   1    0.215142    0.442722    0.909359    11.00000    0.01924    0.01916 =
         0.02785   -0.00360    0.00764   -0.00025
C22   1    0.250687    0.454837    1.005278    11.00000    0.02444    0.02672 =
         0.02664   -0.00389    0.00821   -0.00202
AFIX  43
H22   2    0.257753    0.415243    1.047070    11.00000   -1.20000
AFIX   0
C23   1    0.275671    0.523839    1.039972    11.00000    0.02519    0.03260 =
         0.03359   -0.01284    0.00775   -0.00298
AFIX  43
H23   2    0.299079    0.531626    1.105344    11.00000   -1.20000
AFIX   0
C24   1    0.266589    0.581600    0.979477    11.00000    0.02189    0.02541 =
         0.05309   -0.01096    0.01121   -0.00232
AFIX  43
H24   2    0.284660    0.628948    1.003187    11.00000   -1.20000
AFIX   0
C25   1    0.231269    0.570248    0.884773    11.00000    0.02439    0.02213 =
         0.04995    0.00184    0.01257   -0.00045
AFIX  43
H25   2    0.224796    0.610009    0.843339    11.00000   -1.20000
AFIX   0
C26   1    0.205049    0.501255    0.849324    11.00000    0.02140    0.02333 =
         0.03046    0.00231    0.00840    0.00123
AFIX  43
H26   2    0.180171    0.494076    0.783912    11.00000   -1.20000
AFIX   0
C27   1    0.075940    0.358249    0.913549    11.00000    0.02177    0.02511 =
         0.02197   -0.00479    0.00809   -0.00195
C28   1    0.062577    0.303749    0.970160    11.00000    0.02509    0.02948 =
         0.02558   -0.00141    0.00923   -0.00044
AFIX  43
H28   2    0.099223    0.261628    0.982200    11.00000   -1.20000
AFIX   0
C29   1   -0.003888    0.310242    1.009360    11.00000    0.03337    0.04454 =
         0.03328    0.00187    0.01834   -0.00293
AFIX  43
H29   2   -0.012103    0.272821    1.048484    11.00000   -1.20000
AFIX   0
C30   1   -0.057806    0.370617    0.991741    11.00000    0.03019    0.05423 =
         0.04135   -0.00584    0.02039    0.00297
AFIX  43
H30   2   -0.103976    0.374400    1.017684    11.00000   -1.20000
AFIX   0
C31   1   -0.045020    0.425796    0.936409    11.00000    0.03340    0.04018 =
         0.04101   -0.00564    0.01535    0.00997
AFIX  43
H31   2   -0.082486    0.467436    0.924092    11.00000   -1.20000
AFIX   0
C32   1    0.022335    0.420377    0.898972    11.00000    0.03092    0.02925 =
         0.03046   -0.00277    0.01207    0.00264
AFIX  43
H32   2    0.032366    0.459292    0.862912    11.00000   -1.20000
AFIX   0
C33   1    0.420996    0.359948    0.998183    11.00000    0.02611    0.02984 =
         0.03004   -0.00318    0.00887   -0.00389
AFIX  43
H33   2    0.381774    0.397592    0.965984    11.00000   -1.20000
AFIX   0
C34   1    0.508932    0.377021    1.046360    11.00000    0.02803    0.04051 =
         0.04351   -0.00413    0.00977   -0.00787
AFIX  43
H34   2    0.529949    0.425364    1.046832    11.00000   -1.20000
AFIX   0
C35   1    0.565422    0.323087    1.093500    11.00000    0.02468    0.05513 =
         0.05466    0.00207    0.00370   -0.00893
AFIX  43
H35   2    0.625697    0.334097    1.129180    11.00000   -1.20000
AFIX   0
C36   1    0.534840    0.253137    1.089120    11.00000    0.02307    0.04804 =
         0.04832    0.01020    0.00256    0.00158
AFIX  43
H36   2    0.574022    0.215196    1.120473    11.00000   -1.20000
AFIX   0
C37   1    0.446221    0.238282    1.038523    11.00000    0.02404    0.03481 =
         0.02794    0.00243    0.00790    0.00151
C38   1    0.409274    0.164571    1.025220    11.00000    0.02556    0.03014 =
         0.02774    0.00383    0.00914    0.00375
C39   1    0.455315    0.100835    1.059471    11.00000    0.03205    0.03803 =
         0.04174    0.00898    0.01151    0.00993
AFIX  43
H39   2    0.516571    0.101948    1.097465    11.00000   -1.20000
AFIX   0
C40   1    0.410007    0.035918    1.037022    11.00000    0.04226    0.03103 =
         0.04457    0.01108    0.01740    0.01241
AFIX  43
H40   2    0.440521   -0.008198    1.060017    11.00000   -1.20000
AFIX   0
C41   1    0.321229    0.033838    0.981815    11.00000    0.04080    0.02360 =
         0.04033    0.00429    0.01826    0.00451
AFIX  43
H41   2    0.290709   -0.011237    0.966220    11.00000   -1.20000
AFIX   0
C42   1    0.276994    0.098833    0.949270    11.00000    0.03404    0.02240 =
         0.02649    0.00045    0.01440    0.00072
C43   1    0.183385    0.109603    0.890280    11.00000    0.03107    0.02276 =
         0.02424   -0.00251    0.01209   -0.00124
C44   1    0.125281    0.051794    0.857204    11.00000    0.04662    0.02115 =
         0.03171   -0.00408    0.01366   -0.00631
AFIX  43
H44   2    0.145229    0.003441    0.873797    11.00000   -1.20000
AFIX   0
C45   1    0.038209    0.064681    0.799996    11.00000    0.04527    0.02883 =
         0.03340   -0.00890    0.00987   -0.01523
AFIX  43
H45   2   -0.002058    0.025320    0.777897    11.00000   -1.20000
AFIX   0
C46   1    0.010267    0.134971    0.775279    11.00000    0.03247    0.03523 =
         0.02657   -0.00504    0.00395   -0.00947
AFIX  43
H46   2   -0.048994    0.143837    0.734668    11.00000   -1.20000
AFIX   0
C47   1    0.067779    0.192659    0.809104    11.00000    0.02825    0.02469 =
         0.02383   -0.00197    0.00648   -0.00402
AFIX  43
H47   2    0.046987    0.240679    0.791517    11.00000   -1.20000
AFIX   0
C48   1    0.155859    0.182207    0.868597    11.00000    0.02554    0.02767 =
         0.01818   -0.00343    0.00855   -0.00582
C50   1    0.177450    0.689612    0.258441    11.00000    0.08090    0.08545 =
         0.07180    0.00507   -0.00313    0.00237
AFIX 137
H50A  2    0.137611    0.670383    0.289549    11.00000   -1.50000
H50B  2    0.143102    0.699177    0.192824    11.00000   -1.50000
H50C  2    0.204702    0.734884    0.288791    11.00000   -1.50000
AFIX   0
C51   1    0.247337    0.636587    0.264636    11.00000    0.06543    0.07295 =
         0.04874   -0.01081    0.01836   -0.01386
N1    3    0.388471    0.292488    0.994833    11.00000    0.02316    0.02654 =
         0.02449   -0.00269    0.00965   -0.00119
N2    3    0.322557    0.161548    0.972237    11.00000    0.02468    0.02230 =
         0.02299    0.00070    0.00913    0.00137
N3    3    0.303580    0.596880    0.272440    11.00000    0.10336    0.09387 =
         0.10029   -0.01593    0.05240    0.00274
PART  1
S1    7    0.284627    0.832944    1.019005    21.00000    0.04517    0.02381 =
         0.06814    0.01105    0.00898    0.00036
O1    4    0.282695    0.760805    0.983396    21.00000    0.10128    0.02746 =
         0.13382   -0.01310    0.01861    0.00809
O2    4    0.217952    0.878497    0.959095    21.00000    0.03913    0.03775 =
         0.06261    0.01076    0.01004    0.00053
O3    4    0.370810    0.863526    1.060874    21.00000    0.02934    0.04294 =
         0.12250    0.02674    0.01032    0.00107
C49   1    0.247068    0.822568    1.116174    21.00000    0.06950    0.11244 =
         0.06065    0.01045    0.00904   -0.03808
F1    5    0.242162    0.883873    1.155988    21.00000    0.12149    0.16440 =
         0.11754   -0.05490    0.05860   -0.03360
F2    5    0.166425    0.792641    1.090517    21.00000    0.06470    0.15717 =
         0.08601    0.02511    0.01190   -0.05513
F3    5    0.305316    0.776185    1.178263    21.00000    0.09871    0.19936 =
         0.10495    0.08265   -0.01143   -0.03075
PART  2
S1A   7    0.286084    0.815621    1.053595   -21.00000    0.04517    0.02381 =
         0.06814    0.01105    0.00898    0.00036
F2A   5    0.138511    0.829896    1.096542   -21.00000    0.04129    0.06157 =
         0.06662    0.01122    0.01305    0.00521
F1A   5    0.198601    0.930974    1.081667   -21.00000    0.06451    0.04182 =
         0.14015    0.01807    0.02285    0.00894
O1A   4    0.296893    0.747923    1.090010   -21.00000    0.08677    0.05943 =
         0.12101   -0.02576    0.05023   -0.00232
C49A  1    0.216065    0.862863    1.106138   -21.00000    0.06950    0.11244 =
         0.06065    0.01045    0.00904   -0.03808
O3A   4    0.364148    0.860485    1.073075   -21.00000    0.06473    0.08418 =
         0.10004    0.00221    0.01039   -0.01204
F3A   5    0.260812    0.860097    1.198497   -21.00000    0.05768    0.12384 =
         0.04894   -0.01778   -0.00135   -0.02597
O2A   4    0.227202    0.821738    0.955681   -21.00000    0.12977    0.18284 =
         0.09801   -0.02474    0.02643   -0.00831
PART  0
P1    6    0.170608    0.352467    0.871603    11.00000    0.01944    0.01931 =
         0.01935   -0.00171    0.00637   -0.00100
PT1   8    0.255943    0.254044    0.924139    11.00000    0.01930    0.01871 =
         0.01820   -0.00114    0.00631   -0.00064
HKLF    4  1.0  1.00  0.00  0.00  0.00  1.00  0.00  0.00  0.00  1.00


REM  xnaa in P2(1)/c
REM wR2 = 0.0544, GooF = S = 1.013, Restrained GooF = 1.042 for all data
REM R1 = 0.0247 for 9613 Fo > 4sig(Fo) and 0.0402 for all 12266 data
REM 630 parameters refined using 116 restraints

END

WGHT      0.0176      4.9251

REM Highest difference peak  1.308,  deepest hole -1.023,  1-sigma level  0.089
Q1    1   0.2324  0.2463  0.7269  11.00000  0.05    1.31
Q2    1   0.2488  0.2168  0.9254  11.00000  0.05    0.97
Q3    1   0.3077  0.7927  1.0672  11.00000  0.05    0.91
Q4    1   0.3046  0.2540  0.9235  11.00000  0.05    0.85
Q5    1   0.1969  0.2565  0.9225  11.00000  0.05    0.78
Q6    1   0.2231  0.2625  0.8695  11.00000  0.05    0.67
Q7    1   0.1722  0.1473  0.8750  11.00000  0.05    0.62
Q8    1   0.2635  0.8407  1.0564  11.00000  0.05    0.60
Q9    1   0.2938  0.2541  0.9798  11.00000  0.05    0.56
Q10   1   0.2446  0.2319  0.9769  11.00000  0.05    0.51
Q11   1   0.2000  0.9172  1.1357  11.00000  0.05    0.50
Q12   1   0.2308  0.0950  0.9068  11.00000  0.05    0.48
Q13   1   0.2366  0.9218  1.1244  11.00000  0.05    0.47
Q14   1   0.2127  0.1815  0.9271  11.00000  0.05    0.46
Q15   1   0.2897  0.1106  0.7462  11.00000  0.05    0.45
Q16   1   0.2397  0.8526  0.9620  11.00000  0.05    0.45
Q17   1   0.2443  0.2699  0.9330  11.00000  0.05    0.45
Q18   1   0.2884  0.2884  0.7456  11.00000  0.05    0.44
Q19   1   0.2563  0.8039  1.1115  11.00000  0.05    0.44
Q20   1   0.2632  0.7473  1.0457  11.00000  0.05    0.44
;
_shelx_res_checksum   98282

_shelx_hkl_file
;
   0   0  -2   96.68    1.99
   0   0  -3   -0.12    0.05
   0   0  -3   -0.13    0.04
   0   0   3   -0.14    0.04
   0   0   3   -0.05    0.06
   0   0  -4   56.70    1.27
   0   0   4   56.88    1.22
   0   0   4   56.76    1.12
   0   0  -4   57.46    1.09
   0   0  -5   -0.01    0.05
   0   0   5   -0.04    0.07
   0   0   5   -0.10    0.05
   0   0  -5   -0.01    0.05
   0   0  -6  167.19    3.62
   0   0   6  161.23    3.19
   0   0   6  165.46    3.45
   0   0  -6  166.72    3.13
   0   0   7    0.18    0.11
   0   0  -7   -0.04    0.07
   0   0   7   -0.15    0.08
   0   0   8   17.98    0.45
   0   0   8   18.28    0.51
   0   0  -8   18.27    0.42
   0   0  -9   -0.05    0.08
   0   0   9    0.04    0.09
   0   0   9   -0.09    0.10
   0   0 -10    3.79    0.21
   0   0  10    4.49    0.27
   0   0  10    4.01    0.22
   0   0 -11   -0.12    0.10
   0   0  11    0.01    0.14
   0   0  11    0.01    0.12
   0   0 -12   15.71    0.45
   0   0  12   16.25    0.47
   0   0  12   16.96    0.56
   0   0  13    0.14    0.15
   0   0  13    0.05    0.17
   0   0  14   21.05    0.69
   0   0  14   21.61    0.61
   0   0  15    0.02    0.17
   0   0  15    0.12    0.20
   0   0  16    2.70    0.31
   0   0  16    2.54    0.27
   0   0 -17    0.41    0.21
   0   0  17   -0.11    0.22
   0   0  17   -0.14    0.20
   0   0  18   10.47    0.48
   0   0 -18   10.00    0.49
   0   0 -19    0.14    0.23
   0   0  19    0.18    0.23
   0   0 -20    7.01    0.49
   0   0  20    6.58    0.44
   0   0  21    0.04    0.26
   0   0 -21    0.02    0.26
   0   0  22    0.62    0.30
   0   0 -22    0.57    0.32
   0   1  -2  273.06    5.98
   0  -1  -2  275.36    5.64
   0   1   3    0.55    0.06
   0   1  -3    0.56    0.05
   0   1   3    0.68    0.07
   0   1  -3    0.50    0.04
   0  -1  -3    0.53    0.05
   0  -1   3    0.59    0.08
   0  -1   3    0.67    0.07
   0  -1  -3    0.68    0.07
   0  -1   3    0.52    0.05
   0   1  -4   80.79    1.52
   0   1   4   80.32    1.68
   0   1  -4   81.29    1.76
   0   1   4   77.88    1.56
   0  -1   4   79.46    1.69
   0  -1  -4   78.16    1.53
   0  -1  -4   80.03    1.68
   0  -1   4   78.15    1.55
   0  -1   4   82.75    1.77
   0   1  -5    1.06    0.09
   0   1  -5    1.25    0.09
   0   1   5    1.61    0.11
   0   1   5    1.24    0.11
   0  -1  -5    1.24    0.08
   0  -1   5    1.19    0.11
   0  -1   5    1.45    0.09
   0   1   6    1.36    0.11
   0   1  -6    1.75    0.12
   0   1  -6    1.44    0.11
   0   1   6    1.51    0.13
   0  -1   6    1.51    0.11
   0  -1  -6    1.51    0.10
   0  -1   6    1.49    0.14
   0   1   7    7.66    0.28
   0   1   7    7.28    0.25
   0   1  -7    7.19    0.22
   0  -1   7    7.59    0.24
   0  -1   7    7.83    0.30
   0  -1  -7    7.30    0.23
   0   1   8   25.56    0.58
   0   1  -8   24.73    0.54
   0   1   8   24.58    0.65
   0  -1  -8   25.47    0.56
   0  -1   8   25.07    0.65
   0  -1   8   24.61    0.57
   0   1   9    0.32    0.12
   0   1  -9    0.46    0.09
   0   1   9    0.39    0.11
   0  -1  -9    0.49    0.10
   0  -1   9    0.54    0.14
   0  -1   9    0.50    0.11
   0   1  10   47.84    1.16
   0   1 -10   49.12    1.02
   0   1  10   49.40    1.06
   0  -1  10   48.85    1.18
   0  -1 -10   49.76    1.03
   0  -1  10   48.90    1.05
   0   1 -11    2.50    0.17
   0   1  11    2.49    0.19
   0   1  11    2.22    0.21
   0  -1  11    2.73    0.23
   0  -1  11    2.51    0.19
   0  -1 -11    2.30    0.17
   0   1  12    7.83    0.33
   0   1  12    8.12    0.36
   0   1 -12    8.83    0.32
   0  -1 -12    8.89    0.33
   0  -1  12    8.15    0.39
   0  -1  12    8.23    0.32
   0   1  13    0.45    0.16
   0   1  13    0.22    0.16
   0  -1  13    0.37    0.18
   0  -1  13    0.20    0.15
   0   1  14    1.57    0.24
   0   1  14    1.36    0.21
   0  -1  14    1.81    0.22
   0  -1  14    1.36    0.25
   0   1  15    0.82    0.20
   0   1  15    1.19    0.23
   0  -1  15    1.08    0.21
   0  -1  15    0.76    0.23
   0  -1 -15    0.89    0.20
   0   1  16   30.46    0.92
   0   1  16   29.55    0.80
   0  -1  16   30.98    0.95
   0  -1 -16   29.82    0.81
   0  -1  16   30.32    0.79
   0   1  17    0.23    0.23
   0   1  17    0.00    0.20
   0  -1 -17    0.54    0.21
   0  -1  17    0.37    0.22
   0  -1  17    0.20    0.24
   0   1  18   12.66    0.53
   0   1 -18   13.00    0.54
   0  -1  18   12.08    0.51
   0  -1 -18   12.35    0.54
   0   1 -19    0.05    0.24
   0   1  19    0.27    0.24
   0  -1 -19    0.05    0.24
   0  -1  19    0.02    0.22
   0   1 -20   -0.12    0.26
   0   1  20    0.18    0.26
   0  -1  20   -0.44    0.23
   0  -1 -20   -0.27    0.26
   0   1 -21    0.06    0.26
   0   1  21    0.02    0.26
   0  -1  21    0.01    0.26
   0  -1 -21   -0.24    0.27
   0   1  22    9.05    0.51
   0   1 -22    8.19    0.53
   0   2   2   59.54    1.19
   0   2  -2   52.97    1.09
   0  -2  -2   60.16    1.19
   0   2  -3    0.51    0.05
   0   2   3    0.52    0.06
   0   2  -3    0.53    0.05
   0   2   3    0.43    0.06
   0  -2   3    0.46    0.06
   0  -2   3    0.56    0.06
   0  -2   3    0.58    0.08
   0  -2  -3    0.56    0.06
   0  -2  -3    0.49    0.06
   0   2  -4    1.77    0.09
   0   2  -4    1.91    0.09
   0   2   4    2.05    0.11
   0   2   4    1.72    0.11
   0  -2   4    1.96    0.14
   0  -2  -4    2.09    0.12
   0  -2   4    1.97    0.10
   0  -2  -4    1.96    0.11
   0  -2   4    2.05    0.11
   0  -2  -4    2.04    0.10
   0   2   5    6.29    0.21
   0   2  -5    6.18    0.16
   0   2   5    6.27    0.20
   0   2  -5    6.31    0.18
   0  -2   5    6.12    0.23
   0  -2  -5    6.39    0.21
   0  -2  -5    5.85    0.19
   0  -2   5    6.09    0.20
   0  -2  -5    6.32    0.19
   0  -2   5    6.75    0.19
   0   2   6   82.42    1.67
   0   2  -6   82.61    1.61
   0   2   6   84.27    1.79
   0   2  -6   82.08    1.84
   0  -2   6   82.55    1.65
   0  -2   6   84.92    1.88
   0  -2   6   86.49    1.82
   0  -2  -6   84.93    1.63
   0   2   7    6.38    0.25
   0   2  -7    6.23    0.20
   0   2   7    5.94    0.24
   0  -2  -7    6.19    0.22
   0  -2   7    6.21    0.28
   0  -2   7    6.39    0.23
   0   2  -8   45.09    0.91
   0   2   8   45.43    0.96
   0   2   8   44.44    1.04
   0  -2  -8   45.60    0.93
   0  -2   8   44.15    1.06
   0  -2   8   44.26    0.94
   0   2   9    0.03    0.10
   0   2  -9    0.00    0.08
   0   2   9    0.13    0.11
   0  -2   9    0.08    0.12
   0  -2  -9    0.03    0.09
   0  -2   9    0.12    0.10
   0   2  10    3.54    0.21
   0   2  10    2.91    0.23
   0   2 -10    2.84    0.19
   0  -2  10    3.44    0.21
   0  -2 -10    3.23    0.20
   0  -2  10    3.28    0.26
   0   2  11    1.53    0.17
   0   2 -11    1.70    0.15
   0   2  11    1.47    0.18
   0  -2  11    1.51    0.17
   0  -2  11    1.36    0.19
   0  -2 -11    1.76    0.17
   0  -2 -11    1.70    0.16
   0   2  12   27.42    0.68
   0   2 -12   28.44    0.65
   0   2  12   25.80    0.76
   0  -2 -12   27.60    0.68
   0  -2  12   26.61    0.79
   0  -2  12   27.27    0.67
   0   2  13    0.44    0.15
   0   2  13    0.24    0.17
   0   2 -13    0.28    0.14
   0  -2  13    0.21    0.19
   0  -2 -13    0.14    0.15
   0  -2  13    0.65    0.16
   0   2  14   26.52    0.71
   0   2  14   26.65    0.80
   0  -2 -14   27.91    0.73
   0  -2  14   27.08    0.70
   0  -2  14   26.89    0.83
   0   2  15    0.69    0.21
   0   2  15    0.43    0.19
   0  -2  15    0.67    0.19
   0  -2  15    0.62    0.24
   0  -2 -15    0.62    0.19
   0   2  16    1.28    0.24
   0   2  16    1.41    0.26
   0  -2 -16    1.21    0.23
   0  -2  16    1.56    0.24
   0  -2  16    1.24    0.27
   0   2  17    0.79    0.24
   0   2  17    0.82    0.23
   0  -2 -17    0.69    0.22
   0  -2  17    0.89    0.23
   0   2  18    7.35    0.43
   0  -2  18    8.15    0.41
   0  -2 -18    7.86    0.45
   0   2  19    0.47    0.24
   0  -2 -19    0.42    0.25
   0  -2  19    0.48    0.24
   0   2 -20   13.48    0.58
   0   2  20   13.04    0.57
   0  -2 -20   12.80    0.58
   0  -2  20   13.93    0.56
   0   2 -21    0.15    0.27
   0   2  21    0.66    0.27
   0  -2 -21    0.35    0.27
   0  -2  21    0.23    0.27
   0   2 -22    0.45    0.32
   0   2  22    0.86    0.32
   0  -3   0   -0.11    0.02
   0   3   1   11.98    0.27
   0   3  -2   54.29    1.08
   0   3   2   56.67    1.11
   0  -3   2   57.32    1.25
   0  -3  -2   55.89    1.16
   0  -3   2   56.27    1.10
   0  -3  -2   55.80    1.11
   0  -3  -2   56.32    1.09
   0   3   3    4.92    0.17
   0   3  -3    5.12    0.15
   0   3   3    5.36    0.16
   0  -3  -3    5.40    0.16
   0  -3   3    5.22    0.15
   0  -3  -3    5.13    0.17
   0  -3   3    5.35    0.19
   0  -3  -3    4.99    0.17
   0  -3   3    5.56    0.17
   0   3  -4   96.89    1.85
   0   3   4   96.62    1.90
   0   3   4   97.25    2.02
   0  -3   4   98.13    2.06
   0  -3  -4   96.54    1.90
   0  -3   4   98.38    2.15
   0  -3  -4   95.79    1.87
   0  -3  -4   97.01    1.87
   0  -3   4   97.54    1.89
   0  -3  -4   96.77    2.02
   0   3  -5    1.59    0.10
   0   3  -5    1.53    0.09
   0   3   5    1.61    0.11
   0   3   5    1.42    0.10
   0  -3   5    1.32    0.11
   0  -3  -5    1.38    0.10
   0  -3  -5    1.71    0.13
   0  -3   5    1.65    0.12
   0  -3  -5    1.54    0.10
   0  -3  -5    1.78    0.12
   0  -3   5    1.51    0.13
   0   3   6   21.15    0.48
   0   3  -6   19.59    0.48
   0   3   6   19.73    0.51
   0   3  -6   20.12    0.44
   0  -3   6   20.89    0.55
   0  -3  -6   20.78    0.47
   0  -3   6   20.46    0.47
   0  -3  -6   20.58    0.48
   0  -3  -6   20.12    0.47
   0  -3   6   20.58    0.52
   0   3   7    8.51    0.28
   0   3   7    8.94    0.30
   0   3  -7    8.92    0.25
   0  -3  -7    8.82    0.28
   0  -3   7    9.72    0.30
   0  -3   7    8.61    0.27
   0  -3  -7    9.57    0.29
   0  -3   7    9.16    0.34
   0   3   8   24.53    0.64
   0   3  -8   25.67    0.56
   0   3   8   25.30    0.60
   0  -3  -8   25.93    0.59
   0  -3   8   26.02    0.59
   0  -3  -8   26.79    0.60
   0  -3   8   26.23    0.69
   0  -3   8   25.40    0.67
   0   3   9    0.37    0.12
   0   3  -9    0.20    0.09
   0   3   9    0.26    0.11
   0  -3   9    0.15    0.13
   0  -3   9    0.14    0.11
   0  -3  -9    0.26    0.10
   0  -3  -9    0.47    0.11
   0   3  10   59.74    1.24
   0   3  10   56.50    1.33
   0   3 -10   57.68    1.17
   0  -3 -10   56.52    1.21
   0  -3 -10   58.17    1.20
   0  -3  10   57.08    1.37
   0  -3  10   57.91    1.22
   0   3  11    0.92    0.15
   0   3 -11    0.85    0.13
   0   3  11    0.82    0.16
   0  -3 -11    1.00    0.14
   0  -3  11    1.00    0.19
   0  -3 -11    1.01    0.15
   0  -3  11    1.19    0.15
   0   3  12   10.61    0.42
   0   3 -12   11.22    0.37
   0   3  12   10.92    0.39
   0  -3 -12   11.34    0.40
   0  -3  12   10.73    0.38
   0  -3  12   11.37    0.47
   0   3  13    0.56    0.18
   0   3 -13    0.57    0.15
   0   3  13    0.42    0.17
   0  -3 -13    0.46    0.17
   0  -3  13    0.36    0.16
   0  -3  13    0.53    0.21
   0   3  14    2.84    0.28
   0   3  14    3.32    0.26
   0  -3  14    3.30    0.26
   0  -3  14    3.09    0.31
   0  -3 -14    3.05    0.25
   0   3  15    2.93    0.29
   0   3  15    2.92    0.26
   0  -3  15    3.50    0.27
   0  -3  15    2.79    0.32
   0  -3 -15    2.95    0.26
   0   3  16   18.90    0.61
   0   3  16   18.87    0.68
   0  -3  16   19.26    0.73
   0  -3 -16   19.35    0.62
   0  -3  16   19.21    0.59
   0   3  17   -0.06    0.21
   0   3  17    0.09    0.21
   0  -3 -17    0.11    0.21
   0  -3  17    0.08    0.20
   0   3  18    8.39    0.44
   0  -3 -18    8.04    0.45
   0  -3  18    7.99    0.43
   0   3  19    0.04    0.23
   0  -3 -19   -0.13    0.23
   0  -3  19    0.17    0.23
   0   3  20    0.05    0.25
   0  -3  20   -0.19    0.25
   0  -3 -20   -0.17    0.26
   0   3  21    0.43    0.30
   0   3 -21    0.46    0.28
   0   3 -22    4.97    0.44
   0   3  22    4.49    0.42
   0   4   0    5.01    0.16
   0  -4   0    4.74    0.15
   0   4   1    0.71    0.07
   0   4   1    0.59    0.07
   0  -4   1    0.60    0.07
   0  -4  -1    0.65    0.08
   0   4   2   41.43    0.87
   0   4  -2   41.39    0.84
   0  -4  -2   42.76    0.87
   0  -4   2   43.05    0.86
   0  -4  -2   43.20    0.85
   0  -4  -2   45.01    0.89
   0   4  -3    2.85    0.13
   0   4   3    2.56    0.13
   0  -4  -3    2.67    0.14
   0  -4   3    2.69    0.13
   0  -4  -3    2.90    0.14
   0  -4   3    2.53    0.12
   0  -4  -3    2.83    0.10
   0   4   4   16.04    0.38
   0   4   4   16.24    0.38
   0   4  -4   16.80    0.36
   0  -4  -4   16.37    0.39
   0  -4  -4   15.90    0.38
   0  -4   4   16.00    0.42
   0  -4   4   16.48    0.37
   0  -4   4   16.01    0.41
   0  -4  -4   16.04    0.38
   0   4  -5    0.39    0.07
   0   4   5    0.33    0.09
   0   4   5    0.49    0.08
   0  -4  -5    0.51    0.09
   0  -4  -5    0.53    0.08
   0  -4   5    0.47    0.09
   0  -4  -5    0.48    0.09
   0  -4  -5    0.44    0.09
   0  -4   5    0.42    0.08
   0  -4   5    0.40    0.10
   0   4  -6   44.70    0.88
   0   4   6   43.63    0.94
   0   4   6   44.07    0.98
   0  -4  -6   43.23    0.91
   0  -4   6   45.30    1.03
   0  -4   6   44.18    1.03
   0  -4  -6   43.37    0.92
   0  -4   6   44.50    0.91
   0  -4  -6   43.54    0.93
   0   4   7    0.50    0.10
   0   4   7    0.63    0.11
   0   4  -7    0.44    0.09
   0  -4  -7    0.38    0.10
   0  -4   7    0.50    0.11
   0  -4  -7    0.36    0.10
   0  -4  -7    0.57    0.10
   0  -4   7    0.62    0.10
   0  -4   7    0.56    0.13
   0   4   8   53.33    1.22
   0   4   8   53.75    1.15
   0   4  -8   53.51    1.08
   0  -4  -8   56.13    1.13
   0  -4   8   54.06    1.28
   0  -4   8   54.08    1.12
   0  -4   8   53.31    1.27
   0  -4  -8   55.63    1.13
   0   4   9    3.01    0.20
   0   4  -9    2.59    0.18
   0   4   9    2.92    0.20
   0  -4  -9    2.70    0.20
   0  -4   9    2.98    0.20
   0  -4   9    2.60    0.18
   0  -4  -9    2.62    0.17
   0  -4   9    2.74    0.23
   0   4  10    0.04    0.12
   0   4  10    0.07    0.13
   0   4 -10   -0.11    0.11
   0  -4  10   -0.09    0.12
   0  -4  10   -0.03    0.15
   0  -4 -10   -0.07    0.11
   0  -4 -10    0.10    0.12
   0   4 -11    0.20    0.12
   0   4  11    0.53    0.15
   0   4  11    0.08    0.13
   0  -4  11    0.25    0.16
   0  -4 -11    0.37    0.14
   0  -4  11    0.27    0.14
   0   4 -12   41.31    0.90
   0   4  12   40.85    0.96
   0   4  12   39.32    1.02
   0  -4  12   41.54    1.09
   0  -4  12   42.03    0.94
   0  -4 -12   41.14    0.95
   0   4  13    0.13    0.16
   0   4  13    0.09    0.16
   0   4 -13   -0.16    0.13
   0  -4  13    0.24    0.18
   0  -4  13   -0.03    0.15
   0  -4 -13    0.08    0.16
   0   4  14   26.37    0.74
   0   4  14   26.79    0.80
   0  -4  14   27.63    0.71
   0  -4  14   27.53    0.86
   0  -4 -14   28.09    0.73
   0   4  15    0.03    0.19
   0   4  15    0.10    0.18
   0  -4 -15    0.05    0.18
   0  -4  15   -0.07    0.21
   0  -4  15   -0.09    0.17
   0   4  16    0.16    0.20
   0   4  16   -0.12    0.20
   0  -4  16   -0.07    0.19
   0  -4  16    0.31    0.23
   0  -4 -16   -0.06    0.20
   0   4  17    0.62    0.23
   0  -4 -17    0.67    0.23
   0  -4  17    0.72    0.23
   0   4  18    6.23    0.41
   0  -4  18    6.82    0.40
   0  -4 -18    6.54    0.43
   0   4  19   -0.24    0.23
   0  -4 -19    0.07    0.24
   0  -4  19    0.07    0.23
   0   4  20   11.17    0.54
   0  -4  20   11.53    0.51
   0   4  21   -0.31    0.26
   0   4 -22    1.20    0.32
   0   4  22    1.58    0.35
   0   5   0   -0.12    0.06
   0  -5   0   -0.15    0.07
   0   5   1    2.91    0.14
   0   5  -1    2.74    0.12
   0  -5   1    2.95    0.13
   0  -5  -1    2.74    0.13
   0   5   2   78.33    1.53
   0   5   2   77.27    1.53
   0   5  -2   75.66    1.49
   0  -5  -2   74.22    1.52
   0  -5   2   79.40    1.52
   0   5  -3    1.07    0.09
   0   5   3    1.01    0.10
   0  -5  -3    1.34    0.10
   0  -5  -3    1.02    0.10
   0  -5  -3    1.14    0.07
   0  -5   3    1.00    0.10
   0  -5   3    0.93    0.09
   0   5  -4   70.28    1.37
   0   5   4   68.47    1.42
   0  -5  -4   71.46    1.39
   0  -5   4   68.72    1.39
   0  -5   4   72.20    1.53
   0  -5  -4   70.61    1.47
   0  -5   4   71.30    1.59
   0  -5  -4   69.22    1.42
   0   5  -5    0.53    0.09
   0   5   5    0.46    0.10
   0   5   5    0.51    0.08
   0  -5   5    0.45    0.11
   0  -5   5    0.35    0.12
   0  -5  -5    0.43    0.08
   0  -5  -5    0.42    0.11
   0  -5   5    0.47    0.10
   0  -5  -5    0.42    0.10
   0   5   6   16.19    0.43
   0   5   6   16.93    0.42
   0   5  -6   16.29    0.39
   0  -5  -6   16.41    0.43
   0  -5  -6   16.85    0.43
   0  -5   6   16.69    0.41
   0  -5  -6   16.32    0.43
   0  -5   6   16.22    0.47
   0  -5  -6   16.76    0.42
   0  -5   6   16.28    0.45
   0   5  -7    4.41    0.19
   0   5   7    4.41    0.20
   0   5   7    4.56    0.22
   0  -5  -7    4.56    0.21
   0  -5   7    4.00    0.21
   0  -5   7    4.42    0.26
   0  -5  -7    4.12    0.21
   0  -5  -7    4.50    0.21
   0  -5   7    4.63    0.20
   0   5  -8   41.48    0.87
   0   5   8   42.10    0.97
   0   5   8   43.20    0.94
   0  -5   8   42.49    1.04
   0  -5   8   43.01    0.91
   0  -5  -8   43.26    0.92
   0  -5   8   39.86    1.02
   0  -5  -8   41.91    0.91
   0  -5  -8   43.25    0.91
   0   5   9    0.28    0.11
   0   5   9    0.24    0.12
   0   5  -9    0.20    0.10
   0  -5   9    0.26    0.13
   0  -5  -9    0.07    0.11
   0  -5   9   -0.02    0.12
   0  -5   9    0.34    0.12
   0   5 -10   94.79    1.83
   0   5  10   92.22    1.91
   0   5  10   91.05    2.02
   0  -5  10   90.06    2.13
   0  -5  10   93.75    1.88
   0  -5  10   92.31    2.09
   0  -5 -10   92.58    1.87
   0   5  11   -0.02    0.13
   0   5  11   -0.01    0.14
   0   5 -11    0.06    0.13
   0  -5 -11    0.14    0.14
   0  -5  11    0.04    0.17
   0  -5  11    0.01    0.14
   0   5  12    9.45    0.38
   0   5  12   10.91    0.42
   0   5 -12    9.49    0.35
   0  -5  12   10.29    0.46
   0  -5 -12   10.64    0.40
   0  -5  12   10.21    0.36
   0   5  13    0.82    0.19
   0   5 -13    0.95    0.16
   0   5  13    1.13    0.19
   0  -5  13    0.44    0.20
   0  -5 -13    0.68    0.18
   0  -5  13    0.95    0.18
   0   5  14    4.32    0.31
   0   5  14    4.52    0.34
   0  -5  14    4.77    0.31
   0  -5 -14    4.96    0.34
   0  -5  14    4.49    0.37
   0   5  15    0.11    0.18
   0   5  15    0.06    0.18
   0  -5  15    0.23    0.19
   0  -5 -15    0.12    0.19
   0  -5  15    0.23    0.22
   0   5  16   17.13    0.59
   0  -5  16   16.91    0.55
   0  -5 -16   17.06    0.59
   0   5  17    0.15    0.22
   0  -5 -17   -0.02    0.21
   0  -5  17    0.18    0.20
   0   5  18    3.92    0.35
   0  -5 -18    3.06    0.32
   0  -5  18    3.39    0.31
   0   5  19   -0.31    0.23
   0  -5  19    0.42    0.24
   0   5  20    0.17    0.28
   0   5  21   -0.24    0.29
   0   5  22    2.31    0.38
   0   6   0   56.28    1.14
   0  -6   0   57.03    1.15
   0   6  -1    6.25    0.19
   0   6   1    6.13    0.20
   0  -6   1    5.80    0.19
   0  -6  -1    6.37    0.21
   0   6   2   39.32    0.85
   0   6  -2   40.15    0.82
   0   6   2   40.59    0.85
   0   6  -2   40.92    0.83
   0  -6   2   41.31    0.84
   0  -6  -2   39.88    0.85
   0   6  -3    0.28    0.08
   0   6   3    0.54    0.09
   0  -6  -3    0.51    0.09
   0  -6   3    0.53    0.09
   0  -6   3    0.45    0.10
   0  -6  -3    0.37    0.05
   0  -6  -3    0.35    0.09
   0   6  -4   23.87    0.54
   0   6   4   25.11    0.57
   0  -6   4   24.41    0.61
   0  -6  -4   24.65    0.54
   0  -6   4   24.78    0.55
   0  -6   4   25.08    0.62
   0  -6  -4   24.66    0.57
   0  -6  -4   24.05    0.55
   0   6   5    7.59    0.26
   0   6  -5    7.56    0.26
   0  -6   5    8.24    0.25
   0  -6  -5    8.10    0.27
   0  -6   5    7.98    0.27
   0  -6  -5    7.76    0.23
   0  -6   5    8.04    0.29
   0  -6  -5    8.09    0.28
   0   6  -6  115.66    2.22
   0   6   6  112.22    2.29
   0  -6   6  115.58    2.48
   0  -6   6  116.98    2.58
   0  -6  -6  114.98    2.40
   0  -6   6  115.69    2.26
   0  -6  -6  114.20    2.29
   0  -6  -6  114.52    2.25
   0   6  -7    1.14    0.12
   0   6   7    1.18    0.12
   0   6   7    1.12    0.14
   0  -6  -7    1.23    0.14
   0  -6   7    1.17    0.13
   0  -6  -7    1.27    0.15
   0  -6   7    1.22    0.17
   0  -6   7    1.24    0.14
   0   6  -8   70.28    1.39
   0   6   8   69.30    1.46
   0   6   8   69.15    1.52
   0  -6  -8   70.28    1.45
   0  -6   8   70.22    1.60
   0  -6   8   70.62    1.43
   0  -6  -8   69.49    1.43
   0  -6   8   68.76    1.62
   0   6   9    0.58    0.14
   0   6   9    0.26    0.11
   0   6  -9    0.27    0.12
   0  -6   9    0.31    0.13
   0  -6  -9    0.38    0.12
   0  -6   9    0.50    0.16
   0  -6   9    0.52    0.13
   0   6  10   -0.25    0.11
   0   6 -10   -0.05    0.12
   0   6  10    0.06    0.13
   0  -6  10   -0.10    0.14
   0  -6  10   -0.16    0.13
   0  -6 -10   -0.10    0.13
   0  -6  10    0.02    0.14
   0   6 -11    1.15    0.16
   0   6  11    1.62    0.19
   0   6  11    1.07    0.16
   0  -6  11    1.33    0.18
   0  -6 -11    0.86    0.17
   0  -6  11    0.98    0.20
   0  -6  11    0.88    0.18
   0   6  12   36.42    0.93
   0   6 -12   38.01    0.84
   0   6  12   35.97    0.90
   0  -6  12   36.38    0.86
   0  -6  12   36.91    1.02
   0  -6 -12   37.24    0.89
   0   6 -13   -0.10    0.15
   0   6  13   -0.04    0.16
   0   6  13   -0.09    0.15
   0  -6  13   -0.16    0.15
   0  -6 -13   -0.02    0.17
   0  -6  13   -0.05    0.18
   0   6  14   18.97    0.60
   0   6  14   17.46    0.59
   0  -6 -14   18.57    0.58
   0  -6  14   18.22    0.55
   0  -6  14   18.84    0.69
   0   6  15    0.86    0.21
   0  -6  15    0.60    0.24
   0  -6 -15    0.53    0.20
   0  -6  15    0.40    0.20
   0   6  16    0.61    0.24
   0  -6 -16    0.47    0.23
   0  -6  16    0.35    0.21
   0   6  17    0.46    0.24
   0  -6  17    0.35    0.22
   0  -6 -17    0.56    0.24
   0   6  18    3.01    0.33
   0  -6  18    2.85    0.30
   0   6  19    0.24    0.26
   0  -6  19    0.08    0.24
   0   6  20    6.35    0.46
   0   6  21   -0.44    0.27
   0   6  22    0.99    0.34
   0   7   0    0.01    0.07
   0  -7   0    0.01    0.08
   0   7   1   16.95    0.41
   0   7  -1   17.25    0.41
   0  -7  -1   17.04    0.42
   0  -7   1   17.25    0.42
   0   7  -2   24.61    0.55
   0   7  -2   24.66    0.55
   0   7   2   25.40    0.57
   0  -7   2   25.74    0.56
   0  -7  -2   24.61    0.57
   0   7  -3   10.77    0.31
   0   7  -3   10.74    0.30
   0   7   3   11.09    0.33
   0   7   3   11.43    0.33
   0  -7   3   10.62    0.34
   0  -7   3   11.06    0.30
   0  -7  -3   10.76    0.32
   0  -7  -3   10.84    0.25
   0  -7  -3   11.50    0.33
   0   7  -4   42.50    0.88
   0   7   4   40.86    0.91
   0  -7   4   42.82    1.01
   0  -7  -4   42.66    0.90
   0  -7   4   41.51    0.89
   0  -7   4   43.14    0.98
   0  -7  -4   41.61    0.91
   0  -7  -4   42.91    0.90
   0   7  -5    0.04    0.10
   0   7   5    0.21    0.11
   0  -7  -5    0.13    0.11
   0  -7  -5    0.11    0.07
   0  -7   5    0.14    0.10
   0  -7   5    0.13    0.12
   0  -7   5    0.06    0.11
   0  -7  -5    0.12    0.11
   0   7   6    0.67    0.13
   0   7  -6    0.58    0.11
   0  -7   6    0.76    0.14
   0  -7   6    0.67    0.13
   0  -7  -6    0.66    0.09
   0  -7   6    0.60    0.12
   0  -7  -6    0.54    0.12
   0  -7  -6    0.77    0.13
   0   7   7    6.58    0.27
   0   7  -7    5.86    0.25
   0  -7  -7    6.74    0.27
   0  -7   7    5.96    0.27
   0  -7   7    6.81    0.30
   0  -7  -7    6.95    0.27
   0  -7   7    7.51    0.25
   0   7   8   32.79    0.78
   0   7  -8   32.94    0.73
   0  -7   8   33.67    0.74
   0  -7   8   32.67    0.86
   0  -7  -8   34.11    0.76
   0  -7  -8   32.46    0.76
   0  -7   8   32.74    0.84
   0   7  -9    0.06    0.12
   0   7   9    0.01    0.10
   0   7   9    0.12    0.13
   0  -7   9    0.18    0.14
   0  -7  -9    0.01    0.12
   0  -7   9    0.05    0.13
   0  -7   9    0.13    0.14
   0  -7  -9   -0.03    0.12
   0   7  10   63.86    1.42
   0   7 -10   63.32    1.30
   0   7  10   62.69    1.37
   0  -7 -10   61.44    1.34
   0  -7  10   62.73    1.51
   0  -7  10   63.37    1.33
   0  -7  10   61.67    1.51
   0   7  11    5.38    0.30
   0   7 -11    5.13    0.29
   0   7  11    5.27    0.28
   0  -7  11    5.14    0.33
   0  -7 -11    6.05    0.31
   0  -7  11    5.47    0.28
   0  -7  11    4.90    0.29
   0   7  12   11.67    0.43
   0   7 -12   12.40    0.41
   0   7  12   12.12    0.44
   0  -7  12   11.91    0.41
   0  -7  12   11.61    0.46
   0  -7 -12   11.45    0.43
   0  -7  12   12.07    0.51
   0   7  13    0.41    0.19
   0   7  13    0.16    0.15
   0  -7 -13    0.48    0.18
   0  -7  13    0.23    0.21
   0  -7  13    0.50    0.18
   0   7  14    5.14    0.36
   0  -7  14    5.41    0.33
   0  -7  14    4.96    0.38
   0  -7 -14    5.95    0.38
   0   7  15    0.40    0.20
   0  -7 -15    0.31    0.20
   0  -7  15    0.00    0.24
   0  -7  15    0.12    0.19
   0   7  16   12.88    0.53
   0  -7  16   13.73    0.49
   0  -7 -16   13.93    0.53
   0   7  17    0.14    0.24
   0  -7  17    0.46    0.22
   0   7  18    7.87    0.47
   0  -7  18    8.56    0.44
   0   7  19    0.10    0.25
   0   7  20    0.36    0.29
   0   7  21    0.12    0.29
   0   7  22    2.99    0.41
   0   8   0  182.30    3.56
   0  -8   0  183.62    3.57
   0   8  -1    4.90    0.21
   0   8   1    4.89    0.22
   0  -8   1    4.64    0.20
   0  -8  -1    4.54    0.22
   0   8   2   12.17    0.36
   0   8  -2   12.47    0.34
   0   8  -2   12.34    0.34
   0  -8   2   12.52    0.35
   0  -8  -2   12.53    0.35
   0   8   3    9.91    0.30
   0   8  -3    9.61    0.30
   0   8   3    9.71    0.30
   0   8  -3    9.71    0.29
   0  -8  -3    9.33    0.23
   0  -8   3   10.02    0.30
   0  -8  -3    9.01    0.30
   0  -8  -3    9.50    0.32
   0  -8   3    9.38    0.33
   0   8   4    4.57    0.24
   0   8  -4    4.62    0.22
   0   8   4    4.92    0.24
   0  -8   4    4.87    0.24
   0  -8  -4    4.60    0.24
   0  -8  -4    4.71    0.14
   0  -8   4    4.57    0.21
   0  -8  -4    4.92    0.23
   0  -8   4    4.89    0.24
   0   8  -5    2.07    0.15
   0   8   5    2.09    0.16
   0  -8  -5    2.33    0.17
   0  -8   5    2.08    0.17
   0  -8  -5    2.59    0.18
   0  -8  -5    2.14    0.12
   0  -8   5    1.65    0.17
   0  -8   5    2.08    0.15
   0   8  -6   89.04    1.77
   0   8   6   90.69    1.85
   0  -8   6   89.83    2.06
   0  -8   6   91.36    1.98
   0  -8  -6   88.60    1.80
   0  -8  -6   89.47    1.84
   0  -8   6   89.44    1.81
   0   8   7    2.14    0.18
   0   8  -7    2.35    0.17
   0  -8   7    2.28    0.17
   0  -8   7    2.89    0.21
   0  -8  -7    2.54    0.19
   0  -8   7    2.58    0.21
   0  -8  -7    2.51    0.19
   0   8  -8   38.59    0.84
   0   8   8   38.64    0.90
   0  -8   8   39.24    0.98
   0  -8   8   37.99    0.85
   0  -8  -8   37.92    0.88
   0  -8   8   37.92    0.97
   0  -8  -8   38.60    0.87
   0   8   9    2.57    0.21
   0   8  -9    2.48    0.19
   0  -8   9    2.77    0.25
   0  -8   9    2.44    0.21
   0  -8   9    2.68    0.20
   0  -8  -9    2.75    0.21
   0  -8  -9    2.41    0.20
   0   8 -10    0.79    0.16
   0   8  10    1.10    0.18
   0  -8  10    1.14    0.17
   0  -8  10    1.02    0.18
   0  -8  10    0.96    0.21
   0  -8 -10    0.84    0.18
   0   8  11    0.76    0.18
   0   8 -11    0.65    0.17
   0  -8  11    0.52    0.19
   0  -8  11    0.35    0.17
   0  -8  11    0.70    0.17
   0  -8 -11    0.48    0.17
   0   8  12   21.83    0.65
   0   8 -12   21.54    0.58
   0  -8  12   20.45    0.66
   0  -8  12   21.39    0.72
   0  -8  12   22.53    0.59
   0  -8 -12   22.34    0.63
   0   8  13    0.62    0.20
   0  -8  13    0.47    0.20
   0  -8 -13    0.22    0.18
   0  -8  13    0.30    0.20
   0  -8  13    0.39    0.19
   0   8  14   17.13    0.59
   0  -8  14   17.65    0.54
   0  -8 -14   18.18    0.60
   0  -8  14   17.03    0.68
   0   8  15    2.23    0.28
   0  -8 -15    2.17    0.27
   0  -8  15    2.60    0.27
   0  -8  15    2.27    0.32
   0   8  16    0.55    0.24
   0  -8  16    0.58    0.23
   0   8  17    0.35    0.23
   0  -8  17    0.16    0.22
   0   8  18    4.24    0.38
   0  -8  18    4.62    0.35
   0   8  19   -0.04    0.27
   0   8  20    5.85    0.46
   0   8  21   -0.12    0.29
   0   9   0   -0.04    0.10
   0  -9   0   -0.32    0.11
   0   9  -1    3.13    0.19
   0   9   1    3.15    0.20
   0  -9   1    3.15    0.20
   0  -9  -1    2.96    0.21
   0   9  -2   61.54    1.28
   0   9  -2   61.78    1.26
   0   9   2   62.18    1.30
   0  -9  -2   62.62    1.31
   0  -9   2   63.61    1.30
   0   9  -3    0.91    0.11
   0   9   3    0.97    0.13
   0   9  -3    0.75    0.12
   0  -9  -3    0.84    0.07
   0  -9  -3    0.99    0.14
   0  -9   3    0.78    0.13
   0  -9   3    0.53    0.13
   0   9  -4   41.85    0.90
   0   9   4   42.63    0.94
   0   9   4   42.38    0.94
   0  -9  -4   41.32    0.94
   0  -9  -4   42.98    0.89
   0  -9   4   42.15    0.92
   0  -9   4   42.94    1.04
   0  -9  -4   41.40    0.91
   0  -9   4   43.29    0.99
   0   9   5    6.23    0.27
   0   9  -5    6.70    0.25
   0   9   5    5.32    0.26
   0  -9   5    5.98    0.24
   0  -9   5    5.95    0.27
   0  -9   5    5.57    0.26
   0  -9  -5    6.23    0.18
   0  -9  -5    6.07    0.27
   0  -9  -5    6.29    0.26
   0   9  -6    1.39    0.14
   0   9   6    1.39    0.15
   0  -9  -6    1.55    0.17
   0  -9   6    1.24    0.15
   0  -9   6    1.54    0.17
   0  -9   6    1.32    0.16
   0  -9  -6    1.33    0.15
   0   9  -7    0.36    0.13
   0   9   7    0.40    0.13
   0  -9   7    0.31    0.13
   0  -9   7    0.25    0.14
   0  -9  -7    0.24    0.13
   0  -9  -7    0.38    0.13
   0  -9   7    0.37    0.15
   0   9   8   21.93    0.60
   0   9  -8   22.83    0.56
   0  -9  -8   21.16    0.58
   0  -9  -8   21.86    0.58
   0  -9   8   21.63    0.65
   0  -9   8   21.50    0.62
   0  -9   8   22.04    0.56
   0   9   9    0.26    0.15
   0   9  -9    0.80    0.16
   0  -9  -9    0.25    0.15
   0  -9   9    0.72    0.17
   0  -9   9    0.23    0.15
   0  -9  -9    0.44    0.16
   0  -9   9    0.66    0.17
   0   9 -10   26.70    0.65
   0   9  10   26.68    0.70
   0  -9  10   25.41    0.74
   0  -9  10   25.73    0.66
   0  -9  10   25.66    0.78
   0  -9 -10   25.71    0.68
   0   9  11    0.43    0.18
   0   9 -11    0.24    0.16
   0  -9  11    0.12    0.17
   0  -9  11    0.22    0.18
   0  -9 -11    0.30    0.17
   0  -9  11    0.38    0.17
   0   9  12   10.71    0.45
   0  -9  12   10.35    0.44
   0  -9  12   11.17    0.51
   0  -9 -12   10.18    0.43
   0  -9  12   10.39    0.40
   0   9  13    1.96    0.25
   0  -9  13    1.69    0.23
   0  -9 -13    1.81    0.24
   0  -9  13    1.98    0.27
   0  -9  13    1.42    0.23
   0   9  14    3.13    0.30
   0  -9  14    2.73    0.34
   0  -9  14    3.08    0.27
   0   9  15    0.30    0.21
   0  -9  15    0.21    0.20
   0   9  16   22.52    0.72
   0  -9  16   21.90    0.67
   0   9  17    0.42    0.26
   0  -9  17    0.33    0.24
   0   9  18    8.55    0.50
   0  -9  18    8.69    0.46
   0   9  19    1.66    0.32
   0   9  20   -0.17    0.29
   0   9  21   -0.06    0.30
   0  10   0  144.26    2.86
   0 -10   0  145.27    2.87
   0  10  -1    7.51    0.27
   0  10   1    7.50    0.27
   0 -10  -1    7.47    0.29
   0 -10   1    7.07    0.28
   0  10   2   30.62    0.71
   0  10  -2   30.23    0.69
   0 -10   2   30.12    0.71
   0 -10  -2   30.80    0.72
   0  10   3   17.57    0.47
   0  10  -3   17.86    0.45
   0  10  -3   18.15    0.46
   0 -10  -3   18.24    0.48
   0 -10   3   17.97    0.53
   0 -10   3   17.65    0.47
   0 -10   3   17.34    0.48
   0  10   4    6.62    0.29
   0  10  -4    6.69    0.26
   0 -10  -4    6.35    0.28
   0 -10   4    7.14    0.27
   0 -10   4    6.81    0.29
   0 -10   4    6.88    0.28
   0  10   5    4.67    0.25
   0  10  -5    4.74    0.23
   0  10   5    4.30    0.24
   0 -10   5    4.45    0.25
   0 -10   5    4.29    0.25
   0 -10  -5    4.36    0.25
   0 -10  -5    4.70    0.25
   0 -10   5    4.42    0.24
   0  10   6   55.46    1.21
   0  10  -6   55.23    1.15
   0  10   6   56.16    1.21
   0 -10  -6   56.63    1.18
   0 -10   6   54.35    1.17
   0 -10   6   56.27    1.29
   0 -10  -6   50.47    1.19
   0 -10   6   55.20    1.34
   0  10  -7    0.89    0.15
   0  10   7    0.72    0.14
   0  10   7    0.58    0.14
   0 -10  -7    0.61    0.16
   0 -10  -7    0.52    0.15
   0 -10   7    0.57    0.16
   0 -10   7    0.85    0.16
   0 -10   7    0.73    0.15
   0  10   8   13.95    0.46
   0  10  -8   13.97    0.42
   0 -10   8   13.36    0.42
   0 -10   8   13.51    0.48
   0 -10  -8   13.79    0.44
   0 -10   8   13.62    0.47
   0 -10  -8   13.68    0.45
   0  10  -9    0.25    0.16
   0  10   9    0.45    0.17
   0 -10  -9    0.25    0.16
   0 -10   9    0.20    0.18
   0 -10   9    0.29    0.16
   0 -10  -9    0.29    0.16
   0 -10   9    0.00    0.15
   0  10  10    0.65    0.18
   0  10 -10    0.74    0.18
   0 -10  10    0.51    0.18
   0 -10  10    0.49    0.20
   0 -10  10    0.47    0.18
   0 -10 -10    0.43    0.18
   0  10  11   -0.19    0.16
   0  10 -11   -0.12    0.15
   0 -10  11   -0.02    0.16
   0 -10  11   -0.03    0.16
   0 -10  11   -0.09    0.17
   0  10  12   17.23    0.58
   0 -10  12   17.57    0.66
   0 -10  12   17.44    0.60
   0 -10  12   17.80    0.54
   0  10  13    0.00    0.19
   0 -10  13   -0.05    0.18
   0 -10  13   -0.02    0.20
   0 -10  13   -0.01    0.19
   0  10  14   20.11    0.66
   0 -10  14   19.33    0.75
   0 -10  14   20.43    0.61
   0  10  15    0.23    0.22
   0 -10  15    0.06    0.21
   0  10  16    0.79    0.26
   0 -10  16    1.32    0.26
   0  10  17    2.75    0.34
   0 -10  17    2.41    0.30
   0  10  18    7.80    0.47
   0  10  19    0.47    0.29
   0  10  20    9.13    0.56
   0  10  21   -0.20    0.30
   0  10  21   -0.53    0.30
   0  11   0    0.07    0.10
   0 -11   0   -0.03    0.12
   0  11  -1    7.21    0.27
   0  11   1    6.68    0.28
   0 -11   1    6.74    0.27
   0 -11  -1    6.71    0.29
   0  11   2   62.48    1.33
   0  11  -2   62.34    1.31
   0 -11   2   64.96    1.38
   0 -11   2   62.03    1.33
   0 -11  -2   61.32    1.34
   0  11  -3    1.29    0.14
   0  11  -3    1.14    0.14
   0  11   3    0.95    0.14
   0 -11   3    0.97    0.15
   0 -11   3    1.06    0.14
   0 -11  -3    0.88    0.16
   0 -11   3    1.10    0.17
   0  11   4   60.56    1.31
   0  11  -4   60.18    1.26
   0 -11   4   60.80    1.37
   0 -11   4   60.33    1.47
   0 -11  -4   61.78    1.32
   0 -11   4   60.80    1.29
   0  11   5    6.28    0.30
   0  11  -5    6.56    0.28
   0 -11  -5    5.90    0.29
   0 -11   5    5.91    0.28
   0 -11   5    5.80    0.30
   0 -11   5    6.28    0.27
   0  11   6    3.12    0.23
   0  11  -6    3.06    0.21
   0  11   6    3.46    0.23
   0 -11   6    3.20    0.24
   0 -11  -6    3.30    0.24
   0 -11   6    3.30    0.25
   0 -11   6    3.76    0.25
   0  11   7    0.28    0.15
   0  11   7    0.70    0.16
   0  11  -7    0.07    0.14
   0 -11  -7    0.34    0.15
   0 -11   7    0.12    0.15
   0 -11   7    0.34    0.15
   0 -11   7    0.11    0.15
   0  11   8   17.23    0.53
   0  11   8   17.16    0.54
   0  11  -8   17.39    0.51
   0 -11   8   16.56    0.49
   0 -11  -8   17.42    0.53
   0 -11   8   17.63    0.57
   0 -11   8   17.47    0.56
   0  11   9   -0.01    0.16
   0  11   9    0.13    0.16
   0  11  -9   -0.01    0.15
   0 -11   9   -0.02    0.16
   0 -11   9    0.05    0.16
   0 -11  -9    0.04    0.17
   0 -11   9    0.06    0.16
   0  11  10   29.29    0.78
   0 -11  10   29.84    0.83
   0 -11  10   29.34    0.86
   0 -11  10   27.55    0.73
   0  11  11    0.93    0.19
   0 -11  11    0.87    0.19
   0 -11  11    0.93    0.22
   0 -11  11    1.03    0.24
   0  11  12    9.91    0.45
   0 -11  12    9.78    0.40
   0 -11  12   10.58    0.49
   0 -11  12   10.36    0.46
   0  11  13    1.74    0.26
   0 -11  13    1.75    0.23
   0 -11  13    1.30    0.28
   0  11  14    0.67    0.23
   0 -11  14    1.06    0.24
   0  11  15    2.25    0.30
   0 -11  15    2.68    0.29
   0  11  16   16.16    0.64
   0 -11  16   18.48    0.60
   0  11  17    0.36    0.26
   0 -11  17   -0.02    0.24
   0  11  18    4.15    0.42
   0  11  19    0.79    0.32
   0  11  19    1.42    0.34
   0  11  20   -0.31    0.31
   0  11  20   -0.51    0.29
   0  12   0   52.48    1.13
   0 -12   0   51.49    1.14
   0  12  -1    5.51    0.25
   0  12   1    5.85    0.27
   0 -12   1    5.36    0.25
   0 -12   1    5.08    0.22
   0 -12  -1    5.61    0.26
   0  12  -2   26.07    0.64
   0  12   2   26.37    0.66
   0 -12   2   27.08    0.65
   0 -12   2   25.68    0.65
   0 -12  -2   25.62    0.66
   0  12  -3   15.07    0.42
   0  12   3   14.52    0.44
   0 -12   3   13.55    0.48
   0 -12  -3   14.57    0.45
   0 -12   3   13.86    0.43
   0 -12   3   13.75    0.42
   0  12   4   10.84    0.39
   0 -12   4   10.66    0.37
   0 -12   4   11.08    0.38
   0 -12  -4   10.38    0.38
   0 -12   4   11.37    0.41
   0  12   5    0.36    0.15
   0 -12   5    0.31    0.15
   0 -12  -5    0.16    0.16
   0 -12   5    0.25    0.14
   0 -12   5    0.24    0.15
   0  12   6   44.49    1.05
   0 -12   6   46.12    1.16
   0 -12   6   45.41    1.10
   0 -12   6   44.93    1.02
   0 -12  -6   44.21    1.04
   0  12   7    3.00    0.23
   0  12   7    3.00    0.24
   0 -12   7    2.59    0.24
   0 -12   7    2.60    0.24
   0 -12  -7    2.74    0.24
   0 -12   7    2.95    0.23
   0  12   8   19.17    0.60
   0  12   8   19.49    0.59
   0 -12  -8   19.80    0.59
   0 -12   8   19.66    0.62
   0 -12   8   20.60    0.63
   0 -12   8   19.07    0.55
   0  12   9    1.90    0.22
   0  12   9    1.54    0.21
   0 -12  -9    2.16    0.24
   0 -12   9    1.27    0.23
   0 -12   9    2.37    0.23
   0 -12   9    1.61    0.23
   0  12  10   -0.17    0.18
   0  12  10   -0.02    0.18
   0 -12  10    0.23    0.19
   0 -12  10   -0.11    0.19
   0 -12  10    0.02    0.17
   0  12  11    1.05    0.22
   0  12  11    0.74    0.21
   0 -12  11    0.58    0.23
   0 -12  11    0.84    0.21
   0 -12  11    0.81    0.21
   0  12  12   14.79    0.55
   0  12  12   14.99    0.55
   0 -12  12   14.51    0.50
   0 -12  12   14.00    0.54
   0 -12  12   13.78    0.60
   0  12  13    0.10    0.21
   0  12  13    0.03    0.20
   0 -12  13    0.13    0.21
   0 -12  13    0.05    0.20
   0  12  14   10.85    0.50
   0  12  14   11.99    0.52
   0 -12  14   11.02    0.46
   0  12  15    0.56    0.26
   0  12  15    0.73    0.26
   0 -12  15    0.35    0.23
   0  12  16    0.07    0.25
   0  12  16    0.34    0.26
   0 -12  16    0.33    0.25
   0  12  17    3.28    0.38
   0  12  17    3.15    0.37
   0 -12  17    3.32    0.34
   0  12  18    4.38    0.42
   0  12  18    4.81    0.43
   0  12  19    0.13    0.29
   0  12  19   -0.35    0.29
   0  12  20    8.43    0.57
   0  12  20    8.37    0.57
   0  13   0    0.04    0.11
   0 -13   0    0.06    0.15
   0 -13   0    0.11    0.09
   0  13   1   10.16    0.37
   0  13  -1   10.77    0.36
   0 -13  -1   10.96    0.39
   0 -13  -1   10.02    0.28
   0 -13   1   10.68    0.32
   0 -13   1   10.21    0.36
   0  13  -2   24.91    0.63
   0  13   2   24.37    0.64
   0 -13  -2   24.97    0.55
   0 -13  -2   23.79    0.64
   0 -13   2   26.57    0.63
   0 -13   2   23.83    0.64
   0  13  -3    3.91    0.23
   0  13   3    4.22    0.26
   0 -13   3    3.36    0.25
   0 -13  -3    3.48    0.26
   0 -13   3    3.90    0.27
   0 -13   3    3.65    0.22
   0  13   4   44.46    1.03
   0 -13   4   44.07    1.02
   0 -13   4   45.23    1.16
   0 -13  -4   44.46    1.04
   0 -13   4   44.85    1.06
   0  13   5   18.83    0.55
   0 -13   5   19.08    0.53
   0 -13  -5   18.75    0.56
   0 -13   5   17.49    0.55
   0 -13   5   17.14    0.59
   0  13   6    5.05    0.31
   0 -13   6    5.21    0.32
   0 -13   6    5.89    0.31
   0 -13   6    5.26    0.30
   0 -13  -6    4.98    0.32
   0  13   7    3.12    0.26
   0 -13   7    2.59    0.26
   0 -13   7    3.01    0.25
   0 -13   7    2.55    0.25
   0 -13  -7    3.69    0.28
   0  13   8    5.65    0.34
   0  13   8    6.82    0.36
   0 -13   8    5.92    0.31
   0 -13   8    6.69    0.36
   0 -13  -8    6.12    0.35
   0 -13   8    6.60    0.36
   0  13   9    0.34    0.17
   0  13   9    0.35    0.17
   0 -13   9    0.08    0.18
   0 -13  -9    0.40    0.20
   0 -13   9    0.14    0.19
   0 -13   9    0.27    0.20
   0  13  10   26.13    0.75
   0  13  10   25.76    0.76
   0 -13  10   25.82    0.70
   0 -13  10   26.59    0.81
   0 -13  10   26.32    0.79
   0  13  11   -0.21    0.18
   0  13  11   -0.02    0.19
   0 -13  11    0.13    0.21
   0 -13  11    0.00    0.21
   0 -13  11   -0.07    0.20
   0  13  12    3.15    0.31
   0  13  12    3.63    0.33
   0 -13  12    4.12    0.30
   0 -13  12    4.16    0.34
   0 -13  12    3.59    0.35
   0  13  13    1.08    0.26
   0  13  13    1.30    0.26
   0 -13  13    1.99    0.27
   0 -13  13    0.95    0.28
   0  13  14    1.04    0.26
   0  13  14    0.45    0.25
   0 -13  14    0.71    0.24
   0  13  15    1.41    0.29
   0  13  15    1.78    0.29
   0 -13  15    1.41    0.27
   0  13  16    7.08    0.46
   0  13  16    7.24    0.47
   0 -13  16    7.08    0.43
   0  13  17    0.07    0.26
   0  13  17   -0.06    0.26
   0 -13  17    0.17    0.26
   0  13  18    4.12    0.42
   0  13  18    4.34    0.43
   0  13  19    1.30    0.36
   0  13  19    0.76    0.33
   0  13  20    0.57    0.35
   0  13  20   -0.52    0.31
   0  14   0   42.31    0.97
   0 -14   0   42.85    0.94
   0 -14   0   41.18    0.98
   0  14   1    4.14    0.24
   0  14  -1    4.38    0.26
   0 -14  -1    3.99    0.17
   0 -14   1    4.44    0.26
   0 -14   1    4.15    0.21
   0 -14  -1    4.23    0.28
   0  14  -2   28.39    0.72
   0  14   2   29.97    0.74
   0 -14   2   28.33    0.74
   0 -14   2   29.01    0.71
   0 -14   2   28.34    0.83
   0 -14  -2   29.54    0.76
   0  14   3    5.69    0.31
   0 -14   3    5.40    0.27
   0 -14   3    6.14    0.31
   0 -14  -3    6.30    0.33
   0 -14   3    5.73    0.33
   0  14   4    0.55    0.17
   0 -14   4    0.43    0.19
   0 -14   4    0.83    0.16
   0 -14   4    0.36    0.18
   0 -14  -4    0.40    0.19
   0  14   5   -0.06    0.15
   0 -14   5    0.24    0.17
   0 -14   5    0.08    0.17
   0 -14  -5    0.17    0.18
   0 -14   5   -0.03    0.14
   0  14   6   27.77    0.75
   0 -14   6   28.00    0.73
   0 -14   6   29.10    0.78
   0 -14   6   27.68    0.82
   0 -14  -6   27.37    0.76
   0  14   7    0.02    0.15
   0 -14   7   -0.19    0.18
   0 -14   7   -0.02    0.18
   0 -14   7   -0.22    0.17
   0 -14  -7   -0.04    0.19
   0  14   8   25.09    0.73
   0 -14   8   24.17    0.74
   0 -14   8   24.72    0.67
   0 -14   8   25.22    0.77
   0 -14  -8   25.41    0.72
   0  14   9    8.34    0.40
   0 -14  -9    8.66    0.39
   0 -14   9    8.07    0.42
   0 -14   9    8.26    0.41
   0 -14   9    8.36    0.39
   0  14  10    0.12    0.20
   0  14  10    0.03    0.20
   0 -14  10   -0.18    0.20
   0 -14  10    0.14    0.20
   0 -14  10   -0.12    0.20
   0  14  11    0.71    0.22
   0  14  11    0.37    0.21
   0 -14  11    0.59    0.24
   0 -14  11    1.00    0.23
   0 -14  11    0.18    0.23
   0  14  12   11.94    0.52
   0  14  12   12.44    0.53
   0 -14  12   11.88    0.47
   0 -14  12   12.77    0.58
   0  14  13    2.07    0.30
   0  14  13    2.37    0.31
   0 -14  13    1.59    0.26
   0  14  14    7.64    0.48
   0  14  14    7.00    0.47
   0 -14  14    7.15    0.40
   0  14  15    0.46    0.26
   0  14  15    0.90    0.28
   0 -14  15    0.98    0.27
   0  14  16    0.01    0.26
   0  14  16    0.24    0.28
   0 -14  16    0.02    0.25
   0  14  17    0.69    0.30
   0  14  17    1.18    0.32
   0 -14  17    1.71    0.31
   0  14  18    2.59    0.39
   0  14  18    2.43    0.37
   0  14  19   -0.12    0.30
   0  14  19    0.10    0.32
   0  15   0    0.03    0.14
   0 -15   0    0.00    0.18
   0  15   1    1.07    0.17
   0  15  -1    1.07    0.17
   0 -15  -1    1.35    0.21
   0 -15   1    1.17    0.14
   0 -15   1    1.00    0.20
   0  15   2   13.76    0.46
   0 -15   2   13.78    0.52
   0 -15   2   12.98    0.40
   0 -15  -2   12.77    0.47
   0 -15   2   13.22    0.46
   0  15   3    4.52    0.30
   0 -15  -3    4.32    0.32
   0 -15   3    4.98    0.31
   0 -15   3    4.89    0.34
   0 -15   3    5.08    0.26
   0  15   4   27.66    0.74
   0 -15   4   28.04    0.83
   0 -15   4   26.46    0.73
   0 -15  -4   27.43    0.76
   0 -15   4   28.14    0.73
   0  15   5    4.81    0.30
   0 -15  -5    5.57    0.34
   0 -15   5    4.60    0.30
   0 -15   5    5.55    0.36
   0 -15   5    4.54    0.28
   0  15   6    0.20    0.19
   0 -15   6    0.39    0.21
   0 -15   6    0.14    0.18
   0 -15   6    0.39    0.17
   0 -15  -6   -0.04    0.20
   0  15   7   13.10    0.50
   0 -15   7   11.96    0.51
   0 -15   7   12.50    0.47
   0 -15  -7   13.55    0.48
   0 -15   7   12.28    0.48
   0  15   8    5.17    0.36
   0 -15  -8    4.50    0.34
   0 -15   8    4.51    0.33
   0 -15   8    4.09    0.32
   0 -15   8    4.92    0.36
   0  15   9    1.49    0.25
   0 -15   9    1.61    0.25
   0 -15   9    1.73    0.27
   0 -15   9    1.37    0.25
   0 -15  -9    1.32    0.24
   0  15  10   33.89    0.93
   0 -15  10   32.91    0.97
   0 -15  10   32.71    0.86
   0 -15  10   33.02    0.98
   0  15  11    2.29    0.29
   0 -15  11    2.19    0.30
   0 -15  11    1.58    0.28
   0 -15  11    1.81    0.27
   0  15  12    2.53    0.32
   0 -15  12    2.22    0.28
   0 -15  12    2.28    0.32
   0  15  13    1.83    0.29
   0  15  13    1.70    0.29
   0 -15  13    1.70    0.29
   0  15  14    1.29    0.30
   0  15  14    2.09    0.32
   0 -15  14    1.95    0.30
   0  15  15    0.60    0.28
   0  15  15    0.76    0.29
   0 -15  15    1.40    0.29
   0  15  16    9.56    0.54
   0  15  16    9.23    0.53
   0 -15  16   10.14    0.51
   0  15  17    0.55    0.30
   0  15  18    2.94    0.40
   0  15  19    0.70    0.35
   0  16   0   44.78    1.04
   0 -16   0   44.04    1.07
   0  16   1   -0.19    0.14
   0  16  -1    0.25    0.15
   0 -16  -1    0.21    0.20
   0 -16   1    0.35    0.20
   0  16   2    6.19    0.33
   0 -16   2    6.29    0.40
   0 -16  -2    6.41    0.37
   0 -16   2    5.86    0.35
   0  16   3    1.94    0.23
   0 -16  -3    1.89    0.26
   0 -16   3    2.06    0.26
   0 -16   3    1.60    0.24
   0 -16   3    1.45    0.18
   0  16   4    3.90    0.29
   0 -16   4    3.37    0.29
   0 -16  -4    3.51    0.31
   0 -16   4    4.16    0.33
   0 -16   4    4.04    0.27
   0  16   5    3.52    0.29
   0 -16   5    2.79    0.29
   0 -16  -5    2.92    0.30
   0 -16   5    3.47    0.28
   0 -16   5    2.31    0.22
   0  16   6   35.46    0.92
   0 -16   6   36.57    0.94
   0 -16  -6   35.39    0.93
   0 -16   6   34.40    1.01
   0 -16   6   34.04    0.89
   0  16   7   -0.07    0.17
   0 -16   7   -0.20    0.19
   0 -16   7    0.06    0.22
   0 -16   7    0.12    0.18
   0 -16  -7   -0.03    0.19
   0  16   8   14.50    0.55
   0 -16  -8   14.14    0.55
   0 -16   8   15.60    0.56
   0 -16   8   15.25    0.52
   0 -16   8   14.94    0.59
   0  16   9    9.12    0.43
   0 -16  -9    9.54    0.43
   0 -16   9    8.95    0.41
   0 -16   9    8.20    0.46
   0 -16   9    8.55    0.45
   0  16  10   -0.03    0.21
   0 -16  10    0.01    0.23
   0 -16  10    0.01    0.24
   0 -16  10   -0.04    0.21
   0  16  11    2.05    0.30
   0 -16  11    2.00    0.30
   0 -16  11    2.56    0.29
   0  16  12   14.16    0.57
   0 -16  12   14.41    0.55
   0  16  13    0.20    0.25
   0 -16  13    0.03    0.26
   0  16  14   10.16    0.54
   0 -16  14   10.09    0.48
   0  16  15    1.52    0.33
   0 -16  15    1.11    0.31
   0  16  16    0.24    0.31
   0 -16  16    0.36    0.29
   0  16  17    0.69    0.31
   0  16  18    3.18    0.41
   0  17   0    0.28    0.16
   0 -17   0    0.08    0.21
   0  17  -1    0.32    0.16
   0  17   1    0.26    0.17
   0 -17   1    0.22    0.21
   0 -17  -1    0.15    0.21
   0  17   2   16.93    0.54
   0 -17   2   16.46    0.56
   0 -17  -2   16.26    0.57
   0  17   3   -0.40    0.15
   0 -17   3    0.15    0.18
   0 -17  -3   -0.12    0.21
   0  17   4   23.95    0.70
   0 -17   4   24.26    0.71
   0 -17  -4   25.47    0.74
   0  17   5    3.23    0.29
   0 -17   5    2.68    0.30
   0 -17   5    3.09    0.25
   0 -17   5    3.01    0.29
   0 -17  -5    2.50    0.28
   0  17   6    1.44    0.23
   0 -17   6    1.68    0.23
   0 -17  -6    0.99    0.26
   0 -17   6    1.58    0.26
   0 -17   6    2.04    0.28
   0  17   7   10.46    0.47
   0 -17  -7   10.86    0.46
   0 -17   7    9.76    0.45
   0 -17   7    9.83    0.48
   0 -17   7    9.82    0.43
   0  17   8    7.16    0.40
   0 -17   8    7.90    0.42
   0 -17   8    7.63    0.43
   0 -17   8    8.84    0.47
   0 -17  -8    9.02    0.46
   0  17   9    1.47    0.27
   0 -17   9    1.49    0.29
   0 -17  -9    1.90    0.29
   0 -17   9    1.20    0.26
   0 -17   9    1.27    0.27
   0  17  10   21.39    0.72
   0 -17  10   20.92    0.73
   0 -17  10   20.77    0.67
   0  17  11    2.07    0.31
   0 -17  11    2.21    0.30
   0 -17  11    1.95    0.31
   0  17  12    4.52    0.39
   0 -17  12    4.79    0.37
   0  17  13    4.04    0.39
   0 -17  13    4.57    0.37
   0  17  14    0.52    0.28
   0 -17  14    0.82    0.30
   0  17  15   -0.21    0.27
   0 -17  15    0.53    0.30
   0  17  16    7.25    0.53
   0 -17  16    7.18    0.48
   0  17  17    0.36    0.31
   0  17  18    2.40    0.41
   0  18   0   33.71    0.87
   0 -18   0   33.08    0.90
   0  18   1   -0.11    0.16
   0 -18  -1    0.47    0.23
   0 -18   1   -0.02    0.21
   0  18   2    7.26    0.38
   0 -18   2    7.81    0.41
   0 -18  -2    8.00    0.40
   0  18   3    3.76    0.30
   0 -18  -3    3.41    0.32
   0 -18   3    3.05    0.30
   0  18   4    1.45    0.22
   0 -18   4    1.39    0.26
   0 -18  -4    1.92    0.29
   0  18   5    6.27    0.39
   0 -18   5    7.49    0.40
   0 -18  -5    7.26    0.43
   0  18   6   21.42    0.68
   0 -18   6   21.02    0.67
   0 -18  -6   22.52    0.71
   0  18   7    0.16    0.21
   0 -18  -7   -0.21    0.21
   0 -18   7    0.31    0.24
   0  18   8    8.00    0.45
   0 -18   8    7.78    0.44
   0 -18  -8    8.95    0.47
   0 -18   8    8.96    0.44
   0  18   9    2.66    0.32
   0 -18   9    2.17    0.28
   0 -18  -9    2.48    0.33
   0 -18   9    2.34    0.31
   0  18  10    0.31    0.25
   0 -18  10    0.07    0.25
   0 -18  10   -0.15    0.22
   0  18  11    4.34    0.39
   0 -18  11    4.45    0.37
   0  18  12    6.93    0.47
   0 -18  12    7.05    0.44
   0  18  13    0.10    0.27
   0 -18  13    0.16    0.26
   0  18  14    7.29    0.52
   0 -18  14    6.76    0.45
   0  18  15    1.20    0.33
   0 -18  15    1.23    0.33
   0  18  16    0.85    0.35
   0 -18  16    1.41    0.34
   0  18  17    0.36    0.33
   0 -19   0   -0.07    0.24
   0  19   1    6.97    0.38
   0 -19  -1    6.67    0.42
   0 -19   1    6.75    0.41
   0  19   2   19.65    0.63
   0 -19  -2   19.72    0.67
   0 -19   2   19.89    0.66
   0  19   3    0.48    0.21
   0 -19   3    0.27    0.24
   0 -19  -3    0.54    0.26
   0  19   4   17.06    0.59
   0 -19  -4   17.03    0.62
   0 -19   4   15.75    0.59
   0  19   5    3.08    0.30
   0 -19  -5    3.25    0.34
   0 -19   5    3.06    0.32
   0  19   6    0.12    0.20
   0 -19   6    0.51    0.25
   0 -19  -6    0.39    0.26
   0  19   7    4.86    0.38
   0 -19   7    5.15    0.38
   0 -19  -7    5.68    0.39
   0  19   8    5.06    0.39
   0 -19   8    4.53    0.38
   0 -19  -8    5.05    0.41
   0  19   9    0.47    0.25
   0 -19  -9    0.46    0.28
   0 -19   9    0.45    0.27
   0  19  10    9.05    0.50
   0 -19  10    8.33    0.47
   0  19  11    0.83    0.29
   0 -19  11    1.16    0.30
   0  19  12    3.83    0.40
   0 -19  12    3.42    0.37
   0  19  13    1.49    0.33
   0 -19  13    1.74    0.34
   0  19  14    0.01    0.29
   0 -19  14   -0.33    0.27
   0  19  15    0.33    0.31
   0 -19  15    0.73    0.31
   0  19  16    5.36    0.48
   0 -19  16    4.70    0.44
   0 -20   0   23.94    0.76
   0 -20   1    1.58    0.29
   0 -20  -1    1.47    0.30
   0  20   2    2.99    0.30
   0 -20  -2    2.59    0.34
   0 -20   2    2.43    0.32
   0  20   3    6.45    0.39
   0 -20  -3    7.15    0.45
   0 -20   3    6.00    0.41
   0  20   4    4.04    0.34
   0 -20   4    3.08    0.35
   0 -20  -4    4.42    0.38
   0  20   5    2.16    0.29
   0 -20  -5    2.38    0.33
   0 -20   5    2.26    0.32
   0  20   6   12.69    0.54
   0 -20  -6   12.99    0.57
   0 -20   6   12.78    0.54
   0  20   7    0.28    0.24
   0 -20   7    0.22    0.25
   0 -20  -7    0.23    0.25
   0  20   8    4.39    0.38
   0 -20  -8    4.68    0.41
   0 -20   8    4.02    0.37
   0  20   9    1.25    0.29
   0 -20   9    1.31    0.31
   0 -20  -9    1.53    0.32
   0  20  10   -0.25    0.24
   0 -20  10   -0.79    0.25
   0  20  11    0.92    0.29
   0 -20  11    1.73    0.33
   0  20  12    5.88    0.48
   0 -20  12    5.70    0.44
   0  20  13    0.22    0.30
   0 -20  13    0.18    0.31
   0  20  14    6.72    0.52
   0 -20  14    6.36    0.48
   0  20  15    0.70    0.33
   0 -20  15    0.65    0.34
   0  20  16    1.20    0.37
   0 -20  16    0.90    0.35
   0 -21   0    0.05    0.27
   0 -21  -1    7.57    0.47
   0 -21   1    7.48    0.46
   0 -21  -2   12.13    0.56
   0 -21   2   11.43    0.51
   0  21   3    0.16    0.21
   0 -21  -3    0.16    0.25
   0 -21   3   -0.06    0.25
   0  21   4   12.77    0.54
   0 -21   4   12.52    0.55
   0 -21  -4   12.29    0.58
   0  21   5    1.41    0.27
   0 -21  -5    1.69    0.33
   0 -21   5    1.43    0.32
   0  21   6    0.95    0.27
   0 -21  -6    0.77    0.31
   0 -21   6    0.54    0.29
   0  21   7    1.01    0.27
   0 -21   7    0.81    0.29
   0 -21  -7    0.66    0.31
   0  21   8    2.30    0.32
   0 -21  -8    2.78    0.37
   0 -21   8    2.26    0.34
   0  21   9   -0.31    0.25
   0 -21   9   -0.21    0.26
   0  21  10    6.74    0.48
   0 -21  10    6.61    0.47
   0  21  11    1.42    0.33
   0 -21  11    1.67    0.35
   0  21  12    1.42    0.35
   0 -21  12    1.05    0.34
   0  21  13    1.75    0.36
   0 -21  13    1.79    0.38
   0  21  14    0.35    0.32
   0 -21  14    0.56    0.34
   0  21  15    0.69    0.35
   0 -21  15    0.93    0.36
   0 -22   0    9.87    0.52
   0 -22  -1    1.49    0.33
   0 -22   1    1.75    0.34
   0 -22   2    7.08    0.47
   0 -22  -2    7.30    0.48
   0 -22   3    7.60    0.48
   0 -22  -3    8.37    0.50
   0  22   4    1.39    0.27
   0 -22  -4    1.59    0.32
   0 -22   4    0.86    0.31
   0  22   5    1.89    0.28
   0 -22  -5    2.17    0.36
   0 -22   5    2.04    0.34
   0  22   6    7.61    0.47
   0 -22  -6    8.31    0.52
   0 -22   6    6.94    0.46
   0  22   7    0.71    0.27
   0 -22   7    0.46    0.29
   0 -22  -7    0.35    0.31
   0  22   8    8.61    0.48
   0 -22  -8    8.46    0.54
   0 -22   8    7.39    0.51
   0  22   9    1.30    0.31
   0 -22   9    1.64    0.36
   0  22  10    0.41    0.29
   0 -22  10    0.80    0.32
   0  22  11    1.31    0.34
   0 -22  11    0.32    0.32
   0  22  12    2.13    0.38
   0 -22  12    2.65    0.41
   0  22  13    0.10    0.31
   0 -22  13    0.01    0.32
   0  22  14    2.42    0.41
   0 -22  14    3.13    0.41
   0 -22  15    1.45    0.39
   0 -23   0   -0.66    0.28
   0 -23  -1    4.80    0.44
   0 -23   1    4.46    0.42
   0 -23  -2    2.27    0.36
   0 -23   2    2.19    0.36
   0 -23   3    0.07    0.29
   0 -23  -3   -0.38    0.30
   0 -23   4    9.85    0.54
   0 -23  -4    9.56    0.55
   0  23   5    2.73    0.34
   0 -23  -5    2.31    0.38
   0 -23   5    2.63    0.37
   0  23   6    1.53    0.31
   0 -23   6    0.55    0.32
   0 -23  -6    0.67    0.34
   0  23   7    3.67    0.38
   0 -23  -7    4.30    0.45
   0 -23   7    3.59    0.41
   0  23   8    1.48    0.33
   0 -23  -8    1.64    0.38
   0 -23   8    1.48    0.35
   0  23   9    0.11    0.29
   0 -23   9    0.00    0.32
   0  23  10    7.12    0.51
   0 -23  10    5.86    0.49
   0  23  11    0.30    0.30
   0 -23  11    0.02    0.32
   0  23  12    0.63    0.33
   0 -23  12    0.53    0.35
   0  23  13    2.03    0.40
   0 -23  13    2.18    0.40
   0 -23  14    1.68    0.41
   0 -24   0    5.81    0.47
   0 -24  -1    0.86    0.35
   0 -24   1    0.55    0.33
   0 -24  -2    5.88    0.49
   0 -24   2    5.66    0.48
   0 -24  -3    6.02    0.49
   0 -24   3    5.93    0.47
   0 -24   4   -0.21    0.30
   0 -24  -4    0.40    0.33
   0 -24   5    1.38    0.35
   0 -24  -5    1.57    0.38
   0  24   6    3.77    0.40
   0 -24   6    3.37    0.41
   0 -24  -6    4.51    0.46
   0  24   7   -0.24    0.26
   0 -24   7   -0.24    0.30
   0 -24  -7   -0.23    0.33
   0  24   8    3.16    0.40
   0 -24   8    3.06    0.41
   0 -24  -8    3.33    0.44
   0  24   9    1.70    0.35
   0 -24   9    2.47    0.41
   0  24  10   -0.11    0.29
   0 -24  10    0.38    0.35
   0  24  11    1.69    0.37
   0 -24  11    0.71    0.37
   0  24  12    4.54    0.47
   0 -24  12    4.59    0.48
   0 -24  13    0.13    0.35
   0 -25   0   -0.25    0.32
   0 -25  -1    2.64    0.41
   0 -25   1    2.61    0.41
   0 -25  -2    2.77    0.43
   0 -25   2    3.38    0.42
   0 -25   3   -0.16    0.33
   0 -25  -3   -0.33    0.33
   0 -25   4    5.15    0.48
   0 -25  -4    7.27    0.54
   0 -25  -5    1.67    0.40
   0 -25   5    1.16    0.36
   0 -25  -6    0.33    0.37
   0 -25   6    0.52    0.34
   0  25   7    3.68    0.39
   0 -25  -7    4.92    0.50
   0 -25   7    3.91    0.46
   0  25   8    1.55    0.35
   0 -25   8    1.66    0.40
   0  25   9   -0.19    0.29
   0 -25   9   -0.04    0.35
   0  25  10    4.63    0.47
   0 -25  10    3.95    0.48
   0  25  11    0.41    0.33
   0 -25  11   -0.12    0.36
   0 -26   0    3.96    0.46
   0 -26  -1   -0.30    0.34
   0 -26   1    0.44    0.36
   0 -26  -2    1.99    0.42
   0 -26   2    1.51    0.39
   0 -26   3    2.07    0.41
   0 -26  -3    2.57    0.44
   0 -26  -4   -0.01    0.36
   0 -26   4   -0.05    0.34
   0 -26   5    1.72    0.40
   0 -26  -5    1.70    0.42
   0 -26  -6    6.60    0.56
   0 -26  -7    0.33    0.38
   0 -26   7    0.07    0.37
   0 -26   8    2.51    0.43
   0  26   9    3.28    0.43
   0 -26   9    2.58    0.44
   0  26  10   -0.63    0.30
   0 -27   0   -0.24    0.35
   0 -27  -1    1.59    0.42
   0 -27   1    0.85    0.41
   0 -27   2    4.17    0.48
   0 -27  -2    3.47    0.47
   0 -27  -3   -0.67    0.35
   0 -27   3   -0.20    0.38
   0 -27   4    4.61    0.49
   0 -27  -4    4.12    0.51
   0 -27  -5    1.16    0.42
   0 -27   5    1.56    0.42
   0 -27   6    1.07    0.40
   0 -27  -6    1.09    0.43
   0 -27  -7    4.89    0.54
   0 -27   7    3.84    0.48
   0 -28   0    4.84    0.52
   0 -28   1    0.61    0.40
   0 -28  -1    0.44    0.40
   0 -28  -2    0.93    0.42
   0 -28   2    0.42    0.42
   0 -28   3    1.82    0.44
   0 -28  -3    2.80    0.47
   0 -28  -4    1.73    0.45
   0 -28  -5    0.96    0.43
   0 -28  -6    4.62    0.54
   1   0 -22    9.94    0.55
  -1   0  21   -0.05    0.24
   1   0 -21   -0.05    0.25
  -1   0  20    0.60    0.25
   1   0 -20    0.09    0.26
   1   0 -19    0.07    0.22
  -1   0  19   -0.06    0.21
   1   0 -18   13.28    0.53
  -1   0  18   13.09    0.50
  -1   0  17    0.28    0.23
  -1   0  17    0.13    0.19
   1   0 -17   -0.15    0.19
  -1   0  16   23.46    0.66
  -1   0  16   23.16    0.78
  -1   0  15    0.03    0.19
  -1   0  15   -0.08    0.15
  -1   0  14    2.99    0.29
  -1   0  14    3.04    0.23
  -1   0  13    0.01    0.14
  -1   0  13   -0.06    0.15
   1   0 -13   -0.06    0.12
  -1   0  12   12.96    0.48
  -1   0  12   12.24    0.38
   1   0 -12   12.31    0.37
  -1   0  11   -0.20    0.11
   1   0 -11    0.11    0.10
  -1   0  11   -0.15    0.11
   1   0 -10   41.99    0.87
  -1   0  10   40.86    1.02
  -1   0  10   43.24    0.91
   1   0  -9    0.06    0.07
  -1   0   9   -0.02    0.10
  -1   0   9   -0.02    0.09
  -1   0   8   39.53    0.82
   1   0  -8   38.04    0.78
  -1   0   8   39.20    0.93
  -1   0   7   -0.09    0.08
   1   0  -7    0.04    0.06
  -1   0   7    0.02    0.11
  -1   0   6    0.38    0.07
   1   0  -6    0.35    0.06
   1   0  -6    0.43    0.05
  -1   0   6    0.15    0.09
  -1   0   5    0.04    0.05
   1   0  -5    0.04    0.04
   1   0  -5    0.01    0.07
  -1   0   5   -0.04    0.06
   1   0  -4  352.25    7.21
  -1   0   4  354.44    7.35
  -1   0   4  350.64    6.75
   1   0  -3   -0.15    0.05
   1   0  -2  157.48    3.24
  -1   0  -3    0.00    0.05
   1   0   3   -0.04    0.06
  -1   0  -4   19.04    0.49
  -1   0  -4   19.43    0.42
   1   0   4   20.51    0.44
  -1   0  -5   -0.04    0.06
   1   0   5   -0.03    0.08
  -1   0  -5   -0.02    0.07
   1   0   5    0.09    0.07
   1   0   6    1.43    0.14
  -1   0  -6    1.55    0.11
   1   0   6    1.38    0.13
  -1   0  -6    1.62    0.13
  -1   0  -7   -0.01    0.08
   1   0   7    0.01    0.11
   1   0   7   -0.09    0.10
  -1   0  -8   10.82    0.30
   1   0   8    9.98    0.32
   1   0   8   10.16    0.36
   1   0   9   -0.03    0.11
  -1   0  -9    0.12    0.09
   1   0   9    0.14    0.11
   1   0  10   18.66    0.50
  -1   0 -10   18.58    0.48
   1   0  10   18.70    0.57
   1   0  11    0.12    0.13
   1   0  11    0.10    0.15
  -1   0 -11   -0.06    0.12
   1   0  12   17.82    0.52
   1   0  12   16.94    0.58
   1   0  13   -0.02    0.16
   1   0  13   -0.05    0.17
   1   0  14    3.38    0.27
   1   0  14    2.29    0.26
   1   0  15    0.10    0.19
   1   0  15    0.21    0.21
   1   0  16   25.70    0.73
   1   0  16   25.49    0.85
   1   0  17    0.07    0.21
  -1   0 -17    0.27    0.22
  -1   0 -18    9.74    0.50
   1   0  18    9.06    0.48
  -1   0 -19    0.08    0.24
   1   0  19   -0.53    0.22
   1   0  20    0.20    0.26
  -1   0 -20    0.26    0.27
   1   0  21   -0.06    0.28
   1   0  22    5.79    0.45
   1   1 -22    2.08    0.34
   1  -1 -22    1.96    0.33
  -1   1  21    0.05    0.25
   1   1 -21    0.03    0.26
   1  -1 -21    0.07    0.26
   1   1 -20   15.17    0.62
  -1   1  20   15.50    0.58
   1  -1 -20   15.19    0.62
  -1  -1  20   14.88    0.56
  -1   1  19    0.31    0.23
   1   1 -19    0.08    0.23
  -1  -1  19    0.23    0.22
   1  -1 -19    0.29    0.22
   1   1 -18    8.91    0.45
  -1   1  18    8.97    0.44
   1  -1 -18    9.33    0.46
  -1  -1  18    9.50    0.43
  -1   1  17    0.23    0.20
  -1   1  17    0.25    0.20
  -1  -1  17    0.15    0.23
  -1  -1  17    0.27    0.19
   1  -1 -17    0.38    0.20
  -1   1  16    2.06    0.28
  -1   1  16    1.83    0.23
   1  -1 -16    1.87    0.24
  -1  -1  16    1.89    0.29
  -1  -1  16    1.78    0.22
  -1   1  15    0.10    0.19
  -1   1  15    0.07    0.16
  -1  -1  15    0.18    0.20
  -1  -1  15    0.16    0.16
   1  -1 -15   -0.04    0.17
   1   1 -14   32.26    0.75
  -1   1  14   31.66    0.78
  -1   1  14   30.94    0.90
  -1  -1  14   32.28    0.78
  -1  -1  14   32.03    0.92
  -1   1  13   -0.01    0.13
   1   1 -13   -0.02    0.12
  -1   1  13   -0.05    0.16
  -1  -1  13    0.10    0.16
   1  -1 -13    0.04    0.12
  -1  -1  13    0.16    0.14
  -1   1  12   20.40    0.62
   1   1 -12   20.57    0.51
  -1   1  12   20.93    0.55
   1  -1 -12   21.58    0.53
  -1  -1  12   21.45    0.54
  -1  -1  12   19.94    0.64
   1   1 -11   -0.09    0.09
  -1   1  11    0.01    0.11
  -1   1  11   -0.03    0.12
  -1  -1  11    0.05    0.13
  -1  -1  11    0.07    0.11
   1  -1 -11    0.02    0.10
  -1   1  10    1.93    0.18
  -1   1  10    2.46    0.18
   1   1 -10    2.15    0.13
   1  -1 -10    1.72    0.13
  -1  -1  10    2.11    0.21
  -1  -1  10    2.60    0.18
  -1   1   9   -0.05    0.08
  -1   1   9   -0.13    0.11
   1   1  -9   -0.09    0.07
  -1  -1   9   -0.04    0.11
   1  -1  -9   -0.05    0.07
  -1  -1   9    0.08    0.09
   1   1  -8   23.23    0.49
  -1   1   8   23.39    0.61
  -1   1   8   24.27    0.54
  -1  -1   8   22.81    0.62
  -1  -1   8   23.25    0.53
   1  -1  -8   24.03    0.51
   1   1  -7    9.57    0.23
  -1   1   7   10.04    0.28
  -1   1   7   10.36    0.33
  -1  -1   7    9.45    0.26
   1  -1  -7    9.52    0.25
  -1  -1   7   10.14    0.34
  -1   1   6  174.42    3.37
   1   1  -6  173.28    3.29
  -1   1   6  177.00    3.65
  -1  -1   6  176.04    3.65
   1  -1  -6  174.56    3.31
  -1  -1   6  174.74    3.36
  -1   1   5    0.57    0.08
  -1   1   5    0.51    0.06
   1   1  -5    0.64    0.09
  -1  -1   5    0.55    0.06
  -1  -1   5    0.79    0.07
   1  -1  -5    0.52    0.08
  -1  -1   5    0.45    0.08
   1   1  -4    8.11    0.24
  -1   1   4    8.45    0.20
  -1  -1   4    8.58    0.21
   1  -1  -4    8.55    0.24
  -1  -1   4    8.49    0.25
  -1  -1   4    7.96    0.19
   1   1  -3    2.30    0.11
  -1   1   3    2.34    0.11
   1  -1  -3    2.25    0.11
   1   1  -2   19.66    0.44
   1  -1  -2   19.74    0.43
   1  -1  -2   19.27    0.45
  -1   1  -2    0.92    0.07
   1  -1   2    0.71    0.07
  -1   1  -3   64.91    1.23
   1   1   3   62.50    1.26
  -1   1  -3   63.10    1.43
   1  -1   3   62.69    1.26
   1  -1   3   65.49    1.44
  -1   1  -4   33.62    0.82
   1   1   4   35.87    0.79
   1   1   4   35.60    0.74
  -1   1  -4   35.40    0.71
  -1  -1  -4   35.47    0.72
   1  -1   4   36.02    0.73
  -1   1  -5   10.87    0.27
   1   1   5   10.89    0.29
   1   1   5   10.43    0.30
  -1   1  -5   10.00    0.30
   1  -1   5   10.67    0.33
   1  -1   5   11.11    0.29
  -1  -1  -5   10.97    0.28
   1   1   6   59.59    1.25
   1   1   6   62.18    1.36
  -1   1  -6   59.52    1.40
  -1   1  -6   62.98    1.22
   1  -1   6   61.36    1.25
   1  -1   6   62.58    1.37
  -1  -1  -6   61.83    1.23
  -1  -1  -6   62.41    1.24
  -1   1  -7    0.41    0.09
   1   1   7    0.50    0.12
   1   1   7    0.46    0.11
   1  -1   7    0.33    0.11
  -1  -1  -7    0.54    0.10
   1  -1   7    0.57    0.12
  -1   1  -8   32.99    0.72
   1   1   8   33.98    0.82
   1   1   8   33.48    0.75
   1  -1   8   33.82    0.84
   1  -1   8   33.49    0.75
  -1  -1  -8   32.74    0.73
   1   1   9    0.50    0.12
  -1   1  -9    0.44    0.11
   1   1   9    0.48    0.13
  -1  -1  -9    0.51    0.11
   1  -1   9    0.26    0.13
   1  -1   9    0.49    0.11
  -1   1 -10    0.01    0.11
   1   1  10    0.14    0.13
   1   1  10    0.01    0.12
   1  -1  10   -0.05    0.12
  -1  -1 -10   -0.16    0.10
   1  -1  10    0.09    0.14
   1   1  11    0.81    0.16
   1   1  11    0.84    0.17
  -1   1 -11    0.72    0.14
   1  -1  11    0.79    0.16
  -1  -1 -11    0.67    0.14
   1  -1  11    0.80    0.19
   1   1  12   17.66    0.60
   1   1  12   19.02    0.55
   1  -1  12   19.53    0.54
   1  -1  12   19.14    0.62
   1   1  13    0.93    0.21
   1   1  13    0.95    0.19
   1  -1  13    1.01    0.22
   1  -1  13    0.90    0.19
   1   1  14   27.33    0.83
   1   1  14   27.06    0.75
   1  -1  14   28.52    0.86
   1  -1  14   29.32    0.75
   1   1  15    0.03    0.19
   1   1  15    0.40    0.21
   1  -1  15    0.25    0.22
   1  -1  15   -0.17    0.19
  -1  -1 -15    0.20    0.19
   1   1  16    3.70    0.31
   1   1  16    3.44    0.34
  -1  -1 -16    2.96    0.29
   1  -1  16    3.30    0.35
   1  -1  16    2.72    0.29
   1   1  17    0.20    0.23
   1   1  17    0.43    0.24
  -1  -1 -17    0.20    0.22
   1  -1  17   -0.15    0.21
  -1   1 -18    9.15    0.48
   1   1  18    8.88    0.46
  -1  -1 -18    8.91    0.52
   1  -1  18    9.06    0.48
   1   1  19   -0.01    0.24
  -1   1 -19    0.29    0.25
  -1  -1 -19    0.30    0.25
   1  -1  19    0.16    0.24
   1   1  20    7.25    0.47
  -1   1 -20    8.76    0.55
   1  -1  20    7.47    0.46
  -1  -1 -20    8.24    0.51
  -1   1 -21    0.85    0.30
   1   1  21    0.39    0.29
   1  -1  21    0.96    0.29
   1   1  22    0.45    0.31
   1  -1  22    0.78    0.31
   1   2 -22    7.66    0.53
  -1   2  22    7.38    0.47
   1  -2 -22    6.14    0.46
  -1   2  21   -0.24    0.23
   1   2 -21    0.54    0.27
   1  -2 -21   -0.15    0.27
  -1   2  20   -0.01    0.24
   1   2 -20   -0.20    0.24
   1  -2 -20    0.46    0.25
  -1  -2  20   -0.05    0.23
  -1   2  19    0.23    0.22
  -1  -2  19    0.49    0.23
   1  -2 -19    0.33    0.23
  -1   2  18   10.21    0.46
  -1  -2  18   11.08    0.45
   1  -2 -18   10.20    0.49
  -1   2  17    0.01    0.19
  -1   2  17   -0.16    0.21
  -1  -2  17    0.22    0.19
   1  -2 -17   -0.03    0.20
  -1  -2  17    0.01    0.24
  -1   2  16   18.52    0.68
  -1   2  16   18.77    0.58
   1  -2 -16   19.28    0.60
  -1  -2  16   19.63    0.57
  -1  -2  16   19.39    0.71
  -1   2  15    0.71    0.19
  -1   2  15    0.60    0.20
  -1  -2  15    0.50    0.22
   1  -2 -15    0.55    0.19
  -1  -2  15    0.76    0.18
  -1   2  14    3.83    0.31
   1   2 -14    4.60    0.27
  -1   2  14    5.35    0.30
  -1  -2  14    4.92    0.28
  -1  -2  14    4.89    0.37
   1  -2 -14    4.57    0.31
   1   2 -13    0.63    0.13
  -1   2  13    0.57    0.15
  -1   2  13    0.34    0.17
   1  -2 -13    0.64    0.16
  -1  -2  13    0.78    0.16
  -1  -2  13    0.66    0.20
  -1   2  12   11.09    0.37
  -1   2  12   11.04    0.41
   1   2 -12   10.76    0.33
   1  -2 -12   11.00    0.35
  -1  -2  12   10.51    0.35
  -1  -2  12   10.74    0.45
   1  -2 -12   10.49    0.36
   1   2 -11   -0.01    0.09
  -1   2  11   -0.02    0.11
  -1   2  11    0.01    0.13
   1  -2 -11    0.00    0.10
  -1  -2  11   -0.05    0.11
   1  -2 -11    0.07    0.12
  -1  -2  11    0.22    0.14
   1   2 -10   47.33    0.93
  -1   2  10   45.15    0.99
  -1   2  10   44.83    1.09
   1  -2 -10   45.43    0.97
  -1  -2  10   45.98    1.12
  -1  -2  10   46.00    0.97
   1  -2 -10   45.17    0.96
   1   2  -9    0.49    0.08
  -1   2   9    0.58    0.11
  -1   2   9    0.34    0.12
  -1  -2   9    0.28    0.10
  -1  -2   9    0.36    0.12
   1  -2  -9    0.37    0.09
  -1   2   8   29.70    0.73
   1   2  -8   29.67    0.60
  -1   2   8   29.38    0.66
  -1  -2   8   29.55    0.64
   1  -2  -8   29.93    0.63
  -1  -2   8   29.23    0.75
  -1   2   7    2.17    0.18
  -1   2   7    1.83    0.13
   1   2  -7    1.64    0.10
  -1  -2   7    1.90    0.16
   1  -2  -7    2.07    0.13
  -1  -2   7    1.79    0.14
  -1  -2   7    2.37    0.15
   1  -2  -7    1.96    0.14
  -1   2   6    6.34    0.20
   1   2  -6    5.78    0.14
  -1   2   6    6.03    0.23
  -1  -2   6    5.95    0.20
   1  -2  -6    5.71    0.19
  -1  -2   6    5.96    0.18
   1  -2  -6    5.76    0.19
  -1  -2   6    5.85    0.24
  -1   2   5    3.99    0.17
  -1   2   5    4.20    0.15
   1  -2  -5    4.30    0.17
   1  -2  -5    3.88    0.14
  -1  -2   5    4.17    0.14
  -1  -2   5    3.94    0.18
   1  -2  -5    3.95    0.13
  -1  -2   5    4.20    0.13
   1   2  -4   94.44    1.99
  -1   2   4   96.27    1.98
  -1   2   4   91.10    1.84
  -1  -2   4   91.54    1.99
  -1  -2   4   95.18    1.82
  -1  -2   4   95.86    2.06
   1  -2  -4   95.97    1.98
   1  -2  -4   96.93    1.81
   1   2  -3   22.86    0.51
  -1   2   3   21.46    0.46
   1  -2  -3   21.58    0.45
  -1  -2   3   21.66    0.51
   1  -2  -3   22.62    0.49
   1   2  -2   73.82    1.54
   1   2  -1   12.38    0.28
   1  -2  -1   12.25    0.30
   1   2   2   30.74    0.64
  -1   2  -2   31.83    0.72
   1  -2   2   33.19    0.72
   1  -2   2   29.53    0.63
  -1  -2  -2   30.59    0.62
   1   2   3   38.67    0.84
  -1   2  -3   39.02    0.89
   1   2   3   38.59    0.80
  -1   2  -3   39.07    0.77
   1  -2   3   39.02    0.79
  -1  -2  -3   37.87    0.78
  -1  -2  -3   38.34    0.79
   1  -2   3   39.34    0.90
   1   2   4  176.44    3.42
  -1   2  -4  175.07    3.35
  -1   2  -4  174.99    3.87
   1   2   4  179.65    3.65
   1  -2   4  177.83    3.88
  -1  -2  -4  176.55    3.41
  -1  -2  -4  174.55    3.36
   1  -2   4  179.13    3.41
   1   2   5    6.78    0.22
  -1   2  -5    6.52    0.20
  -1   2  -5    6.88    0.22
   1   2   5    7.00    0.23
   1  -2   5    6.62    0.22
   1  -2   5    6.55    0.24
  -1  -2  -5    6.40    0.20
  -1  -2  -5    6.27    0.21
   1   2   6   10.59    0.33
  -1   2  -6   11.04    0.32
  -1   2  -6   11.30    0.29
   1   2   6   10.73    0.32
  -1  -2  -6   10.54    0.30
  -1  -2  -6   10.25    0.30
   1  -2   6   11.36    0.35
   1  -2   6   10.72    0.31
   1  -2   6   11.30    0.37
   1   2   7    0.69    0.12
   1   2   7    0.72    0.12
  -1   2  -7    0.67    0.10
  -1  -2  -7    0.94    0.11
  -1  -2  -7    0.63    0.10
   1  -2   7    0.85    0.12
   1  -2   7    0.81    0.14
  -1   2  -8   17.14    0.42
   1   2   8   17.22    0.45
   1   2   8   16.23    0.47
   1  -2   8   15.91    0.50
   1  -2   8   16.49    0.44
  -1  -2  -8   16.87    0.42
  -1   2  -9    0.38    0.11
   1   2   9    0.29    0.12
   1   2   9    0.13    0.11
   1  -2   9    0.44    0.15
  -1  -2  -9    0.49    0.11
   1  -2   9    0.35    0.12
   1   2  10   59.35    1.39
  -1   2 -10   60.28    1.23
   1   2  10   60.31    1.29
   1  -2  10   59.43    1.42
   1  -2  10   59.75    1.27
  -1  -2 -10   59.14    1.24
   1   2  11    0.01    0.14
   1   2  11    0.06    0.14
  -1   2 -11    0.05    0.13
   1  -2  11    0.19    0.14
  -1  -2 -11    0.19    0.13
   1  -2  11    0.06    0.14
  -1   2 -12   13.76    0.42
   1   2  12   13.58    0.46
   1   2  12   13.49    0.49
   1  -2  12   13.14    0.45
  -1  -2 -12   13.12    0.45
   1  -2  12   13.57    0.52
   1   2  13    0.02    0.17
   1   2  13    0.18    0.17
   1  -2  13    0.20    0.17
  -1  -2 -13    0.26    0.16
   1  -2  13   -0.02    0.19
   1   2  14    0.91    0.22
   1   2  14    1.11    0.22
   1  -2  14    0.98    0.21
   1  -2  14    0.58    0.23
  -1  -2 -14    0.71    0.20
   1   2  15    1.56    0.24
   1   2  15    1.43    0.25
  -1  -2 -15    1.56    0.23
   1  -2  15    1.43    0.27
   1  -2  15    1.43    0.23
   1   2  16   22.66    0.69
   1   2  16   24.25    0.79
   1  -2  16   23.30    0.82
   1  -2  16   25.09    0.70
  -1  -2 -16   24.03    0.72
   1   2  17   -0.07    0.21
   1   2  17    0.30    0.22
   1  -2  17    0.15    0.21
  -1  -2 -17   -0.05    0.21
   1   2  18    7.97    0.45
  -1  -2 -18    7.70    0.47
   1  -2  18    8.43    0.46
   1   2  19    0.21    0.27
  -1  -2 -19   -0.38    0.24
   1  -2  19    0.19    0.26
  -1   2 -20    0.35    0.28
   1   2  20    0.35    0.27
   1  -2  20   -0.12    0.27
   1   2  21   -0.09    0.27
  -1   2 -21    0.21    0.28
   1  -2  21    0.13    0.28
   1   2  22    6.61    0.48
   1   3 -22    1.12    0.31
  -1   3  22    1.66    0.32
  -1   3  21    0.20    0.26
   1   3 -21    0.33    0.26
   1  -3 -21    0.45    0.28
  -1   3  20   14.28    0.58
   1  -3 -20   15.16    0.61
  -1   3  19    0.57    0.23
  -1  -3  19    0.22    0.21
   1  -3 -19    0.55    0.25
  -1   3  18    8.49    0.44
  -1   3  18    7.36    0.48
  -1  -3  18    8.58    0.40
   1  -3 -18    7.69    0.43
  -1   3  17    2.06    0.25
  -1   3  17    1.78    0.28
   1  -3 -17    1.82    0.24
  -1  -3  17    2.21    0.24
  -1   3  16    0.17    0.22
  -1   3  16   -0.03    0.18
   1  -3 -16   -0.21    0.19
  -1  -3  16    0.21    0.24
  -1  -3  16   -0.09    0.18
  -1   3  15   -0.11    0.18
  -1   3  15   -0.04    0.16
  -1  -3  15    0.08    0.21
  -1  -3  15   -0.02    0.16
   1  -3 -15    0.17    0.17
  -1   3  14   27.63    0.73
   1   3 -14   27.91    0.68
  -1   3  14   28.50    0.82
  -1  -3  14   28.01    0.70
   1  -3 -14   28.34    0.72
  -1  -3  14   29.19    0.87
   1   3 -13    0.08    0.12
  -1   3  13    0.02    0.15
  -1   3  13    0.06    0.14
  -1  -3  13    0.27    0.19
   1  -3 -13    0.04    0.14
  -1  -3  13    0.23    0.14
  -1   3  12   36.09    0.95
  -1   3  12   36.58    0.86
   1   3 -12   37.50    0.80
  -1  -3  12   37.52    0.83
   1  -3 -12   36.74    0.84
   1  -3 -12   36.55    0.84
  -1  -3  12   37.34    1.00
   1   3 -11    1.46    0.13
  -1   3  11    1.65    0.17
  -1   3  11    1.93    0.19
  -1  -3  11    1.46    0.15
  -1  -3  11    1.29    0.20
   1  -3 -11    1.52    0.16
   1  -3 -11    1.59    0.15
  -1   3  10   -0.10    0.10
  -1   3  10   -0.03    0.11
   1   3 -10   -0.15    0.08
  -1  -3  10    0.02    0.13
   1  -3 -10   -0.13    0.09
   1  -3 -10    0.05    0.11
  -1  -3  10    0.02    0.10
  -1   3   9    0.13    0.09
   1   3  -9   -0.03    0.07
  -1   3   9    0.12    0.11
  -1  -3   9    0.13    0.13
   1  -3  -9   -0.07    0.09
   1  -3  -9    0.04    0.09
  -1  -3   9   -0.03    0.09
  -1   3   8   47.25    1.10
  -1   3   8   48.20    1.02
   1   3  -8   48.54    0.94
  -1  -3   8   48.23    1.13
  -1  -3   8   47.91    0.99
  -1  -3   8   48.60    1.12
   1  -3  -8   47.56    0.99
   1  -3  -8   48.77    0.99
  -1   3   7    1.39    0.14
   1   3  -7    1.21    0.07
  -1   3   7    1.49    0.12
   1  -3  -7    1.32    0.11
  -1  -3   7    1.44    0.11
   1  -3  -7    1.23    0.12
  -1  -3   7    1.21    0.15
  -1  -3   7    1.44    0.12
  -1   3   6   64.10    1.38
   1   3  -6   63.88    1.21
  -1   3   6   63.81    1.29
   1  -3  -6   63.05    1.26
  -1  -3   6   62.89    1.26
   1  -3  -6   66.11    1.26
  -1  -3   6   61.79    1.41
   1  -3  -6   63.54    1.38
  -1  -3   6   64.38    1.43
  -1   3   5    0.15    0.06
  -1   3   5    0.15    0.07
   1  -3  -5    0.06    0.06
  -1  -3   5    0.10    0.07
  -1  -3   5    0.10    0.06
  -1  -3   5    0.17    0.06
   1  -3  -5    0.27    0.07
   1  -3  -5    0.08    0.07
   1   3  -4   13.13    0.35
  -1   3   4   12.88    0.31
  -1  -3   4   12.92    0.28
  -1  -3   4   12.69    0.34
  -1  -3   4   12.98    0.32
   1  -3  -4   12.89    0.30
   1  -3  -4   13.78    0.33
  -1   3   3   18.72    0.41
   1   3  -3   18.75    0.45
  -1  -3   3   18.28    0.45
   1  -3  -3   19.11    0.40
   1  -3  -3   19.04    0.43
  -1  -3   3   19.38    0.39
   1   3  -2   28.91    0.56
   1   3  -2   30.82    0.63
  -1   3   2   28.58    0.59
   1   3  -2   26.26    0.55
  -1   3   2   28.95    0.59
  -1  -3   2   28.10    0.57
   1  -3  -2   29.55    0.58
   1   3  -1    3.49    0.11
   1   3  -1    3.28    0.10
   1  -3  -1    3.43    0.14
   1  -3  -1    3.25    0.11
   1   3   0   79.21    1.61
   1  -3   0   78.63    1.75
   1   3   1    1.83    0.09
  -1   3  -1    2.02    0.11
   1  -3   1    2.13    0.10
  -1  -3  -1    1.90    0.10
   1  -3   1    1.80    0.11
   1   3   2   52.84    1.11
   1   3   2   55.17    1.07
  -1   3  -2   53.89    1.20
  -1   3  -2   52.98    1.05
   1  -3   2   53.38    1.21
  -1  -3  -2   53.02    1.07
  -1  -3  -2   52.79    1.05
   1  -3   2   53.45    1.06
  -1   3  -3   63.93    1.46
  -1   3  -3   66.41    1.27
   1   3   3   65.18    1.30
   1   3   3   65.58    1.36
  -1  -3  -3   63.81    1.27
  -1  -3  -3   65.14    1.30
   1  -3   3   65.41    1.47
   1  -3   3   64.54    1.29
   1   3   4    4.83    0.18
  -1   3  -4    4.88    0.17
   1   3   4    4.70    0.16
  -1   3  -4    4.60    0.17
   1  -3   4    4.55    0.19
  -1  -3  -4    4.94    0.18
   1  -3   4    4.98    0.17
  -1  -3  -4    4.81    0.18
  -1   3  -5    1.53    0.10
   1   3   5    1.78    0.13
   1   3   5    1.52    0.12
  -1   3  -5    1.45    0.12
  -1  -3  -5    1.55    0.11
   1  -3   5    1.53    0.12
  -1  -3  -5    1.51    0.12
   1  -3   5    1.69    0.14
  -1  -3  -5    1.36    0.11
  -1   3  -6   71.48    1.39
   1   3   6   69.53    1.44
   1   3   6   71.53    1.53
   1  -3   6   69.18    1.62
  -1  -3  -6   70.77    1.41
  -1  -3  -6   70.21    1.43
   1  -3   6   71.78    1.43
  -1  -3  -6   70.45    1.42
   1  -3   6   72.31    1.58
   1   3   7    2.14    0.16
  -1   3  -7    1.85    0.13
   1   3   7    2.05    0.16
   1  -3   7    2.03    0.15
   1  -3   7    1.73    0.16
  -1  -3  -7    2.36    0.17
  -1  -3  -7    1.95    0.15
  -1  -3  -7    1.88    0.14
   1  -3   7    1.66    0.17
   1   3   8   51.02    1.16
  -1   3  -8   52.24    1.05
   1   3   8   51.71    1.10
   1  -3   8   50.95    1.21
  -1  -3  -8   49.31    1.07
  -1  -3  -8   50.36    1.06
   1  -3   8   50.62    1.08
  -1   3  -9   -0.11    0.09
   1   3   9    0.14    0.11
   1   3   9   -0.05    0.11
  -1  -3  -9    0.04    0.10
  -1  -3  -9    0.04    0.11
   1  -3   9    0.10    0.14
   1  -3   9   -0.15    0.11
  -1   3 -10   -0.14    0.12
   1   3  10    0.01    0.14
   1   3  10    0.04    0.12
  -1  -3 -10   -0.06    0.12
   1  -3  10    0.02    0.13
   1  -3  10    0.14    0.14
   1   3  11    0.11    0.15
  -1   3 -11   -0.12    0.12
   1   3  11    0.14    0.15
   1  -3  11    0.36    0.15
  -1  -3 -11    0.02    0.14
   1  -3  11    0.37    0.18
   1   3  12   17.67    0.53
  -1   3 -12   18.23    0.51
   1   3  12   17.86    0.57
   1  -3  12   17.37    0.51
   1  -3  12   18.29    0.62
  -1  -3 -12   18.08    0.53
   1   3  13   -0.05    0.17
   1   3  13    0.13    0.17
   1  -3  13    0.02    0.19
   1  -3  13    0.21    0.16
  -1  -3 -13    0.23    0.17
   1   3  14   24.73    0.77
   1   3  14   24.41    0.70
   1  -3  14   25.66    0.69
   1  -3  14   25.41    0.82
  -1  -3 -14   25.06    0.69
   1   3  15    0.21    0.19
   1   3  15   -0.26    0.17
  -1  -3 -15    0.03    0.19
   1  -3  15    0.22    0.23
   1  -3  15    0.09    0.19
   1   3  16    1.26    0.26
   1   3  16    1.56    0.28
  -1  -3 -16    1.62    0.25
   1  -3  16    1.25    0.24
   1  -3  16    2.05    0.32
   1   3  17    0.73    0.24
   1   3  17    0.53    0.23
   1  -3  17    0.86    0.25
  -1  -3 -17    0.68    0.24
   1   3  18    3.89    0.36
  -1  -3 -18    3.99    0.35
   1  -3  18    4.11    0.35
   1   3  19    0.13    0.25
   1  -3  19   -0.16    0.24
  -1  -3 -19    0.25    0.25
   1   3  20    8.80    0.50
   1  -3  20    9.61    0.51
  -1   3 -21    0.69    0.31
   1   3  21    0.25    0.30
   1  -3  21    0.96    0.30
  -1   3 -22    1.92    0.36
   1   3  22    2.37    0.38
  -1   4  23   -0.26    0.27
  -1   4  22    2.59    0.35
   1   4 -22    1.75    0.33
  -1   4  21    0.34    0.26
   1  -4 -21    0.94    0.29
  -1   4  20    0.05    0.24
   1  -4 -20   -0.36    0.24
  -1   4  19   -0.01    0.22
   1  -4 -19    0.28    0.24
  -1  -4  19    0.24    0.22
  -1   4  18    4.56    0.35
  -1  -4  18    5.27    0.35
   1  -4 -18    4.88    0.35
  -1   4  17   -0.10    0.21
  -1   4  17   -0.03    0.20
   1  -4 -17   -0.26    0.19
  -1  -4  17   -0.18    0.18
  -1   4  16   26.24    0.75
  -1   4  16   26.71    0.83
   1  -4 -16   28.11    0.75
  -1  -4  16   27.43    0.72
  -1  -4  16   27.28    0.89
  -1   4  15    0.37    0.19
  -1   4  15    0.32    0.18
  -1  -4  15   -0.04    0.20
   1  -4 -15    0.44    0.18
  -1  -4  15    0.54    0.18
  -1   4  14    6.39    0.34
   1   4 -14    6.24    0.31
  -1   4  14    6.42    0.38
  -1  -4  14    6.53    0.41
  -1  -4  14    6.59    0.31
   1  -4 -14    6.47    0.34
  -1   4  13    0.04    0.15
   1   4 -13    0.17    0.13
  -1   4  13    0.24    0.16
  -1  -4  13   -0.06    0.18
   1  -4 -13    0.18    0.15
  -1  -4  13    0.18    0.14
   1   4 -12    9.13    0.31
  -1   4  12    9.25    0.38
  -1   4  12    9.22    0.35
  -1  -4  12    8.92    0.33
   1  -4 -12    9.42    0.36
  -1  -4  12    8.93    0.41
  -1   4  11    0.10    0.13
  -1   4  11    0.10    0.13
   1   4 -11    0.11    0.10
  -1  -4  11   -0.09    0.12
   1  -4 -11    0.19    0.12
  -1  -4  11    0.09    0.14
   1  -4 -11    0.10    0.12
  -1   4  10   61.63    1.40
  -1   4  10   61.14    1.30
   1   4 -10   61.19    1.22
   1  -4 -10   60.94    1.26
   1  -4 -10   62.29    1.27
  -1  -4  10   60.92    1.44
  -1  -4  10   59.78    1.44
  -1  -4  10   61.26    1.26
   1   4  -9    0.01    0.07
  -1   4   9   -0.05    0.10
  -1   4   9    0.27    0.11
  -1  -4   9   -0.07    0.10
   1  -4  -9    0.27    0.10
  -1  -4   9   -0.12    0.12
  -1  -4   9    0.12    0.09
   1  -4  -9    0.12    0.09
  -1   4   8   21.24    0.53
   1   4  -8   22.17    0.47
  -1   4   8   22.15    0.57
  -1  -4   8   22.07    0.50
  -1  -4   8   22.57    0.61
  -1  -4   8   22.05    0.57
   1  -4  -8   22.45    0.52
   1  -4  -8   22.47    0.52
  -1   4   7    0.05    0.09
  -1   4   7   -0.02    0.09
   1   4  -7    0.02    0.06
  -1  -4   7    0.07    0.08
  -1  -4   7    0.04    0.11
   1  -4  -7    0.07    0.08
   1  -4  -7    0.04    0.09
  -1  -4   7    0.05    0.09
   1  -4  -7   -0.05    0.09
  -1   4   6    1.86    0.13
  -1   4   6    1.80    0.14
   1   4  -6    1.77    0.10
   1  -4  -6    2.04    0.16
   1  -4  -6    2.16    0.16
  -1  -4   6    1.85    0.13
  -1  -4   6    1.80    0.15
  -1  -4   6    2.00    0.14
   1  -4  -6    2.12    0.14
   1  -4  -6    2.14    0.16
   1   4  -5   -0.03    0.03
  -1   4   5    0.05    0.07
   1   4  -5    0.02    0.04
   1  -4  -5   -0.05    0.07
   1  -4  -5    0.00    0.06
  -1  -4   5    0.00    0.06
   1  -4  -5    0.16    0.07
  -1  -4   5   -0.03    0.08
   1  -4  -5    0.05    0.07
  -1  -4   5   -0.02    0.06
   1   4  -4   61.71    1.17
   1   4  -4   61.60    1.17
  -1   4   4   60.34    1.24
   1  -4  -4   61.85    1.21
  -1  -4   4   60.60    1.33
   1  -4  -4   62.76    1.30
  -1  -4   4   62.13    1.21
   1  -4  -4   62.05    1.24
   1   4  -3    0.12    0.04
   1   4  -3    0.19    0.06
  -1   4   3   -0.01    0.05
  -1   4   3    0.09    0.05
  -1  -4   3    0.13    0.05
   1  -4  -3    0.20    0.06
   1  -4  -3    0.13    0.06
  -1  -4   3    0.09    0.07
  -1   4   2   71.50    1.44
   1   4  -2   72.99    1.40
   1   4  -2   75.37    1.40
  -1  -4   2   74.18    1.43
   1  -4  -2   71.48    1.44
   1  -4  -2   73.89    1.42
  -1  -4   2   74.12    1.54
   1   4  -1   71.54    1.37
  -1   4   1   70.16    1.41
   1  -4  -1   72.84    1.41
  -1  -4   1   69.82    1.48
  -1  -4   1   73.29    1.40
   1   4   0   40.05    0.81
   1   4   0   40.74    0.80
  -1   4   0   39.41    0.82
   1   4   0   39.47    0.81
   1  -4   0   40.77    0.93
   1  -4   0   40.69    0.82
  -1  -4   0   40.92    0.82
   1   4   1   20.28    0.45
   1  -4   1   20.12    0.44
   1  -4   1   20.67    0.51
  -1  -4  -1   20.34    0.45
   1   4   2   86.12    1.71
  -1   4  -2   85.60    1.93
   1   4   2   88.44    1.78
  -1   4  -2   83.69    1.68
   1  -4   2   89.29    1.71
  -1  -4  -2   88.63    1.72
   1  -4   2   88.06    1.94
  -1   4  -3    4.48    0.17
  -1   4  -3    4.27    0.16
   1   4   3    4.42    0.13
   1   4   3    4.59    0.17
  -1  -4  -3    4.63    0.17
   1  -4   3    4.57    0.18
   1  -4   3    4.35    0.16
  -1  -4  -3    4.49    0.17
  -1   4  -4   83.41    1.88
   1   4   4   83.38    1.68
   1   4   4   85.42    1.76
  -1   4  -4   84.80    1.64
   1  -4   4   85.59    1.90
   1  -4   4   85.61    1.67
  -1  -4  -4   83.15    1.68
  -1  -4  -4   83.06    1.65
   1   4   5    0.21    0.10
  -1   4  -5    0.26    0.09
  -1   4  -5    0.16    0.08
   1   4   5    0.04    0.07
  -1  -4  -5    0.11    0.09
   1  -4   5    0.13    0.10
  -1  -4  -5    0.12    0.09
   1  -4   5    0.13    0.10
  -1   4  -6   26.45    0.58
   1   4   6   26.13    0.62
   1   4   6   24.86    0.61
  -1  -4  -6   25.95    0.59
   1  -4   6   27.09    0.68
   1  -4   6   25.63    0.60
  -1  -4  -6   25.60    0.60
   1  -4   6   27.16    0.68
  -1  -4  -6   27.11    0.60
  -1   4  -7    0.06    0.09
   1   4   7    0.11    0.09
   1   4   7    0.01    0.10
  -1  -4  -7    0.05    0.09
   1  -4   7    0.17    0.12
  -1  -4  -7    0.08    0.10
   1  -4   7    0.12    0.12
  -1  -4  -7   -0.03    0.10
   1  -4   7   -0.05    0.10
  -1   4  -8   32.63    0.71
   1   4   8   33.42    0.79
   1   4   8   31.97    0.75
   1  -4   8   32.08    0.83
   1  -4   8   32.37    0.84
  -1  -4  -8   32.82    0.74
  -1  -4  -8   31.72    0.73
   1  -4   8   32.32    0.73
  -1  -4  -8   33.32    0.73
  -1   4  -9    0.36    0.11
   1   4   9    0.24    0.11
   1   4   9    0.34    0.12
   1  -4   9    0.28    0.12
  -1  -4  -9    0.12    0.11
   1  -4   9    0.34    0.13
   1  -4   9    0.20    0.14
   1   4  10   88.11    1.83
  -1   4 -10   88.27    1.76
   1   4  10   85.83    1.94
   1  -4  10   87.07    1.80
  -1  -4 -10   88.84    1.80
   1  -4  10   88.60    2.01
  -1   4 -11    0.25    0.14
   1   4  11    0.14    0.14
   1   4  11    0.20    0.14
  -1  -4 -11    0.18    0.14
   1  -4  11   -0.04    0.15
   1  -4  11    0.11    0.15
   1   4  12    8.21    0.38
   1   4  12    7.87    0.35
  -1   4 -12    8.41    0.35
   1  -4  12    8.33    0.41
  -1  -4 -12    8.64    0.36
   1  -4  12    8.04    0.35
   1   4  13    0.12    0.17
   1   4  13    0.00    0.15
  -1  -4 -13   -0.04    0.17
   1  -4  13   -0.14    0.17
   1  -4  13    0.00    0.17
   1   4  14    6.98    0.38
   1   4  14    7.03    0.38
  -1  -4 -14    6.35    0.39
   1  -4  14    7.20    0.42
   1  -4  14    8.04    0.38
   1   4  15    0.50    0.22
   1   4  15    0.74    0.21
  -1  -4 -15    0.73    0.21
   1  -4  15    0.46    0.23
   1  -4  15    0.78    0.21
   1   4  16   23.49    0.77
   1   4  16   22.40    0.71
   1  -4  16   23.71    0.69
  -1  -4 -16   22.89    0.71
   1   4  17   -0.56    0.21
  -1  -4 -17    0.10    0.22
   1  -4  17    0.10    0.21
   1   4  18    6.28    0.42
   1  -4  18    6.81    0.40
  -1  -4 -18    5.55    0.40
   1   4  19   -0.12    0.25
   1  -4  19    0.16    0.26
   1   4  20   -0.07    0.27
   1  -4  20    0.16    0.27
   1   4  21   -0.18    0.28
   1   4  22    3.96    0.43
  -1   5  22    0.36    0.28
  -1   5  21    0.05    0.26
  -1   5  20    8.10    0.48
   1  -5 -20    7.95    0.48
  -1   5  19   -0.07    0.23
   1  -5 -19   -0.26    0.23
  -1   5  18    7.47    0.43
   1  -5 -18    8.61    0.45
  -1  -5  18    8.30    0.39
  -1   5  17    0.25    0.21
  -1  -5  17   -0.30    0.18
   1  -5 -17    0.00    0.21
  -1   5  16   -0.06    0.20
  -1   5  16   -0.36    0.18
  -1  -5  16    0.01    0.24
   1  -5 -16   -0.45    0.19
  -1  -5  16   -0.34    0.17
  -1   5  15    1.58    0.23
  -1   5  15    1.78    0.24
   1  -5 -15    1.28    0.22
  -1  -5  15    1.34    0.20
  -1  -5  15    1.98    0.30
  -1   5  14   26.24    0.72
   1   5 -14   27.27    0.66
  -1   5  14   26.13    0.78
  -1  -5  14   26.33    0.67
   1  -5 -14   24.98    0.70
  -1  -5  14   27.68    0.85
   1   5 -13    0.43    0.14
  -1   5  13    0.75    0.17
  -1   5  13    0.55    0.18
  -1  -5  13    0.39    0.15
  -1  -5  13    0.35    0.21
   1  -5 -13    0.56    0.17
  -1   5  12   46.96    1.09
  -1   5  12   47.63    1.16
   1   5 -12   48.92    1.02
  -1  -5  12   47.75    1.23
   1  -5 -12   48.18    1.07
  -1  -5  12   48.57    1.05
   1   5 -11    0.02    0.11
  -1   5  11    0.12    0.13
  -1   5  11   -0.06    0.13
   1  -5 -11    0.15    0.13
  -1  -5  11   -0.03    0.13
  -1  -5  11    0.06    0.12
  -1  -5  11    0.16    0.16
  -1   5  10   -0.05    0.11
  -1   5  10   -0.11    0.11
   1   5 -10   -0.07    0.09
  -1  -5  10   -0.14    0.11
  -1  -5  10   -0.03    0.12
   1  -5 -10   -0.02    0.12
  -1  -5  10   -0.02    0.15
   1  -5 -10   -0.19    0.10
  -1   5   9    0.23    0.11
   1   5  -9    0.24    0.08
  -1   5   9    0.32    0.12
   1  -5  -9    0.22    0.11
  -1  -5   9    0.25    0.11
   1  -5  -9    0.24    0.11
  -1  -5   9    0.19    0.14
  -1  -5   9    0.41    0.11
  -1   5   8   51.70    1.16
   1   5  -8   52.31    1.02
  -1   5   8   52.34    1.11
  -1  -5   8   52.49    1.21
   1  -5  -8   51.51    1.08
   1  -5  -8   51.15    1.08
  -1  -5   8   51.07    1.06
  -1  -5   8   50.92    1.21
  -1   5   7    1.38    0.12
  -1   5   7    1.28    0.13
   1   5  -7    1.30    0.09
   1  -5  -7    1.50    0.13
   1  -5  -7    1.24    0.13
  -1  -5   7    1.63    0.17
  -1  -5   7    1.28    0.12
  -1  -5   7    1.27    0.12
   1  -5  -7    1.33    0.12
   1   5  -6   44.45    0.88
  -1   5   6   44.29    0.95
   1  -5  -6   45.15    0.98
  -1  -5   6   44.83    1.03
  -1  -5   6   44.53    1.03
   1  -5  -6   45.10    0.92
  -1  -5   6   43.28    0.90
   1  -5  -6   44.18    0.92
   1  -5  -6   43.77    0.94
  -1   5   5    0.12    0.09
   1   5  -5    0.25    0.07
   1  -5  -5    0.16    0.09
  -1  -5   5    0.19    0.11
   1  -5  -5    0.26    0.08
  -1  -5   5    0.21    0.08
  -1  -5   5    0.28    0.08
   1  -5  -5    0.24    0.09
   1   5  -4    0.20    0.05
  -1   5   4    0.28    0.08
   1   5  -4    0.24    0.07
  -1  -5   4    0.34    0.07
   1  -5  -4    0.17    0.08
  -1  -5   4    0.27    0.09
   1  -5  -4    0.36    0.08
   1  -5  -4    0.40    0.06
   1   5  -3    0.68    0.06
  -1   5   3    0.56    0.08
   1   5  -3    0.72    0.07
  -1   5   3    0.53    0.08
   1  -5  -3    1.12    0.09
  -1  -5   3    0.78    0.09
   1  -5  -3    0.67    0.09
  -1  -5   3    0.61    0.07
   1   5  -2   83.97    1.61
   1   5  -2   83.15    1.61
  -1   5   2   83.00    1.66
   1  -5  -2   82.42    1.63
  -1  -5   2   85.87    1.64
  -1  -5   2   84.41    1.76
   1  -5  -2   85.26    1.66
  -1   5   1    0.52    0.07
   1   5  -1    0.49    0.07
  -1  -5   1    0.51    0.07
  -1  -5   1    0.40    0.06
   1  -5  -1    0.60    0.08
   1   5   0  106.22    2.02
  -1   5   0  104.31    2.05
   1   5   0  103.24    2.05
  -1  -5   0  106.55    2.06
   1  -5   0  105.13    2.34
   1  -5   0  105.26    2.06
   1   5   1    9.63    0.25
  -1   5  -1    9.69    0.26
   1   5   1    9.97    0.26
   1  -5   1   10.06    0.26
   1  -5   1   10.07    0.30
  -1  -5  -1    9.73    0.27
   1   5   2   37.94    0.79
  -1   5  -2   36.62    0.77
  -1   5  -2   36.78    0.77
   1  -5   2   37.54    0.78
   1  -5   2   38.11    0.89
  -1  -5  -2   37.30    0.79
   1   5   3    7.08    0.23
   1   5   3    6.63    0.17
  -1   5  -3    6.42    0.22
  -1  -5  -3    6.88    0.22
  -1  -5  -3    7.12    0.23
   1  -5   3    7.29    0.22
   1  -5   3    6.47    0.24
  -1   5  -4    1.85    0.14
   1   5   4    2.08    0.14
  -1   5  -4    1.82    0.13
   1   5   4    1.99    0.11
   1  -5   4    1.84    0.14
  -1  -5  -4    1.81    0.13
   1  -5   4    1.79    0.14
  -1  -5  -4    1.86    0.14
   1   5   5   16.74    0.42
  -1   5  -5   17.14    0.45
  -1   5  -5   16.60    0.41
   1   5   5   17.31    0.44
  -1  -5  -5   18.15    0.44
   1  -5   5   17.59    0.42
  -1  -5  -5   16.98    0.43
   1  -5   5   16.42    0.47
   1   5   6  114.02    2.30
   1   5   6  115.41    2.42
  -1   5  -6  117.37    2.24
   1  -5   6  115.91    2.49
   1  -5   6  113.94    2.28
  -1  -5  -6  114.39    2.26
   1  -5   6  117.52    2.59
  -1  -5  -6  112.77    2.29
  -1   5  -7    0.05    0.10
   1   5   7    0.05    0.08
   1   5   7    0.03    0.10
  -1  -5  -7   -0.04    0.10
   1  -5   7    0.04    0.11
   1  -5   7    0.13    0.11
   1  -5   7    0.05    0.11
  -1  -5  -7    0.18    0.11
   1   5   8   43.89    1.01
   1   5   8   42.47    0.97
  -1   5  -8   44.91    0.93
   1  -5   8   43.24    1.07
   1  -5   8   43.49    0.95
  -1  -5  -8   45.26    0.96
  -1  -5  -8   42.38    0.96
   1  -5   8   44.79    1.08
   1   5   9    0.92    0.13
  -1   5  -9    0.93    0.14
   1   5   9    1.04    0.16
  -1  -5  -9    1.21    0.15
   1  -5   9    0.83    0.16
   1  -5   9    0.84    0.16
   1  -5   9    1.10    0.15
   1   5  10   -0.09    0.13
   1   5  10   -0.04    0.12
  -1   5 -10   -0.10    0.13
  -1  -5 -10   -0.02    0.13
   1  -5  10   -0.08    0.15
   1  -5  10    0.04    0.14
   1  -5  10   -0.21    0.15
  -1   5 -11    2.25    0.20
   1   5  11    2.26    0.20
   1   5  11    2.56    0.23
  -1  -5 -11    2.05    0.20
   1  -5  11    1.71    0.24
   1  -5  11    2.18    0.20
   1   5  12   38.42    0.95
   1   5  12   37.93    0.99
   1  -5  12   39.55    1.07
  -1  -5 -12   40.44    0.94
   1  -5  12   40.52    0.93
   1   5  13    0.18    0.19
   1   5  13    0.08    0.15
   1  -5  13   -0.07    0.18
   1  -5  13    0.04    0.18
  -1  -5 -13    0.08    0.17
   1   5  14   22.69    0.69
   1   5  14   22.81    0.71
  -1  -5 -14   22.64    0.68
   1  -5  14   23.12    0.65
   1  -5  14   23.38    0.78
   1   5  15   -0.10    0.18
   1   5  15    0.13    0.19
   1  -5  15   -0.29    0.19
  -1  -5 -15    0.05    0.19
   1  -5  15   -0.33    0.20
   1   5  16    0.83    0.24
  -1  -5 -16    0.27    0.22
   1  -5  16    0.44    0.23
   1   5  17    0.02    0.23
   1  -5  17    0.09    0.22
  -1  -5 -17   -0.08    0.22
   1   5  18    1.63    0.30
   1  -5  18    1.15    0.27
   1   5  19   -0.44    0.25
   1  -5  19    0.38    0.26
   1   5  20    5.93    0.46
   1  -5  20    7.59    0.48
   1   5  21   -0.12    0.29
   1   5  22    2.56    0.40
  -1   6  22    2.34    0.35
  -1   6  21   -0.41    0.27
  -1   6  20   -0.03    0.26
  -1   6  19    0.87    0.27
   1  -6 -19    0.92    0.27
  -1   6  18    4.05    0.35
   1  -6 -18    3.80    0.34
  -1  -6  18    4.63    0.32
  -1   6  17    0.15    0.22
   1  -6 -17    0.36    0.22
  -1  -6  17    0.26    0.20
  -1   6  16   22.54    0.67
   1  -6 -16   21.15    0.66
  -1  -6  16   21.83    0.62
  -1   6  15    0.20    0.19
  -1  -6  15    0.60    0.25
  -1  -6  15    0.60    0.19
   1  -6 -15    0.53    0.20
  -1   6  14    5.78    0.33
  -1   6  14    5.64    0.34
   1   6 -14    5.85    0.31
   1  -6 -14    5.36    0.35
  -1  -6  14    6.25    0.32
  -1  -6  14    5.46    0.40
  -1   6  13    1.60    0.21
   1   6 -13    1.29    0.16
  -1   6  13    1.00    0.19
  -1  -6  13    1.29    0.19
  -1  -6  13    1.37    0.25
   1  -6 -13    1.31    0.20
  -1   6  12    3.46    0.27
  -1   6  12    3.75    0.27
   1   6 -12    3.49    0.25
  -1  -6  12    3.89    0.26
  -1  -6  12    3.95    0.31
   1  -6 -12    3.58    0.24
  -1  -6  12    3.55    0.24
   1   6 -11    3.48    0.22
  -1   6  11    3.57    0.25
  -1   6  11    3.68    0.24
  -1  -6  11    2.93    0.27
   1  -6 -11    3.11    0.22
  -1  -6  11    3.12    0.23
  -1  -6  11    3.85    0.22
  -1   6  10   62.88    1.43
   1   6 -10   64.25    1.28
  -1   6  10   63.19    1.36
  -1  -6  10   63.19    1.49
  -1  -6  10   63.39    1.51
   1  -6 -10   63.71    1.34
  -1  -6  10   63.53    1.31
   1   6  -9    0.03    0.09
  -1   6   9    0.08    0.11
  -1  -6   9   -0.01    0.10
  -1  -6   9   -0.02    0.11
  -1  -6   9    0.01    0.14
   1  -6  -9   -0.11    0.11
   1   6  -8   32.45    0.67
  -1   6   8   31.24    0.74
   1  -6  -8   30.68    0.72
   1  -6  -8   31.70    0.72
  -1  -6   8   32.09    0.82
  -1  -6   8   30.99    0.78
   1  -6  -8   32.08    0.72
  -1  -6   8   32.61    0.70
   1   6  -7    7.34    0.23
  -1   6   7    7.81    0.28
  -1  -6   7    7.56    0.30
  -1  -6   7    7.57    0.27
   1  -6  -7    8.15    0.27
  -1  -6   7    8.43    0.25
   1  -6  -7    7.48    0.27
  -1   6   6   22.82    0.55
   1   6  -6   22.42    0.49
  -1  -6   6   22.18    0.57
  -1  -6   6   23.02    0.61
   1  -6  -6   23.03    0.54
  -1  -6   6   22.48    0.51
   1  -6  -6   22.90    0.54
   1  -6  -6   22.48    0.53
  -1   6   5    1.98    0.15
   1   6  -5    1.55    0.11
  -1  -6   5    1.66    0.13
   1  -6  -5    1.89    0.14
  -1  -6   5    1.42    0.14
  -1  -6   5    2.03    0.15
   1  -6  -5    1.88    0.14
   1  -6  -5    2.09    0.15
   1   6  -4  113.00    2.13
  -1   6   4  109.38    2.21
  -1   6   4  109.68    2.21
   1   6  -4  111.86    2.14
   1  -6  -4  109.15    2.20
   1  -6  -4  116.58    2.32
   1  -6  -4  112.54    2.17
  -1  -6   4  111.96    2.36
  -1  -6   4  111.48    2.18
   1   6  -3   -0.08    0.06
  -1   6   3    0.02    0.07
   1   6  -3    0.08    0.07
   1  -6  -3   -0.03    0.07
   1  -6  -3   -0.05    0.08
  -1  -6   3   -0.04    0.07
  -1  -6   3   -0.10    0.07
  -1   6   2   64.05    1.30
   1   6  -2   65.01    1.26
   1   6  -2   65.83    1.26
   1  -6  -2   61.91    1.30
  -1  -6   2   64.66    1.37
  -1  -6   2   65.14    1.29
   1   6  -1    3.87    0.15
   1   6  -1    3.64    0.15
  -1   6   1    3.76    0.15
  -1  -6   1    3.70    0.13
   1  -6  -1    3.82    0.17
  -1  -6   1    3.74    0.15
   1   6   0    1.46    0.11
  -1   6   0    1.51    0.11
   1   6   0    1.39    0.10
  -1  -6   0    1.31    0.11
   1  -6   0    1.41    0.11
  -1   6  -1   23.92    0.54
   1   6   1   25.46    0.55
   1   6   1   24.91    0.54
   1   6   1   25.30    0.55
   1  -6   1   24.42    0.55
  -1  -6  -1   24.92    0.55
   1  -6   1   24.72    0.63
  -1   6  -2   99.45    2.00
  -1   6  -2  102.37    2.03
   1   6   2  101.75    2.04
   1  -6   2  103.24    2.32
  -1  -6  -2  107.73    2.05
   1  -6   2  105.40    2.04
   1   6   3   17.13    0.42
  -1   6  -3   17.05    0.41
  -1   6  -3   16.19    0.40
   1  -6   3   16.28    0.46
  -1  -6  -3   17.10    0.42
   1  -6   3   16.35    0.40
   1   6   4  137.95    2.83
  -1   6  -4  133.97    2.66
   1   6   4  141.19    2.72
  -1  -6  -4  136.55    2.71
  -1  -6  -4  138.55    2.67
   1  -6   4  137.68    3.07
   1  -6   4  139.46    2.70
   1   6   5    0.30    0.11
  -1   6  -5    0.35    0.12
   1   6   5    0.26    0.07
  -1  -6  -5    0.47    0.11
  -1  -6  -5    0.38    0.11
   1  -6   5    0.28    0.11
   1  -6   5    0.22    0.12
  -1   6  -6   25.37    0.59
   1   6   6   25.27    0.62
   1   6   6   27.37    0.61
  -1  -6  -6   26.82    0.61
   1  -6   6   25.53    0.61
  -1  -6  -6   25.75    0.62
   1  -6   6   27.19    0.69
   1  -6   6   26.27    0.69
   1   6   7    0.61    0.12
   1   6   7    0.50    0.09
  -1   6  -7    0.50    0.11
   1  -6   7    0.53    0.14
   1  -6   7    0.55    0.13
   1  -6   7    0.47    0.15
  -1  -6  -7    0.77    0.13
  -1  -6  -7    0.48    0.12
   1   6   8   30.99    0.73
  -1   6  -8   29.94    0.69
   1   6   8   29.56    0.73
   1  -6   8   31.56    0.82
  -1  -6  -8   29.88    0.72
   1  -6   8   30.22    0.71
  -1  -6  -8   31.07    0.72
   1  -6   8   30.45    0.80
  -1   6  -9    0.85    0.14
   1   6   9    0.87    0.13
   1   6   9    0.75    0.15
  -1  -6  -9    0.46    0.14
  -1  -6  -9    0.79    0.15
   1  -6   9    0.88    0.17
   1  -6   9    0.70    0.15
   1  -6   9    0.81    0.17
   1   6  10   36.56    0.91
   1   6  10   39.62    0.94
  -1   6 -10   39.66    0.87
   1  -6  10   40.29    1.04
   1  -6  10   38.32    0.89
  -1  -6 -10   38.77    0.90
   1  -6  10   38.62    1.01
   1   6  11   10.25    0.39
  -1   6 -11   10.58    0.39
   1   6  11   11.77    0.42
   1  -6  11   11.16    0.39
  -1  -6 -11   10.22    0.40
   1  -6  11   10.88    0.46
   1  -6  11   10.49    0.43
   1   6  12    5.24    0.32
   1   6  12    5.87    0.32
   1  -6  12    5.25    0.35
  -1  -6 -12    5.58    0.35
   1  -6  12    5.08    0.30
   1   6  13    0.18    0.18
   1   6  13    0.16    0.16
  -1  -6 -13    0.20    0.17
   1  -6  13    0.18    0.19
   1  -6  13    0.13    0.19
   1   6  14    4.41    0.33
   1  -6  14    5.20    0.32
  -1  -6 -14    4.12    0.31
   1  -6  14    4.80    0.37
   1   6  15   -0.02    0.19
   1  -6  15    0.02    0.22
   1  -6  15   -0.05    0.20
  -1  -6 -15   -0.30    0.19
   1   6  16   11.65    0.50
  -1  -6 -16   10.34    0.48
   1  -6  16   10.28    0.46
   1   6  17    0.20    0.22
   1  -6  17   -0.21    0.22
   1   6  18    6.53    0.45
   1  -6  18    6.28    0.42
   1   6  19    0.38    0.26
   1  -6  19    0.02    0.25
   1   6  20    0.17    0.29
   1  -6  20   -0.07    0.27
   1   6  21   -0.23    0.29
  -1   7  22    2.08    0.35
  -1   7  21    0.54    0.30
  -1   7  20    4.40    0.40
  -1   7  19    0.00    0.23
  -1   7  18    4.48    0.37
  -1   7  17    0.27    0.23
  -1  -7  17    0.42    0.21
   1  -7 -17    0.33    0.23
  -1   7  16    1.02    0.24
   1  -7 -16    0.83    0.23
  -1  -7  16    0.89    0.21
  -1   7  15    3.92    0.31
  -1  -7  15    3.84    0.28
   1  -7 -15    3.20    0.29
  -1  -7  15    3.09    0.35
   1   7 -14   19.01    0.53
  -1   7  14   18.39    0.59
   1  -7 -14   19.07    0.60
  -1  -7  14   18.99    0.55
  -1  -7  14   19.80    0.71
   1   7 -13    0.11    0.15
  -1   7  13    0.43    0.19
   1  -7 -13    0.33    0.18
  -1  -7  13    0.33    0.16
  -1  -7  13    0.06    0.16
  -1  -7  13    0.12    0.21
  -1   7  12   25.05    0.69
   1   7 -12   25.78    0.61
  -1  -7  12   25.01    0.78
  -1  -7  12   25.35    0.71
  -1  -7  12   25.73    0.63
   1  -7 -12   23.87    0.67
  -1   7  11    0.11    0.14
   1   7 -11    0.25    0.13
  -1  -7  11   -0.04    0.14
  -1  -7  11   -0.16    0.17
  -1  -7  11    0.01    0.13
   1  -7 -11   -0.05    0.15
   1   7 -10    0.23    0.12
  -1   7  10    0.11    0.14
  -1  -7  10    0.12    0.13
  -1  -7  10    0.21    0.17
  -1  -7  10    0.11    0.13
   1  -7 -10    0.03    0.13
   1   7  -9    4.13    0.22
  -1   7   9    4.84    0.25
  -1  -7   9    4.37    0.28
  -1  -7   9    3.99    0.22
  -1  -7   9    4.33    0.21
   1  -7  -9    4.68    0.25
  -1   7   8   41.51    0.94
   1   7  -8   42.80    0.87
   1  -7  -8   43.15    0.92
   1  -7  -8   41.27    0.92
  -1  -7   8   41.30    1.03
  -1  -7   8   42.01    1.02
  -1  -7   8   41.60    0.89
  -1   7   7    4.28    0.23
   1   7  -7    4.72    0.20
  -1  -7   7    5.00    0.26
   1  -7  -7    4.62    0.22
  -1  -7   7    4.63    0.19
  -1  -7   7    4.81    0.22
   1  -7  -7    4.76    0.23
  -1   7   6  107.20    2.22
   1   7  -6  108.99    2.14
  -1  -7   6  112.10    2.18
   1  -7  -6  113.79    2.32
   1  -7  -6  109.79    2.21
   1  -7  -6  109.65    2.18
  -1  -7   6  111.80    2.39
  -1  -7   6  113.06    2.48
  -1   7   5    3.29    0.19
   1   7  -5    3.59    0.19
  -1   7   5    3.48    0.19
   1  -7  -5    3.76    0.21
  -1  -7   5    3.41    0.21
   1  -7  -5    3.54    0.16
   1  -7  -5    3.67    0.21
  -1  -7   5    3.45    0.19
  -1  -7   5    3.73    0.18
  -1   7   4    5.93    0.24
   1   7  -4    5.88    0.21
  -1   7   4    5.89    0.24
  -1  -7   4    6.18    0.22
   1  -7  -4    5.97    0.19
   1  -7  -4    6.04    0.25
  -1  -7   4    6.09    0.24
   1  -7  -4    6.35    0.24
   1   7  -3    5.31    0.18
   1   7  -3    5.15    0.20
  -1   7   3    5.09    0.22
   1  -7  -3    5.25    0.22
   1  -7  -3    5.40    0.22
  -1  -7   3    5.60    0.21
  -1  -7   3    5.19    0.21
  -1   7   2   11.85    0.33
   1   7  -2   11.87    0.31
   1   7  -2   12.71    0.31
   1   7  -2   12.39    0.31
  -1  -7   2   12.28    0.32
  -1  -7   2   11.78    0.31
   1  -7  -2   11.54    0.33
   1   7  -1   10.68    0.28
  -1   7   1    9.69    0.28
   1   7  -1   10.39    0.28
  -1  -7   1   10.11    0.26
  -1  -7   1    9.98    0.28
   1  -7  -1   10.01    0.29
   1   7   0   69.61    1.36
   1   7   0   68.41    1.38
  -1   7   0   66.11    1.38
   1  -7   0   68.35    1.39
  -1  -7   0   70.32    1.42
  -1  -7   0   67.93    1.39
  -1   7  -1    7.13    0.22
   1   7   1    6.45    0.23
   1   7   1    6.70    0.22
   1  -7   1    6.79    0.26
  -1  -7  -1    6.73    0.24
   1  -7   1    6.75    0.23
   1   7   2   58.21    1.22
   1   7   2   57.88    1.22
  -1   7  -2   59.35    1.19
  -1   7  -2   59.75    1.21
   1  -7   2   62.34    1.39
   1  -7   2   59.40    1.22
  -1  -7  -2   58.33    1.22
  -1   7  -3   10.71    0.32
  -1   7  -3   10.57    0.31
   1   7   3   10.32    0.32
   1  -7   3   10.43    0.35
   1  -7   3   10.86    0.31
  -1  -7  -3   10.49    0.31
  -1  -7  -3   10.92    0.33
  -1   7  -4   18.28    0.45
   1   7   4   18.17    0.46
  -1   7  -4   17.26    0.43
  -1  -7  -4   17.86    0.45
   1  -7   4   17.64    0.51
  -1  -7  -4   17.33    0.46
   1  -7   4   17.49    0.44
  -1   7  -5    4.92    0.24
   1   7   5    5.06    0.24
   1  -7   5    5.27    0.25
   1  -7   5    5.60    0.23
  -1  -7  -5    5.47    0.24
  -1  -7  -5    5.29    0.23
  -1   7  -6  128.98    2.48
   1   7   6  123.74    2.54
   1   7   6  129.83    2.65
  -1  -7  -6  123.75    2.54
   1  -7   6  129.19    2.75
   1  -7   6  129.27    2.87
  -1  -7  -6  127.62    2.50
   1  -7   6  125.28    2.52
   1   7   7    1.65    0.17
  -1   7  -7    1.59    0.15
   1   7   7    1.48    0.12
   1  -7   7    1.73    0.19
  -1  -7  -7    1.65    0.16
  -1  -7  -7    1.53    0.16
   1  -7   7    2.08    0.17
   1  -7   7    1.88    0.18
  -1   7  -8   44.84    0.97
   1   7   8   45.83    1.02
   1   7   8   43.74    1.02
  -1  -7  -8   47.64    1.00
   1  -7   8   45.27    0.99
   1  -7   8   44.21    1.11
   1  -7   8   45.31    1.12
  -1  -7  -8   43.87    1.00
   1   7   9    2.93    0.21
   1   7   9    3.51    0.25
  -1   7  -9    2.96    0.20
   1  -7   9    2.32    0.21
   1  -7   9    3.36    0.24
   1  -7   9    2.51    0.24
  -1  -7  -9    3.31    0.25
  -1  -7  -9    2.67    0.21
  -1   7 -10    0.48    0.15
   1   7  10    0.45    0.16
   1   7  10    0.42    0.13
  -1  -7 -10    0.44    0.16
   1  -7  10    0.60    0.16
   1  -7  10    0.60    0.18
   1  -7  10    0.55    0.18
   1   7  11    1.46    0.18
   1   7  11    1.80    0.21
  -1   7 -11    1.59    0.19
   1  -7  11    1.89    0.21
   1  -7  11    1.41    0.21
   1  -7  11    1.64    0.25
  -1  -7 -11    1.76    0.21
   1   7  12   23.80    0.68
   1   7  12   23.32    0.68
   1  -7  12   24.71    0.65
  -1  -7 -12   26.09    0.68
   1  -7  12   23.81    0.78
   1  -7  12   24.15    0.74
   1   7  13    0.60    0.20
   1  -7  13    0.54    0.24
  -1  -7 -13    0.73    0.20
   1  -7  13    0.51    0.19
   1   7  14   13.12    0.51
   1  -7  14   13.89    0.61
  -1  -7 -14   13.20    0.50
   1  -7  14   13.55    0.48
   1   7  15    0.11    0.20
   1  -7  15   -0.17    0.20
  -1  -7 -15    0.05    0.20
   1  -7  15    0.28    0.25
   1   7  16    1.29    0.26
   1  -7  16    1.07    0.25
   1   7  17    0.15    0.23
   1  -7  17    0.25    0.23
   1   7  18    3.06    0.35
   1  -7  18    2.77    0.33
   1   7  19    0.25    0.29
   1  -7  19    0.20    0.27
   1   7  20    7.39    0.50
   1   7  21   -0.24    0.29
  -1   8  22    4.06    0.44
  -1   8  22    4.69    0.44
  -1   8  21   -0.14    0.29
  -1   8  20   -0.33    0.26
  -1   8  19    0.82    0.28
  -1   8  18    6.07    0.43
  -1   8  17    2.26    0.30
  -1  -8  17    2.25    0.26
  -1   8  16   17.28    0.62
  -1  -8  16   19.17    0.58
   1  -8 -16   19.01    0.62
  -1   8  15    0.08    0.20
   1  -8 -15   -0.13    0.20
  -1  -8  15   -0.06    0.21
  -1  -8  15    0.02    0.17
  -1   8  14    4.10    0.31
  -1  -8  14    3.66    0.28
  -1  -8  14    3.49    0.34
   1  -8 -14    3.45    0.29
  -1   8  13    1.36    0.22
   1   8 -13    1.80    0.20
  -1  -8  13    0.80    0.20
  -1  -8  13    1.44    0.25
   1  -8 -13    1.34    0.21
  -1  -8  13    1.51    0.20
   1   8 -12   11.77    0.39
  -1   8  12   11.76    0.44
  -1  -8  12   11.38    0.43
   1  -8 -12   12.52    0.45
  -1  -8  12   12.04    0.50
  -1  -8  12   11.96    0.39
  -1   8  11    1.56    0.20
   1   8 -11    1.09    0.16
  -1  -8  11    1.04    0.18
   1  -8 -11    1.06    0.18
  -1  -8  11    1.23    0.21
  -1  -8  11    1.16    0.17
  -1   8  10   36.34    0.89
   1   8 -10   38.51    0.83
  -1  -8  10   37.56    0.96
  -1  -8  10   37.21    0.84
   1  -8 -10   37.97    0.88
  -1  -8  10   37.29    0.99
  -1   8   9    0.49    0.14
   1   8  -9    0.41    0.13
  -1  -8   9    0.47    0.17
  -1  -8   9    0.30    0.13
   1  -8  -9    0.43    0.14
   1  -8  -9    0.48    0.14
  -1  -8   9    0.41    0.14
   1   8  -8   32.93    0.72
  -1   8   8   32.30    0.78
  -1  -8   8   33.50    0.86
  -1  -8   8   33.75    0.74
   1  -8  -8   34.24    0.77
  -1  -8   8   32.83    0.83
   1  -8  -8   31.81    0.77
   1   8  -7    6.64    0.26
  -1   8   7    7.06    0.28
   1  -8  -7    6.56    0.27
  -1  -8   7    6.66    0.27
   1  -8  -7    7.30    0.28
  -1  -8   7    6.51    0.29
  -1  -8   7    7.20    0.25
  -1   8   6    8.37    0.31
  -1   8   6    8.24    0.31
   1   8  -6    8.11    0.27
  -1  -8   6    7.94    0.27
   1  -8  -6    9.02    0.26
  -1  -8   6    8.52    0.32
   1  -8  -6    8.37    0.30
  -1  -8   6    8.73    0.30
   1  -8  -6    7.96    0.30
   1   8  -5    1.93    0.13
  -1   8   5    1.78    0.16
  -1   8   5    1.90    0.16
  -1  -8   5    1.87    0.14
   1  -8  -5    2.32    0.13
   1  -8  -5    2.09    0.16
  -1  -8   5    2.36    0.19
   1  -8  -5    1.72    0.16
  -1  -8   5    2.29    0.17
  -1   8   4   78.67    1.65
   1   8  -4   79.70    1.59
   1  -8  -4   80.47    1.61
  -1  -8   4   82.29    1.75
  -1  -8   4   82.06    1.62
   1  -8  -4   83.47    1.68
   1  -8  -4   77.37    1.64
  -1   8   3    1.74    0.15
   1   8  -3    2.00    0.13
   1   8  -3    1.83    0.13
   1  -8  -3    1.76    0.15
  -1  -8   3    1.65    0.14
   1  -8  -3    1.42    0.14
  -1  -8   3    1.51    0.13
   1   8  -2   58.52    1.17
   1   8  -2   59.97    1.17
   1   8  -2   58.05    1.19
  -1   8   2   56.92    1.21
  -1  -8   2   59.21    1.26
  -1  -8   2   57.74    1.20
   1  -8  -2   56.84    1.21
   1   8  -1    0.84    0.11
   1   8  -1    1.05    0.11
  -1   8   1    1.10    0.12
  -1  -8   1    0.79    0.09
  -1  -8   1    1.22    0.13
   1  -8  -1    1.00    0.14
   1   8   0    8.61    0.28
  -1   8   0    8.70    0.29
   1   8   0    9.09    0.28
  -1  -8   0    9.23    0.23
   1  -8   0    9.05    0.30
  -1  -8   0    8.68    0.28
  -1   8  -1    3.39    0.18
   1   8   1    3.81    0.20
   1   8   1    3.12    0.17
   1  -8   1    3.58    0.21
  -1  -8  -1    3.58    0.19
   1  -8   1    3.77    0.20
   1   8   2   55.09    1.17
  -1   8  -2   56.22    1.16
   1   8   2   55.71    1.17
  -1   8  -2   56.14    1.14
   1   8   2   55.05    1.15
   1  -8   2   57.09    1.17
  -1  -8  -2   56.62    1.18
   1  -8   2   56.02    1.33
   1   8   3    2.79    0.21
  -1   8  -3    3.19    0.20
   1   8   3    2.66    0.20
  -1   8  -3    3.12    0.20
  -1  -8  -3    2.94    0.21
   1  -8   3    3.07    0.21
   1  -8   3    3.21    0.19
  -1   8  -4   68.26    1.41
   1   8   4   70.78    1.45
  -1   8  -4   69.41    1.43
  -1  -8  -4   68.37    1.42
   1  -8   4   72.22    1.44
  -1  -8  -4   70.28    1.46
   1  -8   4   70.19    1.63
   1   8   5    0.14    0.10
  -1   8  -5    0.20    0.11
  -1  -8  -5    0.11    0.11
   1  -8   5    0.22    0.13
   1  -8   5    0.31    0.11
  -1  -8  -5   -0.10    0.11
   1   8   6    8.21    0.32
  -1   8  -6    8.47    0.31
   1  -8   6    9.18    0.35
  -1  -8  -6    8.68    0.32
   1  -8   6    8.48    0.33
  -1  -8  -6    8.73    0.31
   1  -8   6    8.74    0.30
   1   8   7    4.39    0.25
  -1   8  -7    3.53    0.23
   1  -8   7    3.91    0.22
  -1  -8  -7    3.39    0.23
   1  -8   7    3.47    0.26
   1  -8   7    3.09    0.23
  -1  -8  -7    3.91    0.24
   1   8   8   10.52    0.37
  -1   8  -8   11.66    0.38
   1  -8   8   11.24    0.40
   1  -8   8   11.65    0.36
  -1  -8  -8   11.22    0.38
   1  -8   8   11.01    0.43
  -1  -8  -8   10.61    0.38
  -1   8  -9    1.88    0.19
   1   8   9    1.63    0.15
   1   8   9    1.75    0.20
  -1  -8  -9    1.39    0.18
  -1  -8  -9    2.27    0.20
   1  -8   9    1.30    0.20
   1  -8   9    1.85    0.20
   1  -8   9    1.68    0.19
  -1   8 -10   30.10    0.72
   1   8  10   27.42    0.75
   1   8  10   29.91    0.73
   1  -8  10   27.65    0.83
   1  -8  10   28.53    0.72
   1  -8  10   28.62    0.81
  -1  -8 -10   29.69    0.74
   1   8  11    1.47    0.17
   1   8  11    1.53    0.22
   1  -8  11    1.38    0.21
  -1  -8 -11    1.26    0.21
   1  -8  11    1.57    0.25
   1  -8  11    1.88    0.21
   1   8  12   11.66    0.46
   1  -8  12   12.66    0.54
   1  -8  12   11.60    0.43
   1  -8  12   12.04    0.49
  -1  -8 -12   12.18    0.48
   1   8  13    0.91    0.22
   1  -8  13    1.17    0.22
   1  -8  13    0.99    0.25
  -1  -8 -13    1.10    0.22
   1   8  14    2.81    0.29
   1  -8  14    2.36    0.32
   1  -8  14    2.72    0.27
   1   8  15   -0.18    0.21
   1  -8  15   -0.20    0.20
   1   8  16   13.19    0.54
   1  -8  16   12.77    0.51
   1   8  17    0.12    0.24
   1  -8  17   -0.26    0.23
   1   8  18   10.32    0.54
   1  -8  18   10.12    0.49
   1   8  19    0.93    0.31
   1  -8  19    0.82    0.29
   1   8  20   -0.09    0.30
   1   8  21    0.06    0.31
  -1   9  21   -0.02    0.29
  -1   9  21    0.09    0.30
  -1   9  20    8.15    0.51
  -1   9  20    8.71    0.54
  -1   9  19    0.33    0.27
  -1   9  18    5.29    0.41
  -1   9  17    1.37    0.27
  -1  -9  17    1.79    0.26
  -1   9  16    1.28    0.27
  -1  -9  16    1.34    0.24
  -1   9  15    0.72    0.23
   1  -9 -15    0.91    0.23
  -1  -9  15    0.78    0.25
  -1  -9  15    0.72    0.21
  -1   9  14   23.37    0.69
   1  -9 -14   22.89    0.69
  -1  -9  14   22.88    0.63
  -1  -9  14   23.40    0.81
   1   9 -13    0.11    0.17
  -1   9  13    0.24    0.18
  -1  -9  13    0.07    0.17
  -1  -9  13    0.31    0.18
   1  -9 -13    0.36    0.19
  -1  -9  13    0.40    0.23
  -1   9  12   18.13    0.57
   1   9 -12   17.95    0.50
  -1  -9  12   18.14    0.63
  -1  -9  12   18.09    0.51
   1  -9 -12   17.96    0.55
  -1  -9  12   17.31    0.57
  -1   9  11    3.88    0.29
   1   9 -11    4.21    0.28
  -1  -9  11    4.35    0.26
  -1  -9  11    4.16    0.31
   1  -9 -11    4.26    0.29
  -1  -9  11    3.59    0.26
   1   9 -10    2.04    0.19
  -1   9  10    2.37    0.22
   1  -9 -10    2.04    0.21
  -1  -9  10    1.90    0.23
  -1  -9  10    2.18    0.19
  -1  -9  10    2.13    0.21
  -1   9   9    1.77    0.19
   1   9  -9    1.37    0.16
  -1  -9   9    1.35    0.18
   1  -9  -9    2.14    0.21
  -1  -9   9    2.05    0.18
  -1  -9   9    1.42    0.21
   1  -9  -9    1.70    0.18
  -1   9   8    8.41    0.33
   1   9  -8    8.37    0.30
  -1   9   8    8.17    0.34
  -1  -9   8    8.54    0.29
  -1  -9   8    8.54    0.32
  -1  -9   8    8.40    0.36
   1  -9  -8    8.32    0.33
   1  -9  -8    8.11    0.33
  -1   9   7    0.47    0.13
  -1   9   7    0.65    0.14
   1   9  -7    0.46    0.12
  -1  -9   7    0.53    0.13
   1  -9  -7    0.41    0.14
  -1  -9   7    0.56    0.14
   1  -9  -7    0.75    0.14
  -1  -9   7    0.42    0.12
   1   9  -6   95.18    1.89
  -1   9   6   98.14    1.98
  -1   9   6   95.38    1.97
   1  -9  -6   93.38    1.92
  -1  -9   6   97.35    2.20
   1  -9  -6  100.20    2.02
  -1  -9   6   97.43    1.93
   1  -9  -6   93.93    1.96
  -1  -9   6   94.76    2.11
   1   9  -5    0.42    0.11
  -1   9   5    0.14    0.10
  -1  -9   5    0.43    0.12
  -1  -9   5    0.11    0.12
   1  -9  -5    0.22    0.12
  -1  -9   5    0.35    0.12
   1  -9  -5    0.26    0.12
   1  -9  -5    0.23    0.07
   1   9  -4    6.21    0.25
  -1   9   4    6.13    0.25
  -1  -9   4    6.68    0.26
  -1  -9   4    6.49    0.26
   1  -9  -4    6.64    0.27
   1  -9  -4    6.58    0.28
   1   9  -3    3.89    0.22
  -1   9   3    5.16    0.22
   1   9  -3    4.77    0.20
   1  -9  -3    4.86    0.23
  -1  -9   3    3.79    0.21
  -1  -9   3    4.72    0.21
  -1   9   2    8.34    0.29
   1   9  -2    7.84    0.26
   1   9  -2    7.78    0.26
   1  -9  -2    7.69    0.28
  -1  -9   2    7.82    0.25
  -1  -9   2    7.48    0.27
   1   9  -1    0.62    0.11
  -1   9   1    0.52    0.12
   1   9  -1    0.42    0.10
  -1  -9   1    0.31    0.08
   1  -9  -1    0.43    0.13
  -1  -9   1    0.60    0.13
   1   9   0  135.85    2.70
   1   9   0  136.17    2.66
  -1   9   0  135.50    2.70
  -1  -9   0  140.33    2.82
  -1  -9   0  135.56    2.71
   1  -9   0  139.27    2.72
  -1   9  -1    8.88    0.28
   1   9   1    8.49    0.29
   1   9   1    8.89    0.30
   1  -9   1    9.66    0.31
  -1  -9  -1    8.67    0.29
   1  -9   1    8.70    0.33
  -1   9  -2   36.16    0.81
   1   9   2   37.69    0.81
   1   9   2   37.11    0.83
   1  -9   2   37.43    0.94
  -1  -9  -2   37.32    0.84
   1  -9   2   36.38    0.82
  -1   9  -3    0.30    0.10
  -1   9  -3    0.29    0.12
   1   9   3    0.22    0.11
   1   9   3    0.06    0.11
   1  -9   3    0.12    0.13
   1  -9   3    0.02    0.12
  -1  -9  -3    0.26    0.13
  -1   9  -4   10.03    0.32
   1   9   4   10.18    0.35
   1   9   4   10.48    0.35
   1  -9   4   11.10    0.34
  -1  -9  -4   11.21    0.36
   1  -9   4   10.90    0.37
   1   9   5    1.36    0.16
  -1   9  -5    1.35    0.14
   1  -9   5    1.52    0.17
  -1  -9  -5    1.12    0.15
  -1  -9  -5    1.37    0.15
   1  -9   5    1.36    0.15
   1   9   6   46.02    1.02
  -1   9  -6   45.84    0.98
   1  -9   6   46.60    1.10
   1  -9   6   44.04    1.12
  -1  -9  -6   42.94    1.01
   1  -9   6   46.17    1.00
   1   9   7    0.56    0.14
  -1   9  -7    0.85    0.15
   1  -9   7    0.47    0.16
  -1  -9  -7    0.78    0.15
   1  -9   7    0.94    0.16
  -1  -9  -7    0.76    0.15
   1  -9   7    0.54    0.15
  -1   9  -8   21.52    0.57
   1   9   8   21.98    0.59
   1  -9   8   21.31    0.65
  -1  -9  -8   21.73    0.58
  -1  -9  -8   20.77    0.58
   1  -9   8   22.99    0.65
   1  -9   8   21.61    0.57
   1   9   9    4.01    0.26
  -1   9  -9    3.92    0.28
  -1  -9  -9    4.35    0.27
  -1  -9  -9    3.40    0.25
   1  -9   9    3.35    0.28
   1  -9   9    3.36    0.26
   1  -9   9    3.91    0.26
  -1   9 -10    0.02    0.17
   1   9  10   -0.28    0.15
   1  -9  10   -0.09    0.18
   1  -9  10    0.26    0.17
   1  -9  10    0.11    0.16
  -1  -9 -10   -0.11    0.16
   1   9  11    5.63    0.34
   1  -9  11    5.54    0.38
  -1  -9 -11    4.82    0.32
   1  -9  11    4.28    0.32
   1  -9  11    5.03    0.30
   1   9  12   22.30    0.67
   1  -9  12   22.05    0.63
   1  -9  12   23.71    0.77
   1  -9  12   21.15    0.70
   1   9  13    0.12    0.19
   1  -9  13   -0.05    0.18
   1  -9  13    0.02    0.20
   1  -9  13    0.26    0.23
   1   9  14   14.74    0.57
   1  -9  14   13.75    0.61
   1  -9  14   15.28    0.53
   1   9  15    1.82    0.28
   1  -9  15    1.67    0.27
   1   9  16    2.50    0.32
   1  -9  16    2.26    0.29
   1   9  17    0.61    0.27
   1  -9  17    0.39    0.26
   1   9  18    6.67    0.48
   1  -9  18    7.51    0.45
   1   9  19   -0.14    0.28
   1   9  20    8.41    0.55
   1   9  21    0.24    0.33
  -1  10  21    0.55    0.31
  -1  10  21    0.07    0.30
  -1  10  20   -0.19    0.28
  -1  10  20   -0.25    0.28
  -1  10  19    1.82    0.32
  -1  10  19    1.74    0.32
  -1  10  18    5.56    0.42
  -1  10  18    5.29    0.42
  -1  10  17    0.21    0.25
  -1  10  16   14.67    0.59
  -1 -10  16   14.87    0.51
  -1  10  15    1.01    0.25
  -1 -10  15    0.78    0.21
  -1  10  14    0.31    0.20
  -1 -10  14    0.47    0.25
  -1 -10  14    0.36    0.20
  -1  10  13    1.92    0.25
  -1 -10  13    1.90    0.22
  -1 -10  13    1.38    0.23
   1 -10 -13    1.65    0.23
  -1 -10  13    1.29    0.25
  -1  10  12    9.75    0.43
   1  10 -12    9.83    0.38
  -1 -10  12    9.66    0.38
  -1 -10  12   10.68    0.42
   1 -10 -12   10.22    0.42
  -1 -10  12    9.97    0.47
   1  10 -11    0.62    0.17
  -1  10  11    0.89    0.20
  -1 -10  11    0.88    0.21
  -1 -10  11    0.63    0.19
  -1 -10  11    0.72    0.17
   1 -10 -11    0.61    0.18
  -1  10  10   26.88    0.74
  -1  10  10   27.51    0.74
   1  10 -10   29.53    0.69
  -1 -10  10   28.48    0.69
  -1 -10  10   28.47    0.82
   1 -10 -10   28.20    0.72
  -1 -10  10   28.45    0.78
   1  10  -9    0.09    0.14
  -1  10   9    0.17    0.15
  -1  10   9    0.37    0.16
  -1 -10   9   -0.06    0.14
   1 -10  -9   -0.01    0.15
   1 -10  -9    0.26    0.16
  -1 -10   9   -0.07    0.14
  -1 -10   9   -0.04    0.16
   1  10  -8   27.79    0.65
  -1  10   8   27.77    0.70
  -1  10   8   26.92    0.70
  -1 -10   8   26.86    0.75
  -1 -10   8   27.46    0.65
  -1 -10   8   26.98    0.74
   1 -10  -8   27.39    0.69
   1 -10  -8   27.07    0.68
   1  10  -7    1.92    0.16
  -1  10   7    1.99    0.19
  -1  10   7    2.28    0.20
   1 -10  -7    2.46    0.21
  -1 -10   7    1.98    0.19
   1 -10  -7    2.06    0.18
  -1 -10   7    2.56    0.18
  -1 -10   7    2.02    0.20
   1  10  -6    1.23    0.14
  -1  10   6    0.76    0.15
   1 -10  -6    1.23    0.17
  -1 -10   6    0.84    0.14
  -1 -10   6    1.14    0.16
   1 -10  -6    0.89    0.15
  -1 -10   6    1.01    0.15
   1  10  -5    1.97    0.15
  -1  10   5    2.22    0.18
  -1 -10   5    1.95    0.17
   1 -10  -5    1.77    0.12
  -1 -10   5    1.85    0.18
   1 -10  -5    1.85    0.17
   1 -10  -5    1.69    0.18
  -1 -10   5    1.90    0.16
  -1  10   4   72.71    1.50
   1  10  -4   69.80    1.43
   1 -10  -4   69.60    1.49
  -1 -10   4   70.67    1.47
  -1 -10   4   71.19    1.57
   1 -10  -4   74.42    1.47
   1  10  -3    0.51    0.11
   1  10  -3    0.63    0.11
  -1  10   3    0.63    0.12
   1 -10  -3    0.54    0.14
  -1 -10   3    0.58    0.13
  -1 -10   3    0.88    0.12
   1  10  -2   78.63    1.62
  -1  10   2   79.44    1.64
  -1 -10   2   78.14    1.63
  -1 -10   2   80.56    1.70
   1 -10  -2   82.16    1.65
  -1  10   1    6.37    0.27
   1  10  -1    6.52    0.25
   1 -10  -1    6.46    0.26
  -1 -10   1    6.70    0.26
  -1 -10   1    5.65    0.21
   1  10   0    1.37    0.13
  -1  10   0    1.36    0.14
   1 -10   0    1.14    0.15
  -1 -10   0    1.39    0.10
  -1 -10   0    1.16    0.15
  -1  10  -1    3.56    0.21
   1  10   1    3.62    0.21
   1 -10   1    3.09    0.23
   1 -10   1    3.38    0.22
  -1 -10  -1    3.65    0.22
   1  10   2   31.84    0.74
  -1  10  -2   30.06    0.72
   1 -10   2   32.06    0.74
   1 -10   2   31.80    0.83
  -1 -10  -2   32.22    0.75
   1  10   3    0.69    0.12
   1  10   3    0.85    0.13
  -1  10  -3    0.88    0.13
  -1 -10  -3    0.76    0.15
   1 -10   3    0.79    0.16
   1 -10   3    0.68    0.14
  -1  10  -4   36.77    0.84
   1  10   4   37.35    0.87
   1  10   4   37.04    0.86
  -1  10  -4   38.30    0.84
   1 -10   4   38.45    0.86
  -1 -10  -4   38.54    0.88
   1 -10   4   37.94    0.97
   1  10   5    0.57    0.13
  -1  10  -5    0.45    0.13
   1  10   5    0.71    0.13
  -1 -10  -5    0.94    0.15
   1 -10   5    0.53    0.14
   1 -10   5    0.48    0.15
   1  10   6    0.38    0.14
  -1  10  -6    0.38    0.13
  -1 -10  -6    0.32    0.14
   1 -10   6    0.04    0.14
   1 -10   6    0.03    0.13
   1 -10   6    0.01    0.14
  -1 -10  -6    0.20    0.14
   1  10   7    3.25    0.24
  -1  10  -7    2.73    0.21
   1 -10   7    3.16    0.22
   1 -10   7    2.39    0.23
  -1 -10  -7    3.01    0.23
   1 -10   7    3.24    0.25
  -1 -10  -7    2.64    0.21
  -1  10  -8   14.91    0.46
   1  10   8   15.43    0.49
  -1 -10  -8   15.24    0.47
  -1 -10  -8   14.79    0.46
   1 -10   8   14.32    0.50
   1 -10   8   13.51    0.51
   1 -10   8   14.20    0.44
  -1  10  -9    0.32    0.16
   1  10   9    0.06    0.16
   1 -10   9   -0.14    0.16
  -1 -10  -9    0.14    0.16
   1 -10   9    0.23    0.17
   1 -10   9   -0.04    0.16
   1  10  10   38.81    0.97
   1 -10  10   39.68    0.93
   1 -10  10   40.41    1.06
   1 -10  10   39.10    1.07
   1  10  11    0.08    0.18
   1 -10  11    0.24    0.18
   1 -10  11   -0.07    0.18
   1 -10  11    0.24    0.20
   1  10  12    7.52    0.40
   1 -10  12    7.92    0.39
   1 -10  12    8.52    0.41
   1 -10  12    7.83    0.46
   1  10  13    3.47    0.31
   1 -10  13    3.78    0.30
   1 -10  13    3.59    0.36
   1 -10  13    2.78    0.29
   1  10  14    0.82    0.24
   1 -10  14    0.91    0.24
   1  10  15    1.00    0.26
   1 -10  15    0.56    0.23
   1  10  16   23.42    0.76
   1 -10  16   22.46    0.70
   1  10  17    0.30    0.26
   1 -10  17    0.43    0.26
   1  10  18    5.69    0.45
   1 -10  18    5.45    0.41
   1  10  19    1.10    0.32
   1  10  20    0.09    0.32
  -1  11  21    0.49    0.32
  -1  11  21    0.36    0.32
  -1  11  20    8.00    0.53
  -1  11  20    7.65    0.51
  -1  11  19    0.26    0.27
  -1  11  19    0.10    0.26
  -1  11  18    6.93    0.48
  -1  11  18    7.51    0.49
  -1  11  17    2.18    0.32
  -1  11  17    1.77    0.30
  -1  11  16    0.50    0.25
  -1  11  16    0.40    0.25
  -1 -11  16    0.65    0.22
  -1  11  15    0.05    0.21
  -1  11  15    0.03    0.21
  -1 -11  15    0.08    0.20
  -1  11  14   15.24    0.57
  -1  11  14   15.12    0.56
  -1 -11  14   14.91    0.63
  -1 -11  14   15.18    0.50
  -1  11  13   -0.11    0.18
  -1  11  13    0.05    0.19
  -1 -11  13   -0.18    0.19
  -1 -11  13   -0.04    0.18
  -1 -11  13    0.03    0.19
  -1  11  12   17.98    0.59
  -1  11  12   17.18    0.58
  -1 -11  12   16.80    0.59
  -1 -11  12   18.15    0.53
  -1 -11  12   18.56    0.67
  -1  11  11    2.22    0.25
   1  11 -11    1.35    0.19
  -1  11  11    2.15    0.24
  -1 -11  11    1.58    0.26
  -1 -11  11    1.11    0.21
  -1 -11  11    2.02    0.22
  -1  11  10    0.02    0.17
  -1  11  10    0.21    0.17
   1  11 -10    0.16    0.16
  -1 -11  10    0.03    0.18
  -1 -11  10    0.09    0.17
  -1 -11  10   -0.07    0.15
  -1  11   9    5.57    0.32
  -1  11   9    5.45    0.31
   1  11  -9    5.25    0.30
  -1 -11   9    4.93    0.30
  -1 -11   9    5.95    0.29
   1 -11  -9    4.96    0.30
  -1 -11   9    5.39    0.33
   1 -11  -9    5.47    0.31
  -1  11   8   32.03    0.80
  -1  11   8   32.20    0.80
   1  11  -8   32.30    0.74
   1 -11  -8   31.73    0.77
   1 -11  -8   30.06    0.77
  -1 -11   8   30.50    0.74
  -1 -11   8   31.39    0.85
  -1 -11   8   31.74    0.85
   1  11  -7    3.91    0.26
  -1  11   7    3.95    0.27
  -1 -11   7    4.20    0.24
   1 -11  -7    4.10    0.27
  -1 -11   7    3.90    0.27
  -1 -11   7    4.21    0.25
   1 -11  -7    3.67    0.26
  -1  11   6   55.95    1.25
   1  11  -6   58.28    1.19
  -1 -11   6   57.42    1.22
  -1 -11   6   55.79    1.38
   1 -11  -6   56.70    1.22
   1 -11  -6   57.74    1.25
  -1 -11   6   55.68    1.32
   1  11  -5    3.88    0.23
  -1  11   5    3.63    0.23
  -1 -11   5    4.13    0.24
   1 -11  -5    4.47    0.24
  -1 -11   5    4.11    0.23
  -1 -11   5    4.28    0.22
  -1  11   4   11.29    0.37
   1  11  -4   11.98    0.36
   1 -11  -4   11.39    0.39
  -1 -11   4   12.16    0.38
  -1 -11   4   11.53    0.36
   1  11  -3    8.70    0.31
   1  11  -3    9.25    0.30
  -1  11   3    9.44    0.32
   1 -11  -3   10.21    0.35
  -1 -11   3    9.34    0.33
  -1 -11   3    8.47    0.30
  -1  11   2   22.90    0.58
   1  11  -2   23.46    0.56
  -1 -11   2   23.58    0.57
   1 -11  -2   23.36    0.60
  -1 -11   2   22.75    0.58
  -1  11   1    7.29    0.28
   1  11  -1    7.94    0.29
  -1 -11   1    8.41    0.29
  -1 -11   1    8.15    0.25
   1 -11  -1    8.75    0.32
   1  11   0   63.22    1.34
  -1  11   0   63.30    1.34
   1 -11   0   64.26    1.35
  -1 -11   0   61.97    1.34
  -1 -11   0   64.90    1.34
   1  11   1    4.80    0.23
  -1  11  -1    5.28    0.24
  -1 -11  -1    5.30    0.26
   1 -11   1    5.12    0.24
   1 -11   1    4.74    0.27
  -1  11  -2    4.21    0.22
   1  11   2    3.63    0.23
  -1 -11  -2    3.98    0.24
   1 -11   2    3.80    0.23
   1 -11   2    3.70    0.24
   1  11   3    3.79    0.24
  -1  11  -3    3.34    0.21
  -1 -11  -3    3.84    0.25
   1 -11   3    4.01    0.23
   1 -11   3    3.41    0.24
   1  11   4   11.38    0.37
   1  11   4   11.32    0.37
  -1 -11  -4   10.98    0.39
   1 -11   4   11.38    0.42
   1 -11   4   11.02    0.38
   1  11   5    0.07    0.13
   1  11   5    0.34    0.13
  -1 -11  -5    0.06    0.14
   1 -11   5    0.10    0.14
   1 -11   5    0.09    0.14
   1  11   6   46.73    1.07
  -1  11  -6   45.77    1.02
   1  11   6   46.77    1.07
   1 -11   6   45.92    1.18
  -1 -11  -6   46.53    1.06
   1 -11   6   46.58    1.04
   1 -11   6   45.64    1.13
   1  11   7    1.71    0.20
   1 -11   7    1.47    0.19
  -1 -11  -7    1.36    0.20
   1 -11   7    1.27    0.20
   1 -11   7    1.51    0.21
   1  11   8   22.23    0.62
   1 -11   8   20.88    0.66
   1 -11   8   20.96    0.58
  -1 -11  -8   20.90    0.60
   1 -11   8   21.09    0.66
   1  11   9    4.44    0.31
   1 -11   9    4.06    0.30
  -1 -11  -9    4.12    0.27
   1 -11   9    4.12    0.33
   1 -11   9    4.54    0.30
   1  11  10    0.36    0.19
   1 -11  10    0.30    0.20
   1 -11  10    0.43    0.20
   1 -11  10    0.17    0.18
   1  11  11    2.58    0.27
   1 -11  11    2.19    0.26
   1 -11  11    2.43    0.25
   1 -11  11    2.28    0.29
   1  11  12   14.26    0.53
   1 -11  12   13.56    0.55
   1 -11  12   13.24    0.58
   1 -11  12   13.96    0.50
   1  11  13    0.00    0.20
   1 -11  13    0.23    0.23
   1 -11  13    0.31    0.22
   1  11  14   13.41    0.56
   1 -11  14   14.72    0.52
   1  11  15    0.17    0.24
   1 -11  15    0.13    0.23
   1  11  16    0.79    0.28
   1 -11  16    0.97    0.27
   1  11  17    1.60    0.33
   1 -11  17    2.44    0.32
   1  11  18    6.01    0.48
   1 -11  18    6.42    0.45
   1  11  19    0.63    0.33
   1  11  20    6.55    0.52
  -1  12  20    0.21    0.30
  -1  12  20   -0.11    0.28
  -1  12  19    1.29    0.32
  -1  12  19    1.10    0.32
  -1  12  18    2.52    0.37
  -1  12  18    2.47    0.37
  -1  12  17    0.26    0.26
  -1  12  17    0.25    0.25
  -1  12  16   10.61    0.54
  -1  12  16   11.16    0.54
  -1 -12  16   11.62    0.47
  -1  12  15    0.47    0.24
  -1  12  15    0.79    0.25
  -1 -12  15    0.55    0.23
  -1  12  14    1.27    0.26
  -1  12  14    1.52    0.27
  -1 -12  14    0.96    0.23
  -1  12  13    1.12    0.24
  -1  12  13    0.93    0.23
  -1 -12  13    1.35    0.23
  -1 -12  13    1.31    0.28
  -1  12  12    6.89    0.39
  -1  12  12    7.36    0.41
  -1 -12  12    7.08    0.42
  -1 -12  12    7.34    0.39
  -1 -12  12    8.02    0.36
  -1  12  11    0.33    0.19
  -1  12  11    0.13    0.18
  -1 -12  11    0.15    0.20
  -1 -12  11    0.06    0.19
  -1 -12  11    0.15    0.18
  -1  12  10   31.28    0.83
  -1  12  10   30.24    0.82
  -1 -12  10   32.09    0.78
  -1 -12  10   31.23    0.88
  -1 -12  10   31.02    0.89
  -1  12   9    0.39    0.17
  -1  12   9    0.46    0.18
  -1 -12   9    0.48    0.17
  -1 -12   9    0.36    0.18
  -1 -12   9    0.10    0.18
   1 -12  -9    0.57    0.19
   1  12  -8   19.14    0.53
  -1  12   8   19.59    0.58
  -1 -12   8   18.26    0.59
   1 -12  -8   19.30    0.57
  -1 -12   8   18.28    0.52
  -1 -12   8   19.00    0.60
  -1  12   7    2.85    0.24
   1  12  -7    2.57    0.20
  -1 -12   7    2.67    0.21
   1 -12  -7    2.59    0.23
  -1 -12   7    2.06    0.22
  -1 -12   7    2.24    0.22
  -1  12   6    1.57    0.19
   1  12  -6    1.70    0.17
   1 -12  -6    1.29    0.19
  -1 -12   6    1.55    0.18
  -1 -12   6    1.32    0.18
  -1 -12   6    1.49    0.19
  -1  12   5   10.91    0.39
   1  12  -5   10.80    0.35
  -1 -12   5   10.56    0.38
   1 -12  -5   12.37    0.41
  -1 -12   5   11.40    0.38
  -1 -12   5   10.52    0.40
  -1  12   4   44.94    1.03
  -1 -12   4   47.01    1.07
  -1 -12   4   45.40    1.01
   1 -12  -4   45.06    1.04
  -1  12   3    0.93    0.15
  -1 -12   3    0.53    0.15
   1 -12  -3    1.12    0.16
  -1 -12   3    0.70    0.12
  -1  12   2   45.71    1.05
   1  12  -2   47.25    1.03
   1 -12  -2   47.66    1.06
  -1 -12   2   47.93    1.06
  -1 -12   2   47.16    1.05
  -1  12   1   22.36    0.58
   1  12  -1   22.95    0.57
  -1 -12   1   22.31    0.58
  -1 -12   1   21.78    0.53
   1 -12  -1   22.47    0.60
  -1  12   0    2.93    0.21
   1  12   0    2.82    0.19
  -1 -12   0    2.88    0.22
   1 -12   0    2.82    0.22
   1 -12   0    2.93    0.24
  -1 -12   0    2.82    0.14
   1  12   1    7.16    0.29
  -1  12  -1    7.68    0.30
  -1 -12  -1    6.84    0.19
  -1 -12  -1    7.22    0.31
   1 -12   1    7.87    0.31
   1 -12   1    7.30    0.34
  -1  12  -2   40.33    0.92
   1  12   2   40.13    0.94
   1 -12   2   40.88    1.07
  -1 -12  -2   41.83    0.95
   1 -12   2   41.83    0.94
   1  12   3    0.48    0.13
  -1  12  -3    0.21    0.12
  -1 -12  -3    0.33    0.15
   1 -12   3    0.40    0.15
   1 -12   3    0.43    0.16
   1  12   4   34.06    0.83
   1 -12   4   32.90    0.91
   1 -12   4   33.83    0.81
  -1 -12  -4   35.06    0.83
   1  12   5    5.89    0.29
   1  12   5    6.00    0.29
   1 -12   5    5.09    0.29
   1 -12   5    5.65    0.29
  -1 -12  -5    6.48    0.32
   1 -12   5    5.68    0.32
   1  12   6    3.98    0.28
   1  12   6    3.40    0.26
   1 -12   6    3.80    0.27
   1 -12   6    4.06    0.28
   1 -12   6    4.21    0.26
  -1 -12  -6    3.57    0.27
   1  12   7    0.76    0.18
   1  12   7    0.58    0.18
  -1 -12  -7    0.66    0.19
   1 -12   7    0.54    0.18
   1 -12   7    0.45    0.17
   1 -12   7    0.54    0.18
   1  12   8   13.77    0.50
   1  12   8   13.97    0.49
   1 -12   8   13.14    0.51
   1 -12   8   13.43    0.46
   1 -12   8   13.39    0.51
  -1 -12  -8   13.89    0.49
   1  12   9    0.41    0.18
  -1 -12  -9    0.21    0.19
   1 -12   9    0.00    0.19
   1 -12   9   -0.05    0.17
   1 -12   9    0.11    0.18
   1  12  10   31.95    0.85
   1 -12  10   31.17    0.80
   1 -12  10   31.56    0.91
   1 -12  10   29.91    0.91
   1  12  11    0.23    0.20
   1 -12  11    0.22    0.20
   1 -12  11    0.13    0.22
   1 -12  11   -0.04    0.21
   1  12  12    6.51    0.40
   1 -12  12    6.72    0.41
   1 -12  12    7.08    0.39
   1 -12  12    7.13    0.43
   1  12  13    1.28    0.26
   1 -12  13    1.42    0.25
   1 -12  13    1.68    0.30
   1  12  14    1.39    0.28
   1 -12  14    1.55    0.28
   1  12  15    1.03    0.28
   1 -12  15    1.55    0.29
   1  12  16   13.82    0.61
   1 -12  16   14.16    0.55
   1  12  17    0.25    0.27
   1 -12  17    0.01    0.26
   1  12  18    4.61    0.44
   1 -12  18    5.07    0.41
   1  12  19    2.02    0.37
   1  12  19    1.64    0.37
   1  12  20    0.05    0.31
   1  12  20   -0.27    0.31
  -1  13  20    5.36    0.49
  -1  13  19   -0.49    0.27
  -1  13  19    0.14    0.28
  -1  13  18    2.87    0.38
  -1  13  18    3.60    0.40
  -1  13  17    2.25    0.34
  -1  13  17    1.92    0.34
  -1  13  16    0.02    0.25
  -1  13  16   -0.09    0.24
  -1 -13  16   -0.14    0.23
  -1  13  15    1.35    0.28
  -1  13  15    0.83    0.26
  -1 -13  15    1.14    0.25
  -1  13  14   10.57    0.50
  -1  13  14   10.32    0.49
  -1 -13  14   11.24    0.46
  -1  13  13    0.44    0.21
  -1  13  13    0.14    0.21
  -1 -13  13    0.00    0.21
  -1 -13  13    0.21    0.25
  -1  13  12   13.58    0.53
  -1  13  12   12.96    0.53
  -1 -13  12   13.96    0.54
  -1 -13  12   14.24    0.49
  -1 -13  12   13.43    0.59
  -1  13  11    0.23    0.19
  -1  13  11    0.24    0.20
  -1 -13  11   -0.08    0.20
  -1 -13  11    0.05    0.18
  -1 -13  11    0.15    0.19
  -1  13  10   -0.14    0.18
  -1 -13  10    0.20    0.20
  -1 -13  10   -0.04    0.18
  -1 -13  10   -0.01    0.17
  -1  13   9    1.06    0.20
  -1 -13   9    1.00    0.21
   1 -13  -9    1.82    0.24
  -1 -13   9    1.21    0.20
  -1 -13   9    0.97    0.21
  -1  13   8   29.62    0.79
  -1 -13   8   29.39    0.74
   1 -13  -8   29.87    0.79
  -1 -13   8   29.92    0.83
  -1 -13   8   30.83    0.85
  -1  13   7    0.19    0.15
   1 -13  -7    0.42    0.19
  -1 -13   7    0.56    0.17
  -1 -13   7    0.54    0.17
  -1 -13   7    0.40    0.18
  -1  13   6   44.08    1.04
  -1 -13   6   42.98    1.07
  -1 -13   6   43.53    1.14
   1 -13  -6   43.69    1.04
  -1 -13   6   44.36    1.00
  -1  13   5    2.04    0.20
  -1 -13   5    2.01    0.22
   1 -13  -5    1.93    0.22
  -1 -13   5    1.82    0.20
  -1 -13   5    1.82    0.19
  -1  13   4    3.08    0.23
  -1 -13   4    3.61    0.23
  -1 -13   4    3.05    0.23
   1 -13  -4    3.69    0.27
  -1  13   3   18.75    0.52
   1 -13  -3   18.69    0.54
  -1 -13   3   17.66    0.50
  -1 -13   3   18.39    0.52
  -1  13   2    9.54    0.35
   1  13  -2    9.95    0.34
   1 -13  -2    9.99    0.38
  -1 -13   2   10.48    0.32
  -1 -13   2    9.82    0.36
   1  13  -1    4.20    0.23
  -1  13   1    4.01    0.25
   1 -13  -1    3.64    0.24
  -1 -13   1    3.36    0.17
  -1 -13   1    3.38    0.24
   1  13   0   28.22    0.70
  -1  13   0   29.08    0.71
  -1 -13   0   27.99    0.71
  -1 -13   0   29.22    0.65
   1 -13   0   27.78    0.71
   1 -13   0   28.90    0.82
  -1  13  -1   20.05    0.54
   1  13   1   19.71    0.55
  -1 -13  -1   19.90    0.57
   1 -13   1   19.95    0.63
  -1 -13  -1   20.59    0.45
   1 -13   1   20.68    0.57
   1  13   2   11.86    0.40
  -1  13  -2   12.58    0.40
  -1 -13  -2   12.47    0.43
   1 -13   2   12.50    0.42
   1 -13   2   12.73    0.47
   1  13   3    6.26    0.31
  -1  13  -3    6.38    0.29
   1 -13   3    6.67    0.31
  -1 -13  -3    6.99    0.33
   1 -13   3    6.20    0.34
   1  13   4    7.19    0.34
   1 -13   4    7.33    0.37
   1 -13   4    6.71    0.32
   1 -13   4    7.15    0.31
  -1 -13  -4    6.95    0.34
   1  13   5    0.36    0.16
   1 -13   5    0.31    0.16
   1 -13   5    0.33    0.17
  -1 -13  -5    0.53    0.18
   1 -13   5    0.38    0.18
   1  13   6   44.56    1.06
   1  13   6   44.92    1.06
   1 -13   6   45.28    1.18
   1 -13   6   44.59    1.11
  -1 -13  -6   43.51    1.06
   1 -13   6   43.64    1.03
   1  13   7    0.49    0.17
   1  13   7    0.49    0.17
  -1 -13  -7    0.41    0.19
   1 -13   7    0.78    0.21
   1 -13   7    0.46    0.19
   1 -13   7    0.36    0.19
   1  13   8   26.25    0.71
   1  13   8   24.60    0.70
   1 -13   8   24.75    0.68
   1 -13   8   24.19    0.76
  -1 -13  -8   25.20    0.71
   1 -13   8   23.48    0.74
   1  13   9    1.45    0.24
   1  13   9    1.47    0.24
   1 -13   9    1.26    0.24
  -1 -13  -9    1.47    0.23
   1 -13   9    1.67    0.24
   1 -13   9    1.20    0.24
   1  13  10   -0.01    0.20
   1  13  10    0.37    0.21
   1 -13  10    0.17    0.19
   1 -13  10    0.08    0.20
   1 -13  10    0.26    0.21
   1  13  11    0.48    0.22
   1  13  11    0.65    0.22
   1 -13  11    0.38    0.23
   1 -13  11    0.52    0.23
   1 -13  11    0.15    0.22
   1  13  12   10.51    0.49
   1  13  12   11.64    0.51
   1 -13  12   10.47    0.51
   1 -13  12   11.07    0.53
   1 -13  12   10.96    0.46
   1  13  13    0.55    0.24
   1  13  13    0.43    0.24
   1 -13  13    0.81    0.25
   1  13  14    9.42    0.50
   1  13  14    9.28    0.49
   1 -13  14    9.38    0.47
   1  13  15    0.83    0.29
   1  13  15    0.82    0.29
   1 -13  15    0.79    0.26
   1  13  16    1.20    0.29
   1  13  16    0.69    0.29
   1 -13  16    1.15    0.30
   1  13  17    2.59    0.38
   1  13  17    2.46    0.37
   1 -13  17    2.29    0.34
   1  13  18    1.86    0.36
   1  13  18    2.35    0.38
   1  13  19    0.18    0.29
   1  13  19   -0.12    0.29
  -1  14  19    1.20    0.33
  -1  14  18    2.03    0.36
  -1  14  17    0.12    0.28
  -1  14  16    8.11    0.49
  -1 -14  16    9.59    0.45
  -1  14  15    1.95    0.30
  -1 -14  15    1.09    0.27
  -1  14  14    0.85    0.26
  -1 -14  14    1.03    0.25
  -1  14  13    3.26    0.33
  -1 -14  13    3.70    0.30
  -1 -14  13    2.85    0.35
  -1  14  12    3.00    0.31
  -1 -14  12    2.47    0.32
  -1 -14  12    3.03    0.28
  -1  14  11    0.45    0.21
  -1 -14  11    0.24    0.21
  -1 -14  11    0.67    0.22
  -1 -14  11    0.09    0.22
  -1  14  10   43.20    1.09
  -1 -14  10   41.39    1.14
  -1 -14  10   44.50    1.17
  -1 -14  10   44.03    1.03
  -1  14   9   -0.19    0.18
  -1 -14   9    0.20    0.19
  -1 -14   9   -0.04    0.18
  -1 -14   9    0.09    0.19
   1 -14  -9   -0.27    0.19
  -1  14   8   16.25    0.55
  -1 -14   8   15.69    0.56
  -1 -14   8   16.01    0.55
  -1 -14   8   15.53    0.50
   1 -14  -8   16.30    0.55
  -1  14   7    4.36    0.32
  -1 -14   7    4.36    0.29
  -1 -14   7    3.72    0.28
  -1 -14   7    3.99    0.30
   1 -14  -7    4.06    0.30
  -1  14   6    0.38    0.18
  -1 -14   6    0.33    0.16
   1 -14  -6   -0.04    0.18
  -1 -14   6    0.34    0.19
  -1 -14   6    0.46    0.18
  -1  14   5    9.22    0.38
  -1 -14   5   10.30    0.38
  -1 -14   5    9.47    0.37
   1 -14  -5   10.23    0.41
  -1 -14   5    9.35    0.41
  -1  14   4   34.37    0.83
  -1 -14   4   30.98    0.80
   1 -14  -4   31.98    0.82
  -1 -14   4   33.35    0.81
  -1 -14   4   32.35    0.91
  -1  14   3    1.46    0.19
   1 -14  -3    1.09    0.20
  -1 -14   3    1.28    0.15
  -1 -14   3    1.00    0.19
   1  14  -2   21.80    0.58
  -1  14   2   22.87    0.61
  -1 -14   2   22.82    0.56
   1 -14  -2   21.67    0.61
  -1 -14   2   21.68    0.61
  -1  14   1    2.34    0.21
   1  14  -1    2.79    0.21
   1 -14  -1    2.50    0.25
  -1 -14   1    2.12    0.16
  -1 -14   1    2.65    0.23
   1 -14  -1    2.64    0.23
  -1  14   0    3.94    0.26
   1  14   0    4.38    0.26
  -1 -14   0    4.41    0.28
   1 -14   0    4.02    0.28
   1 -14   0    3.84    0.30
  -1 -14   0    4.17    0.17
   1  14   1    1.93    0.18
  -1  14  -1    1.82    0.19
   1 -14   1    1.22    0.22
  -1 -14  -1    1.84    0.22
   1 -14   1    1.81    0.20
   1  14   2   15.26    0.48
  -1  14  -2   15.10    0.46
   1 -14   2   15.70    0.55
  -1 -14  -2   14.90    0.48
   1 -14   2   14.51    0.47
   1  14   3   -0.21    0.13
   1 -14   3   -0.13    0.16
   1 -14   3    0.15    0.19
  -1 -14  -3   -0.16    0.17
   1  14   4   49.96    1.15
   1 -14   4   49.67    1.18
  -1 -14  -4   50.25    1.16
   1 -14   4   48.61    1.13
   1 -14   4   48.89    1.28
   1  14   5    1.73    0.22
   1 -14   5    1.94    0.23
  -1 -14  -5    1.74    0.22
   1 -14   5    1.59    0.20
   1 -14   5    1.97    0.25
   1  14   6    6.46    0.34
   1 -14   6    7.06    0.34
  -1 -14  -6    6.25    0.34
   1 -14   6    6.38    0.36
   1 -14   6    6.25    0.34
   1  14   7    0.17    0.18
  -1 -14  -7    0.22    0.20
   1 -14   7    0.49    0.21
   1 -14   7    0.02    0.19
   1 -14   7    0.14    0.18
   1  14   8    8.18    0.41
   1  14   8    8.42    0.42
   1 -14   8    7.76    0.37
   1 -14   8    8.16    0.43
  -1 -14  -8    8.14    0.38
   1 -14   8    7.85    0.41
   1  14   9    0.88    0.22
   1  14   9    0.66    0.22
  -1 -14  -9    0.51    0.22
   1 -14   9    0.70    0.22
   1 -14   9    0.47    0.20
   1 -14   9    0.66    0.23
   1  14  10   31.59    0.87
   1  14  10   30.24    0.86
   1 -14  10   31.81    0.94
   1 -14  10   31.24    0.94
   1 -14  10   31.08    0.83
   1  14  11    0.93    0.24
   1  14  11    0.32    0.22
   1 -14  11    0.82    0.25
   1 -14  11    0.94    0.26
   1 -14  11    0.73    0.24
   1  14  12    2.99    0.33
   1  14  12    2.84    0.32
   1 -14  12    3.02    0.35
   1 -14  12    2.96    0.30
   1  14  13    1.78    0.30
   1  14  13    2.27    0.31
   1 -14  13    1.22    0.27
   1  14  14    1.71    0.31
   1  14  14    1.70    0.31
   1 -14  14    2.05    0.31
   1  14  15    0.97    0.29
   1  14  15    0.79    0.29
   1 -14  15    1.04    0.29
   1  14  16    8.43    0.51
   1  14  16    8.16    0.51
   1 -14  16    8.74    0.49
   1  14  17    0.09    0.27
   1  14  17    0.02    0.28
   1 -14  17    0.57    0.29
   1  14  18    3.95    0.44
   1  14  18    3.89    0.43
   1  14  19    1.58    0.36
   1  14  19    1.95    0.39
  -1  15  19    0.02    0.31
  -1  15  18    2.45    0.39
  -1  15  17    0.81    0.31
  -1  15  16   -0.14    0.26
  -1 -15  16    0.05    0.26
  -1  15  15    2.45    0.33
  -1 -15  15    2.37    0.31
  -1  15  14   11.24    0.54
  -1 -15  14   12.02    0.50
  -1  15  13   -0.12    0.22
  -1 -15  13    0.13    0.23
  -1  15  12   13.25    0.54
  -1 -15  12   12.45    0.56
  -1 -15  12   12.84    0.50
  -1  15  11    0.41    0.22
  -1 -15  11    0.22    0.22
  -1 -15  11   -0.03    0.22
  -1 -15  11    0.18    0.21
  -1  15  10   -0.02    0.21
  -1 -15  10    0.02    0.20
  -1 -15  10    0.20    0.21
  -1 -15  10   -0.13    0.20
  -1  15   9    6.95    0.37
  -1 -15   9    5.47    0.37
  -1 -15   9    5.52    0.37
  -1 -15   9    5.96    0.34
   1 -15  -9    6.57    0.39
  -1  15   8   18.02    0.59
  -1 -15   8   18.10    0.56
   1 -15  -8   17.95    0.60
  -1 -15   8   18.68    0.64
  -1 -15   8   18.28    0.61
  -1  15   7    0.29    0.19
   1 -15  -7   -0.03    0.18
  -1 -15   7    0.53    0.20
  -1 -15   7    0.14    0.18
  -1 -15   7    0.43    0.21
  -1  15   6   22.90    0.67
  -1 -15   6   22.87    0.73
  -1 -15   6   23.27    0.65
   1 -15  -6   22.59    0.66
  -1 -15   6   22.69    0.66
  -1  15   5   -0.04    0.16
  -1 -15   5    0.04    0.15
  -1 -15   5   -0.27    0.18
  -1 -15   5   -0.16    0.17
   1 -15  -5    0.09    0.20
  -1  15   4    4.23    0.30
  -1 -15   4    4.66    0.32
   1 -15  -4    3.93    0.30
  -1 -15   4    4.28    0.25
  -1 -15   4    3.64    0.27
  -1  15   3    0.25    0.16
   1 -15  -3    0.74    0.19
  -1 -15   3    0.24    0.19
  -1 -15   3    0.30    0.13
  -1  15   2    9.35    0.38
   1 -15  -2    9.64    0.41
  -1 -15   2    8.31    0.38
  -1 -15   2    9.65    0.32
   1  15  -1    0.09    0.14
  -1  15   1    0.00    0.14
   1 -15  -1    0.03    0.17
  -1 -15   1    0.12    0.16
   1  15   0   34.73    0.85
  -1  15   0   34.81    0.86
  -1 -15   0   35.50    0.88
   1 -15   0   35.98    0.89
   1  15   1    0.51    0.16
  -1  15  -1    0.38    0.15
   1 -15   1    0.31    0.18
   1 -15   1    0.30    0.19
  -1 -15  -1    0.21    0.19
  -1  15  -2   10.41    0.39
   1  15   2   10.57    0.40
   1 -15   2   10.20    0.36
   1 -15   2    9.82    0.39
   1 -15   2   10.17    0.46
  -1 -15  -2   10.33    0.43
   1  15   3    6.63    0.34
   1 -15   3    6.22    0.33
   1 -15   3    5.57    0.36
  -1 -15  -3    6.20    0.33
   1 -15   3    5.65    0.30
   1  15   4    0.07    0.15
   1 -15   4    0.14    0.18
  -1 -15  -4   -0.11    0.17
   1 -15   4    0.01    0.16
   1 -15   4    0.31    0.20
   1  15   5    5.64    0.32
   1 -15   5    5.56    0.33
   1 -15   5    5.07    0.31
  -1 -15  -5    5.71    0.36
   1 -15   5    5.46    0.37
   1  15   6   41.38    1.03
   1 -15   6   42.03    1.15
   1 -15   6   41.49    1.06
  -1 -15  -6   41.56    1.04
   1 -15   6   39.75    1.00
   1  15   7    0.19    0.18
  -1 -15  -7    0.32    0.22
   1 -15   7   -0.24    0.20
   1 -15   7   -0.09    0.18
   1 -15   7    0.04    0.21
   1  15   8   14.93    0.54
   1 -15   8   15.63    0.58
  -1 -15  -8   15.43    0.57
   1 -15   8   16.47    0.60
   1 -15   8   15.99    0.53
   1  15   9    5.28    0.38
   1  15   9    5.04    0.37
   1 -15   9    4.80    0.38
   1 -15   9    4.77    0.37
   1 -15   9    5.92    0.37
  -1 -15  -9    5.83    0.38
   1  15  10   -0.13    0.21
   1  15  10   -0.07    0.21
   1 -15  10   -0.09    0.21
   1 -15  10    0.15    0.22
   1 -15  10    0.14    0.23
   1  15  11    2.86    0.32
   1  15  11    2.89    0.32
   1 -15  11    2.03    0.30
   1 -15  11    2.60    0.30
   1 -15  11    2.29    0.32
   1  15  12   11.94    0.55
   1  15  12   13.43    0.56
   1 -15  12   12.54    0.51
   1  15  13   -0.17    0.24
   1  15  13    0.22    0.24
   1 -15  13    0.00    0.24
   1  15  14    8.56    0.50
   1  15  14    8.77    0.50
   1 -15  14    8.93    0.46
   1  15  15    0.93    0.31
   1  15  15    1.12    0.30
   1 -15  15    1.57    0.30
   1  15  16   -0.04    0.28
   1  15  16    0.29    0.29
   1 -15  16   -0.36    0.26
   1  15  17    1.07    0.34
   1  15  17    0.95    0.32
   1 -15  17    1.10    0.33
   1  15  18    1.25    0.35
   1  15  18    1.90    0.36
  -1  16  18    1.62    0.36
  -1  16  17    0.55    0.32
  -1  16  16    8.99    0.53
  -1 -16  16    9.14    0.49
  -1  16  15    0.90    0.29
  -1 -16  15    0.51    0.27
  -1  16  14    1.72    0.31
  -1 -16  14    1.66    0.28
  -1  16  13    3.42    0.35
  -1 -16  13    3.57    0.33
  -1  16  12    1.07    0.27
  -1 -16  12    0.72    0.27
  -1 -16  12    1.11    0.26
  -1  16  11    3.54    0.34
  -1 -16  11    3.47    0.31
  -1 -16  11    4.30    0.36
  -1  16  10   32.23    0.91
  -1 -16  10   32.25    0.86
  -1 -16  10   31.99    0.96
  -1 -16  10   32.89    0.95
  -1  16   9    1.09    0.24
  -1 -16   9    1.33    0.24
  -1 -16   9    1.03    0.25
   1 -16  -9    1.82    0.27
  -1 -16   9    1.23    0.23
  -1  16   8    4.41    0.32
   1 -16  -8    4.14    0.34
  -1 -16   8    3.72    0.30
  -1 -16   8    4.76    0.35
  -1 -16   8    3.99    0.31
  -1  16   7    4.54    0.33
  -1 -16   7    5.51    0.34
   1 -16  -7    4.13    0.34
  -1 -16   7    4.01    0.30
  -1 -16   7    4.34    0.35
  -1  16   6   -0.24    0.17
   1 -16  -6   -0.14    0.21
  -1 -16   6    0.14    0.20
  -1 -16   6    0.05    0.16
  -1 -16   6   -0.20    0.18
  -1  16   5    0.74    0.20
  -1 -16   5    1.10    0.23
  -1 -16   5    0.76    0.17
  -1 -16   5    0.72    0.23
   1 -16  -5    0.71    0.21
  -1  16   4   17.07    0.56
  -1 -16   4   16.79    0.51
  -1 -16   4   16.93    0.62
  -1 -16   4   17.65    0.55
   1 -16  -4   17.33    0.56
  -1  16   3    0.13    0.15
  -1 -16   3    0.29    0.20
  -1 -16   3    0.08    0.20
   1 -16  -3   -0.25    0.20
  -1  16   2   20.99    0.61
  -1 -16   2   20.55    0.62
   1 -16  -2   21.51    0.64
   1  16  -1    2.01    0.22
  -1  16   1    1.86    0.20
  -1 -16   1    2.22    0.25
   1 -16  -1    2.13    0.25
  -1  16   0    2.68    0.24
   1  16   0    2.55    0.23
  -1 -16   0    2.85    0.27
   1 -16   0    2.26    0.26
   1  16   1    8.26    0.36
  -1  16  -1    7.68    0.35
   1 -16   1    7.61    0.38
  -1 -16  -1    7.76    0.36
   1  16   2   19.38    0.58
   1 -16   2   18.70    0.60
   1 -16   2   19.39    0.55
  -1 -16  -2   19.95    0.61
   1  16   3    5.62    0.34
  -1 -16  -3    6.25    0.37
   1 -16   3    6.04    0.38
   1 -16   3    5.17    0.34
   1 -16   3    6.34    0.31
   1  16   4   40.99    1.01
   1 -16   4   40.12    1.00
   1 -16   4   39.66    1.01
   1 -16   4   41.95    1.14
  -1 -16  -4   40.71    1.03
   1  16   5    0.72    0.21
  -1 -16  -5    0.76    0.22
   1 -16   5    0.49    0.18
   1 -16   5    0.47    0.23
   1 -16   5    1.01    0.23
   1  16   6    5.28    0.36
  -1 -16  -6    4.18    0.34
   1 -16   6    4.04    0.32
   1 -16   6    5.10    0.34
   1 -16   6    4.72    0.38
   1  16   7    4.47    0.34
  -1 -16  -7    4.39    0.34
   1 -16   7    4.24    0.33
   1 -16   7    4.04    0.35
   1 -16   7    3.78    0.31
   1  16   8    7.59    0.42
   1 -16   8    7.34    0.39
   1 -16   8    7.41    0.43
  -1 -16  -8    7.62    0.42
   1 -16   8    8.30    0.44
   1  16   9    0.90    0.24
   1 -16   9    0.36    0.22
   1 -16   9    0.35    0.24
   1 -16   9    0.35    0.23
  -1 -16  -9    0.57    0.24
   1  16  10   16.64    0.63
   1 -16  10   17.70    0.67
   1 -16  10   15.67    0.62
   1 -16  10   17.50    0.59
   1  16  11    2.33    0.30
   1 -16  11    3.11    0.31
   1 -16  11    2.51    0.32
   1  16  12    4.63    0.38
   1  16  12    4.67    0.38
   1 -16  12    4.61    0.37
   1  16  13    2.09    0.33
   1  16  13    1.98    0.33
   1 -16  13    2.39    0.32
   1  16  14    2.01    0.34
   1  16  14    2.18    0.34
   1 -16  14    2.32    0.33
   1  16  15    0.18    0.29
   1  16  15    0.43    0.29
   1 -16  15    0.02    0.28
   1  16  16    6.77    0.50
   1  16  16    7.40    0.51
   1 -16  16    7.51    0.48
   1  16  17   -0.03    0.30
   1 -16  17    0.45    0.31
   1  16  18    2.11    0.39
  -1  17  18    3.66    0.44
  -1  17  17    0.27    0.30
  -1  17  16    0.38    0.30
  -1  17  15    2.09    0.34
  -1 -17  15    2.21    0.32
  -1  17  14    8.71    0.51
  -1 -17  14    9.86    0.48
  -1  17  13    0.06    0.25
  -1 -17  13    0.21    0.26
  -1  17  12   12.45    0.56
  -1 -17  12   12.84    0.51
  -1  17  11    6.22    0.42
  -1 -17  11    5.78    0.42
  -1 -17  11    6.04    0.41
  -1  17  10   -0.07    0.22
  -1 -17  10    0.12    0.23
  -1 -17  10    0.39    0.23
  -1  17   9    4.55    0.36
   1 -17  -9    5.68    0.39
  -1 -17   9    4.39    0.35
  -1 -17   9    4.50    0.38
  -1 -17   9    4.13    0.33
  -1  17   8   13.74    0.54
  -1 -17   8   15.25    0.55
  -1 -17   8   15.13    0.59
   1 -17  -8   13.79    0.55
  -1 -17   8   12.61    0.51
  -1  17   7    0.36    0.21
  -1 -17   7    0.25    0.21
  -1 -17   7   -0.02    0.22
   1 -17  -7    0.18    0.23
  -1 -17   7   -0.03    0.18
  -1  17   6   15.79    0.57
  -1 -17   6   16.01    0.55
  -1 -17   6   16.80    0.55
   1 -17  -6   16.62    0.59
  -1 -17   6   17.14    0.64
  -1  17   5    2.89    0.27
   1 -17  -5    2.81    0.30
  -1 -17   5    2.56    0.29
  -1 -17   5    2.47    0.27
  -1  17   4    3.89    0.30
  -1 -17   4    3.83    0.30
   1 -17  -4    4.15    0.33
  -1 -17   4    4.39    0.37
  -1  17   3    0.89    0.19
  -1 -17   3    1.20    0.23
   1 -17  -3    1.09    0.24
  -1  17   2    5.64    0.33
   1 -17  -2    5.28    0.36
  -1 -17   2    5.57    0.35
  -1  17   1    3.29    0.27
   1  17  -1    3.29    0.26
  -1 -17   1    2.67    0.28
   1 -17  -1    3.29    0.29
   1  17   0   16.84    0.53
  -1  17   0   16.22    0.53
   1 -17   0   16.23    0.55
  -1 -17   0   16.54    0.56
   1  17   1    0.12    0.16
  -1  17  -1    0.11    0.16
   1 -17   1    0.10    0.21
  -1 -17  -1    0.03    0.19
   1  17   2    2.86    0.25
   1 -17   2    2.62    0.29
  -1 -17  -2    2.49    0.27
   1  17   3    6.25    0.34
  -1 -17  -3    7.01    0.40
   1 -17   3    7.24    0.38
   1  17   4    1.22    0.22
   1 -17   4    1.23    0.20
   1 -17   4    0.91    0.23
  -1 -17  -4    0.97    0.25
   1  17   5   11.53    0.47
   1 -17   5   10.60    0.44
   1 -17   5   10.82    0.46
  -1 -17  -5   11.27    0.49
   1  17   6   23.63    0.72
   1 -17   6   22.83    0.71
  -1 -17  -6   24.72    0.74
   1 -17   6   24.60    0.73
   1  17   7   -0.01    0.20
   1 -17   7   -0.03    0.19
  -1 -17  -7    0.08    0.23
   1 -17   7    0.01    0.22
   1  17   8    9.90    0.48
   1 -17   8    9.95    0.47
  -1 -17  -8    9.79    0.49
   1 -17   8   10.23    0.46
   1  17   9    3.85    0.34
   1 -17   9    3.77    0.34
   1 -17   9    3.46    0.34
  -1 -17  -9    4.35    0.37
   1  17  10   -0.19    0.21
   1 -17  10   -0.36    0.22
   1 -17  10    0.02    0.23
   1  17  11    2.76    0.34
   1 -17  11    2.97    0.34
   1  17  12    6.81    0.47
   1 -17  12    7.18    0.44
   1  17  13    0.89    0.29
   1 -17  13    0.79    0.29
   1  17  14    7.02    0.50
   1 -17  14    8.17    0.47
   1  17  15    1.94    0.35
   1 -17  15    1.28    0.33
   1  17  16    0.70    0.34
   1 -17  16    0.21    0.31
   1  17  17    0.42    0.32
   1 -17  17    0.63    0.34
  -1  18  17    0.62    0.33
  -1  18  16    7.71    0.53
  -1  18  15   -0.16    0.27
  -1 -18  15   -0.17    0.27
  -1  18  14    1.49    0.33
  -1 -18  14    0.96    0.29
  -1  18  13    2.79    0.35
  -1 -18  13    2.65    0.34
  -1  18  12    2.26    0.33
  -1 -18  12    1.92    0.30
  -1  18  11    1.17    0.28
  -1 -18  11    1.03    0.29
  -1 -18  11    0.93    0.27
  -1  18  10    9.72    0.49
  -1 -18  10   10.08    0.47
  -1  18   9    2.45    0.31
   1 -18  -9    3.46    0.35
  -1 -18   9    3.30    0.35
  -1 -18   9    2.53    0.30
  -1 -18   9    2.75    0.31
  -1  18   8    6.69    0.39
  -1 -18   8    6.68    0.44
   1 -18  -8    7.29    0.44
  -1 -18   8    5.97    0.37
  -1  18   7    7.22    0.41
  -1 -18   7    6.76    0.38
   1 -18  -7    6.70    0.40
  -1  18   6    1.61    0.26
  -1 -18   6    1.72    0.28
   1 -18  -6    2.46    0.31
  -1  18   5    0.74    0.22
  -1 -18   5    0.49    0.24
   1 -18  -5    0.61    0.26
  -1  18   4   14.85    0.54
   1 -18  -4   15.05    0.55
  -1 -18   4   14.80    0.54
  -1  18   3    1.19    0.22
  -1 -18   3    1.21    0.24
   1 -18  -3    1.58    0.28
  -1  18   2   16.57    0.55
  -1 -18   2   15.04    0.53
   1 -18  -2   15.49    0.56
  -1  18   1    2.93    0.27
   1 -18  -1    3.34    0.32
  -1 -18   1    2.70    0.30
   1  18   0    0.51    0.19
  -1  18   0    0.40    0.18
  -1 -18   0    0.33    0.23
   1 -18   0    0.57    0.22
   1  18   1    6.30    0.35
  -1 -18  -1    5.75    0.38
   1 -18   1    5.49    0.38
   1  18   2   10.73    0.44
   1 -18   2   10.11    0.46
  -1 -18  -2   10.78    0.48
   1  18   3    0.25    0.18
  -1 -18  -3    0.19    0.21
   1 -18   3   -0.09    0.22
   1  18   4   22.87    0.69
   1 -18   4   22.08    0.70
  -1 -18  -4   23.08    0.72
   1  18   5    1.46    0.24
   1 -18   5    1.51    0.28
  -1 -18  -5    1.50    0.29
   1  18   6    1.42    0.24
   1 -18   6    1.58    0.24
  -1 -18  -6    1.68    0.27
   1 -18   6    1.25    0.26
   1  18   7   11.23    0.51
   1 -18   7   12.38    0.51
  -1 -18  -7   12.82    0.54
   1 -18   7   11.29    0.49
   1  18   8    2.44    0.30
  -1 -18  -8    2.89    0.34
   1 -18   8    2.36    0.31
   1 -18   8    2.06    0.27
   1  18   9    0.28    0.24
   1 -18   9    0.44    0.26
  -1 -18  -9    0.84    0.28
   1 -18   9    0.62    0.24
   1  18  10   10.31    0.52
   1 -18  10    9.59    0.51
   1 -18  10   10.08    0.48
   1  18  11    1.88    0.30
   1 -18  11    1.29    0.31
   1  18  12    2.22    0.34
   1 -18  12    2.45    0.35
   1  18  13    2.21    0.34
   1 -18  13    1.72    0.33
   1  18  14    0.15    0.29
   1 -18  14    0.18    0.30
   1  18  15    0.27    0.30
   1 -18  15    0.06    0.30
   1  18  16    7.43    0.53
   1 -18  16    7.14    0.49
   1  18  17   -0.05    0.31
  -1  19  17    1.07    0.35
  -1  19  16    0.56    0.35
  -1  19  15    0.89    0.32
  -1 -19  15    1.15    0.33
  -1  19  14    5.67    0.47
  -1 -19  14    6.31    0.46
  -1  19  13    0.00    0.26
  -1 -19  13   -0.09    0.26
  -1  19  12    6.16    0.46
  -1 -19  12    6.21    0.42
  -1  19  11    4.48    0.39
  -1 -19  11    3.85    0.36
  -1  19  10    0.10    0.24
  -1 -19  10    0.21    0.25
  -1  19   9    3.10    0.33
   1 -19  -9    3.93    0.37
  -1 -19   9    4.17    0.36
  -1  19   8    4.34    0.36
  -1 -19   8    4.34    0.36
   1 -19  -8    4.92    0.40
  -1  19   7    0.97    0.23
   1 -19  -7    0.82    0.28
  -1 -19   7    1.02    0.26
  -1  19   6   13.80    0.54
   1 -19  -6   12.74    0.55
  -1 -19   6   12.29    0.51
  -1  19   5    3.23    0.31
  -1 -19   5    3.39    0.32
   1 -19  -5    3.02    0.34
  -1  19   4    1.56    0.24
  -1 -19   4    1.81    0.28
   1 -19  -4    1.81    0.31
  -1  19   3    5.06    0.35
   1 -19  -3    5.67    0.40
  -1 -19   3    5.65    0.38
  -1  19   2   14.61    0.53
  -1 -19   2   12.94    0.53
   1 -19  -2   13.57    0.56
  -1  19   1    0.59    0.21
  -1 -19   1    0.31    0.24
   1 -19  -1    0.94    0.27
  -1 -19   0   38.11    1.00
   1 -19   0   37.31    0.99
   1  19   1    1.20    0.23
  -1 -19  -1    0.79    0.26
   1 -19   1    0.78    0.26
   1  19   2    7.35    0.40
  -1 -19  -2    8.22    0.45
   1 -19   2    7.38    0.43
   1  19   3    8.09    0.41
  -1 -19  -3    7.55    0.44
   1 -19   3    7.56    0.43
   1  19   4    1.70    0.26
  -1 -19  -4    1.70    0.30
   1 -19   4    1.34    0.28
   1  19   5    2.90    0.30
  -1 -19  -5    2.86    0.32
   1 -19   5    2.87    0.32
   1  19   6   10.64    0.49
  -1 -19  -6   10.07    0.50
   1 -19   6   10.12    0.48
   1  19   7    0.33    0.21
  -1 -19  -7    0.37    0.27
   1 -19   7    0.22    0.25
   1  19   8    5.41    0.38
   1 -19   8    5.14    0.40
  -1 -19  -8    6.32    0.44
   1  19   9    3.30    0.35
  -1 -19  -9    2.96    0.36
   1 -19   9    3.17    0.34
   1  19  10   -0.52    0.23
   1 -19  10    0.04    0.25
   1  19  11    1.89    0.32
   1 -19  11    1.22    0.32
   1  19  12    4.31    0.42
   1 -19  12    5.41    0.43
   1  19  13   -0.72    0.26
   1 -19  13   -0.02    0.31
   1  19  14    6.75    0.51
   1 -19  14    7.58    0.50
   1  19  15    1.46    0.36
   1 -19  15    0.82    0.33
   1  19  16    1.23    0.37
   1 -19  16    1.36    0.37
  -1  20  16    4.86    0.48
  -1  20  15    1.77    0.37
  -1 -20  15    1.76    0.36
  -1  20  14    1.26    0.34
  -1 -20  14    1.06    0.32
  -1  20  13    1.70    0.34
  -1 -20  13    2.20    0.34
  -1  20  12    2.46    0.36
  -1 -20  12    2.45    0.35
  -1  20  11    0.85    0.29
  -1 -20  11    0.15    0.27
  -1  20  10    6.94    0.46
  -1 -20  10    6.18    0.43
  -1  20   9    0.13    0.24
  -1 -20   9    0.51    0.28
  -1  20   8    5.16    0.40
   1 -20  -8    4.98    0.42
  -1 -20   8    4.50    0.39
  -1  20   7    6.52    0.42
   1 -20  -7    6.27    0.45
  -1 -20   7    6.52    0.41
  -1  20   6    0.10    0.22
   1 -20  -6    0.06    0.27
  -1 -20   6   -0.04    0.26
  -1  20   5    4.33    0.35
  -1 -20   5    3.78    0.35
   1 -20  -5    4.22    0.39
  -1  20   4   20.66    0.66
  -1 -20   4   18.05    0.66
   1 -20  -4   18.37    0.66
  -1  20   3   -0.14    0.20
   1 -20  -3   -0.24    0.25
  -1 -20   3   -0.09    0.24
  -1  20   2   18.43    0.63
   1 -20  -2   19.22    0.67
  -1 -20   2   17.91    0.64
  -1  20   1    4.79    0.35
   1 -20  -1    4.38    0.38
  -1 -20   1    5.14    0.36
  -1 -20   0   -0.29    0.25
   1 -20   0    0.33    0.26
  -1 -20  -1    4.17    0.36
   1 -20   1    3.36    0.35
   1  20   2   17.61    0.60
   1 -20   2   16.52    0.62
  -1 -20  -2   16.98    0.63
   1  20   3   -0.06    0.19
   1 -20   3    0.15    0.25
  -1 -20  -3    0.11    0.26
   1  20   4   13.06    0.54
  -1 -20  -4   13.43    0.57
   1 -20   4   13.27    0.55
   1  20   5    2.90    0.31
   1 -20   5    3.52    0.35
  -1 -20  -5    3.12    0.36
   1  20   6    1.57    0.28
   1 -20   6    1.51    0.30
  -1 -20  -6    1.91    0.33
   1  20   7    2.18    0.29
  -1 -20  -7    2.00    0.33
   1 -20   7    2.49    0.34
   1  20   8    1.67    0.30
  -1 -20  -8    1.75    0.33
   1 -20   8    1.46    0.32
   1  20   9    0.66    0.27
  -1 -20  -9    0.13    0.25
   1 -20   9    0.66    0.28
   1  20  10    7.57    0.46
   1 -20  10    6.59    0.47
   1  20  11    0.78    0.30
   1 -20  11    0.40    0.30
   1  20  12    4.48    0.43
   1 -20  12    4.42    0.43
   1  20  13    1.54    0.36
   1 -20  13    1.76    0.36
   1  20  14    0.28    0.31
   1 -20  14   -0.18    0.31
   1  20  15    0.90    0.35
   1 -20  15    0.67    0.35
   1 -20  16    3.95    0.43
  -1  21  15    1.04    0.35
  -1 -21  15    0.66    0.34
  -1  21  14    3.61    0.43
  -1 -21  14    3.28    0.39
  -1  21  13   -0.12    0.28
  -1 -21  13   -0.01    0.31
  -1  21  12    5.00    0.44
  -1 -21  12    4.19    0.40
  -1  21  11    1.40    0.33
  -1 -21  11    1.53    0.33
  -1  21  10   -0.31    0.25
  -1 -21  10    0.20    0.29
  -1  21   9    2.31    0.34
  -1 -21   9    1.91    0.32
  -1  21   8    5.58    0.43
   1 -21  -8    6.26    0.47
  -1 -21   8    4.95    0.41
  -1  21   7    0.56    0.26
  -1 -21   7    0.03    0.28
   1 -21  -7    0.30    0.27
  -1  21   6   11.47    0.50
  -1 -21   6   10.03    0.51
   1 -21  -6   11.02    0.55
  -1  21   5    1.97    0.27
  -1 -21   5    1.10    0.30
   1 -21  -5    1.85    0.31
  -1  21   4    3.14    0.33
   1 -21  -4    2.42    0.35
  -1 -21   4    1.95    0.32
  -1  21   3    6.77    0.42
   1 -21  -3    6.98    0.46
  -1 -21   3    6.49    0.43
  -1  21   2    5.71    0.36
  -1 -21   2    5.83    0.42
   1 -21  -2    5.17    0.42
  -1 -21   1    0.88    0.29
   1 -21  -1    0.94    0.28
   1 -21   0   22.37    0.76
  -1 -21   0   23.10    0.76
  -1 -21  -1    2.51    0.35
   1 -21   1    2.45    0.34
  -1 -21  -2    6.41    0.44
   1 -21   2    5.10    0.41
   1  21   3    6.49    0.38
  -1 -21  -3    6.67    0.45
   1 -21   3    6.18    0.43
   1  21   4    0.98    0.25
   1 -21   4    1.07    0.31
  -1 -21  -4    1.48    0.32
   1  21   5    1.23    0.25
  -1 -21  -5    1.19    0.31
   1 -21   5    1.42    0.31
   1  21   6    9.34    0.49
   1 -21   6    9.64    0.50
  -1 -21  -6    9.44    0.52
   1  21   7    0.52    0.26
  -1 -21  -7    0.49    0.30
   1 -21   7    1.14    0.31
   1  21   8    6.42    0.46
   1 -21   8    6.60    0.45
  -1 -21  -8    7.18    0.49
   1  21   9    2.98    0.35
   1 -21   9    2.80    0.36
   1  21  10   -0.03    0.27
   1 -21  10   -0.52    0.29
   1  21  11    3.44    0.40
   1 -21  11    3.46    0.41
   1  21  12    3.50    0.42
   1 -21  12    2.41    0.39
   1  21  13    0.22    0.31
   1 -21  13    0.72    0.36
   1  21  14    4.05    0.45
   1 -21  14    4.66    0.46
   1  21  15    0.80    0.36
   1 -21  15    1.50    0.37
  -1 -22  15    0.50    0.34
  -1  22  14    0.38    0.34
  -1 -22  14    0.70    0.35
  -1  22  13    1.05    0.35
  -1 -22  13    2.17    0.38
  -1  22  12    0.02    0.29
  -1 -22  12    0.88    0.34
  -1  22  11    0.18    0.29
  -1 -22  11    0.86    0.33
  -1  22  10    8.10    0.49
  -1 -22  10    8.28    0.51
  -1  22   9   -0.02    0.25
  -1 -22   9    0.13    0.30
  -1  22   8    2.81    0.35
  -1 -22   8    2.86    0.38
   1 -22  -8    3.03    0.40
  -1  22   7    4.32    0.38
   1 -22  -7    4.51    0.43
  -1 -22   7    3.85    0.39
  -1  22   6    0.58    0.26
   1 -22  -6    0.90    0.32
  -1 -22   6    0.56    0.28
  -1  22   5    4.71    0.39
  -1 -22   5    4.08    0.39
   1 -22  -5    4.98    0.44
  -1  22   4   11.87    0.53
  -1 -22   4   10.33    0.53
   1 -22  -4   12.07    0.58
  -1  22   3   -0.04    0.22
   1 -22  -3   -0.02    0.29
  -1 -22   3   -0.17    0.27
   1 -22  -2    8.58    0.52
  -1 -22   2    8.26    0.49
   1 -22  -1    4.38    0.41
  -1 -22   1    4.26    0.40
  -1 -22   0   -0.11    0.27
   1 -22   0    0.29    0.29
  -1 -22  -1    6.18    0.46
   1 -22   1    7.15    0.47
  -1 -22  -2    4.96    0.43
   1 -22   2    4.83    0.42
   1 -22   3   -0.06    0.27
  -1 -22  -3   -0.22    0.28
   1  22   4   12.59    0.53
  -1 -22  -4   12.23    0.56
   1 -22   4   11.22    0.56
   1  22   5    3.02    0.34
   1 -22   5    2.93    0.36
  -1 -22  -5    2.43    0.37
   1  22   6    0.06    0.24
   1 -22   6    0.14    0.29
  -1 -22  -6   -0.04    0.29
   1  22   7    1.42    0.30
   1 -22   7    1.55    0.34
  -1 -22  -7    1.62    0.35
   1  22   8    4.43    0.41
   1 -22   8    4.56    0.44
  -1 -22  -8    5.08    0.46
   1  22   9    0.16    0.25
   1 -22   9    0.12    0.31
   1  22  10    5.45    0.46
   1 -22  10    6.11    0.49
   1  22  11    0.25    0.31
   1 -22  11    0.18    0.33
   1  22  12    1.47    0.36
   1 -22  12    1.57    0.38
   1  22  13    1.63    0.38
   1 -22  13    1.21    0.37
   1  22  14    0.35    0.36
   1 -22  14    0.52    0.37
  -1  23  14    2.86    0.44
  -1 -23  14    4.11    0.44
  -1  23  13    0.26    0.32
  -1 -23  13    0.08    0.33
  -1  23  12    3.74    0.44
  -1 -23  12    3.31    0.41
  -1  23  11    1.08    0.33
  -1 -23  11    1.09    0.35
  -1  23  10   -0.30    0.28
  -1 -23  10    0.14    0.32
  -1  23   9    2.83    0.37
  -1 -23   9    2.69    0.38
  -1  23   8    7.10    0.49
   1 -23  -8    7.41    0.53
  -1 -23   8    6.24    0.46
  -1  23   7    1.00    0.30
  -1 -23   7    1.14    0.32
   1 -23  -7    1.04    0.35
  -1  23   6    5.20    0.41
  -1 -23   6    4.11    0.40
   1 -23  -6    5.25    0.46
  -1  23   5    1.00    0.28
   1 -23  -5    0.95    0.34
  -1 -23   5    0.65    0.30
  -1  23   4    0.18    0.24
   1 -23  -4    0.36    0.31
  -1 -23   4    0.32    0.29
   1 -23  -3    4.75    0.45
  -1 -23   3    4.58    0.41
  -1 -23   2    1.79    0.34
   1 -23  -2    1.01    0.34
   1 -23  -1    0.34    0.31
  -1 -23   1    0.33    0.30
   1 -23   0    3.68    0.41
  -1 -23   0    3.95    0.40
  -1 -23  -1    0.70    0.32
   1 -23   1    1.07    0.33
  -1 -23  -2    4.54    0.43
   1 -23   2    4.90    0.43
  -1 -23  -3    7.05    0.50
   1 -23   3    6.92    0.49
  -1 -23  -4    0.02    0.31
   1 -23   4    0.50    0.30
   1  23   5    0.28    0.25
  -1 -23  -5   -0.34    0.29
   1 -23   5    0.42    0.30
   1  23   6    7.52    0.48
   1 -23   6    6.99    0.49
  -1 -23  -6    7.20    0.48
   1  23   7    0.18    0.24
  -1 -23  -7   -0.25    0.31
   1 -23   7    0.07    0.30
   1  23   8    6.13    0.47
   1 -23   8    4.87    0.47
  -1 -23  -8    7.04    0.52
   1  23   9    3.18    0.37
   1 -23   9    3.44    0.42
   1  23  10   -0.15    0.28
   1 -23  10   -0.06    0.32
   1  23  11    2.71    0.41
   1 -23  11    2.66    0.42
   1  23  12    2.90    0.42
   1 -23  12    3.70    0.46
   1  23  13   -0.42    0.31
   1 -23  13   -0.40    0.35
  -1  24  13    2.61    0.42
  -1 -24  13    2.42    0.43
  -1  24  12    0.73    0.34
  -1 -24  12    1.32    0.38
  -1  24  11   -0.68    0.28
  -1 -24  11    0.23    0.34
  -1  24  10    6.97    0.53
  -1 -24  10    7.84    0.54
  -1  24   9   -0.25    0.28
  -1 -24   9   -0.02    0.32
  -1  24   8    0.74    0.30
   1 -24  -8    0.52    0.35
  -1 -24   8    1.01    0.36
  -1  24   7    3.81    0.38
  -1 -24   7    3.87    0.43
   1 -24  -7    5.00    0.47
  -1  24   6    0.65    0.29
  -1 -24   6    0.56    0.32
   1 -24  -6    0.53    0.35
  -1 -24   5    2.16    0.39
   1 -24  -5    2.00    0.37
  -1 -24   4    5.67    0.46
   1 -24  -4    5.99    0.50
  -1 -24   3   -0.02    0.30
   1 -24  -3   -0.22    0.32
  -1 -24   2    3.59    0.41
   1 -24  -2    3.75    0.43
  -1 -24   1    2.11    0.37
   1 -24  -1    2.35    0.39
  -1 -24   0    0.41    0.31
   1 -24   0    0.35    0.33
   1 -24   1    2.73    0.39
  -1 -24  -1    2.29    0.38
  -1 -24  -2    2.03    0.38
   1 -24   2    1.92    0.37
   1 -24   3    0.09    0.32
  -1 -24  -3   -0.09    0.32
  -1 -24  -4    8.00    0.54
   1 -24   4    6.51    0.51
   1 -24   5    1.82    0.37
  -1 -24  -5    1.64    0.35
   1  24   6    1.48    0.32
  -1 -24  -6    1.24    0.37
   1 -24   6    2.14    0.38
   1  24   7    2.92    0.38
   1 -24   7    3.35    0.43
  -1 -24  -7    3.17    0.44
   1  24   8    2.69    0.38
   1 -24   8    2.03    0.41
  -1 -24  -8    3.55    0.45
   1  24   9    0.92    0.32
   1 -24   9    0.29    0.35
   1  24  10    7.58    0.54
   1 -24  10    6.47    0.53
   1  24  11   -0.06    0.32
   1 -24  11   -0.16    0.35
   1  24  12    1.36    0.37
   1 -24  12    1.44    0.41
  -1  25  12    3.88    0.47
  -1 -25  12    4.23    0.47
  -1  25  11    1.10    0.36
  -1 -25  11    1.59    0.41
  -1  25  10   -0.45    0.29
  -1 -25  10   -0.51    0.34
  -1  25   9    1.66    0.36
  -1 -25   9    1.78    0.40
  -1  25   8    3.65    0.42
  -1 -25   8    3.03    0.44
  -1  25   7    0.18    0.30
   1 -25  -7   -0.08    0.35
  -1 -25   7    0.36    0.35
   1 -25  -6    5.92    0.53
  -1 -25   6    5.40    0.47
   1 -25  -5    1.22    0.39
  -1 -25   5    0.95    0.35
  -1 -25   4    0.50    0.34
   1 -25  -4    0.17    0.35
  -1 -25   3    2.59    0.40
   1 -25  -3    2.81    0.40
  -1 -25   2    1.68    0.37
   1 -25  -2    1.01    0.36
   1 -25  -1   -0.02    0.33
  -1 -25   1    0.61    0.34
   1 -25   0    3.83    0.45
  -1 -25   0    4.59    0.46
  -1 -25  -1    1.02    0.36
   1 -25   1    0.49    0.34
   1 -25   2    2.22    0.40
  -1 -25  -2    1.92    0.39
  -1 -25  -3    4.20    0.46
   1 -25   3    4.34    0.46
  -1 -25  -4   -0.42    0.33
   1 -25   4   -0.21    0.32
  -1 -25  -5    2.19    0.41
   1 -25   5    2.00    0.39
  -1 -25  -6    7.07    0.55
   1 -25   6    6.71    0.53
   1 -25   7    0.26    0.36
  -1 -25  -7   -0.20    0.36
   1  25   8    2.03    0.37
   1 -25   8    2.62    0.44
  -1 -25  -8    2.85    0.45
   1  25   9    1.41    0.36
   1 -25   9    1.86    0.43
   1  25  10   -0.39    0.30
   1 -25  10    0.22    0.38
   1  25  11    0.98    0.37
   1 -25  11    1.52    0.43
  -1  26  11    1.15    0.37
  -1  26  10    4.98    0.49
  -1 -26  10    4.34    0.49
  -1  26   9   -0.06    0.31
  -1 -26   9    0.10    0.37
  -1  26   8    1.75    0.38
  -1 -26   8    2.18    0.41
  -1 -26   7    2.03    0.42
   1 -26  -7    2.58    0.45
  -1 -26   6    0.57    0.36
   1 -26  -6    0.87    0.40
  -1 -26   5    1.40    0.38
   1 -26  -5    0.78    0.40
  -1 -26   4    3.02    0.44
   1 -26  -4    3.64    0.47
   1 -26  -3    0.01    0.35
  -1 -26   3   -0.18    0.33
   1 -26  -2    3.27    0.45
  -1 -26   2    3.75    0.45
  -1 -26   1    1.81    0.39
   1 -26  -1    3.29    0.45
  -1 -26   0   -0.03    0.36
   1 -26   0   -0.47    0.33
   1 -26   1    3.52    0.46
  -1 -26  -1    4.36    0.48
  -1 -26  -2    1.78    0.41
   1 -26   2    1.51    0.41
  -1 -26  -3    0.23    0.32
   1 -26   3   -0.06    0.35
   1 -26   4    4.30    0.47
  -1 -26  -4    5.55    0.52
  -1 -26  -5    0.44    0.38
   1 -26   5    0.74    0.38
  -1 -26  -6    0.53    0.40
   1 -26   6    0.90    0.39
  -1 -26  -7    5.16    0.53
   1 -26   7    5.14    0.50
   1 -26   8    1.88    0.42
   1 -26   9    0.04    0.36
   1  26  10    5.27    0.50
  -1 -27   8    2.06    0.43
  -1 -27   7    0.09    0.38
   1 -27  -7    0.13    0.40
   1 -27  -6    4.90    0.53
  -1 -27   6    3.72    0.46
  -1 -27   5    2.00    0.43
   1 -27  -5    0.99    0.41
   1 -27  -4    0.11    0.39
  -1 -27   4    0.59    0.38
  -1 -27   3    2.13    0.43
   1 -27  -3    2.53    0.45
  -1 -27   2    1.82    0.41
   1 -27  -2    2.04    0.44
  -1 -27   1   -0.10    0.35
   1 -27  -1    0.81    0.39
  -1 -27   0    4.26    0.49
   1 -27   0    4.96    0.52
   1 -27   1    0.64    0.38
  -1 -27  -1    0.05    0.37
  -1 -27  -2    1.70    0.42
   1 -27   2    0.71    0.41
   1 -27   3    3.44    0.47
  -1 -27  -3    3.66    0.49
  -1 -27  -4    0.71    0.40
   1 -27   4   -0.47    0.34
  -1 -27  -5    2.66    0.46
   1 -27   5    2.48    0.44
  -1 -27  -6    3.67    0.50
   1 -27   6    3.78    0.50
  -1 -27  -7    0.23    0.41
   1 -27   7    0.04    0.36
   1 -28  -6    0.12    0.43
   1 -28  -5    1.15    0.43
  -1 -28   5    1.35    0.41
   1 -28  -4    3.52    0.51
  -1 -28   4    1.87    0.46
   1 -28  -3    0.36    0.40
  -1 -28   3   -0.02    0.37
  -1 -28   2    3.85    0.49
   1 -28  -2    3.54    0.50
  -1 -28   1    1.46    0.43
   1 -28  -1    1.81    0.45
   1 -28   0    0.47    0.39
  -1 -28   0    0.02    0.38
  -1 -28  -1    3.62    0.48
   1 -28   1    2.52    0.49
   1 -28   2    3.43    0.48
  -1 -28  -2    3.68    0.52
  -1 -28  -3    0.02    0.39
   1 -28   3   -0.41    0.39
   1 -28   4    1.84    0.46
  -1 -28  -4    1.93    0.46
  -1 -28  -5    1.33    0.44
  -1 -28  -6    0.30    0.42
  -1 -28  -7    2.08    0.47
   2   0 -22    2.33    0.33
   2   0 -21    0.14    0.25
   2   0 -20   18.22    0.65
  -2   0  20   19.96    0.62
   2   0 -19   -0.17    0.20
  -2   0  19   -0.04    0.19
   2   0 -18    5.69    0.38
  -2   0  18    6.49    0.36
   2   0 -17   -0.20    0.17
  -2   0  17   -0.08    0.21
  -2   0  17    0.12    0.17
  -2   0  16    0.90    0.19
  -2   0  16    1.10    0.24
  -2   0  15    0.01    0.14
  -2   0  15   -0.02    0.19
   2   0 -14   14.80    0.43
  -2   0  14   15.62    0.57
  -2   0  14   14.49    0.44
  -2   0  13   -0.07    0.12
   2   0 -13   -0.08    0.11
  -2   0  13    0.04    0.16
   2   0 -12   28.02    0.63
  -2   0  12   27.16    0.78
  -2   0  12   28.38    0.66
  -2   0  11   -0.06    0.13
   2   0 -11    0.00    0.09
  -2   0  11   -0.05    0.09
  -2   0  10   -0.03    0.13
  -2   0  10   -0.03    0.09
   2   0 -10   -0.06    0.08
  -2   0   9    0.00    0.08
   2   0  -9   -0.07    0.06
  -2   0   9    0.07    0.11
  -2   0   8    1.96    0.17
  -2   0   8    2.45    0.14
  -2   0   7    0.07    0.07
  -2   0   7    0.00    0.10
  -2   0   6  180.62    3.55
  -2   0   6  190.99    3.87
  -2   0   5   -0.03    0.04
   2   0  -5   -0.07    0.07
  -2   0   5    0.04    0.07
   2   0  -4    7.11    0.22
  -2   0   4    6.65    0.17
  -2   0   4    6.68    0.21
  -2   0   4    6.44    0.16
   2   0  -3   -0.21    0.05
   2   0  -1   -0.20    0.01
   2   0   1   -0.09    0.03
  -2   0  -2   14.87    0.34
   2   0   2   14.84    0.34
  -2   0  -3   -0.03    0.06
   2   0   3   -0.05    0.06
  -2   0  -4   11.73    0.34
   2   0   4   11.10    0.30
  -2   0  -4   11.74    0.29
  -2   0  -4   11.28    0.30
   2   0   5   -0.16    0.08
  -2   0  -5    0.05    0.09
  -2   0  -5   -0.02    0.08
  -2   0  -5    0.03    0.08
  -2   0  -6   44.92    0.93
  -2   0  -6   44.01    0.94
   2   0   6   43.57    0.95
  -2   0  -6   46.08    1.07
  -2   0  -7   -0.07    0.09
   2   0   7   -0.16    0.11
   2   0   7   -0.17    0.10
   2   0   8   33.86    0.79
  -2   0  -8   34.44    0.76
   2   0   8   35.82    0.86
   2   0   9   -0.08    0.12
  -2   0  -9    0.08    0.10
   2   0   9   -0.03    0.11
  -2   0 -10    8.91    0.32
   2   0  10    8.81    0.36
   2   0  10    8.33    0.33
   2   0  11   -0.19    0.14
   2   0  11   -0.12    0.15
   2   0  12   24.77    0.75
   2   0  12   25.50    0.68
   2   0  13    0.05    0.16
   2   0  13    0.16    0.18
   2   0  14   29.80    0.89
   2   0  14   29.69    0.80
   2   0  15    0.10    0.20
   2   0  15    0.24    0.22
  -2   0 -16    2.20    0.28
   2   0  16    2.03    0.29
   2   0  16    2.63    0.32
  -2   0 -17   -0.06    0.22
   2   0  17    0.10    0.23
  -2   0 -18    7.50    0.49
   2   0  18    7.68    0.46
   2   0  19   -0.35    0.26
  -2   0 -19   -0.17    0.26
   2   0  20    8.60    0.51
   2   0  21    0.10    0.31
   2   0  22    0.64    0.34
   2   1 -22    9.07    0.52
   2  -1 -22    7.91    0.50
  -2   1  21    0.25    0.24
   2   1 -21    0.05    0.24
   2  -1 -21   -0.19    0.24
   2   1 -20   -0.13    0.24
  -2   1  20   -0.03    0.23
   2  -1 -20    0.16    0.25
  -2   1  19   -0.32    0.19
   2   1 -19    0.27    0.22
   2  -1 -19   -0.26    0.21
  -2  -1  19    0.10    0.20
   2   1 -18   12.38    0.48
  -2   1  18   12.51    0.47
  -2  -1  18   12.56    0.46
   2  -1 -18   12.03    0.49
  -2   1  17    0.24    0.22
  -2   1  17    0.28    0.18
   2  -1 -17    0.30    0.19
  -2  -1  17    0.23    0.18
  -2  -1  17    0.22    0.21
  -2   1  16   16.78    0.63
  -2   1  16   18.09    0.53
  -2  -1  16   16.64    0.65
   2  -1 -16   16.78    0.54
  -2  -1  16   17.81    0.52
   2   1 -15    0.56    0.15
  -2   1  15    0.55    0.17
  -2   1  15    0.64    0.21
  -2  -1  15    0.54    0.20
   2  -1 -15    0.62    0.17
  -2  -1  15    0.35    0.16
  -2   1  14    4.94    0.34
  -2   1  14    5.24    0.27
   2   1 -14    5.67    0.26
   2  -1 -14    5.06    0.29
   2  -1 -14    5.55    0.28
  -2  -1  14    5.05    0.36
  -2  -1  14    5.24    0.28
  -2   1  13   -0.10    0.14
   2   1 -13   -0.05    0.11
  -2   1  13   -0.01    0.12
  -2  -1  13    0.02    0.12
  -2  -1  13    0.11    0.17
   2  -1 -13   -0.01    0.12
  -2   1  12    2.99    0.21
   2   1 -12    2.84    0.19
  -2   1  12    3.19    0.26
  -2  -1  12    2.83    0.25
   2  -1 -12    3.11    0.20
  -2  -1  12    2.76    0.18
  -2   1  11    0.11    0.10
  -2   1  11    0.05    0.13
   2   1 -11    0.10    0.08
  -2  -1  11   -0.01    0.10
  -2  -1  11    0.05    0.13
   2  -1 -11    0.12    0.09
  -2   1  10   73.59    1.68
   2   1 -10   74.81    1.45
  -2   1  10   73.52    1.51
   2  -1 -10   76.79    1.47
  -2  -1  10   74.73    1.50
  -2  -1  10   73.46    1.69
   2   1  -9    0.04    0.06
  -2   1   9   -0.05    0.11
  -2   1   9    0.10    0.09
  -2  -1   9   -0.04    0.11
   2  -1  -9    0.05    0.07
  -2  -1   9    0.24    0.08
  -2   1   8    6.53    0.28
  -2   1   8    6.56    0.22
  -2  -1   8    6.79    0.21
  -2  -1   8    6.48    0.29
  -2   1   7    0.33    0.08
  -2   1   7   -0.04    0.10
  -2  -1   7    0.29    0.07
  -2  -1   7    0.15    0.11
   2  -1  -7    0.27    0.05
  -2   1   6    3.57    0.14
  -2   1   6    3.04    0.18
   2  -1  -6    3.33    0.11
  -2  -1   6    3.78    0.12
  -2  -1   6    3.03    0.18
  -2   1   5    8.63    0.26
   2   1  -5    8.78    0.27
  -2   1   5    8.79    0.21
   2  -1  -5    8.59    0.27
  -2  -1   5    8.46    0.19
   2  -1  -5    8.51    0.21
  -2  -1   5    8.80    0.27
  -2   1   4  709.77   13.76
   2   1  -4  719.04   14.86
   2  -1  -4  721.92   15.61
   2  -1  -4  729.58   14.89
   2   1  -3   -0.07    0.05
  -2   1   3   -0.13    0.03
  -2   1   3   -0.06    0.03
   2  -1  -3   -0.06    0.03
  -2  -1   3    0.01    0.06
   2  -1  -3   -0.09    0.04
   2   1  -2  175.08    3.57
   2  -1  -2  172.63    3.77
   2  -1   0   -0.01    0.05
  -2   1  -1    3.71    0.14
   2   1   1    3.36    0.12
   2  -1   1    3.91    0.15
   2   1   2  154.77    3.02
  -2   1  -2  156.01    3.44
   2  -1   2  161.50    3.44
   2  -1   2  157.86    3.02
  -2  -1  -2  153.07    3.02
   2   1   3    3.16    0.13
  -2   1  -3    3.10    0.14
  -2   1  -3    3.39    0.16
   2  -1   3    3.22    0.14
  -2  -1  -3    2.82    0.14
  -2   1  -4  108.02    2.34
  -2   1  -4  103.30    2.05
   2   1   4  102.68    2.06
  -2   1  -4  106.66    2.02
   2  -1   4  103.67    2.06
  -2  -1  -4  103.21    2.05
  -2   1  -5    0.22    0.09
   2   1   5    0.14    0.09
  -2   1  -5    0.21    0.08
  -2   1  -5    0.21    0.09
   2  -1   5    0.23    0.09
  -2  -1  -5    0.09    0.08
  -2  -1  -5    0.21    0.09
  -2   1  -6    0.26    0.10
   2   1   6    0.29    0.11
  -2   1  -6    0.42    0.10
   2   1   6    0.46    0.12
  -2   1  -6    0.27    0.11
  -2  -1  -6    0.37    0.10
  -2  -1  -6    0.38    0.10
   2  -1   6    0.31    0.12
   2   1   7    1.78    0.16
  -2   1  -7    1.42    0.13
   2   1   7    1.21    0.14
  -2  -1  -7    1.43    0.13
   2  -1   7    1.65    0.15
   2  -1   7    1.45    0.16
  -2  -1  -7    1.53    0.13
   2   1   8   10.89    0.35
   2   1   8   11.34    0.38
  -2   1  -8   11.04    0.34
   2  -1   8   11.24    0.40
   2  -1   8   10.87    0.35
  -2  -1  -8   11.70    0.34
   2   1   9    0.37    0.13
  -2   1  -9    0.70    0.12
   2   1   9    0.26    0.12
   2  -1   9    0.43    0.14
   2  -1   9    0.30    0.13
  -2  -1  -9    0.34    0.12
   2   1  10   50.86    1.24
   2   1  10   50.96    1.14
  -2   1 -10   51.01    1.10
   2  -1  10   51.50    1.14
  -2  -1 -10   53.87    1.11
   2  -1  10   50.72    1.25
   2   1  11    0.37    0.15
   2   1  11    0.36    0.17
   2  -1  11    0.30    0.15
   2  -1  11    0.46    0.18
   2   1  12   16.45    0.57
   2   1  12   16.37    0.52
   2  -1  12   16.63    0.57
   2  -1  12   16.04    0.51
   2   1  13    0.07    0.18
   2   1  13   -0.05    0.18
   2  -1  13   -0.18    0.18
   2  -1  13   -0.17    0.17
   2   1  14    0.81    0.21
   2   1  14    0.68    0.22
   2  -1  14    0.71    0.22
   2  -1  14    0.88    0.22
   2   1  15    0.44    0.22
   2   1  15    0.07    0.21
   2  -1  15    0.40    0.21
  -2  -1 -15    0.28    0.19
   2  -1  15    0.51    0.24
   2   1  16   20.89    0.75
   2   1  16   20.90    0.66
  -2  -1 -16   21.32    0.68
   2  -1  16   21.09    0.77
   2  -1  16   19.56    0.65
   2   1  17   -0.10    0.23
   2  -1  17    0.00    0.23
  -2  -1 -17    0.52    0.24
   2   1  18    5.93    0.42
  -2   1 -18    5.79    0.41
  -2  -1 -18    5.38    0.41
   2  -1  18    5.78    0.42
  -2   1 -19   -0.24    0.25
   2   1  19    0.28    0.26
   2  -1  19    0.13    0.26
   2   1  20    0.16    0.28
   2  -1  20    0.08    0.27
   2   1  21   -0.11    0.28
   2  -1  21   -0.02    0.28
   2   1  22    4.10    0.44
   2  -1  22    3.94    0.41
   2   2 -22    1.94    0.32
   2  -2 -22    2.02    0.34
   2   2 -21    0.11    0.25
  -2   2  21    0.19    0.25
   2  -2 -21    0.16    0.25
   2   2 -20   14.33    0.57
  -2   2  20   14.07    0.54
   2  -2 -20   14.05    0.57
  -2   2  19    0.67    0.22
   2  -2 -19    0.52    0.22
  -2  -2  19    0.62    0.21
  -2   2  18    4.78    0.35
   2  -2 -18    5.06    0.38
  -2  -2  18    5.63    0.34
  -2   2  17    0.53    0.23
  -2   2  17    0.53    0.20
  -2  -2  17    0.67    0.19
  -2  -2  17    0.65    0.26
   2  -2 -17    0.76    0.20
  -2   2  16    0.96    0.19
  -2   2  16    0.84    0.24
   2  -2 -16    1.04    0.20
  -2  -2  16    0.74    0.23
  -2  -2  16    1.06    0.19
  -2   2  15    0.42    0.16
  -2   2  15    0.43    0.20
   2   2 -15    0.56    0.14
   2  -2 -15    0.50    0.17
  -2  -2  15    0.57    0.16
  -2  -2  15    0.42    0.21
  -2   2  14   22.44    0.60
   2   2 -14   22.39    0.55
  -2   2  14   21.65    0.70
   2  -2 -14   22.61    0.60
  -2  -2  14   21.80    0.71
  -2  -2  14   23.15    0.57
  -2   2  13    0.00    0.13
   2   2 -13    0.18    0.11
  -2   2  13    0.18    0.16
  -2  -2  13    0.21    0.16
   2  -2 -13   -0.12    0.13
  -2  -2  13   -0.09    0.12
   2  -2 -13    0.07    0.12
  -2   2  12   31.29    0.72
   2   2 -12   30.38    0.66
  -2   2  12   28.97    0.81
   2  -2 -12   30.81    0.69
  -2  -2  12   30.04    0.84
   2  -2 -12   30.30    0.70
  -2  -2  12   30.48    0.69
  -2   2  11    0.16    0.11
   2   2 -11    0.21    0.08
  -2   2  11    0.24    0.13
  -2  -2  11   -0.01    0.10
   2  -2 -11    0.01    0.09
   2  -2 -11    0.10    0.10
  -2  -2  11    0.10    0.13
  -2   2  10    1.11    0.13
  -2   2  10    0.93    0.15
   2   2 -10    1.11    0.09
  -2  -2  10    1.18    0.17
  -2  -2  10    1.28    0.12
   2  -2 -10    1.11    0.11
   2  -2 -10    0.88    0.12
   2   2  -9    0.21    0.05
  -2   2   9    0.17    0.11
  -2   2   9    0.27    0.09
  -2  -2   9    0.12    0.12
   2  -2  -9    0.22    0.08
   2  -2  -9    0.35    0.09
  -2  -2   9    0.28    0.08
  -2   2   8   36.99    0.87
  -2   2   8   36.09    0.78
   2  -2  -8   37.14    0.76
  -2  -2   8   35.68    0.89
  -2  -2   8   37.16    0.75
   2  -2  -8   36.16    0.75
  -2   2   7    8.98    0.25
  -2   2   7    8.55    0.30
  -2  -2   7    9.01    0.31
   2  -2  -7    8.46    0.25
   2  -2  -7    8.92    0.25
  -2  -2   7    8.83    0.23
  -2  -2   7    8.44    0.25
  -2   2   6  118.19    2.30
  -2   2   6  119.47    2.49
   2  -2  -6  118.29    2.60
  -2  -2   6  118.41    2.51
   2  -2  -6  118.79    2.26
  -2  -2   6  117.93    2.57
  -2  -2   6  117.52    2.27
  -2   2   5    7.92    0.20
   2  -2  -5    7.11    0.19
  -2  -2   5    7.22    0.25
   2  -2  -5    7.64    0.22
   2  -2  -5    7.41    0.23
  -2   2   4   18.07    0.39
   2   2  -4   17.71    0.44
   2  -2  -4   17.98    0.43
   2  -2  -4   17.77    0.37
   2  -2  -4   17.53    0.43
  -2  -2   4   17.54    0.44
   2   2  -3   40.53    0.86
  -2   2   3   38.83    0.89
  -2   2   3   37.02    0.78
   2  -2  -3   39.60    0.76
   2  -2  -3   39.16    0.89
  -2   2   2    0.28    0.04
   2  -2  -2    0.33    0.05
   2  -2  -2    0.65    0.07
  -2   2   0  151.12    3.31
   2  -2   0  151.34    3.31
  -2   2  -1    5.10    0.18
   2   2   1    5.00    0.16
   2  -2   1    4.86    0.18
  -2  -2  -1    5.41    0.16
   2  -2   1    5.11    0.16
  -2   2  -2   28.28    0.68
   2   2   2   28.08    0.60
   2  -2   2   28.14    0.68
  -2  -2  -2   27.76    0.59
  -2  -2  -2   28.53    0.60
   2  -2   2   28.96    0.60
   2   2   3   24.62    0.54
  -2   2  -3   24.44    0.54
  -2   2  -3   24.28    0.61
  -2   2  -3   25.43    0.53
   2  -2   3   23.98    0.54
  -2  -2  -3   25.38    0.53
   2  -2   3   25.71    0.62
  -2  -2  -3   24.02    0.54
  -2   2  -4    9.92    0.27
  -2   2  -4   10.44    0.31
   2   2   4    9.86    0.28
  -2   2  -4   10.20    0.27
  -2  -2  -4    9.68    0.27
   2  -2   4   10.18    0.28
  -2  -2  -4   10.25    0.28
   2  -2   4   10.13    0.32
  -2   2  -5    2.88    0.17
   2   2   5    2.87    0.18
  -2   2  -5    3.22    0.18
  -2   2  -5    3.21    0.18
   2  -2   5    3.09    0.18
   2  -2   5    3.32    0.20
  -2  -2  -5    3.13    0.17
   2   2   6  111.91    2.34
  -2   2  -6  107.33    2.17
  -2   2  -6  110.05    2.46
   2   2   6  108.95    2.19
  -2   2  -6  113.29    2.14
   2  -2   6  108.10    2.18
  -2  -2  -6  110.06    2.15
  -2  -2  -6  109.26    2.18
   2   2   7    5.30    0.24
   2   2   7    5.18    0.24
  -2   2  -7    5.09    0.23
   2  -2   7    5.19    0.24
  -2  -2  -7    4.93    0.22
  -2  -2  -7    5.54    0.23
   2   2   8   72.72    1.53
   2   2   8   72.25    1.64
  -2   2  -8   74.71    1.49
   2  -2   8   73.57    1.67
  -2  -2  -8   74.22    1.51
   2  -2   8   73.66    1.52
  -2  -2  -8   74.13    1.49
  -2   2  -9    0.70    0.13
   2   2   9    0.50    0.14
   2   2   9    0.39    0.13
   2  -2   9    0.36    0.14
   2  -2   9    0.64    0.15
  -2   2 -10    0.82    0.15
   2   2  10    0.87    0.16
   2   2  10    0.64    0.16
   2  -2  10    0.52    0.16
   2  -2  10    0.73    0.17
   2   2  11    6.54    0.34
   2   2  11    7.54    0.33
   2  -2  11    7.56    0.33
   2  -2  11    6.96    0.37
  -2  -2 -11    7.33    0.32
   2   2  12   20.59    0.60
   2   2  12   21.43    0.65
   2  -2  12   21.08    0.60
   2  -2  12   20.98    0.67
  -2  -2 -12   20.70    0.60
   2   2  13    0.35    0.18
   2   2  13    0.40    0.20
   2  -2  13    0.58    0.20
  -2  -2 -13    0.42    0.18
   2  -2  13    0.35    0.21
   2   2  14   26.09    0.74
   2   2  14   25.33    0.79
   2  -2  14   26.19    0.82
   2  -2  14   25.30    0.72
  -2  -2 -14   25.86    0.72
   2   2  15    0.51    0.22
   2   2  15    0.20    0.21
   2  -2  15    0.25    0.24
   2  -2  15    0.34    0.21
  -2  -2 -15    0.36    0.21
   2   2  16    3.67    0.36
   2   2  16    3.83    0.34
   2  -2  16    3.57    0.38
  -2  -2 -16    3.46    0.32
   2  -2  16    3.80    0.33
   2   2  17   -0.09    0.23
   2   2  17   -0.11    0.23
   2  -2  17    0.14    0.23
  -2  -2 -17    0.05    0.22
   2   2  18    7.44    0.43
   2  -2  18    7.08    0.44
  -2  -2 -18    7.57    0.49
  -2   2 -19    0.64    0.28
   2   2  19   -0.02    0.26
   2  -2  19    0.68    0.27
   2   2  20    8.39    0.51
  -2   2 -20    9.85    0.56
   2  -2  20    9.36    0.51
   2   2  21    1.88    0.36
   2  -2  21    1.50    0.34
   2   2  22    1.49    0.36
   2  -2  22    1.60    0.36
   2   3 -22    5.56    0.41
  -2   3  22    5.90    0.43
   2  -3 -22    4.60    0.40
   2   3 -21    0.73    0.27
  -2   3  21    0.82    0.27
   2  -3 -21    0.78    0.26
  -2   3  20   -0.06    0.24
   2  -3 -20   -0.14    0.23
  -2   3  19    0.64    0.24
   2  -3 -19    0.63    0.23
  -2   3  18    9.37    0.51
  -2   3  18    8.31    0.41
   2  -3 -18    9.31    0.45
  -2  -3  18    8.35    0.39
  -2   3  17   -0.04    0.21
  -2   3  17   -0.10    0.18
   2  -3 -17   -0.03    0.18
  -2  -3  17    0.06    0.21
  -2  -3  17    0.00    0.16
  -2   3  16   24.23    0.67
  -2   3  16   24.18    0.78
  -2  -3  16   24.41    0.81
   2  -3 -16   24.26    0.67
  -2  -3  16   25.10    0.65
   2   3 -15    0.38    0.14
  -2   3  15    0.70    0.20
  -2   3  15    0.40    0.17
  -2  -3  15    0.36    0.21
   2  -3 -15    0.17    0.16
  -2  -3  15    0.48    0.16
  -2   3  14   10.97    0.39
   2   3 -14   10.79    0.35
  -2   3  14   10.34    0.46
   2  -3 -14   10.54    0.39
  -2  -3  14   11.01    0.37
  -2  -3  14   11.37    0.48
   2   3 -13    0.21    0.11
  -2   3  13    0.24    0.16
  -2   3  13   -0.14    0.13
  -2  -3  13    0.04    0.12
  -2  -3  13    0.10    0.18
   2  -3 -13    0.01    0.13
  -2   3  12    9.46    0.35
   2   3 -12    9.48    0.29
  -2   3  12    9.30    0.39
  -2  -3  12    9.77    0.32
  -2  -3  12   10.01    0.44
   2  -3 -12   10.60    0.34
   2  -3 -12   10.32    0.35
  -2   3  11    0.09    0.11
  -2   3  11    0.15    0.13
   2   3 -11    0.05    0.08
   2  -3 -11    0.19    0.11
  -2  -3  11    0.07    0.14
  -2  -3  11    0.05    0.10
   2  -3 -11    0.10    0.11
  -2   3  10   47.56    1.00
   2   3 -10   46.55    0.92
  -2   3  10   45.51    1.10
  -2  -3  10   46.13    1.14
   2  -3 -10   46.01    0.97
   2  -3 -10   46.35    0.98
  -2  -3  10   47.59    0.97
  -2   3   9    0.09    0.11
  -2   3   9    0.03    0.09
   2   3  -9    0.00    0.05
  -2  -3   9   -0.03    0.11
  -2  -3   9    0.03    0.08
  -2  -3   9    0.01    0.08
   2  -3  -9    0.06    0.08
   2  -3  -9   -0.02    0.09
  -2   3   8   45.37    1.05
  -2   3   8   45.84    0.96
   2  -3  -8   46.20    1.05
   2  -3  -8   44.99    0.93
  -2  -3   8   46.00    0.92
  -2  -3   8   45.46    1.04
  -2  -3   8   44.50    1.07
   2  -3  -8   45.28    0.93
  -2   3   7   16.86    0.46
  -2   3   7   17.00    0.41
   2  -3  -7   16.70    0.40
   2  -3  -7   17.20    0.44
  -2  -3   7   16.64    0.48
  -2  -3   7   17.40    0.37
  -2  -3   7   16.74    0.41
  -2   3   6    2.93    0.15
  -2  -3   6    2.74    0.11
  -2  -3   6    2.88    0.11
   2  -3  -6    3.11    0.15
   2  -3  -6    2.82    0.15
  -2  -3   6    2.77    0.18
  -2   3   5    5.00    0.16
  -2  -3   5    4.71    0.20
   2  -3  -5    4.72    0.18
  -2  -3   5    4.88    0.12
   2  -3  -5    4.79    0.18
   2  -3  -5    4.57    0.16
  -2   3   4   46.15    0.96
   2   3  -4   48.96    1.05
  -2   3   4   46.99    0.96
   2  -3  -4   47.74    1.09
  -2  -3   4   47.52    1.05
   2  -3  -4   49.85    1.04
   2  -3  -4   47.97    0.94
  -2  -3   4   47.73    0.92
   2   3  -3   18.15    0.44
  -2   3   3   18.01    0.40
   2  -3  -3   18.26    0.46
  -2  -3   3   18.71    0.38
   2  -3  -3   18.50    0.40
  -2  -3   3   18.87    0.44
  -2   3   2   86.98    1.73
   2   3  -2   92.02    1.84
   2   3  -2   87.89    1.67
   2   3  -2   87.44    1.67
  -2  -3   2   89.22    1.71
  -2  -3   2   89.07    1.84
   2  -3  -2   87.71    1.70
   2   3  -1   33.38    0.69
   2   3  -1   33.11    0.63
  -2   3   1   31.91    0.66
   2   3  -1   31.08    0.64
   2  -3  -1   30.99    0.66
   2  -3  -1   32.47    0.76
  -2  -3   1   32.83    0.65
  -2   3   0    5.32    0.18
  -2   3   0    5.18    0.19
   2   3   0    5.59    0.17
   2  -3   0    5.47    0.18
  -2  -3   0    5.78    0.17
   2  -3   0    5.48    0.20
   2   3   1   83.24    1.66
  -2   3  -1   83.55    1.89
  -2   3  -1   83.29    1.66
   2  -3   1   88.62    1.90
  -2  -3  -1   85.06    1.66
   2  -3   1   83.96    1.66
  -2   3  -2  120.96    2.35
  -2   3  -2  122.64    2.67
   2   3   2  118.44    2.35
   2  -3   2  122.00    2.68
   2  -3   2  121.55    2.35
  -2  -3  -2  119.17    2.35
  -2   3  -3   13.35    0.33
   2   3   3   13.03    0.34
  -2   3  -3   13.31    0.34
  -2   3  -3   13.44    0.37
  -2  -3  -3   13.71    0.33
   2  -3   3   13.75    0.39
  -2  -3  -3   13.04    0.34
   2  -3   3   14.16    0.34
  -2   3  -4  116.89    2.33
   2   3   4  118.88    2.35
  -2   3  -4  119.20    2.30
  -2   3  -4  116.42    2.65
  -2  -3  -4  122.24    2.35
   2  -3   4  121.73    2.67
   2  -3   4  121.56    2.34
  -2  -3  -4  117.74    2.31
  -2   3  -5    2.52    0.19
   2   3   5    2.69    0.17
  -2   3  -5    2.34    0.17
   2   3   5    2.55    0.18
  -2   3  -5    2.51    0.18
   2  -3   5    2.78    0.17
  -2  -3  -5    2.35    0.15
   2  -3   5    2.59    0.18
  -2  -3  -5    2.72    0.16
  -2   3  -6   17.87    0.44
   2   3   6   17.92    0.46
   2   3   6   17.19    0.46
  -2  -3  -6   17.20    0.45
   2  -3   6   17.66    0.46
  -2  -3  -6   17.81    0.45
   2  -3   6   17.28    0.51
   2   3   7    0.09    0.11
   2   3   7    0.16    0.10
  -2   3  -7    0.22    0.10
   2  -3   7    0.26    0.11
  -2  -3  -7    0.23    0.10
   2  -3   7    0.20    0.12
  -2  -3  -7   -0.01    0.10
  -2   3  -8   31.73    0.72
   2   3   8   32.50    0.76
   2   3   8   32.65    0.79
  -2  -3  -8   31.40    0.73
  -2  -3  -8   32.65    0.74
  -2  -3  -8   31.42    0.73
   2  -3   8   31.16    0.74
   2  -3   8   33.84    0.84
   2   3   9    0.10    0.12
  -2   3  -9    0.39    0.12
   2   3   9    0.24    0.13
  -2  -3  -9    0.16    0.12
   2  -3   9    0.22    0.14
   2  -3   9    0.12    0.13
   2   3  10   59.13    1.32
  -2   3 -10   61.17    1.27
   2   3  10   58.99    1.40
   2  -3  10   59.94    1.31
   2  -3  10   62.00    1.46
  -2  -3 -10   60.93    1.30
   2   3  11    0.10    0.14
   2   3  11    0.17    0.16
   2  -3  11    0.25    0.16
  -2  -3 -11    0.18    0.15
   2  -3  11    0.29    0.18
   2   3  12    8.63    0.39
   2   3  12    8.41    0.37
  -2  -3 -12    8.76    0.38
   2  -3  12    8.89    0.44
   2  -3  12    7.92    0.37
   2   3  13    0.11    0.18
   2   3  13    0.29    0.18
   2  -3  13    0.25    0.18
  -2  -3 -13    0.35    0.18
   2  -3  13    0.43    0.20
   2   3  14    3.21    0.30
   2   3  14    3.78    0.31
  -2  -3 -14    3.63    0.29
   2  -3  14    3.74    0.30
   2  -3  14    3.57    0.34
   2   3  15    1.26    0.24
   2   3  15    1.44    0.26
  -2  -3 -15    1.26    0.23
   2  -3  15    1.69    0.29
   2  -3  15    1.52    0.25
   2   3  16   21.83    0.75
   2   3  16   20.79    0.69
  -2  -3 -16   21.34    0.69
   2  -3  16   21.17    0.67
   2   3  17    0.02    0.24
   2  -3  17    0.10    0.24
  -2  -3 -17    0.13    0.23
   2   3  18    8.71    0.49
   2  -3  18    9.24    0.47
   2   3  19   -0.02    0.27
   2  -3  19   -0.14    0.27
   2   3  20    0.04    0.30
  -2   3 -20   -0.05    0.29
   2  -3  20   -0.09    0.27
   2   3  21    0.00    0.29
   2  -3  21   -0.07    0.30
   2   4 -22    0.48    0.28
  -2   4  22    0.10    0.27
   2  -4 -22    0.16    0.29
  -2   4  21    0.16    0.26
   2  -4 -21    0.02    0.26
  -2   4  20   10.04    0.47
   2  -4 -20    9.01    0.48
  -2   4  19    0.79    0.25
   2  -4 -19    0.44    0.23
  -2   4  18    9.43    0.44
   2  -4 -18    9.30    0.45
  -2  -4  18   10.32    0.41
  -2   4  17    0.85    0.22
  -2  -4  17    1.12    0.20
   2  -4 -17    0.91    0.22
  -2   4  16   -0.11    0.18
  -2   4  16    0.28    0.20
  -2  -4  16   -0.24    0.16
  -2  -4  16    0.12    0.24
   2  -4 -16   -0.54    0.17
  -2   4  15   -0.33    0.17
  -2   4  15    0.03    0.16
   2   4 -15    0.07    0.14
  -2  -4  15    0.03    0.15
  -2  -4  15    0.13    0.21
   2  -4 -15   -0.08    0.17
  -2   4  14   33.68    0.92
   2   4 -14   33.17    0.76
  -2   4  14   33.37    0.83
  -2  -4  14   33.74    0.96
   2  -4 -14   33.08    0.81
  -2  -4  14   35.55    0.79
   2   4 -13    0.02    0.11
  -2   4  13    0.19    0.15
  -2   4  13    0.13    0.15
  -2  -4  13   -0.10    0.18
  -2  -4  13    0.01    0.12
   2  -4 -13    0.03    0.14
  -2   4  12   45.35    1.03
   2   4 -12   45.83    0.94
  -2   4  12   45.23    1.12
  -2  -4  12   46.01    1.17
  -2  -4  12   46.55    0.98
   2  -4 -12   46.56    1.00
   2  -4 -12   45.27    1.00
   2   4 -11   -0.01    0.08
  -2   4  11   -0.20    0.12
  -2   4  11   -0.10    0.12
  -2  -4  11    0.08    0.10
  -2  -4  11    0.14    0.15
   2  -4 -11   -0.03    0.11
   2  -4 -11   -0.10    0.11
  -2   4  10    1.47    0.16
  -2   4  10    1.82    0.16
   2   4 -10    1.50    0.10
  -2  -4  10    1.24    0.13
   2  -4 -10    1.53    0.14
   2  -4 -10    1.50    0.14
  -2  -4  10    1.52    0.19
  -2  -4  10    1.46    0.13
  -2   4   9    0.58    0.13
   2   4  -9    0.62    0.06
  -2   4   9    0.76    0.11
  -2  -4   9    0.85    0.10
  -2  -4   9    0.51    0.13
   2  -4  -9    0.65    0.10
   2  -4  -9    0.70    0.11
  -2  -4   9    0.47    0.10
  -2   4   8   48.70    1.00
  -2  -4   8   46.60    1.08
  -2  -4   8   47.22    1.12
  -2  -4   8   47.57    0.96
   2  -4  -8   46.60    0.97
   2  -4  -8   47.16    0.98
  -2   4   7    2.71    0.16
  -2  -4   7    2.86    0.13
  -2  -4   7    2.68    0.21
  -2  -4   7    2.67    0.13
   2  -4  -7    2.62    0.16
  -2   4   6   48.16    1.01
  -2  -4   6   48.07    1.09
  -2  -4   6   49.48    1.12
  -2  -4   6   49.25    0.96
   2  -4  -6   49.83    1.08
   2  -4  -6   49.32    0.99
   2  -4  -6   48.10    1.00
  -2   4   5    7.93    0.23
   2  -4  -5    7.50    0.25
   2  -4  -5    8.11    0.23
  -2  -4   5    8.01    0.19
   2  -4  -5    7.83    0.23
   2  -4  -5    7.78    0.24
  -2  -4   5    7.79    0.27
  -2   4   4   31.68    0.67
   2   4  -4   31.75    0.72
  -2   4   4   30.86    0.67
   2  -4  -4   31.32    0.65
  -2  -4   4   30.75    0.72
   2  -4  -4   31.14    0.75
  -2  -4   4   32.09    0.63
   2  -4  -4   32.43    0.67
   2   4  -3   16.14    0.33
   2   4  -3   15.89    0.40
   2   4  -3   16.33    0.33
  -2   4   3   16.39    0.38
  -2  -4   3   16.16    0.40
   2  -4  -3   16.09    0.36
  -2  -4   3   16.44    0.35
   2  -4  -3   16.20    0.38
   2  -4  -3   16.60    0.43
   2   4  -2   67.45    1.30
   2   4  -2   70.02    1.31
   2   4  -2   67.94    1.43
  -2   4   2   66.32    1.35
  -2  -4   2   71.26    1.44
   2  -4  -2   68.64    1.54
  -2  -4   2   66.88    1.33
   2  -4  -2   68.00    1.33
   2  -4  -2   66.85    1.35
   2   4  -1    8.18    0.21
  -2   4   1    8.38    0.25
   2   4  -1    8.31    0.21
   2   4  -1    8.29    0.21
  -2   4   1    8.40    0.23
   2  -4  -1    8.55    0.23
   2  -4  -1    8.23    0.25
  -2  -4   1    8.51    0.22
   2   4   0  127.22    2.50
   2   4   0  128.27    2.46
  -2   4   0  130.30    2.86
  -2   4   0  125.82    2.51
   2   4   0  131.90    2.64
  -2  -4   0  131.12    2.50
   2  -4   0  129.87    2.86
   2  -4   0  129.04    2.51
   2   4   1    3.72    0.15
  -2   4  -1    3.84    0.17
   2   4   1    3.47    0.15
  -2   4  -1    3.74    0.15
   2  -4   1    3.64    0.15
  -2  -4  -1    3.52    0.14
   2  -4   1    4.03    0.17
  -2   4  -2   83.87    1.69
  -2   4  -2   86.39    1.92
   2   4   2   84.74    1.69
  -2  -4  -2   84.01    1.69
   2  -4   2   86.06    1.92
   2  -4   2   87.44    1.69
   2   4   3    0.12    0.08
  -2   4  -3    0.13    0.08
  -2   4  -3    0.20    0.08
  -2   4  -3    0.29    0.08
   2  -4   3    0.12    0.08
  -2  -4  -3    0.15    0.07
  -2  -4  -3    0.03    0.08
   2  -4   3    0.11    0.09
  -2   4  -4    0.60    0.11
  -2   4  -4    0.74    0.11
   2   4   4    0.57    0.08
  -2   4  -4    0.56    0.10
   2   4   4    0.60    0.10
  -2  -4  -4    0.56    0.11
   2  -4   4    0.66    0.11
   2  -4   4    0.84    0.12
  -2  -4  -4    0.74    0.10
   2   4   5    2.71    0.15
  -2   4  -5    2.34    0.16
  -2   4  -5    2.18    0.15
   2   4   5    2.55    0.17
  -2   4  -5    2.50    0.16
   2  -4   5    2.61    0.20
  -2  -4  -5    2.85    0.19
   2  -4   5    2.19    0.16
  -2  -4  -5    2.69    0.19
   2   4   6  106.45    2.16
   2   4   6  108.08    2.28
  -2   4  -6  110.92    2.11
   2  -4   6  106.57    2.15
   2  -4   6  106.11    2.44
  -2  -4  -6  107.24    2.12
  -2  -4  -6  107.91    2.15
   2   4   7    3.17    0.18
  -2   4  -7    3.39    0.21
   2   4   7    3.02    0.21
   2  -4   7    3.33    0.20
  -2  -4  -7    2.87    0.20
  -2  -4  -7    3.34    0.21
   2  -4   7    3.29    0.22
   2   4   8   56.46    1.22
   2   4   8   55.93    1.27
  -2   4  -8   56.19    1.17
  -2  -4  -8   56.41    1.19
  -2  -4  -8   56.38    1.20
   2  -4   8   57.49    1.34
   2  -4   8   56.16    1.37
   2  -4   8   56.77    1.20
  -2   4  -9    0.06    0.12
   2   4   9    0.14    0.11
   2   4   9    0.10    0.13
  -2  -4  -9    0.04    0.12
   2  -4   9    0.03    0.13
   2  -4   9    0.18    0.14
   2   4  10    0.03    0.14
  -2   4 -10    0.23    0.14
   2   4  10    0.26    0.13
   2  -4  10    0.21    0.15
   2  -4  10    0.16    0.17
  -2  -4 -10    0.24    0.14
   2   4  11    3.36    0.26
   2   4  11    3.70    0.27
   2  -4  11    3.60    0.30
   2  -4  11    3.48    0.25
  -2  -4 -11    3.54    0.25
   2   4  12   34.47    0.85
   2   4  12   32.78    0.88
   2  -4  12   32.46    0.83
   2  -4  12   33.53    0.95
  -2  -4 -12   33.16    0.83
   2   4  13    0.07    0.18
   2   4  13   -0.09    0.16
  -2  -4 -13    0.13    0.17
   2  -4  13    0.07    0.18
   2  -4  13   -0.07    0.20
   2   4  14   22.50    0.73
   2   4  14   24.58    0.71
   2  -4  14   23.62    0.79
  -2  -4 -14   22.83    0.68
   2  -4  14   24.17    0.68
   2   4  15    0.14    0.20
   2   4  15    0.25    0.22
   2  -4  15    0.28    0.24
   2  -4  15    0.06    0.21
  -2  -4 -15    0.03    0.21
   2   4  16    2.05    0.29
   2  -4  16    2.00    0.28
  -2  -4 -16    2.15    0.28
   2   4  17   -0.20    0.22
   2  -4  17    0.13    0.23
   2   4  18    1.36    0.31
   2  -4  18    1.44    0.29
   2   4  19    0.07    0.27
   2  -4  19    0.40    0.27
   2   4  20    5.76    0.46
   2  -4  20    5.41    0.43
   2   4  21    0.40    0.32
   2  -4  21   -0.01    0.29
  -2   5  23   -0.13    0.27
  -2   5  22    5.36    0.42
  -2   5  21    0.13    0.25
   2  -5 -21    0.12    0.26
  -2   5  20    0.75    0.27
   2  -5 -20    1.19    0.28
  -2   5  19    0.23    0.22
   2  -5 -19    0.06    0.22
  -2   5  18    3.50    0.31
   2  -5 -18    2.88    0.30
  -2   5  17    0.20    0.20
  -2  -5  17    0.35    0.18
   2  -5 -17   -0.09    0.20
  -2   5  16   27.23    0.76
   2  -5 -16   27.04    0.74
  -2  -5  16   28.22    0.70
  -2  -5  16   27.52    0.89
   2   5 -15    0.35    0.15
  -2   5  15    0.59    0.19
   2  -5 -15    0.43    0.18
  -2  -5  15    0.75    0.16
  -2  -5  15    0.21    0.22
   2   5 -14    8.72    0.33
  -2   5  14    9.13    0.38
  -2  -5  14    9.14    0.33
  -2  -5  14    9.50    0.48
   2  -5 -14    9.59    0.39
  -2   5  13    0.54    0.16
   2   5 -13    0.31    0.12
   2  -5 -13    0.25    0.15
  -2  -5  13    0.31    0.18
  -2  -5  13    0.64    0.14
   2   5 -12   19.00    0.46
  -2   5  12   19.31    0.54
  -2  -5  12   18.21    0.48
   2  -5 -12   18.94    0.52
  -2  -5  12   19.24    0.62
  -2   5  11   -0.05    0.12
   2   5 -11    0.07    0.09
   2  -5 -11   -0.05    0.11
  -2  -5  11    0.11    0.16
   2  -5 -11   -0.16    0.12
  -2  -5  11   -0.06    0.11
  -2  -5  11   -0.09    0.12
  -2   5  10   86.21    1.77
   2   5 -10   87.69    1.66
  -2  -5  10   86.97    1.72
  -2  -5  10   84.67    1.95
   2  -5 -10   85.74    1.74
  -2  -5  10   84.89    1.95
   2  -5 -10   87.15    1.73
  -2   5   9    3.94    0.21
   2   5  -9    3.57    0.13
  -2  -5   9    3.87    0.17
   2  -5  -9    3.65    0.20
  -2  -5   9    3.52    0.18
  -2  -5   9    3.80    0.24
   2  -5  -9    3.73    0.19
  -2   5   8   45.30    0.99
   2   5  -8   46.73    0.89
   2  -5  -8   46.77    0.97
  -2  -5   8   45.75    1.10
  -2  -5   8   46.56    0.94
   2  -5  -8   45.24    0.96
  -2  -5   8   46.58    1.06
  -2   5   7    0.32    0.10
   2  -5  -7    0.28    0.10
   2  -5  -7    0.25    0.09
  -2  -5   7    0.21    0.08
  -2  -5   7    0.40    0.13
  -2  -5   7    0.30    0.08
   2  -5  -7    0.51    0.10
  -2   5   6    0.30    0.10
   2  -5  -6    0.27    0.10
  -2  -5   6    0.32    0.08
  -2  -5   6    0.34    0.11
   2  -5  -6    0.28    0.10
   2  -5  -6    0.30    0.10
  -2   5   5    4.62    0.19
  -2   5   5    4.44    0.19
   2   5  -5    4.23    0.12
   2  -5  -5    4.44    0.18
  -2  -5   5    4.67    0.15
   2  -5  -5    4.45    0.19
   2  -5  -5    4.72    0.19
  -2  -5   5    5.04    0.22
   2   5  -4   72.98    1.39
  -2   5   4   72.75    1.46
   2   5  -4   74.05    1.57
   2   5  -4   73.00    1.39
   2  -5  -4   72.61    1.43
  -2  -5   4   73.20    1.43
  -2  -5   4   76.43    1.57
   2  -5  -4   71.36    1.66
   2  -5  -4   71.14    1.46
  -2   5   3    1.06    0.10
   2   5  -3    1.05    0.07
   2   5  -3    0.82    0.06
   2   5  -3    0.77    0.08
   2  -5  -3    0.96    0.09
  -2  -5   3    1.22    0.09
   2  -5  -3    0.93    0.11
  -2  -5   3    0.80    0.09
   2  -5  -3    1.02    0.10
   2   5  -2   57.94    1.12
   2   5  -2   57.57    1.12
   2   5  -2   58.35    1.22
  -2   5   2   56.92    1.16
   2  -5  -2   56.92    1.14
   2  -5  -2   58.43    1.17
  -2  -5   2   58.65    1.22
   2  -5  -2   55.81    1.33
  -2  -5   2   58.65    1.15
  -2   5   1   14.89    0.36
   2   5  -1   15.49    0.36
   2   5  -1   15.83    0.35
   2   5  -1   15.97    0.34
  -2  -5   1   16.14    0.36
  -2  -5   1   15.35    0.36
   2  -5  -1   14.86    0.37
   2   5   0   23.21    0.50
   2   5   0   24.04    0.51
   2   5   0   22.53    0.51
  -2   5   0   23.36    0.59
  -2   5   0   23.41    0.52
   2  -5   0   24.30    0.52
  -2  -5   0   23.99    0.52
   2  -5   0   23.08    0.59
  -2   5  -1    5.85    0.20
  -2   5  -1    5.58    0.21
   2   5   1    5.36    0.18
   2   5   1    5.43    0.18
  -2  -5  -1    5.69    0.20
   2  -5   1    5.68    0.22
   2  -5   1    6.03    0.20
  -2   5  -2   41.18    0.88
   2   5   2   42.42    0.89
  -2   5  -2   43.65    1.00
  -2  -5  -2   42.55    0.89
   2  -5   2   42.39    0.89
   2  -5   2   43.43    1.01
   2   5   3    7.66    0.26
  -2   5  -3    7.93    0.27
  -2   5  -3    7.96    0.26
  -2   5  -3    8.07    0.25
   2   5   3    8.13    0.21
  -2  -5  -3    7.90    0.25
   2  -5   3    7.97    0.28
   2  -5   3    8.24    0.25
  -2  -5  -3    7.95    0.26
   2   5   4  129.44    2.66
  -2   5  -4  128.29    2.87
  -2   5  -4  124.68    2.53
   2   5   4  126.13    2.54
  -2   5  -4  130.72    2.50
   2  -5   4  129.36    2.53
   2  -5   4  131.37    2.89
  -2  -5  -4  128.70    2.50
  -2  -5  -4  131.08    2.54
   2   5   5    2.53    0.15
   2   5   5    2.81    0.20
  -2   5  -5    2.48    0.16
  -2   5  -5    2.52    0.19
  -2   5  -5    2.56    0.17
   2  -5   5    3.08    0.19
   2  -5   5    2.45    0.21
  -2  -5  -5    2.72    0.20
  -2  -5  -5    2.57    0.17
   2   5   6   33.05    0.77
   2   5   6   33.44    0.77
  -2   5  -6   33.81    0.74
   2  -5   6   34.25    0.86
  -2  -5  -6   33.56    0.75
  -2  -5  -6   33.34    0.76
   2  -5   6   33.67    0.76
   2   5   7    1.20    0.14
   2   5   7    0.93    0.12
  -2   5  -7    1.08    0.14
  -2  -5  -7    1.23    0.14
   2  -5   7    0.82    0.15
  -2  -5  -7    0.89    0.13
   2  -5   7    1.14    0.15
   2   5   8   33.44    0.80
   2   5   8   33.73    0.81
  -2   5  -8   34.00    0.76
   2  -5   8   33.41    0.89
   2  -5   8   33.45    0.78
  -2  -5  -8   34.35    0.79
   2  -5   8   34.26    0.89
  -2  -5  -8   33.99    0.78
   2   5   9    3.65    0.25
   2   5   9    3.19    0.22
  -2   5  -9    3.27    0.21
   2  -5   9    3.00    0.25
  -2  -5  -9    4.16    0.25
   2  -5   9    3.10    0.22
   2  -5   9    2.52    0.24
  -2  -5  -9    3.28    0.24
  -2   5 -10   55.97    1.18
   2   5  10   53.11    1.27
   2   5  10   53.21    1.22
  -2  -5 -10   56.67    1.20
   2  -5  10   55.10    1.20
   2  -5  10   55.00    1.36
   2   5  11    0.22    0.16
   2   5  11   -0.05    0.14
   2  -5  11   -0.13    0.18
  -2  -5 -11    0.12    0.15
   2  -5  11   -0.06    0.15
   2   5  12   11.27    0.46
   2   5  12   12.37    0.45
   2  -5  12   11.95    0.44
   2  -5  12   12.31    0.51
  -2  -5 -12   11.73    0.44
   2   5  13    0.17    0.16
   2   5  13    0.23    0.20
  -2  -5 -13    0.24    0.18
   2  -5  13    0.34    0.20
   2  -5  13    0.16    0.21
   2   5  14    6.64    0.38
   2   5  14    6.55    0.38
   2  -5  14    6.39    0.42
   2  -5  14    6.78    0.38
  -2  -5 -14    6.49    0.41
   2   5  15   -0.26    0.21
  -2  -5 -15    0.18    0.21
   2  -5  15   -0.18    0.20
   2  -5  15   -0.05    0.23
   2   5  16    8.44    0.46
   2  -5  16    7.94    0.44
   2   5  17    0.16    0.25
   2  -5  17   -0.43    0.22
   2   5  18    4.92    0.40
   2  -5  18    5.99    0.43
   2   5  19   -0.23    0.27
   2  -5  19    0.38    0.28
   2   5  20   -0.36    0.28
   2  -5  20   -0.12    0.28
   2   5  21    0.27    0.32
   2  -5  21    0.60    0.31
  -2   6  23    0.54    0.29
  -2   6  23    0.19    0.29
  -2   6  22    0.87    0.30
  -2   6  21   -0.07    0.25
  -2   6  20    9.14    0.50
   2  -6 -20    8.53    0.49
  -2   6  19    0.34    0.23
   2  -6 -19    0.49    0.24
  -2   6  18    9.98    0.46
   2  -6 -18    9.54    0.47
  -2   6  17   -0.02    0.20
  -2  -6  17    0.15    0.18
   2  -6 -17   -0.18    0.20
  -2   6  16   -0.10    0.19
  -2  -6  16   -0.08    0.16
   2  -6 -16    0.01    0.20
  -2  -6  16    0.17    0.23
  -2   6  15    5.14    0.33
   2   6 -15    5.14    0.28
  -2  -6  15    4.23    0.36
  -2  -6  15    4.86    0.27
   2  -6 -15    4.58    0.33
  -2   6  14   30.13    0.79
   2   6 -14   30.70    0.71
   2  -6 -14   30.19    0.78
  -2  -6  14   31.24    0.73
  -2  -6  14   31.02    0.93
  -2   6  13    0.15    0.16
   2   6 -13    0.22    0.13
  -2  -6  13    0.02    0.17
   2  -6 -13    0.12    0.16
  -2  -6  13   -0.02    0.14
   2   6 -12   51.45    1.06
  -2   6  12   50.62    1.16
  -2  -6  12   51.91    1.10
   2  -6 -12   52.17    1.13
  -2  -6  12   51.13    1.30
  -2  -6  12   51.82    1.25
  -2   6  11    1.78    0.19
   2   6 -11    1.49    0.13
  -2  -6  11    1.46    0.16
  -2  -6  11    1.59    0.22
   2  -6 -11    1.50    0.17
  -2  -6  11    1.86    0.16
  -2   6  10   -0.04    0.13
   2   6 -10    0.05    0.09
  -2  -6  10    0.36    0.11
  -2  -6  10    0.27    0.12
  -2  -6  10   -0.05    0.15
   2  -6 -10    0.28    0.12
   2   6  -9    9.74    0.25
  -2   6   9    9.35    0.33
   2  -6  -9    9.28    0.32
  -2  -6   9    9.68    0.28
   2  -6  -9   10.00    0.31
  -2  -6   9    8.85    0.30
  -2  -6   9    9.72    0.38
  -2   6   8   40.27    0.91
   2   6  -8   41.22    0.82
   2  -6  -8   41.38    0.89
   2  -6  -8   42.06    0.89
  -2  -6   8   41.12    1.00
  -2  -6   8   40.55    0.97
  -2  -6   8   42.02    0.85
   2  -6  -8   41.04    0.88
   2   6  -7    1.83    0.10
   2   6  -7    1.77    0.12
  -2   6   7    2.03    0.15
   2  -6  -7    2.04    0.15
  -2  -6   7    1.91    0.14
  -2  -6   7    1.92    0.17
   2  -6  -7    1.80    0.14
  -2  -6   7    1.91    0.13
   2  -6  -7    1.80    0.14
  -2   6   6   79.68    1.65
   2   6  -6   80.03    1.56
   2   6  -6   82.39    1.56
  -2   6   6   80.33    1.65
   2  -6  -6   82.51    1.62
  -2  -6   6   82.90    1.61
   2  -6  -6   84.16    1.74
  -2  -6   6   80.60    1.78
   2  -6  -6   81.71    1.62
   2  -6  -6   81.93    1.65
   2   6  -5    0.07    0.07
  -2   6   5    0.02    0.09
   2   6  -5    0.07    0.06
  -2   6   5    0.01    0.09
   2  -6  -5    0.04    0.09
   2  -6  -5   -0.08    0.08
  -2  -6   5    0.09    0.10
  -2  -6   5    0.03    0.08
   2  -6  -5    0.18    0.10
   2   6  -4    9.96    0.25
  -2   6   4    9.37    0.28
   2   6  -4    9.74    0.24
   2  -6  -4    9.97    0.29
  -2  -6   4    9.70    0.25
  -2  -6   4    9.93    0.30
   2  -6  -4   10.02    0.29
   2   6  -3    0.19    0.06
   2   6  -3    0.34    0.08
  -2   6   3    0.22    0.08
   2   6  -3    0.31    0.07
  -2  -6   3    0.18    0.08
   2  -6  -3    0.35    0.09
   2  -6  -3    0.46    0.09
   2  -6  -3    0.25    0.10
  -2  -6   3    0.21    0.07
   2   6  -2   16.52    0.40
   2   6  -2   16.81    0.37
   2   6  -2   16.66    0.37
  -2   6   2   16.24    0.40
   2  -6  -2   16.18    0.46
   2  -6  -2   16.32    0.41
   2  -6  -2   16.38    0.39
  -2  -6   2   16.84    0.40
  -2  -6   2   16.80    0.38
   2   6  -1    0.29    0.07
   2   6  -1    0.21    0.07
   2   6  -1    0.25    0.06
  -2   6   1    0.18    0.07
   2   6  -1    0.19    0.05
  -2  -6   1    0.16    0.07
   2  -6  -1    0.12    0.08
  -2  -6   1    0.14    0.05
   2  -6  -1    0.06    0.09
  -2   6   0   68.64    1.36
   2   6   0   67.57    1.35
   2   6   0   66.48    1.35
   2   6   0   68.64    1.33
   2  -6   0   65.88    1.36
  -2  -6   0   67.74    1.36
   2  -6   0   67.23    1.55
   2   6   1    7.83    0.24
  -2   6  -1    7.16    0.24
   2   6   1    6.83    0.22
   2  -6   1    7.44    0.23
  -2  -6  -1    7.20    0.23
   2  -6   1    7.38    0.27
  -2   6  -2   44.34    1.07
   2   6   2   44.84    0.95
  -2   6  -2   43.44    0.94
  -2  -6  -2   46.06    0.96
   2  -6   2   47.94    1.09
   2  -6   2   44.94    0.95
  -2   6  -3   14.13    0.42
   2   6   3   14.60    0.33
  -2   6  -3   14.63    0.39
   2   6   3   15.36    0.39
  -2   6  -3   15.23    0.39
  -2  -6  -3   14.41    0.38
   2  -6   3   15.65    0.39
  -2  -6  -3   14.90    0.39
   2  -6   3   14.26    0.43
   2   6   4    0.32    0.06
  -2   6  -4    0.10    0.10
   2   6   4    0.21    0.11
  -2   6  -4    0.33    0.12
  -2   6  -4    0.12    0.10
  -2  -6  -4    0.27    0.11
  -2  -6  -4    0.21    0.11
   2  -6   4    0.28    0.11
   2  -6   4    0.28    0.12
  -2   6  -5    1.48    0.15
   2   6   5    1.33    0.10
   2   6   5    1.33    0.14
  -2  -6  -5    1.40    0.14
  -2  -6  -5    1.74    0.16
   2  -6   5    1.23    0.16
   2  -6   5    1.77    0.15
   2   6   6   74.61    1.59
   2   6   6   77.78    1.63
  -2   6  -6   75.51    1.54
  -2  -6  -6   74.90    1.58
   2  -6   6   78.01    1.57
   2  -6   6   76.49    1.79
  -2  -6  -6   77.38    1.56
  -2   6  -7    5.38    0.26
   2   6   7    4.75    0.25
   2   6   7    5.05    0.21
  -2  -6  -7    4.81    0.24
  -2  -6  -7    4.98    0.25
   2  -6   7    4.95    0.26
   2  -6   7    5.13    0.24
  -2   6  -8   18.70    0.50
   2   6   8   18.84    0.50
   2   6   8   18.69    0.52
   2  -6   8   18.75    0.50
   2  -6   8   18.03    0.58
   2  -6   8   18.21    0.56
  -2  -6  -8   18.10    0.50
  -2  -6  -8   18.93    0.51
  -2   6  -9    2.58    0.20
   2   6   9    2.65    0.20
   2   6   9    2.63    0.22
  -2  -6  -9    3.01    0.21
  -2  -6  -9    2.24    0.20
   2  -6   9    2.61    0.21
   2  -6   9    2.28    0.22
   2  -6   9    2.69    0.25
   2   6  10    0.37    0.14
   2   6  10    0.31    0.16
  -2   6 -10    0.28    0.16
  -2  -6 -10    0.40    0.17
   2  -6  10    0.49    0.17
   2  -6  10    0.52    0.18
   2  -6  10    0.50    0.18
   2   6  11    0.75    0.16
   2   6  11    0.59    0.18
  -2  -6 -11    0.66    0.18
   2  -6  11    0.46    0.21
   2  -6  11    0.85    0.19
   2   6  12   24.88    0.69
   2   6  12   24.41    0.69
   2  -6  12   23.58    0.78
  -2  -6 -12   23.97    0.68
   2  -6  12   24.24    0.67
   2   6  13    0.45    0.17
   2   6  13    0.49    0.20
  -2  -6 -13    0.05    0.19
   2  -6  13    0.62    0.21
   2  -6  13    0.35    0.20
   2   6  14   17.32    0.59
   2  -6  14   17.53    0.57
   2  -6  14   17.40    0.69
  -2  -6 -14   17.74    0.59
   2   6  15    0.52    0.23
   2  -6  15    0.32    0.22
   2   6  16    1.86    0.29
   2  -6  16    1.48    0.27
   2   6  17    0.04    0.23
   2  -6  17   -0.17    0.23
   2   6  18    1.48    0.31
   2  -6  18    1.54    0.32
   2   6  19   -0.24    0.28
   2  -6  19    0.28    0.28
   2   6  20    8.34    0.53
   2  -6  20    8.59    0.51
   2   6  21   -0.54    0.29
  -2   7  22    3.27    0.38
  -2   7  22    3.22    0.38
  -2   7  21   -0.43    0.24
  -2   7  21   -0.27    0.25
  -2   7  20    0.34    0.27
  -2   7  19    0.11    0.24
   2  -7 -19    0.24    0.25
  -2   7  18    3.19    0.32
   2  -7 -18    3.35    0.31
  -2   7  17    1.68    0.27
   2  -7 -17    1.24    0.25
  -2   7  16   20.87    0.65
   2  -7 -16   21.37    0.66
  -2  -7  16   22.17    0.59
  -2   7  15    0.42    0.19
   2   7 -15    0.52    0.16
  -2  -7  15    0.25    0.23
   2  -7 -15    0.56    0.20
  -2  -7  15    0.65    0.17
  -2   7  14    2.94    0.27
   2   7 -14    2.96    0.21
  -2  -7  14    3.31    0.23
  -2  -7  14    2.72    0.31
   2  -7 -14    2.89    0.25
   2   7 -13    2.66    0.19
  -2   7  13    3.02    0.25
  -2  -7  13    3.27    0.21
  -2  -7  13    2.75    0.28
   2  -7 -13    2.56    0.23
  -2  -7  13    2.25    0.21
   2   7 -12   14.47    0.40
  -2   7  12   13.57    0.46
  -2  -7  12   14.41    0.41
  -2  -7  12   14.05    0.55
  -2  -7  12   14.05    0.46
   2  -7 -12   13.87    0.46
   2   7 -11    1.80    0.15
  -2   7  11    1.75    0.19
  -2  -7  11    1.84    0.16
  -2  -7  11    1.84    0.23
   2  -7 -11    1.87    0.19
  -2  -7  11    2.00    0.18
  -2   7  10   82.19    1.73
   2   7 -10   83.56    1.62
  -2  -7  10   81.43    1.89
  -2  -7  10   83.26    1.90
  -2  -7  10   82.34    1.66
   2  -7 -10   83.26    1.70
  -2   7   9   -0.02    0.11
   2   7  -9   -0.05    0.09
  -2  -7   9    0.08    0.14
  -2  -7   9   -0.04    0.10
   2  -7  -9    0.22    0.12
  -2  -7   9    0.13    0.11
   2   7  -8   44.33    0.88
  -2   7   8   43.12    0.96
  -2  -7   8   42.09    1.05
  -2  -7   8   44.35    0.91
   2  -7  -8   44.16    0.95
   2  -7  -8   43.11    0.94
  -2  -7   8   43.43    1.03
   2   7  -7    3.60    0.17
  -2   7   7    3.86    0.21
  -2   7   7    4.03    0.20
  -2  -7   7    3.62    0.23
   2  -7  -7    3.73    0.21
   2  -7  -7    3.59    0.20
  -2  -7   7    3.98    0.18
  -2  -7   7    3.52    0.18
   2   7  -6    3.84    0.15
   2   7  -6    4.29    0.18
  -2   7   6    3.67    0.21
  -2   7   6    3.88    0.22
   2  -7  -6    3.86    0.21
   2  -7  -6    4.12    0.19
   2  -7  -6    3.78    0.21
  -2  -7   6    3.95    0.17
  -2  -7   6    3.81    0.23
   2   7  -5    5.14    0.19
  -2   7   5    4.68    0.22
   2   7  -5    4.84    0.17
  -2  -7   5    5.18    0.24
  -2  -7   5    4.83    0.19
   2  -7  -5    5.06    0.19
   2  -7  -5    4.59    0.22
   2  -7  -5    4.93    0.22
   2   7  -4   49.19    0.98
  -2   7   4   48.27    1.04
   2   7  -4   48.29    0.98
  -2  -7   4   49.24    1.01
  -2  -7   4   50.40    1.10
   2  -7  -4   50.13    1.02
   2  -7  -4   48.46    1.04
   2   7  -3    0.54    0.08
   2   7  -3    0.72    0.09
  -2   7   3    0.53    0.11
  -2  -7   3    0.71    0.10
  -2  -7   3    0.47    0.09
   2  -7  -3    0.74    0.12
   2  -7  -3    0.66    0.13
   2  -7  -3    0.61    0.11
  -2   7   2   78.23    1.54
   2   7  -2   76.32    1.49
   2   7  -2   75.44    1.51
   2   7  -2   74.95    1.48
   2  -7  -2   72.14    1.53
   2  -7  -2   76.19    1.75
  -2  -7   2   76.73    1.52
  -2  -7   2   77.54    1.60
  -2   7   1    0.09    0.08
   2   7  -1    0.15    0.07
   2   7  -1    0.22    0.07
   2   7  -1    0.14    0.08
  -2  -7   1    0.20    0.09
   2  -7  -1    0.16    0.10
  -2  -7   1    0.23    0.06
   2  -7  -1    0.08    0.09
   2   7   0    0.77    0.10
  -2   7   0    0.91    0.11
   2   7   0    0.70    0.10
   2   7   0    0.70    0.10
   2  -7   0    0.70    0.13
   2  -7   0    0.80    0.11
  -2  -7   0    0.57    0.10
   2   7   1   23.70    0.55
   2   7   1   23.39    0.54
  -2   7  -1   23.46    0.55
   2  -7   1   23.66    0.55
  -2  -7  -1   23.89    0.56
   2  -7   1   23.25    0.63
   2   7   2   84.71    1.69
  -2   7  -2   84.93    1.71
   2   7   2   84.02    1.72
  -2  -7  -2   86.08    1.72
   2  -7   2   84.42    1.71
   2  -7   2   86.48    1.95
  -2   7  -3    5.19    0.23
  -2   7  -3    4.96    0.25
   2   7   3    4.98    0.22
  -2  -7  -3    4.73    0.22
   2  -7   3    5.11    0.26
   2  -7   3    4.86    0.23
  -2   7  -4   78.87    1.61
   2   7   4   79.68    1.65
  -2   7  -4   76.90    1.62
   2   7   4   82.31    1.66
  -2  -7  -4   81.19    1.61
  -2  -7  -4   80.47    1.65
   2  -7   4   79.41    1.64
   2  -7   4   83.41    1.87
  -2   7  -5    2.54    0.18
   2   7   5    3.24    0.21
   2   7   5    2.74    0.13
   2  -7   5    2.84    0.22
  -2  -7  -5    2.79    0.18
  -2  -7  -5    3.30    0.21
   2  -7   5    3.04    0.21
   2   7   6    6.71    0.22
  -2   7  -6    6.90    0.29
   2   7   6    6.80    0.28
   2  -7   6    7.21    0.27
  -2  -7  -6    6.72    0.28
   2  -7   6    6.83    0.30
  -2  -7  -6    6.91    0.27
   2   7   7    1.64    0.18
  -2   7  -7    1.85    0.17
   2   7   7    1.28    0.12
  -2  -7  -7    1.79    0.16
  -2  -7  -7    1.55    0.17
   2  -7   7    1.41    0.17
   2  -7   7    1.56    0.18
  -2   7  -8   27.68    0.67
   2   7   8   28.08    0.67
   2   7   8   27.13    0.69
  -2  -7  -8   27.05    0.68
   2  -7   8   28.53    0.78
  -2  -7  -8   26.98    0.68
   2  -7   8   26.12    0.76
   2  -7   8   27.72    0.68
   2   7   9   -0.04    0.10
  -2   7  -9    0.09    0.15
   2   7   9    0.19    0.14
   2  -7   9    0.05    0.15
  -2  -7  -9    0.05    0.14
  -2  -7  -9   -0.07    0.14
   2  -7   9   -0.11    0.16
   2  -7   9   -0.22    0.15
   2   7  10   49.61    1.12
  -2   7 -10   49.28    1.07
   2   7  10   46.68    1.11
   2  -7  10   48.89    1.09
  -2  -7 -10   47.00    1.08
   2  -7  10   45.83    1.22
   2  -7  10   47.27    1.23
   2   7  11    3.63    0.28
   2   7  11    4.03    0.26
   2  -7  11    4.30    0.30
   2  -7  11    3.98    0.33
   2  -7  11    3.50    0.30
  -2  -7 -11    3.80    0.27
   2   7  12   11.60    0.48
   2  -7  12   12.15    0.52
  -2  -7 -12   11.47    0.46
   2  -7  12   12.13    0.45
   2   7  13   -0.05    0.19
   2  -7  13   -0.02    0.19
   2  -7  13   -0.20    0.21
  -2  -7 -13   -0.30    0.17
   2   7  14    0.12    0.22
   2  -7  14   -0.01    0.21
   2  -7  14    0.14    0.23
   2   7  15    0.06    0.21
   2  -7  15    0.19    0.22
   2   7  16    8.19    0.47
   2  -7  16    9.23    0.46
   2   7  17   -0.32    0.23
   2  -7  17   -0.25    0.23
   2   7  18    6.05    0.44
   2  -7  18    6.51    0.43
   2   7  19    0.85    0.30
   2  -7  19    0.39    0.27
   2   7  20   -0.03    0.31
   2  -7  20   -0.03    0.29
   2   7  21   -0.09    0.31
  -2   8  22    3.02    0.39
  -2   8  22    3.55    0.39
  -2   8  21    0.45    0.29
  -2   8  21    0.18    0.28
  -2   8  20    8.03    0.48
  -2   8  20    6.79    0.47
  -2   8  19   -0.04    0.23
  -2   8  18    7.97    0.43
  -2   8  17    0.72    0.24
   2  -8 -17    0.43    0.24
  -2   8  16    0.43    0.21
   2  -8 -16    0.52    0.23
  -2  -8  16    0.42    0.19
   2   8 -15    4.52    0.30
  -2   8  15    5.01    0.33
  -2  -8  15    4.79    0.29
   2  -8 -15    4.10    0.30
  -2  -8  15    4.18    0.39
   2   8 -14   17.85    0.51
  -2   8  14   17.53    0.57
   2  -8 -14   17.62    0.57
  -2  -8  14   18.75    0.52
  -2  -8  14   18.82    0.59
  -2  -8  14   18.12    0.67
  -2   8  13   -0.04    0.16
   2   8 -13   -0.06    0.14
   2  -8 -13   -0.20    0.17
  -2  -8  13   -0.06    0.15
  -2  -8  13    0.03    0.14
  -2  -8  13   -0.19    0.19
   2   8 -12   26.41    0.63
  -2   8  12   25.92    0.70
   2  -8 -12   27.68    0.70
  -2  -8  12   25.98    0.80
  -2  -8  12   25.86    0.72
  -2  -8  12   26.65    0.64
   2   8 -11    0.66    0.14
  -2   8  11    0.55    0.16
  -2  -8  11    0.66    0.15
  -2  -8  11    0.82    0.15
  -2  -8  11    0.64    0.19
   2  -8 -11    0.42    0.17
   2   8 -10    0.35    0.12
  -2   8  10    0.34    0.15
  -2  -8  10    0.49    0.18
  -2  -8  10    0.44    0.13
   2  -8 -10    0.39    0.15
  -2  -8  10    0.43    0.13
  -2   8   9    0.17    0.13
   2   8  -9    0.11    0.11
  -2   8   9   -0.04    0.12
   2  -8  -9    0.10    0.13
  -2  -8   9    0.11    0.11
  -2  -8   9    0.17    0.12
  -2  -8   9   -0.07    0.13
   2   8  -8   28.73    0.62
  -2   8   8   28.74    0.69
  -2   8   8   28.25    0.69
  -2  -8   8   27.61    0.62
  -2  -8   8   26.61    0.74
   2  -8  -8   28.35    0.67
  -2  -8   8   27.71    0.71
   2  -8  -8   28.21    0.67
   2   8  -7    3.96    0.20
  -2   8   7    3.87    0.22
  -2   8   7    3.72    0.21
  -2  -8   7    3.86    0.19
   2  -8  -7    4.23    0.22
  -2  -8   7    4.02    0.23
   2  -8  -7    3.77    0.22
  -2  -8   7    3.95    0.19
   2   8  -6   75.27    1.47
   2   8  -6   73.62    1.48
  -2   8   6   74.82    1.55
   2  -8  -6   74.92    1.52
  -2  -8   6   76.90    1.51
  -2  -8   6   72.61    1.66
   2  -8  -6   74.11    1.55
   2  -8  -6   77.94    1.60
   2   8  -5    0.74    0.10
  -2   8   5    0.83    0.13
   2   8  -5    0.79    0.09
   2  -8  -5    0.67    0.09
  -2  -8   5    0.55    0.12
   2  -8  -5    0.62    0.12
   2  -8  -5    1.12    0.14
  -2  -8   5    1.18    0.12
   2   8  -4    9.43    0.27
   2   8  -4    9.22    0.26
  -2   8   4    8.55    0.29
  -2  -8   4    9.44    0.30
  -2  -8   4    8.98    0.28
   2  -8  -4    8.82    0.29
   2  -8  -4    8.26    0.29
  -2   8   3    0.60    0.12
   2   8  -3    0.45    0.10
   2   8  -3    0.56    0.10
  -2  -8   3    0.49    0.10
   2  -8  -3    0.59    0.13
  -2  -8   3    0.67    0.11
   2  -8  -3    0.55    0.13
   2  -8  -3    0.56    0.13
  -2   8   2   18.13    0.46
   2   8  -2   16.99    0.42
   2   8  -2   17.42    0.42
   2   8  -2   16.93    0.42
  -2  -8   2   17.21    0.43
   2  -8  -2   17.60    0.51
   2  -8  -2   17.52    0.46
  -2  -8   2   17.45    0.43
   2   8  -1    0.60    0.10
  -2   8   1    0.51    0.11
   2   8  -1    0.54    0.10
   2   8  -1    0.68    0.10
  -2  -8   1    0.30    0.11
   2  -8  -1    0.49    0.13
  -2  -8   1    0.50    0.08
   2  -8  -1    0.55    0.14
   2   8   0   57.58    1.20
  -2   8   0   58.28    1.20
   2   8   0   56.42    1.17
   2  -8   0   58.10    1.38
   2  -8   0   59.04    1.21
  -2  -8   0   57.25    1.20
   2   8   1   15.62    0.41
   2   8   1   15.38    0.40
  -2   8  -1   14.87    0.41
   2   8   1   14.98    0.40
  -2  -8  -1   14.91    0.40
   2  -8   1   15.64    0.42
   2  -8   1   14.85    0.46
   2   8   2   24.04    0.58
  -2   8  -2   24.40    0.58
   2   8   2   24.97    0.58
   2  -8   2   23.45    0.58
  -2  -8  -2   24.92    0.59
   2  -8   2   24.88    0.67
   2   8   3    0.19    0.10
  -2   8  -3    0.43    0.11
  -2   8  -3    0.21    0.11
  -2  -8  -3    0.32    0.12
   2  -8   3    0.43    0.13
   2  -8   3    0.09    0.13
  -2   8  -4   20.03    0.51
  -2   8  -4   20.16    0.51
   2   8   4   20.05    0.53
   2  -8   4   19.88    0.51
   2  -8   4   20.47    0.58
  -2  -8  -4   20.50    0.52
  -2   8  -5    2.04    0.17
   2   8   5    2.15    0.18
   2  -8   5    1.98    0.19
  -2  -8  -5    2.27    0.19
  -2  -8  -5    1.70    0.16
   2  -8   5    2.28    0.18
   2   8   6   28.95    0.65
  -2   8  -6   29.18    0.68
   2   8   6   28.81    0.71
  -2  -8  -6   28.75    0.69
  -2  -8  -6   27.91    0.70
   2  -8   6   28.50    0.69
   2  -8   6   29.50    0.78
   2   8   7    0.22    0.13
   2   8   7    0.25    0.08
  -2   8  -7    0.43    0.14
  -2  -8  -7    0.11    0.12
   2  -8   7    0.25    0.14
   2  -8   7    0.37    0.15
  -2  -8  -7    0.43    0.14
   2   8   8   34.83    0.81
   2   8   8   35.03    0.85
  -2   8  -8   35.29    0.81
   2  -8   8   34.57    0.82
   2  -8   8   34.52    0.93
   2  -8   8   34.85    0.93
  -2  -8  -8   33.28    0.83
  -2  -8  -8   35.32    0.82
   2   8   9    2.18    0.17
  -2   8  -9    2.30    0.21
   2   8   9    2.07    0.22
  -2  -8  -9    2.12    0.20
   2  -8   9    1.97    0.23
  -2  -8  -9    2.30    0.22
   2  -8   9    2.12    0.22
   2  -8   9    1.78    0.23
   2   8  10    0.18    0.15
   2   8  10    0.14    0.12
   2  -8  10    0.07    0.18
  -2  -8 -10    0.04    0.16
   2  -8  10    0.21    0.19
   2  -8  10    0.11    0.18
   2   8  11    0.03    0.17
   2  -8  11    0.12    0.20
   2  -8  11    0.05    0.20
   2  -8  11    0.23    0.17
  -2  -8 -11    0.20    0.17
   2   8  12   17.10    0.58
   2  -8  12   17.10    0.55
   2  -8  12   17.49    0.62
   2  -8  12   17.29    0.64
   2   8  13    1.25    0.24
   2  -8  13    0.97    0.26
   2  -8  13    0.95    0.22
   2   8  14   18.23    0.62
   2  -8  14   18.09    0.59
   2  -8  14   18.47    0.73
   2   8  15    1.95    0.29
   2  -8  15    1.22    0.26
   2   8  16    1.19    0.28
   2  -8  16    1.49    0.29
   2   8  17    0.64    0.27
   2  -8  17    1.00    0.27
   2   8  18    3.81    0.40
   2  -8  18    4.78    0.40
   2   8  19    0.60    0.32
   2  -8  19    0.53    0.30
   2   8  20    8.79    0.56
   2  -8  20    8.10    0.52
  -2   9  22    7.50    0.51
  -2   9  22    7.32    0.53
  -2   9  21    0.30    0.29
  -2   9  21    0.64    0.30
  -2   9  20    0.48    0.28
  -2   9  20    0.43    0.29
  -2   9  19    1.12    0.29
  -2   9  19    0.40    0.27
  -2   9  18    5.61    0.41
  -2   9  18    5.16    0.40
  -2   9  17    0.50    0.23
  -2   9  17    1.07    0.25
  -2   9  16   12.99    0.53
   2  -9 -16   12.00    0.52
  -2  -9  16   14.40    0.47
  -2   9  15    0.51    0.20
  -2  -9  15    0.06    0.24
  -2  -9  15    0.65    0.19
   2  -9 -15    0.17    0.21
  -2   9  14    2.16    0.26
   2   9 -14    2.08    0.21
  -2  -9  14    2.23    0.22
  -2  -9  14    2.41    0.31
   2  -9 -14    1.81    0.25
  -2   9  13    1.96    0.23
   2   9 -13    1.71    0.19
   2  -9 -13    1.63    0.22
  -2  -9  13    1.61    0.25
  -2  -9  13    1.86    0.20
  -2  -9  13    1.27    0.20
   2   9 -12    4.10    0.26
  -2   9  12    4.25    0.30
  -2  -9  12    4.14    0.32
   2  -9 -12    3.78    0.27
  -2  -9  12    4.27    0.27
  -2  -9  12    4.98    0.25
   2   9 -11    0.13    0.14
  -2   9  11    0.04    0.15
  -2   9  11   -0.13    0.14
  -2  -9  11    0.09    0.18
  -2  -9  11    0.21    0.15
  -2  -9  11    0.10    0.14
   2  -9 -11   -0.02    0.15
   2   9 -10   31.44    0.69
  -2   9  10   30.20    0.77
  -2   9  10   29.99    0.77
  -2  -9  10   29.87    0.85
   2  -9 -10   29.44    0.74
  -2  -9  10   31.00    0.80
  -2  -9  10   30.83    0.70
  -2   9   9   -0.04    0.13
   2   9  -9    0.04    0.12
  -2   9   9   -0.09    0.13
  -2  -9   9    0.08    0.15
   2  -9  -9    0.02    0.13
  -2  -9   9    0.18    0.12
  -2  -9   9    0.14    0.12
   2  -9  -9    0.20    0.15
  -2   9   8   17.59    0.50
   2   9  -8   17.90    0.45
  -2   9   8   18.05    0.51
  -2  -9   8   17.55    0.45
   2  -9  -8   17.43    0.49
   2  -9  -8   18.36    0.49
  -2  -9   8   17.76    0.51
  -2  -9   8   17.60    0.54
   2   9  -7    3.77    0.21
  -2   9   7    3.89    0.23
   2  -9  -7    3.65    0.23
  -2  -9   7    3.98    0.21
  -2  -9   7    3.64    0.24
  -2  -9   7    4.01    0.20
   2  -9  -7    3.90    0.23
   2   9  -6    9.83    0.29
  -2   9   6    8.97    0.33
  -2  -9   6    9.44    0.29
   2  -9  -6    9.86    0.28
  -2  -9   6    9.93    0.35
   2  -9  -6    9.33    0.32
   2  -9  -6    9.02    0.33
   2   9  -5    0.42    0.10
  -2   9   5    0.73    0.13
   2   9  -5    0.62    0.09
   2  -9  -5    0.37    0.13
  -2  -9   5    0.59    0.12
   2  -9  -5    0.43    0.13
  -2  -9   5    0.70    0.12
  -2   9   4  129.02    2.56
   2   9  -4  126.78    2.48
   2   9  -4  128.89    2.48
  -2  -9   4  128.80    2.71
   2  -9  -4  124.97    2.56
  -2  -9   4  131.00    2.53
   2  -9  -4  128.41    2.51
  -2   9   3    0.43    0.12
   2   9  -3    0.42    0.10
   2   9  -3    0.44    0.10
   2  -9  -3    0.38    0.13
   2  -9  -3    0.30    0.12
   2  -9  -3    0.43    0.13
  -2  -9   3    0.31    0.12
  -2  -9   3    0.39    0.10
  -2   9   2   75.26    1.56
   2   9  -2   74.74    1.53
   2   9  -2   76.39    1.51
   2   9  -2   75.34    1.51
   2  -9  -2   75.02    1.78
   2  -9  -2   76.10    1.57
  -2  -9   2   74.87    1.54
  -2  -9   2   79.20    1.62
   2   9  -1    9.52    0.29
   2   9  -1    9.31    0.30
  -2   9   1    9.48    0.32
  -2  -9   1    9.43    0.26
  -2  -9   1   10.14    0.31
   2  -9  -1    9.29    0.36
   2  -9  -1    9.67    0.33
   2   9   0    0.26    0.10
   2   9   0   -0.02    0.10
  -2   9   0    0.16    0.10
   2  -9   0   -0.13    0.12
   2  -9   0   -0.06    0.13
  -2  -9   0    0.14    0.12
  -2  -9   0    0.11    0.06
   2   9   1    1.65    0.14
  -2   9  -1    2.28    0.16
   2   9   1    2.24    0.16
   2   9   1    2.02    0.16
   2  -9   1    1.71    0.18
   2  -9   1    1.95    0.16
  -2  -9  -1    1.90    0.17
  -2   9  -2   73.48    1.49
   2   9   2   72.13    1.49
   2   9   2   72.50    1.50
   2   9   2   71.40    1.46
  -2  -9  -2   70.35    1.50
   2  -9   2   72.46    1.50
   2  -9   2   72.58    1.70
  -2   9  -3    3.38    0.20
   2   9   3    3.24    0.21
   2  -9   3    2.90    0.20
  -2  -9  -3    3.18    0.20
   2  -9   3    3.15    0.23
  -2   9  -4   41.64    0.93
   2   9   4   41.66    0.95
  -2   9  -4   41.45    0.92
   2  -9   4   42.53    0.94
   2  -9   4   42.83    1.07
  -2  -9  -4   43.79    0.96
  -2   9  -5    2.13    0.17
   2   9   5    2.21    0.18
  -2  -9  -5    1.81    0.16
   2  -9   5    2.22    0.19
  -2  -9  -5    2.25    0.19
   2  -9   5    2.01    0.20
   2   9   6    0.94    0.16
  -2   9  -6    1.21    0.16
   2  -9   6    0.84    0.17
  -2  -9  -6    0.64    0.14
   2  -9   6    0.96    0.16
  -2  -9  -6    0.95    0.16
   2   9   7    8.03    0.34
  -2   9  -7    8.08    0.34
   2  -9   7    7.33    0.34
  -2  -9  -7    8.55    0.33
   2  -9   7    8.28    0.32
  -2  -9  -7    7.96    0.34
   2   9   8    6.07    0.30
  -2  -9  -8    5.85    0.32
   2  -9   8    6.72    0.36
   2  -9   8    6.26    0.30
  -2  -9  -8    6.64    0.32
   2  -9   8    6.86    0.33
   2   9   9    0.66    0.18
   2  -9   9    0.38    0.18
   2  -9   9    0.53    0.19
  -2  -9  -9    0.73    0.17
   2  -9   9    0.36    0.20
  -2  -9  -9    1.01    0.19
   2   9  10   35.38    0.90
   2  -9  10   35.62    0.86
   2  -9  10   35.02    0.98
   2  -9  10   33.25    0.96
   2   9  11    0.45    0.20
   2  -9  11    0.18    0.21
   2  -9  11    0.17    0.18
   2  -9  11    0.12    0.19
   2   9  12    4.62    0.34
   2  -9  12    4.51    0.33
   2  -9  12    4.88    0.35
   2  -9  12    5.05    0.37
   2   9  13    2.61    0.29
   2  -9  13    2.91    0.31
   2  -9  13    3.09    0.29
   2  -9  13    2.64    0.33
   2   9  14    0.71    0.24
   2  -9  14    0.75    0.25
   2   9  15    0.08    0.23
   2  -9  15   -0.30    0.23
   2   9  16   15.51    0.63
   2  -9  16   17.09    0.61
   2   9  17   -0.09    0.25
   2  -9  17    0.18    0.28
   2   9  18    5.41    0.45
   2  -9  18    5.28    0.42
   2   9  19    0.28    0.30
   2  -9  19    0.28    0.30
   2   9  20   -0.07    0.30
  -2  10  21    0.14    0.29
  -2  10  21    0.02    0.29
  -2  10  20   10.28    0.57
  -2  10  20   11.99    0.58
  -2  10  19    0.61    0.27
  -2  10  19    0.33    0.27
  -2  10  18    4.61    0.40
  -2  10  18    4.90    0.40
  -2  10  17    0.79    0.26
  -2  10  17    0.73    0.26
  -2  10  16    1.67    0.28
  -2  10  16    1.39    0.27
  -2  10  15    0.27    0.20
  -2  10  15    0.30    0.20
  -2 -10  15    0.18    0.18
  -2  10  14   13.06    0.50
  -2  10  14   13.30    0.51
  -2 -10  14   13.64    0.45
  -2 -10  14   14.26    0.61
   2 -10 -14   12.87    0.51
   2  10 -13    0.10    0.16
  -2  10  13   -0.12    0.16
  -2  10  13    0.13    0.18
   2 -10 -13   -0.04    0.18
  -2 -10  13    0.16    0.17
  -2 -10  13    0.05    0.19
  -2 -10  13    0.10    0.16
   2  10 -12   19.64    0.53
  -2  10  12   19.81    0.60
  -2  10  12   18.83    0.59
  -2 -10  12   19.30    0.53
  -2 -10  12   18.59    0.59
   2 -10 -12   19.52    0.59
  -2 -10  12   19.13    0.67
  -2  10  11    0.12    0.16
   2  10 -11    0.05    0.14
  -2  10  11    0.04    0.16
  -2 -10  11    0.18    0.19
   2 -10 -11   -0.05    0.17
  -2 -10  11    0.01    0.15
  -2 -10  11    0.16    0.15
  -2  10  10    5.00    0.30
   2  10 -10    5.35    0.28
  -2  10  10    4.32    0.30
   2 -10 -10    4.87    0.31
  -2 -10  10    4.93    0.27
  -2 -10  10    4.57    0.33
  -2 -10  10    4.82    0.26
   2  10  -9    0.69    0.15
  -2  10   9    0.15    0.15
  -2  10   9    0.38    0.15
  -2 -10   9    0.74    0.14
  -2 -10   9    0.68    0.18
  -2 -10   9    0.49    0.15
   2 -10  -9    0.66    0.16
   2  10  -8   12.77    0.37
  -2  10   8   12.47    0.42
   2 -10  -8   12.54    0.41
  -2 -10   8   12.85    0.42
   2 -10  -8   12.04    0.41
  -2 -10   8   12.15    0.36
  -2 -10   8   13.26    0.44
   2  10  -7    0.37    0.12
  -2  10   7    0.35    0.14
  -2 -10   7    0.33    0.12
  -2 -10   7    0.56    0.14
   2 -10  -7    0.13    0.13
   2 -10  -7    0.08    0.13
  -2 -10   7    0.38    0.14
  -2  10   6   59.01    1.29
   2  10  -6   61.19    1.22
  -2 -10   6   59.30    1.36
  -2 -10   6   61.10    1.25
   2 -10  -6   56.79    1.28
   2 -10  -6   60.36    1.26
  -2  10   5    7.40    0.30
   2  10  -5    6.89    0.25
   2 -10  -5    7.48    0.30
   2 -10  -5    6.98    0.27
  -2 -10   5    7.03    0.29
  -2 -10   5    6.97    0.27
   2  10  -4    7.22    0.26
   2  10  -4    6.89    0.24
  -2  10   4    7.04    0.29
   2 -10  -4    6.36    0.29
   2 -10  -4    6.76    0.27
  -2 -10   4    7.24    0.26
  -2 -10   4    6.45    0.25
   2  10  -3   23.60    0.56
   2  10  -3   23.37    0.56
  -2  10   3   24.69    0.60
  -2 -10   3   24.85    0.59
   2 -10  -3   23.22    0.60
  -2 -10   3   26.02    0.59
   2 -10  -3   24.00    0.69
   2  10  -2   48.47    1.02
  -2  10   2   48.58    1.06
   2  10  -2   49.28    1.02
   2  10  -2   49.17    1.03
   2 -10  -2   48.98    1.21
  -2 -10   2   47.03    1.04
  -2 -10   2   50.08    1.07
   2 -10  -2   48.69    1.07
  -2  10   1    0.96    0.14
   2  10  -1    0.94    0.12
   2  10  -1    0.93    0.12
   2 -10  -1    0.81    0.15
  -2 -10   1    0.94    0.14
  -2 -10   1    0.77    0.09
   2 -10  -1    1.15    0.16
  -2  10   0   94.53    1.98
   2  10   0   97.79    1.94
   2  10   0   98.88    1.97
  -2 -10   0   97.93    1.98
   2 -10   0   97.09    2.26
  -2 -10   0  101.70    2.02
   2 -10   0   95.93    1.99
   2  10   1    0.65    0.12
  -2  10  -1    0.73    0.12
   2  10   1    0.53    0.12
   2 -10   1    0.37    0.14
   2 -10   1    0.31    0.13
  -2 -10  -1    0.52    0.12
   2  10   2   34.71    0.79
  -2  10  -2   34.33    0.78
   2  10   2   33.97    0.79
   2  10   2   34.10    0.77
   2 -10   2   33.17    0.79
   2 -10   2   34.87    0.90
  -2 -10  -2   33.49    0.79
  -2  10  -3   12.10    0.37
   2  10   3   12.66    0.39
   2  10   3   12.28    0.39
   2 -10   3   12.06    0.43
   2 -10   3   12.23    0.38
  -2 -10  -3   12.63    0.40
  -2  10  -4    6.87    0.28
   2  10   4    6.66    0.29
  -2  10  -4    6.84    0.29
   2 -10   4    6.73    0.28
   2 -10   4    7.37    0.32
  -2 -10  -4    7.16    0.30
   2  10   5    7.89    0.32
   2 -10   5    7.86    0.31
  -2 -10  -5    7.98    0.33
   2 -10   5    7.19    0.34
   2  10   6   28.42    0.73
   2 -10   6   28.03    0.71
  -2 -10  -6   29.25    0.74
   2 -10   6   30.78    0.82
   2  10   7    0.13    0.14
   2 -10   7   -0.26    0.15
   2 -10   7   -0.12    0.15
  -2 -10  -7    0.13    0.15
   2  10   8   20.66    0.60
   2 -10   8   20.15    0.64
   2 -10   8   19.72    0.56
   2 -10   8   20.17    0.65
  -2 -10  -8   20.05    0.59
   2  10   9   -0.09    0.16
   2 -10   9   -0.22    0.17
   2 -10   9   -0.09    0.18
  -2 -10  -9    0.10    0.17
   2 -10   9    0.05    0.17
   2  10  10    0.18    0.19
   2 -10  10    0.15    0.20
   2 -10  10    0.06    0.20
   2 -10  10    0.26    0.19
  -2 -10 -10    0.22    0.18
   2  10  11    2.76    0.28
   2 -10  11    2.34    0.28
   2 -10  11    2.70    0.28
   2 -10  11    3.08    0.27
   2  10  12   25.82    0.76
   2 -10  12   24.57    0.80
   2 -10  12   24.82    0.71
   2 -10  12   25.64    0.84
   2  10  13    0.38    0.21
   2 -10  13    0.15    0.23
   2 -10  13   -0.04    0.21
   2 -10  13   -0.29    0.23
   2  10  14   13.79    0.56
   2 -10  14   14.26    0.55
   2  10  15    1.17    0.29
   2 -10  15    1.38    0.28
   2  10  16    2.92    0.35
   2 -10  16    2.28    0.32
   2  10  17    0.18    0.27
   2 -10  17   -0.26    0.27
   2  10  18    6.08    0.48
   2 -10  18    6.08    0.45
   2  10  19   -0.02    0.31
   2 -10  19   -0.15    0.29
   2  10  20    5.29    0.49
  -2  11  21    0.95    0.33
  -2  11  20    0.71    0.29
  -2  11  20    0.20    0.28
  -2  11  19    1.20    0.30
  -2  11  19    0.64    0.30
  -2  11  18    6.16    0.46
  -2  11  18    6.81    0.47
  -2  11  17    0.04    0.24
  -2  11  17    0.04    0.24
  -2  11  16   14.40    0.57
  -2  11  16   15.89    0.59
  -2  11  15    0.12    0.22
  -2  11  15    0.21    0.23
  -2 -11  15    0.36    0.20
  -2  11  14    3.09    0.31
  -2  11  14    3.21    0.31
  -2 -11  14    3.73    0.27
  -2 -11  14    3.89    0.37
  -2  11  13    1.66    0.24
  -2  11  13    1.67    0.25
   2  11 -13    1.16    0.20
  -2 -11  13    1.16    0.26
  -2 -11  13    1.13    0.21
  -2 -11  13    1.69    0.21
  -2  11  12    7.41    0.38
  -2  11  12    7.54    0.39
   2  11 -12    7.54    0.35
  -2 -11  12    7.79    0.33
  -2 -11  12    7.78    0.42
  -2 -11  12    7.77    0.36
  -2  11  11    0.51    0.18
   2  11 -11    0.65    0.16
  -2  11  11    0.51    0.18
  -2 -11  11    0.60    0.20
  -2 -11  11    0.63    0.17
   2 -11 -11    0.11    0.18
  -2 -11  11    0.42    0.17
   2  11 -10   30.20    0.71
  -2  11  10   29.27    0.78
  -2  11  10   30.23    0.79
  -2 -11  10   29.64    0.81
   2 -11 -10   29.59    0.76
  -2 -11  10   29.43    0.84
  -2 -11  10   30.57    0.72
   2  11  -9   -0.17    0.14
  -2  11   9   -0.03    0.15
   2 -11  -9    0.06    0.16
  -2 -11   9    0.12    0.15
  -2 -11   9    0.05    0.14
  -2 -11   9    0.17    0.16
   2 -11  -9    0.21    0.16
   2  11  -8   24.75    0.59
  -2  11   8   23.80    0.66
  -2 -11   8   24.11    0.68
   2 -11  -8   24.56    0.65
  -2 -11   8   24.59    0.60
  -2 -11   8   23.50    0.69
   2 -11  -8   24.25    0.64
   2  11  -7    8.44    0.32
  -2  11   7    8.54    0.35
   2 -11  -7    9.01    0.35
  -2 -11   7    8.46    0.35
   2 -11  -7    8.74    0.34
  -2 -11   7    9.19    0.32
  -2 -11   7    8.33    0.34
  -2  11   6    1.41    0.18
   2  11  -6    1.57    0.15
   2 -11  -6    1.39    0.19
   2 -11  -6    1.44    0.18
  -2 -11   6    1.74    0.17
  -2 -11   6    1.58    0.17
  -2  11   5    5.22    0.27
   2  11  -5    4.83    0.24
   2 -11  -5    5.58    0.28
  -2 -11   5    5.34    0.23
  -2 -11   5    4.83    0.24
  -2  11   4   51.39    1.14
   2  11  -4   51.98    1.08
   2 -11  -4   52.04    1.14
  -2 -11   4   51.57    1.17
  -2 -11   4   51.20    1.11
   2  11  -3    1.19    0.13
   2  11  -3    0.94    0.12
  -2  11   3    1.19    0.15
   2  11  -3    1.16    0.13
   2 -11  -3    1.04    0.17
  -2 -11   3    0.94    0.12
   2 -11  -3    0.89    0.16
  -2 -11   3    1.21    0.15
   2  11  -2   35.21    0.79
  -2  11   2   36.21    0.82
   2  11  -2   35.82    0.78
   2 -11  -2   34.96    0.83
  -2 -11   2   36.64    0.81
   2 -11  -2   35.39    0.94
  -2 -11   2   33.48    0.80
  -2  11   1   18.05    0.49
   2  11  -1   17.55    0.46
   2  11  -1   18.36    0.47
   2 -11  -1   17.27    0.48
  -2 -11   1   17.20    0.48
  -2 -11   1   17.77    0.43
   2 -11  -1   17.56    0.56
   2  11   0    0.34    0.11
   2  11   0    0.45    0.12
  -2  11   0    0.35    0.11
  -2 -11   0    0.34    0.06
   2 -11   0    0.46    0.15
  -2 -11   0    0.34    0.13
   2 -11   0    0.42    0.15
  -2  11  -1    3.15    0.21
   2  11   1    3.56    0.20
   2  11   1    3.05    0.19
   2 -11   1    3.77    0.25
  -2 -11  -1    3.44    0.21
   2 -11   1    4.02    0.24
   2  11   2   34.35    0.79
  -2  11  -2   33.76    0.80
   2  11   2   36.04    0.81
  -2 -11  -2   33.94    0.81
   2 -11   2   34.05    0.80
   2 -11   2   35.34    0.92
   2  11   3    0.04    0.10
  -2  11  -3    0.13    0.11
   2  11   3    0.06    0.11
   2 -11   3   -0.06    0.13
  -2 -11  -3    0.08    0.13
   2 -11   3    0.00    0.14
   2  11   4   40.70    0.94
   2  11   4   38.58    0.93
  -2  11  -4   41.17    0.92
   2 -11   4   39.79    0.93
  -2 -11  -4   42.11    0.95
   2 -11   4   40.99    1.06
   2  11   5    2.27    0.20
   2 -11   5    2.41    0.21
   2 -11   5    2.13    0.23
  -2 -11  -5    2.68    0.22
   2  11   6    6.26    0.30
   2 -11   6    6.05    0.32
   2 -11   6    6.05    0.30
  -2 -11  -6    6.51    0.32
   2  11   7    0.59    0.17
   2 -11   7    0.54    0.18
   2 -11   7    0.21    0.16
   2 -11   7    0.81    0.18
  -2 -11  -7    0.85    0.19
   2  11   8    3.17    0.25
  -2 -11  -8    2.69    0.25
   2 -11   8    3.15    0.27
   2 -11   8    2.53    0.27
   2 -11   8    2.82    0.25
   2  11   9    0.08    0.17
   2 -11   9    0.44    0.19
   2 -11   9    0.20    0.20
   2 -11   9    0.22    0.20
  -2 -11  -9    0.24    0.17
   2  11  10   23.00    0.70
   2 -11  10   24.91    0.78
   2 -11  10   23.31    0.66
   2 -11  10   23.01    0.75
   2  11  11    0.58    0.22
   2 -11  11    0.35    0.21
   2 -11  11    0.33    0.21
   2 -11  11    0.63    0.22
   2  11  12    4.89    0.37
   2 -11  12    5.02    0.38
   2 -11  12    4.90    0.38
   2 -11  12    4.98    0.35
   2  11  13    2.20    0.29
   2 -11  13    1.70    0.29
   2 -11  13    2.36    0.29
   2  11  14    3.31    0.35
   2 -11  14    3.78    0.34
   2  11  15    0.09    0.24
   2 -11  15    0.24    0.26
   2  11  16   17.89    0.69
   2 -11  16   17.87    0.64
   2  11  17    0.25    0.27
   2 -11  17    0.71    0.29
   2  11  18    6.04    0.50
   2 -11  18    5.86    0.44
   2  11  19    1.12    0.34
   2 -11  19    0.78    0.33
   2  11  20   -0.50    0.32
  -2  12  21   -0.11    0.31
  -2  12  20    5.47    0.47
  -2  12  19    0.53    0.28
  -2  12  18    4.26    0.39
  -2  12  18    2.94    0.37
  -2  12  17    1.11    0.29
  -2  12  17    0.78    0.28
  -2  12  16    0.72    0.26
  -2  12  16    0.43    0.25
  -2  12  15    0.30    0.22
  -2  12  15    0.25    0.22
  -2 -12  15    0.12    0.20
  -2  12  14   14.38    0.56
  -2  12  14   14.90    0.56
  -2 -12  14   16.41    0.66
  -2 -12  14   14.42    0.49
  -2  12  13    0.26    0.19
  -2  12  13    0.04    0.19
  -2 -12  13    0.00    0.18
  -2 -12  13   -0.17    0.22
  -2  12  12   15.48    0.55
  -2  12  12   15.95    0.55
  -2 -12  12   16.98    0.63
  -2 -12  12   15.23    0.55
  -2 -12  12   15.79    0.49
   2  12 -11    0.04    0.16
  -2  12  11    0.13    0.16
  -2 -12  11    0.11    0.21
  -2 -12  11    0.06    0.17
  -2 -12  11    0.20    0.17
   2  12 -10    0.41    0.16
  -2  12  10    0.36    0.19
  -2 -12  10    0.50    0.18
  -2 -12  10    0.30    0.20
  -2 -12  10    0.52    0.17
  -2  12   9    6.45    0.34
   2  12  -9    5.88    0.30
  -2 -12   9    6.58    0.30
  -2 -12   9    6.14    0.32
  -2 -12   9    5.88    0.35
   2 -12  -9    6.49    0.33
  -2  12   8   14.50    0.48
   2  12  -8   15.07    0.44
   2 -12  -8   14.04    0.47
  -2 -12   8   13.69    0.49
  -2 -12   8   14.58    0.49
  -2 -12   8   13.78    0.43
   2  12  -7    2.97    0.20
  -2  12   7    2.71    0.22
  -2 -12   7    2.34    0.22
  -2 -12   7    2.65    0.21
  -2 -12   7    2.72    0.23
   2 -12  -7    2.63    0.24
   2  12  -6   32.30    0.73
  -2  12   6   31.40    0.79
  -2 -12   6   30.39    0.74
  -2 -12   6   31.96    0.81
   2 -12  -6   31.13    0.79
  -2  12   5    5.56    0.29
   2  12  -5    5.39    0.26
  -2 -12   5    5.52    0.27
  -2 -12   5    5.21    0.26
   2 -12  -5    5.72    0.30
  -2  12   4    4.25    0.24
   2  12  -4    4.03    0.24
  -2 -12   4    4.81    0.23
   2 -12  -4    4.24    0.27
  -2 -12   4    4.48    0.24
   2 -12  -4    4.45    0.27
  -2  12   3   14.64    0.45
  -2 -12   3   15.87    0.44
   2 -12  -3   15.68    0.47
   2 -12  -3   14.63    0.51
  -2 -12   3   13.84    0.41
   2  12  -2   20.32    0.54
  -2  12   2   20.82    0.57
  -2 -12   2   22.23    0.53
   2 -12  -2   22.11    0.59
  -2 -12   2   21.51    0.56
   2 -12  -2   21.64    0.66
  -2  12   1    8.77    0.31
   2  12  -1    8.56    0.30
   2  12  -1    8.33    0.30
  -2 -12   1    8.36    0.25
   2 -12  -1    7.55    0.36
  -2 -12   1    8.55    0.32
   2 -12  -1    8.51    0.34
  -2  12   0   88.34    1.83
   2  12   0   87.62    1.82
   2  12   0   90.10    1.80
  -2 -12   0   93.51    1.84
   2 -12   0   86.79    2.09
  -2 -12   0   88.37    1.84
   2 -12   0   84.70    1.84
   2  12   1    6.98    0.28
   2  12   1    7.13    0.29
  -2  12  -1    6.90    0.29
   2 -12   1    6.78    0.31
  -2 -12  -1    7.31    0.30
   2 -12   1    7.21    0.34
   2  12   2   30.87    0.77
  -2  12  -2   32.62    0.77
  -2 -12  -2   31.30    0.78
   2 -12   2   32.62    0.79
   2 -12   2   34.52    0.90
  -2  12  -3    2.53    0.19
   2  12   3    2.23    0.19
   2 -12   3    2.01    0.20
  -2 -12  -3    2.29    0.21
   2 -12   3    1.74    0.21
   2  12   4    0.12    0.13
   2  12   4    0.39    0.14
  -2  12  -4    0.30    0.14
  -2 -12  -4    0.72    0.16
   2 -12   4    0.44    0.17
   2 -12   4    0.42    0.16
   2  12   5    0.04    0.13
   2  12   5    0.11    0.13
  -2 -12  -5    0.05    0.16
   2 -12   5    0.00    0.16
   2 -12   5   -0.04    0.16
   2  12   6   26.53    0.69
   2  12   6   24.96    0.68
  -2 -12  -6   24.78    0.68
   2 -12   6   24.16    0.66
   2 -12   6   25.65    0.76
   2  12   7   -0.10    0.16
   2 -12   7    0.04    0.18
   2 -12   7    0.13    0.19
  -2 -12  -7    0.00    0.17
   2 -12   7   -0.02    0.18
   2  12   8   22.96    0.66
   2 -12   8   22.16    0.63
  -2 -12  -8   22.61    0.66
   2 -12   8   22.59    0.72
   2 -12   8   23.10    0.72
   2  12   9    0.49    0.20
   2 -12   9    0.95    0.23
   2 -12   9    0.95    0.23
  -2 -12  -9    1.18    0.22
   2 -12   9    0.93    0.22
   2  12  10    1.05    0.23
   2 -12  10    1.10    0.24
   2 -12  10    0.92    0.23
   2 -12  10    0.92    0.24
   2  12  11    2.59    0.28
   2 -12  11    1.92    0.28
   2 -12  11    2.28    0.28
   2 -12  11    2.23    0.29
   2  12  12    9.93    0.48
   2 -12  12    9.44    0.50
   2 -12  12    9.23    0.49
   2 -12  12   11.06    0.46
   2  12  13    0.76    0.25
   2 -12  13    0.74    0.25
   2  12  14   12.64    0.56
   2 -12  14   11.87    0.51
   2  12  15    1.12    0.28
   2 -12  15    1.42    0.30
   2  12  16    0.99    0.30
   2 -12  16    1.04    0.29
   2  12  17    1.15    0.32
   2 -12  17    0.81    0.32
   2  12  18    3.28    0.41
   2 -12  18    3.51    0.39
   2  12  19    0.22    0.32
  -2  13  20    0.27    0.31
  -2  13  19    1.55    0.34
  -2  13  18    1.50    0.34
  -2  13  17    0.38    0.27
  -2  13  16   11.81    0.54
  -2  13  15   -0.11    0.22
  -2 -13  15    0.22    0.22
  -2  13  14    2.45    0.30
  -2 -13  14    2.93    0.27
  -2  13  13    1.90    0.27
  -2 -13  13    1.54    0.29
  -2 -13  13    1.60    0.23
  -2  13  12    4.76    0.36
  -2 -13  12    5.02    0.32
  -2 -13  12    5.39    0.34
  -2 -13  12    5.44    0.40
  -2  13  11    0.38    0.20
  -2 -13  11    0.01    0.18
  -2 -13  11    0.01    0.18
  -2 -13  11   -0.03    0.20
  -2  13  10   29.35    0.81
  -2 -13  10   30.29    0.85
  -2 -13  10   31.09    0.76
  -2 -13  10   30.04    0.88
  -2  13   9    0.14    0.17
   2 -13  -9   -0.03    0.18
  -2 -13   9    0.02    0.18
  -2 -13   9   -0.05    0.16
  -2 -13   9    0.05    0.18
  -2  13   8   14.25    0.49
  -2 -13   8   15.38    0.52
  -2 -13   8   15.17    0.46
  -2 -13   8   14.46    0.51
   2 -13  -8   15.16    0.51
   2  13  -7    2.92    0.21
  -2  13   7    3.12    0.25
  -2 -13   7    3.04    0.23
   2 -13  -7    3.17    0.26
  -2 -13   7    2.48    0.23
  -2 -13   7    2.99    0.26
  -2  13   6    2.58    0.22
  -2 -13   6    2.09    0.20
  -2 -13   6    2.30    0.23
   2 -13  -6    2.28    0.24
  -2 -13   6    2.27    0.21
  -2  13   5   10.35    0.39
  -2 -13   5    9.08    0.35
  -2 -13   5   10.73    0.38
   2 -13  -5   10.01    0.40
  -2  13   4   48.15    1.11
  -2 -13   4   46.94    1.08
   2 -13  -4   49.31    1.11
  -2 -13   4   49.42    1.12
  -2  13   3    0.48    0.15
   2 -13  -3    0.43    0.18
   2 -13  -3    0.41    0.16
  -2 -13   3    0.61    0.12
  -2 -13   3    0.59    0.16
   2  13  -2   41.62    0.95
  -2  13   2   42.16    0.98
   2 -13  -2   42.73    1.13
   2 -13  -2   41.17    0.98
  -2 -13   2   42.57    0.97
  -2 -13   2   44.48    0.96
  -2  13   1   16.49    0.49
   2  13  -1   16.21    0.46
  -2 -13   1   15.71    0.48
   2 -13  -1   16.87    0.56
   2 -13  -1   16.36    0.50
  -2 -13   1   15.81    0.41
  -2  13   0    2.25    0.20
   2  13   0    2.00    0.18
   2 -13   0    1.44    0.21
  -2 -13   0    1.79    0.19
  -2 -13   0    1.86    0.11
   2 -13   0    1.53    0.20
  -2  13  -1    0.34    0.12
   2  13   1    0.39    0.13
   2 -13   1    0.28    0.17
   2 -13   1    0.17    0.16
  -2 -13  -1    0.40    0.16
   2  13   2   39.14    0.95
  -2  13  -2   41.19    0.95
   2 -13   2   42.13    1.10
  -2 -13  -2   42.55    0.98
   2 -13   2   41.87    0.97
   2  13   3   -0.01    0.14
  -2  13  -3    0.03    0.13
   2 -13   3    0.09    0.16
   2 -13   3    0.14    0.17
  -2 -13  -3   -0.01    0.15
   2  13   4   71.43    1.56
   2 -13   4   69.00    1.55
  -2 -13  -4   75.86    1.58
   2 -13   4   72.27    1.77
   2  13   5    1.55    0.21
   2  13   5    2.00    0.22
   2 -13   5    1.81    0.24
   2 -13   5    2.35    0.24
  -2 -13  -5    1.95    0.23
   2  13   6   13.81    0.49
   2  13   6   13.70    0.49
   2 -13   6   13.76    0.52
   2 -13   6   13.19    0.49
   2 -13   6   13.81    0.47
  -2 -13  -6   14.55    0.50
   2  13   7    0.81    0.20
   2  13   7    0.80    0.20
   2 -13   7    0.73    0.21
   2 -13   7    0.87    0.23
  -2 -13  -7    0.75    0.21
   2 -13   7    0.80    0.21
   2  13   8    4.62    0.33
   2  13   8    4.29    0.32
   2 -13   8    5.29    0.36
  -2 -13  -8    5.29    0.34
   2 -13   8    4.86    0.35
   2 -13   8    4.68    0.33
   2  13   9    2.02    0.26
  -2 -13  -9    1.88    0.25
   2 -13   9    2.01    0.25
   2 -13   9    1.53    0.24
   2 -13   9    1.61    0.26
   2  13  10   12.94    0.52
   2 -13  10   12.94    0.54
   2 -13  10   13.28    0.55
   2 -13  10   12.17    0.49
   2  13  11    0.23    0.22
   2 -13  11   -0.18    0.21
   2 -13  11   -0.14    0.20
   2 -13  11    0.02    0.22
   2  13  12    3.65    0.35
   2 -13  12    3.22    0.32
   2 -13  12    3.68    0.36
   2  13  13    3.26    0.35
   2 -13  13    3.26    0.33
   2  13  14    2.86    0.35
   2 -13  14    3.11    0.34
   2  13  15    0.70    0.28
   2 -13  15    0.37    0.27
   2  13  16   10.16    0.55
   2 -13  16    9.88    0.53
   2  13  17   -0.05    0.28
   2 -13  17   -0.45    0.28
   2  13  18    6.52    0.51
   2  13  18    5.55    0.50
   2 -13  18    7.07    0.50
   2  13  19    1.17    0.37
   2  13  19    0.62    0.35
  -2  14  20    4.49    0.45
  -2  14  19   -0.20    0.29
  -2  14  18    2.29    0.36
  -2  14  17    1.12    0.31
  -2  14  16   -0.04    0.24
  -2  14  15    0.60    0.25
  -2 -14  15    0.82    0.25
  -2  14  14   18.82    0.66
  -2 -14  14   18.48    0.59
  -2  14  13    0.37    0.22
  -2 -14  13    0.31    0.25
  -2 -14  13    0.01    0.21
  -2  14  12   17.02    0.60
  -2 -14  12   16.60    0.53
  -2 -14  12   16.99    0.65
  -2  14  11    0.75    0.22
  -2 -14  11    0.36    0.23
  -2 -14  11    0.66    0.21
  -2 -14  11    0.88    0.21
  -2  14  10    0.97    0.23
  -2 -14  10    0.80    0.23
  -2 -14  10    0.76    0.21
  -2 -14  10    0.81    0.20
  -2  14   9    6.29    0.37
  -2 -14   9    6.71    0.32
  -2 -14   9    6.02    0.36
  -2 -14   9    5.89    0.34
   2 -14  -9    6.82    0.37
  -2  14   8   15.36    0.53
  -2 -14   8   15.33    0.54
  -2 -14   8   16.03    0.54
   2 -14  -8   15.36    0.53
  -2 -14   8   14.23    0.47
  -2  14   7    3.13    0.26
  -2 -14   7    3.18    0.26
   2 -14  -7    3.55    0.28
  -2 -14   7    3.50    0.28
  -2 -14   7    3.47    0.25
  -2  14   6   20.55    0.61
  -2 -14   6   22.46    0.68
  -2 -14   6   22.38    0.63
  -2 -14   6   22.40    0.59
   2 -14  -6   20.69    0.63
  -2  14   5    0.07    0.15
  -2 -14   5    0.32    0.17
   2 -14  -5    0.10    0.19
  -2 -14   5   -0.03    0.13
  -2  14   4    0.54    0.16
  -2 -14   4    0.66    0.18
   2 -14  -4    0.46    0.19
  -2 -14   4    0.35    0.13
  -2  14   3    4.88    0.29
   2 -14  -3    4.47    0.31
  -2 -14   3    5.09    0.28
  -2 -14   3    4.53    0.23
  -2  14   2   11.33    0.39
   2  14  -2   10.16    0.37
  -2 -14   2   11.44    0.34
  -2 -14   2   11.29    0.40
   2 -14  -2   11.43    0.42
  -2  14   1    0.23    0.14
   2  14  -1    0.39    0.13
   2 -14  -1    0.31    0.19
  -2 -14   1    0.21    0.17
   2 -14  -1    0.28    0.18
  -2 -14   1    0.21    0.09
   2  14   0   51.75    1.15
  -2  14   0   53.36    1.17
  -2 -14   0   49.72    1.17
   2 -14   0   51.95    1.34
   2 -14   0   51.62    1.18
   2  14   1    3.54    0.25
  -2  14  -1    3.76    0.26
   2 -14   1    3.66    0.27
  -2 -14  -1    3.82    0.28
   2 -14   1    3.22    0.28
  -2  14  -2   20.44    0.56
   2  14   2   19.89    0.56
  -2 -14  -2   20.13    0.59
   2 -14   2   19.52    0.65
   2 -14   2   19.18    0.58
   2  14   3    4.44    0.30
   2 -14   3    4.62    0.32
  -2 -14  -3    4.67    0.31
   2 -14   3    4.90    0.31
   2  14   4    0.77    0.17
   2 -14   4    0.90    0.21
   2 -14   4    0.97    0.21
  -2 -14  -4    0.56    0.20
   2  14   5    0.04    0.15
   2 -14   5   -0.05    0.18
  -2 -14  -5    0.87    0.21
   2 -14   5    0.29    0.19
   2  14   6   44.44    1.09
   2  14   6   45.56    1.09
   2 -14   6   46.06    1.23
   2 -14   6   44.83    1.08
  -2 -14  -6   46.61    1.11
   2 -14   6   45.15    1.15
   2  14   7    0.14    0.17
   2  14   7    0.21    0.17
   2 -14   7    0.06    0.22
   2 -14   7    0.08    0.19
   2 -14   7    0.07    0.19
  -2 -14  -7    0.02    0.20
   2  14   8   13.20    0.52
   2  14   8   14.27    0.54
   2 -14   8   14.33    0.57
   2 -14   8   14.15    0.55
   2 -14   8   13.98    0.50
  -2 -14  -8   13.75    0.53
   2  14   9    4.85    0.35
   2  14   9    4.06    0.33
   2 -14   9    3.01    0.32
   2 -14   9    4.55    0.32
  -2 -14  -9    4.41    0.34
   2 -14   9    3.86    0.34
   2  14  10   -0.25    0.21
   2  14  10    0.18    0.22
   2 -14  10    0.27    0.23
  -2 -14 -10   -0.17    0.20
   2 -14  10   -0.30    0.22
   2 -14  10   -0.09    0.22
   2  14  11    3.52    0.33
   2  14  11    2.75    0.32
   2 -14  11    2.60    0.33
   2 -14  11    2.32    0.31
   2 -14  11    2.82    0.30
   2  14  12   11.10    0.50
   2  14  12   11.14    0.51
   2 -14  12   12.07    0.51
   2  14  13    0.65    0.27
   2  14  13    0.65    0.27
   2 -14  13    0.90    0.27
   2  14  14   10.01    0.53
   2  14  14   10.61    0.54
   2 -14  14   10.36    0.51
   2  14  15    1.45    0.32
   2  14  15    0.84    0.29
   2 -14  15    1.21    0.30
   2  14  16    1.04    0.32
   2  14  16    1.31    0.33
   2 -14  16    0.96    0.32
   2  14  17    1.12    0.34
   2  14  17    1.09    0.33
   2 -14  17    1.15    0.33
   2  14  18    1.13    0.37
   2  14  18    1.17    0.36
   2 -14  18    1.35    0.35
  -2  15  19    0.39    0.31
  -2  15  18    0.77    0.31
  -2  15  17   -0.50    0.26
  -2  15  16   11.97    0.56
  -2  15  15    0.07    0.24
  -2 -15  15    0.08    0.24
  -2  15  14    1.39    0.28
  -2 -15  14    1.43    0.27
  -2  15  13    4.74    0.37
  -2 -15  13    4.46    0.34
  -2  15  12    1.29    0.24
  -2 -15  12    1.54    0.24
  -2 -15  12    1.26    0.28
  -2  15  11    0.64    0.23
  -2 -15  11    0.30    0.22
  -2 -15  11    0.52    0.21
  -2  15  10   36.37    0.95
  -2 -15  10   35.72    1.00
  -2 -15  10   34.97    0.89
  -2 -15  10   35.29    1.00
  -2  15   9    1.00    0.23
  -2 -15   9    1.17    0.22
  -2 -15   9    0.78    0.22
   2 -15  -9    1.20    0.25
  -2 -15   9    1.03    0.22
  -2  15   8   11.83    0.46
  -2 -15   8   12.66    0.48
  -2 -15   8   12.93    0.50
   2 -15  -8   12.77    0.49
  -2 -15   8   12.31    0.45
  -2  15   7    3.85    0.28
  -2 -15   7    3.55    0.29
  -2 -15   7    3.62    0.27
  -2 -15   7    3.06    0.26
   2 -15  -7    3.71    0.31
  -2  15   6    0.41    0.19
   2 -15  -6    0.21    0.20
  -2 -15   6    0.31    0.20
  -2 -15   6    0.45    0.20
  -2 -15   6    0.25    0.16
  -2  15   5    6.68    0.35
   2 -15  -5    6.31    0.37
  -2 -15   5    6.41    0.34
  -2 -15   5    5.99    0.30
  -2  15   4   36.08    0.91
  -2 -15   4   37.76    0.89
   2 -15  -4   36.10    0.92
  -2 -15   4   35.55    0.88
  -2  15   3    0.08    0.14
   2 -15  -3    0.13    0.19
  -2 -15   3    0.28    0.18
  -2 -15   3    0.10    0.12
  -2  15   2   31.63    0.82
   2 -15  -2   32.00    0.83
  -2 -15   2   33.45    0.82
  -2  15   1    2.78    0.23
   2  15  -1    2.61    0.22
   2 -15  -1    2.78    0.26
  -2 -15   1    2.19    0.24
   2  15   0    0.14    0.14
  -2  15   0   -0.09    0.14
   2 -15   0    0.20    0.19
  -2 -15   0    0.13    0.16
  -2  15  -1    1.85    0.21
   2  15   1    2.31    0.22
   2 -15   1    2.19    0.25
   2 -15   1    2.04    0.26
  -2 -15  -1    2.27    0.25
   2  15   2   36.51    0.89
  -2  15  -2   34.89    0.88
   2 -15   2   36.78    1.03
  -2 -15  -2   37.32    0.92
   2 -15   2   35.94    0.91
   2  15   3    8.63    0.38
   2 -15   3    7.95    0.39
  -2 -15  -3    9.23    0.41
   2 -15   3    8.80    0.43
   2  15   4   45.83    1.08
   2 -15   4   46.94    1.23
  -2 -15  -4   44.62    1.09
   2 -15   4   43.79    1.08
   2  15   5    9.46    0.42
   2 -15   5   10.05    0.42
  -2 -15  -5    9.10    0.42
   2 -15   5    9.77    0.46
   2 -15   5    8.33    0.40
   2  15   6    6.86    0.39
  -2 -15  -6    6.50    0.39
   2 -15   6    7.04    0.39
   2 -15   6    7.51    0.38
   2 -15   6    7.59    0.42
   2  15   7    3.34    0.29
   2  15   7    2.91    0.28
   2 -15   7    2.57    0.30
  -2 -15  -7    3.47    0.31
   2 -15   7    3.99    0.32
   2 -15   7    2.48    0.28
   2  15   8   15.45    0.56
   2  15   8   15.43    0.57
   2 -15   8   15.18    0.61
  -2 -15  -8   15.38    0.56
   2 -15   8   15.34    0.58
   2 -15   8   14.98    0.53
   2  15   9    1.77    0.28
   2  15   9    1.40    0.26
   2 -15   9    1.31    0.27
   2 -15   9    0.83    0.25
   2 -15   9    1.59    0.26
  -2 -15  -9    1.82    0.28
   2  15  10   18.97    0.67
   2  15  10   20.62    0.68
   2 -15  10   20.14    0.72
   2 -15  10   19.69    0.73
   2 -15  10   19.36    0.64
   2  15  11    1.03    0.27
   2  15  11    1.39    0.29
   2 -15  11    1.17    0.28
   2 -15  11    0.88    0.26
   2 -15  11    1.22    0.29
   2  15  12    3.07    0.34
   2  15  12    2.80    0.34
   2 -15  12    2.99    0.34
   2  15  13    3.54    0.37
   2  15  13    3.48    0.38
   2 -15  13    3.69    0.36
   2  15  14    2.56    0.36
   2  15  14    2.32    0.35
   2 -15  14    2.35    0.33
   2  15  15    0.20    0.28
   2  15  15    0.54    0.29
   2 -15  15   -0.01    0.29
   2  15  16    4.99    0.46
   2  15  16    5.40    0.46
   2 -15  16    5.34    0.43
   2  15  17   -0.33    0.30
   2  15  17   -0.27    0.31
   2 -15  17   -0.20    0.31
   2  15  18    2.44    0.41
   2  15  18    3.03    0.42
   2 -15  18    2.42    0.38
  -2  16  19    0.14    0.32
  -2  16  18    2.46    0.38
  -2  16  17    0.76    0.31
  -2  16  16    0.34    0.27
  -2  16  15    3.08    0.36
  -2 -16  15    3.87    0.35
  -2  16  14   14.14    0.59
  -2 -16  14   13.58    0.53
  -2  16  13   -0.07    0.23
  -2 -16  13    0.00    0.23
  -2  16  12   12.94    0.53
  -2 -16  12   14.36    0.60
  -2 -16  12   12.95    0.51
  -2  16  11    5.22    0.38
  -2 -16  11    3.81    0.35
  -2 -16  11    4.68    0.33
  -2  16  10    0.13    0.19
  -2 -16  10    0.40    0.22
  -2 -16  10    0.21    0.22
  -2 -16  10    0.61    0.23
  -2  16   9    6.44    0.38
  -2 -16   9    6.17    0.35
  -2 -16   9    5.77    0.36
  -2 -16   9    5.54    0.38
   2 -16  -9    6.58    0.40
  -2  16   8   15.01    0.54
  -2 -16   8   15.35    0.57
  -2 -16   8   14.10    0.52
  -2 -16   8   14.21    0.50
   2 -16  -8   14.08    0.52
  -2  16   7    0.09    0.19
  -2 -16   7    0.30    0.17
  -2 -16   7    0.08    0.20
  -2 -16   7    0.63    0.21
   2 -16  -7    0.04    0.22
  -2  16   6   24.48    0.71
  -2 -16   6   25.37    0.79
   2 -16  -6   25.46    0.74
  -2 -16   6   25.28    0.70
  -2 -16   6   25.99    0.71
  -2  16   5    0.47    0.17
  -2 -16   5    0.26    0.20
   2 -16  -5    0.52    0.23
  -2 -16   5    0.48    0.21
  -2 -16   5    0.12    0.15
  -2  16   4   11.34    0.44
  -2 -16   4   10.83    0.44
   2 -16  -4   11.33    0.47
  -2  16   3    1.85    0.22
   2 -16  -3    1.64    0.25
  -2 -16   3    1.67    0.23
  -2  16   2    5.08    0.31
   2 -16  -2    3.96    0.31
  -2 -16   2    3.76    0.29
  -2  16   1    0.28    0.17
  -2 -16   1    0.27    0.20
   2 -16  -1    0.56    0.22
  -2  16   0   26.66    0.73
   2  16   0   26.72    0.72
   2 -16   0   27.45    0.76
  -2 -16   0   27.95    0.75
  -2  16  -1   -0.01    0.15
   2  16   1    0.09    0.16
   2 -16   1    0.04    0.20
  -2 -16  -1    0.33    0.21
  -2  16  -2    4.18    0.30
   2  16   2    4.16    0.30
   2 -16   2    4.59    0.33
  -2 -16  -2    4.06    0.32
   2  16   3   11.50    0.45
  -2 -16  -3   10.92    0.47
   2 -16   3   11.10    0.46
   2  16   4    1.07    0.22
   2 -16   4    0.97    0.20
   2 -16   4    0.95    0.22
  -2 -16  -4    0.98    0.24
   2  16   5    4.58    0.31
  -2 -16  -5    5.16    0.36
   2 -16   5    5.15    0.34
   2 -16   5    4.66    0.31
   2  16   6   35.24    0.93
  -2 -16  -6   33.17    0.91
   2 -16   6   37.85    1.05
   2 -16   6   33.47    0.91
   2 -16   6   34.69    0.95
   2  16   7    2.33    0.27
   2 -16   7    2.02    0.29
  -2 -16  -7    2.03    0.27
   2 -16   7    2.59    0.29
   2 -16   7    2.71    0.28
   2  16   8   12.47    0.53
   2 -16   8   12.62    0.52
  -2 -16  -8   13.36    0.53
   2 -16   8   12.03    0.53
   2  16   9    4.67    0.37
   2  16   9    5.39    0.39
   2 -16   9    5.12    0.39
  -2 -16  -9    4.80    0.38
   2 -16   9    5.36    0.38
   2  16  10    0.01    0.23
   2  16  10    0.19    0.23
   2 -16  10   -0.03    0.23
   2 -16  10    0.05    0.25
   2  16  11    1.82    0.30
   2  16  11    1.29    0.28
   2 -16  11    1.91    0.29
   2  16  12   10.24    0.53
   2  16  12   10.31    0.54
   2 -16  12   10.37    0.50
   2  16  13    0.70    0.28
   2  16  13    0.19    0.26
   2 -16  13    0.04    0.26
   2  16  14    8.77    0.53
   2  16  14    9.38    0.54
   2 -16  14    9.12    0.50
   2  16  15    0.54    0.31
   2  16  15    0.45    0.31
   2 -16  15    0.91    0.32
   2  16  16    0.07    0.30
   2  16  16    0.11    0.30
   2 -16  16    0.72    0.34
   2  16  17    1.00    0.35
   2  16  17    0.85    0.33
   2 -16  17    1.01    0.35
  -2  17  18    2.88    0.42
  -2  17  17    1.96    0.35
  -2  17  16    9.89    0.57
  -2  17  15    0.96    0.30
  -2 -17  15    0.51    0.27
  -2  17  14    0.83    0.29
  -2 -17  14    1.15    0.27
  -2  17  13    3.43    0.36
  -2 -17  13    2.44    0.31
  -2  17  12    2.94    0.33
  -2 -17  12    3.02    0.30
  -2 -17  12    2.75    0.34
  -2  17  11    1.94    0.29
  -2 -17  11    2.26    0.28
  -2 -17  11    1.72    0.29
  -2  17  10   22.37    0.73
  -2 -17  10   23.55    0.76
  -2 -17  10   23.09    0.68
  -2  17   9    2.11    0.29
  -2 -17   9    1.81    0.26
  -2 -17   9    1.54    0.29
   2 -17  -9    2.11    0.28
  -2 -17   9    1.85    0.26
  -2  17   8    5.33    0.37
   2 -17  -8    6.34    0.40
  -2 -17   8    5.80    0.36
  -2 -17   8    5.86    0.36
  -2 -17   8    5.92    0.39
  -2  17   7    3.61    0.31
  -2 -17   7    3.76    0.30
  -2 -17   7    3.93    0.34
   2 -17  -7    4.24    0.33
  -2 -17   7    4.05    0.32
  -2  17   6    0.51    0.20
   2 -17  -6    0.45    0.22
  -2 -17   6    0.37    0.21
  -2 -17   6    0.73    0.24
  -2  17   5    2.58    0.27
   2 -17  -5    2.74    0.30
  -2 -17   5    3.31    0.29
  -2 -17   5    2.91    0.31
  -2  17   4   13.77    0.50
  -2 -17   4   12.54    0.48
   2 -17  -4   13.04    0.52
  -2  17   3    0.64    0.20
   2 -17  -3    0.56    0.23
  -2 -17   3    0.96    0.22
  -2  17   2   11.48    0.44
  -2 -17   2   11.56    0.46
   2 -17  -2   11.94    0.48
  -2  17   1   -0.08    0.16
  -2 -17   1   -0.07    0.17
   2 -17  -1   -0.11    0.19
  -2  17   0    0.35    0.16
   2  17   0    0.24    0.16
   2 -17   0    0.43    0.21
  -2 -17   0   -0.11    0.20
   2  17   1   13.06    0.46
  -2  17  -1   12.67    0.46
  -2 -17  -1   11.19    0.46
   2 -17   1   12.62    0.49
   2  17   2   11.69    0.44
   2 -17   2   12.43    0.49
  -2 -17  -2   12.36    0.49
   2  17   3   -0.09    0.17
  -2 -17  -3    0.05    0.22
   2 -17   3    0.06    0.21
   2 -17   3   -0.11    0.16
   2  17   4   20.59    0.64
   2 -17   4   18.35    0.63
   2 -17   4   21.66    0.64
  -2 -17  -4   22.07    0.68
   2  17   5    2.46    0.27
   2 -17   5    2.28    0.26
  -2 -17  -5    2.32    0.30
   2 -17   5    2.58    0.29
   2  17   6    0.95    0.23
   2 -17   6    0.76    0.25
   2 -17   6    1.19    0.22
  -2 -17  -6    1.08    0.27
   2  17   7   14.23    0.55
   2 -17   7   13.08    0.53
   2 -17   7   13.38    0.54
  -2 -17  -7   13.35    0.56
   2  17   8    6.94    0.40
   2 -17   8    6.49    0.41
   2 -17   8    6.72    0.40
  -2 -17  -8    7.36    0.44
   2  17   9   -0.03    0.21
   2 -17   9    0.20    0.24
  -2 -17  -9   -0.09    0.24
   2 -17   9   -0.41    0.21
   2  17  10   21.00    0.73
   2 -17  10   20.91    0.70
   2 -17  10   19.16    0.74
   2  17  11    3.70    0.36
   2 -17  11    3.49    0.35
   2  17  12    5.71    0.45
   2 -17  12    5.67    0.43
   2  17  13    1.91    0.34
   2  17  13    2.01    0.34
   2 -17  13    2.41    0.35
   2  17  14    0.27    0.30
   2  17  14   -0.05    0.28
   2 -17  14    0.30    0.29
   2  17  15    0.16    0.29
   2  17  15    0.20    0.31
   2 -17  15    0.17    0.32
   2  17  16    4.28    0.46
   2 -17  16    5.04    0.45
   2  17  17    0.03    0.31
   2 -17  17   -0.06    0.33
  -2  18  18    1.58    0.37
  -2  18  17    1.90    0.38
  -2  18  16    0.60    0.31
  -2  18  15    2.22    0.37
  -2 -18  15    2.71    0.34
  -2  18  14    4.55    0.42
  -2 -18  14    4.60    0.38
  -2  18  13   -0.19    0.24
  -2 -18  13   -0.10    0.25
  -2  18  12    5.73    0.42
  -2 -18  12    5.55    0.38
  -2  18  11    6.13    0.43
  -2 -18  11    6.38    0.44
  -2 -18  11    5.82    0.40
  -2  18  10   -0.04    0.23
  -2 -18  10   -0.24    0.20
  -2 -18  10   -0.03    0.23
  -2  18   9    2.57    0.31
  -2 -18   9    2.46    0.31
  -2 -18   9    2.88    0.29
   2 -18  -9    2.86    0.33
  -2  18   8   10.70    0.49
  -2 -18   8    9.93    0.46
   2 -18  -8   11.23    0.51
  -2 -18   8   10.22    0.51
  -2  18   7   -0.02    0.20
   2 -18  -7    0.34    0.26
  -2 -18   7   -0.18    0.21
  -2 -18   7    0.02    0.23
  -2  18   6   21.41    0.68
   2 -18  -6   21.40    0.70
  -2 -18   6   20.25    0.66
  -2 -18   6   21.92    0.74
  -2  18   5    4.38    0.34
  -2 -18   5    4.78    0.34
   2 -18  -5    5.24    0.39
  -2  18   4    4.47    0.33
  -2 -18   4    3.73    0.31
   2 -18  -4    4.01    0.35
  -2  18   3    4.02    0.31
  -2 -18   3    4.17    0.32
   2 -18  -3    3.73    0.34
  -2  18   2    4.49    0.33
   2 -18  -2    3.17    0.32
  -2 -18   2    3.62    0.31
  -2  18   1    2.73    0.27
   2 -18  -1    2.84    0.31
  -2 -18   1    2.93    0.30
  -2  18   0   19.26    0.59
  -2 -18   0   18.00    0.61
   2 -18   0   17.98    0.63
   2  18   1    0.01    0.17
  -2 -18  -1   -0.21    0.22
   2 -18   1    0.04    0.22
   2  18   2    4.82    0.33
   2 -18   2    3.90    0.34
  -2 -18  -2    4.60    0.33
   2  18   3    6.38    0.37
   2 -18   3    5.92    0.39
  -2 -18  -3    6.30    0.40
   2  18   4    2.44    0.28
   2 -18   4    2.16    0.29
  -2 -18  -4    1.90    0.30
   2  18   5    6.41    0.39
   2 -18   5    6.25    0.37
  -2 -18  -5    6.89    0.43
   2 -18   5    6.35    0.40
   2  18   6   18.44    0.63
  -2 -18  -6   17.61    0.64
   2 -18   6   18.22    0.61
   2 -18   6   16.43    0.61
   2  18   7    0.11    0.22
   2 -18   7    0.02    0.20
   2 -18   7    0.07    0.24
  -2 -18  -7    0.03    0.24
   2  18   8   12.64    0.54
   2 -18   8   11.39    0.52
  -2 -18  -8   11.44    0.54
   2 -18   8   11.35    0.53
   2  18   9    3.10    0.35
   2 -18   9    2.64    0.33
  -2 -18  -9    2.83    0.35
   2 -18   9    1.94    0.30
   2  18  10   -0.01    0.24
   2 -18  10   -0.12    0.25
   2  18  11    1.26    0.30
   2 -18  11    1.17    0.31
   2  18  12    5.33    0.45
   2 -18  12    4.86    0.42
   2  18  13   -0.11    0.27
   2 -18  13    0.04    0.29
   2  18  14    8.22    0.54
   2 -18  14    8.64    0.52
   2  18  15    0.38    0.31
   2 -18  15    0.66    0.33
   2  18  16    0.91    0.36
   2 -18  16    1.46    0.37
   2 -18  17    0.76    0.36
  -2  19  17   -0.08    0.31
  -2  19  16    4.86    0.47
  -2  19  15   -0.05    0.29
  -2 -19  15    0.24    0.28
  -2  19  14   -0.03    0.28
  -2 -19  14    0.66    0.29
  -2  19  13    1.47    0.32
  -2 -19  13    1.42    0.31
  -2  19  12    3.64    0.38
  -2 -19  12    3.78    0.35
  -2  19  11    0.51    0.25
  -2 -19  11    1.09    0.28
  -2  19  10    9.18    0.49
  -2 -19  10    9.66    0.47
  -2  19   9    0.71    0.25
  -2 -19   9    0.50    0.26
  -2  19   8    8.08    0.45
   2 -19  -8    8.38    0.47
  -2 -19   8    7.58    0.43
  -2  19   7    6.50    0.41
  -2 -19   7    6.13    0.40
   2 -19  -7    6.30    0.43
  -2  19   6    0.32    0.20
   2 -19  -6    0.21    0.26
  -2 -19   6   -0.18    0.23
  -2  19   5    0.88    0.24
   2 -19  -5    1.11    0.26
  -2 -19   5    1.39    0.26
  -2  19   4   22.11    0.69
  -2 -19   4   20.86    0.68
   2 -19  -4   21.68    0.70
  -2  19   3   -0.18    0.16
  -2 -19   3   -0.15    0.22
   2 -19  -3   -0.10    0.24
  -2  19   2   17.96    0.59
   2 -19  -2   17.43    0.62
  -2 -19   2   17.73    0.61
  -2  19   1    1.61    0.25
   2 -19  -1    1.91    0.30
  -2 -19   1    1.85    0.29
  -2  19   0   -0.09    0.19
  -2 -19   0    0.16    0.22
   2 -19   0    0.03    0.22
   2  19   1    3.90    0.31
  -2 -19  -1    4.49    0.35
   2 -19   1    4.26    0.36
   2  19   2    8.90    0.40
   2 -19   2    8.16    0.45
  -2 -19  -2    8.09    0.45
   2  19   3    0.43    0.20
  -2 -19  -3    0.21    0.25
   2 -19   3    0.57    0.26
   2  19   4    9.87    0.46
   2 -19   4    8.81    0.46
  -2 -19  -4   10.47    0.50
   2  19   5    0.83    0.24
   2 -19   5    0.52    0.26
  -2 -19  -5    1.06    0.28
   2  19   6    0.17    0.20
   2 -19   6    0.06    0.25
  -2 -19  -6    0.10    0.23
   2  19   7    4.88    0.38
  -2 -19  -7    4.40    0.40
   2 -19   7    4.84    0.39
   2  19   8    2.31    0.32
  -2 -19  -8    2.54    0.35
   2 -19   8    2.26    0.33
   2  19   9    0.74    0.25
   2 -19   9    1.02    0.27
  -2 -19  -9    1.18    0.31
   2 -19   9    1.28    0.31
   2  19  10   10.49    0.54
   2 -19  10   10.06    0.51
   2  19  11   -0.26    0.23
   2 -19  11    0.53    0.31
   2  19  12    6.13    0.45
   2 -19  12    6.42    0.48
   2  19  13    0.97    0.32
   2 -19  13    0.39    0.32
   2  19  14   -0.06    0.30
   2 -19  14    0.48    0.32
   2  19  15    0.02    0.31
   2 -19  15    0.14    0.32
   2  19  16    4.04    0.47
   2 -19  16    4.06    0.44
  -2  20  16    0.32    0.34
  -2  20  15    1.10    0.34
  -2 -20  15    1.63    0.34
  -2  20  14    5.33    0.46
  -2 -20  14    5.28    0.42
  -2  20  13    0.08    0.28
  -2 -20  13   -0.04    0.28
  -2  20  12    4.35    0.41
  -2 -20  12    4.27    0.38
  -2  20  11    1.67    0.31
  -2 -20  11    1.26    0.30
  -2  20  10    0.35    0.26
  -2 -20  10    0.15    0.27
  -2  20   9    2.84    0.33
  -2 -20   9    2.74    0.33
  -2  20   8    6.37    0.43
  -2 -20   8    5.18    0.40
   2 -20  -8    6.41    0.45
  -2  20   7    1.14    0.27
   2 -20  -7    1.42    0.31
  -2 -20   7    1.24    0.29
  -2  20   6   19.97    0.68
  -2 -20   6   19.02    0.66
   2 -20  -6   19.27    0.69
  -2  20   5    1.05    0.25
   2 -20  -5    1.15    0.30
  -2 -20   5    1.28    0.29
  -2  20   4    5.45    0.39
   2 -20  -4    4.00    0.38
  -2 -20   4    4.61    0.37
  -2  20   3    5.48    0.38
  -2 -20   3    5.28    0.38
   2 -20  -3    4.66    0.39
  -2  20   2    6.51    0.40
   2 -20  -2    5.84    0.40
  -2 -20   2    6.52    0.42
  -2  20   1    1.28    0.24
  -2 -20   1    1.68    0.29
   2 -20  -1    0.94    0.29
  -2 -20   0   20.78    0.69
   2 -20   0   19.30    0.68
  -2 -20  -1    2.24    0.32
   2 -20   1    1.89    0.31
   2  20   2    1.55    0.25
   2 -20   2    1.71    0.31
  -2 -20  -2    1.52    0.28
   2  20   3    4.37    0.34
   2 -20   3    3.98    0.35
  -2 -20  -3    3.85    0.35
   2  20   4    2.40    0.28
  -2 -20  -4    2.59    0.34
   2 -20   4    2.06    0.31
   2  20   5    2.21    0.29
   2 -20   5    2.36    0.34
  -2 -20  -5    2.16    0.33
   2  20   6    8.91    0.48
  -2 -20  -6    9.29    0.51
   2 -20   6    9.41    0.51
   2  20   7    0.54    0.25
  -2 -20  -7    0.64    0.29
   2 -20   7    0.33    0.27
   2  20   8    8.73    0.49
   2 -20   8    8.43    0.48
  -2 -20  -8    9.29    0.52
   2  20   9    1.00    0.30
   2 -20   9    1.32    0.32
  -2 -20  -9    0.99    0.32
   2  20  10    0.08    0.27
   2 -20  10   -0.10    0.29
   2  20  11    1.76    0.34
   2 -20  11    2.24    0.37
   2  20  12    4.88    0.46
   2 -20  12    4.57    0.44
   2  20  13    0.13    0.31
   2 -20  13   -0.32    0.31
   2  20  14    5.44    0.51
   2 -20  14    6.00    0.49
   2  20  15    0.55    0.35
   2 -20  15    1.66    0.39
   2 -20  16    0.35    0.36
  -2  21  15    0.93    0.34
  -2  21  14    2.36    0.39
  -2 -21  14    1.60    0.35
  -2  21  13    2.81    0.39
  -2 -21  13    3.21    0.37
  -2  21  12    1.46    0.33
  -2 -21  12    1.06    0.32
  -2  21  11    1.31    0.31
  -2 -21  11    0.87    0.31
  -2  21  10    8.27    0.50
  -2 -21  10    8.71    0.49
  -2  21   9   -0.06    0.24
  -2 -21   9   -0.19    0.26
  -2  21   8    6.45    0.45
  -2 -21   8    6.77    0.43
   2 -21  -8    7.84    0.50
  -2  21   7    3.15    0.34
   2 -21  -7    3.63    0.39
  -2 -21   7    3.08    0.35
  -2  21   6   -0.38    0.21
   2 -21  -6   -0.45    0.27
  -2 -21   6   -0.26    0.26
  -2  21   5    2.08    0.30
   2 -21  -5    3.15    0.37
  -2 -21   5    2.92    0.33
  -2  21   4   17.25    0.64
  -2 -21   4   17.35    0.64
   2 -21  -4   18.28    0.68
  -2  21   3   -0.02    0.22
   2 -21  -3   -0.38    0.27
  -2 -21   3    0.15    0.25
  -2  21   2   13.51    0.55
   2 -21  -2   14.10    0.60
  -2 -21   2   13.62    0.57
  -2 -21   1    7.87    0.46
   2 -21  -1    7.21    0.47
   2 -21   0   -0.43    0.27
  -2 -21   0    0.03    0.26
  -2 -21  -1    4.91    0.40
   2 -21   1    3.75    0.38
   2 -21   2   10.42    0.52
  -2 -21  -2    9.24    0.51
   2  21   3    0.00    0.21
   2 -21   3   -0.25    0.25
  -2 -21  -3   -0.12    0.26
   2  21   4   12.38    0.51
  -2 -21  -4   12.73    0.58
   2 -21   4   12.20    0.56
   2  21   5    1.69    0.27
   2 -21   5    1.85    0.33
  -2 -21  -5    2.00    0.34
   2  21   6    1.19    0.28
   2 -21   6    0.66    0.30
  -2 -21  -6    0.70    0.28
   2  21   7    1.41    0.30
  -2 -21  -7    1.45    0.34
   2 -21   7    1.25    0.33
   2  21   8    3.27    0.37
   2 -21   8    4.40    0.41
  -2 -21  -8    4.44    0.43
   2  21   9    1.18    0.31
   2 -21   9    1.07    0.32
  -2 -21  -9    1.33    0.34
   2  21  10    5.96    0.47
   2 -21  10    6.94    0.48
   2  21  11    0.09    0.29
   2 -21  11    0.27    0.32
   2  21  12    3.40    0.43
   2 -21  12    2.61    0.40
   2  21  13    0.63    0.34
   2 -21  13    1.81    0.38
   2  21  14    0.16    0.33
   2 -21  14    0.34    0.36
   2 -21  15    0.87    0.37
  -2  22  15    0.75    0.35
  -2  22  14    3.46    0.45
  -2 -22  14    4.79    0.44
  -2  22  13   -0.37    0.28
  -2 -22  13    0.30    0.31
  -2  22  12    4.82    0.45
  -2 -22  12    4.05    0.42
  -2  22  11   -0.12    0.27
  -2 -22  11   -0.10    0.29
  -2  22  10    0.50    0.29
  -2 -22  10    0.23    0.31
  -2  22   9    3.16    0.37
  -2 -22   9    3.07    0.36
  -2  22   8    5.18    0.42
  -2 -22   8    5.47    0.44
   2 -22  -8    7.18    0.49
  -2  22   7    0.49    0.26
   2 -22  -7    0.78    0.33
  -2 -22   7    0.04    0.28
  -2  22   6    8.46    0.48
  -2 -22   6    7.44    0.47
   2 -22  -6    9.43    0.54
  -2  22   5    2.19    0.31
  -2 -22   5    1.72    0.33
   2 -22  -5    1.95    0.33
  -2  22   4    1.81    0.30
  -2 -22   4    1.45    0.32
   2 -22  -4    1.44    0.34
  -2  22   3    6.61    0.43
   2 -22  -3    6.69    0.48
  -2 -22   3    5.21    0.42
  -2 -22   2    2.63    0.35
   2 -22  -2    2.49    0.37
  -2 -22   1    1.71    0.30
   2 -22  -1    2.14    0.35
   2 -22   0   11.63    0.57
  -2 -22   0   11.73    0.56
   2 -22   1    1.69    0.34
  -2 -22  -1    2.39    0.33
  -2 -22  -2    7.19    0.47
   2 -22   2    5.38    0.44
   2 -22   3    5.03    0.43
  -2 -22  -3    5.15    0.43
   2 -22   4    0.30    0.29
  -2 -22  -4    0.35    0.30
   2  22   5    0.83    0.25
  -2 -22  -5    0.28    0.30
   2 -22   5    0.15    0.28
   2  22   6    9.02    0.50
  -2 -22  -6    8.92    0.54
   2 -22   6    8.28    0.52
   2  22   7   -0.10    0.25
   2 -22   7    0.10    0.29
  -2 -22  -7   -0.06    0.27
   2  22   8    3.85    0.38
  -2 -22  -8    3.82    0.41
   2 -22   8    3.65    0.41
   2  22   9    2.23    0.36
   2 -22   9    1.66    0.37
   2  22  10   -0.39    0.27
   2 -22  10   -0.22    0.30
   2  22  11    0.68    0.32
   2 -22  11    1.17    0.37
   2  22  12    1.95    0.39
   2 -22  12    2.30    0.41
   2  22  13   -0.54    0.30
   2 -22  13    0.32    0.35
   2  22  14    1.94    0.41
   2 -22  14    2.07    0.43
  -2  23  14    1.29    0.38
  -2 -23  14    1.16    0.37
  -2  23  13    1.84    0.39
  -2 -23  13    2.10    0.39
  -2  23  12    0.56    0.32
  -2 -23  12   -0.02    0.33
  -2  23  11    1.19    0.33
  -2 -23  11    1.04    0.35
  -2  23  10    5.99    0.48
  -2 -23  10    5.87    0.47
  -2  23   9   -0.23    0.27
  -2 -23   9   -0.66    0.28
  -2  23   8    1.12    0.31
   2 -23  -8    1.25    0.37
  -2 -23   8    0.67    0.32
  -2  23   7    4.88    0.43
   2 -23  -7    4.91    0.46
  -2 -23   7    4.55    0.42
  -2  23   6    1.46    0.29
   2 -23  -6    1.91    0.37
  -2 -23   6    1.76    0.34
  -2  23   5    3.07    0.34
   2 -23  -5    3.36    0.42
  -2 -23   5    2.66    0.37
  -2  23   4    4.96    0.40
   2 -23  -4    4.03    0.43
  -2 -23   4    4.17    0.41
  -2 -23   3    0.23    0.29
   2 -23  -3   -0.14    0.30
  -2 -23   2    7.49    0.48
   2 -23  -2    7.53    0.51
  -2 -23   1    5.70    0.45
   2 -23  -1    6.49    0.49
  -2 -23   0    0.93    0.32
   2 -23   0    0.98    0.34
  -2 -23  -1    3.20    0.39
   2 -23   1    3.09    0.37
  -2 -23  -2    2.44    0.35
   2 -23   2    3.31    0.40
   2 -23   3    0.15    0.29
  -2 -23  -3   -0.35    0.29
  -2 -23  -4   10.55    0.58
  -2 -23  -5    3.68    0.42
   2 -23   5    3.08    0.41
   2  23   6    1.63    0.32
   2 -23   6    1.85    0.37
  -2 -23  -6    1.91    0.38
   2  23   7    3.34    0.38
  -2 -23  -7    3.26    0.42
   2 -23   7    3.55    0.41
   2  23   8    3.12    0.38
  -2 -23  -8    2.64    0.41
   2 -23   8    2.30    0.39
   2  23   9    1.09    0.30
   2 -23   9    1.65    0.39
   2  23  10    4.27    0.45
   2 -23  10    4.93    0.47
   2  23  11   -0.16    0.30
   2 -23  11    0.49    0.36
   2  23  12    0.39    0.34
   2 -23  12    0.83    0.38
   2  23  13    1.54    0.41
   2 -23  13    1.64    0.41
  -2  24  13   -0.60    0.30
  -2 -24  13    0.07    0.32
  -2  24  12    3.92    0.46
  -2 -24  12    3.88    0.44
  -2  24  11    1.34    0.35
  -2 -24  11    1.57    0.38
  -2  24  10   -0.31    0.29
  -2 -24  10    0.01    0.32
  -2  24   9    1.63    0.34
  -2 -24   9    2.68    0.39
  -2  24   8    3.54    0.40
  -2 -24   8    3.00    0.41
  -2  24   7    0.62    0.29
  -2 -24   7    0.43    0.31
   2 -24  -7    1.33    0.38
  -2  24   6    3.04    0.37
   2 -24  -6    2.05    0.40
  -2 -24   6    2.22    0.38
  -2  24   5    0.59    0.27
  -2 -24   5    0.80    0.33
   2 -24  -5    1.13    0.37
  -2 -24   4    0.00    0.29
   2 -24  -4    0.05    0.32
  -2 -24   3    2.49    0.38
   2 -24  -3    2.52    0.40
   2 -24  -2    0.79    0.35
  -2 -24   2    0.56    0.32
   2 -24  -1    0.10    0.33
  -2 -24   1    0.12    0.30
  -2 -24   0    8.49    0.53
   2 -24   0    8.51    0.55
  -2 -24  -1    0.80    0.34
   2 -24   1    0.32    0.33
  -2 -24  -2    5.20    0.47
   2 -24   2    5.38    0.48
   2 -24   3    4.93    0.46
  -2 -24  -3    5.68    0.49
  -2 -24  -4   -0.16    0.31
   2 -24   4   -0.26    0.31
   2 -24   5    0.55    0.33
  -2 -24  -5    0.86    0.36
  -2 -24  -6    4.88    0.48
   2 -24   6    4.93    0.47
   2  24   7    0.47    0.29
   2 -24   7    1.22    0.39
  -2 -24  -7    0.24    0.35
   2  24   8    3.16    0.40
   2 -24   8    3.98    0.46
  -2 -24  -8    3.63    0.46
   2  24   9    2.43    0.38
   2 -24   9    2.05    0.41
   2  24  10   -0.15    0.30
   2 -24  10    0.18    0.36
   2  24  11    3.13    0.43
   2 -24  11    2.66    0.45
   2  24  12    4.05    0.47
  -2  25  12    0.63    0.34
  -2 -25  12    0.99    0.38
  -2  25  11    1.40    0.37
  -2 -25  11    1.11    0.37
  -2  25  10    5.88    0.50
  -2 -25  10    5.01    0.48
  -2  25   9    0.22    0.31
  -2 -25   9    0.00    0.34
  -2  25   8    1.41    0.34
  -2 -25   8    1.02    0.37
  -2  25   7    1.61    0.35
   2 -25  -7    2.01    0.42
  -2 -25   7    1.62    0.39
  -2  25   6    0.49    0.30
   2 -25  -6    1.02    0.38
  -2 -25   6    0.82    0.34
   2 -25  -5    2.85    0.43
  -2 -25   5    2.08    0.40
  -2 -25   4    3.35    0.42
   2 -25  -4    4.47    0.47
  -2 -25   3   -0.48    0.31
   2 -25  -3    0.07    0.34
  -2 -25   2    3.78    0.44
   2 -25  -2    4.30    0.46
  -2 -25   1    1.91    0.38
   2 -25  -1    1.52    0.38
  -2 -25   0    0.25    0.33
   2 -25   0    0.54    0.36
  -2 -25  -1    3.88    0.45
   2 -25   1    3.26    0.43
   2 -25   2    4.79    0.48
  -2 -25  -2    5.86    0.50
   2 -25   3   -0.36    0.33
  -2 -25  -3    0.62    0.36
   2 -25   4    5.41    0.51
  -2 -25  -4    6.72    0.53
   2 -25   5    0.56    0.35
  -2 -25  -5    0.75    0.38
   2 -25   6    1.80    0.42
  -2 -25  -6    2.10    0.43
  -2 -25  -7    4.95    0.51
   2 -25   7    3.88    0.47
   2 -25   8    2.33    0.45
  -2 -25  -8    2.92    0.46
   2  25   9    0.19    0.31
   2 -25   9    0.15    0.38
   2  25  10    4.52    0.48
   2 -25  10    4.81    0.51
   2  25  11    0.43    0.35
  -2  26  11    3.05    0.44
  -2  26  10   -0.21    0.32
  -2 -26  10   -0.54    0.34
  -2  26   9    3.07    0.42
  -2 -26   9    2.62    0.44
  -2  26   8    2.96    0.42
  -2 -26   8    3.09    0.44
   2 -26  -7   -0.07    0.36
  -2 -26   7    0.65    0.37
   2 -26  -6    4.20    0.49
  -2 -26   6    3.82    0.45
  -2 -26   5    0.25    0.35
   2 -26  -5    0.34    0.38
  -2 -26   4   -0.48    0.32
   2 -26  -4   -0.12    0.36
   2 -26  -3    3.57    0.46
  -2 -26   3    2.72    0.41
  -2 -26   2    1.49    0.40
   2 -26  -2    1.91    0.42
  -2 -26   1    0.68    0.36
   2 -26  -1    1.13    0.37
  -2 -26   0    5.61    0.51
   2 -26   0    6.17    0.53
  -2 -26  -1   -0.28    0.35
   2 -26   1    0.30    0.37
   2 -26   2    3.35    0.45
  -2 -26  -2    3.23    0.45
  -2 -26  -3    4.57    0.50
   2 -26   3    5.46    0.51
  -2 -26  -4   -0.27    0.35
   2 -26   4    0.40    0.36
   2 -26   5    0.96    0.38
  -2 -26  -5    1.02    0.41
   2 -26   6    6.13    0.53
  -2 -26  -6    7.41    0.59
  -2 -26  -7    0.36    0.39
   2 -26   7    0.22    0.37
   2 -26   8    2.57    0.47
  -2  27   9    0.85    0.36
  -2 -27   8    1.64    0.43
  -2 -27   7    3.61    0.46
  -2 -27   6   -0.07    0.37
   2 -27  -6    0.70    0.42
   2 -27  -5    1.56    0.43
  -2 -27   5    1.62    0.40
   2 -27  -4    5.08    0.53
  -2 -27   4    4.32    0.50
  -2 -27   3   -0.17    0.37
   2 -27  -3    0.22    0.39
  -2 -27   2    3.17    0.45
   2 -27  -2    4.56    0.51
  -2 -27   1    0.79    0.38
   2 -27  -1    0.99    0.40
   2 -27   0   -1.00    0.35
  -2 -27   0    0.51    0.39
   2 -27   1    2.55    0.45
  -2 -27  -1    3.25    0.46
  -2 -27  -2    2.34    0.44
   2 -27   2    2.76    0.46
  -2 -27  -3    0.00    0.37
   2 -27   3    0.03    0.37
   2 -27   4    3.96    0.49
  -2 -27  -4    3.51    0.49
  -2 -27  -5    1.74    0.44
   2 -27   5    2.45    0.46
  -2 -27  -6    0.31    0.42
   2 -27   6    0.87    0.43
  -2 -27  -7    4.64    0.54
   2 -28  -6    3.44    0.50
  -2 -28   5    0.76    0.42
   2 -28  -5    0.02    0.39
   2 -28  -4    0.18    0.41
  -2 -28   4    0.36    0.39
   2 -28  -3    2.97    0.48
  -2 -28   2    1.40    0.42
   2 -28  -2    0.48    0.42
   2 -28  -1    0.45    0.42
  -2 -28   1    0.60    0.39
  -2 -28   0    3.54    0.49
   2 -28   0    3.64    0.50
  -2 -28  -1    0.54    0.40
   2 -28   1    0.49    0.42
  -2 -28  -2    0.50    0.40
   2 -28   2    0.21    0.39
  -2 -28  -3    2.08    0.46
   2 -28   4    0.05    0.38
  -2 -28  -4    0.46    0.40
  -2 -28  -5    0.94    0.42
  -2 -28  -6    1.39    0.45
   3   0 -22    7.84    0.47
   3   0 -21    0.05    0.23
   3   0 -20    0.37    0.23
   3   0 -19    0.02    0.20
  -3   0  19   -0.07    0.18
  -3   0  18   12.46    0.44
   3   0 -18   12.53    0.47
  -3   0  17   -0.01    0.16
   3   0 -17    0.11    0.17
  -3   0  17    0.17    0.22
  -3   0  16   11.22    0.38
   3   0 -16   10.28    0.39
  -3   0  16   10.46    0.48
  -3   0  15   -0.23    0.18
   3   0 -15    0.12    0.13
  -3   0  15    0.15    0.13
   3   0 -14    3.83    0.23
  -3   0  14    4.12    0.33
  -3   0  14    3.88    0.24
  -3   0  13   -0.02    0.16
   3   0 -13    0.08    0.10
  -3   0  13   -0.05    0.11
  -3   0  12    2.63    0.24
   3   0 -12    2.63    0.17
  -3   0  12    2.68    0.17
   3   0 -11   -0.05    0.07
  -3   0  11    0.03    0.09
  -3   0  11    0.07    0.12
  -3   0  10   89.42    1.75
  -3   0  10   87.22    1.96
  -3   0   9    0.06    0.07
  -3   0   9    0.11    0.11
  -3   0   8    2.76    0.21
  -3   0   8    2.77    0.14
  -3   0   7   -0.03    0.11
  -3   0   7   -0.10    0.06
  -3   0   6    0.10    0.05
  -3   0   6    0.08    0.10
  -3   0   6    0.05    0.05
  -3   0   5   -0.05    0.03
   3   0  -5    0.04    0.06
  -3   0   5   -0.05    0.04
  -3   0   4  981.10   18.78
   3   0  -4 1000.00   20.38
  -3   0   4  981.81   21.38
  -3   0   3   -0.02    0.04
   3   0  -2   69.33    1.31
  -3   0   1   -0.07    0.04
   3   0  -1   -0.08    0.05
   3   0   0    7.87    0.22
  -3   0   0    8.34    0.22
   3   0   0    8.79    0.22
  -3   0  -1   -0.03    0.08
   3   0   1   -0.08    0.06
  -3   0  -2   16.43    0.39
   3   0   2   16.58    0.39
   3   0   3   -0.12    0.07
  -3   0  -3    0.00    0.07
   3   0   4   35.76    0.78
  -3   0  -4   37.30    0.78
  -3   0  -4   35.94    0.89
  -3   0  -5   -0.01    0.10
  -3   0  -5    0.06    0.09
  -3   0  -5    0.00    0.11
   3   0   5   -0.03    0.11
  -3   0  -6    4.58    0.23
   3   0   6    4.66    0.23
  -3   0  -6    4.77    0.22
  -3   0  -6    4.56    0.25
  -3   0  -7   -0.04    0.10
  -3   0  -7    0.03    0.10
   3   0   7   -0.08    0.11
   3   0   8    4.67    0.25
   3   0   8    4.65    0.25
  -3   0  -8    4.54    0.25
   3   0   9   -0.14    0.13
   3   0   9    0.02    0.14
   3   0  10   51.89    1.27
   3   0  10   52.80    1.18
   3   0  11    0.00    0.16
   3   0  11   -0.17    0.15
   3   0  12   30.96    0.87
   3   0  12   29.07    0.78
   3   0  13   -0.10    0.19
   3   0  13   -0.12    0.18
   3   0  14    1.54    0.26
   3   0  14    1.39    0.26
   3   0  15    0.09    0.22
   3   0  15   -0.09    0.19
   3   0  16   14.76    0.57
  -3   0 -16   14.68    0.59
   3   0  16   15.27    0.65
  -3   0 -17    0.23    0.24
   3   0  17    0.03    0.25
   3   0  18    5.09    0.42
   3   0  19   -0.23    0.27
   3   0  20    0.07    0.31
   3   0  21   -0.78    0.28
   3  -1 -23   -0.15    0.26
   3   1 -22    1.93    0.31
   3  -1 -22    1.85    0.31
   3   1 -21    0.16    0.23
   3  -1 -21   -0.14    0.23
  -3   1  20   13.34    0.51
   3   1 -20   12.66    0.53
   3  -1 -20   12.07    0.51
  -3   1  19    0.44    0.20
   3   1 -19    0.51    0.21
  -3  -1  19    0.41    0.19
   3  -1 -19    0.40    0.21
  -3   1  18    4.55    0.32
   3   1 -18    5.31    0.35
   3  -1 -18    4.64    0.34
  -3  -1  18    5.26    0.32
  -3   1  17    0.40    0.17
  -3   1  17    0.13    0.20
   3  -1 -17    0.34    0.18
  -3  -1  17    0.34    0.23
  -3  -1  17    0.61    0.17
   3   1 -16    0.75    0.16
  -3   1  16    0.36    0.22
  -3   1  16    0.66    0.17
  -3  -1  16    0.88    0.25
   3  -1 -16    0.93    0.19
  -3  -1  16    0.81    0.16
   3   1 -15    0.19    0.13
  -3   1  15   -0.10    0.18
  -3   1  15    0.29    0.15
   3  -1 -15   -0.14    0.14
  -3  -1  15   -0.01    0.19
  -3  -1  15    0.11    0.13
   3  -1 -15    0.09    0.13
  -3   1  14   21.28    0.55
   3   1 -14   21.62    0.52
  -3   1  14   21.67    0.67
   3  -1 -14   21.60    0.54
   3  -1 -14   20.61    0.55
  -3  -1  14   20.38    0.69
  -3  -1  14   22.23    0.54
   3   1 -13   -0.12    0.10
  -3   1  13    0.03    0.12
  -3   1  13   -0.06    0.14
  -3  -1  13    0.07    0.16
  -3  -1  13   -0.22    0.11
   3  -1 -13   -0.05    0.11
  -3   1  12   42.29    1.07
  -3   1  12   42.99    0.92
   3   1 -12   42.51    0.87
   3  -1 -12   43.18    0.89
  -3  -1  12   42.25    0.90
  -3  -1  12   41.47    1.07
   3   1 -11    0.66    0.08
  -3   1  11    0.55    0.14
  -3   1  11    1.05    0.12
   3  -1 -11    0.69    0.10
  -3  -1  11    0.81    0.16
  -3  -1  11    0.74    0.10
  -3   1  10    3.47    0.25
  -3   1  10    3.47    0.18
  -3  -1  10    3.46    0.24
  -3  -1  10    3.60    0.16
  -3   1   9    3.11    0.20
  -3   1   9    3.27    0.16
  -3  -1   9    3.26    0.23
  -3  -1   9    3.51    0.15
  -3   1   8   64.42    1.43
  -3   1   8   63.93    1.27
  -3  -1   8   63.75    1.44
  -3  -1   8   62.90    1.25
  -3   1   7    0.56    0.12
  -3   1   7    0.84    0.08
  -3  -1   7    0.50    0.12
  -3  -1   7    0.79    0.07
  -3   1   6  322.45    6.13
  -3  -1   6  321.89    6.63
  -3  -1   6  321.11    6.11
  -3   1   5  117.24    2.30
  -3   1   5  122.41    2.62
   3  -1  -5  120.30    2.50
  -3  -1   5  117.66    2.51
  -3   1   4  164.91    3.23
  -3   1   4  170.98    3.68
   3  -1  -4  167.72    3.17
   3  -1  -4  171.94    3.66
  -3   1   3    6.90    0.20
  -3   1   3    6.57    0.17
   3  -1  -3    7.08    0.16
   3  -1  -3    6.86    0.19
  -3  -1   3    6.95    0.16
   3   1  -2   15.73    0.28
   3   1  -2   13.78    0.28
  -3   1   2   12.04    0.30
   3  -1  -2   15.62    0.35
  -3  -1   2   12.57    0.29
   3  -1  -2   13.72    0.30
  -3   1   1    5.09    0.16
   3  -1  -1    6.18    0.17
   3  -1  -1    6.30    0.19
   3   1   0    3.39    0.15
  -3   1   0    3.39    0.15
  -3  -1   0    3.37    0.14
   3  -1   0    3.58    0.15
   3  -1   0    3.46    0.13
  -3   1  -1    0.74    0.09
   3   1   1    0.70    0.08
  -3   1  -1    0.59    0.09
   3  -1   1    0.84    0.09
  -3  -1  -1    0.69    0.08
  -3   1  -2   32.62    0.77
   3   1   2   31.48    0.67
  -3   1  -2   31.12    0.67
   3  -1   2   31.48    0.68
  -3  -1  -2   32.17    0.68
  -3   1  -3    4.41    0.17
   3   1   3    4.64    0.19
  -3   1  -3    4.64    0.20
  -3  -1  -3    4.36    0.18
   3  -1   3    4.28    0.18
  -3   1  -4   13.78    0.36
  -3   1  -4   13.24    0.41
   3   1   4   13.99    0.37
  -3  -1  -4   14.20    0.37
   3  -1   4   14.39    0.37
   3   1   5    2.01    0.15
  -3   1  -5    2.15    0.17
  -3   1  -5    2.26    0.15
  -3   1  -5    1.98    0.15
   3  -1   5    1.98    0.16
  -3  -1  -5    2.18    0.15
  -3   1  -6   43.44    0.91
   3   1   6   42.21    0.94
  -3   1  -6   42.98    1.05
  -3   1  -6   42.33    0.92
   3  -1   6   42.81    0.94
  -3  -1  -6   43.36    0.93
   3   1   7    2.23    0.18
  -3   1  -7    2.06    0.16
  -3   1  -7    2.14    0.16
   3  -1   7    1.74    0.17
  -3  -1  -7    2.01    0.16
  -3   1  -8   40.16    0.89
   3   1   8   40.54    0.99
   3   1   8   39.65    0.92
  -3  -1  -8   40.89    0.89
   3  -1   8   40.99    0.92
   3   1   9    0.05    0.13
   3   1   9    0.23    0.14
   3  -1   9   -0.10    0.13
   3  -1   9    0.14    0.15
   3   1  10    1.52    0.20
   3   1  10    1.85    0.21
   3  -1  10    1.57    0.21
   3  -1  10    1.14    0.19
   3   1  11    0.59    0.18
   3   1  11    0.44    0.16
   3  -1  11    0.69    0.18
   3  -1  11    0.48    0.18
   3   1  12   29.85    0.79
   3   1  12   30.41    0.85
   3  -1  12   29.41    0.87
   3  -1  12   29.86    0.79
   3   1  13    0.25    0.19
   3   1  13    0.08    0.18
   3  -1  13    0.46    0.21
   3  -1  13    0.08    0.19
   3   1  14   35.21    1.01
   3   1  14   35.97    0.93
   3  -1  14   35.84    0.92
  -3  -1 -14   34.65    0.90
   3  -1  14   33.73    1.01
   3   1  15    0.44    0.22
   3   1  15    0.74    0.24
  -3  -1 -15    0.61    0.21
   3  -1  15    0.29    0.23
   3  -1  15    0.34    0.24
   3   1  16    1.19    0.28
   3   1  16    1.38    0.28
  -3  -1 -16    1.83    0.27
   3  -1  16    1.31    0.27
   3   1  17   -0.62    0.23
   3  -1  17    0.01    0.25
  -3  -1 -17    0.16    0.25
  -3   1 -18    5.31    0.41
   3   1  18    5.87    0.44
   3  -1  18    4.92    0.42
   3   1  19   -0.01    0.28
   3  -1  19    0.15    0.29
   3   1  20    7.99    0.52
   3  -1  20    8.17    0.52
   3   1  21    0.46    0.33
   3  -1  21    0.02    0.32
   3  -2 -23    0.14    0.27
   3   2 -22    7.27    0.48
   3  -2 -22    7.27    0.47
   3   2 -21    0.32    0.24
  -3   2  21    0.07    0.23
   3  -2 -21    0.27    0.24
  -3   2  20    0.58    0.23
   3   2 -20    0.35    0.23
   3  -2 -20    0.44    0.25
  -3   2  19   -0.05    0.19
   3  -2 -19    0.25    0.21
  -3   2  18    8.66    0.40
   3  -2 -18    9.04    0.41
  -3  -2  18    8.61    0.37
  -3   2  17    0.56    0.18
  -3   2  17    0.34    0.23
  -3  -2  17    0.85    0.18
  -3  -2  17    0.65    0.25
   3  -2 -17    0.75    0.19
  -3   2  16   19.69    0.55
   3   2 -16   19.83    0.53
  -3   2  16   19.93    0.69
  -3  -2  16   19.25    0.69
  -3  -2  16   18.87    0.53
   3  -2 -16   19.62    0.56
  -3   2  15    0.17    0.15
   3   2 -15    0.21    0.12
  -3   2  15   -0.09    0.16
  -3  -2  15    0.07    0.13
   3  -2 -15    0.21    0.15
  -3  -2  15    0.11    0.18
   3   2 -14    9.27    0.30
  -3   2  14    9.30    0.35
  -3   2  14    9.04    0.42
  -3  -2  14    9.40    0.33
   3  -2 -14    9.50    0.36
   3  -2 -14    8.90    0.34
  -3  -2  14    8.75    0.43
  -3   2  13    0.50    0.16
  -3   2  13    0.18    0.13
   3   2 -13    0.13    0.10
   3  -2 -13    0.28    0.13
  -3  -2  13    0.16    0.18
  -3  -2  13    0.27    0.11
   3  -2 -13    0.32    0.12
   3   2 -12    7.53    0.23
  -3   2  12    7.67    0.36
  -3   2  12    7.62    0.29
   3  -2 -12    7.44    0.27
  -3  -2  12    7.25    0.26
   3  -2 -12    7.53    0.29
  -3  -2  12    7.33    0.35
   3   2 -11   -0.05    0.06
  -3   2  11    0.13    0.10
  -3   2  11   -0.01    0.13
  -3  -2  11   -0.12    0.12
  -3  -2  11    0.14    0.09
   3  -2 -11   -0.15    0.09
   3  -2 -11   -0.06    0.09
  -3   2  10   66.06    1.50
  -3   2  10   64.98    1.34
   3  -2 -10   68.21    1.32
  -3  -2  10   65.76    1.52
   3  -2 -10   64.25    1.31
  -3  -2  10   65.55    1.31
  -3   2   9    0.41    0.13
  -3   2   9    0.51    0.10
  -3  -2   9    0.40    0.07
  -3  -2   9    0.50    0.13
   3  -2  -9    0.44    0.08
  -3   2   8   24.26    0.63
  -3   2   8   23.92    0.54
   3  -2  -8   24.54    0.52
  -3  -2   8   24.25    0.50
  -3  -2   8   24.22    0.64
  -3  -2   8   23.89    0.56
  -3   2   7    0.11    0.08
  -3  -2   7    0.15    0.05
   3  -2  -7    0.04    0.07
  -3  -2   7    0.13    0.11
   3  -2  -7    0.07    0.06
  -3   2   6    6.64    0.20
  -3  -2   6    6.40    0.26
   3  -2  -6    6.12    0.18
   3  -2  -6    6.07    0.19
  -3   2   5   19.28    0.42
  -3   2   5   18.36    0.41
  -3   2   5   18.83    0.47
   3  -2  -5   19.55    0.47
   3  -2  -5   19.11    0.40
  -3  -2   5   19.66    0.48
   3  -2  -5   19.13    0.46
  -3   2   4  137.68    2.69
  -3   2   4  139.88    3.06
   3  -2  -4  137.98    3.05
   3  -2  -4  141.27    2.64
  -3  -2   4  141.88    2.91
  -3   2   3   16.63    0.37
  -3   2   3   16.96    0.42
   3   2  -3   17.25    0.41
   3  -2  -3   16.70    0.36
  -3  -2   3   16.73    0.34
   3  -2  -3   16.50    0.42
  -3   2   2   52.44    1.02
   3   2  -2   51.63    0.97
   3   2  -2   50.59    0.98
   3  -2  -2   49.29    0.99
   3  -2  -2   51.51    1.16
  -3  -2   2   50.78    1.00
   3   2  -1   56.58    1.11
  -3   2   1   58.46    1.14
   3   2  -1   56.31    1.10
   3  -2  -1   58.14    1.12
   3  -2  -1   56.42    1.14
  -3  -2   1   57.10    1.13
   3   2   0    0.03    0.06
  -3   2   0    0.06    0.08
  -3   2   0    0.04    0.07
   3   2   0    0.05    0.07
   3  -2   0    0.11    0.08
  -3  -2   0   -0.03    0.07
   3  -2   0    0.06    0.08
   3   2   1    5.23    0.18
  -3   2  -1    5.20    0.19
  -3   2  -1    5.31    0.20
  -3  -2  -1    5.20    0.18
   3  -2   1    5.15    0.20
   3  -2   1    4.88    0.17
  -3   2  -2   12.60    0.36
   3   2   2   12.53    0.32
  -3   2  -2   12.38    0.32
   3  -2   2   12.55    0.32
   3  -2   2   12.88    0.37
  -3  -2  -2   12.67    0.32
   3   2   3    0.02    0.07
  -3   2  -3    0.07    0.08
  -3   2  -3    0.07    0.09
   3  -2   3    0.15    0.08
  -3  -2  -3    0.16    0.08
   3  -2   3    0.11    0.09
  -3  -2  -3    0.18    0.09
  -3   2  -4   92.87    1.88
  -3   2  -4   96.75    2.13
  -3   2  -4   93.12    1.85
   3   2   4   91.55    1.88
   3  -2   4   99.05    2.15
  -3  -2  -4   96.01    1.88
   3  -2   4   90.34    1.88
  -3   2  -5    1.87    0.14
  -3   2  -5    1.59    0.14
  -3   2  -5    1.74    0.16
   3   2   5    1.76    0.15
  -3  -2  -5    1.72    0.15
   3  -2   5    1.90    0.16
  -3   2  -6    0.40    0.11
  -3   2  -6    0.15    0.11
   3   2   6    0.33    0.12
  -3  -2  -6    0.34    0.11
   3  -2   6    0.13    0.12
   3   2   7   13.10    0.40
   3   2   7   12.59    0.39
  -3   2  -7   12.97    0.37
  -3  -2  -7   12.17    0.37
   3  -2   7   12.89    0.38
   3   2   8    9.08    0.33
   3   2   8    9.24    0.35
  -3   2  -8    9.40    0.33
  -3  -2  -8    9.00    0.32
   3  -2   8    8.84    0.33
  -3   2  -9    0.53    0.14
   3   2   9    0.62    0.15
   3   2   9    0.44    0.14
   3  -2   9    0.54    0.16
   3  -2   9    0.66    0.17
   3   2  10   45.79    1.13
   3   2  10   45.55    1.06
   3  -2  10   46.61    1.05
   3  -2  10   46.12    1.17
   3   2  11    1.86    0.22
   3   2  11    1.53    0.22
   3  -2  11    1.43    0.20
  -3  -2 -11    1.92    0.21
   3  -2  11    1.85    0.23
   3   2  12   18.69    0.61
   3   2  12   18.22    0.58
   3  -2  12   18.59    0.57
   3  -2  12   19.25    0.65
  -3  -2 -12   18.93    0.59
   3   2  13   -0.05    0.19
   3   2  13    0.23    0.19
   3  -2  13    0.15    0.19
   3  -2  13    0.14    0.21
  -3  -2 -13    0.36    0.19
   3   2  14    1.06    0.24
   3   2  14    0.56    0.23
  -3  -2 -14    0.79    0.23
   3  -2  14    0.65    0.22
   3  -2  14    0.59    0.24
   3   2  15    0.15    0.22
   3   2  15   -0.18    0.22
  -3  -2 -15    0.21    0.21
   3  -2  15    0.16    0.22
   3  -2  15    0.33    0.22
   3   2  16   16.27    0.61
  -3  -2 -16   16.28    0.63
   3  -2  16   16.04    0.60
   3   2  17    1.04    0.28
   3  -2  17    1.12    0.28
   3   2  18    5.77    0.44
   3  -2  18    5.98    0.44
   3   2  19   -0.09    0.28
   3  -2  19   -0.02    0.27
   3   2  20   -0.33    0.29
   3  -2  20   -0.05    0.30
   3   2  21   -0.06    0.30
   3  -2  21   -0.03    0.30
   3  -3 -23    0.00    0.29
   3   3 -22    1.00    0.28
   3  -3 -22    0.88    0.29
   3   3 -21   -0.26    0.22
  -3   3  21    0.00    0.22
   3  -3 -21   -0.24    0.22
  -3   3  20    9.90    0.46
   3  -3 -20   10.34    0.49
  -3   3  19    1.08    0.23
   3  -3 -19    0.89    0.24
  -3   3  18   10.17    0.43
   3  -3 -18    9.88    0.45
  -3   3  17    0.02    0.18
  -3  -3  17   -0.07    0.16
  -3  -3  17   -0.23    0.21
   3  -3 -17   -0.09    0.17
  -3   3  16    0.07    0.17
   3   3 -16    0.01    0.14
   3  -3 -16    0.13    0.17
  -3  -3  16   -0.13    0.20
  -3  -3  16   -0.41    0.15
  -3   3  15    0.25    0.16
   3   3 -15    0.25    0.13
  -3   3  15    0.47    0.19
  -3  -3  15    0.24    0.19
   3  -3 -15    0.21    0.16
  -3  -3  15    0.35    0.14
  -3   3  14   24.81    0.64
  -3   3  14   24.35    0.74
   3   3 -14   25.95    0.58
  -3  -3  14   25.04    0.60
   3  -3 -14   24.68    0.64
  -3  -3  14   25.44    0.78
   3   3 -13    0.53    0.11
  -3   3  13    0.69    0.18
  -3   3  13    0.77    0.15
  -3  -3  13    0.71    0.13
   3  -3 -13    0.72    0.13
   3  -3 -13    0.60    0.14
  -3  -3  13    0.55    0.18
   3   3 -12   30.90    0.65
  -3   3  12   31.18    0.84
  -3   3  12   32.40    0.74
   3  -3 -12   31.41    0.72
  -3  -3  12   32.53    0.69
   3  -3 -12   31.67    0.72
  -3  -3  12   31.32    0.87
  -3   3  11    2.42    0.17
   3   3 -11    2.17    0.11
  -3   3  11    2.36    0.20
   3  -3 -11    2.66    0.19
  -3  -3  11    2.46    0.23
   3  -3 -11    2.22    0.15
  -3  -3  11    2.27    0.15
  -3   3  10    0.31    0.10
   3  -3 -10    0.35    0.10
  -3  -3  10    0.09    0.13
   3  -3 -10    0.25    0.09
  -3  -3  10    0.24    0.08
  -3   3   9    0.23    0.09
   3  -3  -9    0.34    0.09
  -3  -3   9    0.13    0.07
  -3  -3   9    0.21    0.07
  -3  -3   9    0.25    0.13
  -3   3   8   26.66    0.59
  -3  -3   8   26.00    0.54
   3  -3  -8   27.37    0.58
  -3  -3   8   26.00    0.68
  -3   3   7    0.76    0.10
  -3  -3   7    0.80    0.14
   3  -3  -7    0.87    0.10
   3  -3  -7    0.84    0.10
  -3   3   6   91.48    1.84
  -3   3   6   93.44    1.85
   3  -3  -6   95.50    2.09
   3  -3  -6   94.24    1.81
  -3  -3   6   94.90    2.02
  -3   3   5    2.14    0.12
   3  -3  -5    2.18    0.15
   3  -3  -5    2.07    0.11
   3  -3  -5    2.25    0.13
  -3  -3   5    2.22    0.16
  -3   3   4   12.13    0.34
   3   3  -4   12.31    0.33
  -3   3   4   12.06    0.29
  -3  -3   4   11.65    0.25
   3  -3  -4   12.34    0.28
   3  -3  -4   12.68    0.33
  -3  -3   4   12.27    0.34
  -3   3   3    1.91    0.12
   3   3  -3    2.08    0.13
  -3   3   3    1.79    0.11
   3  -3  -3    1.96    0.13
  -3  -3   3    1.70    0.08
   3  -3  -3    2.18    0.12
   3   3  -2    2.68    0.13
   3   3  -2    2.84    0.10
  -3   3   2    2.76    0.12
   3   3  -2    2.61    0.12
   3  -3  -2    2.83    0.14
   3  -3  -2    2.68    0.12
  -3  -3   2    2.87    0.11
   3  -3  -2    3.07    0.14
  -3   3   1    3.48    0.15
   3   3  -1    3.00    0.12
   3   3  -1    3.13    0.14
   3  -3  -1    3.18    0.14
   3  -3  -1    3.12    0.15
   3  -3  -1    3.37    0.16
  -3  -3   1    2.86    0.13
   3   3   0  170.39    3.29
   3   3   0  172.67    3.33
  -3   3   0  173.39    3.81
  -3   3   0  171.68    3.34
  -3  -3   0  174.42    3.34
   3  -3   0  174.88    3.35
   3  -3   0  174.84    3.81
   3   3   1   -0.08    0.07
  -3   3  -1    0.09    0.08
  -3   3  -1    0.00    0.07
   3   3   1   -0.12    0.06
  -3  -3  -1    0.05    0.07
   3  -3   1   -0.01    0.08
   3  -3   1   -0.03    0.07
   3   3   2   34.83    0.76
  -3   3  -2   35.42    0.77
  -3   3  -2   36.44    0.87
   3  -3   2   37.17    0.87
   3  -3   2   36.22    0.76
  -3  -3  -2   35.69    0.76
  -3   3  -3    3.24    0.16
  -3   3  -3    3.27    0.18
   3   3   3    3.46    0.17
  -3  -3  -3    3.41    0.17
  -3  -3  -3    3.34    0.16
   3  -3   3    3.43    0.19
   3  -3   3    3.03    0.17
  -3   3  -4   28.80    0.76
   3   3   4   30.42    0.68
  -3   3  -4   30.59    0.67
  -3   3  -4   29.59    0.68
   3  -3   4   30.06    0.77
  -3  -3  -4   31.36    0.68
  -3  -3  -4   29.65    0.67
   3  -3   4   31.09    0.68
  -3   3  -5    0.22    0.11
   3   3   5    0.22    0.11
  -3   3  -5    0.04    0.11
  -3   3  -5    0.07    0.10
  -3  -3  -5   -0.01    0.10
   3  -3   5    0.17    0.12
   3  -3   5    0.18    0.13
  -3  -3  -5    0.25    0.11
   3   3   6  123.63    2.49
  -3   3  -6  127.31    2.44
  -3   3  -6  123.37    2.46
  -3  -3  -6  125.78    2.45
   3  -3   6  125.04    2.83
   3  -3   6  121.24    2.48
  -3  -3  -6  125.51    2.48
   3   3   7   -0.11    0.10
  -3   3  -7    0.01    0.11
   3   3   7   -0.03    0.11
   3  -3   7    0.02    0.12
  -3  -3  -7    0.13    0.11
  -3  -3  -7    0.06    0.11
  -3   3  -8   40.80    0.89
   3   3   8   39.57    0.92
   3   3   8   40.31    0.96
   3  -3   8   39.13    0.91
  -3  -3  -8   40.95    0.90
  -3  -3  -8   39.63    0.90
   3   3   9   -0.24    0.12
  -3   3  -9    0.01    0.13
   3   3   9    0.12    0.14
   3  -3   9   -0.02    0.14
  -3  -3  -9    0.00    0.12
   3  -3   9    0.04    0.14
   3   3  10    0.63    0.17
   3   3  10    0.49    0.16
   3  -3  10    0.65    0.18
   3  -3  10    0.75    0.18
  -3  -3 -10    0.62    0.17
   3   3  11    2.19    0.24
   3   3  11    2.52    0.23
   3  -3  11    3.32    0.26
   3  -3  11    3.04    0.29
  -3  -3 -11    2.95    0.24
   3   3  12   24.04    0.69
   3   3  12   23.91    0.71
   3  -3  12   25.45    0.69
   3  -3  12   25.12    0.78
  -3  -3 -12   23.13    0.67
   3   3  13    0.49    0.20
   3   3  13    0.42    0.19
  -3  -3 -13    0.71    0.21
   3  -3  13    0.56    0.22
   3  -3  13    0.73    0.21
   3   3  14   19.32    0.62
   3   3  14   18.82    0.65
  -3  -3 -14   19.25    0.62
   3  -3  14   19.39    0.62
   3  -3  14   18.17    0.70
   3   3  15   -0.04    0.21
   3   3  15    0.44    0.23
   3  -3  15    0.14    0.22
  -3  -3 -15    0.12    0.20
   3  -3  15   -0.04    0.23
   3   3  16    1.16    0.28
   3  -3  16    1.96    0.30
   3   3  17    0.40    0.26
   3  -3  17    0.00    0.25
   3   3  18    5.48    0.44
   3  -3  18    5.69    0.43
   3   3  19    0.07    0.29
   3  -3  19    0.37    0.29
   3   3  20    7.51    0.52
   3  -3  20    7.40    0.51
   3   3  21    0.23    0.32
   3  -3  21    0.91    0.33
   3  -4 -23   -0.15    0.28
  -3   4  22    8.02    0.47
   3   4 -22    7.57    0.47
   3  -4 -22    7.12    0.49
  -3   4  21   -0.22    0.23
   3  -4 -21    0.48    0.25
  -3   4  20    0.80    0.25
   3  -4 -20    0.48    0.25
  -3   4  19   -0.02    0.21
   3  -4 -19   -0.16    0.21
  -3   4  18    4.61    0.35
   3  -4 -18    5.03    0.35
  -3   4  17    0.02    0.18
   3  -4 -17   -0.06    0.19
  -3   4  16   42.36    0.99
   3   4 -16   41.10    0.91
   3  -4 -16   39.47    0.97
  -3  -4  16   41.40    1.17
  -3  -4  16   41.11    0.93
   3   4 -15    0.31    0.13
  -3   4  15    0.01    0.15
  -3  -4  15    0.51    0.14
   3  -4 -15    0.25    0.17
  -3  -4  15    0.06    0.19
  -3   4  14    7.92    0.34
   3   4 -14    7.47    0.27
  -3  -4  14    7.74    0.29
  -3  -4  14    7.52    0.41
   3  -4 -14    6.94    0.34
   3   4 -13    0.62    0.11
  -3   4  13    0.43    0.15
   3  -4 -13    0.59    0.15
  -3  -4  13    0.39    0.12
  -3  -4  13    0.40    0.18
   3   4 -12   11.65    0.30
  -3   4  12   12.05    0.39
   3  -4 -12   12.47    0.39
   3  -4 -12   12.96    0.38
  -3  -4  12   12.05    0.48
  -3  -4  12   12.21    0.34
   3   4 -11    0.33    0.06
  -3   4  11    0.54    0.13
   3  -4 -11    0.29    0.11
   3  -4 -11    0.43    0.12
  -3  -4  11    0.16    0.10
  -3  -4  11    0.23    0.15
  -3  -4  11    0.45    0.10
  -3   4  10   62.84    1.32
  -3  -4  10   62.73    1.48
   3  -4 -10   64.41    1.29
  -3  -4  10   64.65    1.27
  -3  -4  10   63.29    1.44
   3  -4 -10   62.98    1.29
  -3   4   9    2.30    0.17
  -3  -4   9    2.35    0.13
  -3  -4   9    2.07    0.12
   3  -4  -9    2.27    0.17
  -3  -4   9    1.85    0.18
  -3   4   8   27.01    0.61
  -3  -4   8   27.03    0.55
   3  -4  -8   27.31    0.67
   3  -4  -8   27.44    0.60
  -3  -4   8   26.20    0.62
  -3  -4   8   27.11    0.70
  -3   4   7    1.02    0.11
   3  -4  -7    1.08    0.12
  -3  -4   7    0.92    0.14
   3  -4  -7    0.98    0.11
  -3  -4   7    1.14    0.07
  -3   4   6    1.91    0.13
  -3   4   6    1.91    0.13
   3  -4  -6    1.68    0.12
   3  -4  -6    1.81    0.14
  -3  -4   6    1.90    0.09
  -3  -4   6    1.34    0.14
  -3   4   5    0.04    0.07
   3  -4  -5    0.02    0.08
  -3  -4   5    0.02    0.08
   3  -4  -5    0.10    0.07
  -3  -4   5   -0.06    0.05
   3  -4  -5    0.08    0.08
   3   4  -4   30.95    0.71
  -3   4   4   31.62    0.66
  -3  -4   4   31.23    0.72
   3  -4  -4   31.21    0.75
   3  -4  -4   30.81    0.64
  -3  -4   4   31.19    0.62
   3  -4  -4   31.05    0.66
   3   4  -3   -0.04    0.04
  -3   4   3    0.01    0.06
   3   4  -3    0.07    0.06
   3   4  -3    0.03    0.04
   3  -4  -3    0.08    0.07
  -3  -4   3    0.01    0.06
   3  -4  -3   -0.02    0.06
   3  -4  -3   -0.08    0.07
  -3  -4   3    0.07    0.05
   3   4  -2   98.78    1.88
   3   4  -2   98.59    1.88
  -3   4   2   97.25    1.94
   3   4  -2  100.55    2.06
  -3  -4   2   99.84    1.92
   3  -4  -2   97.56    1.94
   3  -4  -2   99.06    1.90
  -3   4   1   20.93    0.53
   3   4  -1   20.52    0.45
   3   4  -1   21.25    0.44
  -3   4   1   20.72    0.47
   3  -4  -1   21.13    0.47
   3  -4  -1   20.80    0.54
  -3  -4   1   21.92    0.46
   3   4   0    1.93    0.13
  -3   4   0    1.96    0.14
  -3   4   0    2.01    0.14
   3   4   0    1.91    0.12
  -3  -4   0    2.22    0.13
   3  -4   0    1.84    0.12
   3  -4   0    2.14    0.15
  -3   4  -1    1.67    0.12
   3   4   1    1.73    0.13
  -3   4  -1    2.15    0.14
   3   4   1    1.73    0.13
   3  -4   1    1.76    0.15
   3  -4   1    1.64    0.12
  -3  -4  -1    1.54    0.12
  -3   4  -2   40.02    0.98
   3   4   2   42.08    0.87
  -3   4  -2   41.90    0.87
   3  -4   2   40.22    0.99
  -3  -4  -2   40.73    0.86
   3  -4   2   41.55    0.87
   3   4   3    1.31    0.13
  -3   4  -3    1.30    0.13
  -3   4  -3    1.11    0.12
   3  -4   3    1.13    0.12
  -3  -4  -3    1.08    0.11
   3  -4   3    1.40    0.14
  -3  -4  -3    1.08    0.12
  -3   4  -4   95.05    1.93
  -3   4  -4   94.80    1.90
   3   4   4   95.49    1.94
  -3   4  -4   98.23    2.19
  -3  -4  -4   96.76    1.90
   3  -4   4  100.80    2.21
   3  -4   4   93.86    1.93
  -3  -4  -4   96.96    1.94
   3   4   5    1.54    0.15
  -3   4  -5    1.90    0.15
  -3   4  -5    1.61    0.15
  -3   4  -5    1.95    0.16
   3  -4   5    1.83    0.16
  -3  -4  -5    1.97    0.15
   3  -4   5    1.90    0.18
  -3  -4  -5    1.68    0.15
   3   4   6    2.79    0.17
  -3   4  -6    2.86    0.18
   3   4   6    2.67    0.19
  -3  -4  -6    2.65    0.20
   3  -4   6    2.86    0.23
   3  -4   6    2.77    0.19
  -3  -4  -6    3.26    0.20
   3   4   7    0.65    0.14
  -3   4  -7    0.74    0.13
   3   4   7    0.42    0.12
  -3  -4  -7    0.47    0.12
  -3  -4  -7    0.66    0.13
   3  -4   7    0.48    0.15
   3  -4   7    0.64    0.14
   3   4   8   25.87    0.68
   3   4   8   27.27    0.69
  -3   4  -8   27.24    0.65
  -3  -4  -8   25.93    0.66
  -3  -4  -8   27.80    0.66
   3  -4   8   27.55    0.68
   3   4   9    1.04    0.16
   3   4   9    1.57    0.19
  -3   4  -9    1.14    0.16
  -3  -4  -9    1.10    0.16
  -3  -4  -9    1.26    0.17
   3  -4   9    1.44    0.20
   3  -4   9    0.95    0.17
   3   4  10   43.49    1.06
   3   4  10   43.04    1.02
   3  -4  10   42.16    1.01
   3  -4  10   42.87    1.12
  -3  -4 -10   44.76    1.00
   3   4  11   -0.04    0.16
   3   4  11    0.36    0.16
   3  -4  11    0.14    0.18
   3  -4  11    0.24    0.19
  -3  -4 -11    0.29    0.16
   3   4  12    6.98    0.37
   3   4  12    6.98    0.35
  -3  -4 -12    7.14    0.38
   3  -4  12    6.84    0.37
   3  -4  12    6.68    0.42
   3   4  13   -0.22    0.18
   3   4  13    0.04    0.18
  -3  -4 -13    0.26    0.18
   3  -4  13    0.11    0.22
   3  -4  13    0.05    0.20
   3   4  14    3.06    0.29
   3   4  14    2.81    0.29
  -3  -4 -14    2.80    0.29
   3  -4  14    3.22    0.30
   3  -4  14    3.10    0.34
   3   4  15    0.19    0.22
   3  -4  15   -0.17    0.23
   3  -4  15   -0.03    0.22
   3   4  16   12.38    0.54
   3  -4  16   11.47    0.51
   3   4  17   -0.22    0.23
   3  -4  17   -0.10    0.25
   3   4  18    5.23    0.43
   3  -4  18    5.21    0.42
   3   4  19   -0.30    0.29
   3  -4  19    0.30    0.30
   3   4  20    0.22    0.31
   3  -4  20    0.03    0.31
   3   4  21    0.04    0.32
   3  -4  21    0.17    0.30
  -3   5  22    0.07    0.26
  -3   5  22    0.42    0.28
   3  -5 -22   -0.17    0.27
  -3   5  21    0.32    0.25
   3  -5 -21   -0.34    0.23
  -3   5  20   12.16    0.51
   3  -5 -20   10.96    0.52
  -3   5  19   -0.06    0.21
   3  -5 -19    0.17    0.22
  -3   5  18   10.98    0.47
   3  -5 -18   10.90    0.47
  -3   5  17    0.19    0.20
   3  -5 -17    0.06    0.19
   3   5 -16    0.16    0.15
  -3   5  16    0.29    0.19
  -3  -5  16    0.19    0.24
   3  -5 -16    0.25    0.20
  -3  -5  16    0.07    0.15
  -3   5  15   -0.19    0.16
   3   5 -15    0.07    0.13
  -3  -5  15    0.25    0.14
  -3  -5  15   -0.09    0.21
   3  -5 -15    0.13    0.17
  -3   5  14   42.57    1.01
   3   5 -14   43.39    0.91
   3  -5 -14   43.54    0.99
  -3  -5  14   43.27    1.18
  -3  -5  14   44.98    0.95
   3   5 -13    0.52    0.11
  -3   5  13    0.60    0.16
  -3  -5  13    0.64    0.21
  -3  -5  13    0.57    0.13
   3  -5 -13    0.50    0.16
   3   5 -12   49.35    0.98
  -3   5  12   50.39    1.10
  -3  -5  12   50.39    1.03
  -3  -5  12   48.35    1.17
  -3  -5  12   46.38    1.23
   3  -5 -12   51.20    1.07
   3  -5 -12   48.18    1.07
  -3   5  11    3.38    0.21
   3   5 -11    2.78    0.13
  -3  -5  11    3.58    0.28
  -3  -5  11    2.88    0.18
   3  -5 -11    3.12    0.21
   3  -5 -11    3.23    0.22
  -3  -5  11    3.22    0.17
  -3   5  10    1.06    0.14
  -3  -5  10    1.14    0.11
  -3  -5  10    1.01    0.11
   3  -5 -10    1.19    0.13
  -3  -5  10    1.11    0.18
   3  -5 -10    0.78    0.13
  -3   5   9    1.78    0.15
  -3  -5   9    1.67    0.18
  -3  -5   9    1.66    0.12
  -3  -5   9    1.96    0.12
   3  -5  -9    1.41    0.13
  -3   5   8   35.22    0.79
   3  -5  -8   36.99    0.77
  -3  -5   8   35.19    0.82
  -3  -5   8   35.17    0.73
  -3  -5   8   36.36    0.89
   3  -5  -8   36.23    0.88
  -3   5   7    1.14    0.12
  -3   5   7    1.15    0.12
   3  -5  -7    0.93    0.12
  -3  -5   7    0.80    0.14
  -3  -5   7    1.23    0.08
   3  -5  -7    1.03    0.13
  -3   5   6   41.62    0.89
  -3  -5   6   42.16    0.98
   3  -5  -6   40.81    0.89
   3  -5  -6   43.20    0.87
  -3  -5   6   41.97    0.84
   3  -5  -6   43.05    1.01
  -3   5   5    1.06    0.11
  -3  -5   5    0.73    0.12
   3  -5  -5    0.84    0.12
   3  -5  -5    0.96    0.10
   3  -5  -5    0.79    0.11
  -3  -5   5    1.00    0.08
  -3   5   4    4.73    0.19
   3   5  -4    4.76    0.13
   3   5  -4    4.87    0.13
   3  -5  -4    4.93    0.19
  -3  -5   4    4.95    0.15
  -3  -5   4    5.23    0.19
   3  -5  -4    4.80    0.21
   3  -5  -4    4.91    0.19
   3   5  -3    0.31    0.06
   3   5  -3    0.39    0.07
   3   5  -3    0.51    0.06
  -3   5   3    0.44    0.08
   3  -5  -3    0.51    0.09
  -3  -5   3    0.36    0.08
  -3  -5   3    0.49    0.07
   3  -5  -3    0.36    0.08
   3  -5  -3    0.41    0.09
   3   5  -2   16.93    0.37
   3   5  -2   17.04    0.40
   3   5  -2   16.64    0.37
  -3   5   2   16.78    0.40
   3  -5  -2   17.95    0.41
   3  -5  -2   16.32    0.39
   3  -5  -2   16.12    0.45
  -3  -5   2   17.41    0.39
   3   5  -1    5.01    0.17
   3   5  -1    4.79    0.16
   3   5  -1    4.71    0.16
  -3   5   1    4.77    0.20
   3   5  -1    4.83    0.15
  -3   5   1    4.96    0.18
  -3  -5   1    5.27    0.17
   3  -5  -1    4.47    0.20
   3  -5  -1    4.99    0.19
   3   5   0  156.94    3.04
  -3   5   0  155.30    3.05
  -3   5   0  153.46    3.47
   3   5   0  156.99    2.99
   3  -5   0  159.70    3.47
   3  -5   0  156.20    3.05
  -3  -5   0  157.62    3.04
  -3   5  -1    1.46    0.13
   3   5   1    1.75    0.12
   3   5   1    1.42    0.11
  -3   5  -1    1.75    0.13
  -3  -5  -1    1.60    0.12
   3  -5   1    1.81    0.13
   3  -5   1    1.56    0.14
   3   5   2   62.38    1.29
  -3   5  -2   62.87    1.29
  -3   5  -2   64.18    1.46
   3  -5   2   63.63    1.47
  -3  -5  -2   61.60    1.29
   3  -5   2   63.67    1.29
  -3   5  -3    0.48    0.11
  -3   5  -3    0.39    0.11
   3   5   3    0.33    0.10
   3  -5   3    0.22    0.12
   3  -5   3    0.37    0.12
  -3  -5  -3    0.34    0.10
  -3  -5  -3    0.40    0.11
  -3   5  -4    1.23    0.14
   3   5   4    1.31    0.14
  -3   5  -4    1.34    0.14
  -3   5  -4    0.88    0.13
  -3  -5  -4    1.10    0.12
   3  -5   4    0.80    0.15
  -3  -5  -4    1.23    0.14
   3  -5   4    1.46    0.15
  -3   5  -5    1.82    0.16
   3   5   5    1.91    0.16
  -3   5  -5    2.19    0.17
   3   5   5    1.81    0.14
  -3   5  -5    1.81    0.16
  -3  -5  -5    2.35    0.17
   3  -5   5    1.75    0.18
  -3  -5  -5    2.13    0.16
   3  -5   5    2.28    0.18
  -3   5  -6  143.11    2.74
   3   5   6  139.52    2.80
   3   5   6  140.98    2.94
   3  -5   6  137.17    2.78
  -3  -5  -6  140.15    2.75
  -3  -5  -6  138.67    2.79
   3  -5   6  141.38    3.17
   3   5   7    0.18    0.13
   3   5   7    0.26    0.10
  -3   5  -7    0.28    0.12
   3  -5   7    0.34    0.13
   3  -5   7    0.22    0.14
  -3  -5  -7    0.27    0.12
  -3  -5  -7    0.38    0.13
   3   5   8   35.83    0.87
  -3   5  -8   37.91    0.84
   3   5   8   37.36    0.88
  -3  -5  -8   36.80    0.85
   3  -5   8   36.67    0.86
  -3  -5  -8   35.86    0.85
   3  -5   8   37.19    0.98
   3   5   9    2.36    0.22
   3   5   9    2.53    0.20
  -3  -5  -9    2.14    0.20
  -3  -5  -9    2.61    0.21
   3  -5   9    2.21    0.25
   3  -5   9    2.20    0.22
   3   5  10    0.40    0.17
   3   5  10    0.39    0.14
   3  -5  10    0.19    0.17
  -3  -5 -10    0.29    0.16
   3  -5  10    0.41    0.18
   3   5  11    1.19    0.20
   3   5  11    1.15    0.18
   3  -5  11    0.84    0.20
   3  -5  11    0.95    0.23
  -3  -5 -11    0.96    0.20
   3   5  12   27.79    0.78
   3   5  12   28.73    0.79
   3  -5  12   28.13    0.76
   3  -5  12   28.38    0.88
  -3  -5 -12   28.09    0.76
   3   5  13    0.34    0.18
   3   5  13    0.70    0.21
   3  -5  13    0.86    0.22
   3  -5  13    0.38    0.23
  -3  -5 -13    0.26    0.19
   3   5  14   12.78    0.51
   3  -5  14   12.76    0.59
   3  -5  14   11.86    0.49
   3   5  15   -0.24    0.21
   3  -5  15   -0.09    0.22
   3   5  16    2.87    0.33
   3  -5  16    2.33    0.33
   3   5  17    0.11    0.26
   3  -5  17    0.05    0.27
   3   5  18    2.51    0.34
   3  -5  18    2.77    0.37
   3   5  19    0.23    0.30
   3  -5  19    0.33    0.31
   3   5  20    4.92    0.46
   3  -5  20    5.10    0.45
   3   5  21    0.55    0.34
   3  -5  21   -0.01    0.32
  -3   6  23   -0.11    0.26
  -3   6  23   -0.42    0.25
  -3   6  22    5.42    0.43
  -3   6  22    5.34    0.42
  -3   6  21   -0.06    0.24
  -3   6  21    0.13    0.25
   3  -6 -21   -0.15    0.25
  -3   6  20    0.28    0.24
   3  -6 -20    0.16    0.25
  -3   6  19    0.43    0.24
   3  -6 -19    0.29    0.24
  -3   6  18    5.89    0.37
   3  -6 -18    5.05    0.38
  -3   6  17    0.83    0.23
   3  -6 -17    0.75    0.22
  -3   6  16   28.28    0.77
   3   6 -16   29.03    0.69
  -3  -6  16   28.35    0.93
   3  -6 -16   27.47    0.76
  -3   6  15    0.63    0.19
   3   6 -15    0.38    0.14
   3  -6 -15    0.24    0.18
  -3  -6  15    0.73    0.15
  -3  -6  15    0.59    0.24
   3   6 -14    5.65    0.25
  -3   6  14    5.46    0.32
  -3  -6  14    6.10    0.26
  -3  -6  14    5.59    0.37
   3  -6 -14    5.93    0.33
   3   6 -13    2.97    0.19
  -3   6  13    3.69    0.26
   3  -6 -13    2.59    0.22
  -3  -6  13    2.84    0.22
  -3  -6  13    3.51    0.21
  -3  -6  13    2.85    0.27
   3   6 -12    8.05    0.26
  -3   6  12    7.87    0.34
  -3  -6  12    8.83    0.42
  -3  -6  12    7.94    0.28
   3  -6 -12    9.48    0.35
  -3  -6  12    8.87    0.32
   3   6 -11    3.32    0.16
  -3   6  11    3.76    0.25
  -3  -6  11    3.39    0.19
  -3  -6  11    3.85    0.28
   3  -6 -11    3.98    0.23
  -3  -6  11    4.09    0.19
  -3   6  10   48.29    1.05
   3   6 -10   48.69    0.93
  -3  -6  10   48.03    1.11
  -3  -6  10   46.60    1.17
   3  -6 -10   47.47    1.02
  -3  -6  10   47.85    0.98
   3  -6 -10   46.81    1.02
  -3   6   9    3.22    0.20
  -3   6   9    3.01    0.20
  -3  -6   9    3.38    0.16
  -3  -6   9    2.97    0.15
   3  -6  -9    3.64    0.21
   3  -6  -9    3.39    0.21
  -3  -6   9    2.98    0.23
  -3   6   8   21.38    0.55
  -3   6   8   22.29    0.55
  -3  -6   8   22.86    0.48
  -3  -6   8   21.42    0.54
   3  -6  -8   22.81    0.53
   3  -6  -8   22.08    0.60
  -3  -6   8   21.13    0.60
  -3   6   7    0.31    0.10
  -3   6   7    0.16    0.10
   3  -6  -7    0.05    0.10
   3  -6  -7    0.24    0.11
   3  -6  -7    0.17    0.10
  -3  -6   7    0.15    0.11
  -3  -6   7    0.19    0.08
  -3   6   6    4.76    0.22
   3  -6  -6    4.77    0.24
  -3  -6   6    5.18    0.25
   3  -6  -6    4.98    0.21
   3  -6  -6    4.49    0.21
  -3  -6   6    4.77    0.17
   3   6  -5    4.50    0.14
  -3   6   5    4.75    0.21
   3   6  -5    4.46    0.15
  -3  -6   5    5.02    0.17
   3  -6  -5    5.01    0.21
   3  -6  -5    4.95    0.21
   3  -6  -5    4.76    0.24
  -3  -6   5    4.92    0.23
  -3   6   4   65.34    1.35
   3   6  -4   67.10    1.28
   3   6  -4   65.76    1.28
  -3  -6   4   66.15    1.43
   3  -6  -4   66.06    1.32
  -3  -6   4   68.16    1.31
   3  -6  -4   65.17    1.53
   3  -6  -4   65.28    1.35
  -3   6   3    3.82    0.18
   3   6  -3    3.83    0.15
   3   6  -3    3.37    0.16
   3   6  -3    3.32    0.14
   3  -6  -3    3.27    0.19
   3  -6  -3    3.43    0.18
  -3  -6   3    3.93    0.16
   3  -6  -3    3.44    0.18
  -3  -6   3    3.48    0.16
   3   6  -2   45.12    0.96
   3   6  -2   45.52    0.90
   3   6  -2   45.49    0.89
  -3   6   2   46.15    0.94
   3  -6  -2   43.88    0.94
   3  -6  -2   44.36    1.07
  -3  -6   2   43.40    0.91
   3  -6  -2   42.63    0.91
   3   6  -1    0.67    0.08
   3   6  -1    0.67    0.08
   3   6  -1    0.67    0.08
   3   6  -1    0.63    0.06
  -3   6   1    0.66    0.09
  -3   6   1    0.50    0.10
   3   6  -1    0.61    0.08
   3  -6  -1    0.61    0.11
   3  -6  -1    0.54    0.10
  -3  -6   1    0.66    0.09
   3   6   0   13.16    0.30
  -3   6   0   12.58    0.38
  -3   6   0   12.84    0.35
   3   6   0   12.98    0.33
   3   6   0   12.78    0.33
   3  -6   0   12.88    0.39
   3  -6   0   12.79    0.34
  -3  -6   0   12.75    0.34
  -3   6  -1    6.38    0.24
   3   6   1    6.76    0.23
   3   6   1    6.87    0.23
  -3   6  -1    6.39    0.26
  -3  -6  -1    6.47    0.24
   3  -6   1    6.48    0.27
   3  -6   1    6.50    0.24
   3   6   2  190.30    3.64
  -3   6  -2  189.32    3.70
   3   6   2  191.97    3.70
  -3   6  -2  187.74    4.20
   3  -6   2  191.40    3.70
  -3  -6  -2  188.57    3.70
   3  -6   2  190.75    4.22
  -3   6  -3    4.14    0.22
   3   6   3    4.51    0.23
  -3   6  -3    4.12    0.22
   3  -6   3    4.47    0.23
   3  -6   3    4.32    0.24
  -3  -6  -3    4.61    0.21
  -3   6  -4  141.37    3.20
   3   6   4  144.88    2.96
   3   6   4  142.23    2.84
  -3   6  -4  140.07    2.79
  -3   6  -4  145.34    2.83
   3  -6   4  144.18    3.23
   3  -6   4  146.09    2.84
  -3  -6  -4  142.53    2.79
  -3  -6  -4  144.73    2.84
  -3   6  -5    6.51    0.27
   3   6   5    6.30    0.21
   3   6   5    6.80    0.28
  -3   6  -5    6.26    0.27
   3  -6   5    6.29    0.29
  -3  -6  -5    6.75    0.27
   3  -6   5    6.65    0.27
  -3  -6  -5    6.37    0.27
  -3   6  -6   41.02    0.91
   3   6   6   41.86    0.93
   3   6   6   40.90    0.94
   3  -6   6   41.84    0.93
  -3  -6  -6   42.60    0.94
   3  -6   6   41.50    1.06
  -3  -6  -6   41.27    0.92
   3   6   7    5.15    0.23
   3   6   7    5.89    0.26
  -3   6  -7    5.43    0.28
  -3  -6  -7    5.27    0.27
  -3  -6  -7    5.64    0.27
   3  -6   7    5.64    0.28
   3  -6   7    5.19    0.29
   3   6   8   28.07    0.73
   3   6   8   28.86    0.71
  -3   6  -8   29.92    0.70
  -3  -6  -8   29.78    0.72
  -3  -6  -8   29.21    0.72
   3  -6   8   29.10    0.82
   3  -6   8   28.20    0.71
   3   6   9    0.40    0.16
   3   6   9    0.03    0.11
  -3  -6  -9    0.17    0.14
   3  -6   9   -0.09    0.17
  -3  -6  -9    0.39    0.15
   3  -6   9    0.17    0.16
   3  -6   9   -0.03    0.16
   3   6  10   33.27    0.83
   3   6  10   32.59    0.82
   3  -6  10   31.07    0.80
  -3  -6 -10   32.73    0.81
   3  -6  10   32.68    0.92
   3   6  11    0.61    0.20
   3   6  11    0.53    0.16
  -3  -6 -11    0.75    0.18
   3  -6  11    0.85    0.21
   3  -6  11    0.40    0.20
   3   6  12    7.67    0.37
   3   6  12    7.69    0.39
  -3  -6 -12    7.88    0.40
   3  -6  12    7.62    0.42
   3  -6  12    7.35    0.36
   3   6  13   -0.03    0.19
   3  -6  13   -0.02    0.20
   3  -6  13    0.07    0.19
   3   6  14    0.03    0.23
   3  -6  14    0.17    0.22
   3  -6  14    0.53    0.24
   3   6  15    0.73    0.25
   3  -6  15    0.29    0.24
   3   6  16    7.98    0.48
   3  -6  16    8.32    0.47
   3   6  17   -0.45    0.25
   3  -6  17   -0.05    0.25
   3   6  18    6.91    0.47
   3  -6  18    6.96    0.46
   3   6  19    0.19    0.30
   3  -6  19    0.09    0.31
   3   6  20   -0.08    0.29
   3  -6  20   -0.14    0.29
   3  -6  21   -0.06    0.31
  -3   7  23    0.02    0.29
  -3   7  23    0.09    0.27
  -3   7  22    0.78    0.29
  -3   7  22    0.34    0.27
  -3   7  21    1.14    0.28
  -3   7  21    0.75    0.28
  -3   7  20    8.75    0.47
  -3   7  20    9.90    0.50
   3  -7 -20    8.62    0.49
  -3   7  19   -0.08    0.22
  -3   7  19    0.08    0.22
   3  -7 -19    0.18    0.24
  -3   7  18    9.30    0.45
   3  -7 -18    8.86    0.45
  -3   7  17    0.65    0.22
   3  -7 -17    0.65    0.22
   3   7 -16    0.27    0.16
  -3   7  16    0.43    0.21
   3  -7 -16    0.04    0.20
  -3  -7  16    0.51    0.26
   3   7 -15    1.74    0.18
  -3   7  15    1.91    0.23
  -3  -7  15    1.79    0.29
   3  -7 -15    1.23    0.22
  -3  -7  15    2.14    0.19
  -3   7  14   20.43    0.61
   3   7 -14   21.08    0.51
  -3  -7  14   20.05    0.70
   3  -7 -14   19.91    0.59
  -3  -7  14   21.07    0.53
  -3   7  13   -0.04    0.15
   3   7 -13   -0.04    0.11
   3  -7 -13   -0.11    0.16
  -3  -7  13    0.06    0.17
  -3  -7  13   -0.01    0.14
  -3  -7  13    0.21    0.13
   3   7 -12   40.13    0.82
  -3   7  12   39.56    0.93
   3  -7 -12   38.51    0.91
  -3  -7  12   40.32    0.86
  -3  -7  12   39.00    1.06
  -3  -7  12   39.20    0.97
  -3   7  11    8.04    0.34
   3   7 -11    7.75    0.24
  -3  -7  11    8.01    0.29
  -3  -7  11    8.45    0.27
  -3  -7  11    7.38    0.37
   3  -7 -11    7.75    0.31
   3   7 -10    0.57    0.09
  -3   7  10    0.57    0.14
  -3   7  10    0.53    0.14
  -3  -7  10    0.36    0.17
  -3  -7  10    0.76    0.12
   3  -7 -10    0.41    0.15
  -3  -7  10    0.56    0.12
  -3   7   9    1.61    0.16
   3   7  -9    1.60    0.10
  -3   7   9    1.91    0.17
   3   7  -9    1.71    0.10
  -3  -7   9    1.55    0.13
   3  -7  -9    1.48    0.15
  -3  -7   9    2.05    0.14
  -3  -7   9    1.74    0.19
  -3   7   8   27.07    0.66
   3   7  -8   27.45    0.55
   3   7  -8   28.02    0.56
  -3   7   8   27.44    0.66
  -3  -7   8   27.31    0.67
  -3  -7   8   27.61    0.73
  -3  -7   8   27.72    0.59
   3  -7  -8   27.32    0.64
   3  -7  -8   27.51    0.64
   3  -7  -8   27.50    0.73
   3  -7  -8   27.44    0.64
   3   7  -7   -0.07    0.05
   3   7  -7    0.00    0.07
  -3   7   7   -0.09    0.09
   3  -7  -7    0.04    0.11
  -3  -7   7   -0.01    0.08
   3  -7  -7    0.03    0.11
   3  -7  -7    0.01    0.10
  -3  -7   7    0.00    0.11
   3   7  -6   43.09    0.89
   3   7  -6   45.01    0.88
  -3   7   6   44.38    0.97
   3  -7  -6   44.22    1.09
   3  -7  -6   46.08    0.95
  -3  -7   6   44.56    1.04
  -3  -7   6   46.27    0.92
   3  -7  -6   44.22    0.96
   3   7  -5    3.62    0.14
  -3   7   5    3.57    0.20
   3   7  -5    3.77    0.16
  -3  -7   5    3.81    0.17
   3  -7  -5    3.72    0.19
   3  -7  -5    3.61    0.23
  -3  -7   5    4.07    0.21
   3  -7  -5    3.59    0.21
   3   7  -4   23.98    0.51
   3   7  -4   23.92    0.51
  -3   7   4   24.20    0.57
  -3  -7   4   25.16    0.54
  -3  -7   4   24.43    0.59
   3  -7  -4   24.13    0.56
   3  -7  -4   22.76    0.64
   3  -7  -4   22.69    0.57
   3   7  -3   13.19    0.35
   3   7  -3   13.01    0.32
  -3   7   3   13.36    0.36
   3   7  -3   13.58    0.32
   3  -7  -3   12.62    0.41
   3  -7  -3   13.12    0.37
   3  -7  -3   12.68    0.36
  -3  -7   3   13.24    0.36
  -3  -7   3   13.58    0.34
   3   7  -2   28.27    0.59
   3   7  -2   27.46    0.62
   3   7  -2   26.47    0.59
  -3   7   2   27.00    0.63
   3   7  -2   27.42    0.59
  -3  -7   2   27.75    0.61
   3  -7  -2   26.76    0.71
   3  -7  -2   27.29    0.61
   3  -7  -2   27.23    0.63
  -3  -7   2   27.68    0.62
  -3   7   1   51.20    1.07
   3   7  -1   51.28    1.05
   3   7  -1   50.12    1.05
   3   7  -1   50.98    1.03
   3   7  -1   50.77    1.08
   3   7  -1   52.73    1.04
  -3  -7   1   51.45    1.06
   3  -7  -1   49.74    1.22
   3  -7  -1   51.44    1.08
   3   7   0   99.64    1.94
  -3   7   0   98.59    2.25
  -3   7   0   97.85    1.97
   3   7   0   97.54    1.96
   3   7   0   99.40    2.03
   3  -7   0   99.16    1.98
  -3  -7   0   98.28    1.97
   3  -7   0  100.02    2.25
   3   7   1    0.17    0.10
  -3   7  -1   -0.09    0.10
  -3   7  -1   -0.03    0.10
   3   7   1   -0.03    0.09
   3  -7   1    0.09    0.12
   3  -7   1   -0.02    0.11
  -3  -7  -1   -0.07    0.09
   3   7   2   64.58    1.31
   3   7   2   62.63    1.34
  -3   7  -2   65.59    1.52
  -3   7  -2   64.51    1.34
   3  -7   2   66.06    1.53
   3  -7   2   64.31    1.34
  -3  -7  -2   65.89    1.35
   3   7   3    1.42    0.15
   3   7   3    1.10    0.08
  -3   7  -3    1.34    0.15
  -3   7  -3    1.54    0.15
  -3  -7  -3    1.23    0.15
   3  -7   3    1.35    0.15
   3  -7   3    0.95    0.16
   3   7   4    0.99    0.08
   3   7   4    0.94    0.13
  -3   7  -4    1.06    0.14
  -3   7  -4    1.01    0.14
   3  -7   4    1.10    0.17
  -3  -7  -4    1.19    0.15
   3  -7   4    1.40    0.15
   3   7   5   14.73    0.36
   3   7   5   14.40    0.43
  -3   7  -5   14.39    0.42
  -3   7  -5   14.14    0.42
   3  -7   5   14.02    0.47
  -3  -7  -5   14.35    0.41
   3  -7   5   14.84    0.42
  -3  -7  -5   15.07    0.43
   3   7   6   61.04    1.29
   3   7   6   59.95    1.30
  -3   7  -6   60.46    1.26
  -3  -7  -6   59.95    1.26
   3  -7   6   61.51    1.46
  -3  -7  -6   57.65    1.28
   3  -7   6   58.72    1.28
   3   7   7    9.44    0.30
  -3   7  -7    9.01    0.34
   3   7   7    8.72    0.35
  -3  -7  -7   10.05    0.35
   3  -7   7    9.11    0.34
  -3  -7  -7    8.93    0.34
   3  -7   7    8.61    0.37
  -3   7  -8   39.38    0.90
   3   7   8   39.36    0.94
   3   7   8   39.65    0.91
   3  -7   8   40.32    1.04
   3  -7   8   38.18    0.92
  -3  -7  -8   39.94    0.91
  -3  -7  -8   37.38    0.91
   3   7   9    2.44    0.18
   3   7   9    3.17    0.25
   3  -7   9    2.57    0.27
  -3  -7  -9    2.90    0.23
   3  -7   9    2.11    0.25
   3  -7   9    3.07    0.24
  -3  -7  -9    2.59    0.22
   3   7  10    0.48    0.19
   3   7  10    0.40    0.14
   3  -7  10    0.36    0.18
   3  -7  10    0.36    0.20
  -3  -7 -10    0.48    0.18
   3  -7  10    0.44    0.19
   3   7  11   -0.14    0.13
   3   7  11    0.35    0.19
   3  -7  11   -0.06    0.17
  -3  -7 -11    0.15    0.17
   3  -7  11   -0.08    0.18
   3   7  12    6.65    0.38
   3  -7  12    6.16    0.39
   3  -7  12    5.18    0.35
   3   7  13    0.06    0.20
   3  -7  13   -0.09    0.21
   3  -7  13   -0.12    0.22
   3   7  14   15.74    0.59
   3  -7  14   14.79    0.56
   3  -7  14   15.44    0.66
   3   7  15   -0.15    0.21
   3  -7  15   -0.06    0.23
   3   7  16    1.51    0.30
   3  -7  16    1.44    0.30
   3   7  17    0.60    0.28
   3  -7  17    0.24    0.27
   3   7  18    3.12    0.39
   3  -7  18    4.34    0.40
   3   7  19   -0.07    0.30
   3  -7  19    0.31    0.31
   3   7  20    8.13    0.56
   3  -7  20    8.93    0.55
   3  -7  21   -0.37    0.30
  -3   8  22    3.23    0.39
  -3   8  22    3.43    0.39
  -3   8  21    0.11    0.28
  -3   8  21    0.46    0.28
  -3   8  20    0.25    0.26
  -3   8  20    0.24    0.26
  -3   8  19    0.87    0.27
  -3   8  19    0.77    0.26
   3  -8 -19    0.64    0.26
  -3   8  18    5.88    0.41
  -3   8  18    6.36    0.40
   3  -8 -18    6.16    0.41
  -3   8  17    0.85    0.23
  -3   8  17    0.56    0.23
   3  -8 -17    0.70    0.24
  -3   8  16   18.38    0.61
   3   8 -16   18.81    0.53
  -3   8  16   17.78    0.61
   3  -8 -16   17.98    0.60
  -3   8  15    0.18    0.19
  -3   8  15   -0.13    0.18
   3   8 -15    0.23    0.15
  -3  -8  15    0.21    0.23
   3  -8 -15   -0.24    0.18
  -3   8  14    3.78    0.28
   3   8 -14    3.99    0.25
  -3   8  14    3.96    0.29
  -3  -8  14    4.45    0.26
   3  -8 -14    3.46    0.28
  -3  -8  14    3.78    0.26
  -3  -8  14    4.20    0.36
  -3   8  13    1.90    0.23
  -3   8  13    1.66    0.21
   3   8 -13    1.46    0.15
  -3  -8  13    1.57    0.18
   3  -8 -13    1.55    0.21
  -3  -8  13    1.78    0.18
  -3  -8  13    1.48    0.25
  -3   8  12    3.48    0.25
  -3   8  12    3.88    0.27
   3   8 -12    3.63    0.21
   3  -8 -12    3.14    0.25
  -3  -8  12    3.66    0.22
  -3  -8  12    3.76    0.23
  -3  -8  12    3.58    0.31
   3   8 -11    1.94    0.15
  -3   8  11    1.83    0.20
  -3   8  11    2.03    0.21
  -3  -8  11    1.95    0.23
  -3  -8  11    1.88    0.16
   3  -8 -11    2.19    0.20
  -3  -8  11    1.82    0.17
  -3   8  10   41.78    0.97
  -3   8  10   40.90    0.96
   3   8 -10   43.27    0.86
   3  -8 -10   43.15    0.95
  -3  -8  10   42.05    0.89
  -3  -8  10   41.52    1.01
  -3  -8  10   40.97    1.06
   3   8  -9    2.27    0.14
  -3   8   9    2.28    0.19
  -3   8   9    2.32    0.19
  -3  -8   9    2.20    0.16
  -3  -8   9    1.99    0.20
   3  -8  -9    2.24    0.18
  -3  -8   9    2.34    0.17
   3   8  -8   12.83    0.32
  -3   8   8   13.63    0.41
   3   8  -8   13.60    0.34
   3  -8  -8   13.87    0.45
   3  -8  -8   13.34    0.39
  -3  -8   8   13.49    0.39
   3  -8  -8   13.70    0.40
  -3  -8   8   13.58    0.35
  -3  -8   8   13.48    0.45
   3   8  -7    7.91    0.22
   3   8  -7    8.07    0.24
  -3   8   7    7.83    0.30
  -3  -8   7    8.27    0.25
   3  -8  -7    7.89    0.29
  -3  -8   7    8.20    0.32
   3  -8  -7    7.75    0.32
   3  -8  -7    7.58    0.28
   3   8  -6    1.64    0.10
   3   8  -6    1.48    0.11
  -3   8   6    1.72    0.16
  -3  -8   6    1.62    0.13
   3  -8  -6    1.49    0.15
   3  -8  -6    1.47    0.15
   3  -8  -6    1.69    0.17
  -3  -8   6    1.61    0.16
  -3   8   5    2.16    0.16
   3   8  -5    1.93    0.12
   3   8  -5    1.72    0.13
   3  -8  -5    1.91    0.15
   3  -8  -5    1.51    0.17
   3  -8  -5    2.18    0.17
  -3  -8   5    1.93    0.16
  -3  -8   5    2.10    0.15
   3   8  -4   67.61    1.34
  -3   8   4   68.73    1.41
   3   8  -4   68.66    1.34
   3  -8  -4   67.75    1.41
   3  -8  -4   66.87    1.60
   3  -8  -4   65.67    1.37
  -3  -8   4   68.23    1.48
  -3  -8   4   69.08    1.37
   3   8  -3   16.60    0.41
   3   8  -3   16.81    0.44
  -3   8   3   17.50    0.46
   3   8  -3   16.72    0.41
   3  -8  -3   17.41    0.46
   3  -8  -3   18.08    0.45
  -3  -8   3   18.24    0.43
   3  -8  -3   16.47    0.51
  -3  -8   3   17.01    0.44
  -3   8   2   57.99    1.23
   3   8  -2   58.18    1.18
   3   8  -2   58.27    1.18
   3   8  -2   60.21    1.26
   3   8  -2   57.87    1.20
   3  -8  -2   58.59    1.23
  -3  -8   2   59.93    1.26
   3  -8  -2   58.17    1.40
  -3  -8   2   58.07    1.21
   3   8  -1    3.56    0.18
  -3   8   1    3.00    0.19
   3   8  -1    2.94    0.18
   3   8  -1    3.02    0.19
  -3  -8   1    3.08    0.19
   3  -8  -1    3.46    0.23
   3  -8  -1    2.75    0.19
   3   8   0    0.06    0.10
   3   8   0    0.11    0.10
   3   8   0   -0.10    0.10
  -3   8   0    0.07    0.10
   3  -8   0    0.06    0.11
   3  -8   0    0.07    0.12
  -3  -8   0   -0.10    0.11
  -3   8  -1    4.83    0.22
   3   8   1    4.75    0.23
   3   8   1    4.62    0.22
  -3  -8  -1    5.14    0.24
   3  -8   1    5.07    0.24
   3  -8   1    4.67    0.24
  -3   8  -2   98.58    1.99
   3   8   2   99.81    1.96
   3   8   2   98.44    1.99
   3  -8   2   98.19    1.99
   3  -8   2  100.15    2.27
  -3  -8  -2   97.14    1.99
  -3   8  -3    0.92    0.13
  -3   8  -3    0.77    0.13
   3   8   3    1.03    0.14
  -3  -8  -3    1.00    0.14
   3  -8   3    0.90    0.16
   3  -8   3    0.82    0.14
   3   8   4   77.40    1.55
  -3   8  -4   74.63    1.55
   3   8   4   72.48    1.56
  -3  -8  -4   74.86    1.56
   3  -8   4   73.93    1.77
   3  -8   4   75.64    1.56
  -3   8  -5    1.82    0.17
   3   8   5    2.02    0.17
   3   8   5    1.71    0.11
  -3   8  -5    2.13    0.17
  -3  -8  -5    1.68    0.16
   3  -8   5    1.95    0.20
   3  -8   5    1.57    0.17
  -3  -8  -5    1.98    0.18
   3   8   6   27.76    0.70
   3   8   6   28.46    0.65
  -3  -8  -6   29.05    0.69
   3  -8   6   29.25    0.80
   3  -8   6   28.59    0.70
  -3  -8  -6   27.91    0.70
   3   8   7   12.71    0.42
   3   8   7   12.66    0.35
   3  -8   7   13.39    0.43
   3  -8   7   11.97    0.46
  -3  -8  -7   12.91    0.42
  -3  -8  -7   12.97    0.42
   3   8   8    5.86    0.32
   3   8   8    6.55    0.26
   3  -8   8    6.00    0.30
   3  -8   8    6.30    0.34
  -3  -8  -8    6.19    0.31
  -3  -8  -8    6.24    0.32
   3   8   9    0.37    0.16
   3   8   9    0.64    0.12
  -3  -8  -9    0.55    0.17
  -3  -8  -9    0.34    0.18
   3  -8   9    0.30    0.19
   3  -8   9    0.25    0.18
   3  -8   9    0.72    0.21
   3   8  10   28.42    0.77
   3  -8  10   28.06    0.84
   3  -8  10   29.18    0.84
   3  -8  10   26.52    0.73
   3   8  11    3.09    0.28
   3  -8  11    2.74    0.29
   3  -8  11    2.84    0.26
   3  -8  11    2.63    0.29
   3   8  12   10.58    0.46
   3  -8  12   10.92    0.51
   3  -8  12   10.85    0.45
   3   8  13    1.24    0.25
   3  -8  13    1.30    0.29
   3  -8  13    1.63    0.26
   3   8  14    0.11    0.22
   3  -8  14   -0.05    0.25
   3   8  15    0.65    0.25
   3  -8  15    0.36    0.25
   3   8  16   13.21    0.60
   3  -8  16   14.80    0.58
   3   8  17    0.09    0.27
   3  -8  17   -0.22    0.26
   3   8  18    6.25    0.49
   3  -8  18    6.92    0.47
   3   8  19    0.63    0.33
   3  -8  19   -0.01    0.29
   3   8  20   -0.50    0.32
   3  -8  20   -0.33    0.31
  -3   9  22    1.05    0.32
  -3   9  21    0.51    0.29
  -3   9  21    0.63    0.29
  -3   9  20    9.25    0.52
  -3   9  20    9.02    0.50
  -3   9  19   -0.25    0.23
  -3   9  19   -0.31    0.23
  -3   9  18    4.90    0.39
  -3   9  18    5.16    0.39
  -3   9  17    0.50    0.24
  -3   9  17    0.58    0.23
   3  -9 -17    0.81    0.24
  -3   9  16    0.73    0.24
  -3   9  16    0.80    0.24
   3  -9 -16    1.16    0.25
  -3   9  15    1.74    0.25
   3   9 -15    1.74    0.20
  -3   9  15    1.45    0.24
  -3  -9  15    1.42    0.29
   3  -9 -15    1.39    0.23
   3   9 -14    9.46    0.35
  -3   9  14    9.08    0.43
  -3   9  14    9.51    0.43
  -3  -9  14   10.18    0.35
   3  -9 -14    8.96    0.42
  -3  -9  14   10.19    0.49
  -3   9  13    0.35    0.18
   3   9 -13    0.20    0.14
  -3   9  13    0.38    0.18
  -3  -9  13    0.24    0.16
   3  -9 -13    0.37    0.18
  -3  -9  13   -0.03    0.18
  -3  -9  13    0.34    0.15
  -3   9  12   24.65    0.69
   3   9 -12   25.54    0.60
  -3   9  12   25.38    0.69
   3  -9 -12   25.12    0.67
  -3  -9  12   25.81    0.61
  -3  -9  12   26.75    0.80
  -3  -9  12   24.96    0.69
  -3   9  11    3.92    0.27
   3   9 -11    2.92    0.22
  -3   9  11    3.60    0.26
  -3  -9  11    3.49    0.21
  -3  -9  11    2.68    0.27
  -3  -9  11    2.88    0.22
   3  -9 -11    3.03    0.23
  -3   9  10    4.20    0.27
   3   9 -10    4.21    0.24
  -3   9  10    4.18    0.27
  -3  -9  10    4.21    0.22
   3  -9 -10    3.72    0.26
  -3  -9  10    3.82    0.30
  -3  -9  10    4.00    0.22
   3   9  -9    0.34    0.12
  -3   9   9    0.47    0.15
  -3  -9   9    0.59    0.13
  -3  -9   9    0.61    0.12
  -3  -9   9    0.54    0.16
   3  -9  -9    0.41    0.15
   3  -9  -9    0.29    0.15
   3   9  -8   19.52    0.45
  -3   9   8   18.94    0.53
   3   9  -8   19.88    0.47
   3  -9  -8   19.62    0.52
  -3  -9   8   19.95    0.48
   3  -9  -8   19.44    0.53
  -3  -9   8   20.07    0.54
  -3  -9   8   20.48    0.58
  -3   9   7   -0.03    0.11
   3   9  -7   -0.03    0.08
   3   9  -7    0.05    0.09
   3  -9  -7   -0.19    0.11
  -3  -9   7    0.07    0.12
   3  -9  -7   -0.03    0.12
  -3  -9   7    0.12    0.10
   3  -9  -7   -0.01    0.13
   3   9  -6   59.59    1.18
   3   9  -6   59.53    1.18
  -3   9   6   58.96    1.26
  -3  -9   6   59.52    1.21
   3  -9  -6   59.47    1.43
   3  -9  -6   58.96    1.26
  -3  -9   6   57.71    1.34
   3  -9  -6   58.21    1.23
   3   9  -5    1.51    0.12
   3   9  -5    1.58    0.12
  -3   9   5    1.51    0.15
   3  -9  -5    1.43    0.14
   3  -9  -5    1.34    0.15
  -3  -9   5    1.79    0.14
  -3  -9   5    1.64    0.16
   3  -9  -5    1.37    0.17
  -3   9   4   33.76    0.78
   3   9  -4   33.72    0.73
   3   9  -4   34.58    0.73
  -3  -9   4   34.99    0.81
   3  -9  -4   34.21    0.77
   3  -9  -4   33.44    0.89
   3  -9  -4   34.43    0.79
  -3  -9   4   34.92    0.75
   3   9  -3   13.06    0.35
   3   9  -3   13.04    0.35
  -3   9   3   12.98    0.38
  -3  -9   3   12.42    0.36
   3  -9  -3   13.35    0.39
   3  -9  -3   12.57    0.38
   3  -9  -3   12.50    0.43
  -3  -9   3   13.75    0.36
   3   9  -2   31.46    0.69
   3   9  -2   31.52    0.68
   3   9  -2   31.29    0.69
  -3   9   2   30.37    0.72
  -3  -9   2   31.48    0.71
  -3  -9   2   31.01    0.70
   3  -9  -2   31.31    0.73
   3  -9  -2   31.34    0.83
   3   9  -1    0.20    0.10
  -3   9   1    0.06    0.10
   3   9  -1    0.19    0.10
  -3  -9   1    0.18    0.12
   3  -9  -1    0.23    0.12
   3  -9  -1   -0.02    0.13
   3   9   0   50.96    1.09
   3   9   0   52.30    1.08
   3   9   0   52.29    1.09
  -3   9   0   50.54    1.10
   3  -9   0   51.21    1.26
  -3  -9   0   51.82    1.10
   3  -9   0   51.76    1.11
   3   9   1    4.12    0.22
   3   9   1    4.09    0.22
   3   9   1    4.95    0.23
  -3   9  -1    4.39    0.23
   3  -9   1    4.30    0.26
  -3  -9  -1    4.32    0.22
   3  -9   1    4.31    0.22
   3   9   2   40.15    0.88
  -3   9  -2   40.44    0.91
   3   9   2   41.61    0.91
  -3  -9  -2   40.24    0.91
   3  -9   2   40.41    0.91
   3  -9   2   41.30    1.04
   3   9   3    1.10    0.14
  -3   9  -3    1.20    0.14
  -3  -9  -3    0.98    0.14
   3  -9   3    0.64    0.15
   3  -9   3    1.21    0.18
   3   9   4    1.66    0.17
  -3   9  -4    1.46    0.16
   3  -9   4    1.36    0.17
  -3  -9  -4    1.52    0.17
   3  -9   4    1.31    0.19
   3   9   5    0.15    0.11
  -3   9  -5    0.09    0.11
   3  -9   5    0.34    0.15
   3  -9   5   -0.03    0.13
  -3  -9  -5    0.18    0.14
   3   9   6   24.86    0.56
   3   9   6   24.84    0.65
  -3  -9  -6   24.66    0.65
   3  -9   6   23.81    0.72
   3  -9   6   24.36    0.63
   3   9   7    1.90    0.21
   3   9   7    1.64    0.12
   3  -9   7    1.49    0.21
   3  -9   7    1.39    0.19
  -3  -9  -7    1.48    0.19
   3   9   8   22.03    0.63
   3  -9   8   22.70    0.62
   3  -9   8   22.56    0.70
  -3  -9  -8   22.84    0.63
   3   9   9    4.79    0.30
  -3  -9  -9    4.70    0.30
   3  -9   9    3.94    0.30
   3  -9   9    4.70    0.35
   3  -9   9    5.01    0.30
   3   9  10    0.06    0.18
   3  -9  10    0.09    0.19
  -3  -9 -10    0.11    0.18
   3  -9  10    0.16    0.21
   3  -9  10    0.03    0.19
   3   9  11    1.47    0.24
   3  -9  11    1.00    0.25
   3  -9  11    1.02    0.24
   3  -9  11    1.17    0.23
   3   9  12   18.63    0.62
   3  -9  12   17.97    0.67
   3  -9  12   17.86    0.68
   3  -9  12   19.17    0.61
   3   9  13    0.27    0.21
   3  -9  13   -0.20    0.22
   3  -9  13    0.01    0.21
   3   9  14   27.35    0.82
   3  -9  14   26.20    0.78
   3   9  15    1.84    0.32
   3  -9  15    1.67    0.30
   3   9  16    1.78    0.33
   3  -9  16    1.75    0.33
   3   9  17    0.25    0.27
   3  -9  17    0.41    0.29
   3   9  18    3.13    0.40
   3  -9  18    3.45    0.38
   3   9  19    0.30    0.31
   3  -9  19    0.05    0.31
   3   9  20    7.62    0.54
   3  -9  20    8.03    0.53
  -3  10  22    6.00    0.48
  -3  10  21    0.72    0.31
  -3  10  20    0.98    0.30
  -3  10  19    0.66    0.26
  -3  10  19    0.43    0.25
  -3  10  18    7.63    0.45
  -3  10  18    7.11    0.45
  -3  10  17    0.35    0.23
  -3  10  17   -0.01    0.23
  -3  10  16    8.73    0.43
  -3  10  16    9.40    0.45
  -3  10  15   -0.14    0.19
  -3  10  15   -0.06    0.19
   3  10 -15   -0.21    0.16
  -3 -10  15   -0.04    0.21
   3 -10 -15   -0.09    0.19
  -3  10  14    5.03    0.33
   3  10 -14    5.05    0.30
  -3  10  14    4.20    0.32
   3 -10 -14    4.43    0.32
  -3 -10  14    4.62    0.37
  -3 -10  14    5.16    0.28
  -3  10  13    0.90    0.20
   3  10 -13    0.57    0.16
  -3  10  13    0.51    0.19
  -3 -10  13    0.36    0.16
   3 -10 -13    0.47    0.20
  -3 -10  13    0.17    0.20
  -3 -10  13    0.33    0.17
   3  10 -12    2.22    0.19
  -3  10  12    1.67    0.23
  -3  10  12    2.14    0.24
  -3 -10  12    2.16    0.20
   3 -10 -12    1.69    0.22
  -3 -10  12    2.18    0.21
  -3 -10  12    2.11    0.26
   3  10 -11    0.09    0.14
  -3  10  11    0.43    0.16
   3 -10 -11    0.28    0.16
  -3 -10  11    0.33    0.19
  -3 -10  11    0.02    0.13
  -3 -10  11   -0.07    0.14
   3  10 -10   37.08    0.82
  -3  10  10   37.29    0.91
  -3 -10  10   37.95    1.00
  -3 -10  10   37.93    0.83
   3 -10 -10   37.78    0.88
  -3 -10  10   37.41    0.95
  -3  10   9    0.11    0.14
   3  10  -9    0.26    0.13
  -3 -10   9    0.13    0.16
  -3 -10   9    0.40    0.13
   3 -10  -9    0.28    0.15
  -3 -10   9    0.14    0.13
   3  10  -8   28.60    0.64
  -3  10   8   28.41    0.72
   3 -10  -8   29.81    0.70
   3 -10  -8   27.77    0.71
  -3 -10   8   28.99    0.65
  -3 -10   8   27.46    0.74
  -3 -10   8   28.68    0.77
   3  10  -7   10.37    0.32
   3  10  -7   10.26    0.29
  -3  10   7    9.85    0.35
  -3 -10   7    9.56    0.36
   3 -10  -7    9.74    0.35
  -3 -10   7   11.00    0.32
   3 -10  -7   10.32    0.36
   3 -10  -7   10.12    0.40
  -3  10   6    2.87    0.20
   3  10  -6    3.43    0.20
   3  10  -6    3.02    0.17
   3 -10  -6    3.14    0.24
  -3 -10   6    2.73    0.18
   3 -10  -6    3.01    0.20
  -3 -10   6    2.84    0.21
   3 -10  -6    2.85    0.21
   3  10  -5    2.22    0.16
   3  10  -5    2.09    0.14
  -3  10   5    2.32    0.18
   3 -10  -5    2.25    0.18
  -3 -10   5    2.06    0.17
  -3 -10   5    2.25    0.16
   3 -10  -5    2.21    0.19
   3 -10  -5    2.06    0.20
  -3  10   4   86.91    1.83
   3  10  -4   91.63    1.76
   3  10  -4   89.09    1.76
   3 -10  -4   87.54    1.83
  -3 -10   4   88.88    1.79
  -3 -10   4   88.57    1.91
   3 -10  -4   86.67    1.79
   3 -10  -4   91.13    2.09
   3  10  -3    0.55    0.11
   3  10  -3    0.60    0.11
  -3  10   3    0.49    0.13
[truncated: 1,207,853 more chars]
