# Supplementary material for: Organic Room‐Temperature near‐IR Phosphorescence Harvested by Intramolecular Through‐Space Sensitization in Composite Molecules
Source: Angew Chem Int Ed Engl. 2025 Mar 23;64(21):e202503327. doi: 10.1002/anie.202503327 (PMC12176076; doi:10.1002/anie.202503327)
Supplement: Supplementary file 2 — Supporting Information [file ANIE-64-e202503327-s001.zip › 3e.cif]

 
data_3e
 
_audit_creation_method            'SHELXL-2018/3'
_shelx_SHELXL_version_number      '2018/3'
_chemical_name_systematic         ?
_chemical_name_common             ?
_chemical_melting_point           ?
_chemical_formula_moiety          
'C50 H34 N2 P Pt, C F3 O3 S, C2 H3 N'
_chemical_formula_sum
 'C53 H37 F3 N3 O3 P Pt S' 
_chemical_formula_weight          1078.97

loop_
 _atom_type_symbol
 _atom_type_description
 _atom_type_scat_dispersion_real
 _atom_type_scat_dispersion_imag
 _atom_type_scat_source
 'C'  'C'   0.0181   0.0091
 'International Tables Vol C Tables 4.2.6.8 and 6.1.1.4'
 'H'  'H'   0.0000   0.0000
 'International Tables Vol C Tables 4.2.6.8 and 6.1.1.4'
 'F'  'F'   0.0727   0.0534
 'International Tables Vol C Tables 4.2.6.8 and 6.1.1.4'
 'N'  'N'   0.0311   0.0180
 'International Tables Vol C Tables 4.2.6.8 and 6.1.1.4'
 'O'  'O'   0.0492   0.0322
 'International Tables Vol C Tables 4.2.6.8 and 6.1.1.4'
 'P'  'P'   0.2955   0.4335
 'International Tables Vol C Tables 4.2.6.8 and 6.1.1.4'
 'Pt'  'Pt'  -4.5932   6.9264
 'International Tables Vol C Tables 4.2.6.8 and 6.1.1.4'
 'S'  'S'   0.3331   0.5567
 'International Tables Vol C Tables 4.2.6.8 and 6.1.1.4'
 
_space_group_crystal_system       monoclinic
_space_group_IT_number            14
_space_group_name_H-M_alt         'P 21/c'
_space_group_name_Hall            '-P 2ybc'
 
_shelx_space_group_comment
;
The symmetry employed for this shelxl refinement is uniquely defined
by the following loop, which should always be used as a source of
symmetry information in preference to the above space-group names.
They are only intended as comments.
;
 
loop_
 _space_group_symop_operation_xyz
 'x, y, z'
 '-x, y+1/2, -z+1/2'
 '-x, -y, -z'
 'x, -y-1/2, z-1/2'
 
_cell_length_a                    16.1124(2)
_cell_length_b                    18.6502(3)
_cell_length_c                    14.57200(10)
_cell_angle_alpha                 90
_cell_angle_beta                  94.6640(10)
_cell_angle_gamma                 90
_cell_volume                      4364.38(9)
_cell_formula_units_Z             4
_cell_measurement_temperature     150(2)
_cell_measurement_reflns_used   31642
_cell_measurement_theta_min     2.7290
_cell_measurement_theta_max     79.8590
 
_exptl_crystal_description        needle
_exptl_crystal_colour             'clear yellow'
_exptl_crystal_density_meas       ?
_exptl_crystal_density_method     ?
_exptl_crystal_density_diffrn     1.642          
_exptl_crystal_F_000              2144
_exptl_transmission_factor_min    ?
_exptl_transmission_factor_max    ?
_exptl_crystal_size_max           0.356
_exptl_crystal_size_mid           0.050
_exptl_crystal_size_min           0.032
_exptl_absorpt_coefficient_mu     7.329
_shelx_estimated_absorpt_T_min    0.180
_shelx_estimated_absorpt_T_max    0.799
_exptl_absorpt_correction_T_min   0.305
_exptl_absorpt_correction_T_max   0.978
_exptl_absorpt_correction_type    gaussian
_exptl_absorpt_process_details
;
CrysAlisPro 1.171.43.124a (Rigaku Oxford Diffraction, 2024)
Numerical absorption correction based on gaussian integration over
a multifaceted crystal model
Empirical absorption correction using spherical harmonics,
implemented in SCALE3 ABSPACK scaling algorithm.
;
_oxdiff_exptl_absorpt_empirical_full_min           0.690
_oxdiff_exptl_absorpt_empirical_full_max           1.578
_oxdiff_exptl_absorpt_empirical_details
;
Empirical correction (ABSPACK) includes:
- Absorption correction using spherical harmonics
- Frame scaling
;
_publ_section_exptl_refinement
;
All hydrogen atoms were positioned geometrically and constrained 
to ride on their parent atoms, with C---H = 0.95-0.98 \%A, 
U~iso~ = 1.2-1.5 U~eq~(parent atom).
The highest peak is located 0.94 \%A from atom S1 and the deepest hole
is located 0.53 \%A from atom S1.
;
_exptl_absorpt_special_details    ?
_diffrn_ambient_temperature       150(2)
_diffrn_source 'micro-focus sealed X-ray tube'
_diffrn_source_type 'PhotonJet (Cu) X-ray Source'
_diffrn_radiation_probe x-ray
_diffrn_radiation_type 'Cu K\a'
_diffrn_radiation_wavelength 1.54184
_diffrn_radiation_monochromator mirror
_diffrn_measurement_device 'four-circle diffractometer'
_diffrn_measurement_device_type 'XtaLAB Synergy, Single source at home/near, HyPix'
_diffrn_detector 'Hybrid Pixel Array Detector'
_diffrn_detector_type HyPix
_diffrn_detector_area_resol_mean 10.0000
_diffrn_reflns_number             44285
_diffrn_reflns_av_unetI/netI      0.0266
_diffrn_reflns_av_R_equivalents   0.0341
_diffrn_reflns_limit_h_min        -20
_diffrn_reflns_limit_h_max        20
_diffrn_reflns_limit_k_min        -23
_diffrn_reflns_limit_k_max        23
_diffrn_reflns_limit_l_min        -18
_diffrn_reflns_limit_l_max        13
_diffrn_reflns_theta_min          2.752
_diffrn_reflns_theta_max          79.981
_diffrn_reflns_theta_full         67.684
_diffrn_measured_fraction_theta_max   0.974
_diffrn_measured_fraction_theta_full  0.999
_diffrn_reflns_Laue_measured_fraction_max    0.974
_diffrn_reflns_Laue_measured_fraction_full   0.999
_diffrn_reflns_point_group_measured_fraction_max   0.974
_diffrn_reflns_point_group_measured_fraction_full  0.999
_reflns_number_total              9294
_reflns_number_gt                 8607
_reflns_threshold_expression      'I > 2\s(I)'
_reflns_Friedel_coverage          0.000
_reflns_Friedel_fraction_max      .
_reflns_Friedel_fraction_full     .
 
_reflns_special_details
;
 Reflections were merged by SHELXL according to the crystal
 class for the calculation of statistics and refinement.
 
 _reflns_Friedel_fraction is defined as the number of unique
 Friedel pairs measured divided by the number that would be
 possible theoretically, ignoring centric projections and
 systematic absences.
;
 
_computing_data_collection     'CrysAlisPro 1.171.43.124a (Rigaku OD, 2024)'
_computing_cell_refinement     'CrysAlisPro 1.171.43.124a (Rigaku OD, 2024)'
_computing_data_reduction      'CrysAlisPro 1.171.43.124a (Rigaku OD, 2024)'
_computing_structure_solution     'SHELXT-2018 (Sheldrick, 2018)'
_computing_structure_refinement   'SHELXL-2018/3 (Sheldrick, 2018)'
_computing_molecular_graphics     'Diamond v.5.00 (Brandenburg, 2023)'
_computing_publication_material   'SHELXL-2018 (Sheldrick, 2018)'

_refine_special_details           ?
_refine_ls_structure_factor_coef  Fsqd
_refine_ls_matrix_type            full
_refine_ls_weighting_scheme       calc
_refine_ls_weighting_details
'w=1/[\s^2^(Fo^2^)+(0.0440P)^2^+6.1876P] where P=(Fo^2^+2Fc^2^)/3'
_atom_sites_solution_primary      ?
_atom_sites_solution_secondary    ?
_atom_sites_solution_hydrogens    geom
_refine_ls_hydrogen_treatment     constr
_refine_ls_extinction_method      none
_refine_ls_extinction_coef        .
_refine_ls_number_reflns          9294
_refine_ls_number_parameters      587
_refine_ls_number_restraints      0
_refine_ls_R_factor_all           0.0315
_refine_ls_R_factor_gt            0.0293
_refine_ls_wR_factor_ref          0.0795
_refine_ls_wR_factor_gt           0.0778
_refine_ls_goodness_of_fit_ref    1.078
_refine_ls_restrained_S_all       1.078
_refine_ls_shift/su_max           0.003
_refine_ls_shift/su_mean          0.000
 
loop_
 _atom_site_label
 _atom_site_type_symbol
 _atom_site_fract_x
 _atom_site_fract_y
 _atom_site_fract_z
 _atom_site_U_iso_or_equiv
 _atom_site_adp_type
 _atom_site_occupancy
 _atom_site_site_symmetry_order  
 _atom_site_calc_flag
 _atom_site_refinement_flags_posn
 _atom_site_refinement_flags_adp
 _atom_site_refinement_flags_occupancy
 _atom_site_disorder_assembly
 _atom_site_disorder_group
C1 C 0.93872(17) 0.63843(15) 0.54126(18) 0.0197(5) Uani 1 1 d . . . . .
C2 C 1.02372(18) 0.62569(16) 0.5362(2) 0.0239(6) Uani 1 1 d . . . . .
H19 H 1.044275 0.615490 0.478365 0.029 Uiso 1 1 calc R U . . .
C3 C 1.07843(19) 0.62778(18) 0.6149(2) 0.0288(6) Uani 1 1 d . . . . .
H20 H 1.136293 0.620787 0.609878 0.035 Uiso 1 1 calc R U . . .
C4 C 1.0497(2) 0.63989(18) 0.7002(2) 0.0287(6) Uani 1 1 d . . . . .
H21 H 1.087145 0.639088 0.753975 0.034 Uiso 1 1 calc R U . . .
C5 C 0.96545(19) 0.65328(16) 0.7068(2) 0.0242(6) Uani 1 1 d . . . . .
H22 H 0.945439 0.661498 0.765464 0.029 Uiso 1 1 calc R U . . .
C6 C 0.91001(17) 0.65475(15) 0.62787(19) 0.0204(5) Uani 1 1 d . . . . .
C7 C 0.82530(18) 0.67533(16) 0.63796(19) 0.0221(5) Uani 1 1 d . . . . .
C8 C 0.75668(18) 0.69604(17) 0.65273(19) 0.0243(6) Uani 1 1 d . . . . .
C9 C 0.67396(19) 0.71873(18) 0.6652(2) 0.0243(6) Uani 1 1 d . . . . .
C10 C 0.65312(19) 0.79274(18) 0.66266(19) 0.0254(6) Uani 1 1 d . . . . .
C11 C 0.7131(2) 0.84672(18) 0.6476(2) 0.0293(6) Uani 1 1 d . . . . .
H14 H 0.769181 0.833525 0.640875 0.035 Uiso 1 1 calc R U . . .
C12 C 0.6905(2) 0.91718(19) 0.6429(2) 0.0348(7) Uani 1 1 d . . . . .
H13 H 0.731177 0.952536 0.632494 0.042 Uiso 1 1 calc R U . . .
C13 C 0.6073(3) 0.9384(2) 0.6532(3) 0.0413(8) Uani 1 1 d . . . . .
H12 H 0.592482 0.987680 0.649129 0.050 Uiso 1 1 calc R U . . .
C14 C 0.5485(2) 0.8883(2) 0.6691(2) 0.0374(8) Uani 1 1 d . . . . .
H11 H 0.493317 0.903214 0.677600 0.045 Uiso 1 1 calc R U . . .
C15 C 0.5688(2) 0.81355(19) 0.6730(2) 0.0291(6) Uani 1 1 d . . . . .
C16 C 0.5088(2) 0.76136(19) 0.6854(2) 0.0317(7) Uani 1 1 d . . . . .
H9 H 0.453271 0.775840 0.693262 0.038 Uiso 1 1 calc R U . . .
C17 C 0.52800(19) 0.68859(19) 0.6864(2) 0.0292(7) Uani 1 1 d . . . . .
C18 C 0.4668(2) 0.6347(2) 0.6963(2) 0.0356(7) Uani 1 1 d . . . . .
H7 H 0.411158 0.648529 0.704772 0.043 Uiso 1 1 calc R U . . .
C19 C 0.4862(2) 0.5641(2) 0.6938(3) 0.0381(8) Uani 1 1 d . . . . .
H6 H 0.443677 0.529162 0.697941 0.046 Uiso 1 1 calc R U . . .
C20 C 0.5693(2) 0.5417(2) 0.6851(2) 0.0350(7) Uani 1 1 d . . . . .
H5 H 0.582498 0.492025 0.684966 0.042 Uiso 1 1 calc R U . . .
C21 C 0.6307(2) 0.59156(18) 0.6768(2) 0.0294(6) Uani 1 1 d . . . . .
H4 H 0.686253 0.576136 0.671324 0.035 Uiso 1 1 calc R U . . .
C22 C 0.61230(19) 0.66601(18) 0.6762(2) 0.0255(6) Uani 1 1 d . . . . .
C23 C 0.81278(17) 0.54949(15) 0.4461(2) 0.0218(5) Uani 1 1 d . . . . .
C24 C 0.77623(19) 0.52076(17) 0.3644(2) 0.0261(6) Uani 1 1 d . . . . .
H30 H 0.784369 0.543600 0.307554 0.031 Uiso 1 1 calc R U . . .
C25 C 0.72812(19) 0.45920(18) 0.3651(2) 0.0306(7) Uani 1 1 d . . . . .
H29 H 0.703654 0.439881 0.308903 0.037 Uiso 1 1 calc R U . . .
C26 C 0.7159(2) 0.42604(18) 0.4476(3) 0.0347(7) Uani 1 1 d . . . . .
H28 H 0.681443 0.384719 0.448348 0.042 Uiso 1 1 calc R U . . .
C27 C 0.7535(2) 0.45278(18) 0.5292(2) 0.0340(7) Uani 1 1 d . . . . .
H27 H 0.746083 0.428969 0.585569 0.041 Uiso 1 1 calc R U . . .
C28 C 0.8023(2) 0.51445(17) 0.5291(2) 0.0277(6) Uani 1 1 d . . . . .
H26 H 0.828334 0.532578 0.585210 0.033 Uiso 1 1 calc R U . . .
C29 C 0.92484(18) 0.62211(15) 0.34089(19) 0.0217(5) Uani 1 1 d . . . . .
C30 C 0.91853(19) 0.67104(16) 0.2683(2) 0.0253(6) Uani 1 1 d . . . . .
H32 H 0.885387 0.712882 0.272266 0.030 Uiso 1 1 calc R U . . .
C31 C 0.9605(2) 0.65878(18) 0.1904(2) 0.0325(7) Uani 1 1 d . . . . .
H33 H 0.955715 0.691927 0.140737 0.039 Uiso 1 1 calc R U . . .
C32 C 1.0097(2) 0.59791(19) 0.1851(2) 0.0355(8) Uani 1 1 d . . . . .
H34 H 1.039132 0.589860 0.132142 0.043 Uiso 1 1 calc R U . . .
C33 C 1.0159(2) 0.54886(18) 0.2569(2) 0.0331(7) Uani 1 1 d . . . . .
H35 H 1.049866 0.507480 0.253227 0.040 Uiso 1 1 calc R U . . .
C34 C 0.9725(2) 0.56020(16) 0.3342(2) 0.0269(6) Uani 1 1 d . . . . .
H36 H 0.975350 0.525822 0.382481 0.032 Uiso 1 1 calc R U . . .
C35 C 0.62788(19) 0.62725(17) 0.4393(2) 0.0275(6) Uani 1 1 d . . . . .
H55 H 0.667735 0.589618 0.444308 0.033 Uiso 1 1 calc R U . . .
C36 C 0.5446(2) 0.60975(19) 0.4409(2) 0.0325(7) Uani 1 1 d . . . . .
H54 H 0.527939 0.561194 0.446674 0.039 Uiso 1 1 calc R U . . .
C37 C 0.4861(2) 0.6637(2) 0.4341(3) 0.0368(8) Uani 1 1 d . . . . .
H53 H 0.428505 0.653006 0.434080 0.044 Uiso 1 1 calc R U . . .
C38 C 0.5129(2) 0.73417(18) 0.4274(3) 0.0327(7) Uani 1 1 d . . . . .
H52 H 0.473776 0.772369 0.423716 0.039 Uiso 1 1 calc R U . . .
C39 C 0.59737(19) 0.74823(18) 0.4260(2) 0.0238(6) Uani 1 1 d . . . . .
C40 C 0.63010(18) 0.82197(17) 0.42057(19) 0.0238(6) Uani 1 1 d . . . . .
C41 C 0.5839(2) 0.88456(18) 0.4182(2) 0.0301(7) Uani 1 1 d . . . . .
H47 H 0.525005 0.883167 0.418271 0.036 Uiso 1 1 calc R U . . .
C42 C 0.6257(2) 0.94929(18) 0.4156(2) 0.0322(7) Uani 1 1 d . . . . .
H48 H 0.595047 0.992820 0.414032 0.039 Uiso 1 1 calc R U . . .
C43 C 0.7121(2) 0.95155(17) 0.4153(2) 0.0300(6) Uani 1 1 d . . . . .
H49 H 0.740476 0.996094 0.412903 0.036 Uiso 1 1 calc R U . . .
C44 C 0.75596(19) 0.88733(16) 0.41844(19) 0.0228(6) Uani 1 1 d . . . . .
C45 C 0.84696(19) 0.87660(15) 0.42395(19) 0.0219(5) Uani 1 1 d . . . . .
C46 C 0.9018(2) 0.93434(17) 0.4244(2) 0.0272(6) Uani 1 1 d . . . . .
H62 H 0.880830 0.981928 0.419902 0.033 Uiso 1 1 calc R U . . .
C47 C 0.9872(2) 0.92233(17) 0.4316(2) 0.0274(6) Uani 1 1 d . . . . .
H61 H 1.024814 0.961496 0.430568 0.033 Uiso 1 1 calc R U . . .
C48 C 1.01703(19) 0.85284(16) 0.44021(19) 0.0241(6) Uani 1 1 d . . . . .
H60 H 1.075351 0.844390 0.446914 0.029 Uiso 1 1 calc R U . . .
C49 C 0.96163(18) 0.79499(16) 0.43908(18) 0.0220(5) Uani 1 1 d . . . . .
H59 H 0.983398 0.747680 0.443953 0.026 Uiso 1 1 calc R U . . .
C50 C 0.87579(17) 0.80452(15) 0.43106(18) 0.0193(5) Uani 1 1 d . . . . .
C51 C 0.2747(3) 0.7744(3) 0.4451(6) 0.081(2) Uani 1 1 d . . . . .
C52 C 0.2574(6) 0.6462(4) 0.2195(4) 0.097(2) Uani 1 1 d . . . . .
C53 C 0.1986(5) 0.7034(4) 0.1929(6) 0.099(2) Uani 1 1 d . . . . .
H63A H 0.177457 0.697003 0.128487 0.148 Uiso 1 1 calc R U . . .
H63B H 0.226716 0.749879 0.200252 0.148 Uiso 1 1 calc R U . . .
H63C H 0.152095 0.701711 0.232242 0.148 Uiso 1 1 calc R U . . .
F1 F 0.1980(2) 0.7507(2) 0.4439(5) 0.131(2) Uani 1 1 d . . . . .
F2 F 0.3131(3) 0.7357(3) 0.3840(5) 0.143(3) Uani 1 1 d . . . . .
F3 F 0.3174(3) 0.7605(2) 0.5275(4) 0.1065(15) Uani 1 1 d . . . . .
N1 N 0.65520(14) 0.69469(14) 0.43095(16) 0.0218(5) Uani 1 1 d . . . . .
N2 N 0.71418(15) 0.82496(13) 0.42041(16) 0.0205(5) Uani 1 1 d . . . . .
N3 N 0.3041(8) 0.6048(4) 0.2416(5) 0.170(5) Uani 1 1 d . . . . .
O1 O 0.2293(2) 0.8978(2) 0.4871(3) 0.0808(12) Uani 1 1 d . . . . .
O2 O 0.2403(3) 0.8697(4) 0.3267(4) 0.129(2) Uani 1 1 d . . . . .
O3 O 0.3664(2) 0.8846(2) 0.4314(4) 0.0861(13) Uani 1 1 d . . . . .
P1 P 0.86436(4) 0.63653(4) 0.43976(5) 0.01811(13) Uani 1 1 d . . . . .
Pt1 Pt 0.78104(2) 0.73357(2) 0.43006(2) 0.01734(5) Uani 1 1 d . . . . .
S1 S 0.28008(7) 0.86830(7) 0.41897(8) 0.0545(3) Uani 1 1 d . . . . .
 
loop_
 _atom_site_aniso_label
 _atom_site_aniso_U_11
 _atom_site_aniso_U_22
 _atom_site_aniso_U_33
 _atom_site_aniso_U_23
 _atom_site_aniso_U_13
 _atom_site_aniso_U_12
C1 0.0224(13) 0.0169(12) 0.0199(12) 0.0019(10) 0.0029(10) -0.0008(10)
C2 0.0240(14) 0.0244(14) 0.0237(13) 0.0017(11) 0.0049(11) 0.0030(11)
C3 0.0196(13) 0.0310(16) 0.0353(16) 0.0042(13) -0.0003(12) 0.0045(12)
C4 0.0265(15) 0.0303(16) 0.0284(15) 0.0013(12) -0.0036(12) 0.0017(12)
C5 0.0271(14) 0.0247(15) 0.0206(13) -0.0005(11) 0.0004(11) 0.0007(11)
C6 0.0221(13) 0.0185(13) 0.0208(13) 0.0003(10) 0.0021(10) -0.0008(10)
C7 0.0233(14) 0.0236(14) 0.0195(12) -0.0013(11) 0.0026(10) -0.0025(11)
C8 0.0248(14) 0.0288(15) 0.0194(13) -0.0029(11) 0.0029(10) -0.0025(12)
C9 0.0223(14) 0.0315(15) 0.0193(13) -0.0018(11) 0.0021(11) 0.0026(12)
C10 0.0251(14) 0.0345(16) 0.0168(13) -0.0020(12) 0.0025(10) 0.0015(12)
C11 0.0303(15) 0.0355(17) 0.0219(14) -0.0007(12) 0.0011(11) -0.0037(13)
C12 0.0437(19) 0.0324(17) 0.0275(15) -0.0017(13) -0.0013(13) -0.0038(14)
C13 0.055(2) 0.0338(19) 0.0348(18) -0.0026(15) 0.0041(16) 0.0080(16)
C14 0.0383(18) 0.0400(19) 0.0343(17) -0.0027(15) 0.0045(14) 0.0130(15)
C15 0.0282(15) 0.0345(17) 0.0246(14) -0.0045(12) 0.0022(12) 0.0047(13)
C16 0.0216(15) 0.044(2) 0.0298(17) -0.0026(13) 0.0047(12) 0.0044(13)
C17 0.0217(14) 0.0416(19) 0.0243(14) -0.0022(13) 0.0017(11) 0.0024(13)
C18 0.0210(14) 0.050(2) 0.0357(17) 0.0002(15) 0.0030(12) -0.0043(14)
C19 0.0293(17) 0.046(2) 0.0394(18) 0.0043(16) 0.0023(14) -0.0116(15)
C20 0.0357(18) 0.0348(18) 0.0339(17) 0.0006(14) -0.0003(14) -0.0066(14)
C21 0.0262(15) 0.0343(17) 0.0278(15) -0.0008(13) 0.0030(12) -0.0012(13)
C22 0.0226(14) 0.0338(16) 0.0204(13) -0.0024(12) 0.0041(11) -0.0010(12)
C23 0.0196(13) 0.0189(13) 0.0272(14) 0.0023(11) 0.0032(11) 0.0016(10)
C24 0.0235(14) 0.0275(15) 0.0273(14) -0.0006(12) 0.0011(11) 0.0015(12)
C25 0.0211(14) 0.0311(16) 0.0397(17) -0.0081(13) 0.0020(12) -0.0004(12)
C26 0.0265(15) 0.0258(15) 0.053(2) -0.0033(14) 0.0091(14) -0.0071(12)
C27 0.0373(17) 0.0261(16) 0.0395(18) 0.0062(14) 0.0093(14) -0.0050(13)
C28 0.0322(15) 0.0239(15) 0.0274(15) 0.0014(12) 0.0052(12) -0.0022(12)
C29 0.0250(13) 0.0212(13) 0.0190(12) -0.0008(10) 0.0035(10) 0.0002(11)
C30 0.0317(15) 0.0218(14) 0.0222(13) 0.0018(11) 0.0016(11) 0.0026(12)
C31 0.048(2) 0.0265(16) 0.0237(14) 0.0026(12) 0.0082(13) 0.0039(14)
C32 0.051(2) 0.0324(17) 0.0248(15) -0.0031(13) 0.0157(14) 0.0055(15)
C33 0.0462(19) 0.0238(15) 0.0305(16) -0.0027(12) 0.0110(14) 0.0076(14)
C34 0.0354(16) 0.0208(14) 0.0251(14) 0.0021(11) 0.0061(12) 0.0038(12)
C35 0.0232(14) 0.0263(15) 0.0334(16) -0.0031(12) 0.0038(12) -0.0001(12)
C36 0.0272(15) 0.0303(17) 0.0402(17) -0.0030(14) 0.0039(13) -0.0066(13)
C37 0.0229(15) 0.0412(19) 0.0466(19) 0.0007(16) 0.0045(14) -0.0026(14)
C38 0.0224(15) 0.0370(19) 0.0386(19) 0.0034(13) 0.0023(13) 0.0029(12)
C39 0.0197(14) 0.0313(14) 0.0203(14) 0.0022(12) 0.0004(11) 0.0032(12)
C40 0.0210(13) 0.0301(15) 0.0203(13) 0.0002(11) 0.0014(10) 0.0059(11)
C41 0.0234(14) 0.0347(17) 0.0317(16) 0.0033(13) 0.0002(12) 0.0067(13)
C42 0.0347(17) 0.0270(16) 0.0346(16) 0.0047(13) 0.0018(13) 0.0119(13)
C43 0.0343(17) 0.0229(15) 0.0326(16) 0.0034(12) 0.0023(13) 0.0030(12)
C44 0.0288(14) 0.0194(13) 0.0201(13) 0.0020(10) 0.0013(11) 0.0020(11)
C45 0.0277(14) 0.0193(13) 0.0188(12) 0.0015(10) 0.0031(10) -0.0014(11)
C46 0.0336(16) 0.0216(14) 0.0264(14) 0.0004(11) 0.0033(12) -0.0011(12)
C47 0.0334(16) 0.0258(15) 0.0230(14) -0.0010(11) 0.0025(12) -0.0078(12)
C48 0.0246(14) 0.0276(15) 0.0198(13) 0.0001(11) 0.0007(10) -0.0032(11)
C49 0.0251(14) 0.0240(14) 0.0169(12) 0.0031(11) 0.0017(10) -0.0003(11)
C50 0.0227(13) 0.0199(13) 0.0155(11) 0.0019(10) 0.0023(10) -0.0043(10)
C51 0.044(3) 0.047(3) 0.149(7) -0.023(3) -0.007(3) 0.002(2)
C52 0.159(7) 0.070(4) 0.062(3) 0.002(3) 0.016(4) 0.034(5)
C53 0.079(4) 0.098(5) 0.119(6) 0.004(5) -0.002(4) 0.017(4)
F1 0.0490(19) 0.0483(17) 0.296(8) -0.003(3) 0.022(3) -0.0073(15)
F2 0.065(2) 0.121(4) 0.237(7) -0.095(4) -0.030(3) 0.039(2)
F3 0.091(3) 0.089(3) 0.135(4) 0.043(3) -0.013(3) 0.017(2)
N1 0.0174(11) 0.0256(12) 0.0224(11) -0.0002(9) 0.0023(9) -0.0015(9)
N2 0.0219(11) 0.0199(11) 0.0196(11) 0.0022(9) 0.0012(9) 0.0055(9)
N3 0.326(13) 0.109(5) 0.073(4) 0.001(4) 0.000(6) 0.120(7)
O1 0.057(2) 0.061(2) 0.124(3) -0.031(2) 0.009(2) -0.0010(18)
O2 0.091(3) 0.190(6) 0.102(4) 0.078(4) -0.023(3) -0.001(4)
O3 0.0449(19) 0.072(3) 0.142(4) 0.020(3) 0.008(2) -0.0128(18)
P1 0.0198(3) 0.0170(3) 0.0176(3) 0.0015(2) 0.0023(2) 0.0011(2)
Pt1 0.01777(7) 0.01700(8) 0.01720(7) 0.00105(4) 0.00117(4) 0.00047(4)
S1 0.0493(6) 0.0460(6) 0.0673(7) 0.0098(5) -0.0010(5) -0.0082(4)
 
_geom_special_details
;
 All esds (except the esd in the dihedral angle between two l.s. planes)
 are estimated using the full covariance matrix.  The cell esds are taken
 into account individually in the estimation of esds in distances, angles
 and torsion angles; correlations between esds in cell parameters are only
 used when they are defined by crystal symmetry.  An approximate (isotropic)
 treatment of cell esds is used for estimating esds involving l.s. planes.
;
 
loop_
 _geom_bond_atom_site_label_1
 _geom_bond_atom_site_label_2
 _geom_bond_distance
 _geom_bond_site_symmetry_2
 _geom_bond_publ_flag
C1 C2 1.398(4) . ?
C1 C6 1.412(4) . ?
C1 P1 1.827(3) . ?
C2 C3 1.388(4) . ?
C2 H19 0.9500 . ?
C3 C4 1.380(5) . ?
C3 H20 0.9500 . ?
C4 C5 1.391(4) . ?
C4 H21 0.9500 . ?
C5 C6 1.398(4) . ?
C5 H22 0.9500 . ?
C6 C7 1.437(4) . ?
C7 C8 1.207(4) . ?
C8 C9 1.424(4) . ?
C9 C22 1.416(4) . ?
C9 C10 1.420(5) . ?
C10 C11 1.424(5) . ?
C10 C15 1.433(4) . ?
C11 C12 1.364(5) . ?
C11 H14 0.9500 . ?
C12 C13 1.418(5) . ?
C12 H13 0.9500 . ?
C13 C14 1.364(6) . ?
C13 H12 0.9500 . ?
C14 C15 1.432(5) . ?
C14 H11 0.9500 . ?
C15 C16 1.394(5) . ?
C16 C17 1.392(5) . ?
C16 H9 0.9500 . ?
C17 C18 1.424(5) . ?
C17 C22 1.441(4) . ?
C18 C19 1.355(6) . ?
C18 H7 0.9500 . ?
C19 C20 1.419(5) . ?
C19 H6 0.9500 . ?
C20 C21 1.370(5) . ?
C20 H5 0.9500 . ?
C21 C22 1.420(5) . ?
C21 H4 0.9500 . ?
C23 C24 1.392(4) . ?
C23 C28 1.397(4) . ?
C23 P1 1.829(3) . ?
C24 C25 1.386(5) . ?
C24 H30 0.9500 . ?
C25 C26 1.381(5) . ?
C25 H29 0.9500 . ?
C26 C27 1.383(5) . ?
C26 H28 0.9500 . ?
C27 C28 1.393(5) . ?
C27 H27 0.9500 . ?
C28 H26 0.9500 . ?
C29 C30 1.394(4) . ?
C29 C34 1.395(4) . ?
C29 P1 1.824(3) . ?
C30 C31 1.388(4) . ?
C30 H32 0.9500 . ?
C31 C32 1.390(5) . ?
C31 H33 0.9500 . ?
C32 C33 1.387(5) . ?
C32 H34 0.9500 . ?
C33 C34 1.389(4) . ?
C33 H35 0.9500 . ?
C34 H36 0.9500 . ?
C35 N1 1.341(4) . ?
C35 C36 1.384(4) . ?
C35 H55 0.9500 . ?
C36 C37 1.377(5) . ?
C36 H54 0.9500 . ?
C37 C38 1.388(5) . ?
C37 H53 0.9500 . ?
C38 C39 1.388(5) . ?
C38 H52 0.9500 . ?
C39 N1 1.364(4) . ?
C39 C40 1.477(5) . ?
C40 N2 1.356(4) . ?
C40 C41 1.383(4) . ?
C41 C42 1.384(5) . ?
C41 H47 0.9500 . ?
C42 C43 1.393(5) . ?
C42 H48 0.9500 . ?
C43 C44 1.389(4) . ?
C43 H49 0.9500 . ?
C44 N2 1.345(4) . ?
C44 C45 1.476(4) . ?
C45 C46 1.393(4) . ?
C45 C50 1.423(4) . ?
C46 C47 1.390(5) . ?
C46 H62 0.9500 . ?
C47 C48 1.384(4) . ?
C47 H61 0.9500 . ?
C48 C49 1.400(4) . ?
C48 H60 0.9500 . ?
C49 C50 1.390(4) . ?
C49 H59 0.9500 . ?
C50 Pt1 2.019(3) . ?
C51 F1 1.311(7) . ?
C51 F2 1.336(9) . ?
C51 F3 1.359(9) . ?
C51 S1 1.796(6) . ?
C52 N3 1.108(10) . ?
C52 C53 1.458(10) . ?
C53 H63A 0.9800 . ?
C53 H63B 0.9800 . ?
C53 H63C 0.9800 . ?
N1 Pt1 2.154(2) . ?
N2 Pt1 2.015(2) . ?
O1 S1 1.445(4) . ?
O2 S1 1.443(5) . ?
O3 S1 1.421(4) . ?
P1 Pt1 2.2510(7) . ?
 
loop_
 _geom_angle_atom_site_label_1
 _geom_angle_atom_site_label_2
 _geom_angle_atom_site_label_3
 _geom_angle
 _geom_angle_site_symmetry_1
 _geom_angle_site_symmetry_3
 _geom_angle_publ_flag
C2 C1 C6 118.5(3) . . ?
C2 C1 P1 122.4(2) . . ?
C6 C1 P1 119.1(2) . . ?
C3 C2 C1 120.7(3) . . ?
C3 C2 H19 119.6 . . ?
C1 C2 H19 119.6 . . ?
C4 C3 C2 120.7(3) . . ?
C4 C3 H20 119.6 . . ?
C2 C3 H20 119.6 . . ?
C3 C4 C5 119.5(3) . . ?
C3 C4 H21 120.2 . . ?
C5 C4 H21 120.2 . . ?
C4 C5 C6 120.5(3) . . ?
C4 C5 H22 119.7 . . ?
C6 C5 H22 119.7 . . ?
C5 C6 C1 119.8(3) . . ?
C5 C6 C7 118.0(3) . . ?
C1 C6 C7 122.1(3) . . ?
C8 C7 C6 174.5(3) . . ?
C7 C8 C9 176.7(3) . . ?
C22 C9 C10 120.7(3) . . ?
C22 C9 C8 118.7(3) . . ?
C10 C9 C8 120.5(3) . . ?
C9 C10 C11 122.0(3) . . ?
C9 C10 C15 119.0(3) . . ?
C11 C10 C15 119.0(3) . . ?
C12 C11 C10 120.5(3) . . ?
C12 C11 H14 119.7 . . ?
C10 C11 H14 119.7 . . ?
C11 C12 C13 120.9(3) . . ?
C11 C12 H13 119.5 . . ?
C13 C12 H13 119.5 . . ?
C14 C13 C12 120.2(3) . . ?
C14 C13 H12 119.9 . . ?
C12 C13 H12 119.9 . . ?
C13 C14 C15 121.0(3) . . ?
C13 C14 H11 119.5 . . ?
C15 C14 H11 119.5 . . ?
C16 C15 C14 121.8(3) . . ?
C16 C15 C10 119.9(3) . . ?
C14 C15 C10 118.3(3) . . ?
C17 C16 C15 121.7(3) . . ?
C17 C16 H9 119.1 . . ?
C15 C16 H9 119.1 . . ?
C16 C17 C18 122.3(3) . . ?
C16 C17 C22 119.7(3) . . ?
C18 C17 C22 118.1(3) . . ?
C19 C18 C17 121.3(3) . . ?
C19 C18 H7 119.3 . . ?
C17 C18 H7 119.3 . . ?
C18 C19 C20 120.7(3) . . ?
C18 C19 H6 119.7 . . ?
C20 C19 H6 119.7 . . ?
C21 C20 C19 120.1(3) . . ?
C21 C20 H5 119.9 . . ?
C19 C20 H5 119.9 . . ?
C20 C21 C22 120.9(3) . . ?
C20 C21 H4 119.6 . . ?
C22 C21 H4 119.6 . . ?
C9 C22 C21 122.1(3) . . ?
C9 C22 C17 119.0(3) . . ?
C21 C22 C17 118.9(3) . . ?
C24 C23 C28 119.2(3) . . ?
C24 C23 P1 117.4(2) . . ?
C28 C23 P1 123.1(2) . . ?
C25 C24 C23 120.7(3) . . ?
C25 C24 H30 119.6 . . ?
C23 C24 H30 119.6 . . ?
C26 C25 C24 119.8(3) . . ?
C26 C25 H29 120.1 . . ?
C24 C25 H29 120.1 . . ?
C25 C26 C27 120.2(3) . . ?
C25 C26 H28 119.9 . . ?
C27 C26 H28 119.9 . . ?
C26 C27 C28 120.3(3) . . ?
C26 C27 H27 119.8 . . ?
C28 C27 H27 119.8 . . ?
C27 C28 C23 119.7(3) . . ?
C27 C28 H26 120.2 . . ?
C23 C28 H26 120.2 . . ?
C30 C29 C34 119.7(3) . . ?
C30 C29 P1 119.5(2) . . ?
C34 C29 P1 120.7(2) . . ?
C31 C30 C29 120.2(3) . . ?
C31 C30 H32 119.9 . . ?
C29 C30 H32 119.9 . . ?
C30 C31 C32 119.9(3) . . ?
C30 C31 H33 120.1 . . ?
C32 C31 H33 120.1 . . ?
C33 C32 C31 120.2(3) . . ?
C33 C32 H34 119.9 . . ?
C31 C32 H34 119.9 . . ?
C32 C33 C34 120.1(3) . . ?
C32 C33 H35 120.0 . . ?
C34 C33 H35 120.0 . . ?
C33 C34 C29 119.9(3) . . ?
C33 C34 H36 120.0 . . ?
C29 C34 H36 120.0 . . ?
N1 C35 C36 123.3(3) . . ?
N1 C35 H55 118.4 . . ?
C36 C35 H55 118.4 . . ?
C37 C36 C35 119.0(3) . . ?
C37 C36 H54 120.5 . . ?
C35 C36 H54 120.5 . . ?
C36 C37 C38 118.9(3) . . ?
C36 C37 H53 120.6 . . ?
C38 C37 H53 120.6 . . ?
C39 C38 C37 119.4(3) . . ?
C39 C38 H52 120.3 . . ?
C37 C38 H52 120.3 . . ?
N1 C39 C38 121.8(3) . . ?
N1 C39 C40 116.0(3) . . ?
C38 C39 C40 122.1(3) . . ?
N2 C40 C41 120.0(3) . . ?
N2 C40 C39 113.5(3) . . ?
C41 C40 C39 126.4(3) . . ?
C40 C41 C42 118.3(3) . . ?
C40 C41 H47 120.8 . . ?
C42 C41 H47 120.8 . . ?
C41 C42 C43 121.0(3) . . ?
C41 C42 H48 119.5 . . ?
C43 C42 H48 119.5 . . ?
C44 C43 C42 118.6(3) . . ?
C44 C43 H49 120.7 . . ?
C42 C43 H49 120.7 . . ?
N2 C44 C43 119.5(3) . . ?
N2 C44 C45 112.2(2) . . ?
C43 C44 C45 128.2(3) . . ?
C46 C45 C50 121.8(3) . . ?
C46 C45 C44 121.5(3) . . ?
C50 C45 C44 116.7(3) . . ?
C47 C46 C45 120.0(3) . . ?
C47 C46 H62 120.0 . . ?
C45 C46 H62 120.0 . . ?
C48 C47 C46 119.5(3) . . ?
C48 C47 H61 120.3 . . ?
C46 C47 H61 120.3 . . ?
C47 C48 C49 120.3(3) . . ?
C47 C48 H60 119.9 . . ?
C49 C48 H60 119.9 . . ?
C50 C49 C48 122.1(3) . . ?
C50 C49 H59 118.9 . . ?
C48 C49 H59 118.9 . . ?
C49 C50 C45 116.3(3) . . ?
C49 C50 Pt1 131.6(2) . . ?
C45 C50 Pt1 112.1(2) . . ?
F1 C51 F2 107.3(5) . . ?
F1 C51 F3 110.8(7) . . ?
F2 C51 F3 104.9(5) . . ?
F1 C51 S1 112.8(4) . . ?
F2 C51 S1 110.6(6) . . ?
F3 C51 S1 110.1(4) . . ?
N3 C52 C53 177.1(10) . . ?
C52 C53 H63A 109.5 . . ?
C52 C53 H63B 109.5 . . ?
H63A C53 H63B 109.5 . . ?
C52 C53 H63C 109.5 . . ?
H63A C53 H63C 109.5 . . ?
H63B C53 H63C 109.5 . . ?
C35 N1 C39 117.6(3) . . ?
C35 N1 Pt1 129.2(2) . . ?
C39 N1 Pt1 113.1(2) . . ?
C44 N2 C40 122.5(3) . . ?
C44 N2 Pt1 117.85(19) . . ?
C40 N2 Pt1 119.6(2) . . ?
C29 P1 C1 106.56(13) . . ?
C29 P1 C23 100.56(13) . . ?
C1 P1 C23 104.30(13) . . ?
C29 P1 Pt1 115.04(10) . . ?
C1 P1 Pt1 112.57(9) . . ?
C23 P1 Pt1 116.46(9) . . ?
N2 Pt1 C50 81.13(11) . . ?
N2 Pt1 N1 77.70(10) . . ?
C50 Pt1 N1 158.72(11) . . ?
N2 Pt1 P1 175.68(7) . . ?
C50 Pt1 P1 94.57(8) . . ?
N1 Pt1 P1 106.61(7) . . ?
O3 S1 O2 118.1(3) . . ?
O3 S1 O1 115.7(3) . . ?
O2 S1 O1 113.6(3) . . ?
O3 S1 C51 104.2(3) . . ?
O2 S1 C51 100.9(4) . . ?
O1 S1 C51 100.7(3) . . ?
 
_refine_diff_density_max    1.492
_refine_diff_density_min   -0.959
_refine_diff_density_rms    0.104

_shelx_res_file
;
TITL pt(phbipy)l1c2_auto_a.res in P2(1)/c
    shelx.res
    created by SHELXL-2018/3 at 20:44:46 on 20-Sep-2024
CELL  1.54184  16.1124  18.6502  14.5720   90.000   94.664   90.000
ZERR     4.00   0.0002   0.0003   0.0001    0.000    0.001    0.000
LATT   1
SYMM  - X, 1/2 + Y, 1/2 - Z
SFAC  C    H    F    N    O    P    PT   S
UNIT  212 148 12 12 12 4 4 4
MERG   2
FMAP   2
PLAN   20
SIZE 0.356 0.050 0.032
ACTA
BOND   $H
L.S.   4
TEMP  -123.15
WGHT    0.044000    6.187600
FVAR       1.31766
C1    1    0.938722    0.638430    0.541263    11.00000    0.02243    0.01685 =
         0.01986    0.00189    0.00286   -0.00077
C2    1    1.023718    0.625690    0.536237    11.00000    0.02398    0.02438 =
         0.02372    0.00171    0.00490    0.00304
AFIX  43
H19   2    1.044275    0.615490    0.478365    11.00000   -1.20000
AFIX   0
C3    1    1.078428    0.627775    0.614851    11.00000    0.01961    0.03097 =
         0.03531    0.00418   -0.00026    0.00453
AFIX  43
H20   2    1.136293    0.620787    0.609878    11.00000   -1.20000
AFIX   0
C4    1    1.049673    0.639891    0.700169    11.00000    0.02647    0.03027 =
         0.02843    0.00128   -0.00365    0.00167
AFIX  43
H21   2    1.087145    0.639088    0.753975    11.00000   -1.20000
AFIX   0
C5    1    0.965452    0.653284    0.706821    11.00000    0.02710    0.02467 =
         0.02062   -0.00051    0.00036    0.00074
AFIX  43
H22   2    0.945439    0.661498    0.765464    11.00000   -1.20000
AFIX   0
C6    1    0.910011    0.654752    0.627870    11.00000    0.02208    0.01850 =
         0.02077    0.00027    0.00210   -0.00079
C7    1    0.825300    0.675334    0.637958    11.00000    0.02333    0.02355 =
         0.01949   -0.00132    0.00257   -0.00249
C8    1    0.756676    0.696038    0.652726    11.00000    0.02481    0.02884 =
         0.01936   -0.00289    0.00285   -0.00248
C9    1    0.673955    0.718728    0.665247    11.00000    0.02234    0.03146 =
         0.01926   -0.00177    0.00211    0.00257
C10   1    0.653120    0.792738    0.662656    11.00000    0.02507    0.03451 =
         0.01676   -0.00198    0.00249    0.00152
C11   1    0.713057    0.846718    0.647637    11.00000    0.03029    0.03548 =
         0.02190   -0.00071    0.00110   -0.00373
AFIX  43
H14   2    0.769181    0.833525    0.640875    11.00000   -1.20000
AFIX   0
C12   1    0.690541    0.917182    0.642885    11.00000    0.04370    0.03238 =
         0.02753   -0.00171   -0.00134   -0.00379
AFIX  43
H13   2    0.731177    0.952536    0.632494    11.00000   -1.20000
AFIX   0
C13   1    0.607322    0.938419    0.653236    11.00000    0.05537    0.03376 =
         0.03483   -0.00255    0.00414    0.00805
AFIX  43
H12   2    0.592482    0.987680    0.649129    11.00000   -1.20000
AFIX   0
C14   1    0.548542    0.888307    0.669071    11.00000    0.03825    0.04001 =
         0.03429   -0.00272    0.00452    0.01296
AFIX  43
H11   2    0.493317    0.903214    0.677600    11.00000   -1.20000
AFIX   0
C15   1    0.568791    0.813549    0.673040    11.00000    0.02823    0.03452 =
         0.02456   -0.00446    0.00217    0.00469
C16   1    0.508766    0.761359    0.685350    11.00000    0.02158    0.04420 =
         0.02976   -0.00255    0.00472    0.00442
AFIX  43
H9    2    0.453271    0.775840    0.693262    11.00000   -1.20000
AFIX   0
C17   1    0.527996    0.688591    0.686355    11.00000    0.02167    0.04162 =
         0.02428   -0.00220    0.00171    0.00242
C18   1    0.466752    0.634685    0.696260    11.00000    0.02095    0.05038 =
         0.03567    0.00021    0.00302   -0.00434
AFIX  43
H7    2    0.411158    0.648529    0.704772    11.00000   -1.20000
AFIX   0
C19   1    0.486169    0.564050    0.693789    11.00000    0.02929    0.04565 =
         0.03940    0.00425    0.00232   -0.01156
AFIX  43
H6    2    0.443677    0.529162    0.697941    11.00000   -1.20000
AFIX   0
C20   1    0.569340    0.541677    0.685063    11.00000    0.03567    0.03483 =
         0.03390    0.00057   -0.00034   -0.00664
AFIX  43
H5    2    0.582498    0.492025    0.684966    11.00000   -1.20000
AFIX   0
C21   1    0.630678    0.591563    0.676780    11.00000    0.02620    0.03430 =
         0.02784   -0.00082    0.00304   -0.00115
AFIX  43
H4    2    0.686253    0.576136    0.671324    11.00000   -1.20000
AFIX   0
C22   1    0.612296    0.666015    0.676241    11.00000    0.02260    0.03380 =
         0.02042   -0.00244    0.00409   -0.00104
C23   1    0.812779    0.549495    0.446115    11.00000    0.01959    0.01887 =
         0.02719    0.00229    0.00321    0.00158
C24   1    0.776235    0.520758    0.364401    11.00000    0.02349    0.02748 =
         0.02726   -0.00062    0.00114    0.00155
AFIX  43
H30   2    0.784369    0.543600    0.307554    11.00000   -1.20000
AFIX   0
C25   1    0.728125    0.459205    0.365059    11.00000    0.02111    0.03107 =
         0.03968   -0.00807    0.00197   -0.00041
AFIX  43
H29   2    0.703654    0.439881    0.308903    11.00000   -1.20000
AFIX   0
C26   1    0.715862    0.426039    0.447601    11.00000    0.02651    0.02579 =
         0.05268   -0.00334    0.00908   -0.00710
AFIX  43
H28   2    0.681443    0.384719    0.448348    11.00000   -1.20000
AFIX   0
C27   1    0.753523    0.452777    0.529190    11.00000    0.03732    0.02613 =
         0.03949    0.00619    0.00934   -0.00496
AFIX  43
H27   2    0.746083    0.428969    0.585569    11.00000   -1.20000
AFIX   0
C28   1    0.802316    0.514452    0.529113    11.00000    0.03219    0.02387 =
         0.02737    0.00135    0.00521   -0.00220
AFIX  43
H26   2    0.828334    0.532578    0.585210    11.00000   -1.20000
AFIX   0
C29   1    0.924845    0.622107    0.340894    11.00000    0.02498    0.02124 =
         0.01903   -0.00076    0.00345    0.00016
C30   1    0.918534    0.671038    0.268335    11.00000    0.03167    0.02181 =
         0.02224    0.00185    0.00161    0.00260
AFIX  43
H32   2    0.885387    0.712882    0.272266    11.00000   -1.20000
AFIX   0
C31   1    0.960542    0.658781    0.190387    11.00000    0.04831    0.02649 =
         0.02371    0.00256    0.00824    0.00390
AFIX  43
H33   2    0.955715    0.691927    0.140737    11.00000   -1.20000
AFIX   0
C32   1    1.009698    0.597907    0.185101    11.00000    0.05142    0.03240 =
         0.02479   -0.00309    0.01566    0.00548
AFIX  43
H34   2    1.039132    0.589860    0.132142    11.00000   -1.20000
AFIX   0
C33   1    1.015914    0.548859    0.256915    11.00000    0.04617    0.02378 =
         0.03051   -0.00272    0.01097    0.00763
AFIX  43
H35   2    1.049866    0.507480    0.253227    11.00000   -1.20000
AFIX   0
C34   1    0.972532    0.560200    0.334221    11.00000    0.03543    0.02078 =
         0.02515    0.00208    0.00612    0.00376
AFIX  43
H36   2    0.975350    0.525822    0.382481    11.00000   -1.20000
AFIX   0
C35   1    0.627884    0.627247    0.439286    11.00000    0.02321    0.02628 =
         0.03337   -0.00312    0.00383   -0.00010
AFIX  43
H55   2    0.667735    0.589618    0.444308    11.00000   -1.20000
AFIX   0
C36   1    0.544574    0.609749    0.440936    11.00000    0.02718    0.03028 =
         0.04023   -0.00298    0.00387   -0.00663
AFIX  43
H54   2    0.527939    0.561194    0.446674    11.00000   -1.20000
AFIX   0
C37   1    0.486145    0.663744    0.434140    11.00000    0.02292    0.04118 =
         0.04659    0.00068    0.00448   -0.00259
AFIX  43
H53   2    0.428505    0.653006    0.434080    11.00000   -1.20000
AFIX   0
C38   1    0.512912    0.734171    0.427375    11.00000    0.02238    0.03697 =
         0.03859    0.00343    0.00233    0.00288
AFIX  43
H52   2    0.473776    0.772369    0.423716    11.00000   -1.20000
AFIX   0
C39   1    0.597371    0.748226    0.426009    11.00000    0.01965    0.03132 =
         0.02029    0.00217    0.00036    0.00316
C40   1    0.630103    0.821971    0.420573    11.00000    0.02100    0.03006 =
         0.02027    0.00019    0.00144    0.00594
C41   1    0.583935    0.884559    0.418164    11.00000    0.02338    0.03474 =
         0.03171    0.00332    0.00020    0.00670
AFIX  43
H47   2    0.525005    0.883167    0.418271    11.00000   -1.20000
AFIX   0
C42   1    0.625742    0.949286    0.415592    11.00000    0.03473    0.02700 =
         0.03457    0.00466    0.00183    0.01189
AFIX  43
H48   2    0.595047    0.992820    0.414032    11.00000   -1.20000
AFIX   0
C43   1    0.712120    0.951554    0.415258    11.00000    0.03433    0.02288 =
         0.03258    0.00342    0.00232    0.00300
AFIX  43
H49   2    0.740476    0.996094    0.412903    11.00000   -1.20000
AFIX   0
C44   1    0.755960    0.887328    0.418441    11.00000    0.02885    0.01944 =
         0.02011    0.00202    0.00126    0.00199
C45   1    0.846963    0.876599    0.423954    11.00000    0.02766    0.01930 =
         0.01884    0.00153    0.00311   -0.00142
C46   1    0.901799    0.934343    0.424447    11.00000    0.03360    0.02158 =
         0.02644    0.00038    0.00332   -0.00110
AFIX  43
H62   2    0.880830    0.981928    0.419902    11.00000   -1.20000
AFIX   0
C47   1    0.987200    0.922332    0.431590    11.00000    0.03341    0.02575 =
         0.02302   -0.00103    0.00255   -0.00775
AFIX  43
H61   2    1.024814    0.961496    0.430568    11.00000   -1.20000
AFIX   0
C48   1    1.017029    0.852842    0.440207    11.00000    0.02458    0.02760 =
         0.01979    0.00005    0.00068   -0.00323
AFIX  43
H60   2    1.075351    0.844390    0.446914    11.00000   -1.20000
AFIX   0
C49   1    0.961628    0.794989    0.439079    11.00000    0.02513    0.02403 =
         0.01690    0.00315    0.00168   -0.00026
AFIX  43
H59   2    0.983398    0.747680    0.443953    11.00000   -1.20000
AFIX   0
C50   1    0.875787    0.804516    0.431060    11.00000    0.02274    0.01992 =
         0.01549    0.00192    0.00230   -0.00425
C51   1    0.274705    0.774376    0.445065    11.00000    0.04399    0.04657 =
         0.14947   -0.02331   -0.00662    0.00217
C52   1    0.257435    0.646239    0.219476    11.00000    0.15941    0.07047 =
         0.06241    0.00211    0.01619    0.03399
C53   1    0.198607    0.703389    0.192941    11.00000    0.07854    0.09775 =
         0.11864    0.00440   -0.00199    0.01733
AFIX 137
H63A  2    0.177457    0.697003    0.128487    11.00000   -1.50000
H63B  2    0.226716    0.749879    0.200252    11.00000   -1.50000
H63C  2    0.152095    0.701711    0.232242    11.00000   -1.50000
AFIX   0
F1    3    0.198005    0.750740    0.443913    11.00000    0.04895    0.04832 =
         0.29618   -0.00325    0.02189   -0.00727
F2    3    0.313090    0.735733    0.383983    11.00000    0.06536    0.12101 =
         0.23665   -0.09466   -0.03030    0.03890
F3    3    0.317361    0.760474    0.527475    11.00000    0.09133    0.08945 =
         0.13523    0.04274   -0.01270    0.01658
N1    4    0.655197    0.694693    0.430949    11.00000    0.01739    0.02557 =
         0.02240   -0.00016    0.00226   -0.00147
N2    4    0.714178    0.824958    0.420406    11.00000    0.02189    0.01987 =
         0.01964    0.00222    0.00116    0.00551
N3    4    0.304113    0.604800    0.241618    11.00000    0.32560    0.10944 =
         0.07330    0.00131   -0.00011    0.11983
O1    5    0.229334    0.897771    0.487124    11.00000    0.05730    0.06118 =
         0.12420   -0.03141    0.00919   -0.00104
O2    5    0.240251    0.869654    0.326655    11.00000    0.09072    0.19038 =
         0.10238    0.07760   -0.02260   -0.00125
O3    5    0.366402    0.884619    0.431356    11.00000    0.04491    0.07193 =
         0.14162    0.01999    0.00780   -0.01285
P1    6    0.864360    0.636529    0.439757    11.00000    0.01982    0.01704 =
         0.01760    0.00151    0.00225    0.00106
PT1   7    0.781040    0.733570    0.430060    11.00000    0.01777    0.01700 =
         0.01720    0.00105    0.00117    0.00047
S1    8    0.280077    0.868301    0.418967    11.00000    0.04927    0.04600 =
         0.06727    0.00978   -0.00103   -0.00823
HKLF    4


REM  pt(phbipy)l1c2_auto_a.res in P2(1)/c
REM wR2 = 0.0795, GooF = S = 1.078, Restrained GooF = 1.078 for all data
REM R1 = 0.0293 for 8607 Fo > 4sig(Fo) and 0.0315 for all 9294 data
REM 587 parameters refined using 0 restraints

END

WGHT      0.0440      6.1874

REM Highest difference peak  1.492,  deepest hole -0.959,  1-sigma level  0.104
Q1    1   0.3117  0.8406  0.4630  11.00000  0.05    1.49
Q2    1   0.1959  0.7700  0.3685  11.00000  0.05    0.94
Q3    1   0.3141  0.7785  0.3300  11.00000  0.05    0.76
Q4    1   0.2697  0.7912  0.3774  11.00000  0.05    0.76
Q5    1   0.2234  0.9111  0.4110  11.00000  0.05    0.65
Q6    1   0.8327  0.7801  0.4576  11.00000  0.05    0.63
Q7    1   0.3208  0.6139  0.2326  11.00000  0.05    0.63
Q8    1   0.7865  0.7332  0.4895  11.00000  0.05    0.62
Q9    1   0.7277  0.7816  0.3990  11.00000  0.05    0.61
Q10   1   0.7746  0.7320  0.3696  11.00000  0.05    0.56
Q11   1   0.7863  0.7949  0.4330  11.00000  0.05    0.56
Q12   1   0.8316  0.6870  0.4607  11.00000  0.05    0.55
Q13   1   0.1944  0.7458  0.4640  11.00000  0.05    0.54
Q14   1   0.2679  0.8045  0.5181  11.00000  0.05    0.52
Q15   1   0.7399  0.6816  0.3988  11.00000  0.05    0.49
Q16   1   0.2299  0.6829  0.0609  11.00000  0.05    0.44
Q17   1   0.3160  0.7423  0.4611  11.00000  0.05    0.43
Q18   1   0.2389  0.8470  0.5606  11.00000  0.05    0.42
Q19   1   0.2279  0.5852  0.2364  11.00000  0.05    0.41
Q20   1   0.8362  0.7769  0.4038  11.00000  0.05    0.40
;
_shelx_res_checksum   46336

_shelx_hkl_file
;
   0   0  -1 18.8451 9.73614  31
   0   0  -1 22.8474 9.62182   2
   0   0  -2 186828. 6932.04  31
   0   0  -2 185499. 6932.71   2
   0   0  -3 28.3186 40.7089  31
   0   0  -3 7.34233 41.0623   2
   0   0  -4 79536.0 2993.64  31
   0   0  -4 79183.1 2994.85   2
   0   0  -5 54.7787 50.1833  31
   0   0  -5 38.5232 50.9487   2
   0   0  -6 139806. 5268.73  31
   0   0  -6 140129. 5272.66   2
   0   0  -7-9.65490 78.2915   2
   0   0  -8 362759. 13578.2   2
   0   0  -9 13.3848 76.7479   2
   0   0 -10 34218.3 1383.39   4
   0   0 -10 33173.7 1418.54   2
   0   0 -10 35150.9 1370.57   1
   0   0 -11 31.4704 77.3208   1
   0   0 -11-34.4393 88.5573   2
   0   0 -11 32.3619 50.7360  11
   0   0 -11 98.3310 81.8278   4
   0   0 -11-8.97656 63.5019  16
   0   0 -11 20.4750 70.3205  28
   0   0 -11 18.0370 57.5722  29
   0   0 -11 97.8652 65.5793  27
   0   0 -11 8.94880 62.3949  26
   0   0 -12 35022.2 1357.36   1
   0   0 -12 33484.9 1418.48   2
   0   0 -12 32236.8 1363.95   4
   0   0 -12 33789.3 1336.59  16
   0   0 -12 34375.9 1335.56  27
   0   0 -12 33432.6 1348.20  28
   0   0 -12 32228.5 1331.50  29
   0   0 -12 34035.3 1335.78  26
   0   0 -12 32506.3 1322.23  11
   0   0 -12 33245.1 1334.75  30
   0   0 -13-9.49204 66.6600  29
   0   0 -13-13.3968 96.1041   4
   0   0 -13-106.367 94.2619   3
   0   0 -13-58.0151 84.1626  30
   0   0 -13 9.52842 66.4288  26
   0   0 -13 56.9250 68.0611  27
   0   0 -13 66.7331 84.1030  28
   0   0 -13-25.8399 60.0494  11
   0   0 -13-19.1403 70.5350  16
   0   0 -14 50339.3 1964.71  28
   0   0 -14 49463.5 1945.97  29
   0   0 -14 52094.6 1973.39   3
   0   0 -14 50219.9 1985.08   4
   0   0 -14 51321.1 1948.79  27
   0   0 -14 50771.9 1951.79  16
   0   0 -14 49606.1 1947.45  26
   0   0 -14 47743.7 1934.56  11
   0   0 -14 50408.2 1953.17  30
   0   0 -15-48.7428 69.4482   3
   0   0 -15-34.2066 74.6711   4
   0   0 -15 88.1672 64.9983  16
   0   0 -15 47.7319 76.9921  28
   0   0 -15 8.25432 68.0197  30
   0   0 -15 15.7600 56.1381  26
   0   0 -15 84.3251 58.6909  27
   0   0 -15-7.56727 52.3703  29
   0   0 -16 24322.0 971.241  27
   0   0 -16 24556.6 975.573  26
   0   0 -16 24060.4 987.682   3
   0   0 -16 24271.9 1002.74   4
   0   0 -16 25854.2 985.544  30
   0  -1   0 29.7982 9.13620   8
   0  -1  -1 1998.08 86.7290   2
   0  -1  -1 2072.93 91.2410  35
   0  -1   1 2105.49 83.9381   8
   0  -1  -1 1910.19 86.2691  31
   0  -1  -2 137935. 5218.96   8
   0  -1  -2 139173. 5224.12   2
   0  -1  -2 143937. 5224.40  31
   0  -1  -3 209.803 22.0972   7
   0  -1  -3 182.735 33.7494   8
   0  -1  -3 220.158 39.2768   6
   0  -1  -3 216.748 49.0055   2
   0  -1  -3 186.693 47.3393  31
   0  -1  -4 999999. 35494.0   6
   0  -1  -4 938465. 35495.4   8
   0  -1  -4 932010. 35518.6   2
   0  -1  -4 922257. 35517.4  31
   0  -1  -5 22866.1 887.104   2
   0  -1  -5 21492.0 883.289  31
   0  -1  -6 50828.0 1984.81   2
   0  -1  -6 51939.8 1984.23  31
   0  -1  -7 425.325 99.9981   2
   0  -1  -8 64783.5 2516.43   2
   0  -1  -9 1326.89 143.275   2
   0  -1 -10 113803. 4235.76   2
   0  -1 -10 111418. 4175.82   1
   0  -1 -10 106668. 4182.08   4
   0   1 -10 109057. 4194.97   4
   0  -1 -11 6905.96 351.029   1
   0  -1 -11 7343.49 405.248   2
   0  -1 -11 6526.61 329.396  29
   0   1 -11 6359.95 342.462  28
   0   1 -11 6761.09 338.369  29
   0  -1 -11 6850.18 338.639  16
   0  -1 -11 6922.78 332.835  27
   0   1 -11 7085.18 342.020  27
   0   1 -11 6725.44 339.075  26
   0  -1 -11 6904.28 331.751  26
   0   1 -11 6923.88 368.709   4
   0  -1 -11 7113.27 358.713   4
   0  -1 -11 6220.47 318.382  11
   0   1 -11 6523.98 328.749  11
   0   1 -12 78644.8 3062.57   4
   0  -1 -12 81815.4 3052.66   4
   0  -1 -12 77279.4 3022.26  30
   0  -1 -12 81736.0 3115.37   2
   0  -1 -12 81754.3 3043.13   1
   0  -1 -12 76268.0 3014.13  29
   0   1 -12 75535.7 3030.80  28
   0   1 -12 77520.4 3022.77  29
   0  -1 -12 80165.5 3024.70  16
   0  -1 -12 81029.1 3016.03  27
   0   1 -12 78990.8 3025.38  27
   0  -1 -12 79358.7 3016.81  26
   0   1 -12 79596.2 3026.79  26
   0   1 -12 76635.9 3014.70  11
   0  -1 -12 76959.6 3004.69  11
   0  -1 -12 81857.1 3036.73   3
   0   1 -13 5133.12 309.854   4
   0  -1 -13 5405.01 301.475   4
   0  -1 -13 5275.27 281.225  30
   0  -1 -13 5018.60 277.231  16
   0  -1 -13 5467.47 272.986  27
   0   1 -13 4904.72 276.523  27
   0  -1 -13 5317.72 288.051   3
   0   1 -13 4511.00 273.560  26
   0  -1 -13 5526.81 275.416  26
   0  -1 -13 4895.99 260.099  11
   0   1 -13 4566.17 265.785  11
   0   1 -13 5028.62 289.666  28
   0   1 -13 4814.33 273.031  29
   0  -1 -13 4646.19 264.113  29
   0  -1 -14-18.8781 89.9413  30
   0  -1 -14 55.3938 71.9750  16
   0   1 -14 42.6961 92.4800  28
   0   1 -14 72.2862 91.1122   3
   0   1 -14-13.4150 93.5340   4
   0  -1 -14 12.1857 77.7923   4
   0  -1 -14-41.6085 79.1608   3
   0   1 -14 37.4890 70.8850  27
   0  -1 -14 82.5319 63.9660  27
   0  -1 -14 160.515 66.6344  26
   0   1 -14 38.0955 73.8093  26
   0   1 -14 42.7379 64.2456  11
   0  -1 -14 8.28606 66.8415  29
   0   1 -14 46.5546 79.9017  29
   0   1 -15 326.102 89.1624   3
   0  -1 -15 153.100 70.8957   3
   0  -1 -15 159.641 78.6988   4
   0   1 -15 240.002 88.6735   4
   0  -1 -15 195.605 74.1666  16
   0   1 -15 114.885 76.6239  28
   0  -1 -15 167.851 57.3775  27
   0  -1 -15 154.649 61.3351  26
   0   1 -15 279.612 72.2022  27
   0   1 -15 83.7087 64.0122  26
   0   1 -15 112.441 62.1894  29
   0  -1 -15 187.612 57.6133  29
   0  -1 -15 184.561 76.9814  30
   0   1 -16 15650.4 655.674  27
   0   1 -16 15080.3 681.768   4
   0   1 -16 15836.2 672.968   3
   0  -1 -16 17123.3 680.908   4
   0  -1 -16 16016.6 663.143   3
   0  -1 -16 16717.1 664.516  30
   0   1 -16 15883.2 658.650  26
   0  -1 -16 15650.9 647.286  26
   0   1 -17 1207.70 98.2136   3
   0   1 -17 1160.57 102.777   4
   0  -2   0 325806. 12114.8   8
   0  -2   1 4870.38 202.649   8
   0  -2  -1 5136.07 202.427  35
   0  -2  -1 4902.02 196.339  36
   0   2  -1 4702.65 192.745  31
   0  -2  -1 4827.36 193.548  31
   0   2  -1 5015.30 193.735   2
   0  -2  -1 4951.39 193.871   2
   0  -2   2 62360.2 2292.51   8
   0  -2  -2 60768.6 2305.71   8
   0  -2  -2 61958.3 2301.48  36
   0  -2  -2 61124.6 2307.79  35
   0  -2  -2 61550.8 2298.93   2
   0   2  -2 64239.8 2299.33   2
   0   2  -2 59053.9 2297.25  31
   0  -2  -2 59052.1 2298.56  31
   0   2  -3 41381.6 1543.51   2
   0  -2  -3 41837.3 1543.99   2
   0  -2   3 40345.1 1518.20   8
   0  -2  -3 39734.0 1541.76   8
   0  -2  -3 40757.8 1543.36  31
   0   2  -3 40166.3 1541.28  31
   0  -2  -4 8335.91 338.091   2
   0   2  -4 8342.04 337.964   2
   0  -2  -4 7262.50 327.716   6
   0   2  -4 7649.75 332.821  31
   0  -2  -4 7791.09 335.156  31
   0  -2  -4 7289.33 324.112   8
   0   2  -5 653.315 71.1995  31
   0  -2  -5 698.811 76.1159  31
   0  -2  -5 556.633 58.6604   8
   0  -2  -5 719.370 79.5820   2
   0   2  -5 591.388 74.8623   2
   0  -2  -5 577.340 57.7519   6
   0  -2  -6 71003.5 2769.45   2
   0   2  -6 72784.9 2773.00   2
   0  -2  -6 73495.8 2771.26  31
   0   2  -6 72980.4 2767.28  31
   0  -2  -7 915.459 116.306   2
   0   2  -7 726.170 110.939   2
   0   2  -8 104990. 4021.44   2
   0  -2  -8 105689. 4024.25   2
   0   2  -9 8405.28 424.818   2
   0  -2  -9 7893.38 420.460   2
   0  -2 -10 6184.06 351.381   2
   0   2 -10 5424.27 339.473   2
   0   2 -10 5781.61 302.849   1
   0  -2 -10 5970.86 306.240   1
   0  -2 -10 5823.96 305.752   4
   0   2 -11 7560.05 423.651   2
   0  -2 -11 8147.20 382.730   1
   0   2 -11 7305.27 370.634   1
   0  -2 -11 7652.41 427.520   2
   0  -2 -11 8110.89 380.374   4
   0  -2 -11 7354.67 363.906   3
   0  -2 -11 7176.68 347.692  26
   0   2 -11 7123.25 363.984  26
   0   2 -11 7787.20 368.632  27
   0  -2 -11 7604.53 349.146  27
   0   2 -11 6898.76 350.283  16
   0  -2 -11 7659.49 365.140  16
   0  -2 -11 7044.39 347.596  29
   0  -2 -11 7515.76 369.349  28
   0   2 -11 7026.60 360.692  29
   0   2 -11 7401.48 368.475  28
   0   2 -11 6621.09 351.249  11
   0  -2 -12 13812.0 596.355  29
   0  -2 -12 13851.4 619.036  28
   0   2 -12 14259.5 621.598  28
   0   2 -12 13400.8 610.821  29
   0  -2 -12 14727.9 687.027   2
   0   2 -12 13409.8 676.629   2
   0  -2 -12 13650.5 610.931   3
   0   2 -12 13343.3 602.930  11
   0  -2 -12 13433.7 629.229  10
   0   2 -12 13845.1 601.616  30
   0  -2 -12 14143.2 610.441  30
   0  -2 -12 13506.5 593.608  26
   0   2 -12 14010.5 615.343  26
   0  -2 -12 13737.3 592.910  27
   0   2 -12 13753.1 612.346  27
   0  -2 -12 14847.4 628.780   4
   0  -2 -12 13644.9 608.129  16
   0   2 -12 13916.2 602.382  16
   0  -2 -13 1609.93 157.015  10
   0  -2 -13 1476.22 148.261  28
   0   2 -13 1230.86 132.536  29
   0  -2 -13 1285.07 119.784  29
   0   2 -13 1489.21 146.759  28
   0   2 -13 1291.45 155.687   4
   0  -2 -13 1645.17 141.621   3
   0  -2 -13 1510.04 143.726   4
   0  -2 -13 1434.91 139.898  30
   0   2 -13 1350.60 130.298  30
   0   2 -13 1462.75 143.733  26
   0  -2 -13 1683.46 131.089  26
   0   2 -13 1296.01 136.497  27
   0  -2 -13 1399.13 121.302  27
   0   2 -13 1258.72 128.407  11
   0  -2 -13 1407.33 137.661  16
   0   2 -13 1358.53 130.544  16
   0  -2 -14 31470.6 1306.19  28
   0   2 -14 32250.2 1310.32  28
   0   2 -14 30768.2 1297.12  29
   0   2 -14 33537.4 1337.22   3
   0  -2 -14 32328.5 1301.14   3
   0   2 -14 32128.3 1339.15   4
   0  -2 -14 34406.8 1320.15   4
   0   2 -14 32172.8 1301.47  27
   0  -2 -14 32196.6 1279.43  27
   0  -2 -14 33007.7 1299.09  16
   0   2 -14 32057.1 1289.54  16
   0  -2 -14 32932.9 1284.18  26
   0   2 -14 32085.1 1303.63  26
   0   2 -14 33809.6 1297.74  11
   0  -2 -14 34190.7 1304.71  30
   0   2 -14 32636.1 1293.20  30
   0  -2 -14 31324.1 1278.06  29
   0  -2 -15 623.298 87.8049   3
   0   2 -15 598.236 106.875   3
   0   2 -15 305.955 92.4089   4
   0  -2 -15 513.815 87.8407   4
   0  -2 -15 609.354 92.5526  16
   0   2 -15 496.967 82.7817  16
   0   2 -15 580.946 88.9711  27
   0   2 -15 485.920 88.1358  26
   0  -2 -15 459.595 71.2230  26
   0  -2 -15 605.461 72.1480  27
   0   2 -15 569.731 85.6015  29
   0  -2 -15 688.165 102.826  28
   0   2 -15 519.363 94.9086  28
   0  -2 -15 551.961 93.8183  30
   0   2 -15 574.067 88.1683  30
   0   2 -16 14176.5 570.978  26
   0   2 -16 13462.3 585.214   3
   0  -2 -16 13276.3 569.975   4
   0   2 -16 13151.6 565.484  27
   0   2 -16 12701.8 588.173   4
   0  -2 -16 13692.1 567.089  30
   0   2 -16 13251.3 559.344  30
   0   2 -17 158.626 62.1867   4
   0   2 -17 195.027 64.1366   3
   0   2 -17 163.543 48.9105  27
   0  -3   0 86.2157 39.0730   8
   0   3  -1 207.970 20.8232  31
   0  -3  -1 168.540 21.0444  31
   0  -3  -1 207.532 29.8822  36
   0  -3  -1 220.261 38.7003  35
   0  -3   1 158.432 44.6042   8
   0  -3  -1 168.139 22.1892   2
   0   3  -1 186.782 21.9628   2
   0  -3  -2 48887.1 1878.16   8
   0  -3   2 49425.0 1865.10   8
   0  -3  -2 50417.0 1870.71  35
   0  -3  -2 49318.8 1862.50  36
   0  -3  -2 48002.1 1857.58  31
   0   3  -2 48278.3 1856.18  31
   0  -3  -2 52736.4 1859.41   2
   0   3  -2 48724.0 1857.07   2
   0  -3   3 899.968 60.4368   8
   0  -3  -3 829.552 77.3694   8
   0  -3  -3 873.952 71.3312  36
   0  -3  -3 1096.92 84.8355  35
   0   3  -3 950.420 68.2759  31
   0  -3  -3 1056.40 73.5631  31
   0   3  -3 827.792 66.4837   2
   0  -3  -3 921.898 71.0864   2
   0   3  -4 21895.5 860.574   2
   0  -3  -4 22744.7 861.826   2
   0   3  -4 22849.0 859.411  31
   0  -3  -4 22894.5 863.530  31
   0  -3  -4 22371.7 874.739   6
   0  -3   4 20491.6 827.775   8
   0  -3  -4 22406.2 865.173   8
   0   3  -4 22415.5 869.369  33
   0  -3  -5 3596.03 194.651   6
   0  -3  -5 3826.85 193.315   8
   0  -3  -5 4225.31 205.553  31
   0   3  -5 3648.06 194.149  31
   0  -3  -5 3581.89 197.500   2
   0   3  -5 3631.21 200.174   2
   0  -3  -6 10148.7 460.931   2
   0   3  -6 10560.9 459.432   2
   0  -3  -6 10084.1 431.320   6
   0  -3  -7 6168.89 319.196   2
   0   3  -7 6092.74 318.577   2
   0   3  -8 8191.43 394.217   2
   0  -3  -8 7115.78 382.491   2
   0  -3  -9 1925.89 143.517   1
   0   3  -9 1830.22 140.926   1
   0  -3  -9 1731.10 166.559   2
   0   3  -9 2034.87 174.041   2
   0   3  -9 2100.35 162.972   4
   0   3 -10 15286.5 684.760  28
   0  -3 -10 16250.2 689.260  28
   0   3 -10 16013.9 687.121  29
   0  -3 -10 16854.5 696.730   1
   0   3 -10 16651.7 693.500   1
   0  -3 -10 16241.1 744.444   2
   0   3 -10 17097.2 749.112   2
   0   3 -10 15722.2 690.993  26
   0  -3 -10 15853.6 679.189   3
   0   3 -10 15813.8 685.754  27
   0  -3 -10 16489.2 685.378  16
   0   3 -10 15840.5 674.130  16
   0   3 -10 16654.8 719.183   4
   0  -3 -10 17101.2 692.198   4
   0   3 -10 15395.4 704.969   5
   0  -3 -11 1684.28 148.264  12
   0  -3 -11 1848.38 159.477   1
   0  -3 -11 1934.31 197.994   2
   0   3 -11 1787.97 186.689   2
   0   3 -11 2287.51 166.443   1
   0   3 -11 1731.51 152.945  28
   0   3 -11 2015.10 159.150  29
   0  -3 -11 1808.18 156.907  28
   0  -3 -11 1814.81 134.676  29
   0  -3 -11 1763.70 149.474  16
   0   3 -11 1758.23 140.632  16
   0  -3 -11 1864.03 130.944  27
   0   3 -11 2031.12 155.020  27
   0  -3 -11 1844.41 135.778  26
   0   3 -11 2008.50 161.114  26
   0  -3 -11 2132.70 153.732   3
   0  -3 -11 2263.25 162.133   4
   0   3 -11 1637.99 162.175   5
   0   3 -11 1711.41 148.643  11
   0  -3 -12 15454.2 654.220   4
   0   3 -12 14948.1 675.311   5
   0   3 -12 14887.5 717.656   2
   0  -3 -12 15548.1 720.992   2
   0  -3 -12 14898.1 642.085   3
   0  -3 -12 14347.0 642.415  16
   0   3 -12 14232.9 632.260  16
   0  -3 -12 14140.3 619.768  27
   0   3 -12 15863.0 656.625  27
   0   3 -12 14608.1 634.074  30
   0  -3 -12 15614.8 649.526  30
   0   3 -12 14503.4 651.700  26
   0  -3 -12 15440.6 628.717  26
   0   3 -12 14091.8 643.858  11
   0  -3 -12 14325.8 623.097  29
   0   3 -12 14828.6 650.500  29
   0   3 -12 14564.6 652.092  28
   0  -3 -12 14687.9 652.277  28
   0  -3 -13 505.108 112.287  10
   0  -3 -13 435.681 90.4354  30
   0   3 -13 307.441 80.5705  30
   0   3 -13 357.987 90.4622  29
   0  -3 -13 339.394 68.7902  29
   0   3 -13 536.691 92.5259  16
   0  -3 -13 548.136 100.260  16
   0   3 -13 404.082 105.695  28
   0  -3 -13 333.539 93.7124  28
   0   3 -13 497.668 99.3787  27
   0  -3 -13 429.311 73.1476  27
   0  -3 -13 447.967 74.5476  26
   0   3 -13 533.690 100.337  26
   0   3 -13 463.518 91.5088  11
   0  -3 -13 440.249 91.5303   3
   0  -3 -13 561.113 96.5007   4
   0  -3 -14 3178.89 202.803   4
   0  -3 -14 3286.50 205.113  30
   0   3 -14 2982.73 189.728  30
   0  -3 -14 2966.36 174.467  29
   0  -3 -14 3146.06 197.824  16
   0   3 -14 3168.74 191.915  16
   0   3 -14 3204.64 207.281  27
   0  -3 -14 3240.30 178.335  27
   0  -3 -14 3207.93 197.086   3
   0   3 -14 3222.60 210.778  26
   0  -3 -14 3044.69 182.476  26
   0  -3 -14 2870.65 212.861  10
   0   3 -14 2886.18 197.586  11
   0  -3 -14 3313.36 212.499  28
   0   3 -14 3014.19 209.136  28
   0   3 -14 2816.08 198.493  29
   0   3 -15 3265.07 228.404   3
   0  -3 -15 3126.17 193.675   3
   0  -3 -15 3596.95 205.052   4
   0  -3 -15 3695.33 206.151  16
   0   3 -15 3191.73 188.065  16
   0   3 -15 3591.02 213.627  26
   0   3 -15 3434.65 209.692  28
   0  -3 -15 3527.42 209.207  28
   0   3 -15 3164.40 201.989  27
   0   3 -15 3419.08 204.244  29
   0   3 -15 3489.24 196.680  30
   0  -3 -15 3539.76 204.908  30
   0   3 -16 8069.53 368.191  26
   0   3 -16 7790.49 384.894   3
   0   3 -16 7979.34 364.957  27
   0   3 -16 7307.40 383.934   4
   0  -3 -16 8145.38 361.455  30
   0   3 -16 8182.83 355.867  30
   0   3 -17 1082.94 101.664   4
   0   3 -17 1148.85 100.466   3
   0   3 -17 1028.76 88.8399  27
   0   3 -17 928.268 87.2650  26
   0  -4   0 6535.77 295.361   8
   0  -4   1 755.685 77.4905   8
   0   4  -1 650.921 37.2981   2
   0  -4  -1 776.268 38.8288   2
   0  -4  -1 737.537 51.7483  36
   0  -4   2 37880.6 1417.98   8
   0  -4  -2 36527.9 1430.21   8
   0  -4  -2 36166.4 1412.40  35
   0  -4  -2 37375.8 1404.44  36
   0   4  -2 35811.6 1394.73   2
   0  -4  -2 38127.7 1396.43   2
   0   4  -3 25729.5 958.423  33
   0  -4  -3 24374.7 941.890  31
   0   4  -3 23417.7 937.612  31
   0  -4  -3 24343.7 967.222   8
   0  -4   3 24444.2 945.774   8
   0  -4  -3 23936.4 947.960  36
   0  -4  -3 25003.3 960.646  35
   0  -4  -3 25489.0 942.432   2
   0   4  -3 23471.9 939.309   2
   0   4  -4 1505.85 110.537  33
   0  -4  -4 1376.15 97.5303  31
   0   4  -4 1604.50 98.0466  31
   0  -4   4 1454.34 86.5474   8
   0  -4  -4 1308.30 106.319   8
   0  -4  -4 1438.87 113.594  35
   0  -4  -4 1548.21 100.281   2
   0   4  -4 1503.88 99.9401   2
   0  -4  -5 26333.8 1116.39   8
   0   4  -5 29021.6 1127.70  33
   0  -4  -5 29503.7 1114.37   2
   0   4  -5 28365.0 1113.14   2
   0  -4  -5 28176.4 1132.65   6
   0  -4  -6 20481.6 872.409   6
   0  -4  -6 21229.5 871.843   8
   0  -4  -6 22112.5 877.008   2
   0   4  -6 22238.0 879.295   2
   0   4  -7 38.5894 73.8697   2
   0  -4  -7 19.0392 71.5466   2
   0  -4  -7 49.2168 52.2900   6
   0  -4  -8 8674.67 431.531   2
   0   4  -8 9187.38 441.582   2
   0  -4  -9 18561.1 768.313   3
   0   4  -9 19030.7 782.723   1
   0  -4  -9 19284.0 828.802   2
   0  -4  -9 19271.5 782.320   1
   0   4  -9 18190.9 827.221   2
   0   4  -9 18925.1 806.198   4
   0   4 -10 2291.51 196.352   2
   0   4 -10 2299.32 163.087   1
   0  -4 -10 2339.84 164.834   1
   0  -4 -10 2232.13 195.530   2
   0  -4 -10 2377.51 155.076   4
   0   4 -10 2345.76 186.186   4
   0   4 -10 1730.07 166.235   5
   0  -4 -10 2104.35 157.095  28
   0   4 -10 1957.73 154.775  28
   0  -4 -10 1961.78 146.752   3
   0  -4 -10 1654.71 146.963  16
   0   4 -10 2177.05 147.008  16
   0   4 -10 2222.42 164.677  26
   0   4 -11 5206.56 272.007  16
   0  -4 -11 5466.21 285.868  16
   0   4 -11 5579.76 294.456   1
   0  -4 -11 5734.07 297.279   1
   0  -4 -11 5334.85 338.725   2
   0   4 -11 5332.50 338.761   2
   0  -4 -11 5214.41 274.025   3
   0  -4 -11 5218.74 276.255   4
   0   4 -11 5532.29 318.696   4
   0   4 -11 4960.81 306.369   5
   0   4 -11 5001.61 270.156  30
   0  -4 -11 5387.45 284.486  30
   0  -4 -11 5340.66 288.017  28
   0   4 -11 5153.61 285.760  28
   0  -4 -11 5223.07 261.780  26
   0   4 -11 5174.78 292.923  26
   0   4 -11 5257.03 289.448  11
   0  -4 -11 4820.40 285.383  12
   0  -4 -12 6350.42 334.529  28
   0   4 -12 6658.25 340.887  28
   0   4 -12 6146.97 334.534  29
   0  -4 -12 6444.24 308.642  26
   0   4 -12 6488.03 341.843  26
   0  -4 -12 6307.09 300.794  27
   0   4 -12 6100.61 332.112  27
   0  -4 -12 6391.94 321.147   3
   0   4 -12 6147.10 333.246  11
   0   4 -12 5849.54 312.514  16
   0  -4 -12 6580.44 329.869  16
   0  -4 -12 6434.48 328.013  30
   0   4 -12 6293.00 316.564  30
   0   4 -12 6518.77 364.565   5
   0   4 -12 6615.36 365.923   4
   0  -4 -12 6709.14 326.969   4
   0   4 -13 755.152 121.772  26
   0   4 -13 1091.78 141.295   4
   0  -4 -13 869.195 105.877   3
   0  -4 -13 921.646 106.216   4
   0  -4 -13 953.125 113.222  16
   0   4 -13 889.681 103.139  16
   0  -4 -13 761.989 114.392  28
   0   4 -13 943.111 122.707  28
   0   4 -13 849.348 116.166  29
   0  -4 -13 797.023 82.3968  27
   0   4 -13 679.725 108.795  27
   0  -4 -13 692.910 84.6935  26
   0   4 -13 817.043 117.240  11
   0   4 -13 748.151 98.1027  30
   0  -4 -13 871.067 110.688  30
   0  -4 -14 13427.3 568.213   3
   0  -4 -14 13323.7 569.165   4
   0  -4 -14 14188.5 577.426  16
   0   4 -14 12600.4 557.135  16
   0   4 -14 12648.3 580.806  27
   0  -4 -14 13870.5 578.402  30
   0   4 -14 12623.3 560.709  30
   0   4 -14 13417.3 586.024  28
   0  -4 -14 13452.6 582.465  28
   0   4 -14 12667.0 581.260  29
   0   4 -14 13346.3 585.254  11
   0  -4 -14 11930.6 595.200  10
   0   4 -14 12714.4 588.311  26
   0   4 -15 398.614 81.0325  27
   0   4 -15 434.684 85.8808  26
   0   4 -15 342.515 72.1250  30
   0  -4 -15 354.296 77.0666  30
   0   4 -15 400.754 85.6368  29
   0   4 -15 338.443 86.5252  28
   0  -4 -15 351.360 80.4707  28
   0   4 -15 180.779 95.4515   3
   0  -4 -16 4182.22 220.084  30
   0   4 -16 4278.35 214.998  30
   0   4 -16 4508.12 259.691   3
   0   4 -16 4372.45 231.835  27
   0   4 -16 4943.20 244.609  26
   0   4 -17 2510.22 162.988   3
   0   4 -17 2703.16 153.791  26
   0   4 -17 2569.10 150.664  27
   0  -5   0 13.4359 51.7446   8
   0  -5  -1 41818.7 1592.74  36
   0  -5   1 41684.6 1628.22   8
   0  -5  -1 43673.2 1639.23   8
   0  -5   2 70673.0 2707.82   8
   0  -5  -2 70854.1 2684.57  36
   0  -5  -2 73673.9 2696.16  35
   0   5  -2 69003.6 2668.30   2
   0  -5  -2 73361.5 2670.09   2
   0  -5  -3 608.865 74.4619  35
   0  -5  -3 713.687 67.3621  36
   0  -5  -3 588.103 81.5303   8
   0  -5   3 602.907 67.9890   8
   0  -5  -3 605.706 56.3163   2
   0   5  -3 661.155 55.9646   2
   0   5  -4 38000.6 1500.13   2
   0  -5  -4 39515.9 1501.62   2
   0  -5  -4 40610.9 1530.65  35
   0  -5  -4 37484.0 1510.06  36
   0  -5  -4 38408.8 1536.01   8
   0  -5   4 40066.4 1504.81   8
   0   5  -4 40646.5 1527.95  33
   0   5  -5 14972.4 618.667  33
   0  -5  -5 13894.0 616.375   8
   0   5  -5 14357.4 594.199   2
   0  -5  -5 14111.7 592.915   2
   0  -5  -6 8968.31 422.869   6
   0  -5  -6 8393.62 409.296   8
   0   5  -6 8740.03 399.374   2
   0  -5  -6 8493.49 397.848   2
   0   5  -7 8918.42 411.268   2
   0  -5  -7 8523.43 406.294   2
   0  -5  -7 8343.72 404.010   6
   0  -5  -8 6001.57 331.475   2
   0   5  -8 6832.54 344.925   2
   0  -5  -9 1568.97 126.741   1
   0   5  -9 1211.21 112.630   1
   0  -5  -9 1306.83 143.162   2
   0   5  -9 1422.28 145.638   2
   0   5  -9 1486.90 141.353   4
   0   5  -9 1218.23 132.523   5
   0  -5  -9 1377.68 110.741   3
   0  -5 -10 11733.9 503.625   3
   0   5 -10 11430.4 515.538  28
   0   5 -10 11233.5 519.694  29
   0  -5 -10 12040.7 517.285  28
   0   5 -10 11425.6 528.246  26
   0  -5 -10 12452.5 522.151   1
   0  -5 -10 12935.1 576.284   2
   0   5 -10 12060.5 522.433   1
   0   5 -10 11934.1 571.928   2
   0   5 -10 11370.2 542.421   4
   0   5 -10 11004.9 542.355   5
   0  -5 -10 12065.7 503.744   4
   0   5 -10 10967.7 517.254  27
   0   5 -10 11369.5 500.067  16
   0  -5 -10 10780.7 506.997  16
   0  -5 -10 10611.6 528.805  12
   0   5 -11 795.842 124.512   5
   0   5 -11 740.193 95.4668  30
   0  -5 -11 657.023 100.196  30
   0   5 -11 793.841 113.419  11
   0  -5 -11 954.688 96.4100   4
   0  -5 -11 826.221 99.3255   3
   0   5 -11 994.987 137.239   4
   0  -5 -11 718.975 80.5528  26
   0  -5 -11 986.087 127.570  12
   0   5 -11 749.670 129.806   2
   0  -5 -11 844.646 137.512   2
   0   5 -11 731.870 112.310  29
   0  -5 -11 1002.80 112.405  16
   0   5 -11 742.901 91.5077  16
   0  -5 -11 687.582 99.9494  28
   0   5 -11 791.384 106.851  28
   0   5 -11 779.626 118.470  26
   0  -5 -12 7991.48 396.802   3
   0  -5 -12 8651.98 415.643  28
   0   5 -12 8647.84 419.866  28
   0  -5 -12 8490.05 407.402  16
   0   5 -12 8653.70 397.071  16
   0   5 -12 8331.28 430.001  26
   0  -5 -12 8163.43 382.738  26
   0  -5 -12 8555.30 410.893  30
   0   5 -12 8363.07 396.113  30
   0   5 -12 8513.57 447.900   4
   0  -5 -12 9107.70 400.810   4
   0   5 -12 9337.92 459.720   5
   0   5 -12 9180.45 431.409  11
   0  -5 -13 12510.0 553.033   3
   0  -5 -13 12761.4 551.243   4
   0  -5 -13 13699.5 575.840  28
   0   5 -13 12403.4 570.825  28
   0   5 -13 13655.5 611.190   4
   0   5 -13 12973.5 608.176   5
   0   5 -13 12449.8 584.358  26
   0   5 -13 12257.2 545.035  16
   0  -5 -13 12477.0 557.788  16
   0   5 -13 12878.8 582.889  11
   0  -5 -13 12893.0 562.355  30
   0   5 -13 12446.9 549.138  30
   0   5 -14 706.995 108.563  11
   0  -5 -14 595.221 91.1458  30
   0   5 -14 303.189 74.7347  30
   0   5 -14 467.146 101.940  26
   0   5 -14 435.586 93.8552  28
   0  -5 -14 584.574 96.8243  28
   0   5 -14 566.279 82.4533  16
   0  -5 -14 548.192 86.3268  16
   0  -5 -14 457.636 117.525  10
   0  -5 -14 595.210 79.9467   4
   0   5 -14 563.302 117.741   4
   0   5 -15 5037.88 279.517  26
   0   5 -15 4670.61 283.657   4
   0   5 -15 5132.62 246.074  30
   0  -5 -15 5142.09 253.331  30
   0   5 -15 4761.58 262.868  29
   0   5 -15 5161.50 272.710  11
   0   5 -15 4767.68 266.160  27
   0   5 -16 7394.82 346.684  26
   0   5 -16 6665.17 347.317   4
   0   5 -16 7237.71 368.180   3
   0   5 -16 7284.29 336.606  27
   0   5 -17-32.1570 54.3745  26
   0   5 -17 27.8294 46.3466  27
   0   5 -17 70.2080 68.2210   3
   0  -6   0 79427.7 3032.69   8
   0  -6  -1 19173.7 757.750  36
   0  -6   1 19965.3 805.007   8
   0  -6  -1 19899.2 810.888   8
   0  -6  -2 69413.0 2645.25  35
   0  -6  -2 68936.3 2634.45  36
   0  -6   2 72209.5 2671.01   8
   0  -6  -3 41147.9 1607.85  35
   0  -6  -3 41218.1 1595.84  36
   0   6  -3 39151.8 1574.91   2
   0  -6  -3 43845.5 1578.58   2
   0  -6  -3 41507.5 1640.00   8
   0  -6   3 43671.1 1619.38   8
   0   6  -4 773.231 73.6403   2
   0  -6  -4 766.451 75.5896   2
   0  -6  -4 628.092 77.5249  36
   0  -6  -4 614.624 97.1102  35
   0   6  -4 798.760 101.915  33
   0  -6   4 798.364 88.8306   8
   0  -6  -4 732.353 110.881   8
   0   6  -5 27040.1 1069.99  33
   0  -6  -5 25957.6 1077.88   8
   0  -6   5 26406.8 1028.99   8
   0  -6  -5 25963.0 1032.81   2
   0   6  -5 25638.6 1031.99   2
   0  -6  -6 29654.2 1232.84   8
   0   6  -6 31165.8 1236.10  33
   0   6  -6 29799.2 1199.27   2
   0  -6  -6 30359.1 1198.50   2
   0  -6  -6 30583.6 1247.20   6
   0  -6  -7 154.966 71.6339   8
   0  -6  -7 198.126 85.3609   6
   0  -6  -7 220.564 76.8687   2
   0   6  -7 219.460 74.2928   2
   0   6  -8 33306.5 1402.01   5
   0   6  -8 35435.6 1411.47   2
   0  -6  -8 36561.0 1411.25   2
   0   6  -9 6998.73 356.373  27
   0  -6  -9 7211.24 340.153   3
   0   6  -9 7567.20 378.679   4
   0   6  -9 7834.75 388.987   5
   0  -6  -9 8059.81 397.964   2
   0  -6  -9 7479.09 351.123   1
   0   6  -9 7417.01 392.659   2
   0   6  -9 7317.44 353.347   1
   0   6 -10 3530.87 231.322   4
   0  -6 -10 3171.35 177.911   4
   0   6 -10 2949.84 224.369   5
   0  -6 -10 3198.74 232.283   2
   0   6 -10 2909.02 228.300   2
   0  -6 -10 2934.34 181.404   3
   0   6 -10 3341.34 185.717  16
   0  -6 -10 2881.97 187.025  16
   0  -6 -10 3253.31 195.985  28
   0   6 -10 3171.35 205.106  29
   0   6 -10 3210.05 198.049  28
   0   6 -10 2912.28 199.404  27
   0  -6 -10 3093.89 169.197  26
   0  -6 -10 3079.01 221.995  12
   0  -6 -10 2985.94 189.092  30
   0   6 -10 2979.76 179.983  30
   0   6 -11 4358.82 247.464  28
   0  -6 -11 4124.16 239.730  28
   0   6 -11 4288.38 257.006  29
   0  -6 -11 4302.09 224.277   4
   0  -6 -11 4457.55 232.328   3
   0   6 -11 3973.42 225.356  30
   0  -6 -11 4139.88 237.937  30
   0   6 -11 4149.22 251.045  27
   0   6 -11 4660.62 278.366   4
   0   6 -11 4249.71 276.235   5
   0  -6 -11 4002.75 234.928  16
   0   6 -11 4314.12 227.844  16
   0   6 -12 12009.3 549.874  28
   0   6 -12 12485.6 562.437  29
   0  -6 -12 12529.6 547.183  28
   0   6 -12 11415.4 566.421  26
   0   6 -12 11753.2 555.848  27
   0  -6 -12 12283.6 523.964   4
   0   6 -12 12588.8 572.017  11
   0  -6 -12 11963.6 536.956  16
   0   6 -12 12355.4 527.464  16
   0   6 -12 12043.4 527.725  30
   0  -6 -12 12057.1 539.010  30
   0   6 -12 13001.8 587.925   4
   0   6 -12 12723.9 598.266   5
   0   6 -13 339.004 96.6364  26
   0  -6 -13 271.365 76.5243  30
   0   6 -13 257.093 72.0406  30
   0   6 -13 270.330 102.062   5
   0   6 -13 325.876 90.9930  29
   0   6 -13 235.328 65.6927  16
   0  -6 -13 315.575 73.9743  16
   0   6 -13 229.796 106.445   4
   0   6 -13 383.595 95.9146  27
   0   6 -13 355.406 98.7958  11
   0  -6 -13 233.055 83.9993  28
   0   6 -13 119.634 75.5730  28
   0   6 -14 11060.7 534.020  26
   0  -6 -14 11496.7 497.354  30
   0   6 -14 10806.0 485.106  30
   0  -6 -14 11743.3 506.164  28
   0   6 -14 12239.8 516.799  28
   0  -6 -14 11350.0 552.080  10
   0   6 -14 11888.3 536.135  11
   0   6 -14 10856.7 536.552   4
   0  -6 -15 1101.27 98.9599  30
   0   6 -15 1321.04 99.1641  30
   0   6 -15 1449.85 131.434  11
   0   6 -15 1267.29 133.670  26
   0   6 -15 1258.57 134.926   4
   0   6 -16 4639.83 259.297   4
   0   6 -16 4798.75 283.673   3
   0   6 -16 5448.07 273.113  26
   0   6 -17 3355.07 215.671   3
   0   6 -17 3648.66 201.670   4
   0   6 -17 4664.14 209.187  27
   0   6 -17 4896.59 228.662  26
   0  -7   0 51.4218 75.3210   8
   0  -7   1 8972.70 423.315   8
   0  -7  -1 8745.28 427.300   8
   0  -7  -1 8845.67 368.595  36
   0  -7   2 83918.5 3197.67   8
   0  -7  -2 82505.3 3162.43  35
   0  -7  -2 84313.4 3151.94  36
   0  -7  -3 640.233 77.8346  36
   0  -7  -3 768.320 100.110  35
   0  -7   3 550.779 93.1571   8
   0  -7  -3 787.927 129.687   8
   0  -7  -4 41978.3 1651.76   8
   0  -7   4 41466.0 1611.07   8
   0  -7  -4 41037.4 1595.62  36
   0  -7  -4 41600.1 1612.22  35
   0   7  -4 39127.0 1567.66   2
   0  -7  -4 41856.9 1570.69   2
   0   7  -4 42382.2 1630.05  33
   0  -7  -5 15348.5 696.870   8
   0  -7   5 14601.6 645.331   8
   0  -7  -5 15247.0 674.560  35
   0   7  -5 15213.0 633.214   2
   0  -7  -5 16348.5 635.217   2
   0   7  -5 16017.2 686.718  33
   0   7  -6 4542.23 244.745   2
   0  -7  -6 4973.82 245.966   2
   0   7  -6 5143.37 293.614  33
   0  -7  -6 4638.38 295.764   6
   0  -7  -6 4394.95 285.895   8
   0  -7  -7 23154.5 1034.16   6
   0  -7  -7 23939.8 1027.86   8
   0  -7  -7 23940.2 980.439   2
   0   7  -7 24965.6 988.750   2
   0   7  -8 1092.60 129.334   5
   0   7  -8 1148.00 123.099   2
   0  -7  -8 1092.89 120.241   2
   0   7  -8 1068.72 114.920   4
   0   7  -9 5499.16 288.473  27
   0  -7  -9 4956.56 308.058  12
   0  -7  -9 5429.52 308.125  22
   0   7  -9 5767.22 293.688  29
   0   7  -9 5590.90 317.390   2
   0  -7  -9 5262.96 309.185   2
   0   7  -9 5448.82 316.172   5
   0   7  -9 5560.21 302.620   4
   0   7 -10 30139.1 1161.18  16
   0  -7 -10 28333.7 1165.97  16
   0   7 -10 30232.8 1197.36  27
   0  -7 -10 27829.6 1165.82  30
   0   7 -10 30052.0 1162.48  30
   0   7 -10 29419.5 1228.07   5
   0   7 -10 29571.6 1215.06   4
   0   7 -10 29987.0 1182.63  28
   0   7 -10 30473.9 1199.22  29
   0  -7 -10 29487.8 1173.33  28
   0  -7 -10 29014.3 1225.18  12
   0   7 -11 5661.64 303.192  29
   0  -7 -11 5189.12 277.457  28
   0   7 -11 5361.73 283.940  28
   0   7 -11 5050.73 318.875   5
   0   7 -11 5480.62 314.578   4
   0   7 -11 5155.96 295.108  27
   0  -7 -11 5071.56 269.265  30
   0   7 -11 5267.04 262.984  30
   0   7 -11 5414.57 263.202  16
   0  -7 -11 4997.47 266.140  16
   0  -7 -11 5122.66 330.012   9
   0   7 -12 15523.7 653.721  30
   0  -7 -12 15817.1 663.139  30
   0   7 -12 14590.8 686.461  27
   0   7 -12 15219.7 722.098   5
   0   7 -12 16187.0 714.959   4
   0  -7 -12 16656.2 674.508  28
   0   7 -12 17029.6 685.186  28
   0   7 -12 16165.9 696.118  29
   0   7 -12 15465.9 710.138  11
   0   7 -12 15238.2 649.920  16
   0  -7 -12 15608.4 660.616  16
   0   7 -13 12693.3 558.947  30
   0  -7 -13 13564.0 570.834  30
   0   7 -13 12171.6 594.158  27
   0   7 -13 13124.4 633.872   5
   0   7 -13 13270.7 618.378   4
   0   7 -13 13286.4 600.029  29
   0  -7 -13 14827.8 586.687  28
   0   7 -13 14855.3 595.333  28
   0   7 -13 13030.8 618.748  11
   0  -7 -13 13143.9 567.124  16
   0   7 -13 13378.4 560.349  16
   0   7 -14 686.588 117.794  11
   0   7 -14 706.589 113.363   4
   0   7 -14 920.411 116.229  27
   0   7 -14 761.110 121.731  26
   0  -7 -14 835.253 87.7890  30
   0   7 -14 638.947 76.6835  30
   0   7 -14 766.849 108.375  29
   0   7 -15 3340.05 206.491  29
   0   7 -15 4050.30 237.454  26
   0   7 -15 4036.50 236.914  11
   0   7 -15 3576.89 213.104  27
   0   7 -15 3498.48 221.337   4
   0   7 -16 7512.40 352.292   4
   0   7 -16 6689.31 371.737   3
   0   7 -17 321.751 55.3360   4
   0   7 -17 429.296 82.4441  26
   0  -8   0 92571.4 3559.28   8
   0  -8   1 27412.5 1111.00   8
   0  -8  -1 27312.8 1121.48   8
   0  -8  -1 26273.3 1039.36  36
   0  -8   2 70893.3 2811.88   8
   0  -8  -2 71685.6 2764.57  35
   0  -8  -2 74503.0 2756.59  36
   0  -8  -3 39690.4 1608.40   8
   0  -8   3 39364.7 1579.09   8
   0  -8  -3 39368.8 1536.85  36
   0  -8  -3 40106.5 1550.77  35
   0  -8  -4 54.3413 60.8836  36
   0  -8  -4 66.7868 83.8402  35
   0   8  -4 110.946 90.8681  33
   0  -8  -4-29.5593 96.7982   8
   0  -8   4 10.6934 78.8281   8
   0   8  -5 12002.4 550.130  33
   0  -8  -5 11569.7 527.587  35
   0  -8   5 10543.2 507.263   8
   0  -8  -5 11640.5 563.945   8
   0   8  -6 41207.9 1635.85   2
   0  -8  -6 43711.2 1636.39   2
   0   8  -6 44183.2 1711.97  33
   0  -8  -6 41207.8 1717.92   8
   0  -8  -6 39707.4 1718.56   6
   0  -8  -7 86.5997 87.8856   6
   0  -8  -7 16.8398 81.8157   8
   0   8  -7 72.6177 52.6614   2
   0   8  -8 27987.7 1137.65   4
   0  -8  -9 18558.2 848.861  12
   0  -8  -9 19859.1 850.340  22
   0   8  -9 19826.0 819.400  29
   0   8  -9 19248.1 817.398  27
   0   8  -9 20250.4 833.519   4
   0   8  -9 18840.5 847.834   5
   0  -8 -10 1424.11 155.759  22
   0   8 -10 1085.12 131.777  26
   0   8 -10 1128.72 139.410   4
   0   8 -10 1038.53 125.135  29
   0   8 -10 1197.09 122.803  27
   0   8 -10 1146.99 96.8560  30
   0   8 -10 1298.73 155.493   5
   0  -8 -10 1074.12 104.914  28
   0   8 -10 1206.99 99.2210  16
   0   8 -11 8775.92 417.653  28
   0   8 -11 9074.43 441.331  29
   0  -8 -11 9096.12 411.733  28
   0  -8 -11 9138.33 403.007  30
   0   8 -11 9327.12 398.089  30
   0   8 -11 8586.73 435.638  27
   0   8 -11 8910.35 450.343  26
   0  -8 -11 8551.39 397.192  16
   0   8 -11 9156.89 394.866  16
   0   8 -11 9407.69 455.236   4
   0   8 -11 8717.02 467.274   5
   0  -8 -12 987.235 153.513   9
   0   8 -12 903.430 130.656   4
   0   8 -12 822.326 122.304  29
   0   8 -12 1093.24 149.748  11
   0   8 -12 853.645 104.737  28
   0  -8 -12 906.064 101.325  28
   0   8 -12 819.317 118.601  27
   0   8 -12 1035.90 92.2275  16
   0  -8 -12 852.987 90.8688  16
   0   8 -12 895.073 89.4549  30
   0  -8 -12 745.249 92.3111  30
   0   8 -12 1041.98 153.588   5
   0   8 -13 1967.76 164.491  29
   0   8 -13 2268.54 177.714   4
   0   8 -13 2057.12 191.881   5
   0   8 -13 2090.60 168.224  27
   0   8 -13 1937.75 127.922  30
   0  -8 -13 1874.50 132.074  30
   0   8 -13 2113.76 193.193  11
   0   8 -14 10149.0 475.321   4
   0   8 -14 10020.7 496.099  11
   0   8 -14 9696.27 463.302  27
   0   8 -14 10524.9 468.198  29
   0   8 -15 1348.56 143.721  11
   0   8 -15 1646.68 122.641  27
   0   8 -15 1376.05 118.752  29
   0   8 -15 1049.63 115.757   4
   0   8 -15 1333.98 137.619  26
   0   8 -16 4736.41 241.452   4
   0   8 -16 4397.96 264.246   3
   0   8 -16 4929.53 242.118  27
   0   8 -17 6789.89 299.624   4
   0   8 -17 6017.63 311.180   3
   0  -9   0 29.2217 108.396   8
   0  -9  -1 25839.0 1114.37   8
   0  -9   1 26743.1 1103.73   8
   0  -9  -1 24668.8 1016.44  36
   0  -9  -1 27455.4 1035.56  35
   0  -9   2 57344.2 2303.26   8
   0  -9  -2 56307.6 2242.63  35
   0  -9  -2 60868.9 2235.86  36
   0  -9  -3 7520.60 429.222   8
   0  -9   3 7610.93 406.932   8
   0  -9  -3 7694.97 361.697  36
   0  -9  -3 8357.36 379.974  35
   0  -9   4 35375.8 1434.32   8
   0  -9  -4 35631.8 1480.77   8
   0   9  -4 34513.3 1454.36  33
   0  -9  -4 35813.8 1414.18  35
   0  -9  -4 35173.8 1394.62  36
   0  -9   5 35920.2 1488.25   8
   0  -9  -5 36372.4 1548.49   8
   0   9  -5 39079.2 1533.76  33
   0  -9  -5 37293.6 1493.21  35
   0   9  -6 2704.34 202.569   5
   0  -9  -6 3567.18 271.254   6
   0   9  -6 3508.10 250.849  33
   0  -9  -6 3277.35 265.951   8
   0  -9  -7 28895.7 1253.84   6
   0  -9  -7 29211.4 1257.46   8
   0   9  -7 28699.1 1191.54   5
   0  -9  -8 305.974 96.0147  22
   0   9  -8 222.649 70.2153  29
   0  -9  -8 215.326 96.4487  12
   0   9  -8 326.039 77.4832  27
   0   9  -8 366.063 86.1842   4
   0   9  -9 12788.3 557.688  27
   0  -9  -9 12597.8 592.618  22
   0   9  -9 13012.1 558.773  29
   0   9  -9 12974.1 569.510   4
   0   9  -9 11830.2 566.682  19
   0  -9  -9 10749.3 578.499  12
   0   9 -10 31914.4 1285.72  27
   0  -9 -10 31991.9 1326.72  22
   0   9 -10 30354.9 1297.10  26
   0   9 -10 31616.2 1297.02   4
   0   9 -10 32046.8 1325.93   5
   0   9 -10 32765.8 1288.12  29
   0  -9 -11 339.307 66.6710  28
   0   9 -11 342.013 95.6042  29
   0   9 -11 252.388 98.3734  26
   0   9 -11 306.946 115.723   5
   0   9 -11 357.802 97.7971  27
   0   9 -11 133.182 55.3519  30
   0   9 -11 282.454 95.6392   4
   0   9 -12 16613.6 742.302  26
   0   9 -12 17547.3 724.864  29
   0   9 -12 16905.8 721.009  27
   0   9 -12 15802.2 753.289   5
   0   9 -12 17871.9 737.350   4
   0  -9 -12 14994.9 763.339   9
   0   9 -12 16158.7 665.805  30
   0   9 -13 14703.0 641.857   4
   0   9 -13 13926.5 667.563   5
   0   9 -13 14256.0 632.658  27
   0   9 -13 14813.2 635.929  29
   0   9 -13 14181.2 677.994  11
   0   9 -14 8.98434 67.0840  27
   0   9 -14-66.3539 75.1781   4
   0   9 -14 171.388 109.341  11
   0   9 -14 53.0448 68.5040  29
   0   9 -15 11822.6 524.203  11
   0   9 -15 10209.4 468.103   4
   0   9 -15 10687.6 469.993  27
   0   9 -16 1279.58 97.8026   4
   0   9 -16 1527.06 105.600  27
   0   9 -16 1414.73 127.308  26
   0   9 -17 183.612 37.1169  26
   0   9 -17 216.090 34.9399  27
   0 -10   0 82697.4 2870.98   8
   0 -10   0 69472.2 2731.77  36
   0 -10   1 9608.20 515.474   8
   0 -10  -1 9590.48 524.940   8
   0 -10  -1 9827.91 427.845  36
   0 -10  -1 10159.8 443.557  35
   0 -10  -2 11627.9 602.408   8
   0 -10   2 12240.6 585.115   8
   0 -10  -2 11267.6 514.057  35
   0 -10  -2 11792.1 503.520  36
   0 -10   3 52704.9 2122.40   8
   0 -10  -3 53913.2 2068.33  35
   0 -10  -3 52574.1 2049.06  36
   0 -10  -4 136.421 59.8768  36
   0 -10  -4 170.335 73.9991  35
   0 -10  -4 201.965 114.705   8
   0  10  -4 168.124 99.6853  33
   0 -10   4 211.777 95.0429   8
   0  10  -5 29019.5 1238.04   5
   0 -10  -5 31682.7 1266.28  35
   0  10  -5 33651.7 1319.10  33
   0 -10  -5 31981.3 1343.67   8
   0 -10   5 28835.6 1263.71   8
   0  10  -6 23432.7 959.653   5
   0 -10  -6 22945.7 1041.68   8
   0 -10  -6 21005.9 1025.48   6
   0  10  -6 22428.5 1011.30  33
   0 -10  -7 960.591 129.299  12
   0  10  -7 821.963 131.545   5
   0 -10  -7 999.510 161.157   6
   0  10  -7 804.014 139.341  33
   0 -10  -7 840.093 154.420   8
   0 -10  -7 744.217 122.408  22
   0  10  -8 16892.8 699.795  29
   0 -10  -8 16847.5 752.822  22
   0  10  -8 15738.5 719.701  19
   0  10  -8 16330.9 701.459  27
   0  10  -8 16943.2 747.665   5
   0  10  -8 15994.1 706.619   4
   0  10  -9 17118.6 723.555  29
   0  10  -9 16750.3 724.196  27
   0  10  -9 15792.0 745.189  19
   0  10  -9 16914.8 733.510   4
   0 -10  -9 17844.9 778.744  22
   0  10 -10 779.209 110.084  29
   0  10 -10 742.183 108.825  27
   0  10 -10 893.653 134.059  19
   0 -10 -10 1005.62 146.707  22
   0  10 -10 798.303 124.545  26
   0  10 -10 850.643 117.282   4
   0  10 -11 30416.9 1248.91  27
   0  10 -11 30717.6 1274.13  26
   0  10 -11 31698.4 1251.57  29
   0  10 -11 30113.6 1254.53   4
   0  10 -11 31066.5 1294.37   5
   0  10 -12 44.4010 73.3104   4
   0  10 -12 21.2980 76.4072  27
   0  10 -12 119.937 96.5386   5
   0 -10 -12-56.5048 134.181   9
   0  10 -12 66.2446 88.2091  26
   0  10 -12 52.1918 81.8520  29
   0  10 -13 10699.3 533.429  11
   0  10 -13 10535.9 478.921  27
   0  10 -13 9998.33 477.242   4
   0  10 -13 10558.2 516.982   5
   0  10 -13 9933.09 499.348  26
   0  10 -13 10836.9 481.142  29
   0  10 -14 6812.53 386.141  11
   0  10 -14 6740.01 319.204  27
   0  10 -14 6101.01 311.597   4
   0  10 -14 6300.83 312.766  29
   0  10 -14 6118.44 335.695  26
   0  10 -15 428.601 69.7885  27
   0  10 -15 408.612 104.556  11
   0  10 -15 474.942 70.6285   4
   0  10 -16 3622.28 178.916  27
   0  10 -16 3502.03 169.098   4
   0 -11   0-19.9094 103.763   8
   0 -11   0-30.8215 45.1454  36
   0 -11  -1 80668.5 3014.59  35
   0 -11  -1 75331.4 2991.06  36
   0 -11  -1 81346.9 3131.20   8
   0 -11   1 83175.6 3125.02   8
   0 -11   2 1693.41 197.168   8
   0 -11  -2 2129.99 159.593  35
   0 -11  -2 2073.00 141.062  36
   0 -11  -2 2205.05 232.826   8
   0 -11  -3 2685.37 178.503  36
   0 -11  -3 3164.92 205.016  35
   0 -11   3 3489.15 257.039   8
   0 -11   4 9261.99 504.099   8
   0 -11  -4 9519.30 554.734   8
   0  11  -4 10363.8 531.185  33
   0 -11  -4 9613.96 469.715  35
   0 -11  -5 10589.5 590.976   8
   0  11  -5 9737.92 488.663   5
   0  11  -5 11207.4 564.037  33
   0 -11  -5 10251.2 508.447  35
   0 -11  -6 2141.29 244.234   8
   0  11  -6 2625.52 233.853  33
   0 -11  -6 2201.30 244.401   6
   0  11  -6 2144.63 185.739   5
   0  11  -7 43885.8 1706.42  29
   0 -11  -7 42345.8 1847.40   6
   0 -11  -7 43089.5 1774.14  22
   0  11  -7 44870.7 1767.05   5
   0  11  -7 44421.6 1721.43   4
   0  11  -7 43155.7 1715.50  27
   0 -11  -7 42764.2 1769.63  23
   0  11  -7 47117.8 1849.23  33
   0  11  -8 124.733 62.2977  29
   0  11  -8 154.286 69.1870   4
   0  11  -8 104.973 81.6592  19
   0  11  -8 98.1984 69.6240  27
   0 -11  -8 175.824 102.134  22
   0  11  -8 147.387 97.4363   5
   0  11  -9 22907.2 926.811  29
   0  11  -9 21674.2 966.116  19
   0  11  -9 22046.5 929.423  27
   0 -11  -9 22290.5 988.118  22
   0  11  -9 22387.3 976.770   5
   0  11  -9 22710.2 936.941   4
   0  11 -10 4669.36 267.097  29
   0  11 -10 4388.66 267.678  27
   0  11 -10 4798.68 319.152  19
   0  11 -10 5332.97 283.882   4
   0  11 -10 4706.05 291.760  26
   0 -11 -10 5029.39 319.536  22
   0  11 -11 67.4605 94.7505  26
   0  11 -11 76.5637 111.364   5
   0  11 -11 10.6761 78.1674  27
   0  11 -11-61.4137 85.2275  29
   0  11 -11 43.3983 73.3815   4
   0  11 -12 1394.94 136.889  27
   0  11 -12 1651.99 142.746  29
   0  11 -12 1646.82 144.655   4
   0  11 -12 2004.67 187.451   5
   0  11 -12 1643.84 163.942  26
   0 -11 -12 1926.94 207.423   9
   0  11 -13 8988.56 419.177  27
   0  11 -13 9437.32 422.040  29
   0  11 -13 9134.14 478.372  11
   0  11 -13 9150.91 457.145   5
   0  11 -13 8462.74 412.138   4
   0  11 -13 9323.60 448.572  26
   0  11 -14 420.082 73.1677  27
   0  11 -14 440.431 126.108  11
   0  11 -14 427.975 96.1475  26
   0  11 -14 287.504 66.9124   4
   0  11 -15 18232.7 695.035  26
   0  11 -15 16668.6 663.522  27
   0  11 -15 18295.0 698.409  11
   0  11 -16 51.5826 30.6539  27
   0 -12   0 296.566 73.3768  35
   0 -12   0 228.366 109.692   8
   0 -12  -1 8362.92 389.428  35
   0 -12   1 7874.36 352.739  36
   0 -12  -1 8018.99 487.539   8
   0 -12   1 7427.48 472.146   8
   0 -12  -2 97.5040 112.928   8
   0 -12   2 85.7813 96.0000   8
   0 -12  -2 98.2176 69.1307  35
   0 -12   3 62002.6 2624.80   8
   0 -12  -3 67478.3 2553.88  35
   0  12  -3 65726.1 2530.30   5
   0 -12  -4 182.530 84.9162  22
   0  12  -4 155.236 73.3830   5
   0 -12  -4 175.434 82.4200  35
   0  12  -4 68.8580 66.7006  20
   0 -12   4 80.0461 92.7967   8
   0 -12  -4 184.981 122.466   8
   0  12  -4 145.830 118.251  33
   0 -12  -5 36162.0 1494.86  22
   0  12  -5 36195.3 1474.42   5
   0 -12  -5 36153.0 1610.02   8
   0  12  -5 37535.9 1563.73  33
   0 -12  -6 319.593 131.366   6
   0  12  -6 229.707 94.9984   5
   0  12  -6 67.6516 109.611  33
   0 -12  -6 33.1916 99.3130  23
   0 -12  -6 84.8809 122.052   8
   0 -12  -6 78.4871 98.5236  22
   0  12  -7 512.463 136.765  33
   0 -12  -7 445.179 124.254  23
   0  12  -7 738.165 130.184   5
   0  12  -7 625.674 90.0968  27
   0 -12  -7 590.946 148.934   6
   0  12  -8 90.0111 68.8048   4
   0 -12  -8 273.345 110.067  22
   0  12  -8 137.258 65.9082  27
   0 -12  -8 176.374 100.607  23
   0  12  -8 42.6425 93.1667  19
   0  12  -8 85.4414 62.2642  29
   0  12  -8 45.8293 97.5862   5
   0  12  -9 12481.2 569.875  27
   0  12  -9 12231.4 612.067   5
   0  12  -9 12623.5 571.040   4
   0 -12  -9 12841.6 631.299  22
   0  12  -9 12662.6 561.588  29
   0  12  -9 14078.5 628.925  19
   0  12 -10 66.6961 92.3129  26
   0  12 -10-10.4012 71.9838  27
   0 -12 -10 103.240 108.862  22
   0  12 -10 28.2683 68.9961  29
   0  12 -10 31.1187 106.056   5
   0  12 -10 85.4396 107.142  19
   0  12 -10-10.2962 66.2992   4
   0  12 -11 33289.5 1340.26  27
   0  12 -11 35115.5 1337.78  29
   0  12 -11 32968.5 1336.39   4
   0  12 -11 32262.8 1365.30  26
   0  12 -12 59.4846 65.0744  29
   0  12 -12-12.2767 92.8450  26
   0  12 -12 64.2700 64.9615  27
   0 -12 -12-17.6604 111.739   9
   0  12 -12 138.283 89.8113   5
   0  12 -12 17.2346 60.9726   4
   0  12 -13 5647.60 297.122  26
   0  12 -13 5571.06 327.200  11
   0  12 -13 4707.06 255.311   4
   0  12 -13 5236.37 266.859  27
   0  12 -14 1225.45 123.331  26
   0  12 -14 1179.76 94.5821   4
   0  12 -14 1437.04 107.944  27
   0  12 -15 2332.08 136.160  26
   0  12 -15 2054.51 130.228  11
   0  12 -15 2276.11 118.713  27
   0  12 -16 863.719 56.9443  26
   0 -13   0-103.217 111.242   8
   0 -13   0 82.6512 67.6648  35
   0 -13  -1 45327.7 1976.37   8
   0 -13   1 44781.3 1960.36   8
   0 -13  -1 47675.5 1838.51  35
   0  13  -1 46894.5 1843.76  20
   0 -13  -2 27.4841 129.374   8
   0 -13   2 72.5682 112.015   8
   0 -13  -2 108.794 70.8129  35
   0  13  -2-35.4872 70.0129  20
   0  13   3 3490.78 227.304  20
   0  13  -3 3746.59 230.631   5
   0 -13   3 3311.83 258.915  25
   0 -13   3 3389.80 299.949   8
   0 -13  -3 4206.53 267.749  22
   0  13  -4 34.7795 69.3063   5
   0 -13  -4 115.911 85.7456  35
   0  13  -4-12.8014 74.9830  20
   0  13   4-30.6459 64.0504  20
   0  13  -4 109.171 107.635  33
   0 -13  -4 15.3009 87.7355  22
   0 -13  -4-29.4453 134.057   8
   0 -13   4 22.3678 94.5519   8
   0 -13  -5 22334.1 989.780  22
   0  13  -5 22822.7 963.065   5
   0  13  -5 23401.7 1054.76  33
   0 -13  -5 21094.3 1090.54   8
   0 -13  -6 50.7003 104.018  22
   0  13  -6 27.9632 82.7451   5
   0  13  -6 47.9388 95.0498  33
   0 -13  -6-36.1844 113.436  23
   0 -13  -6 28.8578 131.382   6
   0 -13  -7 52914.8 2155.21  23
   0 -13  -7 52285.6 2235.39   6
   0  13  -7 54544.9 2132.89   5
   0 -13  -8 284.950 113.252  22
   0  13  -8 421.265 112.917  19
   0 -13  -8 185.300 104.309  23
   0  13  -8 169.915 103.462   5
   0  13  -8 426.572 78.1286  27
   0  13  -9 12048.9 515.747  29
   0  13  -9 12010.8 528.385  27
   0 -13  -9 11192.3 588.759  22
   0  13  -9 11640.5 579.056  19
   0  13  -9 11380.9 520.416   4
   0  13  -9 11355.5 576.507   5
   0  13 -10 613.790 90.1394  29
   0  13 -10 728.780 123.577  26
   0  13 -10 534.683 89.5374   4
   0  13 -10 803.343 104.955  27
   0  13 -10 424.651 121.679   5
   0  13 -10 433.669 125.592  19
   0 -13 -10 700.043 143.200  22
   0  13 -11 3415.08 201.773   4
   0  13 -11 3570.17 254.479   5
   0  13 -11 3266.56 228.717  26
   0  13 -11 3555.97 211.385  27
   0  13 -12 139.454 58.8083   4
   0  13 -12 179.947 83.7502  26
   0  13 -12 297.708 72.9931  27
   0  13 -13 18474.2 754.233  11
   0  13 -13 17734.1 695.068  27
   0  13 -13 18191.4 728.016  26
   0  13 -14-10.0226 29.2162   4
   0  13 -14 41.5588 64.4024  11
   0  13 -14-51.3820 63.2848  26
   0  13 -14 47.0817 40.0022  27
   0  13 -15 9655.29 400.199  27
   0  13 -15 11252.4 424.664  26
   0 -14   0 606.687 115.665  22
   0 -14   0 601.269 165.907   8
   0  14   0 698.428 109.654  20
   0 -14  -1 15070.2 646.861  35
   0 -14  -1 13498.0 654.645  22
   0 -14  -1 13198.2 771.500   8
   0 -14   1 13603.9 760.115   8
   0  14   1 14962.0 649.495  20
   0  14  -1 14144.7 649.231  20
   0 -14   2 589.430 155.548   8
   0 -14  -2 517.017 164.882   8
   0  14   2 129.945 82.8520  20
   0  14  -2 263.974 91.7835  20
   0 -14  -2 156.774 78.6234  35
   0 -14  -2 294.667 100.830  22
   0 -14  -3 59098.5 2236.42  35
   0 -14   3 53551.3 2328.67   8
   0  14  -3 57614.2 2202.32   5
   0  14   3 55441.3 2206.68  20
   0 -14  -3 55160.7 2243.76  22
   0 -14  -4-16.3203 94.5904  22
   0 -14  -4 15.2366 77.2878  35
   0  14   4 22.2406 65.8091  20
   0  14  -4-11.8887 80.4076   5
   0 -14  -4-32.2602 130.798   8
   0  14  -4-67.3071 100.366  33
   0 -14  -5 24246.0 1212.58   6
   0  14   5 23976.4 1022.33  20
   0 -14  -5 25004.1 1085.14  22
   0  14  -5 25798.8 1053.35   5
   0 -14  -5 25185.6 1218.09   8
   0  14  -5 25035.0 1145.93  33
   0 -14  -6 106.119 103.680  22
   0  14  -6 124.167 107.134  33
   0  14  -6 127.140 96.3790   5
   0 -14  -6 274.378 158.936   6
   0 -14  -6 19.1721 108.811  23
   0  14  -7 1114.33 146.118  19
   0 -14  -7 1026.87 159.983  22
   0  14  -7 983.509 150.263   5
   0 -14  -7 996.365 164.376  23
   0 -14  -8 119.792 99.3067  23
   0  14  -8 121.823 96.4645   5
   0  14  -8 154.934 96.3776  19
   0  14  -9 30157.8 1228.50   5
   0  14  -9 27767.6 1159.64  27
   0 -14  -9 28926.6 1247.27  22
   0  14  -9 30344.0 1236.29  19
   0  14 -10 228.405 97.2565  19
   0  14 -10-24.6438 89.6838  26
   0  14 -10 179.189 68.9090  27
   0  14 -10 28.8490 94.5281   5
   0  14 -11 18145.4 775.965  26
   0  14 -11 17377.8 740.451  27
   0  14 -11 18914.2 800.296   5
   0  14 -12 1553.68 117.028  27
   0  14 -12 1766.77 151.640  26
   0  14 -12 1763.58 168.975  11
   0  14 -13 3880.05 195.600  27
   0  14 -13 4350.70 241.954  11
   0  14 -13 4136.58 226.080  26
   0  14 -14 41.7534 55.2520  11
   0  14 -14 43.1803 46.9945  26
   0  14 -14 25.3435 25.7763  27
   0 -15   0 62.2326 123.402   8
   0 -15   0 13.7598 82.2781  22
   0  15   0 95.5684 92.3570  20
   0 -15   1 24352.6 1039.82  22
   0 -15  -1 23519.7 1051.36  22
   0 -15  -1 22528.4 1186.75   8
   0 -15   1 23829.0 1179.53   8
   0  15  -1 26246.7 1063.52  20
   0  15   1 26658.4 1057.33  20
   0  15  -2 5682.52 325.960  20
   0 -15   2 5014.44 402.006   8
   0  15   2 5467.23 309.672  20
   0 -15  -2 5117.74 324.152  22
   0  15  -3 428.368 94.0600   5
   0  15  -3 558.250 133.363  33
   0  15   3 505.348 99.3859  20
   0 -15  -3 485.838 119.921  22
   0  15   4 2234.14 180.173  20
   0  15  -4 2327.38 235.462  33
   0  15  -4 2250.28 180.726   5
   0 -15  -4 1956.10 281.220   8
   0 -15  -4 2132.50 207.202  22
   0 -15  -5 22865.6 1026.67  22
   0  15   5 23032.5 971.305  20
   0 -15  -5 24702.2 1177.97   6
   0  15  -5 21393.5 1063.48  33
   0 -15  -5 22534.4 1049.60  23
   0  15  -5 25009.5 997.190   5
   0 -15  -6 1594.07 184.577  22
   0  15  -6 1571.64 206.738  33
   0 -15  -6 1373.66 191.796  23
   0  15  -6 1299.04 156.514   5
   0 -15  -6 1097.54 219.863   6
   0  15  -7 29186.3 1173.17  19
   0 -15  -7 27915.8 1191.84  22
   0  15  -7 28278.8 1161.88   5
   0  15  -8 325.799 110.968  19
   0 -15  -8 565.333 123.651  23
   0  15  -8 465.957 114.023   5
   0  15  -9 6631.75 391.405  19
   0  15  -9 7325.54 378.680  26
   0  15  -9 7732.36 403.929   5
   0  15 -10 896.498 121.757  19
   0  15 -10 607.951 79.1746  27
   0  15 -10 889.647 129.464   5
   0  15 -10 800.431 118.404  26
   0  15 -11 542.408 68.8930  27
   0  15 -11 623.913 112.662   5
   0  15 -11 764.067 104.809  26
   0  15 -12 543.002 86.2953  26
   0  15 -12 441.507 54.8052  27
   0  15 -12 399.383 95.5098  11
   0  15 -13 18902.8 666.227  11
   0  15 -13 18100.8 650.606  26
   0  15 -14 745.188 61.8250  11
   0  15 -14 714.352 57.6858  26
   0 -16   0 4820.35 413.968   8
   0 -16   0 5489.15 317.638  22
   0  16   0 4903.07 311.519  20
   0 -16  -1 9003.15 607.142   8
   0 -16  -1 9128.32 479.997  22
   0 -16   1 9049.27 463.971  22
   0  16   1 9925.67 484.927  20
   0  16  -1 10136.0 498.663  20
   0 -16  -2 3310.12 349.309   8
   0 -16  -2 3314.28 248.925  22
   0  16  -2 3218.91 247.903  20
   0  16   2 3057.03 227.229  20
   0  16  -3 22178.3 1050.10  33
   0  16   3 23790.5 984.057  20
   0 -16  -3 22841.0 1009.44  22
   0  16  -4 217.414 81.0918   5
   0 -16  -4-36.6932 172.789   6
   0  16  -4 44.0141 84.2720  21
   0  16   4 195.815 86.0898  20
   0  16  -4 159.672 103.968  33
   0 -16  -4 83.1458 128.032  23
   0 -16  -4 186.533 106.437  22
   0  16  -5 32867.0 1309.63   5
   0  16   5 34163.4 1305.77  20
   0 -16  -5 32035.9 1382.13  23
   0 -16  -5 31016.4 1351.00  22
   0 -16  -5 33687.1 1515.75   6
   0 -16  -6 1339.01 231.978   6
   0 -16  -6 1916.69 200.381  22
   0  16  -6 1795.02 166.485   5
   0 -16  -6 2004.55 212.297  23
   0  16  -6 1341.61 188.824  33
   0  16  -7 1683.10 175.810  19
   0  16  -7 1778.62 169.798   5
   0 -16  -7 1694.64 183.612  22
   0  16  -8 1732.23 173.896  19
   0  16  -8 1731.78 168.967   5
   0 -16  -8 1540.23 173.356  23
   0 -16  -8 1307.84 171.494  22
   0  16  -9 9297.35 457.196   5
   0  16  -9 9120.48 438.163  26
   0  16  -9 8870.01 454.643  19
   0  16 -10 69.6019 77.2577   5
   0  16 -10 58.7405 74.5281  26
   0  16 -11 14471.2 615.166  26
   0  16 -12 615.397 76.3151  26
   0  16 -13 2548.50 140.142  11
   0  16 -13 2414.64 129.607  26
   0  17   0-76.0675 101.289  20
   0 -17   0-27.0588 75.8924  22
   0  17  -1 22401.1 931.647  20
   0  17   1 21369.9 914.077  20
   0 -17  -2 487.269 115.428  22
   0  17   2 693.072 122.287  20
   0  17  -2 445.596 119.309  33
   0  17   3 1228.98 142.050  20
   0  17  -3 939.510 158.590  33
   0 -17  -3 875.410 219.547   6
   0 -17  -3 1141.96 155.763  22
   0  17  -4 443.752 88.2639   5
   0 -17  -4 544.442 182.116   6
   0  17  -4 286.904 109.758  33
   0  17  -4 345.164 102.036  21
   0 -17  -4 390.322 115.130  22
   0  17   4 415.163 100.075  20
   0 -17  -4 384.821 142.972  23
   0  17   5 5079.08 284.990  20
   0 -17  -5 4573.95 318.110  22
   0 -17  -5 5598.48 356.726  23
   0  17  -5 4898.71 284.445   5
   0 -17  -6 518.490 128.212  22
   0 -17  -6 669.678 140.480  23
   0  17  -6 508.323 97.4188   5
   0  17  -6 295.889 99.2169  19
   0 -17  -7 15627.9 733.491  23
   0 -17  -7 15887.8 731.353  22
   0  17  -7 15795.3 716.862  19
   0  17  -7 15715.9 699.015   5
   0  17  -8-23.3089 80.0518   5
   0  17  -8-25.6428 81.8426  19
   0 -17  -8-107.947 82.2673  23
   0 -17  -8 14.5509 100.698  22
   0  17  -8 30.5292 74.5141  26
   0  17  -9 10211.4 449.636  26
   0  17  -9 9142.20 457.612  19
   0  17  10 674.084 86.5016  21
   0  17 -10 896.332 97.6817  26
   0  17 -11 91.0109 55.1108  26
   0  17 -12 303.591 45.8252  26
   0 -18   0 685.983 111.014  22
   0  18   0 827.315 131.363  20
   0  18   1 4803.05 289.404  20
   0 -18  -1 3938.12 267.645  22
   0  18   2 27.1750 82.0389  20
   0 -18  -2 138.336 133.662  23
   0 -18  -2-14.1531 88.7411  22
   0  18  -3 16910.7 800.310  21
   0  18   3 19270.4 796.613  20
   0 -18  -3 17895.5 804.714  22
   0  18   4 104.922 77.0771  20
   0  18  -4 119.422 84.7841  21
   0 -18   4 219.013 102.519  23
   0 -18  -4 131.950 108.155  23
   0 -18  -4 14.8453 99.6932  22
   0  18   5 8105.33 401.547  20
   0 -18  -5 8742.11 446.424  22
   0 -18  -5 7414.13 451.816  23
   0 -18   5 8889.24 436.977  23
   0  18  -6 668.161 126.655  19
   0 -18  -6 989.853 138.365  22
   0 -18  -6 613.201 125.833  23
   0  18  -7 150.050 84.6947  19
   0 -18  -7 270.994 103.199  22
   0  18  -7 99.4090 69.7575  26
   0 -18  -7 41.2014 83.0452  23
   0  18  -8 32.9253 60.7108  26
   0  18  -8 108.784 73.0338  19
   0  18  -9 6260.96 298.436  26
   0  18  -9 6205.14 312.456  19
   0  18 -10 110.188 50.7607  26
   0  18 -11 12003.0 513.570  26
   0  18 -11 14819.2 543.255  11
   0 -19   0 35.5028 116.246  23
   0 -19   0-10.6008 64.0017  22
   0 -19   1 27985.8 1169.49  23
   0 -19  -1 28425.3 1178.34  23
   0 -19  -1 25471.6 1105.64  22
   0  19  -2 4545.48 293.750  21
   0 -19  -2 4332.41 313.472  23
   0 -19   2 4514.40 307.329  23
   0 -19  -2 4673.79 278.287  22
   0  19  -3 1372.20 152.865  21
   0 -19   3 1601.42 171.117  23
   0 -19  -3 1276.49 147.112  22
   0 -19  -4 346.429 115.694  23
   0 -19   4 321.920 98.3599  23
   0 -19  -4 355.683 107.595  22
   0  19  -5 5796.65 335.493  19
   0 -19   5 5586.11 316.681  23
   0 -19  -5 6086.92 354.213  23
   0 -19  -5 6475.26 338.705  22
   0  19  -6 59.7420 83.3322  19
   0 -19  -6 251.550 95.6614  23
   0  19  -6 14.8227 54.6754  26
   0 -19  -6 47.3109 80.0304  22
   0  19  -7 17651.9 741.338  26
   0  19  -7 18277.9 780.687  19
   0 -19  -7 17760.5 778.317  23
   0 -19  -7 20037.4 791.232  22
   0  19  -8 1437.45 107.698  26
   0  19  -8 1642.06 134.303  19
   0  19  -9 8739.10 370.224  26
   0  19   9 8871.99 391.931  21
   0 -19 -10 2527.70 135.255   9
   0  19 -10 2968.24 143.562  11
   0  19 -11 12.8628 26.7794  11
   0 -20   0 4165.59 283.098  23
   0  20  -1 1660.51 170.068  21
   0 -20  -1 2019.12 194.439  23
   0 -20   1 1917.09 185.857  23
   0 -20  -1 1848.92 143.680  22
   0  20  -2 3304.89 227.780  21
   0 -20  -2 3089.35 202.783  22
   0 -20   2 3215.85 232.008  23
   0 -20  -2 3435.89 250.882  23
   0 -20   3 26173.2 1085.44  23
   0 -20  -3 25870.5 1062.30  22
   0 -20  -4 1013.24 140.019  23
   0 -20   4 1261.60 129.832  23
   0 -20  -4 1298.32 126.363  22
   0  20  -5 19707.1 856.280  19
   0 -20  -5 20964.1 849.941  22
   0 -20   5 19837.2 828.450  23
   0 -20  -5 20833.9 872.806  23
   0  20  -6 5507.81 300.339  19
   0 -20  -6 5850.51 304.670  23
   0  20   7 38.1796 76.5637  21
   0  20  -7 32.7641 61.5626  19
   0  20   8 2235.18 150.655  21
   0  20  -8 2342.32 143.247  19
   0  20  -9 6590.40 291.437  11
   0  20 -10 234.160 32.5739  11
   0  21   0-35.4779 77.4482  21
   0 -21   0-12.1109 82.5518  23
   0  21   1 14727.6 665.410  21
   0  21  -1 14897.8 657.026  21
   0 -21  -1 15218.1 669.613  23
   0 -21   1 15800.7 667.722  23
   0 -21  -1 14224.8 607.663  22
   0  21  -2 5059.19 283.770  19
   0  21   2 5132.96 296.589  21
   0 -21  -2 5307.30 299.691  23
   0 -21  -2 4992.02 252.280  22
   0 -21   2 5257.62 288.308  23
   0  21  -3 1895.92 153.738  19
   0 -21   3 1735.74 143.337  23
   0 -21  -3 1712.18 127.426  22
   0  21   4 5310.69 296.320  21
   0 -21  -4 5220.93 293.399  23
   0 -21   4 5589.97 269.648  23
   0  21   5 5031.64 283.651  21
   0 -21  -5 5467.43 279.328  23
   0  21   6 1643.67 137.419  21
   0  21  -6 1716.82 127.082  19
   0  21   7 16225.7 674.394  21
   0  21  -7 16511.7 662.722  19
   0  21  -8 1372.09 84.2453  11
   0 -22   0 11200.2 482.991  23
   0  22   0 10192.6 473.886  21
   0  22   0 10526.6 464.544  19
   0 -22  -1 3650.86 215.523  23
   0 -22   1 3929.95 213.748  23
   0  22   1 3323.61 210.921  21
   0  22  -1 3442.99 202.125  19
   0  22   1 3563.79 195.293  19
   0 -22  -2 4402.32 232.949  23
   0 -22   2 4132.37 216.492  23
   0  22   2 3895.28 227.288  21
   0  22   2 3555.98 198.621  19
   0  22  -2 3836.26 217.007  19
   0 -22   3 12345.5 523.699  23
   0  22   3 11941.3 509.307  19
   0  22   4 104.820 64.0637  21
   0  22   5 5467.22 270.217  21
   0  22   6 7049.19 311.825  21
   0  22  -6 6870.46 300.224  19
   0 -23   0 22.3583 40.9256  23
   0  23   0-32.6814 37.8604  19
   0 -23  -1 3743.73 183.525  23
   0  23   1 3078.55 159.838  19
   0  23  -1 3619.73 175.026  19
   0  23   1 3230.40 176.652  21
   0  23  -2 5171.90 239.652  19
   0  23   2 5169.06 246.744  21
   0  23  -3 399.924 54.5811  19
   0  23   3 414.935 58.6934  21
   0  23  -4 7613.11 320.521  19
   1   0 -17 38.9290 50.2989   4
   1   0 -17 49.0396 50.9067  30
   1   0 -16 23468.8 935.872  26
   1   0 -16 23044.7 929.305  27
   1   0 -16 22099.5 936.976   3
   1   0 -16 23714.8 941.189  16
   1   0 -16 24027.3 963.262   4
   1   0 -16 24716.3 946.619  30
   1   0 -15 36.6015 53.2390  29
   1   0 -15-31.2301 60.1359  27
   1   0 -15-8.21526 59.3423  26
   1   0 -15 9.18224 73.2353  28
   1   0 -15 80.8791 79.3572   4
   1   0 -15-18.4654 67.1466   3
   1   0 -15 44.0417 75.5770  30
   1   0 -15 42.9095 61.1355  16
   1   0 -14 96.0530 67.9196  11
   1   0 -14 102.032 74.5932  29
   1   0 -14 373.212 85.8909  26
   1   0 -14 223.100 80.4187  27
   1   0 -14 123.046 87.3221  28
   1   0 -14 160.088 86.7466   3
   1   0 -14 141.913 87.4566   4
   1   0 -14 118.509 87.7673  30
   1   0 -14 156.345 86.0561  16
   1   0 -13 9.26611 61.6828  11
   1   0 -13-62.0375 82.0001  30
   1   0 -13 74.8939 68.5421  27
   1   0 -13-19.6253 64.7922  26
   1   0 -13 42.6319 78.5510  28
   1   0 -13 36.4474 63.5231  29
   1   0 -13-13.4648 80.4925   4
   1   0 -13-56.5219 78.8081   3
   1   0 -13 41.1809 79.2948  16
   1   0 -12 79159.5 2954.20  26
   1   0 -12 76734.4 2946.73  27
   1   0 -12 75281.0 2982.00   4
   1   0 -12 75185.6 2954.46  16
   1   0 -12 75804.2 2944.10  11
   1   0 -12 78477.4 2961.52  28
   1   0 -12 77512.3 2946.69  29
   1   0 -11 66.8200 92.6082   2
   1   0 -11-36.4236 62.5408  26
   1   0 -11-8.64070 59.7936  27
   1   0 -11-9.57118 70.0753  16
   1   0 -11-34.4262 60.0001  11
   1   0 -11 24.9626 78.9627   4
   1   0 -11 8.62619 54.5735  29
   1   0 -11 78.6249 73.3814  28
   1   0 -10 98538.6 3904.96   4
   1   0 -10 104698. 3890.00   1
   1   0 -10 103682. 3946.69   2
   1   0  -9 38.7671 74.1090   2
   1   0  -8 56563.5 2157.09   2
   1   0  -8 53700.3 2152.85  31
   1   0  -7 55.4962 82.4388   2
   1   0  -7 113.628 92.7156  31
   1   0  -6 17313.5 723.881   2
   1   0  -6 17612.4 725.958  31
   1   0  -5 30.7592 44.4417   2
   1   0  -5 6.38716 47.9996  31
   1   0  -4 471100. 17263.5   2
   1   0  -4 461622. 17225.3   8
   1   0  -4 467601. 17265.4  31
   1   0  -3 40.8832 42.1795  31
   1   0  -3 35.4231 42.0566   2
   1   0  -2 117081. 4532.71  31
   1   0  -2 121927. 4535.18   6
   1   0  -2 123333. 4532.33   2
   1   0  -2 123698. 4533.83  36
   1   0  -1 78.8410 13.3091  13
   1   0  -1 13.2379 11.3485  36
   1   0   0 1605.37 75.0146   6
   1   0   1 12.9943 10.4540   6
  -1   0  -1 17.3206 11.8450  14
  -1   0  -1 26.7622 13.1357   2
  -1   0  -1 8.41828 11.7566  33
  -1   0  -2 26713.0 1037.41   7
  -1   0  -2 28001.6 1040.66   2
  -1   0  -3 39.6064 41.8470   2
  -1   0  -4 241836. 9028.13   2
  -1   0  -5 27.3568 53.9398   2
  -1   0  -6 139093. 5245.29   2
  -1   0  -7 81.2470 80.5993   2
  -1   0  -8 78123.1 3020.36   2
  -1   0  -9-42.0526 81.2445   2
  -1   0  -9 8.64765 64.5687   1
  -1   0 -10 33350.8 1341.63   4
  -1   0 -10 34059.0 1390.11   2
  -1   0 -10 34046.5 1333.77   1
  -1   0 -10 32209.4 1308.29  16
  -1   0 -11-8.47422 64.4782  30
  -1   0 -11-44.7478 76.2497  10
  -1   0 -11 21.7767 71.3030   1
  -1   0 -11 35.7512 82.7734   2
  -1   0 -11 37.8213 67.3560  29
  -1   0 -11-16.8656 60.4934  16
  -1   0 -11-21.4220 70.1417  28
  -1   0 -11-26.2468 66.1562  26
  -1   0 -11 27.4977 64.3681  27
  -1   0 -11-24.3165 85.3819   4
  -1   0 -12 29233.6 1219.29   1
  -1   0 -12 28013.7 1276.78   2
  -1   0 -12 30241.3 1230.38   4
  -1   0 -12 29993.9 1193.04  30
  -1   0 -12 28485.0 1211.99  28
  -1   0 -12 29595.4 1200.18  29
  -1   0 -12 30226.4 1192.63  16
  -1   0 -12 31535.3 1202.23  27
  -1   0 -12 30588.1 1222.79  10
  -1   0 -12 28559.7 1190.18  26
  -1   0 -13-54.6105 72.5938  30
  -1   0 -13 80.3682 97.5789   2
  -1   0 -13 19.8698 74.1806  29
  -1   0 -13 53.4103 71.3961  16
  -1   0 -13-46.4310 83.2704  28
  -1   0 -13 9.16256 64.3463  26
  -1   0 -13 9.54720 68.9633  27
  -1   0 -13-49.1320 91.1225   3
  -1   0 -13 106.426 89.2692   4
  -1   0 -13 83.7093 89.8596  10
  -1   0 -14 10512.9 471.902  30
  -1   0 -14 10649.7 469.445  16
  -1   0 -14 10303.4 467.981  27
  -1   0 -14 10971.2 499.992   3
  -1   0 -14 9998.24 470.452  29
  -1   0 -14 10671.3 494.867  28
  -1   0 -14 10427.0 466.129  26
  -1   0 -14 9307.27 494.323   4
  -1   0 -15 62.5134 56.0651  29
  -1   0 -15-19.8747 80.5877  28
  -1   0 -15 29.5639 57.9547  26
  -1   0 -15 22.2808 54.0224  27
  -1   0 -15-22.3048 76.6035   4
  -1   0 -15 40.4345 70.4795   3
  -1   0 -15 61.8208 63.6843  30
  -1   0 -16 5909.71 304.882   3
  -1   0 -16 5850.73 311.446   4
  -1   0 -16 6673.94 298.109  30
  -1   0 -16 6418.51 312.101  28
   1  -1 -17 218.815 56.2126  30
   1   1 -17 137.137 55.2551   4
   1   1 -17 145.334 48.6529   3
   1  -1 -16 16069.8 691.643   3
   1   1 -16 16239.1 702.911   3
   1  -1 -16 17151.9 711.163   4
   1   1 -16 16256.6 722.101   4
   1  -1 -16 17308.8 701.684  16
   1   1 -16 17393.4 696.325  27
   1   1 -16 17756.0 702.119  26
   1  -1 -16 16691.8 690.145  26
   1  -1 -16 17977.8 707.078  30
   1   1 -15 2071.41 149.524  11
   1   1 -15 2168.32 150.099  29
   1  -1 -15 2234.95 164.683  30
   1  -1 -15 2381.75 173.133   4
   1   1 -15 2421.86 188.570   4
   1   1 -15 2349.56 168.332  28
   1  -1 -15 2240.05 159.583  16
   1  -1 -15 2217.92 147.450  27
   1   1 -15 1977.47 150.738  27
   1  -1 -15 2182.71 151.608  26
   1   1 -15 2247.19 158.942  26
   1  -1 -15 2200.21 156.961   3
   1   1 -15 2574.69 174.363   3
   1  -1 -14 38664.2 1569.63  11
   1   1 -14 39912.4 1582.80  11
   1   1 -14 40363.2 1580.36  29
   1  -1 -14 42121.2 1597.19  30
   1  -1 -14 39156.7 1569.40  29
   1   1 -14 36749.7 1615.26   4
   1  -1 -14 42211.8 1616.66   4
   1   1 -14 40286.6 1594.63  28
   1  -1 -14 41415.2 1594.36  16
   1   1 -14 40614.9 1585.25  27
   1  -1 -14 41036.8 1576.72  27
   1  -1 -14 41906.4 1583.37  26
   1   1 -14 40112.1 1588.61  26
   1  -1 -14 39519.2 1588.33   3
   1   1 -14 39483.2 1603.09   3
   1  -1 -13 1341.25 127.507  11
   1   1 -13 1741.67 145.506  11
   1  -1 -13 1424.17 147.829  30
   1  -1 -13 1699.38 167.798   4
   1  -1 -13 1497.25 130.588  29
   1   1 -13 1841.33 155.078  28
   1   1 -13 1331.71 132.411  29
   1  -1 -13 1661.47 139.395  26
   1   1 -13 1583.38 145.421  26
   1  -1 -13 1638.89 135.991  27
   1   1 -13 1412.34 138.720  27
   1  -1 -13 1559.49 145.789   3
   1   1 -13 1536.03 166.788   4
   1  -1 -13 1418.82 143.557  16
   1   1 -12 38470.4 1572.63   4
   1  -1 -12 39389.7 1558.42   4
   1  -1 -12 40182.5 1541.57   3
   1  -1 -12 38525.6 1537.89  16
   1  -1 -12 38355.6 1522.02  27
   1   1 -12 39845.1 1533.30  27
   1  -1 -12 39238.9 1527.77  26
   1   1 -12 38804.5 1535.73  26
   1  -1 -12 37917.6 1518.69  29
   1   1 -12 38149.8 1538.58  28
   1   1 -12 38087.5 1527.64  29
   1   1 -12 38097.8 1528.14  11
   1  -1 -12 38007.0 1521.43  11
   1  -1 -11 8024.14 446.193   2
   1  -1 -11 8112.09 392.674  16
   1  -1 -11 8300.22 378.704  27
   1   1 -11 7935.88 383.319  27
   1  -1 -11 7810.28 376.366  11
   1   1 -11 7602.42 379.529  11
   1  -1 -11 8411.47 383.845  26
   1   1 -11 8486.98 392.416  26
   1  -1 -11 8986.86 414.258   4
   1   1 -11 7790.58 413.959   4
   1   1 -11 7749.53 381.904  29
   1  -1 -11 7427.18 372.138  29
   1   1 -11 8223.65 391.417  28
   1  -1 -10 2616.27 175.018   1
   1  -1 -10 2398.28 204.746   2
   1  -1 -10 2304.51 176.384   4
   1   1 -10 2485.94 192.660   4
   1  -1  -9 2224.27 183.592   2
   1  -1  -8 139355. 5269.29   2
   1  -1  -8 138715. 5275.11  31
   1  -1  -7 12867.6 568.784   2
   1  -1  -7 12995.1 576.528  31
   1  -1  -6 115075. 4311.55   2
   1  -1  -6 113071. 4316.46  31
   1  -1  -5 9119.12 391.406   2
   1  -1  -5 9101.94 393.231  31
   1  -1  -5 8691.72 353.916   8
   1  -1  -4 14085.9 561.787   6
   1  -1  -4 14364.9 566.565   2
   1  -1  -4 14000.1 568.832  31
   1  -1  -4 13658.8 542.954   8
   1  -1  -3 7748.06 317.385   6
   1  -1  -3 7139.84 310.394   2
   1  -1  -3 7666.33 314.771  36
   1  -1  -3 7144.77 312.413  31
   1  -1  -2 18819.4 728.197   6
   1  -1  -2 17599.1 717.770  31
   1  -1  -2 19483.9 720.274  36
   1  -1  -2 18859.4 716.775   2
   1   1  -1 16558.6 594.198  33
   1  -1  -1 15811.7 599.282  36
   1  -1  -1 14639.5 596.357  13
   1  -1   0 211718. 7882.69   6
  -1  -1  -1 19.4794 14.2265   2
  -1   1  -1 5.87148 12.7841  14
  -1  -1  -2 80756.3 2954.74   2
  -1   1  -2 76989.6 2955.33  33
  -1  -1  -3 13947.5 559.744   2
  -1  -1  -4 106300. 4033.82   7
  -1  -1  -4 110801. 4058.24   2
  -1  -1  -5 130.251 56.0990   2
  -1  -1  -6 36475.6 1435.54   2
  -1  -1  -7 366.425 96.3980   2
  -1  -1  -8 71236.1 2762.83   2
  -1  -1  -9 154.525 90.4695   2
  -1  -1  -9 17.3150 61.7068   1
  -1  -1 -10 46870.8 1799.66  16
  -1   1 -10 46050.2 1815.47  28
  -1  -1 -10 44407.2 1820.59   4
  -1  -1 -10 45724.5 1818.02   1
  -1  -1 -10 50415.5 1890.27   2
  -1  -1 -11 86.2448 66.8993  30
  -1  -1 -11 49.0327 57.8887  26
  -1  -1 -11 60.4322 58.4733  27
  -1   1 -11 105.517 70.3014  27
  -1   1 -11 137.480 71.9658  29
  -1  -1 -11 36.2546 60.9007  29
  -1   1 -11 80.6519 57.5389  11
  -1   1 -11 43.5142 73.0655  10
  -1  -1 -11 58.6090 79.9569  10
  -1  -1 -11 97.9857 80.8282   1
  -1  -1 -11 107.314 98.0439   2
  -1   1 -11 128.769 83.6981  28
  -1   1 -11 111.986 66.5524  26
  -1  -1 -11 92.9400 79.2465   4
  -1   1 -11 87.8504 82.9262   4
  -1  -1 -11 163.096 72.9998  16
  -1   1 -12 10762.2 499.540  10
  -1  -1 -12 10700.9 505.435  10
  -1   1 -12 10127.7 464.021  11
  -1  -1 -12 10097.2 471.142  30
  -1  -1 -12 10104.0 493.583   1
  -1  -1 -12 11113.1 560.795   2
  -1   1 -12 10423.5 482.146  27
  -1  -1 -12 10791.9 473.118  27
  -1   1 -12 10323.5 492.380  28
  -1   1 -12 10037.8 480.377  29
  -1  -1 -12 9870.16 471.656  29
  -1  -1 -12 10166.7 465.902  26
  -1   1 -12 9966.22 474.213  26
  -1  -1 -12 10868.3 497.276   3
  -1   1 -12 10317.6 509.421   4
  -1  -1 -12 10612.7 502.966   4
  -1  -1 -12 10348.1 472.602  16
  -1  -1 -13 7505.75 400.948  10
  -1  -1 -13 8168.95 381.312  30
  -1  -1 -13 7941.55 459.447   2
  -1   1 -13 7409.37 379.675  27
  -1  -1 -13 7738.68 370.086  27
  -1   1 -13 7253.12 392.905  28
  -1   1 -13 7147.47 378.791  29
  -1  -1 -13 7864.02 376.321  29
  -1  -1 -13 7732.06 367.379  26
  -1   1 -13 7457.27 375.533  26
  -1  -1 -13 8090.53 406.206   4
  -1   1 -13 8017.34 416.723   4
  -1  -1 -13 8398.49 400.499   3
  -1  -1 -13 7738.16 373.592  16
  -1   1 -14 48024.7 1801.84   3
  -1  -1 -14 46858.6 1783.06   3
  -1   1 -14 43776.6 1762.77  27
  -1  -1 -14 44602.9 1750.72  27
  -1   1 -14 43368.2 1763.91  29
  -1   1 -14 45485.2 1784.05  28
  -1  -1 -14 44192.0 1755.10  29
  -1   1 -14 43961.0 1760.51  26
  -1  -1 -14 45165.1 1750.46  26
  -1  -1 -14 46548.6 1794.60   4
  -1   1 -14 44407.0 1800.73   4
  -1  -1 -14 46846.8 1762.87  30
  -1  -1 -14 42101.9 1777.14  10
  -1  -1 -14 46802.3 1761.38  16
  -1  -1 -15 240.384 57.3333  27
  -1  -1 -15 210.187 58.4800  26
  -1   1 -15 161.836 65.4242  27
  -1   1 -15 271.380 69.9651  26
  -1  -1 -15 221.605 59.7895  29
  -1   1 -15 224.960 70.9231  29
  -1  -1 -15 204.371 67.2955  30
  -1   1 -15 220.079 86.2291  28
  -1  -1 -15 210.524 81.9793   4
  -1   1 -15 315.272 90.4312   3
  -1  -1 -15 140.166 74.5680   3
  -1   1 -15 336.398 92.8860   4
  -1   1 -16 9063.12 392.218  26
  -1   1 -16 9310.93 416.045  28
  -1   1 -16 8764.59 391.222  27
  -1  -1 -16 9376.64 399.684  30
  -1   1 -16 8477.28 392.126  29
  -1   1 -16 8291.22 415.709   4
  -1  -1 -16 8852.54 402.979   3
  -1  -1 -16 8909.90 413.029   4
  -1   1 -16 9443.15 417.640   3
  -1   1 -17 356.076 61.7352   3
   1   2 -17 1399.33 99.4023  30
   1  -2 -17 1303.20 98.7611  30
   1   2 -17 1408.42 100.783  26
   1   2 -17 1255.38 101.660   3
   1   2 -17 1329.35 115.220   4
   1   2 -16 14269.3 596.529  27
   1   2 -16 15023.0 604.938  26
   1   2 -16 13053.2 620.296   4
   1   2 -16 14553.0 596.954  30
   1  -2 -16 14344.2 601.388  30
   1  -2 -16 14016.0 598.108   4
   1   2 -16 14354.9 611.629   3
   1  -2 -15 1934.25 142.881   3
   1   2 -15 1984.08 163.438   3
   1  -2 -15 2061.28 133.021  27
   1   2 -15 2140.42 152.200  27
   1  -2 -15 2003.09 154.637  28
   1   2 -15 2130.70 159.622  28
   1   2 -15 2065.02 155.056  26
   1  -2 -15 1900.37 135.973  26
   1  -2 -15 1948.71 152.106   4
   1   2 -15 1891.72 172.430   4
   1  -2 -15 2114.27 153.097  30
   1   2 -15 1941.38 145.425  30
   1   2 -15 1989.66 143.763  29
   1   2 -15 1775.55 141.105  11
   1   2 -15 2023.59 146.563  16
   1  -2 -15 2159.20 155.061  16
   1   2 -14 492.582 108.530   4
   1  -2 -14 476.127 90.6726   3
   1  -2 -14 659.350 107.634   4
   1   2 -14 499.142 95.9201  16
   1  -2 -14 448.190 95.4118  16
   1   2 -14 457.028 86.2521  27
   1  -2 -14 432.414 82.9776  26
   1   2 -14 407.374 93.2140  26
   1  -2 -14 448.574 81.4812  27
   1   2 -14 607.137 105.213  28
   1  -2 -14 411.258 99.0168  28
   1  -2 -14 614.949 103.436  30
   1   2 -14 405.403 89.5412  30
   1   2 -14 419.882 91.0239  11
   1  -2 -14 473.564 75.4925  29
   1   2 -14 499.821 95.2271  29
   1  -2 -13 343.455 85.8146   4
   1  -2 -13 491.900 95.6231   3
   1   2 -13 309.829 100.538   4
   1  -2 -13 274.056 92.9934  28
   1   2 -13 306.990 96.7552  28
   1   2 -13 442.302 89.9527  29
   1  -2 -13 302.213 72.2084  29
   1   2 -13 332.584 95.4877  26
   1  -2 -13 315.329 72.2505  27
   1  -2 -13 397.760 83.1129  26
   1   2 -13 401.504 89.8453  27
   1   2 -13 310.983 90.8356  30
   1  -2 -13 361.949 97.7075  30
   1   2 -13 289.604 87.6204  16
   1  -2 -13 233.208 87.2926  16
   1  -2 -13 324.024 71.9948  11
   1   2 -13 244.676 83.1318  11
   1  -2 -12 29828.6 1157.23   4
   1   2 -12 28526.8 1183.57   4
   1  -2 -12 28051.4 1122.26  27
   1   2 -12 28337.2 1139.60  27
   1  -2 -12 27675.3 1119.34  29
   1  -2 -12 28776.9 1144.76  28
   1   2 -12 28074.1 1142.77  28
   1   2 -12 27842.4 1136.27  29
   1   2 -12 29101.5 1148.03  26
   1  -2 -12 28255.9 1128.70  26
   1  -2 -12 28748.4 1137.87   3
   1  -2 -12 25951.6 1117.02  11
   1   2 -12 27748.3 1138.35  11
   1   2 -12 26992.8 1132.73  16
   1  -2 -12 27885.8 1145.01  16
   1  -2 -11 348.962 72.4422  11
   1   2 -11 142.921 69.8530  11
   1   2 -11 313.423 104.695   4
   1  -2 -11 346.151 82.7771   4
   1  -2 -11 257.960 78.3854   3
   1   2 -11 349.804 105.751   2
   1  -2 -11 166.435 100.871   2
   1   2 -11 301.682 80.8022  16
   1  -2 -11 199.515 79.6054  16
   1  -2 -11 161.579 63.0132  29
   1   2 -11 307.985 73.7007  29
   1   2 -11 159.914 70.7876  27
   1  -2 -11 214.033 65.8799  26
   1  -2 -11 170.281 61.3211  27
   1  -2 -11 262.856 77.2743  28
   1   2 -11 205.187 74.4084  28
   1   2 -11 331.062 82.2661  26
   1   2 -10 40689.0 1727.93   4
   1  -2 -10 43861.9 1713.11   4
   1  -2 -10 44682.0 1706.90   1
   1   2 -10 43966.6 1705.18   1
   1   2 -10 44100.4 1760.10   2
   1  -2 -10 43169.7 1759.93   2
   1  -2  -9-25.8057 77.9202   2
   1   2  -9 116.366 75.7509   2
   1  -2  -8 17596.2 763.939  31
   1   2  -8 17714.3 757.712  31
   1   2  -8 17696.7 756.954   2
   1  -2  -8 17201.0 758.006   2
   1   2  -7 9765.81 445.061  31
   1  -2  -7 9706.75 449.035  31
   1  -2  -7 9723.91 442.688   2
   1   2  -7 8907.01 438.282   2
   1   2  -6 33168.8 1342.49  31
   1  -2  -6 34292.3 1349.73  31
   1   2  -6 36065.8 1343.89   2
   1  -2  -6 34457.8 1342.34   2
   1  -2  -6 32572.5 1303.97   8
   1  -2  -6 35171.7 1319.98   6
   1  -2  -5 14699.2 598.263  31
   1   2  -5 14900.9 595.019  31
   1  -2  -5 14345.6 591.674   2
   1   2  -5 13494.4 590.945   2
   1  -2  -5 14128.6 572.205   8
   1  -2  -5 14558.0 589.513   6
   1  -2  -4 133681. 4926.95  31
   1   2  -4 135625. 4924.20  31
   1  -2  -4 130467. 4920.80   2
   1   2  -4 132063. 4921.63   2
   1  -2  -4 126456. 4911.98   8
   1  -2  -4 131346. 4930.09   6
   1   2  -3 25788.9 1006.67  31
   1  -2  -3 25466.0 1008.12  31
   1   2  -3 25288.6 1005.54   2
   1  -2  -3 26719.7 1007.19   2
   1  -2  -3 27271.9 1009.42   8
   1  -2  -3 26506.3 1025.50   6
   1  -2  -2 21277.7 803.000   2
   1   2  -2 21300.5 801.976   2
   1   2  -2 21349.4 803.476  33
   1  -2  -2 20546.2 825.896   6
   1  -2  -2 20735.5 804.654  31
   1   2  -2 20362.7 802.596  31
   1  -2  -1 15129.8 556.913  35
   1   2  -1 13933.9 553.056  13
   1  -2  -1 14835.8 555.460  13
  -1  -2   1 14478.0 565.676   8
  -1  -2   0 452.915 43.2334   8
  -1  -2  -1 46010.6 1599.02   2
  -1   2  -1 39755.5 1596.61   2
  -1   2  -2 11911.8 485.906   2
  -1  -2  -2 13260.7 488.785   2
  -1   2  -2 11994.6 491.669  33
  -1  -2  -2 12261.5 496.585   8
  -1  -2  -2 12550.9 499.348  35
  -1   2  -3 15088.7 601.084   2
  -1  -2  -3 15013.7 602.234   2
  -1   2  -3 15195.8 606.258  33
  -1  -2  -3 15308.2 615.598  35
  -1   2  -4 135255. 5036.04   2
  -1  -2  -4 133286. 5035.94   2
  -1  -2  -5 23.2524 31.5526   7
  -1  -2  -5 34.3133 52.2340   2
  -1   2  -5 137.631 60.1951   2
  -1  -2  -5 31.9592 20.5055   6
  -1   2  -6 73394.9 2842.76   2
  -1  -2  -6 75328.6 2843.29   2
  -1   2  -7 5180.28 276.590   2
  -1  -2  -7 4586.76 277.014   2
  -1   2  -8 9172.01 440.744   2
  -1  -2  -8 8243.86 429.454   2
  -1  -2  -9 18434.6 753.406   1
  -1   2  -9 17453.7 748.811   1
  -1   2  -9 17614.5 798.252   2
  -1  -2  -9 18143.9 799.742   2
  -1   2  -9 18092.4 765.566   4
  -1  -2 -10 33085.7 1324.12   3
  -1   2 -10 33583.3 1333.56   1
  -1   2 -10 32763.5 1389.71   2
  -1  -2 -10 35040.1 1337.21   1
  -1  -2 -10 35261.3 1396.09   2
  -1  -2 -10 32745.2 1328.77  28
  -1   2 -10 31904.9 1322.32  29
  -1   2 -10 33169.0 1329.11  28
  -1   2 -10 32782.6 1307.75  16
  -1  -2 -10 33541.3 1314.27  16
  -1   2 -10 32872.0 1340.82   5
  -1  -2 -10 33879.7 1334.15   4
  -1   2 -10 32897.0 1322.92  27
  -1   2 -11 991.192 117.694   5
  -1   2 -11 947.272 103.856  30
  -1  -2 -11 901.353 108.553  30
  -1  -2 -11 912.237 112.261   3
  -1  -2 -11 869.991 122.035   4
  -1   2 -11 993.866 121.805   1
  -1  -2 -11 945.518 122.292   1
  -1   2 -11 1021.99 154.458   2
  -1  -2 -11 785.294 140.639   2
  -1  -2 -11 739.943 92.3626  27
  -1  -2 -11 823.252 93.1078  26
  -1   2 -11 837.481 108.804  27
  -1   2 -11 894.401 110.721  29
  -1  -2 -11 948.181 105.582  29
  -1   2 -11 862.455 107.266  26
  -1   2 -11 1050.48 108.273  11
  -1   2 -11 793.148 114.448  28
  -1  -2 -11 990.212 122.005  28
  -1  -2 -11 826.018 103.319  16
  -1   2 -11 980.933 100.177  16
  -1   2 -12 14078.7 616.536  11
  -1  -2 -12 14845.0 656.483  10
  -1  -2 -12 14006.4 619.728  30
  -1   2 -12 14415.9 614.495  30
  -1   2 -12 14297.1 702.746   2
  -1  -2 -12 15072.4 647.968   1
  -1   2 -12 15391.6 648.948   1
  -1  -2 -12 13900.2 698.148   2
  -1   2 -12 13517.8 627.798  29
  -1   2 -12 13930.2 636.024  28
  -1  -2 -12 14061.6 616.522  29
  -1  -2 -12 13922.5 635.312  28
  -1  -2 -12 15800.8 652.209   4
  -1  -2 -12 13819.7 608.662  27
  -1   2 -12 13434.3 626.927  27
  -1  -2 -12 14020.6 630.104   3
  -1  -2 -12 13552.3 604.947  26
  -1   2 -12 14698.2 632.106  26
  -1   2 -12 14594.6 614.082  16
  -1  -2 -12 14838.1 623.331  16
  -1   2 -13 4029.32 225.732  11
  -1  -2 -13 3635.37 251.742  10
  -1  -2 -13 3946.03 229.597  30
  -1   2 -13 3690.67 220.197  30
  -1  -2 -13 3680.00 288.981   2
  -1   2 -13 3577.51 289.492   2
  -1   2 -13 3647.93 233.574  29
  -1   2 -13 3691.86 243.724  28
  -1  -2 -13 3744.09 242.944  28
  -1  -2 -13 4119.36 226.193  29
  -1  -2 -13 4141.29 251.123   4
  -1   2 -13 3841.34 238.108  27
  -1  -2 -13 3632.84 213.394  27
  -1   2 -13 3670.93 232.733  26
  -1  -2 -13 3462.36 209.928  26
  -1  -2 -13 4091.60 239.263   3
  -1  -2 -13 4448.84 233.367  16
  -1   2 -13 3638.64 217.499  16
  -1  -2 -14 3923.35 232.909   3
  -1   2 -14 4180.27 270.980   3
  -1  -2 -14 3700.08 213.012  29
  -1  -2 -14 4070.33 246.231  28
  -1   2 -14 3876.22 233.232  29
  -1   2 -14 3661.16 238.940  28
  -1  -2 -14 3539.73 235.162   4
  -1  -2 -14 3879.08 208.806  27
  -1   2 -14 3269.32 221.027  27
  -1   2 -14 3905.56 219.851  16
  -1  -2 -14 4367.98 231.247  16
  -1   2 -14 3865.80 231.446  26
  -1  -2 -14 3953.07 211.352  26
  -1  -2 -14 3539.66 244.701  10
  -1   2 -14 3870.67 218.131  11
  -1  -2 -14 3487.21 220.627  30
  -1   2 -14 3957.44 220.098  30
  -1   2 -15 671.620 101.427  28
  -1  -2 -15 748.341 107.829  28
  -1   2 -15 769.335 117.075   3
  -1  -2 -15 701.307 94.6275   3
  -1  -2 -15 770.354 102.560   4
  -1   2 -15 495.148 107.346   4
  -1   2 -15 605.777 90.2410  27
  -1  -2 -15 574.792 72.2462  26
  -1   2 -15 564.108 88.6214  26
  -1   2 -15 675.332 89.2993  30
  -1  -2 -15 762.599 94.3468  30
  -1   2 -15 688.944 93.8300  29
  -1   2 -16 6456.50 312.490  28
  -1  -2 -16 6251.41 306.878  28
  -1   2 -16 6294.34 297.348  27
  -1   2 -16 6772.32 300.125  26
  -1   2 -16 6152.99 288.962  30
  -1   2 -16 6054.29 296.435  29
  -1   2 -16 6005.16 317.932   4
  -1   2 -16 5858.15 312.970   3
  -1   2 -17 3386.18 194.029   4
  -1   2 -17 3692.61 195.518   3
   1   3 -17 406.804 65.3799  26
   1   3 -17 235.315 55.7935  27
   1   3 -17 293.808 71.4982   4
   1   3 -17 282.077 64.8673   3
   1   3 -16 7171.67 335.272  27
   1   3 -16 6858.79 361.236   4
   1   3 -16 7296.11 342.434  26
   1  -3 -16 7710.56 338.295  30
   1   3 -16 7231.04 328.755  30
   1   3 -16 6826.05 349.174   3
   1   3 -15 16.4879 61.5540  29
   1   3 -15 22.3593 60.4371  16
   1  -3 -15 83.9106 65.4031  16
   1   3 -15-7.67742 61.9168  30
   1  -3 -15 25.8043 68.2157  30
   1   3 -15-68.5153 63.5354  27
   1   3 -15 18.6871 68.4093  26
   1   3 -15-8.94550 63.2741  11
   1  -3 -15 63.2925 58.6922   4
   1   3 -15-88.7418 89.0277   4
   1  -3 -15 7.16796 53.1759   3
   1   3 -15 23.0137 84.8075   3
   1  -3 -14 26101.2 1067.56   3
   1   3 -14 27690.8 1088.71  28
   1  -3 -14 27389.6 1085.03  28
   1   3 -14 25502.4 1118.79   4
   1  -3 -14 26885.6 1079.17   4
   1  -3 -14 25996.4 1060.54  26
   1   3 -14 26343.1 1087.77  26
   1  -3 -14 25388.7 1050.89  27
   1   3 -14 26557.0 1080.46  27
   1  -3 -14 27251.2 1084.34  16
   1   3 -14 26274.4 1070.92  16
   1   3 -14 26139.3 1082.97  11
   1  -3 -14 28664.2 1089.51  30
   1   3 -14 26505.9 1071.63  30
   1   3 -14 26344.9 1077.68  29
   1  -3 -13 224.881 81.1940   4
   1  -3 -13 154.995 70.7908   3
   1   3 -13 123.433 77.4253  27
   1  -3 -13 83.1548 60.2368  26
   1  -3 -13 114.177 58.0949  27
   1   3 -13 89.2479 83.4204  26
   1   3 -13 90.7085 72.9429  29
   1  -3 -13 172.225 57.4142  29
   1  -3 -13 95.0401 87.1342  30
   1   3 -13 149.286 80.5710  30
   1  -3 -13 92.8961 83.8223  28
   1   3 -13 62.4904 87.7271  28
   1   3 -13 175.556 75.8712  16
   1  -3 -13 157.865 82.1561  16
   1  -3 -13 76.7906 56.0314  11
   1   3 -13 117.691 75.8148  11
   1   3 -12 8384.79 416.722  11
   1  -3 -12 7904.24 390.253  11
   1  -3 -12 8572.53 406.507   3
   1  -3 -12 8769.14 394.551  27
   1   3 -12 8657.41 416.264  27
   1  -3 -12 8053.43 414.514  12
   1  -3 -12 9053.64 420.681  28
   1   3 -12 8613.70 417.814  28
   1   3 -12 8323.47 413.394  29
   1  -3 -12 8614.90 391.046  29
   1   3 -12 8553.65 438.469   5
   1  -3 -12 9341.02 420.544   4
   1  -3 -12 8844.74 402.000  26
   1   3 -12 8950.47 426.648  26
   1  -3 -12 8909.70 422.917  16
   1   3 -12 8366.44 408.534  16
   1   3 -11 9668.92 436.274  11
   1  -3 -11 9026.10 408.477  11
   1   3 -11 8829.12 450.525   5
   1  -3 -11 9686.48 432.202   4
   1  -3 -11 8779.84 403.912  27
   1   3 -11 9205.89 429.367  27
   1  -3 -11 9240.60 420.450   3
   1  -3 -11 8522.45 401.058  29
   1   3 -11 9006.74 428.750  28
   1  -3 -11 9516.64 431.975  28
   1   3 -11 9104.47 429.334  29
   1  -3 -11 9257.70 433.340  16
   1   3 -11 8960.48 421.573  16
   1   3 -11 9179.61 435.172  26
   1  -3 -11 9285.75 415.038  26
   1  -3 -11 8073.94 427.170  12
   1   3 -10 2928.08 184.006  29
   1  -3 -10 2743.86 181.985  28
   1   3 -10 2774.44 185.178  26
   1   3 -10 2537.56 194.204   5
   1  -3 -10 2884.83 183.205   4
   1  -3 -10 2702.73 175.408   3
   1   3 -10 2927.69 180.681  16
   1  -3 -10 2718.20 181.674  16
   1   3 -10 2938.25 223.768   2
   1  -3 -10 3138.07 192.096   1
   1  -3 -10 2894.74 228.806   2
   1   3 -10 2885.75 185.645   1
   1  -3  -9 3299.89 222.393   2
   1   3  -9 2996.63 220.937   2
   1   3  -8 28671.1 1198.25   2
   1  -3  -8 29855.9 1198.39   2
   1  -3  -8 29450.5 1206.80  31
   1   3  -8 29556.2 1195.93  31
   1  -3  -7 4176.26 216.369   6
   1  -3  -7 4032.42 239.445   2
   1   3  -7 4189.95 241.807   2
   1  -3  -7 4182.79 247.542  31
   1   3  -7 4442.97 244.196  31
   1  -3  -6 69906.5 2799.91   8
   1  -3  -6 73555.1 2817.75   6
   1  -3  -6 74919.6 2820.79   2
   1   3  -6 76538.8 2821.46   2
   1   3  -6 76183.1 2823.19  31
   1  -3  -6 74356.2 2828.69  31
   1  -3  -5 25014.4 1017.83   8
   1  -3  -5 24797.1 1034.47   6
   1  -3  -5 26956.6 1032.73  31
   1   3  -5 26072.6 1025.49  31
   1   3  -5 26072.9 1025.11   2
   1  -3  -5 26951.0 1025.65   2
   1  -3  -4 9260.99 400.896   2
   1   3  -4 9493.10 399.677   2
   1  -3  -4 9830.00 408.144   8
   1  -3  -4 9784.11 426.294   6
   1  -3  -4 9487.33 406.734  31
   1   3  -4 9553.13 403.676  31
   1  -3  -4 9514.66 409.652  36
   1  -3  -3 13331.9 561.593   6
   1   3  -3 14058.7 538.009  33
   1  -3  -3 12860.8 544.798   8
   1  -3  -3 13580.0 540.541  36
   1   3  -3 12862.3 529.098   2
   1  -3  -3 14074.7 533.053   2
   1  -3  -3 13050.9 534.456  31
   1   3  -3 12994.9 531.126  31
   1   3  -2 25347.7 952.351  33
  -1  -3   2 23916.7 955.275   8
   1   3  -2 25223.2 946.825   2
   1  -3  -2 25414.7 947.237   2
   1  -3  -2 25016.1 955.525  35
   1  -3  -2 25422.0 956.736  36
   1  -3  -2 24865.0 949.975  31
   1   3  -2 23733.7 946.750  31
   1  -3  -1 5708.74 212.938  35
   1  -3  -1 5002.75 206.622  13
   1   3  -1 5025.06 204.783  13
   1  -3  -1 5370.44 207.914  31
   1   3  -1 4930.21 205.133  31
  -1  -3   1 5008.02 228.456   8
  -1  -3   0 66529.7 2509.54   8
  -1  -3  -1 127.814 22.8132  36
  -1   3  -1 115.873 24.0966   2
  -1  -3  -1 171.686 24.7576   2
  -1  -3  -2 18290.5 776.619   8
  -1  -3  -2 21346.8 777.619  35
  -1  -3  -2 20200.5 758.223   2
  -1   3  -2 19050.2 757.149   2
  -1  -3  -3 35216.5 1428.96   8
  -1  -3  -3 38502.6 1436.97  35
  -1  -3  -3 36816.0 1417.74   2
  -1   3  -3 38023.4 1418.37   2
  -1  -3  -4 11225.7 478.370  35
  -1  -3  -4 10913.1 457.815   2
  -1   3  -4 11286.5 459.128   2
   1  -3   4 10703.1 430.396   8
  -1  -3  -4 10628.7 460.411   8
  -1   3  -5 27496.6 1056.68   2
  -1  -3  -5 27461.5 1056.43   2
  -1  -3  -5 25386.8 1037.41   6
  -1  -3  -6 32249.9 1237.30   2
  -1  -3  -6 29344.2 1181.09   7
  -1  -3  -6 30703.1 1176.98   6
  -1   3  -7 1366.58 135.536   2
  -1  -3  -7 1215.21 136.728   2
  -1   3  -8 45098.5 1819.25   2
  -1  -3  -8 46668.2 1825.39   2
  -1  -3  -9 8761.93 399.141   3
  -1   3  -9 8674.45 452.086   2
  -1  -3  -9 8743.32 449.107   2
  -1   3  -9 8589.16 405.666   1
  -1  -3  -9 8415.54 404.039   1
  -1   3  -9 9541.59 429.898   4
  -1   3 -10 3106.18 197.973  27
  -1  -3 -10 3506.34 210.167   1
  -1   3 -10 2977.70 203.249   1
  -1   3 -10 3010.14 238.680   2
  -1  -3 -10 3681.60 252.251   2
  -1  -3 -10 3267.36 197.741   3
  -1   3 -10 3000.10 199.518  26
  -1   3 -10 3306.34 221.315   4
  -1  -3 -10 3800.75 209.829   4
  -1   3 -10 3533.47 223.627   5
  -1   3 -10 2933.15 182.362  30
  -1  -3 -10 3318.95 193.511  30
  -1   3 -10 3091.49 184.291  16
  -1  -3 -10 3215.58 192.426  16
  -1   3 -10 3037.94 202.249  28
  -1   3 -10 2789.50 195.212  29
  -1  -3 -10 3172.93 204.752  28
  -1   3 -11 2377.47 175.962  27
  -1  -3 -11 2181.28 150.755  27
  -1  -3 -11 2562.06 183.957   1
  -1   3 -11 2439.36 224.923   2
  -1  -3 -11 2775.42 226.417   2
  -1   3 -11 2509.99 187.787   1
  -1  -3 -11 2711.25 177.937   3
  -1   3 -11 2473.19 180.511  26
  -1  -3 -11 2525.74 156.492  26
  -1  -3 -11 2733.89 186.756   4
  -1   3 -11 2463.51 195.257   4
  -1   3 -11 2321.17 191.849   5
  -1   3 -11 2321.36 162.391  30
  -1  -3 -11 2352.29 168.908  30
  -1   3 -11 2364.55 168.374  11
  -1   3 -11 2470.84 161.698  16
  -1  -3 -11 2365.53 167.426  16
  -1   3 -11 2574.30 183.548  29
  -1  -3 -11 2384.34 184.297  28
  -1   3 -11 2530.78 184.855  28
  -1  -3 -11 2474.99 162.331  29
  -1   3 -12 12962.6 595.146  27
  -1  -3 -12 13411.3 564.886  27
  -1  -3 -12 14114.7 672.627   2
  -1   3 -12 13161.4 661.233   2
  -1   3 -12 13459.5 604.254   1
  -1  -3 -12 13232.0 602.116   1
  -1  -3 -12 13257.5 586.150   3
  -1  -3 -12 13239.7 563.890  26
  -1   3 -12 12713.0 592.744  26
  -1   3 -12 14584.0 632.632   4
  -1  -3 -12 14795.6 605.810   4
  -1  -3 -12 13248.5 582.836  30
  -1   3 -12 12400.4 569.903  30
  -1   3 -12 12527.6 581.519  11
  -1  -3 -12 12642.9 569.340  29
  -1   3 -12 12634.2 594.278  29
  -1  -3 -12 13279.0 598.496  28
  -1   3 -12 13685.0 601.891  28
  -1  -3 -12 13953.7 585.758  16
  -1   3 -12 12996.8 569.884  16
  -1   3 -13 518.760 105.451  29
  -1  -3 -13 539.126 79.3446  29
  -1   3 -13 418.693 117.318   2
  -1  -3 -13 576.019 96.7626   3
  -1  -3 -13 707.653 107.668   4
  -1  -3 -13 547.031 78.4320  26
  -1   3 -13 495.438 98.8268  26
  -1   3 -13 522.925 99.5532  27
  -1  -3 -13 618.317 79.3391  27
  -1   3 -13 514.597 92.1716  11
  -1  -3 -13 513.738 104.117  28
  -1   3 -13 389.636 98.9777  28
  -1  -3 -13 600.708 126.477  10
  -1   3 -13 640.593 93.6494  30
  -1  -3 -13 587.588 98.0398  30
  -1   3 -13 697.053 93.8880  16
  -1  -3 -13 391.613 83.6085  16
  -1   3 -14 16734.9 703.028  11
  -1  -3 -14 16586.6 737.546  10
  -1  -3 -14 16635.8 701.976  16
  -1   3 -14 16707.8 692.635  16
  -1   3 -14 17002.3 718.411  27
  -1  -3 -14 15858.6 675.932  27
  -1   3 -14 16407.7 720.489  28
  -1   3 -14 16838.9 718.791  29
  -1  -3 -14 17127.6 720.950  28
  -1  -3 -14 15894.3 682.606  29
  -1  -3 -14 17704.5 708.117  30
  -1   3 -14 15960.9 691.199  30
  -1  -3 -14 17404.1 711.421   3
  -1  -3 -14 18513.9 725.679   4
  -1   3 -14 16539.3 715.340  26
  -1  -3 -14 15888.5 680.594  26
  -1   3 -15 57.8820 79.9259  28
  -1  -3 -15 63.4443 74.3074  28
  -1   3 -15 53.8330 63.0284  29
  -1   3 -15 20.3849 57.4688  30
  -1  -3 -15 7.67753 62.9507  30
  -1   3 -15 24.8618 84.7439   3
  -1  -3 -15 128.096 63.8737   3
  -1  -3 -15 43.1746 59.3286   4
  -1   3 -15 35.7802 62.8381  27
  -1   3 -15 18.0837 69.2396  26
  -1   3 -16 9384.06 434.817  29
  -1   3 -16 9961.66 462.981   3
  -1   3 -16 10231.8 440.088  26
  -1   3 -16 10157.4 440.401  27
  -1   3 -17 1441.89 114.916   3
  -1   3 -17 1295.35 99.1913  27
   1   4 -17 66.3782 60.4464   3
   1   4 -17-14.6783 55.8488   4
   1   4 -17-24.5375 48.9335  26
   1   4 -17 79.3319 48.5780  27
   1  -4 -16 11230.1 469.097  30
   1   4 -16 10942.6 461.461  30
   1   4 -16 10567.9 495.766   3
   1   4 -16 11103.8 475.699  27
   1   4 -16 10605.6 481.168  26
   1   4 -15 1993.08 152.992  26
   1   4 -15 1727.66 139.658  27
   1   4 -15 1525.10 131.516  29
   1   4 -15 1911.23 132.986  30
   1  -4 -15 1852.15 139.739  30
   1  -4 -15 1525.41 120.652   4
   1   4 -15 1936.42 168.635   3
   1   4 -15 1755.44 129.189  16
   1  -4 -15 1790.83 136.070  16
   1   4 -15 1667.16 143.134  11
   1   4 -14 106.554 82.1523  11
   1  -4 -14 109.348 61.3466   3
   1  -4 -14 202.391 67.8545   4
   1  -4 -14 159.031 78.7768  16
   1   4 -14 40.2420 65.7217  16
   1   4 -14 38.5882 75.7237  28
   1  -4 -14 187.735 81.0127  28
   1   4 -14 76.6629 74.7834  29
   1   4 -14 109.085 76.1378  26
   1   4 -14 78.2962 74.5585  27
   1  -4 -14 18.9841 76.6400  30
   1   4 -14 90.7301 70.5222  30
   1   4 -13 5323.95 286.771  11
   1  -4 -13 5052.59 279.433  30
   1   4 -13 5029.99 266.344  30
   1  -4 -13 4862.18 244.701  27
   1   4 -13 4699.43 283.363  26
   1  -4 -13 4694.07 251.495  26
   1   4 -13 4851.45 273.845  29
   1   4 -13 5226.57 277.657  28
   1  -4 -13 4677.32 271.230  28
   1  -4 -13 5041.12 263.270   4
   1   4 -13 4594.00 294.809   5
   1  -4 -13 4734.50 258.304   3
   1   4 -13 4720.74 260.862  16
   1  -4 -13 4674.78 272.144  16
   1  -4 -12 7412.53 346.526  27
   1  -4 -12 8093.11 369.752   4
   1   4 -12 7303.61 400.994   5
   1  -4 -12 8084.46 367.165   3
   1   4 -12 7585.83 378.581  29
   1   4 -12 7087.75 371.637  28
   1  -4 -12 7459.67 373.957  28
   1  -4 -12 7606.01 356.595  26
   1   4 -12 7495.90 385.274  26
   1  -4 -12 7464.33 387.057  12
   1   4 -12 7818.22 386.283  11
   1  -4 -12 7459.50 375.390  16
   1   4 -12 6999.42 361.130  16
   1   4 -11-40.1252 87.6060   5
   1  -4 -11 60.7447 58.7188   4
   1  -4 -11 57.2294 60.6779   3
   1   4 -11 28.2625 93.3245   4
   1  -4 -11-10.0126 77.6025  16
   1   4 -11-52.0926 72.3131  16
   1  -4 -11 53.2950 50.0916  27
   1  -4 -11 59.8178 53.6692  26
   1   4 -11 131.300 81.7158  26
   1  -4 -11 145.676 54.0654  11
   1   4 -11 52.9531 69.9522  11
   1  -4 -11 28.4059 70.7207  28
   1   4 -11 67.4265 73.3123  28
   1  -4 -11 47.5293 77.8331  12
   1  -4 -10 37521.6 1461.05   3
   1   4 -10 37027.9 1472.83  28
   1  -4 -10 37665.2 1472.49  28
   1   4 -10 37573.5 1533.00   2
   1  -4 -10 36675.2 1525.48   2
   1   4 -10 35962.3 1463.73  16
   1  -4 -10 38265.4 1479.72  16
   1   4 -10 37637.3 1512.99   4
   1  -4 -10 38969.3 1467.36   4
   1   4 -10 35717.4 1501.14   5
   1   4  -9 3388.08 221.521   4
   1   4  -9 3764.87 238.638   2
   1  -4  -9 3406.65 198.767   1
   1   4  -9 3171.98 194.166   1
   1  -4  -9 3421.85 236.089   2
   1   4  -8 5765.73 310.155   2
   1  -4  -8 5582.78 305.985   2
   1  -4  -7 5625.10 293.840   8
   1   4  -7 6802.48 318.401  31
   1  -4  -7 6172.34 320.871  31
   1  -4  -7 6089.93 308.281   6
   1  -4  -7 6116.88 310.467   2
   1   4  -7 6002.39 313.385   2
   1  -4  -6 221.745 86.6650  31
   1   4  -6 223.038 81.4216  31
   1   4  -6 293.631 80.2335   2
   1  -4  -6 233.479 79.2440   2
   1  -4  -6 169.692 85.9159   6
   1  -4  -6 261.541 77.1700   8
   1  -4  -5 8948.09 399.543   8
   1   4  -5 8938.25 389.441  31
   1  -4  -5 8725.69 395.528  31
   1  -4  -5 8367.98 385.580   2
   1   4  -5 9290.99 390.250   2
   1  -4  -5 8499.00 413.878   6
   1   4  -4 50971.5 1908.32  33
   1  -4  -4 50327.8 1896.89   2
   1   4  -4 47109.2 1893.15   2
   1  -4  -4 49088.7 1915.93   8
   1   4  -4 49816.1 1896.26  31
   1  -4  -4 49401.9 1900.75  31
   1  -4  -4 51898.5 1910.22  36
   1  -4  -4 50604.1 1934.55   6
   1   4  -3 107.219 38.4000  33
  -1  -4   3 34.6344 36.6163   8
   1  -4  -3 110.345 35.3006   2
   1   4  -3 127.793 34.6363   2
   1   4  -3 92.1069 35.3080  31
   1  -4  -3 68.8863 36.6153  31
   1  -4  -3 178.517 51.9764   8
   1  -4  -3 147.890 48.0339  35
   1  -4  -3 133.211 42.7072  36
   1  -4  -2 76434.8 2886.12  35
   1  -4  -2 79177.3 2890.25  36
  -1  -4   2 77116.3 2897.77   8
   1  -4  -2 76902.3 2912.43   8
   1   4  -2 75032.5 2875.23  31
   1  -4  -2 77254.3 2878.00  31
   1  -4  -1 109423. 3990.12  35
  -1  -4   1 106906. 4016.83   8
   1  -4  -1 106682. 4023.13   8
   1  -4  -1 107364. 3980.68  31
   1   4  -1 105008. 3978.93  31
  -1  -4   0 11771.3 472.380   8
  -1  -4   0 10882.9 423.252  14
  -1   4   0 11497.0 423.717  14
  -1  -4  -1 21957.3 851.310  36
  -1   4  -1 22598.5 850.273   2
  -1  -4  -1 22869.2 850.127   2
  -1  -4  -2 41117.9 1656.78   8
  -1  -4  -2 45102.5 1651.59  35
  -1  -4  -2 42394.1 1623.91  36
  -1  -4  -2 43743.8 1624.06   2
  -1   4  -2 42776.1 1624.04   2
  -1  -4  -3 1013.23 94.5025  35
   1  -4   3 1189.47 82.5152   8
  -1  -4  -3 940.676 91.6793   8
  -1   4  -3 1179.63 77.8349   2
  -1  -4  -3 970.181 74.8093   2
  -1  -4  -4 49055.5 1834.82  35
  -1  -4  -4 47341.1 1806.13   2
  -1   4  -4 47310.3 1807.30   2
   1  -4   4 47048.7 1793.08   8
  -1  -4  -4 45803.2 1823.21   8
  -1  -4  -5 6228.60 302.490   2
  -1   4  -5 6863.54 308.325   2
   1  -4   5 6347.59 266.719   8
  -1  -4  -6 18917.1 747.918   2
  -1   4  -6 17946.1 745.007   2
  -1  -4  -6 17001.4 724.181   6
  -1   4  -7 17491.9 754.021   2
  -1  -4  -7 17769.2 756.123   2
  -1   4  -8 3211.89 227.202   2
  -1  -4  -8 3876.65 237.809   2
  -1  -4  -9 5639.70 273.537   4
  -1   4  -9 5122.55 295.933   5
  -1   4  -9 5647.63 297.776   4
  -1  -4  -9 5329.23 279.186   1
  -1  -4  -9 5205.22 319.140   2
  -1   4  -9 5503.38 281.583   1
  -1   4  -9 5375.80 319.548   2
  -1  -4  -9 5334.99 270.195   3
  -1  -4 -10 28550.4 1124.75  30
  -1   4 -10 28189.1 1115.47  30
  -1   4 -10 27104.3 1135.67  27
  -1  -4 -10 28815.0 1196.24   2
  -1  -4 -10 27968.9 1138.45   1
  -1   4 -10 27533.9 1138.89   1
  -1   4 -10 28886.0 1205.12   2
  -1  -4 -10 28223.6 1124.65   3
  -1  -4 -10 31110.3 1137.41   4
  -1   4 -10 29141.3 1164.21   4
  -1   4 -10 28191.1 1162.78   5
  -1   4 -10 27900.0 1143.77  26
  -1  -4 -10 26986.9 1120.19  16
  -1   4 -10 27734.2 1114.40  16
  -1   4 -10 27698.8 1139.69  28
  -1  -4 -10 26913.5 1135.94  28
  -1  -4 -11 763.984 114.029  28
  -1   4 -11 695.201 109.942  28
  -1   4 -11 433.159 76.8662  16
  -1  -4 -11 626.769 92.4535  16
  -1  -4 -11 670.398 130.150   2
  -1   4 -11 573.765 131.344   2
  -1   4 -11 534.275 103.727   1
  -1  -4 -11 706.454 112.600   1
  -1  -4 -11 537.920 91.9937   3
  -1  -4 -11 764.808 94.6168   4
  -1   4 -11 825.850 120.502   4
  -1  -4 -11 557.444 71.8860  26
  -1   4 -11 672.042 97.0768  27
  -1   4 -11 461.296 102.996   5
  -1  -4 -11 526.092 89.4742  30
  -1   4 -11 500.203 81.1779  30
  -1   4 -11 491.668 92.7853  11
  -1   4 -11 659.743 103.275  26
  -1   4 -12 27891.9 1183.30  27
  -1  -4 -12 28781.7 1256.29   2
  -1  -4 -12 30981.2 1194.42   1
  -1   4 -12 28849.2 1256.68   2
  -1   4 -12 29405.0 1192.02   1
  -1  -4 -12 29248.1 1169.66   3
  -1   4 -12 28188.4 1188.62  26
  -1  -4 -12 27753.2 1142.30  26
  -1   4 -12 28201.2 1177.98  11
  -1  -4 -12 29869.7 1171.17  30
  -1   4 -12 27577.2 1154.35  30
  -1  -4 -12 29435.0 1186.16  28
  -1   4 -12 30311.7 1192.48  28
  -1   4 -12 29423.2 1216.88   5
  -1  -4 -12 31429.2 1180.27   4
  -1   4 -12 29945.0 1213.46   4
  -1  -4 -12 29513.5 1168.74  16
  -1   4 -12 27816.5 1153.32  16
  -1   4 -13 5104.63 300.697   4
  -1  -4 -13 4470.11 256.618  30
  -1   4 -13 4681.97 250.462  30
  -1   4 -13 4145.28 266.570  27
  -1  -4 -13 4576.28 259.359   3
  -1  -4 -13 4779.36 262.288   4
  -1  -4 -13 4846.15 238.443  26
  -1   4 -13 4759.82 278.279  26
  -1   4 -13 4573.42 265.552  11
  -1  -4 -13 4311.30 293.219  10
  -1  -4 -13 4554.36 271.445  28
  -1   4 -13 4847.09 279.956  28
  -1   4 -13 4866.23 280.398  29
  -1  -4 -13 4859.52 257.563  16
  -1   4 -13 4754.07 248.534  16
  -1   4 -14 1640.31 147.500  27
  -1  -4 -14 1773.79 139.309   4
  -1  -4 -14 1830.13 136.558   3
  -1   4 -14 1745.05 156.457  26
  -1   4 -14 1430.27 133.550  11
  -1  -4 -14 1511.37 166.011  10
  -1  -4 -14 1539.92 144.272  28
  -1   4 -14 1596.73 150.281  29
  -1   4 -14 1620.21 148.622  28
  -1   4 -14 1960.77 174.286   4
  -1  -4 -14 1849.45 137.698  30
  -1   4 -14 1449.52 121.182  30
  -1   4 -15 6304.94 345.404   3
  -1   4 -15 6114.49 312.802  27
  -1   4 -15 6465.85 318.747  28
  -1  -4 -15 6287.25 310.937  28
  -1   4 -15 5901.37 309.921  29
  -1   4 -15 6250.63 334.196   4
  -1  -4 -15 6247.67 298.684  30
  -1   4 -15 5891.92 287.337  30
  -1   4 -15 5798.82 311.968  26
  -1   4 -16 9620.40 418.604  29
  -1   4 -16 8780.05 442.115   3
  -1   4 -16 9594.30 421.570  26
  -1   4 -16 9111.26 417.408  27
  -1   4 -17 297.138 60.9280  27
  -1   4 -17 156.893 70.3174   3
   1   5 -17 3931.91 191.808  27
   1   5 -17 4037.00 205.865  26
   1   5 -16 1922.77 119.557  30
   1  -5 -16 1910.84 123.844  30
   1   5 -16 1750.02 155.261   3
   1   5 -16 1951.42 136.369  27
   1   5 -16 1973.00 146.278  26
   1   5 -15 1012.27 105.802  29
   1   5 -15 948.813 115.948  26
   1   5 -15 911.824 88.2676  16
   1  -5 -15 1018.02 99.1240  16
   1   5 -15 711.952 120.323   4
   1  -5 -15 837.312 94.3730  30
   1   5 -15 929.654 91.2987  30
   1   5 -15 921.329 115.289  11
   1  -5 -14 23705.0 922.592  28
   1   5 -14 23859.8 928.144  28
   1  -5 -14 21079.3 895.292   4
   1   5 -14 22084.4 939.203  26
   1   5 -14 21834.0 905.355  30
   1  -5 -14 22561.4 918.802  30
   1   5 -14 22405.9 939.101  11
   1   5 -14 23727.1 971.260   4
   1   5 -14 22365.5 905.164  16
   1  -5 -14 21734.1 913.185  16
   1  -5 -13 497.126 97.0541  28
   1   5 -13 426.204 89.4047  28
   1   5 -13 568.402 110.753  26
   1   5 -13 460.676 121.904   4
   1  -5 -13 617.642 88.1981   3
   1  -5 -13 575.738 79.5007   4
   1   5 -13 698.505 91.3880  16
   1  -5 -13 510.836 91.5080  16
   1   5 -13 233.803 79.4963  30
   1  -5 -13 592.732 103.596  30
   1   5 -13 612.344 111.939  11
   1   5 -13 232.840 103.112   5
   1  -5 -12 12278.7 527.670  26
   1   5 -12 12334.8 552.985  28
   1  -5 -12 12414.5 549.797  28
   1   5 -12 13135.5 599.845   4
   1   5 -12 12199.5 590.919   5
   1  -5 -12 12465.5 531.743   4
   1  -5 -12 12147.4 553.048  30
   1   5 -12 12466.2 540.348  30
   1  -5 -12 11214.3 567.736  12
   1  -5 -12 12227.5 532.773   3
   1   5 -12 11623.6 553.575  27
   1  -5 -12 12911.4 554.894  16
   1   5 -12 12097.8 538.029  16
   1   5 -12 11926.9 563.641  11
   1   5 -11 5265.93 300.029  11
   1   5 -11 5626.74 330.484   4
   1  -5 -11 6087.23 279.304   4
   1   5 -11 5701.28 328.869   5
   1  -5 -11 5445.33 286.785  28
   1   5 -11 5448.14 296.221  29
   1   5 -11 5351.00 288.580  28
   1  -5 -11 5292.36 272.756   3
   1  -5 -11 4801.69 284.417  16
   1   5 -11 5077.75 275.774  16
   1   5 -11 5732.24 300.585  27
   1  -5 -11 5304.40 315.828  12
   1  -5 -11 5365.26 267.864  26
   1   5 -10 90.2822 77.1306   5
   1   5 -10 103.512 69.3876  29
   1  -5 -10 56.9194 45.8597   4
   1  -5 -10 114.047 58.7740   3
   1   5 -10 64.4867 83.0669   4
   1   5 -10 51.9739 61.3083  28
   1  -5 -10 16.7657 63.4244  28
   1  -5 -10 9.12293 64.5644  16
   1   5 -10-7.86883 65.2155  16
   1  -5 -10 86.2979 93.2462  12
   1   5 -10 94.8955 64.2167  27
   1  -5 -10 66.1108 48.7720  26
   1  -5  -9 5961.78 316.475   2
   1   5  -9 5617.17 316.584   2
   1   5  -9 5046.32 299.221   5
   1  -5  -9 5310.85 260.602   3
   1  -5  -8 41037.5 1622.42   2
   1   5  -8 40545.9 1620.86   2
   1  -5  -7 4792.98 271.412   6
   1  -5  -7 4589.35 255.564   8
   1   5  -7 4510.77 253.033   2
   1  -5  -7 4312.78 252.468   2
   1   5  -6 77351.4 2993.30   2
   1  -5  -6 78813.2 2995.50   2
   1  -5  -6 77186.0 3012.46   8
   1  -5  -6 76255.8 3030.32   6
   1  -5  -6 81271.5 3007.63  31
   1   5  -6 80544.3 2998.19  31
   1  -5  -5 12040.2 497.289  31
   1   5  -5 11831.3 488.972  31
   1   5  -5 11925.5 505.836  33
   1  -5  -5 11052.9 512.329   8
   1   5  -5 11016.4 483.361   2
   1  -5  -5 11576.1 487.019   2
   1  -5  -5 10992.2 502.213  36
   1  -5  -5 11147.5 528.022   6
   1   5  -4 5768.83 270.416  33
   1  -5  -4 5830.53 289.747   8
   1   5  -4 5169.98 248.796   2
   1  -5  -4 5686.71 255.596   2
   1   5  -4 5703.27 254.665  31
   1  -5  -4 5581.72 259.253  31
   1  -5  -4 5401.43 269.400  36
   1   5  -3 843.981 76.7297  33
  -1  -5   3 975.447 84.0416   8
   1  -5  -3 860.933 95.8880   8
   1  -5  -3 891.607 79.8587  35
   1  -5  -3 950.510 82.2892  36
   1  -5  -3 885.768 71.0925  31
   1   5  -3 996.660 69.8087  31
  -1  -5   2 6001.75 281.769   8
   1  -5  -2 5902.44 261.570  35
   1  -5  -2 6023.24 265.711  36
   1  -5  -2 6067.38 248.779  31
   1   5  -2 5979.91 246.168  31
   1  -5  -1 1719.65 131.290   8
  -1  -5   1 2130.43 131.355   8
   1  -5  -1 2030.73 101.021  35
   1   5  -1 1867.03 81.6819  31
   1  -5  -1 1813.85 82.7195  31
  -1  -5   0 46150.9 1782.04   8
   1  -5   0 46238.3 1784.24   8
  -1   5  -1 623.298 38.3079   2
  -1  -5  -1 659.925 44.3893  36
  -1  -5  -1 607.005 37.6234   2
   1  -5   1 624.905 75.9931   8
  -1  -5  -1 551.025 75.1076   8
  -1  -5  -2 76449.6 2916.43  36
  -1  -5  -2 84790.7 2951.34  35
   1  -5   2 77533.7 2949.28   8
  -1  -5  -2 76411.9 2912.21   2
  -1   5  -2 77661.4 2913.10   2
  -1  -5  -3 609.085 81.8622  35
  -1   5  -3 601.425 56.1552   2
  -1  -5  -3 517.309 54.5476   2
   1  -5   3 479.327 65.1498   8
  -1  -5  -3 451.002 82.6779   8
  -1  -5  -4 3271.48 194.661  35
  -1  -5  -4 3022.46 192.051   8
   1  -5   4 2981.56 164.218   8
  -1   5  -4 3059.14 163.560   2
  -1  -5  -4 3092.62 163.244   2
  -1  -5  -5 7099.67 351.411  35
  -1  -5  -5 6145.94 307.207   2
  -1   5  -5 7349.90 317.188   2
   1  -5   5 6605.64 289.807   8
  -1  -5  -5 5940.47 326.256   8
  -1   5  -6 28090.5 1100.12   2
  -1  -5  -6 27199.4 1096.34   2
  -1  -5  -6 26666.5 1108.73   6
  -1  -5  -7 1351.32 124.569   2
  -1   5  -7 1067.84 120.817   2
  -1  -5  -8 41197.8 1665.03   2
  -1   5  -8 42508.0 1672.51   2
  -1   5  -9 8463.35 422.772   4
  -1  -5  -9 9161.44 398.395   4
  -1   5  -9 8679.06 432.986   5
  -1  -5  -9 8610.36 395.261   3
  -1   5  -9 8916.77 411.269   1
  -1   5  -9 9355.12 459.296   2
  -1  -5  -9 9011.49 452.444   2
  -1  -5  -9 8604.34 405.559   1
  -1  -5 -10 721.851 131.229   2
  -1   5 -10 741.704 103.309   1
  -1  -5 -10 852.619 106.932   1
  -1   5 -10 727.058 127.864   2
  -1  -5 -10 685.615 84.0761   4
  -1   5 -10 599.330 105.075   4
  -1  -5 -10 665.354 88.3565   3
  -1  -5 -10 656.997 90.5563  16
  -1   5 -10 862.590 89.1809  16
  -1   5 -10 638.364 100.569  26
  -1   5 -10 720.004 114.380   5
  -1   5 -10 764.530 106.213  29
  -1   5 -10 581.493 79.0440  30
  -1  -5 -10 637.034 87.4996  30
  -1   5 -10 867.049 106.109  28
  -1  -5 -10 648.915 97.6063  28
  -1  -5 -11 7639.80 419.114   9
  -1  -5 -11 8362.00 450.423   2
  -1   5 -11 7742.16 448.547   2
  -1  -5 -11 8565.19 399.874   1
  -1   5 -11 7862.29 397.999   1
  -1  -5 -11 8019.33 378.385   3
  -1   5 -11 7717.53 403.047  26
  -1  -5 -11 7645.38 354.672  26
  -1  -5 -11 8188.43 377.816   4
  -1   5 -11 8748.05 421.762   4
  -1   5 -11 8225.20 425.345   5
  -1   5 -11 7238.60 392.340  29
  -1   5 -11 8296.91 400.457  28
  -1  -5 -11 7774.37 391.031  28
  -1  -5 -11 8205.19 379.764  16
  -1   5 -11 7903.82 367.163  16
  -1   5 -11 7553.61 367.349  30
  -1  -5 -11 8527.69 384.089  30
  -1  -5 -12 13186.0 637.125   2
  -1   5 -12 12847.5 638.484   2
  -1  -5 -12 12391.5 550.564   3
  -1  -5 -12 13048.2 552.326   4
  -1  -5 -12 12256.4 526.450  26
  -1   5 -12 12445.6 582.541  26
  -1   5 -12 11861.6 568.096  11
  -1   5 -12 12730.9 574.767  28
  -1  -5 -12 13221.4 572.642  28
  -1   5 -12 11789.1 538.189  30
  -1  -5 -12 13043.0 555.276  30
  -1   5 -12 12388.9 602.906   5
  -1   5 -12 12817.7 592.220   4
  -1  -5 -12 12715.7 551.680  16
  -1   5 -12 12402.1 540.564  16
  -1   5 -13 1750.61 162.127  27
  -1  -5 -13 1890.06 144.968   3
  -1  -5 -13 2007.41 143.472   4
  -1   5 -13 1840.54 131.091  16
  -1  -5 -13 1673.51 140.921  16
  -1   5 -13 1644.98 154.919  11
  -1  -5 -13 1955.77 159.078  28
  -1   5 -13 1630.73 153.836  28
  -1   5 -13 1911.49 138.499  30
  -1  -5 -13 1872.69 145.567  30
  -1   5 -13 1791.82 167.525  26
  -1   5 -13 1572.55 166.818   4
  -1   5 -14 11425.3 544.702  26
  -1  -5 -14 11268.2 561.038  10
  -1   5 -14 11640.0 533.836  11
  -1   5 -14 11738.8 504.570  30
  -1  -5 -14 12145.8 516.900  30
  -1   5 -14 12367.3 558.716   4
  -1   5 -14 11577.5 538.693  27
  -1   5 -14 11952.2 536.109  28
  -1  -5 -14 11898.7 527.561  28
  -1   5 -15-9.07532 71.1816  29
  -1  -5 -15 80.9591 57.6421  30
  -1   5 -15 52.4302 50.7493  30
  -1   5 -15 131.852 72.4613  28
  -1  -5 -15 31.4750 63.8413  28
  -1   5 -15 64.2461 81.4986   4
  -1   5 -15 81.5892 98.2449   3
  -1   5 -15 100.913 75.3759  26
  -1   5 -15 18.3994 66.9376  27
  -1   5 -16 7963.12 409.938   3
  -1   5 -16 8941.53 388.822  29
  -1   5 -16 9120.52 399.822  26
  -1   5 -16 7962.62 384.233  27
  -1   5 -16 8465.55 394.717   4
  -1   5 -17 3119.84 174.621   4
  -1   5 -17 2884.42 181.996   3
   1   6 -17 115.685 64.4748  26
   1   6 -17 153.952 55.5203   4
   1   6 -17 77.7284 65.2042   3
   1   6 -16 5979.68 319.712   4
   1   6 -16 6597.86 344.887   3
   1   6 -16 6782.17 321.346  26
   1   6 -15 6570.33 325.782  11
   1   6 -15 5984.27 327.412   4
   1   6 -15 6217.37 318.480  26
   1   6 -15 5644.92 277.326  30
   1  -6 -15 6179.70 287.814  30
   1   6 -14 53.0326 88.9657   4
   1   6 -14 67.5632 74.3399  27
   1   6 -14 34.9487 80.6153  11
   1  -6 -14 92.8424 62.0522  16
   1   6 -14-26.7450 59.8223  16
   1   6 -14-34.5391 63.9739  30
   1  -6 -14-31.5790 67.4075  30
   1  -6 -14-25.7525 89.7665  10
   1   6 -13 2823.65 177.317  30
   1  -6 -13 2755.03 184.797  30
   1  -6 -13 2918.69 186.450  16
   1   6 -13 2920.31 176.470  16
   1   6 -13 2793.55 198.116  27
   1   6 -13 3020.65 193.756  28
   1  -6 -13 2944.99 188.655  28
   1   6 -13 2874.26 198.387  29
   1  -6 -13 2783.00 166.011   4
   1   6 -13 2844.25 224.373   5
   1   6 -13 3220.60 231.686   4
   1   6 -13 2848.46 210.600  11
   1  -6 -12 3095.03 207.091  30
   1   6 -12 3322.59 201.186  30
   1   6 -12 3175.18 215.077  27
   1  -6 -12 3242.80 187.496   4
   1   6 -12 3964.61 264.594   4
   1   6 -12 3062.66 247.015   5
   1   6 -12 3404.27 224.165  29
   1   6 -12 3771.15 222.849  28
   1  -6 -12 3460.15 212.050  28
   1   6 -12 3351.28 233.997  11
   1  -6 -12 3626.46 216.759  16
   1   6 -12 3645.12 203.957  16
   1   6 -11 159.997 104.425   5
   1   6 -11 196.639 101.541   4
   1  -6 -11 195.002 55.5664   4
   1  -6 -11 110.970 60.4607   3
   1   6 -11 94.1227 72.4914  27
   1   6 -11 176.343 79.5225  29
   1   6 -11 111.107 71.0062  28
   1  -6 -11 114.034 73.9056  28
   1  -6 -11 152.737 93.2677  12
   1  -6 -11-37.0906 76.5222  16
   1   6 -11 47.7509 66.7377  16
   1   6 -10 22425.9 961.685   5
   1   6 -10 22984.8 958.685   4
   1  -6 -10 22903.3 901.629   3
   1   6 -10 21976.6 925.777  27
   1  -6 -10 21785.9 956.766  12
   1  -6 -10 21745.2 893.831  26
   1   6 -10 22987.2 938.892  26
   1   6 -10 22512.5 917.288  28
   1  -6 -10 22822.6 913.667  28
   1   6 -10 22424.1 926.480  29
   1  -6 -10 22120.1 943.763  22
   1  -6 -10 21901.0 916.094  16
   1   6 -10 22785.0 907.224  16
   1  -6  -9 6027.70 279.051   3
   1   6  -9 5568.22 322.862   5
   1   6  -8 7182.16 366.256   2
   1  -6  -8 7815.78 371.405   2
   1   6  -8 6883.42 366.705   5
   1  -6  -7 6106.81 339.525   8
   1  -6  -7 6251.76 321.831   2
   1   6  -7 6819.32 327.130   2
   1  -6  -7 6282.80 355.053   6
   1  -6  -6 6252.50 336.849   8
   1  -6  -6 6092.88 301.207   2
   1   6  -6 5832.59 298.223   2
   1  -6  -6 6738.84 355.483   6
   1  -6  -5 5234.03 268.374  31
   1   6  -5 5508.38 289.985  33
   1   6  -5 5832.07 266.824  31
   1  -6  -5 5345.41 319.935   6
   1  -6  -5 5977.53 313.990   8
   1  -6  -5 5641.02 287.753  36
   1   6  -5 5380.85 262.004   2
   1  -6  -5 5427.13 262.944   2
   1  -6  -4 39376.8 1562.95   8
  -1  -6   4 38677.0 1524.25   8
   1   6  -4 39499.0 1503.39  31
   1  -6  -4 37565.0 1506.64  31
   1  -6  -4 40922.5 1533.54  36
   1  -6  -4 39069.6 1530.68  35
   1   6  -4 40567.2 1535.07  33
  -1  -6   3 1423.82 117.825   8
   1  -6  -3 1726.97 146.143   8
   1  -6  -3 1217.53 106.013  35
   1  -6  -3 1712.68 115.512  36
   1   6  -3 1741.74 91.2123  31
   1  -6  -3 1403.35 91.3634  31
  -1  -6   2 52306.7 1947.61   8
   1   6  -2 49190.8 1886.88  31
   1  -6  -2 48839.1 1889.48  31
   1  -6  -2 52272.8 1915.19  35
   1  -6  -2 53772.2 1922.43  36
   1  -6  -1 540.443 56.6373  35
  -1  -6   1 614.039 84.8544   8
   1  -6  -1 752.852 92.1433   8
   1  -6   0 7931.92 368.938   8
  -1  -6   0 7450.57 363.310   8
  -1  -6  -1 16741.7 621.108  36
  -1  -6  -1 16098.8 601.943   2
  -1   6  -1 15529.2 602.429   2
  -1  -6  -1 17045.2 683.940   8
   1  -6   1 16796.6 677.847   8
  -1  -6  -2 17048.9 651.676  36
  -1  -6  -2 17661.5 684.787  35
  -1  -6  -2 16605.0 639.908   2
  -1   6  -2 15899.5 639.366   2
   1  -6   2 16881.3 694.246   8
  -1  -6  -3 994.849 73.0880   2
  -1   6  -3 931.287 72.2842   2
  -1  -6  -3 1047.03 107.972  35
   1  -6   3 1212.89 103.837   8
  -1  -6  -3 929.972 112.764   8
   1  -6   4 58524.8 2213.31   8
  -1  -6  -4 54502.1 2239.85   8
  -1  -6  -4 60516.7 2236.99  35
  -1  -6  -4 57206.7 2190.67   2
  -1   6  -4 57706.1 2193.29   2
   1  -6   5 413.624 70.2126   8
  -1  -6  -5 296.773 71.3489   2
  -1   6  -5 467.013 73.9362   2
  -1  -6  -5 497.104 115.051  35
  -1  -6  -5 657.777 108.990   8
  -1   6  -5 334.726 94.8197  33
  -1  -6  -6 18426.0 831.706   6
  -1  -6  -6 19948.6 802.043   2
  -1   6  -6 19537.4 806.935   2
  -1   6  -6 19680.5 845.547  33
  -1  -6  -7 8486.93 399.247   2
  -1   6  -7 8382.89 402.150   2
  -1  -6  -7 7691.54 400.318   6
  -1  -6  -8 419.949 85.8834   2
  -1   6  -8 220.189 75.1201   2
  -1   6  -8 206.995 75.3682   5
  -1   6  -8 186.444 67.0191   4
  -1   6  -9 2793.88 183.391  27
  -1   6  -9 2883.23 203.952   5
  -1   6  -9 2736.68 193.776   4
  -1  -6  -9 2621.98 206.363   2
  -1  -6  -9 2395.07 170.651   1
  -1   6  -9 2823.09 213.494   2
  -1   6  -9 2966.36 182.396   1
  -1  -6  -9 2771.98 165.240   3
  -1  -6  -9 2902.34 162.847   4
  -1   6  -9 2543.21 179.326  29
  -1  -6 -10 23163.5 922.567   3
  -1  -6 -10 23030.6 917.347   4
  -1  -6 -10 23729.3 939.403   1
  -1   6 -10 24155.4 946.317   1
  -1   6 -10 21951.5 992.100   2
  -1  -6 -10 23269.4 993.787   2
  -1   6 -10 22658.3 939.759  28
  -1   6 -10 22882.8 949.845  29
  -1  -6 -10 23504.4 936.534  28
  -1   6 -10 22430.3 945.983  27
  -1   6 -10 22767.4 974.486   5
  -1   6 -10 23569.2 963.132   4
  -1  -6 -10 21675.3 918.433  30
  -1   6 -10 21803.9 911.236  30
  -1  -6 -10 21893.3 918.215  16
  -1   6 -10 23660.0 914.149  16
  -1   6 -10 21532.1 953.779  26
  -1   6 -11 689.739 111.719  27
  -1   6 -11 710.361 128.444   5
  -1   6 -11 644.068 86.3921  30
  -1  -6 -11 698.315 95.5241  30
  -1  -6 -11 857.457 140.710   9
  -1   6 -11 884.668 140.252   2
  -1  -6 -11 822.526 134.143   2
  -1   6 -11 1038.18 120.618   1
  -1  -6 -11 1044.34 119.368   1
  -1  -6 -11 842.291 100.678   3
  -1   6 -11 755.079 124.864   4
  -1  -6 -11 918.932 94.6836   4
  -1   6 -11 802.135 110.804  28
  -1  -6 -11 824.489 112.474  28
  -1   6 -11 747.053 116.106  26
  -1   6 -11 673.729 108.106  29
  -1  -6 -11 799.947 96.7931  16
  -1   6 -11 798.455 88.3104  16
  -1  -6 -12 24204.2 988.290   4
  -1   6 -12 24041.7 982.224  16
  -1  -6 -12 24582.0 992.244  16
  -1   6 -12 23663.4 1035.06  26
  -1   6 -12 24085.7 1029.48  11
  -1   6 -12 25095.1 985.872  30
  -1  -6 -12 25385.0 997.108  30
  -1   6 -12 25402.2 1064.14   5
  -1   6 -12 25557.1 1043.79   4
  -1  -6 -12 23841.3 1050.53   9
  -1   6 -12 24868.1 1029.54  29
  -1  -6 -12 24790.1 1010.52  28
  -1   6 -12 24172.3 1017.18  28
  -1   6 -13 4223.96 261.503  11
  -1   6 -13 4139.90 219.532  30
  -1  -6 -13 3629.90 221.891  30
  -1   6 -13 4160.84 265.522   4
  -1  -6 -13 4520.12 247.496  28
  -1   6 -13 4623.29 254.571  28
  -1   6 -13 4075.39 252.313  29
  -1   6 -13 3938.65 264.703  26
  -1   6 -14 784.270 106.232  28
  -1  -6 -14 740.823 98.1880  28
  -1   6 -14 956.932 128.512  26
  -1   6 -14 888.997 117.123  11
  -1  -6 -14 628.925 129.641  10
  -1   6 -14 1022.13 128.869   4
  -1   6 -14 738.784 83.8183  30
  -1  -6 -14 808.789 92.1590  30
  -1   6 -15 3492.93 226.945  26
  -1   6 -15 3650.94 224.884   4
  -1   6 -16 4667.59 246.235  26
  -1   6 -16 4218.89 228.284  27
  -1   6 -16 3918.10 244.045   3
  -1   6 -16 4072.49 225.593   4
  -1   6 -17 210.958 64.9329   3
  -1   6 -17 260.438 52.7974   4
  -1   6 -17 252.680 62.1372  27
  -1   6 -17 259.965 57.6756  26
   1   7 -17 3430.23 224.629   3
   1   7 -17 4021.25 205.142   4
   1   7 -16 1822.03 134.606  26
   1   7 -16 1444.67 124.861   4
   1   7 -16 1464.90 115.003  27
   1   7 -16 1443.19 156.350   3
   1  -7 -15 495.038 65.6380  30
   1   7 -15 475.577 62.9020  30
   1   7 -15 380.657 92.2209  11
   1   7 -15 506.552 83.4143  27
   1   7 -15 449.224 95.0832   4
   1   7 -14 11164.4 525.489   4
   1   7 -14 10361.6 528.149   5
   1   7 -14 11220.1 500.344  29
   1  -7 -14 11365.8 475.572  30
   1   7 -14 10631.5 465.708  30
   1  -7 -14 10767.7 471.521  16
   1   7 -14 11119.3 466.677  16
   1   7 -14 11439.0 527.454  11
   1   7 -14 11036.9 499.517  27
   1   7 -13 724.307 83.9369  16
   1  -7 -13 742.806 93.0781  16
   1   7 -13 809.928 105.799  27
   1   7 -13 587.336 125.958   5
   1  -7 -13 833.709 100.594  30
   1   7 -13 725.399 89.1799  30
   1   7 -13 842.972 113.802  29
   1   7 -13 802.227 125.012  11
   1   7 -13 754.790 128.080   4
   1   7 -12 5717.02 307.760  27
   1   7 -12 5092.55 308.031  26
   1  -7 -12 5549.10 285.390  28
   1   7 -12 5904.40 310.656  29
   1   7 -12 5791.25 295.599  28
   1   7 -12 5547.68 319.751  11
   1   7 -12 5357.29 335.990   5
   1   7 -12 5900.83 336.829   4
   1  -7 -12 5528.74 285.600  30
   1   7 -12 5209.78 274.457  30
   1   7 -12 5796.82 278.297  16
   1  -7 -12 5320.45 281.815  16
   1   7 -11 4352.36 257.632  27
   1   7 -11 4526.47 283.804   4
   1   7 -11 4724.86 295.313   5
   1   7 -11 4759.33 252.084  28
   1   7 -11 4555.78 262.448  29
   1  -7 -11 4602.98 244.306  28
   1   7 -11 4367.10 267.093  26
   1  -7 -11 4543.05 295.613  12
   1   7 -11 4105.98 230.418  30
   1  -7 -11 4057.11 236.833  30
   1  -7 -11 4079.48 239.275  16
   1   7 -11 4510.20 235.253  16
   1   7 -10 491.103 91.6728  27
   1  -7 -10 612.314 120.694  12
   1   7 -10 487.729 82.8360  28
   1  -7 -10 366.371 76.6954  28
   1   7 -10 217.491 79.3497  29
   1   7 -10 405.030 90.4475  26
   1   7 -10 423.501 113.559   5
   1  -7 -10 572.058 105.793  22
   1   7 -10 541.175 119.751   4
   1   7 -10 242.260 68.6937  16
   1  -7 -10 417.783 82.4023  16
   1   7  -9 5535.08 277.694  29
   1   7  -9 4843.35 300.842   5
   1   7  -9 4708.32 275.669  26
   1   7  -9 5422.59 276.800  27
   1  -7  -9 4994.99 304.866  12
   1  -7  -8 21941.2 965.250   6
   1   7  -8 22944.8 935.569   5
   1  -7  -8 21020.9 948.540   8
   1  -7  -7 1223.28 145.730   8
   1  -7  -7 1368.64 158.373   6
   1   7  -6 19518.6 840.927  33
   1  -7  -6 19318.4 873.064   6
   1  -7  -6 20408.8 869.417   8
   1  -7  -5 20984.8 886.965  36
   1   7  -5 22354.2 894.187  33
   1  -7  -5 20251.3 929.768   6
   1  -7  -5 21753.1 924.782   8
   1  -7  -4 1729.72 143.717  35
   1  -7  -4 2345.14 154.727  36
   1   7  -4 2093.04 154.132  33
  -1  -7   4 1901.22 149.747   8
   1  -7  -4 2037.09 185.461   8
  -1  -7   3 13824.0 613.047   8
   1  -7  -3 14942.1 646.217   8
   1  -7  -3 13911.3 589.210  35
   1  -7  -3 14334.1 596.973  36
  -1  -7   2 9924.69 470.775   8
   1  -7  -2 10420.1 436.370  35
   1  -7  -2 10477.2 442.131  36
   1  -7  -1 5830.58 311.853   8
  -1  -7   1 6310.59 306.107   8
  -1  -7   0 1276.23 130.442   8
   1  -7   0 1410.17 136.163   8
  -1  -7  -1 10819.1 502.961   8
   1  -7   1 10424.0 496.106   8
  -1  -7  -1 10943.7 433.403  36
  -1   7  -2 5501.78 233.198   2
  -1  -7  -2 5957.82 234.155   2
   1  -7   2 5759.97 306.240   8
  -1  -7  -2 5727.80 254.174  36
  -1  -7  -3 18480.7 711.328   2
  -1   7  -3 17553.7 710.409   2
  -1  -7  -3 19680.0 766.180  35
  -1  -7  -3 17814.6 787.251   8
   1  -7   3 18324.9 768.145   8
   1  -7   4 153.192 76.9364   8
  -1  -7  -4 256.698 58.5434   2
  -1   7  -4 166.076 50.9080   2
  -1  -7  -4 211.158 89.8804  35
  -1   7  -4 228.359 105.378  33
  -1  -7  -4 261.378 106.020   8
  -1   7  -5 14619.1 617.875   2
  -1  -7  -5 14874.7 616.025   2
  -1  -7  -5 15553.5 675.427  35
   1  -7   5 15080.1 633.741   8
  -1  -7  -5 14676.7 677.284   8
  -1   7  -5 15046.4 679.930  33
  -1  -7  -6 27550.2 1115.16   2
  -1   7  -6 27616.7 1120.88   2
  -1   7  -6 29634.7 1183.86  33
  -1  -7  -7 452.058 102.627   6
  -1   7  -7 324.912 77.1008   2
  -1  -7  -7 390.698 78.9496   2
  -1   7  -8 24914.1 1078.38   5
  -1   7  -8 26094.6 1062.84   4
  -1  -7  -8 27992.1 1085.64   2
  -1   7  -8 25657.8 1083.90   2
  -1  -7  -9 2777.39 162.595   4
  -1   7  -9 2755.52 209.356   5
  -1   7  -9 2739.97 198.458   4
  -1   7  -9 2937.35 195.206  27
  -1   7  -9 3022.43 195.709  29
  -1  -7  -9 2914.71 181.062   1
  -1   7  -9 3295.30 193.594   1
  -1  -7  -9 2955.49 215.527   2
  -1   7  -9 2779.43 216.110   2
  -1  -7  -9 2727.37 201.722  22
  -1   7 -10 3672.65 188.507  16
  -1  -7 -10 3215.31 188.649  16
  -1   7 -10 3316.26 219.112  29
  -1  -7 -10 3253.15 205.029  28
  -1   7 -10 3384.66 211.943  28
  -1   7 -10 3938.54 263.606   2
  -1  -7 -10 3623.78 249.645   2
  -1   7 -10 3521.46 215.375   1
  -1  -7 -10 3774.40 211.986   1
  -1  -7 -10 3183.64 189.611  30
  -1   7 -10 3559.05 188.856  30
  -1   7 -10 3257.28 237.172   5
  -1   7 -10 3519.44 232.255   4
  -1   7 -10 2750.73 210.495  27
  -1   7 -11 13248.4 582.303  27
  -1  -7 -11 12148.7 538.723  30
  -1   7 -11 12300.4 531.740  30
  -1   7 -11 12577.0 564.375  28
  -1  -7 -11 12890.2 558.571  28
  -1   7 -11 12488.3 578.781  29
  -1   7 -11 13177.5 588.581   4
  -1   7 -11 12501.4 605.161   5
  -1   7 -11 12219.3 588.655  26
  -1  -7 -11 12743.1 618.648   9
  -1  -7 -11 12489.7 538.779  16
  -1   7 -11 12645.6 530.486  16
  -1   7 -12 1206.91 148.997  26
  -1   7 -12 809.916 133.671  11
  -1   7 -12 967.153 124.022  27
  -1   7 -12 836.138 127.586   4
  -1   7 -12 1141.47 97.7061  30
  -1  -7 -12 1053.50 102.800  30
  -1   7 -12 922.053 92.6040  16
  -1  -7 -12 1007.18 99.3769  16
  -1   7 -12 798.260 135.550   5
  -1  -7 -12 970.922 147.113   9
  -1   7 -12 1004.90 120.160  28
  -1  -7 -12 1302.61 123.879  28
  -1   7 -12 813.083 125.115  29
  -1  -7 -13 5963.37 307.933  28
  -1   7 -13 6023.58 330.318  29
  -1   7 -13 6100.54 318.564  28
  -1   7 -13 6157.49 352.580  26
  -1   7 -13 5823.24 327.429  27
  -1   7 -13 6176.04 346.184  11
  -1   7 -13 6291.88 336.196   4
  -1   7 -13 6375.19 290.133  30
  -1  -7 -13 6002.88 295.034  30
  -1   7 -14 10906.6 509.604  11
  -1   7 -14 10373.4 516.897  26
  -1   7 -14 10822.4 502.323   4
  -1  -7 -14 10993.3 473.766  28
  -1   7 -14 10378.6 479.517  28
  -1   7 -14 10941.1 497.634  29
  -1   7 -15 1783.41 161.376  26
  -1   7 -15 1582.68 134.739  29
  -1   7 -15 1611.16 136.801   4
  -1   7 -16 10351.2 476.251   4
  -1   7 -16 12693.8 520.109  26
  -1   7 -17 4434.60 202.892  26
  -1   7 -17 3822.90 189.156   4
  -1   7 -17 3495.12 199.224   3
  -1   7 -17 4633.39 209.047  27
   1   8 -17 200.732 58.5660   3
   1   8 -17 182.132 41.0317   4
   1   8 -17 244.117 60.2133  26
   1   8 -17 197.410 44.6370  27
   1   8 -16 3676.02 186.701  27
   1   8 -16 3037.50 220.239   3
   1   8 -16 3421.42 191.629   4
   1   8 -15 5248.52 294.920  11
   1   8 -15 4752.29 253.365  27
   1   8 -15 5000.78 269.605   4
   1   8 -14 669.613 118.540   5
   1   8 -14 501.463 105.545   4
   1   8 -14 671.329 120.501  11
   1  -8 -14 565.827 68.0852  30
   1   8 -14 516.402 66.7641  30
   1   8 -14 680.173 97.2188  29
   1   8 -14 604.899 91.8972  27
   1   8 -13 15353.4 641.957  16
   1  -8 -13 16122.0 650.249  16
   1   8 -13 15037.4 679.543  27
   1   8 -13 16503.2 721.026  11
   1   8 -13 16627.1 689.588  29
   1   8 -13 15234.4 643.772  30
   1  -8 -13 16083.7 652.030  30
   1   8 -13 16431.4 731.717   5
   1   8 -13 15805.5 709.743   4
   1   8 -13 15818.3 700.113  26
   1   8 -12 15079.7 695.956  26
   1   8 -12 14985.4 682.740  27
   1   8 -12 15067.8 646.243  30
   1  -8 -12 15789.0 655.168  30
   1   8 -12 15501.6 687.369  29
   1   8 -12 15344.8 710.728  11
   1   8 -12 16096.3 647.601  16
   1  -8 -12 16642.9 656.664  16
   1   8 -12 16636.3 718.770   4
   1   8 -12 16009.9 731.700   5
   1   8 -11 489.748 125.108   5
   1   8 -11 864.419 141.465   4
   1   8 -11 675.191 110.449  29
   1  -8 -11 584.203 82.9441  30
   1   8 -11 589.113 80.7258  30
   1  -8 -11 625.585 86.7644  28
   1   8 -11 739.853 96.3040  28
   1   8 -11 824.609 115.283  27
   1  -8 -11 1079.83 156.736  12
   1   8 -11 810.275 118.080  26
   1   8 -11 641.765 80.8041  16
   1  -8 -11 500.745 77.8103  16
   1   8 -10 11057.3 535.183  19
   1   8 -10 11350.4 496.397  30
   1   8 -10 11881.3 531.012  27
   1   8 -10 12211.7 533.369  29
   1  -8 -10 11584.8 501.609  28
   1  -8 -10 11900.7 574.239  12
   1   8 -10 12340.5 559.986   4
   1   8 -10 12203.0 573.304   5
   1   8 -10 11408.9 538.372  26
   1  -8 -10 11858.4 563.160  22
   1   8 -10 11320.7 495.673  16
   1  -8  -9 8992.21 485.741  12
   1   8  -9 10290.1 470.387  26
   1   8  -9 9453.05 463.489  19
   1  -8  -9 9692.07 486.617  22
   1   8  -9 10528.5 461.147  27
   1   8  -9 9726.48 452.917  29
   1   8  -9 10274.1 478.311   4
   1   8  -9 9897.84 492.927   5
   1  -8  -8 1848.27 190.481   8
   1  -8  -8 2268.40 220.673   6
   1  -8  -7 21639.8 981.176   8
   1  -8  -7 22701.9 993.984   6
   1   8  -6 7177.61 368.394  33
   1  -8  -6 6393.72 389.366   6
   1  -8  -6 6538.32 389.928   8
   1   8  -5 6662.78 344.019  33
   1  -8  -5 6676.37 338.291  36
   1  -8  -5 6115.04 373.432   8
   1   8  -4 4862.57 274.530  33
   1  -8  -4 5146.73 272.327  36
   1  -8  -4 4755.04 264.552  35
  -1  -8   4 4807.92 277.016   8
   1  -8  -4 5362.62 325.008   8
   1  -8  -3 1092.46 107.766  35
  -1  -8   3 1161.73 135.774   8
   1  -8  -3 918.988 157.072   8
   1  -8  -2 25360.0 1022.43  36
   1  -8  -2 26337.6 1016.51  35
  -1  -8   2 25253.5 1066.03   8
   1  -8  -1 48553.5 1740.47  35
   1  -8  -1 46354.4 1819.83   8
  -1  -8   1 48050.1 1811.55   8
  -1  -8   0 4184.91 188.814  36
   1  -8   0 4585.68 277.164   8
  -1  -8   0 4238.03 269.471   8
  -1  -8  -1 31843.1 1219.26  36
   1  -8   1 31734.7 1300.50   8
  -1  -8  -1 32040.3 1309.92   8
  -1  -8  -2 10271.2 458.881  35
  -1  -8  -2 10165.6 421.485  36
   1  -8   2 9962.63 486.180   8
  -1  -8  -3 7053.43 332.506  35
  -1   8  -3 6173.21 265.643   2
  -1  -8  -3 6338.85 265.703   2
  -1  -8  -3 6758.91 369.598   8
   1  -8   3 6757.41 345.399   8
  -1   8  -4 11520.2 482.324   2
  -1  -8  -4 11560.9 481.065   2
  -1  -8  -4 12929.1 551.499  35
  -1  -8  -4 11882.0 575.260   8
   1  -8   4 12486.4 546.747   8
  -1   8  -4 11331.6 577.199  33
  -1  -8  -5 7193.25 324.617   2
  -1   8  -5 7055.03 326.761   2
  -1  -8  -5 7675.25 387.312  35
   1  -8   5 6919.05 357.970   8
  -1  -8  -5 7040.76 399.555   8
  -1   8  -5 8023.93 419.079  33
  -1  -8  -6 995.283 95.3161   2
  -1   8  -6 926.105 96.4154   2
  -1   8  -6 975.166 146.568  33
  -1  -8  -7 20778.7 849.136   2
  -1   8  -7 20659.9 857.297   2
  -1  -8  -7 19716.0 915.236   6
  -1  -8  -8 1181.07 124.952   2
  -1   8  -8 1280.34 132.164   2
  -1   8  -8 1350.68 121.226  27
  -1   8  -8 1219.62 123.424   4
  -1   8  -9 9578.16 453.273   4
  -1   8  -9 9833.20 480.974   5
  -1   8  -9 9636.52 476.674   2
  -1  -8  -9 9886.21 467.113   2
  -1   8  -9 9459.95 431.932   1
  -1   8  -9 9436.23 448.268  29
  -1   8  -9 8532.31 441.975  27
  -1  -8  -9 9619.36 474.164  22
  -1   8 -10 8962.05 387.941  16
  -1   8 -10 8653.57 436.640  29
  -1  -8 -10 8568.15 406.461  28
  -1   8 -10 8869.93 388.944  30
  -1   8 -10 9361.86 441.007  27
  -1   8 -10 9533.03 445.288   4
  -1   8 -10 8962.89 465.574   5
  -1   8 -11 2334.26 168.845  28
  -1   8 -11 2240.57 189.294  29
  -1  -8 -11 2284.90 161.179  28
  -1   8 -11 2130.56 179.456   4
  -1   8 -11 2419.45 205.310   5
  -1  -8 -11 2204.17 145.321  30
  -1   8 -11 2306.96 141.648  30
  -1   8 -11 2148.60 179.273  27
  -1   8 -12 10589.2 505.478  27
  -1   8 -12 10571.8 530.326  11
  -1  -8 -12 10891.3 478.437  28
  -1   8 -12 11369.0 515.545  29
  -1   8 -12 11126.3 491.038  28
  -1   8 -12 10677.0 537.447   5
  -1   8 -12 10670.8 507.491   4
  -1   8 -12 10496.8 454.914  30
  -1  -8 -12 10948.2 463.558  30
  -1  -8 -12 9196.34 536.139   9
  -1  -8 -13 7360.03 344.221  28
  -1   8 -13 7583.65 355.799  28
  -1   8 -13 7550.49 377.523  29
  -1   8 -13 7057.95 372.166  27
  -1   8 -13 7201.49 372.179   4
  -1   8 -13 7084.89 323.446  30
  -1  -8 -13 7216.69 329.435  30
  -1   8 -13 8012.03 404.990  26
  -1   8 -13 6718.07 393.450  11
  -1   8 -14 626.512 117.995  11
  -1   8 -14 837.993 111.757  29
  -1   8 -14 1059.34 136.224  26
  -1   8 -14 884.303 112.129  27
  -1   8 -14 812.209 107.842   4
  -1   8 -15 10323.2 466.557  26
  -1   8 -15 9208.61 421.434  29
  -1   8 -15 9075.91 421.982  27
  -1   8 -15 8749.00 415.174   4
  -1   8 -16 1801.94 123.225   4
  -1   8 -16 2302.63 176.763  26
  -1   8 -17 422.693 50.6660  26
   1   9 -16 4709.63 225.223   4
   1   9 -16 4833.63 221.309  27
   1   9 -15 3596.22 244.103  11
   1   9 -15 3403.29 202.536   4
   1   9 -15 3682.20 213.279  26
   1   9 -15 3279.63 191.194  27
   1   9 -14 8678.74 434.346  11
   1   9 -14 8063.48 397.518   4
   1   9 -14 8286.62 405.973  26
   1   9 -14 7997.13 384.281  27
   1   9 -13 4106.90 267.835  26
   1   9 -13 4900.95 264.348  29
   1   9 -13 4998.12 283.277   4
   1   9 -13 5260.58 308.876   5
   1   9 -13 4621.63 293.944  11
   1   9 -13 4230.43 253.234  27
   1   9 -12 2289.96 177.441  27
   1   9 -12 2573.80 195.818  26
   1   9 -12 2315.82 143.445  30
   1   9 -12 2607.08 184.763  29
   1   9 -12 2513.45 215.819   5
   1   9 -12 2630.83 201.607   4
   1   9 -12 2508.73 209.280  11
   1   9 -12 2603.97 145.704  16
   1   9 -11 14286.4 661.510  26
   1   9 -11 13985.9 600.534  30
   1   9 -11 15210.7 649.111  27
   1   9 -11 15485.8 697.361   5
   1   9 -11 14138.8 664.892   4
   1   9 -11 15895.5 654.696  29
   1   9 -10 970.937 126.642  19
   1   9 -10 936.470 116.565  29
   1   9 -10 1045.34 131.265  26
   1   9 -10 972.526 115.878  27
   1   9 -10 852.074 137.403   5
   1  -9 -10 1109.15 155.529  12
   1   9 -10 935.937 127.740   4
   1  -9 -10 1149.15 145.861  22
   1  -9  -9 31210.5 1360.13  12
   1   9  -9 32765.5 1317.24  27
   1  -9  -9 33003.9 1364.61  22
   1   9  -9 33377.1 1338.67   4
   1   9  -9 32781.4 1337.58  19
   1   9  -9 34067.0 1318.45  29
   1   9  -8 14125.3 603.170  29
   1  -9  -8 14937.7 719.482   6
   1   9  -8 13567.8 621.339  19
   1  -9  -8 13877.2 701.279   8
   1  -9  -8 13791.6 647.367  22
   1   9  -8 14284.4 608.025  27
   1  -9  -7 1275.92 165.890   6
   1  -9  -7 1029.33 158.908   8
   1   9  -7 1043.55 130.392   5
   1  -9  -6 19487.8 920.381   6
   1   9  -6 20013.6 878.694  33
   1  -9  -6 20995.3 935.655   8
   1   9  -5 33173.8 1320.33  33
   1  -9  -5 31887.5 1302.42  36
   1  -9  -5 31148.9 1367.29   8
   1  -9  -4 53.1653 100.548   8
   1   9  -4 128.926 70.8261  33
   1  -9  -4-9.44132 68.2626  35
   1  -9  -4 111.548 65.3596  36
  -1  -9   4 142.138 81.8034   8
   1  -9  -3 78858.6 2998.52  35
   1  -9  -3 78962.8 3007.31  36
   1  -9  -3 78182.9 3083.68   8
  -1  -9   3 78179.0 3051.19   8
   1  -9  -2 25933.7 1014.67  35
   1  -9  -2 25191.5 1021.74  36
  -1  -9   2 25231.0 1078.66   8
   1  -9  -1 23303.3 986.940  36
   1  -9  -1 26271.2 988.814  35
  -1  -9   1 25506.8 1066.70   8
   1  -9  -1 25582.5 1079.00   8
  -1  -9   0 5659.06 251.145  36
   1  -9   0 6003.21 349.600   8
  -1  -9   0 6192.27 352.562   8
  -1  -9  -1 2237.55 127.201  36
   1  -9   1 2801.82 212.916   8
  -1  -9  -1 2361.41 213.031   8
  -1  -9  -2 8401.37 369.955  36
   1  -9   2 7971.94 443.632   8
  -1  -9  -3 63142.0 2431.31  35
   1  -9   3 61609.6 2460.91   8
  -1  -9  -3 63713.3 2493.36   8
   1  -9   4 1461.68 152.858   8
  -1  -9  -4 1586.56 184.747   8
  -1   9  -4 1474.30 195.496  33
  -1  -9  -4 1845.16 160.422  35
   1  -9   5 29211.4 1223.07   8
  -1  -9  -5 30055.4 1278.07   8
  -1   9  -5 29843.5 1294.42  33
  -1  -9  -5 30549.0 1240.55  35
  -1   9  -5 29764.9 1161.38   2
  -1   9  -6 17696.0 734.905   2
  -1   9  -6 17892.5 769.587   5
  -1   9  -6 18465.0 852.900  33
  -1  -9  -7 1849.39 198.749   6
  -1   9  -7 1713.91 158.800   5
  -1   9  -7 1736.26 137.035   4
  -1   9  -7 1779.19 139.766   2
  -1   9  -7 1807.45 206.752  33
  -1   9  -8 15790.9 664.058  29
  -1   9  -8 14655.0 659.533  27
  -1   9  -8 15290.4 662.916   4
  -1  -9  -8 15845.4 697.804  22
  -1   9  -9 11245.0 505.812  29
  -1   9  -9 10458.2 498.354  27
  -1   9  -9 10547.2 499.432   4
  -1  -9  -9 10959.5 533.376  22
  -1   9 -10 5221.97 294.661  27
  -1   9 -10 4729.61 286.131  29
  -1   9 -10 5209.38 321.472   5
  -1   9 -10 5415.96 294.932   4
  -1   9 -11 29432.9 1191.92  27
  -1   9 -11 28011.1 1127.72  30
  -1   9 -11 29574.0 1226.32   5
  -1   9 -11 29028.7 1188.34   4
  -1   9 -11 31359.7 1200.05  29
  -1  -9 -11 28528.1 1146.63  28
  -1  -9 -12 6.93558 48.0087  28
  -1   9 -12 46.4834 79.2158  27
  -1   9 -12 30.5091 89.3565   5
  -1   9 -12 55.7879 74.8795   4
  -1  -9 -12-18.1459 114.806   9
  -1   9 -12 102.861 88.0348  29
  -1   9 -13 3694.97 270.326  11
  -1   9 -13 3465.26 224.444   4
  -1   9 -13 3635.04 230.652  29
  -1   9 -13 3711.68 231.549  27
  -1   9 -14 5634.58 286.325  29
  -1   9 -14 5226.91 320.541  11
  -1   9 -14 5425.27 286.801  27
  -1   9 -14 4852.65 273.065   4
  -1   9 -15 453.893 76.1380   4
  -1   9 -15 691.318 117.984  26
  -1   9 -15 476.155 82.7083  27
  -1   9 -15 508.023 82.8524  29
  -1   9 -16 5783.20 276.582   4
  -1   9 -16 6559.76 295.158  27
  -1   9 -17 7374.77 300.916  27
   1  10 -16 1990.77 146.433   3
   1  10 -16 2034.43 117.371  27
   1  10 -16 2094.08 135.289  26
   1  10 -16 1945.86 115.543   4
   1  10 -15 8853.25 398.107  27
   1  10 -15 8468.36 401.244   4
   1  10 -15 9443.09 420.959  26
   1  10 -14-26.1236 94.9929  11
   1  10 -14-44.6143 67.8926   4
   1  10 -14 31.1241 56.2054  27
   1  10 -14-19.9889 76.0459  26
   1  10 -13 27470.8 1157.86   5
   1  10 -13 27307.1 1126.12   4
   1  10 -13 27203.0 1132.54  26
   1  10 -13 27317.3 1154.86  11
   1  10 -13 27633.5 1112.13  27
   1  10 -13 28139.9 1114.70  29
   1  10 -12 7286.53 352.687  29
   1 -10 -12 6313.29 403.580   9
   1  10 -12 6712.64 386.410   5
   1  10 -12 7199.07 364.844   4
   1  10 -12 7043.13 347.743  27
   1  10 -12 6558.43 374.706  11
   1  10 -12 6384.94 359.286  26
   1  10 -11 5433.76 307.378  26
   1  10 -11 4581.37 276.449  27
   1  10 -11 5147.35 283.849  29
   1  10 -11 5374.23 303.614   4
   1  10 -11 5197.27 327.302   5
   1  10 -10 17158.9 762.428  19
   1 -10 -10 16989.7 781.997  22
   1  10 -10 17717.5 749.730   4
   1  10 -10 15389.0 762.441   5
   1  10 -10 16765.6 742.822  26
   1  10 -10 16396.6 723.908  27
   1  10 -10 17648.2 728.173  29
   1  10  -9 20823.4 860.017  29
   1  10  -9 20440.6 879.058   4
   1 -10  -9 21233.5 920.724  22
   1  10  -9 21011.7 891.331  19
   1  10  -9 20128.7 860.731  27
   1  10  -8 2558.37 166.433  27
   1  10  -8 2184.64 177.803  19
   1  10  -8 2304.28 158.569  29
   1  10  -8 2194.76 199.328   5
   1 -10  -8 2031.79 190.361  22
   1 -10  -8 2335.34 235.921   8
   1 -10  -8 1956.61 193.413  12
   1 -10  -7 43691.3 1771.50   6
   1 -10  -7 44254.0 1784.09   8
   1 -10  -7 43823.7 1699.66  22
   1 -10  -7 39745.2 1678.31  12
   1  10  -7 40575.7 1656.63  19
   1  10  -7 41734.1 1686.58   5
   1  10  -6 2177.20 196.256  33
   1 -10  -6 2208.35 232.965   8
   1  10  -6 2226.79 181.973   5
   1 -10  -6 1941.26 220.297   6
   1 -10  -5 26558.2 1171.13   8
   1 -10  -5 25811.4 1082.13  36
   1  10  -5 26009.6 1103.82  33
   1 -10  -4 15667.2 750.420   8
  -1 -10   4 13716.0 690.621   8
   1 -10  -4 15346.2 667.786  36
   1 -10  -4 15004.1 659.202  35
   1  10  -4 16381.9 700.209  33
   1 -10  -3 430.731 82.8174  36
   1 -10  -3 482.400 84.0208  35
  -1 -10   3 205.742 102.946   8
   1 -10  -2 11165.6 504.322  36
   1 -10  -2 11959.1 500.896  35
   1 -10  -2 11342.6 590.891   8
  -1 -10   2 10942.7 569.401   8
   1 -10  -1 105898. 3807.41  35
   1 -10  -1 93503.2 3803.64  36
   1 -10  -1 103190. 3919.92   8
  -1 -10   1 104070. 3906.47   8
  -1 -10   0 8092.34 347.232  36
  -1 -10   0 8992.52 469.334   8
   1 -10   0 8301.97 460.772   8
  -1 -10  -1 99765.0 3588.41  35
  -1 -10  -1 92100.9 3541.22  36
  -1 -10  -1 95125.9 3673.13   8
   1 -10   1 91460.6 3656.28   8
  -1 -10  -2 11826.6 497.877  35
  -1 -10  -2 10109.7 443.749  36
   1 -10   2 10039.9 533.590   8
  -1 -10  -2 11531.8 568.208   8
  -1 -10  -3 25170.7 1030.63  35
   1 -10   3 24328.4 1069.89   8
   1 -10   4 9440.75 490.231   8
  -1 -10  -4 10187.8 535.458   8
  -1 -10  -4 10374.7 481.150  35
  -1  10  -5 13888.3 599.718   5
  -1 -10  -5 12847.1 673.487   8
   1 -10   5 12640.6 619.536   8
  -1 -10  -5 14062.3 636.687  35
  -1  10  -5 12660.7 687.008  33
  -1  10  -6 8674.48 517.324  33
  -1  10  -6 8917.15 438.768   5
  -1 -10  -7 59283.4 2311.09  22
  -1  10  -7 58119.9 2267.47  27
  -1  10  -7 57849.4 2410.22  33
  -1 -10  -7 55555.4 2376.05   6
  -1  10  -7 59188.1 2266.02   4
  -1  10  -7 60591.9 2309.78   5
  -1  10  -8 173.074 70.3600  29
  -1  10  -8 234.112 78.1891   4
  -1  10  -8 375.500 104.132   5
  -1  10  -8 199.893 82.1837  19
  -1 -10  -8 317.317 99.3691  22
  -1  10  -8 112.567 69.1096  27
  -1 -10  -9 35722.1 1447.41  22
  -1  10  -9 35123.6 1404.64  27
  -1  10  -9 33278.0 1429.82  19
  -1  10  -9 34653.9 1397.97   4
  -1  10  -9 35781.6 1402.19  29
  -1  10 -10 3330.61 227.747  27
  -1  10 -10 3856.07 238.784  29
  -1  10 -10 3560.38 227.835   4
  -1  10 -11 2530.56 188.639  27
  -1  10 -11 2510.01 217.123  26
  -1  10 -11 2540.10 192.312  29
  -1  10 -11 2633.45 187.590   4
  -1  10 -11 2507.82 216.448   5
  -1  10 -12 5476.20 312.552  27
  -1 -10 -12 6104.44 377.975   9
  -1  10 -12 5532.22 340.341   5
  -1  10 -12 6026.34 311.052   4
  -1  10 -12 6031.47 347.977  26
  -1  10 -12 5632.48 313.223  29
  -1  10 -13 8486.80 404.693   4
  -1  10 -13 8829.59 413.333  29
  -1  10 -13 8808.41 479.579  11
  -1  10 -13 8288.26 411.473  27
  -1  10 -14 431.663 119.524  11
  -1  10 -14 201.191 70.3410  27
  -1  10 -14 252.315 71.4103  29
  -1  10 -14 209.687 67.6010   4
  -1  10 -15 20163.6 787.745  27
  -1  10 -15 18645.8 767.980   4
  -1  10 -16 113.942 53.5024   3
  -1  10 -16 166.167 34.2518   4
  -1  10 -16 182.447 54.4913  26
  -1  10 -16 165.514 47.6557  27
   1  11 -16 2513.77 130.744  26
   1  11 -16 2383.17 116.336  27
   1  11 -15 2531.71 153.603   4
   1  11 -15 3178.28 160.543  27
   1  11 -15 2884.24 174.161  26
   1  11 -15 3010.41 194.966  11
   1  11 -14 3054.32 181.912   4
   1  11 -14 2900.16 175.466  27
   1  11 -14 3248.82 199.155  26
   1  11 -14 3104.04 222.403  11
   1  11 -13 8028.24 417.056   5
   1  11 -13 7868.64 379.651   4
   1  11 -13 7857.96 371.343  27
   1  11 -13 7529.41 389.508  26
   1  11 -13 8284.55 419.032  11
   1  11 -12 1735.50 176.007  11
   1  11 -12 1891.08 146.609  29
   1  11 -12 1626.84 171.628   5
   1  11 -12 1647.57 150.985   4
   1  11 -12 1530.73 152.117  26
   1  11 -12 1572.51 137.936  27
   1  11 -11 35583.8 1490.04  26
   1  11 -11 37909.7 1471.51  29
   1  11 -11 35803.8 1521.54   5
   1  11 -11 37475.6 1487.05   4
   1  11 -11 37474.4 1471.22  27
   1  11 -10-40.5634 73.7505  27
   1  11 -10 59.4384 82.2637   4
   1  11 -10-67.5576 73.8853  29
   1  11 -10 12.4528 88.0823  26
   1  11 -10-14.9561 88.5092  19
   1 -11 -10 153.170 112.375  22
   1  11  -9 42013.2 1614.99  29
   1 -11  -9 42555.9 1693.07  22
   1  11  -9 39292.5 1669.47   5
   1  11  -9 41117.6 1635.85   4
   1  11  -9 41272.7 1656.31  19
   1  11  -9 39934.6 1616.38  27
   1  11  -8 2833.18 184.132  29
   1 -11  -8 2917.61 236.866  22
   1  11  -8 3088.02 234.208   5
   1  11  -8 3194.53 193.243  27
   1 -11  -8 3036.59 234.961  12
   1  11  -8 2773.19 211.811  19
   1 -11  -7 1677.41 231.084   8
   1  11  -7 1657.79 153.531  19
   1  11  -7 1867.77 132.035  29
   1 -11  -7 1487.76 201.097   6
   1  11  -7 1658.51 131.209  27
   1 -11  -7 1600.42 169.047  23
   1  11  -7 1427.81 161.537   5
   1 -11  -7 1636.66 172.623  12
   1 -11  -7 1781.31 182.492  22
   1 -11  -6 10674.8 622.568   6
   1  11  -6 11848.0 549.955   5
   1 -11  -6 10975.2 540.452  12
   1  11  -6 12522.7 588.161  33
   1 -11  -6 10999.6 633.942   8
   1  11  -5 26954.1 1130.52  33
   1 -11  -5 25744.0 1198.78   8
   1  11  -5 25920.2 1088.29   5
   1 -11  -4 7154.36 429.805   8
   1  11  -4 5338.23 311.730   5
   1  11  -4 6586.54 361.732  33
   1 -11  -4 5422.67 315.823  36
   1 -11  -4 6524.60 326.528  35
  -1 -11   3 78538.1 3106.50   8
   1 -11  -3 80852.2 3026.51  35
   1 -11  -3 77025.4 3030.52  36
  -1 -11   2 94.4516 101.111   8
   1 -11  -2 128.797 107.465   8
   1 -11  -2 113.008 59.7600  36
   1 -11  -2 149.097 61.7661  35
  -1 -11   1 69630.9 2579.42   8
   1 -11  -1 64838.6 2578.48   8
   1 -11  -1 61022.5 2452.33  36
   1 -11  -1 64641.0 2452.53  35
  -1 -11   0 5781.56 381.408   8
   1 -11   0 6516.81 296.693  35
   1 -11   0 6156.49 292.243  36
  -1 -11  -1 1775.19 202.208   8
   1 -11   1 1527.27 191.387   8
  -1 -11  -1 1781.60 146.063  35
  -1 -11  -2 2289.91 234.964   8
   1 -11   2 2405.12 221.014   8
  -1 -11  -2 2722.26 188.771  35
   1 -11   3 64696.8 2643.11   8
  -1 -11  -3 67844.9 2592.58  35
   1 -11   4 708.441 121.611   8
  -1  11  -4 678.407 98.2405   5
  -1 -11  -4 855.750 160.929   8
  -1  11  -4 465.643 142.911  33
  -1 -11  -4 786.981 125.107  35
  -1  11  -5 35266.1 1425.03   5
  -1 -11  -5 37489.9 1468.68  35
  -1  11  -5 32853.9 1536.48  33
   1 -11   5 35465.5 1471.28   8
  -1 -11  -5 34754.8 1532.84   8
  -1  11  -6 2719.14 196.805   5
  -1 -11  -6 1994.35 188.625  22
  -1 -11  -6 2423.87 202.216  23
  -1  11  -6 2304.57 258.034  33
  -1  11  -7 6869.57 338.558  29
  -1 -11  -7 6811.55 388.812  23
  -1  11  -7 6841.24 463.157  33
  -1 -11  -7 7184.92 454.065   6
  -1  11  -7 6928.84 383.936   5
  -1  11  -7 7089.48 348.474  27
  -1  11  -8 2924.36 196.445  27
  -1  11  -8 2800.35 185.525  29
  -1  11  -8 3069.28 229.647   5
  -1  11  -8 2868.50 188.290   4
  -1 -11  -8 2713.32 229.335  22
  -1 -11  -8 2670.56 217.734  23
  -1  11  -8 2494.32 210.657  19
  -1  11  -9 9573.83 449.475  27
  -1  11  -9 9427.73 482.540   5
  -1  11  -9 9094.16 435.852   4
  -1  11  -9 9672.87 442.871  29
  -1  11  -9 7928.48 469.057  19
  -1 -11  -9 9551.56 492.604  22
  -1  11 -10 527.726 91.6110  27
  -1  11 -10 481.711 98.1806  29
  -1  11 -10 403.392 89.1588   4
  -1  11 -11 34547.2 1362.93  29
  -1  11 -11 34087.0 1400.35  26
  -1  11 -11 32688.7 1401.48   5
  -1  11 -11 34539.2 1356.27   4
  -1  11 -11 33082.2 1364.92  27
  -1  11 -12 237.783 81.6020  29
  -1  11 -12 285.272 104.377  26
  -1  11 -12 415.240 88.9517  27
  -1  11 -12 420.561 81.5236   4
  -1  11 -12 401.211 107.612   5
  -1  11 -13 10256.3 537.734  11
  -1  11 -13 10069.3 493.805  26
  -1  11 -13 10360.4 454.960  29
  -1  11 -13 9665.17 456.735  27
  -1  11 -13 9642.92 442.578   4
  -1  11 -14 3643.26 244.261  11
  -1  11 -14 3107.50 181.527   4
  -1  11 -14 3782.63 202.687  27
  -1  11 -15-22.7859 50.0547  27
  -1  11 -15 48.9202 35.3254   4
  -1  11 -16 1512.74 91.5071  26
  -1  11 -16 1217.73 89.0581   3
  -1  11 -16 1289.39 78.7471  27
   1  12 -16 161.569 29.3255  26
   1  12 -15 13872.2 535.676  11
   1  12 -15 12922.8 502.423  27
   1  12 -15 13500.3 524.462  26
   1  12 -14 1174.05 132.922  11
   1  12 -14 913.773 85.5121   4
   1  12 -14 991.566 89.5566  27
   1  12 -14 879.280 99.8512  26
   1  12 -13 15639.3 696.302  11
   1  12 -13 15975.5 670.335  26
   1  12 -13 15232.6 647.835   4
   1  12 -13 15415.1 690.163   5
   1  12 -13 15124.2 643.636  27
   1  12 -12 404.061 103.967   5
   1  12 -12 272.555 77.4380   4
   1  12 -12 256.531 72.7955  27
   1  12 -12 290.820 91.3899  26
   1  12 -12 366.899 108.349  11
   1  12 -11 6175.35 321.451  27
   1  12 -11 6524.29 346.736  26
   1  12 -11 6518.90 323.187  29
   1  12 -11 6420.72 334.887   4
   1  12 -10 638.618 129.538  19
   1  12 -10 842.024 115.641   4
   1  12 -10 668.590 97.3845  27
   1  12 -10 729.723 119.935  26
   1  12 -10 1068.16 150.650   5
   1 -12 -10 904.886 159.009  22
   1  12 -10 779.130 100.769  29
   1  12  -9 15114.2 649.699  27
   1  12  -9 14908.6 705.105   5
   1  12  -9 14962.7 662.925   4
   1 -12  -9 15286.9 725.943  22
   1  12  -9 14785.4 692.046  19
   1  12  -9 15041.2 642.826  29
   1 -12  -8 1019.79 147.407  23
   1  12  -8 1008.70 153.619   5
   1  12  -8 848.442 127.856  19
   1  12  -8 983.921 118.219   4
   1  12  -8 1028.45 103.435  29
   1  12  -8 1002.39 105.782  27
   1 -12  -8 609.804 135.510  22
   1  12  -7 65128.6 2504.80  19
   1 -12  -7 63184.3 2620.60   6
   1 -12  -7 64544.4 2543.21  22
   1  12  -7 67509.1 2529.44   5
   1 -12  -7 60909.0 2639.93   8
   1 -12  -7 61002.9 2531.32  23
   1 -12  -6 1039.29 177.043   6
   1  12  -6 956.769 149.253  33
   1 -12  -6 828.141 131.674  12
   1  12  -6 1311.86 153.224   5
   1 -12  -6 971.589 190.832   8
   1 -12  -5 32083.5 1403.90   6
   1  12  -5 31874.0 1312.30  33
   1 -12  -5 29993.4 1255.03  12
   1 -12  -5 29753.4 1387.38   8
   1 -12  -5 30022.1 1282.39  22
   1  12  -5 30727.9 1262.00   5
   1  12  -4 2594.50 195.917   5
   1 -12  -4 2300.86 210.850  22
   1 -12  -4 2940.13 201.123  36
   1 -12  -4 3181.76 212.231  35
   1  12  -4 3228.80 240.624  33
   1 -12  -4 2700.62 281.925   8
   1  12  -3 1571.78 146.000   5
   1 -12  -3 1985.45 158.581  35
   1 -12  -3 1889.01 152.404  36
  -1 -12   3 1968.20 213.569   8
   1 -12  -2 627.992 89.1963  36
   1 -12  -2 645.402 92.0765  35
   1 -12  -2 610.520 153.516   8
  -1 -12   2 627.546 136.466   8
   1 -12  -1 40700.9 1538.58  35
   1 -12  -1 36551.8 1532.88  36
  -1 -12   1 38946.6 1663.39   8
   1 -12  -1 42286.2 1687.89   8
   1 -12   0 130.383 57.3733  35
   1 -12   0 103.230 49.5024  36
   1 -12   0 113.668 108.798   8
  -1 -12   0 68.9916 111.762   8
  -1 -12  -1 46354.0 1779.18  35
  -1 -12  -1 44337.5 1892.42   8
   1 -12   1 42794.0 1872.73   8
  -1 -12  -2 1092.72 129.109  35
  -1 -12  -2 734.809 163.373   8
   1 -12   2 1141.49 171.000   8
  -1 -12  -3 12121.0 549.639  35
   1 -12   3 10464.3 591.676   8
  -1  12  -3 11120.5 510.490   5
  -1  12  -4 3848.36 316.412  33
  -1 -12  -4 3643.85 254.120  22
  -1  12  -4 4272.17 249.210   5
  -1  12  -4 4158.85 252.794  20
  -1 -12  -4 4273.18 272.811  35
  -1 -12  -4 3923.70 334.437   8
   1 -12   4 3783.87 291.988   8
  -1  12  -5 10203.5 622.709  33
  -1 -12  -5 11211.4 540.157  22
  -1 -12  -5 10268.6 545.927  35
  -1 -12  -5 10506.7 548.770  23
  -1 -12  -5 10576.8 625.606   8
  -1  12  -5 11328.1 525.959  20
  -1  12  -5 11735.6 527.356   5
  -1  12  -6 1596.72 159.338   5
  -1 -12  -6 1451.14 172.686  23
  -1  12  -6 1354.04 208.712  33
  -1  12  -6 1311.87 120.888  27
  -1 -12  -6 1238.35 158.102  22
  -1 -12  -7 50901.3 2069.73  23
  -1  12  -7 53203.3 2055.14   5
  -1 -12  -7 48997.3 2144.47   6
  -1  12  -7 51505.5 2007.72  27
  -1  12  -7 51891.2 2186.50  33
  -1  12  -8 1120.75 154.060   5
  -1 -12  -8 788.329 150.962  22
  -1  12  -8 918.747 139.404  19
  -1 -12  -8 1061.13 150.684  23
  -1  12  -8 1059.89 121.173  27
  -1  12  -8 879.886 104.936  29
  -1  12  -9 25729.1 1094.67   5
  -1  12  -9 25913.1 1036.35   4
  -1  12  -9 24988.6 1100.18  19
  -1  12  -9 25455.8 1036.90  29
  -1 -12  -9 24782.5 1101.12  22
  -1  12  -9 25100.1 1047.11  27
  -1  12 -10 6364.62 324.789  29
  -1  12 -10 6050.03 401.980  19
  -1  12 -10 6745.82 342.134  27
  -1  12 -10 6002.95 319.272   4
  -1  12 -10 6711.15 375.365   5
  -1  12 -11 475.738 116.282  26
  -1  12 -11 486.433 83.7258   4
  -1  12 -11 513.931 97.3546  27
  -1  12 -11 397.764 92.9242  29
  -1  12 -12 555.367 122.562  26
  -1 -12 -12 612.487 140.841   9
  -1  12 -12 620.744 91.9704  29
  -1  12 -12 646.589 85.0438   4
  -1  12 -12 831.258 107.073  27
  -1  12 -13 11910.2 557.285  11
  -1  12 -13 11744.0 531.171  26
  -1  12 -13 11644.7 493.335  27
  -1  12 -13 10018.8 466.693   4
  -1  12 -14 148.018 53.9904  27
  -1  12 -14 97.8203 75.8870  26
  -1  12 -14 81.4018 41.1704   4
  -1  12 -14 78.4164 78.2670  11
  -1  12 -15 11288.8 461.109  27
   1  13 -15 8209.62 337.974  26
   1  13 -15 7754.00 340.417  11
   1  13 -14 85.1191 37.1360   4
   1  13 -14 173.231 76.9103  11
   1  13 -14 101.998 41.6154  27
   1  13 -14 162.939 60.0650  26
   1  13 -13 4395.78 265.938  11
   1  13 -13 4347.79 217.799  27
   1  13 -13 4340.61 238.329  26
   1  13 -13 4064.01 213.359   4
   1  13 -12 309.679 67.5824   4
   1  13 -12 304.778 65.8890  27
   1  13 -12 460.197 97.4600  26
   1  13 -11 28938.4 1181.36   4
   1  13 -11 29195.8 1203.23  26
   1  13 -11 30252.3 1178.52  27
   1  13 -10 504.724 120.559  19
   1  13 -10 248.043 75.4357   4
   1 -13 -10 361.859 118.010  22
   1  13 -10 240.104 94.2767  26
   1  13 -10 355.473 80.6886  27
   1  13 -10 245.382 109.086   5
   1  13  -9 20344.4 867.203  26
   1  13  -9 19833.6 835.902  27
   1 -13  -9 20188.2 920.447  22
   1  13  -9 19966.2 848.548   4
   1  13  -9 20860.4 905.377   5
   1  13  -9 20579.2 896.358  19
   1  13  -8 25.8420 56.4112  27
   1  13  -8-50.8229 73.4224   4
   1  13  -8 14.3869 80.6808  19
   1 -13  -8 18.0790 108.077  22
   1  13  -8 62.6959 94.6320   5
   1 -13  -8 50.2120 87.2274  23
   1 -13  -7 301.031 115.657  23
   1 -13  -7 438.512 163.706   8
   1  13  -7 315.028 101.047  19
   1  13  -7 363.868 118.821   5
   1 -13  -7 300.920 150.396   6
   1 -13  -6 719.535 177.764   6
   1 -13  -6 842.077 181.088   8
   1  13  -6 698.418 130.520  33
   1  13  -6 827.038 129.610   5
   1 -13  -5 27243.3 1303.38   6
   1 -13  -5 26597.8 1302.97   8
   1  13  -5 29378.0 1223.95  33
   1  13  -5 27252.0 1161.88   5
   1 -13  -5 28433.8 1196.18  22
   1 -13  -4 294.285 137.300   8
   1  13  -4 418.125 98.3180   5
   1  13  -4 594.276 117.642  33
   1 -13  -4 474.414 113.896  22
   1 -13  -3 47690.1 1839.48  35
   1 -13  -3 43953.9 1862.33  22
   1  13  -3 46289.2 1827.30   5
   1  13  -3 47253.1 1844.74  20
   1 -13  -2 1275.03 144.338  22
   1 -13  -2 1068.08 196.482   8
  -1 -13   2 904.324 167.596   8
   1  13  -2 1043.54 122.758  20
   1  13  -1 12271.1 555.053  20
   1 -13  -1 12007.8 669.331   8
  -1 -13   1 13080.7 680.533   8
  -1  13   1 12430.4 559.367  20
   1 -13  -1 10806.8 589.301  25
  -1 -13   0 3042.76 294.513   8
   1 -13   0 3070.31 288.030   8
  -1 -13   0 3502.38 213.661  35
  -1  13   0 3039.03 211.449  20
   1 -13   0 2482.54 232.282  25
   1 -13   1 6058.60 433.243   8
  -1 -13  -1 6330.03 447.161   8
  -1 -13  -1 6584.02 347.325  35
   1 -13   1 7201.14 314.976  36
  -1  13  -1 6093.93 340.990  20
   1 -13   1 5705.31 370.690  25
   1 -13   2 1378.78 168.207  25
   1 -13   2 1282.61 192.370   8
  -1 -13  -2 1540.30 153.983  35
  -1 -13  -2 1275.50 208.200   8
   1 -13   3 38441.0 1627.53  25
  -1  13  -3 38585.3 1572.07   5
   1 -13   3 37182.7 1684.50   8
  -1 -13  -3 42508.2 1622.39  35
  -1 -13  -3 40650.1 1612.97  22
  -1  13  -3 40420.1 1600.21  20
  -1  13  -4 1807.00 172.339  20
   1  13   4 1730.24 140.617  20
  -1 -13  -4 1760.83 177.040  22
  -1  13  -4 1763.73 154.279   5
   1 -13   4 1727.82 179.056  25
   1 -13   4 1908.53 215.365   8
  -1 -13  -4 1683.08 231.977   8
  -1 -13  -4 2301.70 197.728  35
  -1  13  -4 1987.65 229.360  33
  -1 -13  -5 26456.2 1197.72  23
  -1 -13  -5 30176.8 1207.51  35
   1 -13   5 25758.1 1170.00  25
  -1  13  -5 28665.1 1160.10   5
  -1  13  -5 27492.2 1274.27  33
  -1 -13  -5 28463.5 1186.56  22
  -1 -13  -6 3242.80 249.829  22
  -1  13  -6 3524.21 238.557   5
  -1 -13  -6 2639.28 293.208   6
  -1  13  -6 2690.32 304.430  33
  -1 -13  -6 3044.45 252.563  23
  -1  13  -7 1520.31 133.159  27
  -1  13  -7 1347.97 224.051  33
  -1 -13  -7 1352.74 177.346  22
  -1 -13  -7 1311.46 172.277  23
  -1  13  -7 1402.24 161.553   5
  -1  13  -8 669.757 133.077  19
  -1  13  -8 857.818 133.211   5
  -1 -13  -8 694.718 140.305  23
  -1  13  -8 808.509 106.790  27
  -1  13  -9 15010.6 696.168  19
  -1  13  -9 14205.7 611.780  29
  -1  13  -9 13817.3 626.454  27
  -1 -13  -9 13804.3 687.609  22
  -1  13  -9 14738.9 677.010   5
  -1  13 -10 3434.24 253.695  26
  -1  13 -10 3781.42 277.071  19
  -1  13 -10 3820.69 267.066   5
  -1  13 -10 3932.46 233.889  27
  -1  13 -10 3681.32 216.224  29
  -1  13 -11 20958.4 883.454  27
  -1  13 -11 22420.8 874.524  29
  -1  13 -11 22180.6 926.397  26
  -1  13 -11 20256.1 859.050   4
  -1  13 -11 21385.9 929.357   5
  -1  13 -12 1918.25 145.762  27
  -1 -13 -12 1900.68 195.712   9
  -1  13 -12 1800.27 124.007   4
  -1  13 -13 5165.99 280.723  26
  -1  13 -13 5325.18 291.599  11
  -1  13 -13 4970.75 247.306  27
  -1  13 -13 4633.04 223.644   4
  -1  13 -14 904.737 102.055  11
  -1  13 -14 969.013 101.397  26
  -1  13 -14 902.645 78.9531  27
  -1  13 -15 71.5898 36.8895  26
  -1  13 -15 127.648 27.6892  27
  -1  13 -15 127.514 41.7684   3
   1  14 -14 262.940 53.5638  26
   1  14 -14 233.297 32.6240  27
   1  14 -14 356.554 65.0745  11
   1  14 -13 10975.2 479.285  11
   1  14 -13 10744.2 456.411  26
   1  14 -13 9835.31 424.485  27
   1  14 -12 235.249 55.4274   4
   1  14 -12 325.365 59.4480  27
   1  14 -12 288.959 78.5390  26
   1  14 -11 1969.98 184.512   5
   1  14 -11 2113.39 142.142   4
   1  14 -11 2367.57 171.190  26
   1  14 -11 2052.25 141.470  27
   1  14 -10 509.372 121.433  19
   1  14 -10 230.907 62.8850  27
   1  14 -10 275.829 103.904   5
   1  14 -10 207.257 65.7717   4
   1  14 -10 282.435 92.6552  26
   1 -14 -10 394.095 123.017  22
   1  14  -9 4600.01 249.407  27
   1  14  -9 4934.35 316.996   5
   1  14  -9 4950.24 309.837  19
   1  14  -9 4943.56 284.317  26
   1 -14  -9 4837.69 329.556  22
   1  14  -8 1393.96 161.578  19
   1 -14  -8 1452.01 186.936  22
   1  14  -8 1341.64 159.576   5
   1 -14  -8 1420.58 172.253  23
   1 -14  -7 27063.0 1219.47  23
   1  14  -7 28521.7 1192.57  19
   1 -14  -7 27985.3 1308.67   6
   1  14  -7 29578.9 1204.68   5
   1  14  -6 41.4734 85.9346  33
   1 -14  -6 182.479 143.187   6
   1 -14  -6 19.1260 103.576  23
  -1  14   6 89.1843 69.3195  20
   1 -14  -6 99.6949 148.691   8
   1 -14  -6 125.628 111.534  22
   1  14  -6 71.9502 87.7761   5
   1 -14  -5 13237.3 780.024   6
   1 -14  -5 13701.7 678.242  22
  -1  14   5 13319.9 627.026  20
   1 -14  -5 14320.2 797.365   8
   1  14  -5 14682.1 707.488  33
   1  14  -5 15053.8 657.144   5
   1 -14  -4 1038.19 154.807  22
  -1  14   4 906.017 121.355  20
   1 -14  -4 1056.62 204.010   8
   1  14  -4 1074.82 160.221  33
   1  14  -4 936.899 124.492   5
  -1  14   3 452.874 97.7201  20
   1  14  -3 387.198 102.733  20
   1 -14  -3 464.405 114.297  22
   1  14  -3 319.814 119.995  33
   1  14  -3 415.105 96.3026   5
   1  14  -2 25.8140 83.8805  20
  -1  14   2 175.698 82.9318  20
   1 -14  -2 30.1571 144.261   8
   1 -14  -2 106.863 92.2282  22
   1  14  -1 40864.5 1585.16  20
   1 -14  -1 36708.0 1589.97  22
  -1 -14   1 42031.4 1579.59  35
  -1  14   1 39913.3 1586.12  20
   1 -14  -1 36044.7 1712.54   8
  -1 -14   1 36826.2 1706.89   8
   1  14   0 6458.65 347.576  20
   1 -14   0 6050.91 391.722  25
   1 -14   0 5974.70 353.869  22
  -1 -14   0 6108.67 348.365  22
  -1 -14   0 7427.13 361.219  35
  -1  14   0 7019.39 363.576  20
  -1 -14   0 6422.42 457.996   8
   1 -14   0 5802.67 445.336   8
   1  14   1 35698.0 1440.58  20
   1 -14   1 35648.8 1502.24  25
  -1 -14  -1 34907.0 1453.26  22
   1 -14   1 34066.5 1447.36  22
  -1 -14  -1 37645.4 1459.63  35
  -1  14  -1 37821.3 1464.13  20
  -1 -14  -1 33581.1 1591.70   8
   1 -14   1 35624.4 1580.34   8
   1 -14   2 7009.86 419.544  25
   1  14   2 6926.17 368.062  20
  -1 -14  -2 7979.39 404.803  35
   1 -14   2 7232.56 477.146   8
  -1 -14  -2 7490.65 512.861   8
  -1 -14  -2 7122.47 395.808  22
  -1 -14  -3 5739.53 350.753  22
  -1 -14  -3 5894.41 356.868  35
  -1  14  -3 6478.70 326.498   5
   1 -14   3 5876.77 370.914  25
   1 -14   3 5378.46 410.795   8
   1  14   3 6493.81 327.807  20
  -1  14  -3 5937.19 347.059  20
  -1  14  -4 582.598 119.573  20
   1  14   4 521.556 92.2730  20
  -1  14  -4 484.713 143.176  33
   1 -14   4 457.629 123.012  25
  -1 -14  -4 386.731 131.090  23
  -1 -14  -4 574.511 121.810  35
  -1  14  -4 421.793 100.309   5
  -1 -14  -4 460.552 117.763  22
   1 -14   4 711.818 149.364   8
  -1 -14  -5 5278.03 354.165  23
  -1 -14  -5 4737.03 322.304  22
  -1  14  -5 5273.86 304.623   5
  -1  14  -5 4907.78 381.767  33
  -1 -14  -6 2236.45 279.038   6
  -1 -14  -6 1935.68 212.600  23
  -1  14  -6 2195.06 191.885   5
  -1 -14  -6 2197.02 209.115  22
  -1  14  -6 1937.59 240.694  33
  -1 -14  -7 19716.7 941.378  23
  -1  14  -7 19629.6 1022.49  33
  -1  14  -7 22664.5 928.731   5
  -1 -14  -7 20920.8 944.884  22
  -1  14  -8 7921.75 434.593  19
  -1 -14  -8 7246.71 429.498  23
  -1  14  -8 7437.77 373.463  27
  -1  14  -8 8356.54 429.572   5
  -1  14  -9 10169.2 479.585  27
  -1  14  -9 10822.1 532.547   5
  -1  14  -9 10858.6 539.618  19
  -1  14 -10 1713.37 175.430   5
  -1  14 -10 1683.94 141.038  27
  -1  14 -10 1814.22 175.938  26
  -1  14 -11 115.497 66.2386  27
  -1  14 -11 24.9713 89.6205  26
  -1  14 -12 158.941 94.5909  11
  -1  14 -12 306.178 64.6746  27
  -1  14 -12 192.851 84.4726  26
  -1  14 -13 7863.60 350.907  27
  -1  14 -13 8593.83 386.171  26
  -1  14 -13 8320.80 389.700  11
  -1  14 -14 1258.32 77.1826  27
  -1  14 -14 1425.94 99.4360  11
  -1 -14 -14 1224.78 102.687  10
  -1  14 -14 1490.87 104.446  26
   1  15 -14 280.220 46.5125  11
   1  15 -14 210.415 34.1124  26
   1  15 -13 761.279 80.4352  26
   1  15 -12-45.5738 62.6113  26
   1  15 -11 12728.1 567.774  26
   1  15 -11 13425.2 599.662   5
   1  15 -10 13.3216 87.2372   5
   1  15 -10-10.2714 73.6831  26
   1 -15 -10-75.2476 94.3569  22
   1  15 -10 40.4967 84.6349  19
   1  15  -9 6398.12 360.701   5
   1  15  -9 6225.04 361.826  19
   1 -15  -9 5899.81 370.571  22
   1  15  -9 6364.89 332.773  26
   1  15  -8 3659.45 247.992   5
   1 -15  -8 3226.99 245.843  23
   1  15  -7 2412.27 203.721  19
   1 -15  -7 1986.66 210.978  22
   1  15  -7 2098.98 191.809   5
   1 -15  -7 1716.01 202.643  23
   1 -15  -6 4349.10 378.736   6
   1  15  -6 4434.71 284.252   5
   1 -15  -6 4636.13 313.952  22
  -1  15   6 4410.86 261.172  20
   1 -15  -6 3910.64 307.954  23
   1  15  -6 3565.14 295.379  33
   1  15  -5 8294.70 482.833  33
   1 -15  -5 8880.38 586.809   6
   1  15  -5 7987.91 425.305   5
   1 -15  -5 7502.56 553.251   8
   1 -15  -5 8338.52 465.489  22
   1  15  -5 8244.04 438.240  21
  -1  15   5 8663.19 423.889  20
   1  15  -4 4487.27 318.201  33
   1 -15  -4 4013.88 402.038   6
   1  15  -4 4625.96 273.997   5
   1  15  -4 3858.36 272.847  21
   1 -15  -4 4463.83 305.216  22
   1 -15  -4 4381.00 397.445   8
  -1  15   4 4523.27 275.645  20
   1 -15  -3 22845.7 1017.52  22
   1  15  -3 24288.3 1051.60  33
  -1  15   3 23682.4 991.526  20
   1  15  -3 22564.4 965.575   5
   1 -15  -2 129.830 140.190   8
   1  15  -2 267.937 99.4167  20
  -1  15   2 326.280 105.074  20
   1 -15  -2 174.563 99.8804  22
   1 -15  -1 3306.98 248.718  22
  -1  15   1 3528.21 245.160  20
   1 -15  -1 3164.26 325.337   8
   1  15  -1 3657.99 248.858  20
   1 -15   0 129.178 83.2352  22
  -1 -15   0 91.8036 70.1786  22
  -1 -15   0 13.3575 80.6933  35
   1 -15   0 307.581 147.123   8
  -1  15   0 43.1146 90.9641  20
   1  15   0 52.6534 72.1747  20
  -1 -15  -1 1403.73 156.987  22
   1 -15   1 1315.38 147.388  22
  -1 -15  -1 1498.16 152.779  35
   1 -15   1 1131.75 213.646   8
  -1  15  -1 1382.04 157.423  20
   1  15   1 1305.44 143.785  20
  -1 -15  -2 149.165 95.2253  22
  -1 -15  -2-30.5798 84.7827  35
  -1  15  -2 30.0727 98.4827  20
   1  15   2 158.334 78.4386  20
   1 -15   2-57.6879 129.046   8
  -1  15  -3 12550.6 672.274  33
  -1 -15  -3 13720.6 629.579  35
  -1 -15  -3 12319.1 616.908  22
   1 -15   3 12943.5 712.311   8
   1  15   3 12477.0 581.460  20
  -1 -15  -4 7458.04 429.232  22
  -1 -15  -4 7430.01 432.720  35
  -1 -15  -4 7904.45 465.697  23
  -1  15  -4 7726.85 486.571  33
  -1  15  -4 7735.42 396.582   5
  -1  15  -4 8264.84 435.931  20
   1  15   4 7844.74 390.304  20
  -1  15  -5 23213.4 950.061   5
  -1 -15  -5 22372.0 1013.70  23
  -1  15  -5 19851.1 1038.86  33
  -1 -15  -5 22285.7 986.508  22
  -1 -15  -6 2512.90 231.595  22
  -1 -15  -6 2544.68 290.890   6
  -1  15  -6 2330.76 198.921   5
  -1  15  -6 2233.39 257.306  33
  -1 -15  -6 2281.00 232.122  23
  -1 -15  -7 2042.14 209.967  23
  -1 -15  -7 2506.96 227.199  22
  -1  15  -7 2067.51 192.081   5
  -1  15  -7 2093.48 200.548  19
  -1  15  -8 928.669 140.356  19
  -1 -15  -8 1022.52 149.215  23
  -1 -15  -8 1159.75 164.551  22
  -1  15  -8 942.972 138.307   5
  -1  15  -9 7189.28 398.105  19
  -1  15  -9 7032.66 346.727  27
  -1  15  -9 8261.67 411.518   5
  -1  15 -10 1040.24 136.894  26
  -1  15 -10 1019.05 130.847   5
  -1  15 -10 1063.03 101.361  27
  -1  15 -11 14079.2 595.551  26
  -1  15 -11 12626.1 546.499  27
  -1  15 -12 2985.10 186.168  26
  -1  15 -12 2895.99 195.055  11
  -1  15 -12 2739.61 149.752  27
  -1  15 -13 9323.37 374.329  26
  -1  15 -13 9070.80 377.257  11
  -1 -15 -14 237.283 36.0683  10
  -1  15 -14 299.987 41.5678  26
   1  16 -13 7060.83 296.152  26
   1  16 -12 39.7822 45.6046  26
   1  16 -11 982.767 98.8800  26
   1  16 -10 2160.01 177.783   5
   1  16 -10 2287.72 162.125  26
   1  16  -9 5295.29 308.315   5
   1  16  -9 5271.94 311.681  19
   1 -16  -9 4740.03 317.503  22
   1  16  -9 5460.40 286.862  26
   1  16  -8 491.505 109.268  19
   1  16  -8 251.722 81.6440  26
   1  16  -8 294.184 93.9699   5
   1 -16  -8 303.163 104.779  23
   1  16  -7 16721.7 728.886  19
   1 -16  -7 15204.6 739.367  22
   1  16  -7 16134.3 714.017   5
   1 -16  -7 14761.2 736.932  23
   1 -16  -6 155.598 139.853   6
   1 -16  -6 350.890 123.928  22
   1  16  -6 430.866 109.595  19
  -1  16   6 352.859 91.2531  20
   1 -16  -6 456.794 135.286  23
   1  16  -6 369.809 95.0268   5
   1  16  -5 10338.9 496.395   5
   1 -16  -5 10185.8 660.899   6
   1 -16  -5 11102.2 549.162  22
  -1  16   5 10973.6 499.483  20
   1  16  -5 9905.09 508.732  21
  -1 -16   5 9509.38 511.767  23
   1 -16  -5 10909.6 567.134  23
   1  16  -5 9007.42 543.359  33
   1 -16  -4 313.984 158.893   8
   1 -16  -4 72.2183 164.454   6
   1 -16  -4 188.871 103.760  22
   1  16  -4 150.183 75.7839   5
   1  16  -4 15.1544 90.7026  21
  -1  16   4 261.251 84.9423  20
   1  16  -4 20.6162 85.5019  33
   1 -16  -3-16.6391 96.4525  22
   1 -16  -3 111.806 175.434   6
   1  16  -3 40.3151 76.2306  33
   1 -16  -3 103.716 151.880   8
  -1  16   3 68.3887 86.5487  20
  -1  16   2 1811.83 178.419  20
   1 -16  -2 1462.11 252.463   8
   1 -16  -1 5894.27 463.406   8
   1  16  -1 6171.93 353.196  20
  -1  16   1 6062.46 353.403  20
   1 -16  -1 5882.40 351.615  22
  -1 -16   0 199.426 89.4905  22
   1 -16   0 159.369 98.2399  22
   1  16   0 197.020 99.0773  20
  -1  16   0 289.481 106.449  20
   1 -16   0 64.8652 134.509   8
   1 -16   1 26366.1 1239.28   8
   1  16   1 26383.8 1084.57  20
  -1  16  -1 27517.1 1112.81  20
  -1 -16  -1 23979.4 1077.93  22
   1 -16   1 24812.0 1079.09  22
  -1 -16  -2 182.277 95.4116  22
   1  16   2 154.242 89.7943  20
  -1  16  -2 160.133 113.414  20
   1 -16   2 120.967 114.485   8
  -1  16  -3 5181.70 384.803  33
  -1 -16  -3 5860.12 349.688  22
   1  16   3 5696.88 316.956  20
  -1  16  -4 122.749 95.3358  33
   1  16   4 252.197 81.3488  20
  -1  16  -4 137.218 77.0101   5
  -1 -16  -4 248.968 102.365  22
  -1 -16  -4 104.139 112.937  23
  -1 -16  -5-34.4867 143.012   6
  -1 -16  -5 425.509 128.901  22
  -1  16  -5 478.340 133.112  33
  -1 -16  -5 183.169 121.876  23
  -1  16  -5 98.6496 81.7374   5
  -1 -16  -6 154.321 110.503  22
  -1  16  -6 151.934 107.146  33
  -1  16  -6 143.484 89.7169   5
  -1 -16  -6 58.1743 110.077  23
  -1  16  -7 15606.3 707.318  19
  -1 -16  -7 14700.9 721.732  23
  -1 -16  -7 15507.6 724.510  22
  -1  16  -7 15064.9 691.165   5
  -1  16  -8-28.1932 87.5985  19
  -1 -16  -8 113.027 102.172  22
  -1 -16  -8 108.824 97.4924  23
  -1  16  -8 66.5750 92.1621   5
  -1  16  -9 15624.3 665.098  26
  -1  16  -9 14062.0 661.166  19
  -1  16 -10 82.9750 78.4884  26
  -1 -16 -11 1003.33 128.691   9
  -1  16 -11 965.366 106.831  26
  -1  16 -12 136.454 58.4691  26
  -1  16 -12 22.3223 64.8318  11
  -1  16 -13 5708.25 258.794  11
  -1  16 -13 5974.27 256.839  26
   1  17 -12 371.952 61.0044  11
   1  17 -12 323.377 42.2104  26
   1  17 -11 10209.7 438.187  11
   1  17 -11 9388.08 412.028  26
   1  17 -10 7.05068 55.5986  26
   1  17  -9 15387.5 701.026  19
   1  17  -9 15953.6 676.265  26
   1  17  -9 17044.7 707.072   5
   1  17  -8 1130.66 113.031  26
   1  17  -8 1012.89 137.468  19
   1 -17  -8 816.478 134.332  22
   1 -17  -8 747.309 122.247  23
   1  17  -8 885.754 118.711   5
   1  17  -7-9.65055 67.2797  26
   1 -17  -7 31.6262 90.6713  23
   1  17  -7 42.2962 89.1965  19
   1  17  -7-83.7552 91.5998   5
   1 -17  -7 31.2852 101.580  22
   1 -17  -6 196.382 114.425  23
   1 -17  -6 325.715 114.841  22
  -1  17   6 278.983 79.2484  20
   1  17  -6 278.602 102.754  19
   1  17  -6 307.614 87.2471   5
   1 -17  -5 11363.4 564.772  22
   1 -17  -5 11218.2 583.142  23
  -1 -17   5 10492.2 538.250  23
  -1  17   5 11569.6 524.304  20
   1  17  -5 10205.3 524.479  21
   1  17  -5 11273.7 516.245   5
   1 -17  -4 35.7363 154.162   6
   1  17  -4 104.593 92.1475  21
  -1 -17   4 248.219 105.782  23
   1 -17  -4 148.097 107.916  22
  -1  17   4 116.163 86.8059  20
   1  17  -4 211.573 72.3394   5
   1 -17  -3 12744.3 612.177  22
   1  17  -3 11670.9 628.713  33
   1  17  -3 11829.6 601.695  21
  -1  17   3 13256.0 597.994  20
   1 -17  -3 13149.2 773.252   6
   1  17  -2 254.794 107.015  33
   1 -17  -2 515.687 162.427   8
   1 -17  -2 310.823 113.124  22
  -1  17   2 476.265 112.696  20
   1 -17  -2 493.619 193.112   6
   1 -17  -1 11530.4 555.470  22
   1 -17  -1 10871.3 679.284   8
  -1  17   1 10975.7 551.184  20
  -1  17   0 672.257 128.466  20
   1  17   0 581.615 119.724  20
   1 -17   0 495.801 164.259   8
   1 -17   0 422.029 102.344  22
  -1 -17   0 645.473 107.281  22
  -1 -17  -1 103.173 131.721  23
  -1  17  -1 96.5106 100.870  20
   1  17   1 83.3298 90.9712  20
  -1 -17  -1 41.8689 84.2855  22
   1 -17   1 13.0833 74.2265  22
  -1 -17  -2 887.976 133.077  22
  -1  17  -2 934.559 148.760  20
   1  17   2 683.879 115.275  20
  -1 -17  -2 686.165 166.392  23
  -1  17  -2 648.562 141.797  33
  -1 -17  -3 15368.3 735.538  22
   1  17   3 16817.0 716.830  20
  -1  17  -3 15804.2 800.112  33
  -1 -17  -4 873.272 207.671   6
  -1 -17  -4 407.259 145.911  23
  -1  17  -4 696.149 116.027  21
  -1 -17  -4 461.859 111.847  22
   1  17   4 788.019 110.020  20
  -1  17  -4 616.527 140.837  33
  -1 -17  -5 17985.1 828.459  22
  -1 -17  -5 17533.5 856.367  23
  -1  17  -5 19008.8 790.161   5
  -1 -17  -6 1612.91 182.486  22
  -1  17  -6 1800.82 154.975   5
  -1 -17  -6 1347.11 181.552  23
  -1  17  -7 2515.71 206.786  19
  -1 -17  -7 2754.76 224.961  22
  -1 -17  -7 2548.63 224.417  23
  -1  17  -8 445.088 104.782  19
  -1  17  -9 2709.40 189.448  19
  -1  17  -9 2994.75 192.819  26
  -1  17 -10 2182.18 153.565  26
  -1 -17 -11 15461.7 664.124   9
  -1  17 -11 16132.7 650.704  26
  -1  17 -12 1072.94 89.5858  11
  -1  17 -12 1009.89 78.0868  26
   1  18 -12-13.1719 29.3344  11
   1  18 -11 661.282 74.9485  11
   1  18 -11 491.024 45.4980  26
  -1  18  10 440.692 65.1198  21
   1  18 -10 581.222 64.8515  26
   1  18  -9 6084.87 322.558  19
   1  18  -9 6773.92 301.305  26
   1  18  -8 85.4512 69.1107   5
   1  18  -8 50.8303 57.6619  26
   1 -18  -8 84.1997 82.0373  22
   1  18  -8 122.607 84.8571  19
   1  18  -7 14615.6 619.904  26
   1  18  -7 14207.0 636.656   5
   1  18  -7 14543.2 662.676  19
   1 -18  -7 15844.9 678.290  22
   1 -18  -7 14274.6 664.596  23
   1  18  -6 376.278 76.9723  26
   1  18  -6 251.570 78.6438   5
   1 -18  -6 498.745 122.211  23
   1 -18  -6 342.824 107.485  22
   1  18  -6 503.825 112.406  19
  -1  18   6 333.883 79.3209  20
   1  18  -5 11888.6 550.934   5
  -1  18   5 13115.5 568.726  20
   1 -18  -5 13040.8 626.276  23
  -1 -18   5 11977.5 581.028  23
   1 -18  -5 12503.4 600.130  22
  -1  18   4 2028.90 174.991  20
   1  18  -4 2367.70 196.832  21
   1 -18  -4 2693.54 236.190  23
  -1 -18   4 2110.61 199.752  23
   1 -18  -4 2419.85 203.517  22
  -1 -18   3 270.450 108.120  23
   1  18  -3 137.637 97.0098  21
  -1  18   3 250.848 101.320  20
   1 -18  -3 132.977 91.2125  22
  -1 -18   2 54.2892 104.911  23
   1  18  -2 80.9708 102.480  21
  -1  18   2 98.5081 89.8530  20
   1 -18  -2 28.7022 84.9616  22
  -1  18   1 22502.4 966.563  20
  -1 -18   1 21654.4 999.807  23
   1 -18  -1 22220.8 952.508  22
  -1 -18   0 507.250 144.662  23
  -1  18   0 633.067 133.808  20
  -1 -18   0 541.705 99.2010  22
   1 -18   0 771.971 113.784  22
  -1  18  -1 28809.2 1156.19  20
  -1 -18  -1 26884.7 1184.60  23
  -1 -18  -1 27097.6 1119.43  22
   1 -18   1 25220.7 1102.13  22
  -1 -18  -2 5572.13 373.971  23
  -1 -18  -2 5496.86 324.234  22
  -1  18  -3 4088.06 280.095  21
  -1 -18  -3 5035.60 298.464  22
  -1 -18  -4 1610.56 192.257  23
  -1 -18  -4 1522.66 165.972  22
  -1 -18  -5 4735.65 293.132  22
  -1 -18  -5 4107.98 306.173  23
  -1  18  -6 268.417 98.6296  19
  -1 -18  -6 129.807 103.916  23
  -1 -18  -6 281.993 99.3814  22
  -1  18  -7 15768.5 735.917  19
  -1 -18  -7 17682.4 758.800  22
  -1 -18  -7 17502.6 763.406  23
  -1  18  -8 3941.09 242.007  19
  -1  18  -8 4175.44 232.061  26
  -1  18  -9 12174.7 513.228  26
   1  18   9 11383.1 517.866  21
  -1  18 -10 2603.17 150.470  26
  -1  18 -11 1029.05 74.9519  26
   1  19 -11 11150.6 445.237  11
   1  19 -10 31.7634 46.5259  11
  -1  19   9 16200.4 672.849  21
   1  19  -8 507.204 60.8352  26
   1  19  -8 369.767 86.2943  19
   1 -19  -7 697.492 104.103  22
   1 -19  -7 608.342 99.8931  23
   1  19  -7 738.455 107.332  19
   1 -19  -6 1058.36 129.795  22
   1 -19  -6 1381.50 147.661  23
   1  19  -6 1149.64 137.613  19
   1 -19  -5 15484.6 671.569  22
  -1 -19   5 14064.6 646.023  23
   1 -19  -5 15054.9 689.333  23
   1 -19  -4 152.599 90.4067  22
  -1 -19   4 303.794 95.8406  23
   1 -19  -4 272.327 110.399  23
   1  19  -4 161.167 96.7743  19
  -1  19   4 340.609 90.9933  20
   1  19  -3 31434.6 1388.93  21
  -1  19   3 34367.6 1382.59  20
   1 -19  -3 35771.5 1393.30  22
  -1 -19   3 34854.4 1412.14  23
   1 -19  -2 534.548 101.774  22
  -1 -19   2 556.671 129.552  23
   1 -19  -2 399.439 124.083  23
   1  19  -2 331.442 109.484  21
  -1  19   2 535.635 109.066  20
  -1  19   1 16788.0 754.697  20
   1  19  -1 16581.7 770.418  21
   1 -19  -1 16818.8 736.863  22
  -1 -19   1 17142.5 789.791  23
   1 -19   0 5349.29 299.118  22
  -1 -19   0 5687.22 360.212  23
  -1 -19  -1 1705.53 151.276  22
  -1 -19  -1 1463.23 189.784  23
  -1 -19  -2 1138.41 130.694  22
  -1 -19  -2 1348.17 180.888  23
  -1  19  -3 21679.9 957.910  21
  -1 -19  -3 23854.2 966.759  22
   1 -19   4 1874.62 178.383  23
  -1 -19  -4 1980.79 171.158  22
  -1 -19  -4 1691.81 193.569  23
  -1  19  -5 18724.2 839.528  19
   1 -19   5 19747.2 828.267  23
  -1 -19  -5 20161.8 872.786  23
  -1 -19  -5 19040.2 833.838  22
  -1  19  -6 2225.55 176.906  19
  -1 -19  -6 1751.13 163.456  22
  -1 -19  -6 2130.11 184.472  23
  -1  19  -7 1428.70 134.792  19
  -1  19  -7 1219.45 110.294  26
  -1  19  -8 811.486 87.1865  26
  -1  19  -8 894.415 97.7699  19
   1  19   9 3726.24 201.188  21
  -1  19  -9 4192.93 198.862  26
  -1 -19 -10 76.7053 43.9570   9
  -1  19 -10 15.8606 46.2474  11
  -1  19 -10 16.1119 30.2341  26
   1  20  -9 5798.56 233.765  11
  -1  20   9 4321.33 219.062  21
  -1  20   8 113.790 57.0846  21
   1  20  -8 52.6342 55.7061  19
   1  20  -7 20893.6 859.144  19
   1 -20  -6 407.172 81.1940  22
   1  20  -6 307.397 88.3415  19
   1 -20  -6 468.967 90.1572  23
   1 -20  -5 14683.6 659.444  23
   1 -20  -5 14833.9 641.766  22
   1  20  -4 2045.33 173.591  19
   1 -20  -4 2221.58 165.591  22
  -1 -20   4 2000.39 163.275  23
   1 -20  -4 2376.70 197.405  23
   1 -20  -3 20.4333 70.1883  22
   1  20  -3 72.1859 85.7188  19
  -1 -20   3 49.1867 81.2096  23
   1 -20  -2 5165.26 280.506  22
   1 -20  -2 5368.63 322.061  23
  -1 -20   2 5193.91 309.251  23
   1  20  -2 4855.51 301.102  21
   1 -20  -1 17696.6 761.648  22
  -1 -20   1 18381.8 813.956  23
   1 -20  -1 18754.2 819.186  23
   1  20  -1 17924.2 804.192  21
   1 -20   0-8.54596 60.9003  22
   1  20   0 115.392 100.569  21
  -1 -20   0 91.5357 97.3885  23
   1 -20   0 133.515 97.9679  23
   1  20   1 22913.4 1006.15  21
  -1  20  -1 23267.4 995.439  21
   1 -20   1 24727.5 1016.31  23
  -1 -20  -1 24943.1 1026.52  23
  -1 -20  -1 22420.3 949.037  22
  -1  20  -2 1613.20 156.430  21
  -1 -20  -2 1816.22 143.420  22
   1 -20   2 1695.42 170.626  23
  -1 -20  -2 1967.24 191.507  23
  -1 -20  -3 6393.22 324.414  22
   1 -20   3 6241.65 343.786  23
   1 -20   4 4338.68 259.815  23
  -1 -20  -4 4325.74 286.518  23
  -1 -20  -4 4898.58 259.974  22
   1 -20   5 3044.67 193.259  23
  -1 -20  -5 3704.34 236.575  23
  -1  20  -5 3426.03 220.338  19
  -1  20  -6 1429.95 130.174  19
   1  20   6 1354.90 137.541  21
  -1  20  -6 1152.38 96.4413  26
  -1  20  -7 21823.7 854.145  19
  -1  20  -7 20046.4 820.895  26
   1  20   7 21752.9 869.594  21
   1  20   8 147.198 53.4625  21
  -1  20  -8 65.8774 32.8028  26
  -1 -20  -9 12132.3 502.434   9
  -1  21   8 1815.77 108.880  21
   1  21  -8 1834.48 98.0803  11
   1  21  -7 1016.23 88.1328  19
  -1  21   7 1043.50 98.9865  21
   1  21  -6 5273.21 266.285  19
  -1  21   6 5279.58 277.181  21
   1 -21  -5 6581.05 312.510  22
   1 -21  -5 6687.90 327.362  23
   1  21  -4 75.6487 69.2513  19
   1 -21  -4 7.38427 56.2078  22
   1 -21  -4 70.4358 70.6807  23
  -1 -21   4 41.9622 51.5697  23
   1  21  -3 20328.4 843.993  19
   1 -21  -3 19642.6 818.018  22
  -1 -21   3 20522.2 836.470  23
   1 -21  -2 889.513 95.1122  22
   1  21  -2 1061.02 118.279  19
   1  21  -2 986.318 118.565  21
  -1 -21   2 1187.35 126.163  23
   1 -21  -2 1169.90 133.396  23
   1  21  -1 5923.85 312.914  19
   1  21  -1 6212.58 330.512  21
  -1  21   1 5709.92 324.837  21
   1 -21  -1 5913.55 284.737  22
  -1 -21   1 6488.25 333.789  23
   1 -21  -1 6170.61 335.695  23
   1  21   0 3639.18 224.876  19
  -1  21   0 3966.46 246.163  21
   1  21   0 4053.08 252.643  21
   1 -21   0 3901.04 250.990  23
  -1 -21   0 4394.32 258.926  23
  -1  21  -1 146.780 73.5984  21
   1  21   1 243.044 95.1104  21
  -1 -21  -1 307.007 97.2197  23
   1 -21   1 285.985 86.9294  23
   1  21   2 3527.87 230.733  21
   1 -21   2 3539.51 218.282  23
  -1 -21  -2 3852.01 235.944  23
   1  21   3 9488.65 435.484  19
  -1  21  -3 10741.2 476.070  19
   1 -21   3 10632.2 468.468  23
   1  21   4 138.498 76.5135  21
   1 -21   4 126.703 54.3274  23
  -1 -21  -4 20.7891 73.6148  23
  -1  21  -5 12210.7 526.507  19
   1  21   5 11701.3 534.631  21
  -1  21  -6 1807.19 127.209  19
   1  21   6 1742.78 140.768  21
  -1  21  -7 2035.92 120.034  19
   1  21   7 1932.82 129.495  21
  -1 -21  -8 5330.18 241.326   9
  -1  22   6 289.334 55.5883  21
   1  22  -6 305.656 50.0905  19
  -1  22   5 3935.60 211.952  21
   1  22  -4 8080.88 323.466  19
   1 -22  -4 8831.32 329.572  23
  -1  22   3 299.307 74.0376  21
   1  22  -3 177.489 67.8706  19
  -1  22   2 7560.68 359.546  21
   1  22  -2 7238.37 344.094  19
  -1 -22   2 7353.73 340.758  23
   1 -22  -2 7353.25 355.068  23
   1  22  -1 9290.29 452.660  21
  -1  22   1 10162.7 462.991  21
   1  22  -1 10656.7 454.875  19
  -1 -22   1 11024.8 464.383  23
   1 -22  -1 10192.5 465.872  23
  -1  22   0 369.205 76.6735  21
   1  22   0 459.472 83.9470  21
   1  22   0 350.062 67.9409  19
   1 -22   0 421.084 80.7907  23
  -1 -22   0 335.276 80.8981  23
   1  22   1 8501.19 409.799  21
  -1  22  -1 8552.06 398.717  19
   1  22   1 8205.17 380.913  19
   1 -22   1 9346.96 406.799  23
  -1 -22  -1 9388.42 413.452  23
   1  22   2 1748.69 144.665  21
  -1  22  -2 2010.48 140.789  19
   1  22   2 1698.55 114.415  19
   1 -22   2 1912.14 135.540  23
  -1 -22  -2 1756.15 142.983  23
  -1  22  -3 2992.14 177.150  19
   1 -22   3 2760.68 159.633  23
   1  22   4 4728.37 250.578  21
   1  22   5 1606.89 119.630  21
  -1  22  -5 1540.10 108.996  19
   1  22   6 3200.01 168.233  21
  -1  22  -6 3206.71 156.794  19
   1  23  -4 653.657 58.1367  19
  -1  23   3 1829.02 117.263  21
   1  23  -3 2064.06 115.677  19
  -1  23   2 2718.77 149.187  21
   1  23  -2 3082.76 146.943  19
   1 -23  -2 2836.64 150.534  23
  -1  23   1 342.085 55.2680  21
   1  23  -1 398.608 54.2239  19
  -1  23   1 397.758 52.1611  19
   1 -23  -1 488.655 61.4499  23
   1  23   0 7022.57 330.804  21
  -1  23   0 8403.31 335.607  19
   1  23   0 7055.13 322.910  19
   1 -23   0 8670.57 343.859  23
   1  23   1 1351.63 100.316  21
  -1  23  -1 1535.93 98.7640  19
   1 -23   1 1553.37 99.0631  23
   1  23   2 6708.95 285.857  21
  -1  23  -2 6643.85 278.210  19
  -1  23  -3 6631.63 290.181  19
   1  23   4 41.2040 34.8679  21
   2   0 -17 84.9598 49.5071   4
   2   0 -17 5.69240 51.4125  30
   2   0 -16 2697.13 173.315  30
   2   0 -16 2987.84 174.420  16
   2   0 -16 2890.79 161.299  27
   2   0 -16 2638.68 163.227  26
   2   0 -16 2885.90 182.452   4
   2   0 -16 2275.20 153.954   3
   2   0 -15-16.0495 54.2777  11
   2   0 -15 46.0651 67.4562  16
   2   0 -15-8.43455 59.6631  26
   2   0 -15 39.0373 57.1658  27
   2   0 -15 9.34228 78.9834  30
   2   0 -15 93.3597 66.5434   3
   2   0 -15-34.0021 79.5961   4
   2   0 -14 39694.4 1600.86   3
   2   0 -14 39849.7 1594.91  11
   2   0 -14 39502.2 1583.20  29
   2   0 -14 41796.5 1612.04  30
   2   0 -14 40825.7 1603.63  28
   2   0 -14 40971.6 1631.48   4
   2   0 -14 39557.7 1606.56  16
   2   0 -14 40926.7 1599.52  26
   2   0 -14 41990.6 1594.38  27
   2   0 -13-9.83044 65.4393  11
   2   0 -13-26.2053 59.5382  29
   2   0 -13-32.1734 75.3129   3
   2   0 -13 67.8025 85.7905   4
   2   0 -13 22.0975 83.0226  16
   2   0 -13 70.0733 73.2917  26
   2   0 -13-36.9548 67.6412  27
   2   0 -13 41.1615 72.2646  28
   2   0 -12 43088.0 1694.12  11
   2   0 -12 42694.2 1683.91  29
   2   0 -12 43373.9 1699.64  28
   2   0 -12 42303.6 1726.47   4
   2   0 -12 42306.2 1704.97  16
   2   0 -12 43338.2 1695.98  26
   2   0 -12 43984.4 1689.85  27
   2   0 -11 9.12829 64.5726  11
   2   0 -11 82.0366 74.5818  16
   2   0 -11 16.8613 61.3186  27
   2   0 -11 9.19610 65.0522  26
   2   0 -11-18.9449 66.5265  28
   2   0 -11 75.9032 77.1272   4
   2   0 -11 32.9820 57.4899  29
   2   0 -10 2557.65 185.813  34
   2   0 -10 2774.94 199.386   4
   2   0  -9-50.5527 80.6679   2
   2   0  -9 55.6647 84.8398  31
   2   0  -8 15074.5 687.422   2
   2   0  -8 16503.0 702.627  31
   2   0  -7 90.6309 83.6193   2
   2   0  -7 40.4816 86.4455  31
   2   0  -6 114938. 4286.25   2
   2   0  -6 111723. 4291.79  31
   2   0  -5 30.4273 47.1670   2
   2   0  -5 26.8717 21.6478   8
   2   0  -5 69.1258 56.3697  31
   2   0  -4 9207.89 385.140   2
   2   0  -4 8803.71 386.809  31
   2   0  -3 88.7821 45.3839  31
   2   0  -3 4.01118 40.1611  36
  -2   0   3 63.4301 26.9651   7
   2   0  -3 4.97172 48.3214   6
   2   0  -2 20781.7 798.112   6
   2   0  -2 19586.4 781.351  13
   2   0  -2 20667.6 781.344  36
   2   0  -1 24.5850 18.8011  36
   2   0   0 180600. 6735.45   6
  -2   0  -1-5.19439 18.5743  33
  -2   0  -1 22.8666 26.1520  14
   2   0   1 11.1675 30.2269   6
  -2   0  -1 2.06374 23.7953  35
  -2   0  -2 541024. 20242.3   2
  -2   0  -2 554311. 20251.7   7
  -2   0  -2 540439. 20245.5  35
  -2   0  -3 28.0016 41.9656   7
  -2   0  -3 48.0252 39.2621   2
  -2   0  -4 42379.5 1630.55   2
  -2   0  -5 117.626 62.9215   2
  -2   0  -6 48116.2 1875.22   2
  -2   0  -7-43.3148 78.2344   2
  -2   0  -8 6045.87 336.910   2
  -2   0  -9 9.14409 61.3656   1
  -2   0  -9 119.075 82.5196   2
  -2   0  -9 46.3769 66.5434  32
  -2   0  -9-19.1838 60.1454   4
  -2   0 -10 65943.3 2550.77  28
  -2   0 -10 66730.0 2523.89  16
  -2   0 -10 66564.5 2524.11  30
  -2   0 -10 66107.7 2559.40   4
  -2   0 -10 64417.6 2551.67   1
  -2   0 -10 65816.4 2616.99   2
  -2   0 -11 129.119 66.5122  30
  -2   0 -11 29.9610 64.8686  29
  -2   0 -11 122.618 69.0720  27
  -2   0 -11-8.49972 54.7438  26
  -2   0 -11-33.7922 79.6860  28
  -2   0 -11 11.4455 80.3887   1
  -2   0 -11 56.4592 90.0144   2
  -2   0 -11 71.3311 79.1521  10
  -2   0 -11-48.2172 87.0823   4
  -2   0 -11 95.1526 65.0095  16
  -2   0 -12 656.355 96.3410  30
  -2   0 -12 544.383 97.8020  29
  -2   0 -12 574.853 89.3978  26
  -2   0 -12 557.939 97.6107  27
  -2   0 -12 791.939 127.273  28
  -2   0 -12 748.278 125.385   1
  -2   0 -12 729.970 147.360   2
  -2   0 -12 580.048 118.183  10
  -2   0 -12 502.575 110.402   4
  -2   0 -12 555.732 112.440   3
  -2   0 -12 881.452 100.477  16
  -2   0 -13 51.5020 69.2300  30
  -2   0 -13 101.740 99.1277  10
  -2   0 -13 50.3113 92.7042   1
  -2   0 -13-20.9739 97.1238   2
  -2   0 -13-39.5356 104.518   4
  -2   0 -13 101.466 96.5068   3
  -2   0 -13 41.7150 65.7940  16
  -2   0 -13 12.1777 84.9006  28
  -2   0 -13 8.73197 62.6451  26
  -2   0 -13-47.6163 67.8449  27
  -2   0 -13 83.1611 69.2033  29
  -2   0 -14 33768.9 1401.55  10
  -2   0 -14 37191.2 1413.60   3
  -2   0 -14 33988.1 1371.67  27
  -2   0 -14 34901.2 1370.36  30
  -2   0 -14 34830.1 1368.07  26
  -2   0 -14 33923.8 1379.87  29
  -2   0 -14 35427.7 1404.88  28
  -2   0 -14 34285.2 1408.33   4
  -2   0 -15 20.5963 69.6499   3
  -2   0 -15-32.5299 72.1818   4
  -2   0 -15-7.26820 60.5179  30
  -2   0 -15 8.05761 56.9936  29
  -2   0 -15-51.6362 85.5439  28
  -2   0 -15 87.0416 52.7977  26
  -2   0 -15-56.7574 53.6475  27
  -2   0 -16 1870.68 128.577  29
  -2   0 -16 2228.86 158.908  28
  -2   0 -16 1898.40 148.764   4
  -2   0 -16 2437.27 155.722   3
   2   1 -17 478.862 71.6401   4
   2  -1 -17 473.043 71.3750  30
   2  -1 -16 26086.0 988.117  30
   2   1 -16 24654.3 977.749  26
   2  -1 -16 23575.9 967.786  26
   2   1 -16 24030.1 969.901  27
   2   1 -16 24173.2 973.834   3
   2  -1 -16 24151.8 981.744   4
   2   1 -16 24193.6 1003.23   4
   2  -1 -16 24804.0 982.338  16
   2   1 -15 1835.98 143.489  11
   2  -1 -15 1977.71 155.671  30
   2  -1 -15 1946.12 143.204  26
   2   1 -15 2021.07 150.703  26
   2   1 -15 1969.67 145.191  27
   2  -1 -15 1909.91 136.644  27
   2  -1 -15 1983.10 142.559   3
   2   1 -15 2016.83 152.796   3
   2  -1 -15 1944.94 154.716   4
   2   1 -15 1863.42 165.926   4
   2  -1 -15 1823.62 153.420  16
   2   1 -14 2024.54 161.885  28
   2  -1 -14 2052.95 151.488  11
   2   1 -14 1813.96 151.980  11
   2   1 -14 2128.91 153.919  29
   2  -1 -14 1759.33 167.385  30
   2   1 -14 1986.86 180.725   4
   2  -1 -14 2179.49 171.816   4
   2  -1 -14 1684.91 143.079  27
   2   1 -14 1967.03 154.715  27
   2  -1 -14 2071.77 156.826   3
   2   1 -14 1683.34 161.885   3
   2  -1 -14 1856.93 163.721  16
   2   1 -14 1895.19 158.988  26
   2  -1 -14 2045.54 156.976  26
   2   1 -13 307.873 88.4790  11
   2  -1 -13 282.453 73.4666  11
   2   1 -13 181.307 75.3159  27
   2  -1 -13 307.285 85.9703  26
   2  -1 -13 265.924 74.6920  27
   2   1 -13 343.481 88.4225  26
   2   1 -13 214.838 91.1251  28
   2  -1 -13 347.538 95.9923   4
   2   1 -13 158.783 92.5421   4
   2  -1 -13 179.275 77.2004   3
   2   1 -13 219.150 76.9128  29
   2  -1 -13 148.236 61.3139  29
   2  -1 -13 191.738 90.8741  16
   2  -1 -12 5510.12 292.242  11
   2   1 -12 5808.66 302.818  11
   2  -1 -12 6011.13 302.621   3
   2   1 -12 5827.45 303.987  26
   2  -1 -12 5472.55 295.936  26
   2  -1 -12 5429.63 286.063  27
   2   1 -12 5476.11 293.165  27
   2   1 -12 4907.76 322.603   4
   2  -1 -12 5902.30 318.538   4
   2  -1 -12 5563.87 284.197  29
   2   1 -12 5598.23 304.847  28
   2   1 -12 5489.08 290.997  29
   2  -1 -12 4738.33 301.064  16
   2   1 -11 561.812 92.6540  11
   2  -1 -11 588.163 87.0041  11
   2  -1 -11 483.039 96.6377  16
   2   1 -11 603.531 112.678   4
   2  -1 -11 506.587 97.8772   4
   2  -1 -11 493.936 83.4939  26
   2  -1 -11 346.177 73.1935  27
   2   1 -11 615.167 92.6228  27
   2   1 -11 634.139 96.5806  26
   2   1 -11 416.383 89.6386  28
   2   1 -11 440.749 82.5435  29
   2  -1 -11 545.714 80.4934  29
   2   1 -10 79900.9 2989.68  34
   2  -1 -10 81009.2 2996.25   4
   2   1 -10 72078.5 2999.97   4
   2  -1  -9 14.2565 73.3238  31
   2  -1  -9-75.8603 72.5060   2
   2  -1  -8 38262.7 1551.77  31
   2  -1  -8 38784.3 1538.03   2
   2  -1  -7 1089.07 130.840  31
   2  -1  -7 762.581 115.664   2
   2  -1  -6 329.207 89.0738  31
   2  -1  -6 357.925 42.9166   8
   2  -1  -5 4102.95 210.328   2
   2  -1  -5 4327.31 213.618   6
   2  -1  -5 3770.80 181.772   8
   2  -1  -5 4255.83 218.442  31
   2  -1  -4 85028.8 3155.86  36
   2  -1  -4 80233.0 3148.03   2
   2  -1  -4 85216.1 3163.22   6
   2  -1  -4 84353.2 3156.49  31
   2  -1  -3 18276.6 727.868   6
   2  -1  -3 18046.6 713.735  31
   2  -1  -3 17929.3 712.968  36
   2  -1  -2 271112. 9940.26  13
   2  -1  -2 258071. 9960.56   6
   2  -1  -2 264139. 9941.37  36
   2   1  -2 270665. 9936.59  36
  -2   1   1 2440.23 132.408   7
   2   1  -1 2841.24 116.326  36
   2  -1   0 16945.2 671.706   6
  -2   1   0 17133.6 669.383   7
   2  -1   1 229.800 44.1170   6
  -2   1  -1 240.901 35.1459  14
   2  -1   2 36135.6 1385.70   6
  -2   1  -2 37353.8 1390.67  33
  -2  -1  -2 36389.5 1389.49   2
  -2  -1  -3 1929.21 113.410   7
   2  -1   3 1948.53 91.6448   6
  -2   1  -3 1804.56 111.947  33
  -2  -1  -3 1922.04 112.890   2
  -2  -1  -4 38670.1 1443.55   7
  -2  -1  -4 36271.2 1449.48   2
  -2  -1  -5 1719.53 127.955   2
  -2  -1  -6 128133. 4844.07   2
  -2  -1  -7 847.112 124.111   2
  -2  -1  -8 4775.27 288.813   2
  -2  -1  -9 7027.55 356.663   4
  -2  -1  -9 7456.83 360.574  32
  -2  -1  -9 7588.65 404.863   2
  -2  -1  -9 7515.07 361.970   1
  -2  -1 -10 27428.0 1110.03  16
  -2   1 -10 27159.2 1127.87  29
  -2   1 -10 26702.4 1133.78  28
  -2  -1 -10 27797.8 1139.72   4
  -2  -1 -10 29029.6 1113.91  30
  -2  -1 -10 29583.6 1145.37   1
  -2  -1 -10 28213.6 1199.22   2
  -2   1 -11 1509.36 147.576  10
  -2  -1 -11 1256.68 145.787  10
  -2  -1 -11 1221.64 165.660   2
  -2  -1 -11 1393.79 142.594   1
  -2  -1 -11 1288.97 115.126  26
  -2   1 -11 1381.08 124.966  26
  -2  -1 -11 1336.03 123.213  27
  -2   1 -11 1365.86 130.864  27
  -2   1 -11 1336.67 134.919  29
  -2   1 -11 1481.56 146.122  28
  -2  -1 -11 1408.47 129.903  29
  -2  -1 -11 1508.26 127.078  30
  -2  -1 -11 1570.79 123.948  16
  -2  -1 -11 1332.03 144.739   4
  -2  -1 -11 1615.48 146.057   3
  -2  -1 -12 3377.97 222.483   3
  -2  -1 -12 3351.62 272.324   2
  -2  -1 -12 3381.58 224.764   1
  -2   1 -12 3038.15 200.829  26
  -2  -1 -12 3246.57 192.546  26
  -2   1 -12 2942.28 204.154  27
  -2  -1 -12 3160.29 197.982  27
  -2   1 -12 3147.27 223.221  28
  -2   1 -12 2778.30 204.683  29
  -2  -1 -12 2945.01 200.494  29
  -2  -1 -12 3211.34 223.217   4
  -2  -1 -12 3181.15 196.012  30
  -2  -1 -12 3349.09 197.525  16
  -2   1 -12 3248.96 226.969  10
  -2  -1 -12 2888.49 225.174  10
  -2  -1 -13 52.3652 89.2677  10
  -2   1 -13 24.9487 86.3621  10
  -2  -1 -13 124.721 98.3831   1
  -2  -1 -13 20.8043 96.3698   2
  -2   1 -13 47.2037 68.7075  26
  -2   1 -13 20.5712 67.9648  27
  -2  -1 -13 60.8167 57.4260  27
  -2  -1 -13 112.268 56.7813  26
  -2   1 -13 85.7544 93.8214  28
  -2  -1 -13 131.040 75.3629  30
  -2  -1 -13 137.694 74.8793  29
  -2   1 -13 10.8961 77.6633  29
  -2  -1 -13 84.9234 66.2435  16
  -2  -1 -13 23.6101 84.7245   3
  -2  -1 -13 126.070 95.3645   4
  -2  -1 -14 14553.0 615.206  26
  -2   1 -14 14609.1 627.821  26
  -2   1 -14 14285.3 633.016  27
  -2  -1 -14 14393.1 618.685  27
  -2  -1 -14 14632.5 658.029   4
  -2   1 -14 14961.5 668.237   4
  -2  -1 -14 15796.6 632.776  30
  -2   1 -14 14336.6 655.718  28
  -2   1 -14 15004.8 643.807  29
  -2  -1 -14 14077.9 626.873  29
  -2   1 -14 14126.0 651.986  10
  -2  -1 -14 14107.4 658.461  10
  -2   1 -14 15351.1 671.971   3
  -2  -1 -14 15690.5 658.611   3
  -2   1 -15-62.6550 78.9642  28
  -2   1 -15 39.2984 55.1979  27
  -2   1 -15 51.5002 51.6692  26
  -2  -1 -15 22.1824 63.7515  30
  -2  -1 -15 95.5840 73.6218   3
  -2  -1 -15 41.4024 70.5515   4
  -2   1 -15-33.2938 72.6776   4
  -2   1 -15 11.0445 77.5623   3
  -2   1 -15-69.2303 65.0289  29
  -2  -1 -15 36.6460 52.9437  29
  -2   1 -16 1211.02 98.9122  27
  -2   1 -16 1230.54 106.060  29
  -2   1 -16 1353.62 123.410   3
  -2  -1 -16 1187.15 109.775   3
  -2   1 -16 1391.20 126.550   4
  -2   1 -16 1303.22 125.043  28
   2   2 -17 365.238 61.6122  30
   2  -2 -17 372.993 66.5784  30
   2   2 -17 384.021 74.5036   4
   2   2 -17 389.792 62.0733  26
   2   2 -16 4402.46 230.718  26
   2   2 -16 4478.81 225.966  27
   2  -2 -16 4782.05 234.442  16
   2   2 -16 4527.37 227.344  16
   2   2 -16 3888.22 247.875   4
   2  -2 -16 4490.55 236.325  30
   2   2 -16 4472.80 230.596  30
   2  -2 -16 3858.84 216.953   4
   2   2 -16 3991.17 227.296   3
   2  -2 -15 46.7279 52.0507  27
   2   2 -15 41.4183 62.6546  27
   2  -2 -15 60.5112 59.6628  26
   2   2 -15 81.7107 69.5196  26
   2   2 -15-8.65555 74.9963  30
   2  -2 -15-28.1235 80.0552  30
   2  -2 -15-9.21999 71.8783  16
   2   2 -15 33.9087 69.8675  16
   2   2 -15 80.9564 69.7126  11
   2   2 -15-19.8315 70.6507   3
   2  -2 -15 43.8265 61.5718   4
   2   2 -15 12.6965 85.2090   4
   2  -2 -15 121.531 59.2345   3
   2  -2 -14 18739.0 793.273   3
   2  -2 -14 20144.7 801.200  26
   2   2 -14 19017.6 811.554  26
   2   2 -14 19684.3 805.918  27
   2  -2 -14 19631.9 790.916  27
   2   2 -14 17590.3 837.620   4
   2  -2 -14 20704.3 819.077   4
   2   2 -14 18215.8 806.870  30
   2  -2 -14 19275.7 819.747  30
   2   2 -14 18653.3 796.622  29
   2   2 -14 18869.1 805.263  28
   2  -2 -14 19854.6 809.341  28
   2   2 -14 18925.4 806.285  16
   2  -2 -14 19776.9 818.961  16
   2  -2 -14 18291.8 789.017  11
   2   2 -14 19811.4 813.883  11
   2  -2 -13 1349.99 129.920   3
   2   2 -13 1164.28 157.361   4
   2   2 -13 1507.71 145.559  26
   2  -2 -13 1392.67 131.234  26
   2  -2 -13 1575.59 129.066  27
   2   2 -13 1442.97 134.898  27
   2  -2 -13 1636.62 146.904   4
   2  -2 -13 1367.35 117.460  29
   2   2 -13 1341.10 139.196  28
   2  -2 -13 1601.45 149.109  28
   2   2 -13 1182.69 126.785  29
   2   2 -13 1210.55 137.004  16
   2  -2 -13 1615.56 152.144  16
   2   2 -13 1459.01 140.158  11
   2  -2 -13 1300.76 122.988  11
   2  -2 -12 27785.8 1147.63   3
   2   2 -12 28061.5 1150.99  29
   2   2 -12 27469.0 1154.84  28
   2  -2 -12 28774.5 1157.83  28
   2   2 -12 29144.3 1166.93  26
   2  -2 -12 29184.1 1151.56  26
   2  -2 -12 28938.0 1142.41  27
   2   2 -12 29287.9 1157.44  27
   2  -2 -12 29993.9 1171.07   4
   2   2 -12 27114.8 1197.84   4
   2  -2 -12 27820.8 1133.43  29
   2   2 -12 28713.8 1162.68  11
   2  -2 -12 28368.2 1147.36  11
   2   2 -12 28550.7 1160.77  16
   2  -2 -12 28901.0 1172.05  16
   2   2 -11 581.134 97.4917  26
   2   2 -11 535.952 94.9486  16
   2  -2 -11 567.618 102.700  16
   2   2 -11 576.612 121.996   4
   2  -2 -11 766.462 104.461   4
   2  -2 -11 474.356 83.4973   3
   2   2 -11 645.957 90.7204  29
   2  -2 -11 633.742 81.9847  29
   2   2 -11 631.404 95.9260  27
   2  -2 -11 621.873 82.1034  27
   2  -2 -11 677.029 92.1980  26
   2  -2 -11 595.459 88.9457  11
   2   2 -11 487.829 94.3073  11
   2  -2 -11 550.495 100.201  12
   2   2 -11 526.423 93.8126  28
   2  -2 -11 440.128 91.0954  28
   2  -2 -10 78.4652 65.8743   4
   2   2 -10 101.515 85.1945   4
   2   2 -10 127.824 70.5900  34
   2  -2 -10 10.7579 66.8915  34
   2   2  -9 1043.28 127.949  31
   2  -2  -9 843.651 124.746   2
   2   2  -9 768.884 121.638   2
   2   2  -8 27601.9 1139.62  31
   2  -2  -8 28570.2 1152.59  31
   2  -2  -8 27916.8 1134.00   2
   2   2  -8 26848.8 1134.27   2
   2  -2  -7 1340.96 91.8284   8
   2   2  -7 1767.40 150.050  31
   2  -2  -7 1992.01 158.707  31
   2  -2  -7 1550.29 140.075   2
   2   2  -7 1707.40 142.351   2
   2   2  -6 77219.5 2882.18   2
   2  -2  -6 79774.9 2885.27   2
   2  -2  -6 76832.9 2898.13  31
   2   2  -6 71781.9 2886.14  31
   2  -2  -6 72700.2 2850.44   8
   2  -2  -6 77838.4 2886.36   6
   2   2  -5 9282.14 391.632   2
   2  -2  -5 8989.08 389.781   2
   2   2  -5 8967.39 395.029  31
   2  -2  -5 8993.27 400.041  31
   2  -2  -5 8344.88 376.001   8
   2  -2  -5 8811.67 403.460   6
   2  -2  -4 21000.8 840.460  36
   2  -2  -4 21706.9 833.100   2
   2   2  -4 21434.7 830.979   2
   2  -2  -4 20869.4 839.907  31
   2   2  -4 20383.2 834.143  31
   2  -2  -4 21065.0 854.737   6
   2  -2  -3 9096.06 414.763   6
   2  -2  -3 9231.36 395.163  36
   2   2  -3 9404.58 391.443  31
   2  -2  -3 10004.9 397.983  31
   2   2  -2 2956.43 140.498  13
   2  -2  -2 2934.53 142.925  13
   2  -2  -2 3183.42 150.103  36
   2  -2  -2 2941.59 172.601   6
   2   2  -1 7720.01 297.330  33
   2  -2   0 112182. 4213.24   6
   2  -2   1 4673.31 217.804   6
  -2   2  -1 5009.15 197.208  14
  -2  -2  -1 4328.63 193.469  14
  -2   2  -2 54710.6 1965.18  33
  -2  -2  -2 54096.8 1959.53   2
  -2   2  -2 48258.2 1956.09   2
   2  -2   2 51277.8 1966.97   6
  -2   2  -3 578.980 62.9529   2
  -2   2  -3 486.518 61.7078  33
  -2  -2  -3 523.491 59.9811   2
   2  -2   3 541.066 55.2965   6
  -2   2  -4 80.0210 46.9924  33
  -2  -2  -4 76.3305 52.9067   2
  -2   2  -4 41.2019 42.6889   2
   2  -2   4 158.042 32.2329   6
  -2  -2  -5 13346.6 557.018   2
  -2   2  -5 12398.6 552.553   2
  -2  -2  -5 13258.4 536.671   7
  -2   2  -6 22534.6 926.359   2
  -2  -2  -6 22585.6 925.728   2
  -2   2  -7 207.545 89.8012   2
  -2  -2  -7 163.364 93.6997   2
  -2  -2  -8 61570.9 2293.39   2
  -2   2  -8 55172.6 2283.70   2
  -2  -2  -9 716.117 99.7055  32
  -2   2  -9 757.282 99.2357  32
  -2   2  -9 848.907 108.317   4
  -2  -2  -9 921.349 103.184   4
  -2  -2  -9 910.863 99.9976   3
  -2   2  -9 705.801 122.068   2
  -2   2  -9 876.296 105.230   1
  -2  -2  -9 1240.06 141.508   2
  -2  -2  -9 1008.42 108.033   1
  -2  -2 -10 22039.7 908.744   4
  -2   2 -10 21023.6 917.364   5
  -2   2 -10 22400.5 920.006   4
  -2  -2 -10 24583.1 983.499   2
  -2  -2 -10 21574.5 908.709   1
  -2   2 -10 23200.3 975.438   2
  -2   2 -10 21364.1 907.930   1
  -2   2 -10 20807.9 892.466  26
  -2   2 -10 21028.2 896.802  27
  -2   2 -10 21551.9 878.422  30
  -2  -2 -10 22438.2 884.961  30
  -2  -2 -10 21954.4 901.155   3
  -2   2 -10 22217.1 908.979  28
  -2   2 -10 21254.3 901.465  29
  -2  -2 -10 21240.3 904.658  28
  -2  -2 -10 21437.1 881.682  16
  -2   2 -10 22099.1 878.938  16
  -2  -2 -11 5743.56 296.353   4
  -2   2 -11 5134.76 297.349   4
  -2  -2 -11 5019.48 259.812  30
  -2   2 -11 4586.82 252.015  30
  -2  -2 -11 5489.09 346.026   2
  -2   2 -11 4870.61 331.962   2
  -2  -2 -11 5119.38 288.941   1
  -2   2 -11 4918.89 286.530   1
  -2  -2 -11 4891.36 250.684  26
  -2   2 -11 4755.87 269.903  26
  -2  -2 -11 4837.03 258.054  27
  -2   2 -11 4639.75 270.284  27
  -2   2 -11 5019.10 290.265  10
  -2  -2 -11 5244.15 283.408   3
  -2  -2 -11 4740.13 264.894  29
  -2   2 -11 5112.28 281.131  29
  -2  -2 -11 4678.56 280.145  28
  -2   2 -11 4289.12 276.104  28
  -2  -2 -11 5219.58 261.714  16
  -2   2 -11 4973.04 256.380  16
  -2  -2 -12 4743.16 285.007   4
  -2  -2 -12 4942.41 262.888  30
  -2   2 -12 5230.21 260.678  30
  -2  -2 -12 4969.42 343.289   2
  -2   2 -12 4981.64 292.046   1
  -2  -2 -12 4900.11 291.157   1
  -2   2 -12 4242.91 323.429   2
  -2   2 -12 4609.18 269.539  26
  -2  -2 -12 4566.07 245.696  26
  -2   2 -12 4808.97 277.519  27
  -2  -2 -12 4614.06 253.690  27
  -2   2 -12 4960.23 292.001  10
  -2  -2 -12 4913.40 299.209  10
  -2  -2 -12 4814.29 280.088   3
  -2  -2 -12 4496.27 282.438  28
  -2   2 -12 4301.11 273.423  29
  -2   2 -12 4864.91 286.418  28
  -2  -2 -12 5281.81 270.984  29
  -2   2 -12 5036.72 258.695  16
  -2  -2 -12 5114.03 264.995  16
  -2  -2 -13 11330.2 510.105   4
  -2  -2 -13 11249.0 479.283  30
  -2   2 -13 10120.7 465.876  30
  -2   2 -13 10284.9 484.530  26
  -2  -2 -13 10224.1 458.956  26
  -2  -2 -13 10127.7 462.172  27
  -2   2 -13 10097.3 488.061  27
  -2   2 -13 10470.4 505.478  10
  -2  -2 -13 10198.1 513.548  10
  -2   2 -13 10958.4 513.917   1
  -2  -2 -13 11582.9 515.200   1
  -2  -2 -13 10014.6 560.104   2
  -2   2 -13 10054.8 566.346   2
  -2   2 -13 10666.6 507.720  28
  -2   2 -13 9994.90 493.509  29
  -2  -2 -13 10217.6 499.845  28
  -2  -2 -13 9871.08 472.425  29
  -2  -2 -13 11325.7 478.123  16
  -2   2 -13 10496.3 468.241  16
  -2  -2 -13 10932.3 497.677   3
  -2  -2 -14 20854.4 849.199  26
  -2   2 -14 21670.2 878.280  26
  -2  -2 -14 20220.5 849.002  27
  -2   2 -14 20845.1 880.753  27
  -2  -2 -14 22716.3 874.077  30
  -2   2 -14 21710.5 863.949  30
  -2  -2 -14 20401.0 862.104  29
  -2   2 -14 21048.6 886.929  29
  -2   2 -14 21026.3 897.594  28
  -2  -2 -14 21613.4 895.283  28
  -2  -2 -14 20121.6 901.856  10
  -2  -2 -14 22060.5 889.602   3
  -2  -2 -14 21169.8 894.448   4
  -2   2 -15 777.291 110.400  28
  -2  -2 -15 752.780 106.800  28
  -2   2 -15 694.063 94.2527  27
  -2   2 -15 647.089 87.9125  26
  -2  -2 -15 860.509 98.5754  30
  -2   2 -15 860.463 93.2176  30
  -2   2 -15 637.916 109.182   3
  -2  -2 -15 725.737 96.8056   3
  -2  -2 -15 701.321 100.199   4
  -2   2 -15 728.404 100.261  29
  -2   2 -16 8072.10 361.385  27
  -2   2 -16 8059.71 380.368  28
  -2  -2 -16 8024.55 374.033  28
  -2   2 -16 7755.36 384.540   3
  -2   2 -16 8129.25 367.801  29
  -2   2 -17 376.270 68.8630   3
   2  -3 -17 1401.74 98.2083  30
   2   3 -17 1162.19 91.4919  30
   2   3 -17 1296.32 114.448   4
   2   3 -17 1329.54 102.020  26
   2   3 -16 9670.36 430.387  26
   2   3 -16 9231.10 420.175  27
   2   3 -16 8822.27 449.385   4
   2   3 -16 10390.7 422.660  16
   2  -3 -16 9632.64 423.217  16
   2   3 -16 9486.39 418.823  30
   2  -3 -16 9839.36 427.074  30
   2   3 -16 9381.23 432.281   3
   2   3 -15 1797.23 147.162  26
   2   3 -15 1580.94 133.400  27
   2  -3 -15 1613.04 127.264   4
   2   3 -15 1770.54 136.349  16
   2  -3 -15 1712.66 141.141  16
   2   3 -15 1774.90 139.251  30
   2  -3 -15 1881.32 147.936  30
   2   3 -15 1415.96 161.446   4
   2   3 -15 1783.70 153.764   3
   2   3 -15 1701.94 142.499  11
   2   3 -14 245.212 80.2172  29
   2  -3 -14 384.773 77.8899  26
   2   3 -14 368.424 95.6830  26
   2   3 -14 179.813 77.1510  27
   2  -3 -14 393.357 70.6348  27
   2  -3 -14 240.840 95.6001  30
   2   3 -14 176.935 83.3364  30
   2   3 -14 369.767 93.9272  11
   2  -3 -14 250.143 90.1338  16
   2   3 -14 313.524 87.8854  16
   2  -3 -14 399.993 79.2594   3
   2   3 -14 265.332 102.626   4
   2  -3 -14 314.694 76.0887   4
   2  -3 -13 1631.68 136.179   3
   2  -3 -13 1532.80 147.350  12
   2   3 -13 1955.93 157.221  28
   2  -3 -13 1943.44 156.385  28
   2   3 -13 1706.68 144.743  29
   2  -3 -13 1604.22 135.783  26
   2   3 -13 1711.03 156.054  26
   2  -3 -13 1765.19 144.938   4
   2   3 -13 1839.14 189.529   4
   2   3 -13 1630.08 145.957  27
   2  -3 -13 1857.46 136.607  27
   2   3 -13 1622.38 150.844  16
   2  -3 -13 1923.23 162.447  16
   2   3 -13 1994.95 165.835  11
   2  -3 -13 1603.31 131.312  11
   2  -3 -12 20849.4 864.525   3
   2  -3 -12 19796.3 887.725  12
   2   3 -12 20954.8 875.576  29
   2  -3 -12 21897.7 880.490  28
   2   3 -12 21315.4 879.808  28
   2  -3 -12 22106.6 869.754  26
   2  -3 -12 22402.9 860.949  27
   2   3 -12 20620.4 875.714  27
   2   3 -12 20479.8 925.350   4
   2   3 -12 19889.6 899.122   5
   2  -3 -12 21798.6 878.342   4
   2  -3 -12 21056.6 891.370  16
   2   3 -12 21230.5 879.574  16
   2  -3 -12 20722.8 848.415  29
   2   3 -12 21318.3 888.359  11
   2  -3 -12 19544.6 859.877  11
   2  -3 -11 1954.64 150.414   3
   2  -3 -11 2042.79 174.867  12
   2  -3 -11 2132.45 152.577  26
   2  -3 -11 2038.50 171.938  16
   2   3 -11 2314.13 163.873  16
   2   3 -11 2399.04 167.385  28
   2  -3 -11 2352.02 165.976  28
   2   3 -11 2159.51 160.067  29
   2   3 -11 1986.61 166.897  11
   2  -3 -11 2212.59 154.228  11
   2  -3 -11 1821.23 134.827  29
   2  -3 -11 2473.31 166.764   4
   2   3 -11 2450.54 190.481   5
   2   3 -11 1842.61 187.533   4
   2  -3 -11 2146.59 142.355  27
   2  -3 -10 25613.7 1036.35   3
   2   3 -10 27607.2 1064.78  34
   2  -3 -10 28183.7 1078.55  34
   2   3 -10 24600.3 1045.33  16
   2  -3 -10 26225.4 1061.26  16
   2   3 -10 25979.7 1056.98  11
   2   3 -10 25689.1 1046.22  28
   2   3 -10 25209.7 1045.81  29
   2  -3 -10 25874.3 1046.42  28
   2  -3 -10 26732.0 1051.67   4
   2   3 -10 24877.2 1075.31   5
   2   3  -9 2823.28 202.444  31
   2  -3  -9 2793.67 217.600  31
   2   3  -9 2153.98 160.211  34
   2  -3  -9 2220.69 166.698  34
   2  -3  -8 10136.7 496.383  31
   2   3  -8 9874.14 480.171  31
   2   3  -8 10480.7 477.318   2
   2  -3  -8 9767.67 476.607   2
   2  -3  -7 901.705 86.6019   8
   2  -3  -7 875.298 109.014   2
   2   3  -7 890.229 113.613   2
   2  -3  -7 1005.72 111.275   6
   2   3  -7 995.860 116.177  31
   2  -3  -7 1090.69 128.269  31
   2   3  -6 1312.57 116.032   2
   2  -3  -6 1284.93 125.114   2
   2  -3  -6 1361.90 135.942   6
   2  -3  -6 1356.48 134.890  31
   2   3  -6 1282.91 127.444  31
   2  -3  -6 1457.31 113.454   8
   2   3  -5 15313.5 635.186   2
   2  -3  -5 15760.1 637.417   2
   2  -3  -5 15873.4 640.020   8
   2   3  -5 15626.3 642.438  31
   2  -3  -5 15712.4 649.180  31
   2  -3  -5 14544.8 660.340   6
   2   3  -4 61940.3 2365.02  31
   2  -3  -4 62764.3 2372.02  31
   2  -3  -4 62264.6 2397.30   6
   2   3  -3 2002.77 113.132  33
   2  -3  -3 1923.81 146.747   6
   2   3  -3 2333.51 120.257  31
   2  -3  -3 2098.48 120.517  31
   2  -3  -2 44292.6 1779.57   6
   2   3  -2 47690.0 1735.47  33
   2  -3  -2 46585.4 1741.56  13
   2   3  -2 44567.9 1736.23  13
   2   3  -1 18298.0 702.120  13
   2  -3  -1 18530.8 704.189  13
   2  -3   0 7003.31 266.059  35
  -2  -3  -1 12507.3 500.561  14
  -2   3  -1 13353.0 502.838  14
  -2  -3  -2 18034.4 720.077  35
  -2  -3  -2 18271.0 696.516   2
  -2   3  -2 17407.2 695.282   2
  -2   3  -3 250.059 52.8673  33
  -2  -3  -3 155.232 60.4155  35
  -2  -3  -3 158.135 43.4646   2
  -2   3  -3 113.684 42.3672   2
  -2  -3  -4 106226. 3941.62   2
  -2   3  -4 103531. 3939.77   2
  -2  -3  -4 102658. 3962.40  35
  -2   3  -4 105632. 3949.74  33
   2  -3   5 82.3951 40.6433   6
  -2   3  -5 90.5448 58.1817   2
  -2  -3  -5 45.0088 56.7912   2
  -2  -3  -6 10123.0 455.099   7
  -2  -3  -6 11271.0 490.902   2
  -2   3  -6 11472.5 494.135   2
  -2  -3  -7 1203.96 135.156   2
  -2   3  -7 1057.24 125.984   2
  -2   3  -8 2455.33 192.038   2
  -2  -3  -8 2786.58 202.528   2
  -2   3  -9 6545.60 342.514   4
  -2  -3  -9 6964.38 331.987   4
  -2  -3  -9 6772.10 336.760  32
  -2   3  -9 6593.01 336.156  32
  -2   3  -9 7369.31 386.796   2
  -2   3  -9 6870.79 336.800   1
  -2  -3  -9 6792.88 337.626   1
  -2  -3  -9 6317.52 375.162   2
  -2  -3  -9 6625.40 324.808   3
  -2  -3 -10 26097.0 1028.07   4
  -2   3 -10 26108.5 1044.58   4
  -2   3 -10 26153.4 1053.34   5
  -2  -3 -10 26041.9 1019.73   3
  -2   3 -10 25237.2 1089.39   2
  -2  -3 -10 25636.9 1092.41   2
  -2   3 -10 24959.6 1029.66   1
  -2  -3 -10 25319.3 1031.41   1
  -2   3 -10 24251.1 1021.67  27
  -2   3 -10 24769.6 1022.86  26
  -2   3 -10 25003.1 998.630  30
  -2  -3 -10 25846.6 1006.54  30
  -2   3 -10 23621.9 1023.26  28
  -2   3 -10 23980.6 1024.65  29
  -2  -3 -10 23809.2 1023.58  28
  -2   3 -10 24870.0 997.417  16
  -2  -3 -10 24495.2 1001.85  16
  -2   3 -11 10.5274 68.9434  26
  -2   3 -11 26.7575 57.9237  11
  -2   3 -11 105.042 84.3082  10
  -2  -3 -11-39.5660 86.3698   9
  -2   3 -11-34.5692 78.5442   1
  -2   3 -11 56.8947 93.4916   2
  -2  -3 -11 11.3163 81.1819   1
  -2  -3 -11 111.828 110.300   2
  -2   3 -11 10.7591 64.9620  27
  -2  -3 -11 39.9425 45.0302  26
  -2   3 -11 158.863 80.8370  28
  -2  -3 -11 11.1143 74.5838  28
  -2  -3 -11 85.8253 61.1429  29
  -2   3 -11 11.1187 70.9713  29
  -2   3 -11 15.3487 61.8960  30
  -2  -3 -11-41.8331 69.6674  30
  -2   3 -11-15.0170 54.9787  16
  -2  -3 -11 16.3973 57.5802  16
  -2   3 -11-12.4103 87.7838   4
  -2  -3 -11-21.2019 78.6464   4
  -2  -3 -11 49.3663 66.7801   3
  -2  -3 -12 36958.0 1431.07   3
  -2   3 -12 35724.4 1517.59   2
  -2  -3 -12 36344.6 1445.71   1
  -2  -3 -12 35739.1 1514.75   2
  -2   3 -12 36343.8 1447.94   1
  -2   3 -12 36047.6 1434.55  26
  -2  -3 -12 35215.1 1392.53  26
  -2   3 -12 35225.1 1435.38  27
  -2  -3 -12 34403.1 1394.44  27
  -2  -3 -12 34021.0 1409.57  29
  -2   3 -12 34326.6 1439.02  28
  -2  -3 -12 35924.0 1440.93  28
  -2   3 -12 34854.9 1439.03  29
  -2   3 -12 36941.8 1458.90   4
  -2  -3 -12 37212.1 1439.62   4
  -2   3 -12 36471.1 1406.82  30
  -2  -3 -12 37107.7 1416.26  30
  -2   3 -12 36029.8 1404.55  16
  -2  -3 -12 36455.7 1412.89  16
  -2   3 -12 37057.7 1451.28  10
  -2   3 -12 33647.8 1412.32  11
  -2   3 -13 1901.55 137.182  30
  -2  -3 -13 2014.25 147.900  30
  -2  -3 -13 1663.99 174.566  10
  -2  -3 -13 1853.56 201.109   2
  -2   3 -13 1941.87 173.474   1
  -2  -3 -13 1696.87 163.542   1
  -2   3 -13 1716.88 199.746   2
  -2   3 -13 1838.15 164.051  29
  -2  -3 -13 1775.51 163.703  28
  -2  -3 -13 1486.74 129.052  29
  -2   3 -13 1840.49 167.547  28
  -2   3 -13 1776.27 174.794   4
  -2   3 -13 1516.73 150.280  27
  -2  -3 -13 1632.44 120.642  27
  -2  -3 -13 1867.13 157.039   4
  -2  -3 -13 1831.36 156.139   3
  -2  -3 -13 1692.02 121.203  26
  -2   3 -13 1799.09 157.048  26
  -2   3 -13 1585.48 129.779  16
  -2  -3 -13 1837.98 142.364  16
  -2   3 -14 3607.29 229.634  29
  -2  -3 -14 4187.06 238.034  28
  -2   3 -14 3382.53 230.873  28
  -2  -3 -14 2851.79 186.122  29
  -2   3 -14 3560.17 223.598  27
  -2   3 -14 3563.60 245.105   4
  -2  -3 -14 3688.73 211.883  30
  -2   3 -14 3498.02 199.841  30
  -2  -3 -14 4000.88 232.504   4
  -2  -3 -14 3782.53 218.367   3
  -2  -3 -14 3444.05 245.993  10
  -2   3 -14 3492.86 221.092  26
  -2  -3 -15 797.742 106.446  28
  -2   3 -15 838.497 113.850  28
  -2   3 -15 856.007 105.741  29
  -2  -3 -15 762.257 95.4649   3
  -2  -3 -15 889.255 99.2304  30
  -2   3 -15 914.507 92.0289  30
  -2   3 -15 787.470 100.834  27
  -2   3 -15 963.720 104.631  26
  -2  -3 -16 1832.31 137.921  28
  -2   3 -16 2074.11 149.942  28
  -2   3 -16 2175.56 140.425  27
  -2   3 -16 1718.45 151.314   3
  -2   3 -16 1724.46 134.418  29
  -2   3 -17 2120.24 142.912   3
   2   4 -18 549.638 58.4787   4
   2   4 -17 1900.55 145.369   4
   2   4 -17 2159.41 128.382  27
   2  -4 -17 2233.52 125.342  30
   2   4 -17 2198.56 123.091  30
   2   4 -17 2209.89 138.500  26
   2   4 -16 2419.31 168.032   3
   2   4 -16 2126.52 172.923   4
   2  -4 -16 2511.44 148.846  16
   2   4 -16 2330.70 151.789  27
   2   4 -16 2387.99 145.337  30
   2  -4 -16 2456.12 151.021  30
   2   4 -16 2437.75 160.535  26
   2   4 -15 570.199 117.196   4
   2   4 -15 459.650 76.2124  16
   2  -4 -15 389.257 82.2368  16
   2   4 -15 398.017 78.8471  30
   2  -4 -15 448.007 86.5582  30
   2   4 -15 432.906 80.5207  27
   2   4 -15 549.441 96.9504  26
   2   4 -15 543.111 94.3216  11
   2  -4 -14 13310.5 578.023   3
   2   4 -14 14366.8 596.057  16
   2  -4 -14 13892.8 606.631  16
   2  -4 -14 13983.9 584.341   4
   2   4 -14 13431.4 596.596  29
   2   4 -14 13431.9 594.549  30
   2  -4 -14 14091.3 610.452  30
   2   4 -14 13433.5 611.772  11
   2   4 -14 13647.7 611.962  26
   2   4 -13-54.8380 96.3280   5
   2  -4 -13 68.0267 59.3661   4
   2  -4 -13 157.871 67.8017   3
   2   4 -13 136.823 77.1312  28
   2  -4 -13 86.5628 75.0340  28
   2  -4 -13 168.954 87.2289  12
   2   4 -13 49.3705 70.4109  29
   2   4 -13 172.681 82.0688  11
   2  -4 -13 91.3454 53.5579  27
   2  -4 -13 90.6458 60.0139  26
   2  -4 -13 32.6741 80.3340  16
   2   4 -13 65.5780 75.2038  16
   2   4 -12 3303.77 243.661   5
   2  -4 -12 3532.61 204.139   4
   2  -4 -12 3801.67 204.432   3
   2  -4 -12 3463.79 193.149  27
   2  -4 -12 3337.67 236.522  12
   2  -4 -12 3276.33 213.100  28
   2   4 -12 3036.84 207.494  29
   2   4 -12 3154.24 213.637  28
   2  -4 -12 3342.67 198.234  11
   2   4 -12 3460.71 226.695  11
   2  -4 -12 3293.18 200.735  26
   2   4 -12 3350.24 212.436  16
   2  -4 -12 3349.04 227.447  16
   2  -4 -11 5239.74 260.066   4
   2   4 -11 4646.95 293.785   5
   2  -4 -11 5117.56 254.091   3
   2   4 -11 5150.28 273.817  27
   2  -4 -11 4801.58 243.423  27
   2  -4 -11 4644.42 291.378  12
   2  -4 -11 4536.39 249.925  26
   2   4 -11 4818.99 265.498  16
   2  -4 -11 4655.45 275.216  16
   2   4 -11 4948.29 266.078  28
   2  -4 -11 5100.07 266.516  28
   2   4 -11 4927.28 278.648  11
   2  -4 -11 4447.38 249.145  11
   2   4 -10 1440.97 136.308  11
   2   4 -10 1385.18 122.254  16
   2  -4 -10 1567.01 134.471  16
   2  -4 -10 1219.22 107.370   3
   2   4 -10 1175.07 138.897   5
   2  -4 -10 1223.61 107.856   4
   2  -4 -10 1330.01 110.449  26
   2   4 -10 1493.92 134.709  26
   2   4 -10 1196.77 117.554  28
   2  -4 -10 1233.51 118.343  28
   2   4 -10 1450.09 125.492  27
   2   4  -9 3285.22 199.234  34
   2  -4  -9 3276.73 208.295  34
   2  -4  -9 3525.22 246.141  31
   2   4  -9 3742.60 237.458  31
   2  -4  -8 28917.7 1220.78   8
   2  -4  -8 31715.9 1249.88   6
   2  -4  -8 31941.8 1281.91  31
   2   4  -8 33241.1 1270.02  31
   2  -4  -7 851.911 109.387   2
   2   4  -7 696.857 103.098   2
   2   4  -7 934.270 111.130  31
   2  -4  -7 1041.51 116.962  31
   2  -4  -7 858.993 99.5960   8
   2  -4  -7 901.614 119.701   6
   2  -4  -6 19883.4 846.780   8
   2  -4  -6 19629.9 872.055   6
   2  -4  -6 21197.1 861.130  31
   2   4  -6 21178.4 851.348  31
   2   4  -6 20331.8 842.443   2
   2  -4  -6 21886.9 846.715   2
   2  -4  -5 6324.47 319.839   8
   2  -4  -5 7023.87 330.535  36
   2  -4  -5 6512.29 317.729  31
   2   4  -5 6711.01 313.232  31
   2  -4  -5 6410.56 343.456   6
   2   4  -4 3348.04 168.421  33
   2  -4  -4 2972.51 182.909   8
   2  -4  -4 3060.56 173.449  31
   2   4  -4 3011.25 166.487  31
   2  -4  -4 3316.66 204.837   6
   2  -4  -4 3031.05 178.415  36
   2   4  -3 7011.99 296.727  33
   2  -4  -3 6234.04 334.165   6
   2  -4  -3 7425.05 313.910  36
   2   4  -3 6874.63 295.919  31
   2  -4  -3 6598.66 298.116  31
   2  -4  -2 45509.6 1712.51  36
   2  -4  -2 45414.4 1699.58  31
   2   4  -2 43985.6 1694.16  31
   2   4  -1 9158.73 359.037  13
   2  -4  -1 9234.15 362.347  13
   2  -4  -1 9084.38 359.537  35
  -2  -4   0 183748. 6879.20   8
  -2  -4  -1 4400.76 178.180  14
  -2   4  -1 4010.65 177.450  14
  -2   4  -1 4229.57 179.106   2
  -2  -4  -1 4038.69 177.699   2
  -2  -4  -2 48411.1 1853.75   2
  -2   4  -2 49956.6 1855.28   2
  -2  -4  -2 44664.9 1884.83   8
  -2  -4  -2 53952.6 1897.67  35
  -2   4  -3 11004.5 488.566  33
  -2  -4  -3 11882.1 504.665  35
  -2   4  -3 11548.0 471.889   2
  -2  -4  -3 11515.8 471.288   2
  -2  -4  -4 532.171 94.4891  35
  -2   4  -4 617.688 85.2613  33
  -2  -4  -4 722.374 79.0699   2
  -2   4  -4 678.541 76.6040   2
   2  -4   5 13054.3 531.436   8
  -2  -4  -5 13720.8 565.022   2
  -2   4  -5 12941.2 560.733   2
  -2   4  -5 13183.9 579.312  33
  -2  -4  -5 12968.1 596.125  35
  -2  -4  -6 11680.9 512.141   6
  -2  -4  -6 13273.7 554.769   2
  -2   4  -6 12772.0 552.637   2
  -2  -4  -7 3725.94 233.725   2
  -2   4  -7 3647.03 232.007   2
  -2   4  -8 54420.3 2220.92   2
  -2  -4  -8 58470.8 2223.87   2
  -2   4  -9 2923.17 195.712   5
  -2   4  -9 2598.99 181.437   4
  -2  -4  -9 2832.30 171.555   4
  -2  -4  -9 2405.82 163.086   3
  -2  -4  -9 2542.19 207.831   2
  -2  -4  -9 2505.81 173.969   1
  -2   4  -9 2411.96 173.525   1
  -2   4  -9 2735.42 213.210   2
  -2   4 -10 12237.5 541.548  28
  -2  -4 -10 11636.0 535.092  28
  -2  -4 -10 11026.2 555.166   9
  -2  -4 -10 12695.1 602.127   2
  -2   4 -10 12777.7 602.043   2
  -2   4 -10 11488.7 536.359   1
  -2  -4 -10 12597.4 544.499   1
  -2   4 -10 11693.1 535.496  27
  -2   4 -10 12069.1 540.183  26
  -2   4 -10 11276.0 505.579  30
  -2  -4 -10 11464.2 512.343  30
  -2   4 -10 11806.7 558.772   5
  -2  -4 -10 12567.9 530.354   4
  -2   4 -10 11751.3 547.624   4
  -2  -4 -10 11473.4 520.432   3
  -2   4 -10 11680.6 506.039  16
  -2  -4 -10 12278.4 515.215  16
  -2   4 -11 3694.77 237.250  28
  -2  -4 -11 3644.06 233.331  28
  -2   4 -11 3701.22 246.974   4
  -2  -4 -11 4475.87 238.990   4
  -2   4 -11 3787.20 256.902   5
  -2  -4 -11 4051.12 220.362  30
  -2   4 -11 3961.95 211.680  30
  -2   4 -11 3692.31 227.094  11
  -2   4 -11 3817.49 248.032  10
  -2   4 -11 3813.06 240.781   1
  -2   4 -11 3732.02 285.436   2
  -2  -4 -11 3079.02 265.852   2
  -2  -4 -11 3526.38 236.881   1
  -2   4 -11 3567.42 232.640  27
  -2   4 -11 3763.19 238.915  26
  -2  -4 -11 3509.95 256.934   9
  -2   4 -11 3578.30 207.000  16
  -2  -4 -11 3952.05 217.323  16
  -2  -4 -11 4083.88 229.105   3
  -2  -4 -12 208.748 72.4556  30
  -2   4 -12 231.969 66.1439  30
  -2   4 -12 120.468 71.4229  11
  -2   4 -12 188.155 100.897  10
  -2  -4 -12 226.588 97.5681   9
  -2   4 -12 182.306 101.603   2
  -2  -4 -12 199.506 99.5117   1
  -2   4 -12 280.783 93.2042   1
  -2  -4 -12 272.946 107.094   2
  -2  -4 -12 216.678 92.2916  28
  -2   4 -12 190.396 90.3085  28
  -2  -4 -12 304.960 77.1829  16
  -2   4 -12 270.560 70.0247  16
  -2   4 -12 234.365 91.6585  26
  -2   4 -12 103.566 80.0471   4
  -2  -4 -12 262.402 83.3347   3
  -2  -4 -12 224.852 75.7179   4
  -2   4 -12 69.9029 72.7853  27
  -2   4 -13 3262.69 277.944   2
  -2  -4 -13 3538.78 278.004   2
  -2   4 -13 3529.30 229.357  26
  -2   4 -13 3607.48 216.841  11
  -2  -4 -13 3432.91 255.264  10
  -2   4 -13 3530.28 201.740  30
  -2  -4 -13 3805.05 213.014  30
  -2   4 -13 3422.70 230.817  27
  -2  -4 -13 3140.32 211.638   3
  -2  -4 -13 3696.94 223.237   4
  -2   4 -13 3205.20 226.838  28
  -2   4 -13 3391.09 235.142  29
  -2  -4 -13 3807.02 236.027  28
  -2   4 -13 3596.78 242.203   4
  -2   4 -14 8482.31 427.441  26
  -2  -4 -14 9095.89 457.806  10
  -2   4 -14 8257.45 426.058  27
  -2  -4 -14 8502.51 411.759   3
  -2  -4 -14 9318.12 429.665  28
  -2   4 -14 8927.68 435.212  28
  -2   4 -14 8913.86 434.045  29
  -2  -4 -14 9213.64 410.059  30
  -2   4 -14 8864.65 398.355  30
  -2   4 -14 9209.28 446.449   4
  -2   4 -15 20.9255 77.8913   4
  -2   4 -15 276.888 81.3836  29
  -2   4 -15 249.299 74.3408  26
  -2   4 -15 226.410 78.0081  27
  -2   4 -15 174.642 78.9458  28
  -2  -4 -15 121.451 71.7806  28
  -2   4 -16 11968.1 537.188   4
  -2   4 -16 12294.6 533.633  29
  -2   4 -16 12484.5 537.413  27
  -2   4 -16 12676.6 528.928  26
  -2   4 -17 496.642 71.0628  27
  -2   4 -17 447.655 70.1559   3
   2   5 -17 373.800 56.0177  27
   2   5 -17 350.358 65.5231  26
   2   5 -17 419.328 67.3289   3
   2   5 -16 7860.04 356.708  11
   2   5 -16 7275.17 359.729   3
   2  -5 -16 7401.02 328.286  30
   2   5 -16 6944.35 322.069  30
   2   5 -16 7408.92 346.887  26
   2  -5 -15 2241.62 149.398  30
   2   5 -15 2023.81 140.728  30
   2  -5 -15 2158.61 145.703  16
   2   5 -15 2204.93 140.092  16
   2   5 -15 1908.42 158.724  11
   2  -5 -14-46.0428 84.9261  30
   2   5 -14-24.1127 76.2758  30
   2   5 -14-13.0299 80.9498   5
   2   5 -14 67.6480 79.1781  11
   2  -5 -14-18.2918 74.1648  16
   2   5 -14 134.327 68.4522  16
   2   5 -13 8345.08 405.806  11
   2   5 -13 7570.44 374.193  30
   2  -5 -13 7382.63 385.132  30
   2   5 -13 8242.77 378.131  16
   2  -5 -13 7528.52 384.793  16
   2   5 -13 7884.16 430.778   4
   2  -5 -13 7555.18 356.950   4
   2   5 -13 7422.82 413.728   5
   2   5 -13 8293.42 385.396  28
   2  -5 -13 8228.97 381.515  28
   2   5 -13 7764.68 386.419  27
   2   5 -12 11431.3 538.602  27
   2   5 -12 11498.8 551.844  11
   2  -5 -12 12049.4 515.403   3
   2  -5 -12 13106.2 540.203  28
   2   5 -12 11395.9 533.104  28
   2  -5 -12 11609.2 517.874  26
   2  -5 -12 11653.6 570.691  12
   2   5 -12 12243.7 581.898   5
   2  -5 -12 12489.2 517.571   4
   2   5 -12 12040.4 591.357   4
   2   5 -12 11568.5 527.895  16
   2  -5 -12 11841.9 545.907  16
   2  -5 -11 318.925 101.879  12
   2   5 -11 228.083 84.4816  11
   2  -5 -11 168.124 58.9201   4
   2  -5 -11 209.321 64.8534   3
   2   5 -11 297.437 107.760   4
   2  -5 -11 229.857 90.9112  16
   2   5 -11 204.231 74.4251  16
   2   5 -11 248.775 77.1164  27
   2  -5 -11 249.747 64.2297  26
   2  -5 -11 319.290 56.4113  27
   2   5 -11 220.740 84.4095  26
   2  -5 -11 174.777 71.7553  28
   2   5 -11 144.382 69.1880  28
   2   5 -11 300.923 103.857   5
   2   5 -10 14706.6 681.748   5
   2   5 -10 15447.7 690.339   4
   2  -5 -10 15115.8 623.984   3
   2   5 -10 15318.3 657.975  26
   2  -5 -10 14874.9 627.106  26
   2  -5 -10 14570.8 649.327  16
   2   5 -10 15413.6 641.792  16
   2   5 -10 15696.4 650.783  27
   2  -5 -10 16015.6 640.293  28
   2   5 -10 15317.4 639.741  28
   2   5 -10 14838.5 645.407  29
   2  -5 -10 14086.6 624.346  11
   2  -5 -10 14133.7 676.581  12
   2  -5  -9 757.832 99.3378  34
   2   5  -9 879.942 97.4369  34
   2   5  -9 572.704 102.603   5
   2  -5  -8 9600.69 458.037   8
   2  -5  -8 9889.03 484.693  31
   2   5  -8 10596.6 476.259  31
   2  -5  -8 9565.24 475.758   6
   2  -5  -7 3469.59 220.846   8
   2  -5  -7 4108.58 239.767  31
   2   5  -7 3579.20 218.384  31
   2  -5  -7 3345.56 241.532   6
   2  -5  -6 1037.51 114.088  31
   2   5  -6 1088.20 112.222  31
   2  -5  -6 1046.81 137.036   6
   2  -5  -6 1121.99 122.835   8
   2  -5  -5 22922.0 950.224   8
   2   5  -5 22739.7 918.468  31
   2  -5  -5 22726.3 926.543  31
   2  -5  -5 22942.4 969.924   6
   2  -5  -5 23477.8 942.193  36
   2   5  -4 58497.4 2222.77  33
   2  -5  -4 59212.8 2257.22   8
   2  -5  -4 55370.5 2219.78  31
   2   5  -4 58717.0 2215.92  31
   2  -5  -4 57209.2 2273.51   6
   2  -5  -4 61189.3 2242.38  36
   2  -5  -3 2267.41 159.101   8
   2  -5  -3 2178.04 138.970  36
   2  -5  -3 2138.75 124.541  31
   2   5  -3 2230.28 121.281  31
   2   5  -3 2273.30 127.477  33
   2  -5  -2 45747.6 1761.96  35
   2  -5  -2 48107.0 1781.73  36
   2  -5  -2 46969.1 1761.38  31
   2   5  -2 45951.8 1756.37  31
  -2  -5   1 54718.7 2049.02   8
   2   5  -1 52505.3 1995.73  13
   2  -5  -1 53888.9 2000.43  13
   2  -5  -1 53152.4 2001.64  35
  -2  -5   0 130.882 21.5117  14
  -2   5   0 131.686 24.2427  14
  -2  -5   0 172.521 59.6943   8
  -2  -5  -1 57320.8 2317.31   8
  -2   5  -1 61209.0 2266.77   2
  -2  -5  -1 60608.1 2265.57   2
  -2  -5  -2 2087.31 109.316   2
  -2   5  -2 2071.41 110.068   2
  -2  -5  -2 2122.23 150.353  35
  -2  -5  -3 9083.74 446.334   8
  -2   5  -3 10080.5 413.690   2
  -2  -5  -3 9903.66 411.959   2
  -2  -5  -3 10339.8 454.277  35
   2  -5   4 53395.4 2050.73   8
  -2  -5  -4 56517.5 2093.83  35
  -2   5  -4 52694.8 2048.49   2
  -2  -5  -4 52692.4 2046.56   2
  -2   5  -4 54007.9 2079.62  33
   2  -5   5 375.525 67.8758   8
  -2  -5  -5 385.231 109.264  35
  -2  -5  -5 420.815 82.2936   2
  -2   5  -5 480.981 86.1241   2
  -2  -5  -6 14197.1 622.436   2
  -2   5  -6 14547.5 625.291   2
  -2  -5  -7 6771.93 347.846   2
  -2   5  -7 6618.33 347.154   2
  -2  -5  -7 6492.00 311.231   7
  -2  -5  -8 12.8790 68.8624   2
  -2   5  -8-13.2890 71.9373   2
  -2  -5  -9 13424.6 576.777   3
  -2  -5  -9 13877.9 578.798   4
  -2   5  -9 13782.7 603.589   4
  -2   5  -9 13384.6 614.673   5
  -2  -5  -9 13668.4 592.415   1
  -2   5  -9 13770.4 646.964   2
  -2  -5  -9 13622.7 639.460   2
  -2   5  -9 13226.7 592.731   1
  -2   5 -10 17557.7 774.620   5
  -2   5 -10 18833.7 764.780   4
  -2  -5 -10 16928.2 721.310  30
  -2   5 -10 16875.6 714.118  30
  -2  -5 -10 17079.9 777.692   9
  -2  -5 -10 18425.5 751.506   1
  -2   5 -10 17268.9 748.087   1
  -2  -5 -10 17772.0 805.001   2
  -2   5 -10 17283.3 804.952   2
  -2   5 -10 16732.4 753.634  26
  -2  -5 -10 16865.1 719.304  16
  -2   5 -10 17893.8 715.829  16
  -2   5 -10 17627.1 759.917  10
  -2  -5 -10 18438.2 733.531   4
  -2  -5 -10 17579.7 731.497   3
  -2   5 -10 17456.7 754.796  29
  -2   5 -10 17087.8 746.968  28
  -2  -5 -10 17514.3 745.542  28
  -2   5 -11 1248.83 154.918   5
  -2  -5 -11 1365.29 118.463  30
  -2   5 -11 1076.06 103.736  30
  -2  -5 -11 1297.87 162.013   9
  -2   5 -11 1418.04 181.415   2
  -2   5 -11 1135.83 134.823   1
  -2  -5 -11 1316.02 142.798   1
  -2  -5 -11 1286.52 175.670   2
  -2  -5 -11 1149.20 131.645  28
  -2   5 -11 969.317 124.232  28
  -2   5 -11 1471.41 111.050  16
  -2  -5 -11 1101.86 107.749  16
  -2   5 -11 1021.94 132.860  26
  -2  -5 -11 1249.00 119.987   3
  -2  -5 -11 1237.27 117.849   4
  -2   5 -11 1068.15 135.342   4
  -2   5 -11 1250.40 139.997  29
  -2   5 -12 25559.1 1080.95  26
  -2  -5 -12 24460.5 1097.64   9
  -2   5 -12 26238.4 1151.28   2
  -2  -5 -12 26164.2 1140.98   2
  -2   5 -12 25783.1 1077.48   1
  -2  -5 -12 27212.7 1076.03   1
  -2  -5 -12 25791.9 1050.58   3
  -2  -5 -12 27234.2 1055.89   4
  -2  -5 -12 26635.5 1043.41  16
  -2   5 -12 26134.1 1032.91  16
  -2   5 -12 25255.4 1065.74  11
  -2  -5 -12 25937.1 1044.59  30
  -2   5 -12 24983.6 1032.04  30
  -2   5 -12 26574.9 1084.41   4
  -2   5 -12 24650.7 1072.50  27
  -2   5 -12 25359.8 1072.85  28
  -2  -5 -12 25855.9 1068.38  28
  -2   5 -13 3898.05 306.265   2
  -2   5 -13 4484.72 266.107  28
  -2  -5 -13 4494.89 260.300  28
  -2   5 -13 4293.02 267.024  26
  -2   5 -13 4394.62 256.093  11
  -2   5 -13 4326.88 272.769   4
  -2  -5 -13 4338.83 245.602   3
  -2   5 -13 4057.62 261.731  27
  -2   5 -13 4582.35 232.915  30
  -2  -5 -13 4608.34 242.058  30
  -2   5 -14 2568.64 182.128  28
  -2  -5 -14 2049.49 163.227  28
  -2   5 -14 1926.41 170.230  26
  -2  -5 -14 2203.34 151.455  30
  -2   5 -14 2071.84 141.465  30
  -2   5 -14 2494.27 183.355   4
  -2   5 -14 2227.63 174.913  27
  -2  -5 -14 2014.83 193.857  10
  -2   5 -15 6471.30 329.720  26
  -2   5 -15 6015.39 323.270   4
  -2   5 -15 6067.48 322.711  27
  -2   5 -15 6352.73 324.715  29
  -2  -5 -15 6197.61 309.427  28
  -2   5 -15 6821.52 326.584  28
  -2  -5 -15 6403.11 341.783  10
  -2   5 -16 1889.21 139.920  27
  -2   5 -16 1623.80 129.192   4
  -2   5 -16 1622.18 130.192  29
  -2   5 -16 1766.01 135.439  26
  -2   5 -17 887.720 92.1286  27
   2   6 -17 3503.93 205.386   3
   2   6 -17 4698.44 213.516  26
   2   6 -16 1231.86 87.7860  30
   2  -6 -16 1190.48 87.4388  30
   2   6 -16 946.016 115.687   4
   2   6 -16 846.841 116.544   3
   2   6 -16 1243.41 119.437  11
   2   6 -15 1099.78 123.072  11
   2  -6 -15 925.551 94.3690  30
   2   6 -15 795.133 86.4848  30
   2   6 -15 1004.31 104.369  27
   2   6 -15 848.916 85.7136  16
   2  -6 -15 1074.40 94.2634  16
   2   6 -15 1030.40 130.467   4
   2   6 -14 10207.4 519.149   5
   2   6 -14 11057.4 533.604   4
   2  -6 -14 11171.1 481.815  30
   2   6 -14 10810.0 470.772  30
   2   6 -14 10393.9 486.089  27
   2   6 -14 10786.8 510.303  11
   2   6 -14 10866.4 469.500  16
   2  -6 -14 10767.1 478.007  16
   2   6 -13-8.02194 65.4060  16
   2  -6 -13-65.2511 79.9826  16
   2   6 -13 30.4330 102.916   4
   2   6 -13-19.8534 76.4597  29
   2   6 -13-50.3974 70.2725  27
   2   6 -13 24.7307 84.2846  11
   2  -6 -13-18.6865 79.7784  30
   2   6 -13 73.2093 66.3225  30
   2   6 -13 11.4643 79.3361  26
   2   6 -13-135.311 109.342   5
   2   6 -12 6322.75 377.798   5
   2   6 -12 6876.69 389.287   4
   2  -6 -12 6877.39 342.766  16
   2   6 -12 6955.45 331.022  16
   2   6 -12 5805.90 334.656  27
   2  -6 -12 6212.98 373.242  12
   2  -6 -12 7369.67 337.946  28
   2   6 -12 6808.70 347.035  29
   2   6 -12 6894.43 338.921  28
   2   6 -12 6770.41 362.668  11
   2   6 -12 6488.46 352.398  26
   2   6 -11 8436.42 447.356   5
   2   6 -11 8996.50 454.096   4
   2  -6 -11 8674.71 449.553  12
   2   6 -11 8419.52 416.798  26
   2  -6 -11 9097.42 398.848  28
   2   6 -11 8571.41 409.161  29
   2   6 -11 8803.46 400.748  28
   2   6 -11 7957.75 419.624  11
   2   6 -11 8136.04 407.343  27
   2  -6 -11 8090.88 404.792  16
   2   6 -11 7959.00 391.202  16
   2  -6 -10 112.698 93.7795  12
   2   6 -10 31.6441 67.3306  26
   2   6 -10 66.3532 71.2323  27
   2  -6 -10-15.3577 71.1192  28
   2   6 -10 8.06982 70.9048  28
   2   6 -10 18.5365 64.1418  29
   2  -6 -10 57.8325 71.8618  22
   2  -6 -10 89.0374 48.0979   3
   2   6 -10 54.2767 84.3027   4
   2   6 -10 55.4738 93.8003   5
   2  -6 -10-56.5168 81.6044  16
   2   6 -10-48.2805 72.6393  16
   2   6  -9 17463.3 727.878  26
   2  -6  -9 17090.6 690.985   3
   2   6  -9 16912.2 715.242  29
   2   6  -9 16981.2 753.979   5
   2  -6  -8 20203.5 860.558   8
   2  -6  -8 19664.8 879.558   6
   2  -6  -7-15.3869 89.2036   6
   2  -6  -7 51.3429 76.7588   8
   2   6  -7 115.003 62.7919  31
   2  -6  -7 43.9048 66.9460  31
   2  -6  -6 27155.7 1137.95   6
   2  -6  -6 26472.8 1104.71  36
   2  -6  -6 27332.7 1119.34   8
   2   6  -6 27270.4 1075.85  31
   2  -6  -6 26103.3 1083.40  31
   2  -6  -5 4023.98 218.059  31
   2   6  -5 4189.98 212.459  31
   2   6  -5 3728.31 221.276  33
   2  -6  -5 3970.30 240.512  36
   2  -6  -5 3764.65 250.772   8
   2  -6  -5 3641.99 263.415   6
   2   6  -4 358.075 74.6699  33
   2  -6  -4 512.761 108.767   8
   2  -6  -4 521.093 128.751   6
   2  -6  -4 612.932 94.0512  36
   2  -6  -4 517.011 73.7408  31
   2   6  -4 476.423 65.3352  31
   2  -6  -3 38964.3 1586.40   8
   2  -6  -3 39340.6 1533.60  35
   2  -6  -3 42072.1 1557.38  36
   2   6  -3 40612.6 1537.92  33
   2  -6  -3 38740.8 1524.58  31
   2   6  -3 40078.9 1520.95  31
  -2  -6   2 3349.15 207.510   8
   2   6  -2 3971.58 166.307  31
   2  -6  -2 3641.50 168.119  31
   2  -6  -2 3522.09 175.721  35
   2  -6  -2 3608.54 193.539  36
  -2  -6   1 18697.9 754.971   8
   2  -6  -1 17648.2 695.542  35
   2   6  -1 18309.4 685.399  31
   2  -6  -1 17565.0 687.577  31
  -2  -6   0 73759.3 2748.20  36
  -2   6   0 75634.3 2755.17  14
   2   6   0 72516.0 2751.44  13
  -2  -6   0 74471.4 2754.37  14
   2  -6   0 75778.4 2754.64  13
  -2  -6   0 77572.3 2833.90   8
  -2  -6   0 70792.8 2753.96   2
  -2  -6  -1 1456.17 132.339   8
  -2  -6  -1 1468.45 76.9649   2
  -2   6  -1 1604.54 79.9634   2
  -2  -6  -2 95009.3 3373.10  35
  -2   6  -2 88602.2 3310.38   2
  -2  -6  -2 85902.8 3307.37   2
  -2   6  -3 61109.0 2313.50   2
  -2  -6  -3 60831.6 2310.30   2
  -2  -6  -3 59348.6 2366.53   8
   2  -6   3 59888.1 2346.82   8
  -2  -6  -3 64732.9 2367.55  35
  -2  -6  -4 8202.31 354.639   2
  -2   6  -4 7711.65 355.283   2
   2  -6   4 7580.27 368.249   8
  -2  -6  -4 8613.58 410.741  35
  -2  -6  -5 39990.8 1553.31   2
  -2   6  -5 40015.2 1557.94   2
   2  -6   5 39096.9 1550.98   8
  -2  -6  -5 41138.7 1612.54  35
  -2   6  -6 32190.4 1301.18   2
  -2  -6  -6 32932.2 1296.38   2
  -2  -6  -7 6071.75 318.972   2
  -2   6  -7 6009.83 325.131   2
  -2   6  -8 27242.8 1103.21   4
  -2   6  -8 27278.9 1122.50   5
  -2  -6  -8 29129.5 1140.77   2
  -2   6  -8 27191.8 1142.32   2
  -2  -6  -8 26648.2 1079.31   3
  -2  -6  -9 23972.5 946.653   4
  -2  -6  -9 24208.9 951.592   3
  -2   6  -9 23245.4 994.832   5
  -2   6  -9 22925.2 972.658   4
  -2   6  -9 23660.7 977.105  29
  -2   6  -9 22221.6 967.448  27
  -2   6  -9 23972.5 968.492   1
  -2  -6  -9 24335.5 1016.74   2
  -2  -6  -9 24113.4 964.207   1
  -2   6  -9 23012.7 1017.31   2
  -2   6 -10 9240.40 508.486   2
  -2  -6 -10 10859.6 519.729   2
  -2   6 -10 10457.1 471.269   1
  -2  -6 -10 10419.9 464.401   1
  -2  -6 -10 9752.47 445.731   3
  -2  -6 -10 10464.3 445.581   4
  -2   6 -10 9830.68 470.809  27
  -2   6 -10 10038.3 431.570  16
  -2  -6 -10 9859.08 436.783  16
  -2  -6 -10 9630.13 458.746  28
  -2   6 -10 9743.35 464.160  28
  -2   6 -10 9857.05 473.523  29
  -2   6 -10 9869.65 494.145   5
  -2   6 -10 9761.52 474.129   4
  -2   6 -10 9014.38 473.509  26
  -2  -6 -10 9817.70 438.002  30
  -2   6 -10 9944.07 432.055  30
  -2  -6 -11 19403.5 791.569  30
  -2   6 -11 19095.0 782.031  30
  -2  -6 -11 19446.5 863.352   9
  -2   6 -11 19516.0 824.999   1
  -2   6 -11 18048.5 880.154   2
  -2  -6 -11 20533.6 823.333   1
  -2  -6 -11 18597.8 873.173   2
  -2   6 -11 18702.5 835.868  26
  -2  -6 -11 19054.0 788.634  16
  -2   6 -11 19770.6 782.204  16
  -2   6 -11 20883.3 864.430   5
  -2   6 -11 18675.2 826.129   4
  -2  -6 -11 18351.6 809.651  28
  -2   6 -11 18805.8 820.313  28
  -2   6 -11 19110.9 829.692  29
  -2  -6 -11 19939.2 798.002   4
  -2  -6 -11 18674.4 797.178   3
  -2  -6 -12-63.0474 107.432   9
  -2  -6 -12 18.1941 97.2815   2
  -2   6 -12-23.4963 82.5016   1
  -2   6 -12-39.2421 93.8352   2
  -2   6 -12 12.3558 89.8575  29
  -2   6 -12 162.134 97.5942  26
  -2   6 -12 35.0631 59.2855  30
  -2  -6 -12-15.9805 61.5416  30
  -2   6 -12 48.0031 82.4232  11
  -2   6 -12-56.7585 92.0499  28
  -2  -6 -12-41.8861 86.2860  28
  -2   6 -12 12.1793 81.7263   4
  -2   6 -13 4199.98 275.680  26
  -2   6 -13 4175.79 261.668   4
  -2  -6 -13 4659.33 236.408  30
  -2   6 -13 4451.10 226.117  30
  -2   6 -13 4375.79 263.364  11
  -2   6 -13 4063.14 263.060  29
  -2   6 -13 4118.58 255.122  28
  -2  -6 -13 4505.54 252.474  28
  -2  -6 -13 3897.21 276.855   9
  -2   6 -14 8679.96 415.903   4
  -2  -6 -14 8142.08 443.230  10
  -2   6 -14 8680.18 408.980  28
  -2  -6 -14 8902.70 399.828  28
  -2   6 -14 7325.85 406.884  27
  -2   6 -14 8839.80 430.180  26
  -2  -6 -15 82.5115 85.0271  10
  -2  -6 -15 274.050 65.6262  28
  -2   6 -15 151.541 71.2807  28
  -2   6 -15 468.259 86.2563   4
  -2   6 -15 386.921 108.492   3
  -2   6 -15 164.010 77.4616  27
  -2   6 -15 266.140 89.5406  26
  -2   6 -16 16097.2 660.775  27
  -2   6 -16 14966.6 643.339   4
  -2   6 -16 15929.7 661.531  26
  -2   6 -17 9273.68 409.279  27
   2   7 -17 22.6640 45.4461   4
   2   7 -17-49.8511 51.6193   3
   2   7 -16 5136.30 251.894  27
   2   7 -16 5103.75 272.961   4
   2   7 -16 4680.02 285.636   3
   2   7 -15 4362.02 214.247  30
   2  -7 -15 4526.82 217.763  30
   2   7 -15 4552.45 239.154  27
   2   7 -15 4775.86 268.936  11
   2   7 -15 4346.72 263.790   4
   2   7 -14 960.487 115.228  29
   2   7 -14 1085.70 112.863  27
   2   7 -14 897.839 121.965  26
   2   7 -14 1177.15 136.178  11
   2  -7 -14 1193.69 105.077  30
   2   7 -14 1020.90 97.5020  30
   2   7 -14 1362.59 153.368   4
   2  -7 -14 1236.43 103.622  16
   2   7 -14 944.235 93.2689  16
   2   7 -14 1282.39 148.382   5
   2   7 -13 7566.99 365.443  26
   2   7 -13 6483.34 365.346  11
   2   7 -13 6750.13 345.121  29
   2   7 -13 7021.52 325.943  30
   2  -7 -13 6769.62 331.443  30
   2  -7 -13 7152.46 333.139  16
   2   7 -13 6476.82 318.862  16
   2   7 -13 6573.22 341.464  27
   2   7 -13 6411.21 381.406   5
   2   7 -13 7061.97 388.408   4
   2  -7 -12 2293.66 208.519  12
   2  -7 -12 2051.10 161.815  16
   2   7 -12 2485.10 161.778  16
   2   7 -12 2673.95 193.922  26
   2   7 -12 2636.58 203.519  11
   2   7 -12 2519.29 216.165   5
   2   7 -12 2694.33 220.307   4
   2   7 -12 2476.37 163.422  30
   2   7 -12 2146.39 177.474  29
   2  -7 -12 2422.41 170.418  30
   2   7 -12 2513.43 179.272  27
   2   7 -11 219.325 97.5567   4
   2   7 -11 300.323 92.8761  26
   2   7 -11 225.005 84.5332  27
   2   7 -11 200.603 75.6571  29
   2  -7 -11 138.830 110.853  12
   2   7 -11 76.7824 99.9391   5
   2   7 -11 186.396 70.8534  28
   2  -7 -11 203.987 70.8162  28
   2   7 -11 125.997 69.8189  16
   2  -7 -11 118.112 74.7622  16
   2   7 -10 16668.9 705.357  26
   2   7 -10 16989.6 696.042  29
   2  -7 -10 16011.0 670.091  28
   2   7 -10 16522.3 677.869  28
   2  -7 -10 16213.3 739.556  12
   2   7 -10 15832.4 725.635   4
   2   7 -10 16573.6 738.583   5
   2   7 -10 15566.2 689.183  27
   2  -7 -10 15784.8 718.709  22
   2  -7 -10 15807.4 682.658  16
   2   7 -10 15558.8 671.106  16
   2   7  -9 6142.51 343.733   5
   2   7  -9 6422.41 309.163  27
   2   7  -9 6326.46 308.583  29
   2  -7  -9 5210.09 336.424  12
   2   7  -9 5790.25 310.730  26
   2  -7  -8 17535.5 810.304   6
   2  -7  -8 17287.6 787.347   8
   2  -7  -7 34585.2 1459.95   6
   2  -7  -7 35212.2 1444.04   8
   2  -7  -6-48.0130 88.7735   6
   2  -7  -6 194.309 92.9043   8
   2  -7  -6 114.869 60.2992  31
   2   7  -6 132.535 59.0261  31
   2  -7  -6-24.8212 71.9913  36
   2  -7  -5 21899.6 963.266   6
   2   7  -5 23005.2 908.334  33
   2  -7  -5 22990.5 960.356   8
   2  -7  -5 21021.5 886.021  31
   2   7  -5 22011.0 880.936  31
   2  -7  -5 22138.3 926.429  36
   2  -7  -4 25270.8 1126.80   6
   2   7  -4 27654.2 1065.56  33
   2  -7  -4 27913.0 1124.47   8
   2  -7  -4 24692.5 1039.16  31
   2   7  -4 27159.5 1037.78  31
   2  -7  -4 27910.6 1086.32  36
   2   7  -3 980.801 70.5627  31
   2  -7  -3 815.333 71.8286  31
   2  -7  -3 761.703 88.0440  35
   2  -7  -3 996.711 114.259  36
   2  -7  -3 885.265 139.562   8
   2  -7  -2 63994.4 2534.28  31
   2   7  -2 68862.5 2532.61  31
  -2  -7   2 67952.3 2610.22   8
   2  -7  -2 71022.9 2557.72  35
   2  -7  -2 68617.6 2579.35  36
  -2   7   1 80397.4 2971.04  14
  -2  -7   1 76499.4 2970.40  14
  -2  -7   1 89595.3 3076.33   8
   2  -7  -1 87994.1 3085.58   8
   2  -7  -1 88484.2 3000.77  35
   2   7  -1 80957.2 2972.24  31
   2  -7  -1 77192.4 2973.98  31
  -2  -7   0 10119.4 412.130   8
   2  -7   0 9839.84 410.302   8
  -2  -7   0 9184.09 303.701  36
  -2  -7  -1 67673.2 2585.70   2
  -2   7  -1 70092.0 2588.51   2
  -2  -7  -1 73334.5 2688.07   8
   2  -7   1 72535.4 2679.67   8
  -2   7  -2 22747.1 872.534   2
  -2  -7  -2 22241.4 869.586   2
  -2  -7  -2 24883.3 942.435  35
   2  -7   2 21995.2 940.259   8
  -2   7  -3 3207.77 164.696   2
  -2  -7  -3 3284.68 163.671   2
  -2  -7  -3 3699.12 232.505  35
  -2  -7  -3 3008.21 224.595   8
   2  -7   3 3166.07 212.978   8
  -2   7  -4 38268.4 1525.69   2
  -2  -7  -4 40898.2 1524.97   2
  -2  -7  -4 42049.9 1593.56  35
  -2  -7  -4 38108.1 1592.25   8
   2  -7   4 38715.4 1561.38   8
  -2  -7  -5 6514.55 311.689   2
  -2   7  -5 6335.53 314.719   2
  -2  -7  -5 7477.45 388.606  35
   2  -7   5 6626.56 328.609   8
  -2  -7  -6 20109.0 894.260  35
  -2   7  -6 19258.8 828.853   2
  -2  -7  -6 20629.8 827.479   2
  -2  -7  -7 49071.9 1913.20   2
  -2   7  -7 48559.7 1922.92   2
  -2  -7  -8 3892.87 240.339   2
  -2   7  -8 3813.72 243.648   2
  -2   7  -8 3383.19 211.279   4
  -2   7  -8 3481.79 231.129   5
  -2   7  -9 16586.3 701.222  29
  -2  -7  -9 14988.6 672.953  28
  -2   7  -9 15543.3 714.835   5
  -2   7  -9 16033.1 693.189   4
  -2   7  -9 16973.1 743.488   2
  -2  -7  -9 16285.6 727.128   2
  -2   7  -9 16869.2 689.923   1
  -2  -7  -9 16528.7 680.332   1
  -2   7  -9 15139.0 691.674  27
  -2   7  -9 15673.2 649.781  30
  -2   7  -9 16355.6 650.321  16
  -2   7 -10 11201.3 526.749  28
  -2   7 -10 11539.6 540.545  29
  -2  -7 -10 11464.1 520.976  28
  -2  -7 -10 11469.0 497.548  16
  -2   7 -10 12228.0 492.860  16
  -2   7 -10 10458.1 531.538  27
  -2   7 -10 11690.6 530.866   1
  -2   7 -10 11420.0 580.088   2
  -2  -7 -10 12569.4 528.497   1
  -2  -7 -10 11311.3 571.154   2
  -2   7 -10 11904.1 564.389   5
  -2   7 -10 12747.1 544.404   4
  -2  -7 -10 11223.4 497.628  30
  -2   7 -10 11594.2 492.441  30
  -2   7 -11 286.673 102.791   5
  -2   7 -11 487.442 104.570   4
  -2  -7 -11 286.263 131.058   9
  -2  -7 -11 350.121 67.8381  30
  -2   7 -11 357.378 66.8436  30
  -2   7 -11 183.778 90.5500  27
  -2   7 -11 590.658 111.276  29
  -2   7 -11 328.437 110.677  26
  -2   7 -11 238.767 104.892   2
  -2  -7 -11 268.274 104.897   2
  -2   7 -11 354.246 93.4694   1
  -2  -7 -11 393.328 91.0764   1
  -2  -7 -11 302.110 86.5096  28
  -2   7 -11 257.979 91.2604  28
  -2   7 -12 28190.7 1215.00  29
  -2   7 -12 30381.6 1208.25  28
  -2  -7 -12 30138.5 1194.93  28
  -2   7 -12 30124.2 1221.49  27
  -2   7 -12 29755.4 1226.63  11
  -2  -7 -12 30170.8 1261.83   9
  -2   7 -12 30147.9 1213.09   4
  -2   7 -12 27924.8 1233.65  26
  -2  -7 -12 29526.6 1170.18  30
  -2   7 -12 29483.9 1163.01  30
  -2  -7 -13 9370.22 522.731   9
  -2   7 -13 10550.7 501.227   4
  -2   7 -13 10523.2 511.529  11
  -2   7 -13 9845.13 521.281  26
  -2   7 -13 11065.9 495.009  28
  -2   7 -13 12008.3 519.230  29
  -2  -7 -13 11103.6 484.613  28
  -2  -7 -14 1805.39 188.530  10
  -2   7 -14 2001.49 150.243  28
  -2  -7 -14 2073.52 143.568  28
  -2   7 -14 2039.22 166.541  29
  -2   7 -14 2000.98 185.025  26
  -2   7 -14 1735.95 153.158   4
  -2   7 -15 11603.6 505.035   4
  -2  -7 -15 11065.8 537.130  10
  -2   7 -15 12762.2 547.331  26
  -2   7 -15 11242.5 511.881  29
  -2   7 -15 10770.9 532.337   3
  -2   7 -16 1040.54 113.926  26
  -2   7 -16 1031.37 107.866  27
  -2   7 -16 990.963 88.9746   4
  -2   7 -16 1064.75 111.778   3
  -2   7 -17 1596.34 107.772  27
   2   8 -17 6904.72 300.749   4
   2   8 -16 1215.82 96.6107  27
   2   8 -16 1478.05 137.896  11
   2   8 -16 1352.13 116.101   4
   2  -8 -15 2827.84 144.537  30
   2   8 -15 2830.52 173.037  27
   2   8 -15 2878.11 184.741  26
   2   8 -15 3106.05 211.712  11
   2   8 -15 2895.28 196.483   4
   2  -8 -14 11741.2 483.669  30
   2   8 -14 11341.0 480.367  30
   2   8 -14 11517.2 511.735  27
   2   8 -14 11428.5 525.000  26
   2   8 -14 11580.9 556.485   5
   2   8 -14 12203.9 549.201   4
   2   8 -14 11421.5 545.382  11
   2   8 -13 393.464 89.0032  29
   2   8 -13 528.885 95.9608  27
   2   8 -13 282.756 63.4805  30
   2  -8 -13 312.012 66.5523  30
   2   8 -13 422.345 105.393  11
   2   8 -13 412.310 110.002   4
   2   8 -13 347.391 116.577   5
   2  -8 -13 502.766 70.0675  16
   2   8 -13 461.929 67.2609  16
   2   8 -13 427.576 96.7454  26
   2   8 -12 18916.8 796.263  29
   2   8 -12 18171.5 762.171  30
   2  -8 -12 19181.2 772.093  30
   2   8 -12 18727.3 794.002  27
   2  -8 -12 16911.5 831.540  12
   2   8 -12 18765.6 808.193  26
   2   8 -12 18871.6 845.612   5
   2   8 -12 18623.1 832.154   4
   2   8 -12 18982.0 763.122  16
   2  -8 -12 20051.5 774.166  16
   2   8 -12 17796.4 815.811  11
   2  -8 -11 8542.10 404.958  30
   2   8 -11 9323.24 404.901  30
   2   8 -11 8766.53 440.112  26
   2   8 -11 8451.56 457.779   4
   2   8 -11 9229.65 477.008   5
   2   8 -11 9070.46 431.425  27
   2  -8 -11 9459.75 482.782  12
   2   8 -11 8836.37 427.707  29
   2   8 -11 8782.54 399.208  16
   2  -8 -11 9158.02 408.923  16
   2   8 -10 903.163 144.953   5
   2   8 -10 1162.64 142.109   4
   2   8 -10 890.312 111.895  29
   2   8 -10 1092.42 117.700  27
   2  -8 -10 1005.42 152.688  12
   2   8 -10 779.818 91.9840  16
   2  -8 -10 989.004 137.642  22
   2   8 -10 1053.87 123.566  26
   2   8  -9 12788.1 566.228  26
   2   8  -9 12129.1 567.981  19
   2   8  -9 12588.5 599.549   5
   2  -8  -9 12499.0 590.921  22
   2  -8  -9 11900.0 596.217  12
   2   8  -9 12844.7 552.743  29
   2   8  -9 12888.2 555.398  27
   2  -8  -8 4831.24 336.875   6
   2  -8  -8 4615.33 318.208   8
   2  -8  -7 6857.44 399.101   6
   2  -8  -7 6147.21 382.880   8
   2  -8  -6 23039.7 957.489  36
   2  -8  -6 21204.3 987.517   6
   2  -8  -6 22333.8 988.094   8
   2  -8  -5 28487.8 1269.94   6
   2  -8  -5 31083.2 1229.91  36
   2  -8  -5 29803.2 1268.17   8
   2   8  -5 29772.9 1205.15  33
   2  -8  -4 17622.1 744.745  36
   2  -8  -4 17943.5 795.089   8
   2   8  -4 17219.4 682.092  31
   2   8  -4 18410.4 728.813  33
   2  -8  -4 16314.4 685.198  31
   2  -8  -3 31408.0 1189.12  36
   2  -8  -3 30326.2 1158.57  35
   2  -8  -3 31284.6 1246.07   8
   2  -8  -3 28152.1 1122.97  31
   2   8  -3 29297.2 1119.94  31
   2  -8  -2 460.514 82.2660  36
   2  -8  -2 388.738 68.2247  35
  -2  -8   2 399.384 109.367   8
   2  -8  -1 602.692 129.116   8
   2  -8  -1 412.130 61.9583  35
  -2  -8   1 385.847 118.282   8
  -2  -8   0 36595.9 1390.72  36
   2  -8   0 39014.8 1507.44   8
  -2  -8   0 39558.8 1509.38   8
  -2  -8  -1 6291.13 343.082   8
   2  -8   1 5491.33 330.543   8
  -2   8  -2 31914.3 1243.89   2
   2  -8   2 34601.3 1347.13   8
  -2  -8  -3 45830.8 1734.58  35
  -2  -8  -3 44283.1 1653.48   2
  -2   8  -3 41947.1 1653.82   2
   2  -8   3 43783.7 1733.94   8
  -2  -8  -3 44249.8 1760.60   8
  -2  -8  -4 14088.1 627.969  35
  -2  -8  -4 13155.1 549.159   2
  -2   8  -4 13459.1 553.453   2
   2  -8   4 13282.6 606.500   8
  -2  -8  -4 13876.1 642.523   8
  -2  -8  -5 29954.9 1210.80  35
  -2   8  -5 28216.0 1129.21   2
  -2  -8  -5 28516.7 1123.38   2
   2  -8   5 28094.2 1162.45   8
  -2  -8  -6 24785.5 1002.45   2
  -2   8  -6 24037.4 1009.08   2
  -2  -8  -6 27117.9 1102.46  35
  -2   8  -7 1656.27 145.672   2
  -2  -8  -7 1763.10 141.158   2
  -2   8  -7 1759.96 196.730  33
  -2  -8  -8 33627.1 1382.03  22
  -2   8  -8 34273.0 1363.09  29
  -2   8  -8 32697.7 1358.26  27
  -2   8  -8 34709.3 1391.17   2
  -2  -8  -8 35370.4 1380.27   2
  -2   8  -8 34085.5 1354.38   4
  -2   8  -9 10207.3 501.164   5
  -2   8  -9 9708.80 467.808   4
  -2   8  -9 10184.0 478.732  27
  -2   8  -9 9952.56 459.422   1
  -2   8  -9 10484.3 511.768   2
  -2  -8  -9 10142.2 493.158   2
  -2   8  -9 10176.9 479.501  29
  -2  -8 -10 6631.39 337.921  28
  -2   8 -10 7469.57 375.890  29
  -2   8 -10 6874.03 388.574   5
  -2   8 -10 6981.84 358.327   4
  -2   8 -10 6881.26 397.245   2
  -2  -8 -10 7127.01 389.234   2
  -2   8 -10 6995.80 352.517   1
  -2  -8 -10 6928.99 342.364   1
  -2   8 -10 7163.90 315.116  30
  -2   8 -10 6702.20 363.125  27
  -2   8 -11 31951.9 1298.64  29
  -2  -8 -11 31957.8 1263.77  28
  -2   8 -11 32701.6 1277.30  28
  -2   8 -11 32024.9 1326.86   5
  -2   8 -11 31907.5 1285.63   4
  -2  -8 -11 31163.6 1238.97  30
  -2   8 -11 31430.2 1233.66  30
  -2   8 -11 31143.0 1319.69  26
  -2  -8 -11 33393.9 1352.80   9
  -2   8 -11 29975.9 1291.37  27
  -2   8 -12 1040.02 127.102   4
  -2   8 -12 1154.26 153.999  26
  -2   8 -12 1101.42 122.507  28
  -2  -8 -12 983.594 160.889   9
  -2   8 -12 922.363 130.636  27
  -2   8 -12 1170.06 138.937  29
  -2  -8 -12 1204.92 116.996  28
  -2   8 -13 3621.46 231.350   4
  -2   8 -13 4216.96 268.989  11
  -2   8 -13 3753.14 246.648  27
  -2  -8 -13 3657.71 274.932   9
  -2   8 -13 4528.39 287.623  26
  -2   8 -13 3923.06 228.813  28
  -2  -8 -13 3870.82 216.903  28
  -2   8 -13 4065.42 249.785  29
  -2   8 -14 5478.56 293.514   4
  -2  -8 -14 5805.30 342.650  10
  -2   8 -14 5587.32 338.694  26
  -2   8 -14 6194.09 316.238  27
  -2   8 -14 5585.66 306.805  29
  -2   8 -15 516.027 89.3036  29
  -2   8 -15 424.339 74.5519   4
  -2   8 -15 636.465 124.859  26
  -2  -8 -15 375.459 106.796  10
  -2   8 -16 10452.6 448.688   4
  -2   8 -16 9864.42 469.618   3
   2   9 -16 6494.82 293.586  26
   2   9 -16 6338.82 280.720  27
   2   9 -16 6024.19 290.991   4
   2   9 -15 5093.34 261.616  26
   2   9 -15 4759.23 262.577   4
   2   9 -15 5275.90 287.416  11
   2   9 -15 4808.71 244.503  27
   2   9 -14 72.0246 61.2706  27
   2   9 -14 9.68569 75.4977  26
   2   9 -14 76.8589 77.6672   4
   2   9 -14-95.4456 89.0840  11
   2   9 -14-13.1067 91.3766   5
   2   9 -13 19220.9 768.793  29
   2   9 -13 18184.0 796.209  11
   2   9 -13 17746.1 776.486  26
   2   9 -13 17618.6 759.771  27
   2   9 -13 18503.0 815.169   5
   2   9 -13 17617.7 792.115   4
   2   9 -12 3240.35 180.059  16
   2   9 -12 3707.98 249.955   4
   2   9 -12 3665.48 263.636   5
   2   9 -12 3666.44 219.608  27
   2   9 -12 3330.09 228.123  26
   2   9 -12 3542.33 186.533  30
   2   9 -12 3634.84 222.617  29
   2   9 -12 3414.27 245.153  11
   2   9 -11 5804.08 295.387  27
   2   9 -11 5526.62 306.259  26
   2   9 -11 5188.00 316.590   4
   2   9 -11 5446.95 337.968   5
   2   9 -11 5454.70 292.825  29
   2   9 -11 5005.43 254.407  30
   2  -9 -11 5492.78 333.617  22
   2  -9 -11 4497.29 319.568  12
   2  -9 -10 22233.7 947.515  22
   2   9 -10 22371.6 923.270  19
   2   9 -10 20862.9 903.558  26
   2   9 -10 21908.2 947.739   5
   2   9 -10 21242.8 923.324   4
   2   9 -10 22367.8 894.430  29
   2  -9 -10 20679.8 943.035  12
   2   9 -10 20253.4 887.246  27
   2   9  -9 9886.63 452.765  27
   2   9  -9 9595.73 498.288   5
   2   9  -9 9735.74 463.829  26
   2   9  -9 10050.6 450.528  29
   2  -9  -9 9973.07 501.118  22
   2   9  -9 9441.46 470.958  19
   2  -9  -8 15215.7 732.501   6
   2  -9  -8 14428.1 660.412  22
   2   9  -8 13451.5 625.776  19
   2   9  -8 14059.3 603.451  29
   2  -9  -8 14214.2 713.970   8
   2   9  -8 14413.4 609.282  27
   2  -9  -7 22008.7 1012.74   8
   2  -9  -7 22215.6 1011.06   6
   2  -9  -6 5478.72 358.680   8
   2   9  -6 5036.52 288.733  33
   2  -9  -6 4779.19 339.212   6
   2  -9  -6 4769.15 299.905  36
   2  -9  -5 6661.87 404.981   8
   2   9  -5 6629.87 341.186  33
   2  -9  -5 6535.69 404.264   6
   2  -9  -5 6361.65 357.885  36
   2  -9  -4 15730.7 763.753   8
   2  -9  -4 16163.2 708.917  36
   2   9  -4 16126.4 689.864  33
   2  -9  -3 8339.12 482.849   8
   2  -9  -3 8776.31 424.747  36
   2  -9  -3 9239.69 402.672  35
  -2  -9   2 70674.7 2659.53   8
   2  -9  -2 69540.2 2575.07  35
   2  -9  -2 63674.2 2593.67  36
  -2  -9   1 12475.3 588.309   8
   2  -9  -1 11518.8 587.666   8
   2  -9  -1 13078.6 527.191  36
   2  -9  -1 12892.0 503.102  35
  -2  -9   1 11650.4 469.683  36
  -2  -9   0 33054.0 1342.65   8
   2  -9   0 30399.6 1333.82   8
   2  -9   0 32431.4 1238.65  35
   2  -9   1 27929.3 1194.31   8
  -2  -9  -1 28894.4 1207.74   8
   2  -9   2 23782.9 1045.02   8
  -2  -9  -2 25264.8 1021.09  35
  -2  -9  -3 234.802 119.382   8
   2  -9   3 459.848 106.217   8
  -2  -9  -3 360.489 97.8289  35
  -2  -9  -4 32205.5 1372.85   8
   2  -9   4 32432.7 1333.75   8
  -2  -9  -4 33996.2 1345.76  35
  -2   9  -4 32067.0 1249.14   2
   2  -9   5 7753.97 410.232   8
  -2   9  -5 7914.86 497.851  33
  -2  -9  -5 8699.39 446.942  35
  -2   9  -5 8115.29 362.059   2
  -2   9  -6 12875.2 674.012  33
  -2   9  -6 12061.8 536.626   2
  -2   9  -6 11996.1 561.948   5
  -2  -9  -6 13628.1 634.275  35
  -2   9  -7 31523.4 1307.86   2
  -2  -9  -7 31422.0 1327.00  22
  -2   9  -7 34782.9 1338.77   5
  -2   9  -7 33227.5 1294.82   4
  -2  -9  -7 31636.7 1392.68   6
  -2   9  -7 34017.2 1459.25  33
  -2  -9  -8 1621.20 159.451  22
  -2   9  -8 1828.42 140.663   4
  -2   9  -8 1617.53 142.304  29
  -2   9  -8 1587.36 140.822  27
  -2   9  -8 1518.33 147.141   2
  -2   9  -9 7202.76 371.932  27
  -2   9  -9 7020.73 370.543  29
  -2   9  -9 7255.94 360.205   4
  -2   9  -9 7253.60 389.794   2
  -2   9 -10 4842.53 287.732  27
  -2   9 -10 4717.78 285.417  29
  -2   9 -10 4938.36 314.463   5
  -2   9 -10 4998.38 277.731   4
  -2   9 -11 111.024 88.5241  29
  -2   9 -11 175.321 91.1032  27
  -2  -9 -11 128.399 128.834   9
  -2  -9 -11-22.8154 57.9126  28
  -2   9 -11 128.805 86.1196   4
  -2   9 -11 15.4523 100.370   5
  -2   9 -12 10794.2 530.799  27
  -2   9 -12 10946.3 567.597  26
  -2  -9 -12 11317.8 581.657   9
  -2   9 -12 12370.2 544.673  29
  -2  -9 -12 11088.0 489.216  28
  -2   9 -12 11618.5 521.783   4
  -2   9 -13 4049.99 252.825  27
  -2   9 -13 4311.28 288.497  11
  -2  -9 -13 3518.96 277.593   9
  -2   9 -13 3937.90 235.006   4
  -2   9 -13 4454.98 255.499  29
  -2   9 -13 4468.63 294.171  26
  -2   9 -14 3983.69 270.816  26
  -2   9 -14 3288.90 200.744   4
  -2   9 -14 3738.94 219.365  29
  -2   9 -14 3680.93 225.734  27
  -2   9 -15 9885.80 434.775   4
  -2   9 -15 10074.8 447.844  29
  -2   9 -15 10635.1 461.703  27
  -2  -9 -15 9241.59 471.455  10
  -2   9 -16 487.948 72.7372   3
  -2   9 -16 482.057 55.8654   4
  -2   9 -16 429.751 66.6883  27
  -2   9 -16 575.430 80.1118  26
   2  10 -16 636.990 68.5015   4
   2  10 -16 521.988 83.5765   3
   2  10 -16 654.873 71.4288  26
   2  10 -16 739.662 65.3652  27
   2  10 -16 852.551 87.2485  11
   2  10 -15 3913.48 198.451  27
   2  10 -15 3520.71 207.277  26
   2  10 -15 4069.88 239.901  11
   2  10 -15 3752.68 208.789   4
   2  10 -14 5976.98 287.260  27
   2  10 -14 5670.50 300.194  26
   2  10 -14 6137.45 325.149  11
   2  10 -14 5804.28 325.642   5
   2  10 -14 5663.97 302.585   4
   2  10 -13 2116.67 158.286  27
   2  10 -13 2559.10 200.353  11
   2  10 -13 2471.64 180.583  26
   2  10 -13 2428.84 184.080   4
   2  10 -13 2241.31 199.710   5
   2  10 -12 6320.44 343.529  26
   2  10 -12 6676.78 359.414   4
   2  10 -12 6978.48 386.177   5
   2  10 -12 6552.96 331.559  27
   2  10 -12 6120.38 358.177  11
   2  10 -12 6746.26 334.757  29
   2  10 -11 9238.59 474.463   4
   2  10 -11 8825.92 493.221   5
   2  10 -11 9557.87 447.676  27
   2  10 -11 9641.84 463.476  26
   2  10 -11 10296.2 452.519  29
   2 -10 -11 9372.86 498.885  22
   2  10 -10-81.0248 86.9459  19
   2 -10 -10 80.6968 114.157  12
   2  10 -10 26.1712 91.8939   4
   2 -10 -10 115.361 105.188  22
   2  10 -10-9.45940 69.2569  29
   2  10 -10-47.7496 107.648   5
   2  10 -10 23.2785 79.9402  26
   2  10  -9 21965.2 883.470  29
   2 -10  -9 22084.9 951.892  22
   2  10  -9 20607.7 896.444  26
   2  10  -9 21237.6 914.176  19
   2  10  -9 21179.9 883.594  27
   2  10  -8 4678.34 285.666  19
   2  10  -8 5103.00 267.339  27
   2 -10  -8 5428.75 379.548   6
   2 -10  -8 5287.24 323.595  22
   2  10  -8 4796.92 310.651   5
   2 -10  -8 4873.04 363.491   8
   2  10  -8 5381.62 268.698  29
   2 -10  -8 5245.25 319.963  12
   2 -10  -7 2527.56 255.744   8
   2  10  -7 2797.27 193.250  19
   2 -10  -7 2685.81 219.570  22
   2 -10  -7 2962.29 215.183  12
   2 -10  -7 2760.35 258.632   6
   2 -10  -6 16946.5 841.651   6
   2  10  -6 17706.5 771.974  33
   2 -10  -6 17155.5 845.586   8
   2  10  -5 20397.5 888.533  33
   2 -10  -5 20156.5 973.454   6
   2 -10  -5 21865.8 910.225  36
   2 -10  -5 20613.8 974.170   8
   2 -10  -4 15550.1 702.405  36
   2  10  -4 16197.4 693.232  33
   2 -10  -4 15286.6 770.825   8
   2 -10  -3 44738.2 1784.65  36
   2 -10  -3 45495.1 1755.84  35
   2 -10  -2 14656.6 607.121  35
   2 -10  -2 13781.8 628.175  36
  -2 -10   2 15851.1 705.736   8
   2 -10  -2 14498.2 713.666   8
   2 -10  -1 20257.0 819.184  36
   2 -10  -1 19357.4 794.228  35
   2 -10  -1 19951.6 910.055   8
  -2 -10   1 20549.9 902.584   8
   2 -10   0 8568.99 373.991  35
   2 -10   0 8867.17 477.580   8
  -2 -10   0 8927.79 480.111   8
   2 -10   1 1035.67 160.349   8
  -2 -10  -1 1124.16 159.181   8
  -2 -10  -2 18984.3 937.158   8
   2 -10   2 20186.3 927.485   8
  -2 -10  -3 22147.2 937.624  35
   2 -10   3 21568.2 964.906   8
  -2  10  -4 977.644 189.523  33
  -2 -10  -4 1039.76 136.766  35
   2 -10   4 977.166 139.618   8
  -2  10  -5 33959.6 1318.34   5
  -2 -10  -5 35733.8 1381.03  35
   2 -10   5 30814.6 1344.72   8
  -2  10  -5 27874.2 1459.09  33
  -2  10  -6 5069.07 413.014  33
  -2  10  -6 5688.54 303.187   5
  -2 -10  -6 4601.30 334.743  35
  -2  10  -7 6640.66 499.613  33
  -2 -10  -7 6909.34 448.950   6
  -2  10  -7 7322.86 391.436   5
  -2 -10  -7 7520.70 398.269  23
  -2  10  -7 7595.65 363.159  29
  -2  10  -7 7766.10 370.426  27
  -2  10  -8 10324.8 510.330   5
  -2  10  -8 10249.2 468.785   4
  -2  10  -8 10068.3 482.556  27
  -2 -10  -8 10718.6 518.121  22
  -2 -10  -8 10108.7 508.136  23
  -2  10  -8 10364.9 481.351  29
  -2 -10  -9 257.522 101.522  22
  -2  10  -9 447.583 102.711  27
  -2  10  -9 237.093 86.7045  29
  -2  10  -9 344.406 82.7722   4
  -2  10 -10 4511.15 258.621   4
  -2  10 -10 4584.51 273.570  29
  -2  10 -10 4406.30 272.671  27
  -2  10 -11 15087.7 654.268   4
  -2  10 -11 14830.0 699.446   5
  -2  10 -11 15538.3 673.573  29
  -2  10 -11 14602.6 670.936  27
  -2 -10 -12 35.5455 113.483   9
  -2  10 -12 107.118 80.5589  27
  -2  10 -12-22.3649 83.0169  29
  -2  10 -12 198.350 74.5476   4
  -2  10 -13 11836.5 526.214  27
  -2  10 -13 12177.9 519.740  29
  -2  10 -13 11893.8 580.261  11
  -2  10 -14 2090.95 196.616  26
  -2  10 -14 1987.30 154.536  27
  -2  10 -14 2098.87 150.676  29
  -2  10 -14 2051.03 137.578   4
  -2  10 -15 675.656 85.6976  27
  -2  10 -15 768.967 113.122  26
  -2  10 -15 571.303 65.1777   4
  -2  10 -15 671.332 94.3037   3
  -2 -10 -15 717.081 105.573  10
  -2  10 -16 2552.44 141.665  26
  -2  10 -16 2405.18 139.810   3
  -2  10 -16 2558.12 136.072  27
   2  11 -16 1911.58 124.294   3
   2  11 -16 1938.57 117.661  11
   2  11 -15 12298.1 515.808  26
   2  11 -15 12246.6 500.909  27
   2  11 -15 11446.2 506.142   4
   2  11 -15 13259.5 549.350  11
   2  11 -14 90.5464 64.7958  26
   2  11 -14 161.491 54.3728  27
   2  11 -14 170.046 68.3606   4
   2  11 -14 173.886 89.7399  11
   2  11 -14 224.986 87.8726   5
   2  11 -13 24830.1 1055.68  26
   2  11 -13 26460.7 1041.65  27
   2  11 -13 26498.0 1083.78  11
   2  11 -13 26686.3 1096.57   5
   2  11 -13 25594.0 1060.50   4
   2  11 -12 888.486 119.596  26
   2  11 -12 1003.62 124.113   4
   2  11 -12 770.558 137.148   5
   2  11 -12 1053.90 108.704  27
   2  11 -11 5772.36 334.501  26
   2  11 -11 6390.29 323.815  27
   2 -11 -11 6511.01 383.238  22
   2  11 -11 6917.35 330.540  29
   2  11 -11 6294.23 347.300   4
   2  11 -11 6435.61 376.259   5
   2  11 -10 2380.46 191.523   4
   2  11 -10 2115.31 176.396  26
   2  11 -10 2395.30 170.152  29
   2  11 -10 2435.90 169.748  27
   2 -11 -10 2733.94 231.221  22
   2  11 -10 2479.27 204.298  19
   2  11  -9 3001.92 210.176  26
   2  11  -9 3342.64 197.293  29
   2  11  -9 3197.65 197.722  27
   2 -11  -9 2550.36 239.414  22
   2  11  -9 3283.25 228.325  19
   2 -11  -9 3111.31 243.383  12
   2  11  -9 2903.76 246.291   5
   2 -11  -8 2800.52 280.314   6
   2  11  -8 2687.18 228.032   5
   2  11  -8 2711.96 175.471  27
   2  11  -8 3002.71 208.263  19
   2 -11  -8 2572.01 273.581   8
   2 -11  -8 2705.47 230.638  22
   2  11  -8 2617.59 172.328  29
   2 -11  -8 2717.65 223.352  12
   2 -11  -7 31010.9 1292.24  12
   2  11  -7 30084.3 1268.36  19
   2 -11  -7 31388.7 1385.72   6
   2  11  -7 31826.1 1231.68  29
   2  11  -7 31699.3 1301.39   5
   2 -11  -7 30888.5 1311.64  22
   2 -11  -7 31070.6 1403.57   8
   2  11  -6 1666.70 159.694  33
   2 -11  -6 1338.97 167.327  22
   2 -11  -6 1668.33 217.505   8
   2 -11  -6 1594.34 218.707   6
   2 -11  -6 1381.34 150.459  12
   2 -11  -5 40639.8 1748.83   6
   2  11  -5 41761.7 1649.67  33
   2 -11  -5 39887.2 1654.10  36
   2 -11  -5 40996.5 1749.47   8
   2  11  -4 2569.64 194.797  33
   2 -11  -4 2517.06 253.343   8
   2 -11  -4 2412.50 190.447  36
   2 -11  -3 1593.77 149.637  36
   2 -11  -3 1769.39 134.751  35
   2 -11  -2 3110.47 282.515   8
   2 -11  -2 3756.53 199.838  35
   2 -11  -2 3150.12 211.719  36
  -2 -11   1 6325.33 404.173   8
   2 -11  -1 6796.57 420.136   8
   2 -11  -1 6751.73 313.151  35
   2 -11  -1 6831.55 332.359  36
   2 -11   0 3474.13 277.117   8
  -2 -11   0 2978.08 260.426   8
   2 -11   0 2970.70 167.657  35
   2 -11   1 41845.7 1803.76   8
  -2 -11  -1 40831.4 1808.73   8
  -2 -11  -1 46480.8 1734.76  35
  -2 -11  -2 1343.38 183.321   8
   2 -11   2 1571.57 184.212   8
  -2 -11  -2 1955.22 166.867  35
  -2 -11  -3 48435.4 1909.95  35
   2 -11   3 46829.5 1947.88   8
   2 -11   4 1665.30 189.052   8
  -2  11  -4 2057.58 236.105  33
  -2  11  -4 2020.18 160.679   5
  -2 -11  -5 1973.84 203.137  35
  -2  11  -5 1871.55 159.738   5
  -2 -11  -5 1818.53 165.913  22
   2 -11   5 1622.73 176.770   8
  -2  11  -5 1576.26 242.732  33
  -2 -11  -6 3542.05 287.702  35
  -2 -11  -6 3908.60 251.934  22
  -2  11  -6 4079.72 252.155   5
  -2 -11  -6 3609.64 258.055  23
  -2  11  -7 13492.5 597.985  27
  -2 -11  -7 13472.3 641.600  23
  -2  11  -7 14168.5 633.810   5
  -2  11  -7 13607.0 586.870  29
  -2 -11  -8 15.0405 90.8147  23
  -2  11  -8 45.3542 86.6936  19
  -2  11  -8-14.6523 86.7190   5
  -2  11  -8 101.620 78.1441  27
  -2  11  -8 20.1752 63.8308  29
  -2  11  -9 19623.9 872.687   5
  -2  11  -9 19903.7 818.721   4
  -2  11  -9 19730.5 833.260  29
  -2  11  -9 19436.9 841.357  27
  -2 -11  -9 19078.7 877.419  22
  -2  11 -10 2066.79 175.272  27
  -2  11 -10 2072.22 157.339   4
  -2  11 -10 2140.48 170.655  29
  -2  11 -11 4117.77 302.729  26
  -2  11 -11 4562.06 252.033   4
  -2  11 -11 4914.91 273.053  29
  -2  11 -11 4456.10 273.366  27
  -2 -11 -12 591.023 139.652   9
  -2  11 -12 805.436 110.928  29
  -2  11 -12 810.482 112.150  27
  -2  11 -12 657.074 92.6021   4
  -2  11 -13 2584.81 224.193  11
  -2  11 -13 2718.46 164.641   4
  -2  11 -13 2675.64 177.472  29
  -2  11 -13 2651.25 184.494  27
  -2  11 -14 706.524 74.0047   4
  -2  11 -14 938.769 93.4461  29
  -2  11 -14 730.264 93.0156  27
  -2  11 -15 10418.7 440.340   3
  -2  11 -15 10863.2 429.201  27
  -2  11 -15 11162.1 453.459  26
  -2  11 -16 18.7499 27.4808  26
  -2  11 -16 42.9321 25.4053  27
   2  12 -16 305.598 33.0582  26
   2  12 -15 11279.0 448.770  26
   2  12 -15 11478.4 467.897  11
   2  12 -15 10721.8 431.054  27
   2  12 -14 96.6954 51.8894   4
   2  12 -14 158.464 61.3568  26
   2  12 -14 114.260 47.5633  27
   2  12 -14 118.012 79.8675  11
   2  12 -13 2207.52 158.777  26
   2  12 -13 2180.29 180.962  11
   2  12 -13 2215.91 142.539  27
   2  12 -13 2013.68 178.994   5
   2  12 -13 2038.04 152.195   4
   2  12 -12-28.1039 88.8996   5
   2  12 -12-7.91717 55.5985  27
   2  12 -12-20.2333 72.0668   4
   2  12 -12 51.1591 74.4111  26
   2 -12 -11 21267.9 932.870  22
   2  12 -11 21239.1 883.334   4
   2  12 -11 20443.6 855.625  27
   2  12 -11 20638.4 878.175  26
   2 -12 -10 2003.23 203.205  22
   2  12 -10 1554.59 151.285  26
   2  12 -10 2000.69 198.880   5
   2  12 -10 1798.56 165.021   4
   2  12 -10 1843.17 182.414  19
   2  12 -10 1622.09 137.345  27
   2  12  -9 32494.1 1329.62  26
   2  12  -9 33385.4 1335.36   4
   2  12  -9 34551.2 1383.88   5
   2  12  -9 32985.4 1353.62  19
   2  12  -9 32052.4 1303.33  27
   2 -12  -9 32340.8 1388.48  22
   2  12  -8 40.1219 81.5717  19
   2 -12  -8 58.0592 117.726   8
   2  12  -8 31.4071 51.4799  29
   2  12  -8-31.6066 95.4450   5
   2 -12  -8 17.7804 100.868  22
   2 -12  -8 135.657 111.847  12
   2  12  -8 182.333 62.3279  27
   2 -12  -7 3386.00 320.652   6
   2  12  -7 3264.07 256.492   5
   2 -12  -7 3872.12 284.794  22
   2 -12  -7 4185.53 350.826   8
   2 -12  -7 3913.64 266.706  12
   2  12  -7 4100.20 254.453  19
   2  12  -6 155.712 100.763   5
   2 -12  -6 396.736 104.296  12
   2  12  -6 271.507 89.2587  33
   2 -12  -6 375.425 143.827   6
   2 -12  -6 461.812 148.858   8
   2 -12  -5 10420.3 622.327   6
   2  12  -5 10320.6 513.561   5
   2 -12  -5 10855.9 627.330   8
   2 -12  -5 10271.9 523.128  36
   2  12  -5 10790.7 528.343  33
   2 -12  -5 10922.4 510.994  12
   2 -12  -4 782.240 175.364   6
   2 -12  -4 929.711 174.464   8
   2 -12  -4 893.382 124.740  36
   2  12  -4 1016.52 128.157  33
   2 -12  -4 956.405 138.354  22
   2 -12  -3 58940.4 2312.79  36
   2 -12  -2 8446.55 420.034  36
   2 -12  -2 8810.46 520.770   8
   2 -12  -1 55822.6 2169.20  36
   2 -12  -1 55754.7 2296.53   8
   2 -12   0 2681.18 166.920  36
  -2 -12   0 2215.97 240.885   8
   2 -12   0 2332.43 239.211   8
  -2 -12  -1 144.398 80.8453  35
  -2 -12  -1-24.0125 116.686   8
   2 -12   1 155.544 107.989   8
  -2 -12  -2 173.041 82.7280  35
  -2 -12  -2 24.7515 116.531   8
   2 -12   2-21.6698 85.9612   8
  -2 -12  -3 32351.2 1293.76  35
  -2  12  -3 30090.1 1237.83   5
   2 -12   3 30355.7 1340.37   8
  -2 -12  -4 33.2799 86.7454  35
  -2  12  -4 74.1105 80.9145  20
  -2 -12  -4 95.0104 97.4837  23
   2 -12   4 81.7930 94.7104   8
  -2  12  -4 171.508 117.193  33
  -2 -12  -4 105.011 88.8034  22
  -2  12  -4-21.9557 63.6624   5
  -2 -12  -5 52035.3 2082.41  22
  -2 -12  -5 54867.9 2130.96  35
  -2 -12  -5 52823.1 2104.07  23
   2 -12   5 50151.6 2083.42  25
  -2  12  -5 49017.1 2203.46  33
  -2  12  -5 53704.9 2069.09   5
  -2  12  -5 53086.7 2076.62  20
  -2  12  -6 950.017 110.382  27
  -2 -12  -6 872.803 142.842  23
  -2  12  -6 659.162 194.174  33
  -2 -12  -6 1077.08 151.021  22
  -2  12  -6 999.817 132.185   5
  -2  12  -7 20529.6 862.819   5
  -2 -12  -7 18887.2 871.054  23
  -2 -12  -7 20265.4 875.566  22
  -2  12  -7 19305.6 822.654  27
  -2  12  -8 1249.22 166.393  19
  -2 -12  -8 1376.32 168.599  23
  -2  12  -8 1053.09 125.205  27
  -2  12  -8 1170.68 120.374  29
  -2  12  -8 1349.30 160.699   5
  -2  12  -9 1210.58 131.999  27
  -2  12  -9 968.919 118.431  29
  -2  12  -9 978.394 159.032  19
  -2  12  -9 1230.48 161.450   5
  -2  12 -10 1186.23 131.458  27
  -2  12 -10 1099.94 122.225  29
  -2  12 -10 1256.21 164.204   5
  -2  12 -10 1009.17 108.477   4
  -2  12 -11 12169.8 540.959  29
  -2  12 -11 12800.8 602.551  26
  -2  12 -11 11886.8 523.616   4
  -2  12 -11 11737.5 550.943  27
  -2  12 -12-17.2741 62.8429  29
  -2  12 -12-69.2803 52.0948   4
  -2  12 -12 15.2505 107.888  26
  -2 -12 -12-65.8268 110.446   9
  -2  12 -12-93.2846 81.7557  27
  -2  12 -13 16658.7 638.606  29
  -2  12 -13 15319.9 646.933  27
  -2  12 -13 16391.6 696.265  11
  -2  12 -14 843.568 88.4967  27
  -2  12 -14 741.731 61.8407   4
  -2  12 -15 496.773 66.4203   3
  -2  12 -15 481.123 54.7541  27
   2  13 -15 9300.16 379.324  11
   2  13 -15 8560.90 365.215  26
   2  13 -14 25.4317 69.1190  11
   2  13 -14-5.99676 49.4209  26
   2  13 -14 92.1021 37.7078  27
   2  13 -14-27.2755 41.5789   4
   2  13 -13 17291.0 704.276  26
   2  13 -13 16676.2 691.470   4
   2  13 -13 17544.1 738.275   5
   2  13 -13 16518.1 681.970  27
   2  13 -12 1755.86 141.320  26
   2  13 -12 1484.90 128.393   4
   2  13 -12 1615.88 120.282  27
   2  13 -11 16573.3 702.462  26
   2  13 -11 16169.5 675.304  27
   2  13 -11 15902.6 695.355   4
   2  13 -10 1339.99 156.440  19
   2  13 -10 1593.06 143.829   4
   2  13 -10 1456.24 169.445   5
   2  13 -10 1247.55 114.122  27
   2  13 -10 1383.22 135.630  26
   2 -13 -10 1035.97 162.270  22
   2 -13  -9 2453.40 223.588  22
   2  13  -9 2199.78 214.494   5
   2  13  -9 2106.16 171.163   4
   2  13  -9 2155.32 152.214  27
   2  13  -9 2419.58 201.163  19
   2  13  -9 2341.60 179.790  26
   2  13  -8 4929.06 318.732   5
   2  13  -8 5085.40 281.127   4
   2 -13  -8 4719.39 327.205  22
   2 -13  -8 4122.79 303.803  23
   2  13  -8 5605.65 315.598  19
   2  13  -7 53709.4 2051.30  19
   2 -13  -7 49333.2 2078.60  23
   2  13  -7 54049.7 2072.73   5
   2 -13  -7 52110.2 2176.94   6
   2 -13  -7 48866.3 2193.82   8
   2 -13  -7 49684.6 2083.25  22
   2  13  -6 675.502 118.682  33
   2  13  -6 834.108 136.906   5
   2 -13  -6 779.497 176.686   6
   2 -13  -6 810.039 190.309   8
   2 -13  -6 843.160 129.271  12
   2 -13  -5 40604.1 1762.25   8
   2  13  -5 41603.0 1637.73  33
   2 -13  -5 39892.2 1642.55  22
   2  13  -5 41425.9 1614.26   5
   2 -13  -5 41225.8 1765.14   6
   2  13  -5 37077.7 1590.76  21
   2 -13  -5 38699.6 1592.99  12
   2 -13  -4-14.3575 66.5137  36
   2 -13  -4-91.9768 139.595   6
   2 -13  -4 205.110 133.416   8
   2  13  -4 49.3788 76.0052  21
   2 -13  -4 146.612 99.3321  22
   2  13  -4 86.3983 80.1756   5
   2  13  -4 78.4520 71.4625  33
   2  13  -3 277.336 82.7187   5
   2  13  -3 330.069 91.8449  33
   2 -13  -3 170.792 95.9254  22
   2 -13  -3 159.928 66.2263  36
   2 -13  -3 234.912 110.478  25
   2  13  -2 404.400 85.6874  20
   2 -13  -2 389.047 123.131  25
   2 -13  -2 251.267 94.4977  22
   2 -13  -2 485.228 86.2735  36
   2 -13  -2 217.900 124.752   8
   2 -13  -1 20958.3 1045.13   8
   2 -13  -1 21924.3 946.276  22
   2 -13  -1 22558.3 918.867  36
   2 -13  -1 21381.7 972.684  25
   2  13  -1 21937.8 920.258  20
   2 -13   0 1053.55 154.070  25
   2 -13   0 995.604 103.524  36
  -2 -13   0 1045.24 128.760  35
   2 -13   0 1047.13 175.554   8
   2 -13   1 51561.9 2208.13  25
   2 -13   1 53828.5 2288.74   8
   2 -13   1 58387.1 2140.19  36
  -2 -13  -1 54811.6 2182.33  35
  -2 -13  -2 5479.71 315.793  35
   2 -13   2 4856.18 326.026  25
  -2 -13  -2 4925.14 296.319  22
   2 -13   2 5032.10 374.037   8
  -2  13  -2 4873.48 295.710  20
   2 -13   3 24064.9 1110.97  25
  -2  13  -3 25670.2 1060.99   5
  -2 -13  -3 29068.6 1129.13  35
  -2 -13  -3 25269.1 1089.38  22
   2 -13   3 26878.9 1185.27   8
  -2  13  -3 25634.0 1089.93  20
   2 -13   4 91.2010 96.4188   8
  -2  13  -4 193.145 80.8548  20
  -2  13  -4 80.3457 70.0299   5
  -2 -13  -4 246.495 109.418  23
  -2  13  -4 75.1897 105.981  33
  -2 -13  -4-17.6542 95.6082  35
  -2 -13  -4 14.3763 85.9865  22
   2 -13   4-16.2708 102.052  25
  -2  13  -5 1004.33 136.686  20
  -2 -13  -5 885.339 152.088  35
  -2  13  -5 1051.88 132.690   5
  -2 -13  -5 1067.90 143.934  22
  -2  13  -5 990.430 187.587  33
   2 -13   5 1191.27 157.104  25
  -2 -13  -5 894.013 157.251  23
  -2 -13  -6 1173.55 159.351  22
  -2 -13  -6 1078.11 158.438  23
  -2  13  -6 1061.58 139.633   5
  -2  13  -6 1126.91 213.744  33
  -2  13  -6 996.577 114.919  27
  -2 -13  -7 31988.5 1336.90  23
  -2 -13  -7 31444.8 1325.55  22
  -2  13  -7 31551.4 1308.66   5
  -2  13  -7 31953.9 1270.54  27
  -2  13  -7 28119.6 1439.27  33
  -2  13  -8 3114.78 253.051  19
  -2  13  -8 3080.40 210.501  27
  -2  13  -8 3610.33 252.172   5
  -2 -13  -8 2945.67 247.544  23
  -2  13  -9 29928.7 1207.17  29
  -2  13  -9 29806.8 1229.52  27
  -2  13  -9 31480.9 1277.81   5
  -2  13  -9 30074.7 1281.43  19
  -2  13 -10 3061.19 207.502  27
  -2  13 -10 2956.86 189.032  29
  -2  13 -10 2934.27 236.326   5
  -2  13 -11 841.529 110.031  27
  -2  13 -11 636.177 136.109  26
  -2  13 -11 778.776 95.6788  29
  -2  13 -12 415.169 84.1991  27
  -2 -13 -12 565.794 126.381   9
  -2  13 -12 470.812 73.1880  29
  -2  13 -12 401.677 113.888  26
  -2  13 -13 5075.20 255.347  27
  -2  13 -13 4784.74 280.787  11
  -2  13 -13 5528.27 292.363  26
  -2  13 -14 28.9939 41.2725  27
  -2 -13 -14 24.8825 69.0680  10
  -2  13 -15 7245.45 290.998  27
   2  14 -14 1440.74 97.5318  26
   2  14 -14 1499.42 115.101  11
   2  14 -13 350.606 68.7566  26
   2  14 -13 418.891 51.5126  27
   2  14 -13 308.400 50.0071   4
   2  14 -12 1559.85 119.829   4
   2  14 -12 1847.44 159.932  11
   2  14 -12 1764.66 115.486  27
   2  14 -12 2043.66 139.284  26
   2  14 -11 29109.7 1201.89   4
   2  14 -11 32047.6 1265.29   5
   2  14 -11 30653.0 1218.69  26
   2  14 -11 30473.3 1189.20  27
   2  14 -10 1063.33 120.694  26
   2  14 -10 902.656 106.078   4
   2  14 -10 983.638 93.9470  27
   2  14 -10 1018.56 139.576  19
   2  14 -10 1022.44 147.205   5
   2 -14 -10 1179.20 159.828  22
   2  14  -9 11204.3 520.972  26
   2  14  -9 11827.7 557.058  19
   2  14  -9 10763.1 559.243   5
   2  14  -9 11476.3 514.283   4
   2 -14  -9 11336.8 580.206  22
   2 -14  -8 465.367 114.244  23
   2  14  -8 401.996 111.564  19
   2  14  -8 445.415 95.7089  26
   2  14  -8 348.675 85.0946   4
   2 -14  -8 528.172 135.044  22
   2  14  -8 265.020 112.033   5
   2 -14  -7 13019.2 681.275  23
   2  14  -7 15246.2 668.178  19
   2 -14  -7 13651.8 766.198   6
   2  14  -7 15127.7 679.802   5
   2 -14  -7 13171.1 785.553   8
   2  14  -6 713.625 121.412  19
   2 -14  -6 944.112 199.635   6
   2 -14  -6 724.463 182.465   8
   2  14  -6 610.941 118.431  33
   2  14  -6 836.049 135.169   5
   2  14  -5 685.974 120.002  21
   2  14  -5 619.394 112.230   5
   2  14  -5 635.899 121.196  33
   2 -14  -5 442.111 128.118  22
   2 -14  -5 585.853 168.991   8
   2 -14  -5 1025.10 209.326   6
   2 -14  -4 4133.06 376.203   6
   2  14  -4 2949.23 227.959  21
   2  14  -4 3583.76 253.203  33
   2 -14  -4 3041.90 319.024   8
   2 -14  -4 2851.88 247.844  22
   2  14  -4 3671.54 235.610   5
   2  14  -3 51539.5 2031.84  33
   2 -14  -3 51324.2 2194.93   6
   2 -14  -3 50446.7 2032.88  22
   2  14  -3 49412.8 1981.58   5
   2 -14  -2 9668.12 594.997   8
   2 -14  -2 9705.79 502.718  22
   2 -14  -1 35747.2 1548.25   8
   2  14  -1 34467.4 1386.64  20
  -2  14   1 33534.8 1395.58  20
   2 -14  -1 33326.7 1442.26  25
   2 -14  -1 34012.7 1409.63  22
   2 -14   0 1951.55 251.974   8
  -2  14   0 2060.31 187.986  20
   2  14   0 2390.46 184.180  20
   2 -14   0 2345.69 198.453  22
   2 -14   0 2232.72 227.488  25
  -2 -14   0 2852.44 203.691  35
  -2 -14  -1 302.152 97.3767  35
   2  14   1 79.0366 74.0247  20
  -2  14  -1 56.3690 84.3182  20
   2 -14   1 13.5585 76.9754  22
  -2 -14  -1 102.107 84.3499  22
   2 -14   1 27.4738 116.188   8
   2 -14   1 163.912 106.733  25
  -2 -14  -2 31.2157 86.5260  35
   2  14   2-54.1713 69.7561  20
   2 -14   2 77.2173 76.1606  22
  -2 -14  -2-13.6655 77.4997  22
   2 -14   2 53.4603 110.707   8
   2 -14   2-35.9154 101.842  25
  -2 -14  -3 24082.3 1008.39  35
  -2  14  -3 23189.2 947.622   5
   2 -14   3 22677.7 1011.63  25
   2  14   3 21467.8 937.670  20
  -2  14  -3 22626.7 983.175  20
  -2 -14  -3 22943.9 983.208  22
   2 -14   3 22300.6 1072.32   8
   2 -14   4 1881.47 223.118   8
  -2 -14  -4 2227.76 215.279  35
  -2 -14  -4 2455.90 233.405  23
  -2  14  -4 2388.25 253.688  33
   2 -14   4 2283.77 215.485  25
  -2  14  -4 2303.35 180.507   5
  -2 -14  -4 2341.94 201.541  22
  -2  14  -4 2026.08 195.455  20
  -2 -14  -5 33047.7 1411.51  35
  -2  14  -5 34719.2 1357.95   5
  -2 -14  -5 32088.9 1407.99  23
  -2  14  -5 30072.1 1466.96  33
  -2 -14  -5 33144.7 1383.67  22
   2 -14   5 32200.5 1382.30  25
  -2  14  -5 34247.4 1383.38  20
  -2  14  -6 957.495 186.855  33
  -2 -14  -6 974.034 162.939  23
  -2  14  -6 698.622 124.547   5
  -2 -14  -6 911.861 152.364  22
  -2 -14  -7 1368.32 177.668  22
  -2  14  -7 1714.71 240.578  33
  -2  14  -7 1731.30 177.177   5
  -2 -14  -7 1549.60 187.266  23
  -2  14  -7 1770.73 147.315  27
  -2 -14  -8-17.3653 104.885  22
  -2 -14  -8 172.471 109.155  23
  -2  14  -8 42.4410 67.7880  27
  -2  14  -8 30.3469 95.1804   5
  -2  14  -8 275.241 109.543  19
  -2  14  -9 6997.41 359.966  27
  -2  14  -9 6850.36 393.929  19
  -2  14  -9 7820.62 411.223   5
  -2  14 -10 365.130 116.181  26
  -2  14 -10 449.867 70.8216  29
  -2  14 -10 381.375 84.0749  27
  -2  14 -11 25117.6 1018.79  26
  -2  14 -11 23095.6 966.804  27
  -2  14 -12 186.549 92.2874  26
  -2 -14 -12 293.992 100.625   9
  -2  14 -12 253.576 67.4586  27
  -2  14 -13 10951.3 490.776  26
  -2  14 -13 11045.1 461.779  27
  -2  14 -13 11248.5 487.671  11
  -2  14 -14 610.141 51.3305  27
  -2  14 -14 769.774 73.6120  26
  -2 -14 -14 702.817 77.0170  10
   2  15 -14 35.1077 22.1721  26
   2  15 -13 4632.34 219.223  26
   2  15 -12 26.8009 54.0362  26
   2  15 -12-50.1411 74.8761   5
   2  15 -12-18.4468 77.5855  11
   2  15 -11 10138.8 470.370  26
   2  15 -11 11625.4 516.240   5
   2  15 -10 2472.80 171.988  26
   2  15 -10 2526.01 204.677  19
   2 -15 -10 2409.93 208.510  22
   2  15 -10 2372.83 193.673   5
   2 -15  -9 660.687 134.476  22
   2  15  -9 658.592 122.433  19
   2  15  -9 650.316 98.8123  26
   2  15  -9 526.890 115.279   5
   2  15  -8 1189.54 124.655  26
   2 -15  -8 1043.32 146.443  23
   2  15  -8 1311.78 159.287   5
   2  15  -8 1273.55 150.207  19
   2 -15  -8 1104.44 166.213  22
   2 -15  -7 21397.7 1104.64   6
   2 -15  -7 22276.2 1025.77  23
   2  15  -7 23665.7 1003.17  19
  -2  15   7 23196.7 971.157  20
   2  15  -7 24649.9 1010.75   5
   2 -15  -6 4845.20 406.922   6
   2  15  -6 5156.67 312.380  19
  -2  15   6 5134.46 297.361  20
   2 -15  -6 5077.60 340.018  22
   2 -15  -6 4497.76 405.281   8
   2  15  -6 4906.31 305.715   5
   2 -15  -5 20334.5 1046.95   8
   2 -15  -5 20636.3 1048.26   6
   2  15  -5 19876.3 890.514  21
  -2  15   5 20248.1 876.510  20
   2 -15  -5 20653.8 923.779  22
   2  15  -5 20045.5 915.108  33
   2  15  -5 20556.7 883.883   5
   2 -15  -4 2843.60 309.218   8
  -2  15   4 2084.37 187.243  20
   2  15  -4 2431.88 203.530  21
   2 -15  -4 2338.84 218.380  22
   2 -15  -4 2399.37 300.987   6
   2  15  -4 2335.22 210.767  33
   2  15  -4 2412.96 186.166   5
  -2  15   3 8864.86 437.644  20
   2 -15  -3 8052.08 454.446  22
   2 -15  -3 8655.75 588.511   6
   2  15  -3 8656.81 459.528  33
   2  15  -3 7695.38 404.977   5
   2 -15  -2 48.6473 94.9835  22
   2 -15  -2-32.0120 138.000   8
  -2  15   2 28.4455 87.5418  20
   2  15  -1 10206.9 499.137  20
   2 -15  -1 10244.7 554.228  25
  -2  15   1 9866.88 506.520  20
   2 -15  -1 10050.4 515.314  22
   2 -15  -1 10662.2 632.706   8
  -2 -15   1 9912.39 499.432  35
   2 -15   0 1309.72 213.902   8
   2 -15   0 1565.17 200.336  25
  -2 -15   0 1245.82 146.298  35
   2 -15   0 1305.39 154.043  22
  -2  15   0 1315.16 157.113  20
   2  15   0 1638.94 152.955  20
   2  15   1 49956.1 1965.60  20
   2 -15   1 48983.2 2029.83  25
  -2 -15  -1 49916.4 1993.57  35
  -2 -15  -1 48333.0 1970.33  22
   2 -15   1 50346.0 1982.42  22
  -2  15  -1 50445.5 1995.68  20
   2 -15   1 49646.8 2123.25   8
  -2 -15  -2 4824.25 309.351  35
   2 -15   2 4932.07 290.584  22
  -2 -15  -2 4782.13 295.310  22
   2 -15   2 4542.69 325.159  25
   2  15   2 4398.29 269.800  20
  -2 -15  -2 3908.36 316.859  23
   2 -15   2 4516.77 372.575   8
   2 -15   3 4969.42 388.119   8
  -2 -15  -3 5931.50 351.919  35
  -2  15  -3 5371.61 384.201  33
   2 -15   3 5159.50 352.887  25
  -2  15  -3 5337.77 293.006   5
  -2 -15  -3 4764.99 318.936  22
  -2  15  -3 5291.07 329.257  20
   2  15   3 5200.21 292.595  20
  -2 -15  -4 2107.90 209.811  35
  -2  15  -4 2087.98 172.717   5
  -2 -15  -4 1809.05 214.564  23
  -2  15  -4 1897.31 234.554  33
  -2 -15  -4 1701.55 187.899  22
  -2  15  -4 2202.84 203.726  20
   2 -15   4 1868.19 208.737  25
  -2  15  -5 109.966 111.505  33
  -2  15  -5 128.754 88.4841   5
  -2 -15  -5 60.5464 111.927  23
  -2 -15  -5 33.4288 93.7825  22
  -2 -15  -6 17.1657 102.617  22
  -2  15  -6 28.5384 110.563  33
  -2 -15  -6-62.1817 126.057   6
  -2 -15  -6 19.6402 122.015  23
  -2  15  -6-27.5133 86.2512   5
  -2 -15  -7 17649.7 823.262  22
  -2 -15  -7 16909.7 827.859  23
  -2  15  -7 18756.3 804.689   5
  -2  15  -8 129.483 87.7431   5
  -2  15  -8 29.8621 86.5735  19
  -2  15  -8 55.1432 61.7205  27
  -2 -15  -8 67.7087 103.224  22
  -2  15  -9 22251.5 907.857  27
  -2  15  -9 21986.2 945.910  19
  -2  15 -10 215.928 93.0382  26
  -2  15 -10 349.240 73.1202  27
  -2 -15 -11 767.990 132.345   9
  -2  15 -11 801.859 118.265  26
  -2  15 -11 735.798 82.9779  27
  -2  15 -12 62.7662 70.3066  11
  -2 -15 -12-50.6261 78.9265   9
  -2  15 -12 43.5212 73.5945  26
  -2  15 -12 44.4947 42.0180  27
  -2  15 -13 4052.15 189.939  11
  -2  15 -13 3824.85 193.596  26
  -2  15 -14-8.98922 25.8358  26
   2  16 -13 429.886 41.7177  26
   2  16 -13 553.434 65.0961  11
   2  16 -12 19.7010 40.3831  26
   2  16 -12 44.3767 58.9973  11
   2  16 -11 4379.39 223.555  26
   2  16 -11 4100.72 242.744  11
   2  16 -11 4659.68 256.910   5
   2 -16 -10 38.4114 84.5647  22
   2  16 -10 92.4468 78.1804   5
   2  16 -10 39.2573 56.7468  26
   2  16  -9 8203.71 395.174  26
   2  16  -9 9242.47 443.539  19
   2  16  -9 8133.33 428.100   5
   2 -16  -9 8798.76 455.371  22
   2  16  -8 66.6152 85.0455   5
   2 -16  -8 86.8777 83.0326  23
   2  16  -8 41.5360 87.6002  19
   2  16  -8-28.1879 65.5141  26
   2 -16  -7 3585.98 270.523  23
   2  16  -7 3892.40 255.610  19
  -2  16   7 3163.98 218.212  20
   2  16  -7 3630.13 250.140   5
   2  16  -7 3644.78 217.878  26
   2 -16  -6 467.099 135.911  23
  -2  16   6 399.522 94.6214  20
   2  16  -6 420.455 110.803  19
   2  16  -6 557.862 113.435   5
   2 -16  -6 262.880 117.764  22
   2 -16  -6 591.195 173.243   6
   2  16  -5 2378.76 205.455  21
   2  16  -5 2192.30 186.465   5
   2 -16  -5 2289.19 299.930   6
   2 -16  -5 2360.35 287.420   8
  -2  16   5 2166.13 186.747  20
   2 -16  -5 2614.08 226.089  22
   2  16  -4 61.0403 93.1097  21
   2 -16  -4 177.501 143.985   6
   2  16  -4 199.873 83.2501   5
  -2 -16   4-16.5675 95.0733  23
   2 -16  -4 343.672 161.814   8
  -2  16   4 95.6779 90.3314  20
   2 -16  -4 51.8706 97.0362  22
   2 -16  -3 21833.2 1125.01   6
   2 -16  -3 23416.9 975.969  22
   2  16  -3 20976.9 966.992  33
  -2 -16   3 20651.6 967.154  23
   2 -16  -3 23051.4 1119.40   8
  -2  16   3 21085.7 938.554  20
   2  16  -3 21814.9 954.916  21
   2 -16  -2-16.2988 107.628  22
   2 -16  -2 33.4829 132.778   8
   2  16  -2-87.7426 100.630  33
   2 -16  -2-73.8080 176.494   6
  -2  16   2 44.5165 97.1820  20
   2 -16  -1 6745.92 371.322  22
   2 -16  -1 6527.05 474.742   8
   2 -16  -1 6239.24 503.250   6
  -2  16   1 5395.70 350.212  20
   2 -16   0 319.662 145.755   8
  -2  16   0 188.495 102.320  20
  -2 -16   0 200.451 133.679  23
   2 -16   0 207.858 86.4267  22
  -2 -16  -1 1519.99 161.396  22
   2 -16   1 1853.22 178.350  22
   2 -16   1 1919.73 255.582   8
  -2  16  -1 1733.11 187.281  20
  -2 -16  -1 2003.01 218.927  23
   2  16   1 1839.41 166.503  20
  -2 -16  -2 538.856 145.396  23
   2 -16   2 387.665 147.896   8
   2  16   2 282.586 91.4099  20
  -2 -16  -2 512.009 110.428  22
   2 -16   2 550.028 105.123  22
  -2  16  -3 19833.0 937.692  33
   2 -16   3 19719.8 966.552   8
  -2 -16  -3 17451.0 843.667  22
   2  16   3 19465.7 824.377  20
  -2  16  -3 20140.2 874.903  20
  -2 -16  -4 82.9192 128.831  23
  -2  16  -4 128.881 121.380  33
   2 -16   4 70.2624 157.198   6
  -2  16  -4 165.328 107.417  20
   2  16   4 75.1800 73.8467  20
  -2 -16  -4 64.3964 94.3600  22
  -2 -16  -5 32997.6 1412.70  22
  -2 -16  -5 33523.2 1447.31  23
   2 -16   5 35722.4 1570.86   6
  -2  16  -5 35406.1 1379.92   5
  -2  16  -5 31020.9 1483.97  33
  -2 -16  -6 1305.36 168.754  22
  -2 -16  -6 1236.30 177.179  23
  -2  16  -6 1160.16 137.548   5
  -2  16  -7 6276.16 364.233  19
  -2 -16  -7 6303.02 384.741  23
  -2 -16  -7 6547.40 382.452  22
  -2  16  -8 106.970 89.8123  19
   2  16   9 4333.53 257.687  21
  -2  16 -10 395.375 100.513  26
  -2  16 -10 305.147 56.6058  27
  -2 -16 -11 14836.0 630.238   9
  -2  16 -11 14421.9 602.652  26
  -2  16 -11 13343.2 553.554  27
  -2  16 -12 239.447 63.2772  11
  -2  16 -12 253.093 67.1413  26
  -2  16 -13 8143.59 322.655  26
  -2 -16 -13 8046.27 331.180  10
   2  17 -13 5278.72 223.061  11
   2  17 -12 213.344 31.3771  26
   2  17 -12 270.434 55.5094  11
   2  17 -11 2444.49 134.711  26
   2  17 -11 2547.97 161.418  11
   2  17 -10 97.1158 50.3694  26
   2  17 -10 57.7145 63.0642   5
   2  17  -9 984.709 94.5289  26
   2  17  -9 846.546 115.760  19
   2  17  -9 777.769 112.040   5
   2 -17  -9 647.093 115.569  22
   2  17  -8 628.796 84.5992  26
   2  17  -8 827.475 125.083  19
   2  17  -8 578.254 105.842   5
   2  17  -7 10563.4 467.307  26
   2 -17  -7 11055.8 533.872  22
   2  17  -7 10072.5 508.947  19
  -2  17   7 9913.09 474.304  20
   2  17  -7 10161.4 495.272   5
   2 -17  -7 11062.1 529.156  23
   2  17  -6 195.821 64.8497  26
   2 -17  -6 289.493 113.440  22
   2  17  -6 425.716 99.0329   5
   2 -17  -6 239.860 108.909  23
  -2  17   6 296.743 86.9520  20
   2  17  -6 397.780 104.552  19
   2 -17  -5 12381.7 612.144  22
   2  17  -5 12109.3 567.075   5
   2  17  -5 11923.4 588.204  21
  -2  17   5 13595.2 589.041  20
  -2 -17   5 12423.3 592.232  23
   2 -17  -5 12538.0 632.528  23
   2 -17  -4 470.076 146.253   8
   2 -17  -4 699.459 195.012   6
   2 -17  -4 556.370 129.995  22
   2  17  -4 637.544 92.6826   5
  -2  17   4 524.925 110.555  20
   2  17  -4 691.412 125.674  21
  -2 -17   4 417.277 111.381  23
   2 -17  -3 1780.14 273.234   6
   2  17  -3 2085.99 196.286  21
   2 -17  -3 1896.43 188.406  22
   2 -17  -3 1648.87 248.000   8
  -2  17   3 2380.70 194.483  20
  -2 -17   3 1388.71 185.598  23
   2 -17  -2-73.9619 195.252   6
   2  17  -2 49.4811 96.6212  21
   2 -17  -2-15.6023 93.2849  22
   2 -17  -2 33.3593 129.250   8
  -2  17   2 89.5726 92.7598  20
  -2 -17   2 187.080 114.063  23
   2 -17  -1 5959.34 339.159  22
   2 -17  -1 5516.26 442.439   8
  -2  17   1 5182.42 335.460  20
  -2 -17   1 5315.18 367.022  23
  -2  17   0 607.889 132.303  20
   2 -17   0 544.743 163.496   8
   2 -17   0 412.945 104.357  22
  -2 -17   0 342.383 144.551  23
   2 -17   0 556.143 199.025   6
  -2  17  -1 23940.5 999.286  20
  -2 -17  -1 21121.8 953.701  22
   2 -17   1 23617.1 967.391  22
   2 -17   1 22444.3 1108.98   8
  -2 -17  -1 22071.4 1024.40  23
   2 -17   1 21354.7 1143.07   6
   2 -17   2 1278.23 245.885   6
   2 -17   2 920.138 184.660   8
   2 -17   2 848.180 116.446  22
  -2 -17  -2 1080.19 141.354  22
  -2  17  -2 922.198 166.039  33
  -2 -17  -2 1241.57 186.318  23
  -2  17  -3 7728.50 443.367  20
   2 -17   3 7549.31 564.584   6
  -2  17  -3 8161.17 500.447  33
  -2 -17  -3 8618.66 438.089  22
  -2 -17  -4 725.953 127.398  22
  -2 -17  -4 709.632 161.186  23
  -2 -17  -5 391.500 116.141  22
  -2 -17  -5 292.318 134.472  23
  -2 -17  -6 481.631 116.132  22
  -2 -17  -6 580.068 139.277  23
  -2 -17  -7 15109.8 695.871  23
  -2  17  -7 14093.5 661.716  19
  -2  17  -8 585.718 103.216  19
   2  17   9 8921.71 422.814  21
  -2  17  -9 9138.75 430.162  26
  -2  17 -10 1285.51 123.182  26
  -2 -17 -11 872.298 101.529   9
  -2  17 -11 978.546 95.6938  26
  -2  17 -12 54.3588 39.0597  26
  -2  17 -12 4.36720 40.1197  11
   2  18 -12 83.2691 30.2270  11
   2  18 -11 6483.77 291.970  11
   2  18 -10 91.8687 59.2015  11
   2  18 -10 64.2673 33.4432  26
   2  18  -9 14539.4 609.256   5
   2  18  -9 13833.4 614.571  19
   2  18  -9 14112.4 573.013  26
   2  18  -8 2843.23 181.731   5
   2  18  -8 2573.88 150.419  26
   2  18  -7 2380.65 193.576  19
   2 -18  -7 2575.46 198.385  22
   2 -18  -7 2326.54 191.210  23
   2  18  -7 2459.59 176.484   5
   2 -18  -6 2288.04 194.884  22
  -2  18   6 2168.97 165.199  20
   2 -18  -6 2300.04 198.177  23
   2  18  -6 2052.06 161.159   5
   2 -18  -5 7379.41 395.871  22
   2  18  -5 6928.26 350.273   5
  -2  18   5 7172.01 368.272  20
   2 -18  -5 7257.20 411.031  23
  -2 -18   5 6707.07 369.865  23
   2  18  -4 57.3439 87.3972  21
   2 -18  -4 17.7353 107.076  23
  -2 -18   4-14.7412 90.7277  23
   2 -18  -4-14.7178 94.7598  22
   2  18  -4-42.4341 95.6649  19
  -2  18   4 12.6807 80.9374  20
   2 -18  -3 15434.7 685.927  22
   2  18  -3 14880.7 690.354  21
  -2  18   3 14351.5 670.071  20
  -2 -18   3 13951.7 689.454  23
   2 -18  -2 2368.54 197.677  22
   2  18  -2 2294.90 211.659  21
  -2  18   2 2299.67 195.374  20
  -2 -18   2 1884.51 206.621  23
   2 -18  -1 9651.01 462.045  22
   2  18  -1 8520.18 475.563  21
  -2  18   1 8618.19 462.479  20
  -2 -18   1 8437.89 485.868  23
  -2 -18   0 657.445 159.517  23
  -2  18   0 814.225 145.557  20
   2 -18   0 845.462 119.000  22
  -2 -18  -1 98.3021 131.942  23
  -2  18  -1-48.1057 102.368  20
   2 -18   1 108.456 82.1607  22
  -2 -18  -1 48.5579 74.0337  22
  -2 -18  -2 1591.66 157.950  22
  -2 -18  -2 1261.62 186.732  23
  -2 -18  -3 13416.7 625.884  22
  -2 -18  -4-94.2529 117.112  23
  -2 -18  -4 97.9669 85.3242  22
  -2 -18  -5 12110.4 612.015  23
  -2 -18  -5 12073.1 577.467  22
  -2  18  -6 1023.00 135.934  19
  -2 -18  -6 1131.36 144.207  22
  -2  18  -7 1204.59 132.004  19
   2  18   8 1000.86 120.324  21
  -2  18  -8 1283.95 120.594  26
  -2  18  -8 1033.09 115.926  19
   2  18   9 1079.30 102.974  21
  -2  18  -9 1112.28 108.175  26
  -2  18 -10-12.3058 52.7935  26
  -2 -18 -10 60.3776 66.0331   9
  -2  18 -11 8162.30 332.262  26
  -2  18 -11 8041.94 339.551  11
  -2 -18 -11 7337.52 336.118   9
   2  19 -11 1421.47 79.6828  11
   2  19 -10 1483.63 102.075  11
   2  19  -9 2380.71 147.540  11
   2 -19  -8 1816.51 141.250  22
   2  19  -8 1502.38 133.124  19
   2 -19  -7 12319.8 557.899  23
   2 -19  -7 13300.3 573.419  22
   2  19  -7 12314.9 568.352  19
  -2  19   6 143.477 63.6677  20
   2 -19  -6 146.015 84.3898  23
   2 -19  -6 172.465 84.9261  22
  -2  19   5 11819.5 563.870  20
   2 -19  -5 13791.0 597.429  22
   2 -19  -5 13136.9 608.833  23
  -2  19   4 2674.17 194.905  20
   2  19  -4 2414.57 195.346  21
   2  19  -4 2676.96 208.304  19
   2 -19  -4 2810.80 207.664  22
   2 -19  -4 2843.81 227.121  23
  -2 -19   4 2869.75 208.741  23
   2  19  -3 947.924 135.392  21
  -2  19   3 858.488 123.029  20
   2  19  -3 861.512 132.772  19
   2 -19  -3 970.950 128.587  22
   2 -19  -3 1349.18 164.860  23
  -2 -19   3 1021.93 143.177  23
   2  19  -2 1341.71 159.014  21
  -2  19   2 1348.58 156.581  20
  -2 -19   2 1536.85 175.730  23
   2 -19  -2 1547.00 153.802  22
   2  19  -1 7321.43 407.920  21
  -2  19   1 7219.65 393.075  20
   2 -19  -1 7115.67 373.223  22
  -2 -19   1 7103.89 411.522  23
   2  19   0 917.340 149.161  21
  -2  19   0 1157.37 153.538  20
  -2 -19   0 933.870 163.179  23
   2 -19   0 948.552 118.944  22
  -2  19  -1 20825.7 869.726  20
   2 -19   1 18639.2 810.700  22
  -2 -19  -1 19656.0 885.863  23
  -2 -19  -1 18855.1 813.678  22
  -2 -19  -2 1977.41 161.927  22
  -2 -19  -2 2049.91 206.256  23
  -2 -19  -3 6977.12 365.837  22
  -2 -19  -4 3676.41 239.126  22
  -2 -19  -4 3731.39 275.035  23
  -2 -19  -5 1114.55 146.831  23
   2 -19   5 848.807 115.190  23
  -2  19  -6 198.742 91.7573  19
   2  19   6 200.612 92.7053  21
  -2  19  -7 10100.9 457.467  19
   2  19   7 9754.61 470.382  21
   2  19   8 137.367 66.9370  21
  -2  19  -8 261.183 65.6474  26
   2  19   9 5261.50 264.901  21
  -2  19  -9 7351.01 285.719  26
  -2  19 -10 1613.00 91.5422  26
  -2 -19 -10 1504.71 104.977   9
  -2  20   9 9320.64 414.718  21
   2  20  -9 10826.0 415.290  11
   2  20  -8 1935.95 121.242  11
   2  20  -7 1093.68 111.736  19
   2 -20  -7 1028.84 103.072  22
   2 -20  -6 5518.86 279.496  22
   2 -20  -6 5003.98 274.964  23
   2  20  -5 4736.30 275.941  19
   2 -20  -5 4547.56 272.915  23
   2 -20  -5 5001.38 267.879  22
   2  20  -4 3356.37 215.926  19
  -2 -20   4 2847.26 193.972  23
   2 -20  -4 2832.81 214.451  23
   2 -20  -4 2801.59 194.133  22
   2  20  -3 22639.9 938.545  19
  -2 -20   3 23631.1 944.722  23
   2  20  -3 20738.2 930.887  21
  -2  20   3 21315.7 923.508  20
   2 -20  -3 22858.9 925.074  22
   2  20  -2 150.454 85.4741  19
  -2  20   2 151.492 89.3802  20
  -2 -20   2 228.898 101.324  23
   2  20  -2 105.999 91.1681  21
   2 -20  -2 130.353 70.1188  22
   2  20  -1 12933.8 593.277  19
  -2 -20   1 13581.2 627.638  23
   2 -20  -1 13800.7 630.052  23
   2 -20  -1 12822.9 577.278  22
   2  20  -1 12972.1 618.472  21
  -2 -20   0 5797.91 341.887  23
   2 -20   0 5551.58 287.007  22
   2  20   0 5389.97 330.357  21
   2  20   1-28.6626 97.6814  21
  -2 -20  -1 15.3713 100.660  23
  -2 -20  -2 4879.85 313.370  23
   2  20   3 7134.96 373.002  21
   2 -20   3 6953.46 357.959  23
   2  20   3 6144.36 313.942  19
   2  20   4 151.788 97.5027  21
   2 -20   4 62.6690 69.0779  23
  -2 -20  -4 149.944 99.8789  23
   2  20   5 20790.9 853.818  21
   2 -20   5 19122.9 813.604  23
  -2  20  -5 20034.0 836.081  19
  -2  20  -6 3305.12 204.411  19
  -2  20  -6 3319.41 184.513  26
  -2  20  -7 8847.64 387.105  19
  -2  20  -7 8077.10 370.043  26
   2  20   7 9431.05 408.174  21
  -2  20  -8 6771.10 280.934  26
   2  20   8 6123.22 292.750  21
  -2 -20  -9 326.179 52.7513   9
  -2 -21   8 2165.18 116.779  24
  -2  21   8 2572.97 130.936  21
  -2  21   7 9859.72 407.332  21
   2  21  -7 8688.56 368.614  11
   2 -21  -6 174.820 51.0106  23
   2 -21  -6 24.9888 48.8052  22
   2  21  -5 12686.3 551.142  19
   2 -21  -5 11821.4 543.620  23
   2 -21  -5 13337.2 538.804  22
   2  21  -4 7963.42 380.055  19
   2 -21  -4 8171.15 385.889  23
   2 -21  -4 7628.63 361.497  22
   2  21  -3 1374.20 131.559  19
   2 -21  -3 1286.41 111.742  22
  -2 -21   3 1329.55 122.874  23
   2  21  -2 10400.6 478.034  19
  -2 -21   2 11169.0 488.633  23
   2  21  -2 9973.09 483.236  21
   2 -21  -2 10244.2 457.172  22
   2  21  -1 6116.26 313.741  19
  -2 -21   1 6872.80 339.966  23
   2 -21  -1 6069.84 333.222  23
   2  21  -1 5719.02 326.252  21
   2 -21  -1 6050.15 291.427  22
   2  21   0 1579.46 133.504  19
   2 -21   0 1484.53 154.558  23
  -2 -21   0 1789.11 165.585  23
  -2  21   0 1586.96 146.571  21
   2  21   0 1807.75 163.320  21
   2 -21   0 1670.05 113.940  22
   2  21   1 14009.1 612.199  19
   2 -21   1 15162.7 647.865  23
  -2 -21  -1 15648.8 661.131  23
   2  21   1 13561.4 646.495  21
   2  21   2 1765.05 125.433  19
   2 -21   2 1854.90 152.116  23
  -2 -21  -2 1629.92 155.792  23
   2  21   3 8104.43 361.010  19
   2 -21   3 8400.69 395.539  23
   2  21   3 8741.04 417.486  21
  -2  21  -4 10491.3 475.528  19
   2 -21   4 10566.1 460.464  23
   2  21   4 10414.5 487.839  21
  -2  21  -5 123.311 66.8359  19
   2  21   5 46.4281 67.1434  21
  -2  21  -6 6887.41 308.119  19
   2  21   6 6452.17 321.120  21
   2  21   7 4574.63 223.860  21
  -2  22   6 11473.1 479.919  21
   2  22  -5 3634.05 191.791  19
  -2  22   5 3633.23 198.898  21
   2  22  -4 4669.89 221.945  19
   2 -22  -4 4704.90 221.783  23
   2  22  -3 9766.78 422.382  19
   2 -22  -3 9457.91 397.713  22
  -2  22   3 9351.67 430.151  21
   2  22  -2 961.697 94.2769  19
   2 -22  -2 759.214 68.1183  22
   2 -22  -2 1051.25 106.054  23
  -2  22   2 939.176 103.148  21
   2  22  -1 7201.23 335.898  19
   2 -22  -1 7725.55 357.685  23
  -2 -22   1 7625.17 348.731  23
   2  22  -1 6661.66 344.855  21
  -2  22   1 7467.24 349.310  21
   2  22   0 9266.96 416.447  19
   2 -22   0 9765.58 439.236  23
  -2 -22   0 10126.3 441.643  23
   2  22   0 9505.87 441.567  21
   2  22   1-16.5531 44.2547  19
  -2 -22  -1-34.9927 67.3798  23
   2 -22   1 64.2733 61.1304  23
   2  22   1-27.4551 63.8014  21
  -2  22  -2 10436.5 426.117  19
   2 -22   2 9959.58 417.267  23
   2 -22   3 7107.26 318.990  23
  -2  22  -4 216.774 53.8972  19
   2 -22   4 105.818 32.5393  23
   2  22   4 159.753 66.4113  21
  -2  22  -5 8865.32 374.275  19
   2  22   5 8620.89 386.899  21
  -2  22  -6 1379.88 80.8257  19
   2  22   6 1583.62 97.1091  21
  -2  23   4 5369.73 239.336  21
   2  23  -3 205.599 41.3110  19
  -2  23   3 132.260 40.4177  21
  -2  23   2 11671.1 503.754  19
   2  23  -2 12784.2 513.105  19
  -2  23   2 12611.9 517.607  21
  -2  23   1 8503.41 350.781  19
   2  23  -1 7649.83 342.627  19
   2 -23  -1 8911.30 362.706  23
   2  23   0 1169.13 78.0637  19
  -2  23   0 1359.65 94.7891  19
   2 -23   0 1480.89 99.1760  23
   2  23   0 1313.76 94.7760  21
  -2  23  -1 4484.96 212.091  19
   2 -23   1 4429.39 209.278  23
   2  23   1 4320.98 216.647  21
   2 -23   2 1419.55 91.3176  23
   2  23   2 1684.89 112.291  21
  -2  23  -4 5810.80 243.756  19
   2  23   4 5705.45 253.657  21
   3   0 -17 53.2939 50.8453  30
   3   0 -16 22452.3 895.989  26
   3   0 -16 22082.9 910.002   4
   3   0 -16 22291.6 907.708  30
   3   0 -16 22269.4 905.273  16
   3   0 -15 8.53898 62.1006  26
   3   0 -15 38.4703 62.7293  27
   3   0 -15 7.59994 56.3808   3
   3   0 -15 43.3167 76.0487   4
   3   0 -15-16.9542 61.2325  11
   3   0 -15-19.6099 72.2647  16
   3   0 -15 9.88052 82.6922  30
   3   0 -14 3843.35 249.578  16
   3   0 -14 4268.08 263.136   4
   3   0 -14 3979.27 230.678  27
   3   0 -14 4198.96 240.575  11
   3   0 -14 3920.75 237.468  26
   3   0 -14 3847.68 230.095   3
   3   0 -13 36.4980 62.6687  27
   3   0 -13-40.4451 69.9701  26
   3   0 -13-82.8364 98.5321  16
   3   0 -13 54.3729 85.2261   4
   3   0 -13-10.0132 75.7160   3
   3   0 -13 9.92981 74.1408  28
   3   0 -13 51.9255 77.0415  11
   3   0 -13 8.39192 57.6371  29
   3   0 -12 5615.65 301.900  28
   3   0 -12 5385.26 288.203  27
   3   0 -12 5415.83 284.363  29
   3   0 -12 5482.61 302.154  11
   3   0 -12 5647.32 325.541   4
   3   0 -12 5573.12 297.857  26
   3   0 -12 5868.64 317.416  16
   3   0 -11 100.546 74.1202  28
   3   0 -11 33.0246 76.7434  16
   3   0 -11-90.0520 88.3562   4
   3   0 -11 24.3889 81.8280  34
   3   0 -11 27.7498 63.5303  26
   3   0 -11 24.8374 54.6666  27
   3   0 -11-39.7043 52.8609  29
   3   0 -11 9.62894 63.0558  11
   3   0 -10 25978.0 1092.47  16
   3   0 -10 27236.0 1162.69  31
   3   0 -10 28509.5 1111.92  34
   3   0 -10 27179.0 1079.79  26
   3   0 -10 26754.5 1078.30  28
   3   0 -10 25898.3 1107.14   4
   3   0  -9-19.7341 62.9791  34
   3   0  -9 15.0131 81.2703  31
   3   0  -8 33944.7 1389.05  31
   3   0  -7 22.1131 87.6898  31
   3   0  -6 1428.44 140.429  31
   3   0  -5-7.68983 54.7797  31
   3   0  -4 3348.86 177.175  36
  -3   0   4 3215.11 155.153   7
   3   0  -4 3574.15 186.198  31
   3   0  -3-6.88849 53.3743   6
   3   0  -3-4.80910 42.8346  13
   3   0  -3 4.49635 37.2448  36
  -3   0   3-3.68350 33.5398   7
   3   0  -2 52492.4 1955.27  13
   3   0  -2 52465.7 1952.74  36
  -3   0   2 50035.9 1957.00   7
   3   0  -1 33.8385 56.8300   6
   3   0   0 3132.70 168.402   6
  -3   0   0 3137.12 162.912   7
  -3   0  -1 23.0736 24.8545  33
   3   0   1 45.6667 49.6057   6
  -3   0  -1 43.3271 37.8441  35
  -3   0  -2 1233.11 85.2381  35
  -3   0  -2 1221.99 98.9194   7
  -3   0  -2 1136.14 84.4276  14
  -3   0  -3 15.4964 40.0240   2
  -3   0  -3-25.3097 45.7045   7
  -3   0  -4 2556.12 151.455   2
  -3   0  -4 2227.16 152.660   7
  -3   0  -5 40.2908 63.5600   2
  -3   0  -6 41365.3 1633.78   2
  -3   0  -7 47.0956 85.6436   2
  -3   0  -8 6794.47 374.220   2
  -3   0  -9-9.94497 62.3536  32
  -3   0  -9 47.9030 82.1136   2
  -3   0 -10 15107.0 649.092  27
  -3   0 -10 15607.9 634.343  30
  -3   0 -10 15374.0 671.688   1
  -3   0 -10 15381.1 729.010   2
  -3   0 -10 14200.5 651.925  29
  -3   0 -10 15090.3 666.273  28
  -3   0 -10 14427.0 667.740  10
  -3   0 -10 16629.5 679.850  32
  -3   0 -10 14953.0 630.252  16
  -3   0 -11-12.1877 92.1598   1
  -3   0 -11-20.1165 103.449   2
  -3   0 -11 62.7449 82.8607  10
  -3   0 -11 84.0401 86.1250  28
  -3   0 -11-54.3500 62.9615  30
  -3   0 -11 86.7354 65.1813  27
  -3   0 -11-42.6390 64.3593  29
  -3   0 -11 49.3557 56.0694  26
  -3   0 -11 15.1313 52.7455  16
  -3   0 -12 8436.62 396.262  26
  -3   0 -12 8946.46 414.501  27
  -3   0 -12 8558.52 398.017  30
  -3   0 -12 8210.36 432.533  28
  -3   0 -12 8574.44 424.798  29
  -3   0 -12 8624.09 440.000  10
  -3   0 -12 8020.42 491.728   2
  -3   0 -12 8461.84 438.113   1
  -3   0 -12 8671.72 395.300  16
  -3   0 -12 8712.99 440.517   4
  -3   0 -13-88.1882 110.269   2
  -3   0 -13 92.5309 93.4989   1
  -3   0 -13 114.113 68.9092  30
  -3   0 -13-87.3503 74.4217  29
  -3   0 -13-12.8632 90.3321  28
  -3   0 -13-25.5677 97.2686   4
  -3   0 -13-13.2923 97.9658  10
  -3   0 -13 75.5209 66.2934  27
  -3   0 -13-24.4123 59.9740  26
  -3   0 -14 17944.8 710.395  30
  -3   0 -14 16918.7 744.456   4
  -3   0 -14 16611.6 707.624  27
  -3   0 -14 17388.0 751.603   1
  -3   0 -14 17084.5 700.221  26
  -3   0 -14 16815.6 747.194  28
  -3   0 -14 16400.7 721.666  29
  -3   0 -14 16109.3 743.813  10
  -3   0 -15 13.2681 48.2546  27
  -3   0 -15-43.3261 87.3579  28
  -3   0 -15-31.2557 71.0180   4
  -3   0 -15-58.2413 59.2763  29
  -3   0 -16 1084.34 110.921   3
  -3   0 -16 1376.26 126.955  28
   3  -1 -17 1405.66 107.871  30
   3   1 -17 1493.45 112.467   4
   3   1 -16 555.107 76.6673  27
   3   1 -16 494.873 77.6200  26
   3  -1 -16 475.418 94.4943  30
   3   1 -16 634.731 99.1135   4
   3  -1 -16 575.143 83.2965   4
   3  -1 -16 678.361 91.6337  16
   3   1 -15 2490.09 163.412  27
   3  -1 -15 2531.29 158.799  27
   3   1 -15 2463.42 170.948  11
   3  -1 -15 2451.77 161.735  11
   3   1 -15 2267.26 161.038   3
   3  -1 -15 2589.40 156.310   3
   3  -1 -15 2427.90 164.530  26
   3   1 -15 2367.29 168.530  26
   3  -1 -15 2475.86 184.994  30
   3  -1 -15 2707.00 181.162  16
   3  -1 -15 2326.80 170.962   4
   3   1 -15 2524.61 193.729   4
   3  -1 -14 21780.4 929.546  11
   3   1 -14 22164.7 938.349  11
   3  -1 -14 21252.3 919.998   3
   3   1 -14 22026.6 936.004   3
   3  -1 -14 23027.8 936.568  26
   3   1 -14 22802.8 941.504  26
   3   1 -14 23713.3 979.933   4
   3  -1 -14 24196.0 956.413   4
   3  -1 -14 22720.7 953.327  16
   3  -1 -14 24178.9 929.776  27
   3   1 -14 22663.6 931.398  27
   3   1 -13-19.7945 72.9456  28
   3  -1 -13-9.94755 72.8324  11
   3   1 -13 42.8940 70.8077  11
   3  -1 -13 48.3884 76.5337   4
   3  -1 -13 37.0809 68.3245   3
   3   1 -13-29.2202 87.3399   4
   3   1 -13 52.1607 74.3156  26
   3  -1 -13 48.8315 71.9806  26
   3  -1 -13 8.80599 61.8422  27
   3   1 -13-9.38249 64.4423  27
   3   1 -13 8.79731 61.3319  29
   3  -1 -13-36.1981 95.1476  16
   3   1 -12 27822.5 1101.48  28
   3  -1 -12 27004.2 1080.72  29
   3   1 -12 26131.2 1086.46  29
   3  -1 -12 26859.3 1087.95  27
   3   1 -12 27151.3 1094.36  27
   3  -1 -12 26668.7 1118.74  16
   3  -1 -12 26346.5 1098.13  11
   3   1 -12 26326.8 1103.90  11
   3   1 -12 27361.3 1105.02  26
   3  -1 -12 28166.4 1100.04  26
   3  -1 -12 26552.5 1091.95   3
   3   1 -12 26415.9 1140.10   4
   3  -1 -12 28822.2 1127.31   4
   3   1 -11 689.233 114.525  34
   3  -1 -11 644.074 84.2328  29
   3   1 -11 749.337 90.4513  29
   3   1 -11 552.144 98.3694  18
   3  -1 -11 565.185 99.0780   4
   3   1 -11 850.887 124.132   4
   3  -1 -11 709.124 90.6844  27
   3   1 -11 515.886 81.3905  27
   3  -1 -11 740.494 98.2151  26
   3   1 -11 702.863 99.7528  28
   3  -1 -11 834.436 115.035  16
   3   1 -11 648.806 102.465  11
   3  -1 -11 579.838 94.0883  11
   3  -1 -10 4697.64 309.650  31
   3  -1 -10 4272.23 234.439  26
   3   1 -10 4079.38 264.258   4
   3  -1 -10 4414.08 259.841   4
   3   1 -10 4176.77 228.894  27
   3  -1 -10 4452.03 253.355  16
   3   1 -10 4438.10 259.649  34
   3   1 -10 4355.34 238.886  28
   3  -1  -9 5958.65 336.616  31
   3   1  -9 4856.75 277.001  34
   3  -1  -8 11591.1 553.285  31
   3  -1  -7 9243.49 383.320   8
   3  -1  -7 10829.1 473.367  31
   3  -1  -6 92840.3 3535.40   8
   3  -1  -6 96743.0 3587.79  31
   3  -1  -5 6667.37 333.991  36
   3  -1  -5 7150.18 344.113  31
  -3  -1   5 7347.65 298.630   7
   3  -1  -5 7549.07 350.917   6
   3  -1  -4 66037.8 2532.60  36
   3  -1  -4 67955.7 2537.72  31
   3  -1  -4 65702.2 2551.48   6
   3  -1  -3 7833.81 348.744  13
   3  -1  -3 7819.96 372.756   6
   3  -1  -3 8263.12 349.471  36
   3   1  -3 8344.20 342.910  36
   3  -1  -2 44.6541 40.4842  13
  -3   1   2 94.1956 48.7718   7
   3   1  -2 44.9077 30.3655  36
   3  -1  -2 110.703 43.1261  36
  -3   1   1 39887.1 1489.30   7
   3  -1  -1 38008.1 1501.28   6
   3   1  -1 38643.9 1460.90  36
  -3   1   0 17198.1 665.787   7
   3  -1   0 15779.7 665.794   6
  -3   1  -1 27425.6 1061.15  14
  -3   1  -1 28296.3 1041.71  35
   3  -1   1 25736.9 1067.66   6
  -3   1  -2 70744.1 2671.06  14
  -3   1  -2 71785.6 2667.32  33
  -3  -1  -2 68550.7 2674.25  35
   3  -1   2 71401.7 2674.83   6
  -3   1  -2 72188.3 2696.84   7
  -3  -1  -3 6189.48 284.217   2
  -3   1  -3 6010.52 280.901  33
  -3  -1  -3 6514.71 294.905  35
  -3  -1  -3 6562.20 293.912   7
   3  -1   3 6514.49 272.182   6
  -3  -1  -4 12424.3 521.299   7
  -3  -1  -4 12089.8 519.570   2
  -3  -1  -5 3300.80 195.304   7
  -3  -1  -5 3294.31 197.176   2
  -3  -1  -6 2929.53 199.604   2
  -3  -1  -7 3112.26 215.442   2
  -3  -1  -8 7253.27 389.674   2
  -3  -1  -9 75.6931 64.2022   4
  -3   1  -9 194.908 68.6341   4
  -3  -1  -9 111.678 87.5645   2
  -3  -1  -9 178.792 71.9349  32
  -3   1 -10 15903.6 705.825  27
  -3  -1 -10 17390.6 727.794   1
  -3  -1 -10 17809.1 792.101   2
  -3  -1 -10 17345.5 724.269   4
  -3   1 -10 17231.8 725.591   4
  -3  -1 -10 15987.2 705.303  29
  -3   1 -10 15088.8 706.992  29
  -3   1 -10 16412.9 720.621  28
  -3  -1 -10 17900.4 733.174  32
  -3   1 -10 16186.8 723.301  10
  -3  -1 -10 17118.5 688.217  16
  -3  -1 -10 16315.3 687.065  30
  -3   1 -11 125.441 63.0115  26
  -3  -1 -11 116.218 93.9704  10
  -3  -1 -11 93.9908 83.4840   9
  -3   1 -11 73.9645 89.7140  10
  -3  -1 -11 200.143 111.005   2
  -3  -1 -11 109.059 88.7829   1
  -3   1 -11 60.4856 84.4011  28
  -3  -1 -11 53.4338 58.4152  27
  -3   1 -11 71.9832 66.8612  27
  -3  -1 -11 157.018 54.8456  26
  -3   1 -11 33.2552 74.4590  29
  -3  -1 -11 91.7876 66.8701  29
  -3  -1 -11 11.8128 86.5518   4
  -3  -1 -11 94.5083 62.9028  30
  -3  -1 -11 84.4135 61.9790  16
  -3  -1 -12 2547.38 165.431  30
  -3  -1 -12 2151.22 170.675  29
  -3   1 -12 2362.99 182.114  29
  -3   1 -12 2311.26 198.604  28
  -3  -1 -12 2174.40 228.245   2
  -3  -1 -12 2328.04 192.842   1
  -3   1 -12 2413.79 178.213  27
  -3  -1 -12 2161.89 161.622  27
  -3   1 -12 2209.61 165.490  26
  -3  -1 -12 2073.57 148.896  26
  -3  -1 -12 2494.63 206.748  10
  -3   1 -12 2386.44 200.226  10
  -3  -1 -12 2297.89 190.458   4
  -3  -1 -12 2442.94 161.426  16
  -3   1 -13 1243.34 148.041  10
  -3  -1 -13 691.616 130.884  10
  -3  -1 -13 944.967 107.421  30
  -3   1 -13 1079.65 127.349  29
  -3  -1 -13 772.698 107.089  29
  -3   1 -13 844.873 132.848  28
  -3  -1 -13 795.392 125.248   1
  -3  -1 -13 1153.23 171.209   2
  -3  -1 -13 1216.74 136.507   4
  -3   1 -13 990.182 117.032  27
  -3  -1 -13 908.124 101.680  27
  -3   1 -13 1026.55 106.065  26
  -3  -1 -13 897.392 94.2509  26
  -3   1 -14 12309.0 537.090  26
  -3   1 -14 12779.6 564.087  29
  -3  -1 -14 11857.2 544.521  29
  -3   1 -14 12814.5 580.663  28
  -3  -1 -14 11783.8 527.936  27
  -3   1 -14 12412.4 547.622  27
  -3  -1 -14 13378.3 587.265   1
  -3  -1 -14 12282.7 537.566  30
  -3  -1 -14 12667.7 584.123  10
  -3   1 -14 12707.0 578.313  10
  -3  -1 -14 12447.2 568.401   3
  -3  -1 -14 12073.8 567.842   4
  -3   1 -15 1435.88 121.307  27
  -3  -1 -15 1607.04 143.258   4
  -3  -1 -15 1755.04 144.399   3
  -3  -1 -15 1511.15 121.479  29
  -3   1 -15 1670.38 158.752  28
  -3   1 -15 1527.57 135.533  29
  -3   1 -16 9704.74 435.751  28
  -3   1 -16 8967.57 409.510  29
   3   2 -17 43.3549 50.8783  30
   3  -2 -17 28.2768 53.7304  30
   3   2 -17 105.635 59.5552   4
   3   2 -17 104.341 48.9823  26
   3   2 -16 20881.1 826.030  26
   3  -2 -16 20552.6 828.414  16
   3   2 -16 21240.2 825.205  16
   3   2 -16 19667.4 851.179   4
   3  -2 -16 20469.2 829.726  30
   3   2 -16 20374.8 825.280  30
   3   2 -16 19343.7 820.553  11
   3   2 -16 19473.5 813.734  27
   3   2 -15 959.160 130.092   4
   3   2 -15 944.951 106.601   3
   3  -2 -15 831.238 96.7107   4
   3   2 -15 984.175 113.378  16
   3  -2 -15 1013.29 116.233  16
   3  -2 -15 785.529 112.264  30
   3   2 -15 758.676 108.514  30
   3   2 -15 820.399 105.793  26
   3   2 -15 702.741 91.6198  27
   3  -2 -15 886.543 98.3417  26
   3   2 -15 943.225 109.391  11
   3  -2 -14 6039.61 304.876  26
   3   2 -14 5689.74 312.912  26
   3  -2 -14 6263.10 312.231   4
   3   2 -14 5591.56 339.192   4
   3  -2 -14 6042.03 292.556   3
   3   2 -14 5493.36 312.659  16
   3  -2 -14 5546.83 321.192  16
   3   2 -14 5953.53 316.701  11
   3  -2 -14 5357.22 294.235  11
   3   2 -14 6262.73 307.885  27
   3  -2 -14 6019.36 293.821  27
   3   2 -13 5839.29 314.339  27
   3  -2 -13 6341.82 308.131  27
   3  -2 -13 6278.62 316.747  26
   3   2 -13 6327.62 322.421  28
   3  -2 -13 6099.15 318.986  28
   3  -2 -13 5856.90 321.451   4
   3   2 -13 5523.80 350.237   4
   3   2 -13 6066.01 313.598  29
   3  -2 -13 6385.18 310.035   3
   3  -2 -13 6117.41 315.359  11
   3   2 -13 6249.27 331.981  11
   3   2 -13 5845.77 326.784  16
   3  -2 -13 6437.16 342.634  16
   3   2 -12 386.346 91.3623  28
   3  -2 -12 317.735 92.8859  28
   3   2 -12 428.739 118.407   4
   3  -2 -12 618.474 103.098   4
   3  -2 -12 442.401 83.6773   3
   3  -2 -12 395.442 72.2742  29
   3   2 -12 337.360 82.1939  29
   3   2 -12 511.666 92.1566  27
   3  -2 -12 434.457 89.6397  26
   3  -2 -12 461.674 82.6871  27
   3  -2 -12 524.765 94.8570  11
   3  -2 -12 345.500 97.5237  12
   3   2 -12 614.342 105.030  11
   3  -2 -12 654.853 113.544  16
   3   2 -12 484.393 100.768  16
   3   2 -11 12174.4 623.486   4
   3  -2 -11 14095.4 603.394   4
   3   2 -11 13878.3 613.377  34
   3  -2 -11 14047.8 624.870  34
   3   2 -11 13307.9 597.857  11
   3  -2 -11 13950.3 591.094  11
   3  -2 -11 13111.0 578.430   3
   3  -2 -11 13685.3 585.322  26
   3  -2 -11 12855.0 566.354  29
   3   2 -11 12842.2 592.446  18
   3  -2 -11 13058.5 612.876  12
   3   2 -11 13366.5 600.276  16
   3  -2 -11 14047.0 613.751  16
   3  -2 -11 13340.9 574.667  27
   3   2 -11 13875.7 588.671  27
   3   2 -11 14403.2 593.158  28
   3  -2 -11 13317.2 587.155  28
   3   2 -11 13652.9 585.867  29
   3  -2 -10 42931.4 1673.61  31
   3   2 -10 40482.4 1646.94  31
   3  -2 -10 40926.3 1596.21  16
   3   2 -10 39725.4 1583.58  16
   3  -2 -10 40606.9 1568.69  26
   3   2 -10 41428.0 1597.69  34
   3  -2 -10 42442.0 1610.35  34
   3  -2 -10 39048.4 1572.49  28
   3   2 -10 40147.7 1569.53  29
   3   2 -10 40655.5 1573.44  28
   3   2 -10 39745.6 1582.44  11
   3   2 -10 36080.4 1606.96   4
   3  -2 -10 42600.7 1592.17   4
   3   2 -10 36922.2 1594.49   5
   3   2  -9 6580.70 338.414  34
   3  -2  -9 6154.30 341.062  34
   3  -2  -9 7524.48 399.091  31
   3   2  -9 7933.78 394.202  31
   3  -2  -8 35294.8 1437.68  31
   3   2  -8 34774.1 1422.88  31
   3   2  -7 10729.7 503.013  31
   3  -2  -7 11362.1 516.532  31
   3  -2  -7 10464.8 448.496   8
   3  -2  -6 658.477 111.067  31
   3   2  -6 751.365 107.663  31
   3  -2  -6 619.560 106.583   6
   3  -2  -6 731.868 83.3259   8
   3  -2  -5 45779.0 1760.14   6
   3  -2  -5 42131.7 1736.17  36
   3  -2  -5 46304.2 1742.92  31
   3   2  -5 45000.7 1733.28  31
   3  -2  -4 30929.7 1276.12   6
   3  -2  -4 31065.8 1253.48  36
   3   2  -4 32675.4 1250.40  31
   3  -2  -4 33287.0 1258.39  31
   3   2  -3 64929.1 2462.03  13
   3  -2  -3 63917.2 2466.03  13
   3  -2  -3 65609.8 2499.65   6
   3  -2  -3 66344.0 2471.86  36
   3   2  -2 25633.3 976.033  13
   3  -2  -2 23932.9 978.482  13
   3   2  -2 25449.8 967.794  36
   3  -2  -2 26529.7 986.870  36
   3  -2  -1 3057.95 179.495   6
   3   2  -1 2982.85 128.022  36
   3  -2   0 36317.0 1411.45   6
  -3   2  -1 7119.29 287.870  14
  -3  -2  -1 6288.70 278.525  14
   3  -2   1 6398.00 301.008   6
  -3   2  -2 8351.57 336.428  33
  -3  -2  -2 7612.32 331.215  14
  -3   2  -2 7810.56 333.445  14
  -3  -2  -2 7346.11 344.130  35
  -3  -2  -2 8411.35 335.705   2
  -3   2  -2 7906.31 334.830   2
   3  -2   2 7664.54 343.932   6
  -3  -2  -3 36779.7 1417.67   2
  -3   2  -3 36453.0 1417.55   2
  -3  -2  -3 35706.0 1430.93  35
  -3   2  -3 38246.7 1421.52  33
   3  -2   3 36750.5 1413.31   6
  -3   2  -4 76418.4 2962.48   2
  -3  -2  -4 81798.0 2965.14   2
  -3  -2  -4 73411.4 2977.22  35
  -3   2  -4 79183.2 2965.44  33
   3  -2   4 78551.5 2934.71   6
  -3   2  -5 34043.9 1289.84   2
  -3  -2  -5 30922.7 1283.90   2
  -3  -2  -5 32670.1 1279.03   7
  -3  -2  -6 83589.8 3207.73   7
  -3  -2  -6 87361.3 3229.43   2
  -3   2  -6 82266.8 3225.55   2
  -3   2  -7 155.397 84.0113   2
  -3  -2  -7 35.5106 80.7485   2
  -3   2  -8 2824.91 208.326   2
  -3  -2  -8 2226.30 193.822   2
  -3   2  -9 3861.61 221.945   4
  -3  -2  -9 3645.74 214.361   4
  -3   2  -9 3092.83 212.237  32
  -3  -2  -9 3676.13 222.025  32
  -3  -2  -9 3542.86 255.358   2
  -3   2  -9 3511.40 258.704   2
  -3   2 -10 15935.9 671.270  10
  -3   2 -10 15180.2 653.182  27
  -3   2 -10 15525.4 728.589   2
  -3  -2 -10 14071.5 713.397   2
  -3   2 -10 14487.7 660.586   1
  -3  -2 -10 14680.2 661.420   1
  -3   2 -10 14118.3 639.377  26
  -3  -2 -10 14401.4 640.876  29
  -3   2 -10 14977.9 661.287  28
  -3   2 -10 14407.4 654.690  29
  -3  -2 -10 14278.1 656.037  28
  -3   2 -10 16287.1 670.727   4
  -3  -2 -10 15286.8 658.336   4
  -3  -2 -10 14510.3 625.088  30
  -3   2 -10 14871.0 624.304  30
  -3  -2 -10 15889.6 669.765  32
  -3   2 -10 15540.4 668.187  32
  -3   2 -10 16001.0 627.541  16
  -3  -2 -10 14799.5 625.279  16
  -3   2 -11 29.0977 64.0631  26
  -3   2 -11 98.3013 89.3767  10
  -3  -2 -11-27.3475 93.2132   9
  -3   2 -11 121.935 97.2029   2
  -3   2 -11 36.9690 87.1782   1
  -3  -2 -11 156.369 89.8242   1
  -3  -2 -11 238.137 120.991   2
  -3   2 -11 57.5836 75.4348  29
  -3  -2 -11 77.7821 66.2893  29
  -3   2 -11 97.0805 87.0665  28
  -3  -2 -11 11.8227 83.0405  28
  -3   2 -11 21.5732 70.6548  27
  -3  -2 -11 80.8822 60.4120  27
  -3   2 -11-36.3131 88.0438   4
  -3  -2 -11-22.6652 73.6084   4
  -3   2 -11 87.9883 57.1734  16
  -3  -2 -11-7.75782 57.9460  16
  -3   2 -11-15.0739 61.1375  30
  -3  -2 -11 71.7600 67.4268  30
  -3  -2 -12 21146.1 858.487  30
  -3   2 -12 21674.6 854.538  30
  -3   2 -12 19824.8 867.129  26
  -3  -2 -12 19557.1 954.527   2
  -3   2 -12 20583.2 969.275   2
  -3  -2 -12 22325.8 904.673   1
  -3   2 -12 21168.0 902.046   1
  -3  -2 -12 19112.0 863.975  29
  -3  -2 -12 20427.9 893.565  28
  -3   2 -12 20291.0 896.653  28
  -3   2 -12 20050.5 886.894  29
  -3   2 -12 20293.6 882.062  27
  -3  -2 -12 19897.3 849.990  27
  -3   2 -12 22138.2 905.218  10
  -3  -2 -12 22415.6 918.234  10
  -3   2 -12 21834.3 853.273  16
  -3  -2 -12 21414.8 857.492  16
  -3  -2 -12 20518.2 888.265   4
  -3   2 -12 22006.8 904.820   4
  -3  -2 -13 13.9438 96.5206  10
  -3   2 -13 104.261 90.8875  10
  -3  -2 -13 118.907 55.5398  27
  -3   2 -13 22.2674 78.2230  27
  -3   2 -13 68.1442 70.8374  26
  -3  -2 -13 142.350 68.6761  30
  -3   2 -13 69.9737 65.7729  30
  -3  -2 -13 66.8643 65.1499  29
  -3   2 -13 131.418 80.2034  29
  -3   2 -13 22.2712 101.422   2
  -3  -2 -13 51.0121 91.5158   1
  -3   2 -13 13.3231 85.8138   1
  -3  -2 -13 21.3349 93.7525   2
  -3  -2 -13 37.2604 90.9651  28
  -3   2 -13 12.9888 90.5819  28
  -3  -2 -13 22.5112 81.8913   3
  -3  -2 -13 130.540 89.2051   4
  -3   2 -13 29.7461 108.919   3
  -3   2 -13 12.9197 90.1006   4
  -3   2 -14 9322.92 456.302  27
  -3  -2 -14 9877.16 471.753   4
  -3  -2 -14 10545.9 468.089   3
  -3  -2 -14 10644.7 447.823  30
  -3   2 -14 9499.02 435.513  30
  -3   2 -14 9619.38 447.436  26
  -3   2 -14 9230.39 473.987  10
  -3  -2 -14 9749.11 485.334  10
  -3  -2 -14 10392.5 480.422  28
  -3   2 -14 9993.05 482.948  28
  -3  -2 -14 9537.95 443.045  29
  -3   2 -14 9852.75 469.328  29
  -3   2 -15 85.9080 72.7494  29
  -3  -2 -15 71.2417 61.3070   3
  -3   2 -15 142.047 67.5177  27
  -3  -2 -15 140.708 77.9889  28
  -3   2 -15 152.421 83.4538  28
  -3   2 -16 137.066 54.5602  27
  -3   2 -16-9.03490 70.8927  28
  -3  -2 -16 73.0421 71.3619  28
  -3   2 -16 75.1020 59.2918  29
   3   3 -17 3771.11 191.677  26
   3   3 -17 3539.61 209.157   4
   3  -3 -17 3533.39 185.542  30
   3   3 -17 3783.40 185.762  30
   3   3 -16 534.683 83.5312  30
   3  -3 -16 582.323 85.2246  30
   3   3 -16 432.241 96.7393   4
   3   3 -16 510.749 77.4040   3
   3   3 -16 569.815 78.6923  27
   3   3 -16 651.511 86.0385  26
   3   3 -16 555.004 84.9905  11
   3  -3 -16 604.983 81.8162  16
   3   3 -16 557.993 78.1366  16
   3   3 -15 5985.95 303.097  26
   3  -3 -15 6120.98 306.068  30
   3   3 -15 5951.66 297.589  30
   3  -3 -15 5653.34 277.892   4
   3   3 -15 5206.49 321.588   4
   3   3 -15 5635.28 299.668   3
   3   3 -15 5623.84 289.928  27
   3   3 -15 5990.41 305.144  11
   3  -3 -15 5281.10 294.977  16
   3   3 -15 6038.60 296.148  16
   3  -3 -14 11331.9 489.586  26
   3   3 -14 11104.5 495.356  27
   3  -3 -14 11327.7 512.712  30
   3   3 -14 11177.7 502.453  30
   3  -3 -14 11054.3 487.492   4
   3   3 -14 10327.6 538.400   4
   3  -3 -14 10499.5 471.514   3
   3  -3 -14 10912.3 510.802  16
   3   3 -14 10662.0 499.227  16
   3   3 -14 10682.1 507.419  11
   3  -3 -13 2242.11 159.153  26
   3   3 -13 1935.00 152.706  29
   3  -3 -13 1911.58 143.280  27
   3  -3 -13 1830.48 167.575  12
   3   3 -13 1874.95 195.105   4
   3  -3 -13 1990.78 152.950   4
   3  -3 -13 2213.71 147.827   3
   3   3 -13 2086.94 171.666  11
   3  -3 -13 1723.39 144.273  11
   3  -3 -13 2224.21 178.794  16
   3   3 -13 1804.49 162.255  16
   3  -3 -12 34291.7 1323.85  28
   3   3 -12 34564.8 1325.34  28
   3  -3 -12 33093.4 1316.14  26
   3   3 -12 32755.7 1320.05  29
   3  -3 -12 34514.0 1308.17   3
   3  -3 -12 31723.7 1348.13  12
   3  -3 -12 32773.5 1303.04  27
   3   3 -12 30400.3 1345.81   5
   3   3 -12 30453.1 1370.18   4
   3  -3 -12 34171.7 1321.24   4
   3  -3 -12 34030.7 1348.96  16
   3   3 -12 31835.9 1328.24  16
   3  -3 -12 32876.2 1317.39  11
   3   3 -12 33528.5 1340.21  11
   3  -3 -11 1724.71 165.364  12
   3  -3 -11 1972.88 146.753   4
   3   3 -11 1525.93 161.791   5
   3  -3 -11 1862.79 170.846  34
   3   3 -11 2098.46 164.854  34
   3   3 -11 1817.95 156.799  11
   3  -3 -11 1956.64 144.877  11
   3  -3 -11 1973.46 139.468   3
   3   3 -11 1637.76 179.331   4
   3  -3 -11 1861.40 144.777  28
   3   3 -11 1937.41 144.996  29
   3   3 -11 1831.68 143.919  28
   3   3 -11 1757.96 145.629  18
   3   3 -11 1771.24 148.366  26
   3  -3 -11 1591.18 134.874  26
   3  -3 -11 1766.65 160.175  16
   3   3 -11 1507.21 142.906  16
   3  -3 -11 1672.38 128.676  27
   3  -3 -11 1774.19 123.313  29
   3   3 -10 904.137 111.968  11
   3   3 -10 885.582 100.746  27
   3  -3 -10 948.978 96.2460  26
   3   3 -10 1145.19 148.211  31
   3  -3 -10 1068.38 157.449  31
   3   3 -10 978.196 118.679  34
   3  -3 -10 1276.88 137.515  34
   3   3 -10 1056.39 108.499  29
   3  -3 -10 990.527 103.129  28
   3  -3 -10 1005.54 102.920   4
   3  -3 -10 1054.27 98.4201   3
   3   3 -10 1089.56 112.955  26
   3  -3 -10 891.196 115.504  16
   3   3 -10 901.437 105.095  16
   3   3 -10 902.715 118.918   5
   3   3 -10 998.137 102.429  28
   3  -3  -9 9364.18 489.491  31
   3   3  -9 9191.15 473.312  31
   3  -3  -9 9585.79 446.837  34
   3   3  -9 9236.22 433.387  34
   3  -3  -8 22060.5 924.485  31
   3   3  -8 20475.8 900.269  31
   3  -3  -7 4091.77 219.187   8
   3  -3  -7 4119.66 257.730  31
   3   3  -7 4376.92 251.470  31
   3  -3  -7 3695.28 249.780   6
   3  -3  -6 47431.0 1845.19   8
   3  -3  -6 49017.9 1870.98  31
   3   3  -6 47379.3 1857.16  31
   3  -3  -6 46868.0 1881.70   6
   3  -3  -5 747.489 115.079   6
   3  -3  -5 590.925 92.8994  31
   3   3  -5 490.038 80.3990  31
   3  -3  -4 65886.0 2551.14   6
   3  -3  -4 67757.1 2521.36  31
   3   3  -4 65277.7 2510.60  31
   3  -3  -4 65366.1 2523.39  36
   3  -3  -3 17015.6 709.725   6
   3   3  -3 16371.5 662.760  13
   3  -3  -3 16852.9 670.039  13
   3  -3  -3 16539.1 671.117  31
   3   3  -3 16616.3 665.151  31
   3  -3  -3 16761.6 678.653  36
   3   3  -2 7543.75 314.228  13
   3  -3  -2 7266.07 316.704  13
   3   3  -2 7616.11 300.473  33
   3  -3  -2 7728.99 330.972  36
   3  -3  -1 1526.40 128.919   6
   3  -3   0 138284. 5205.76   6
   3  -3   1 31450.5 1266.42   6
  -3  -3  -1 30803.6 1229.42  14
  -3   3  -1 34714.1 1238.36  14
  -3  -3  -2 78613.0 2842.11   2
  -3   3  -2 80291.9 2845.37   2
  -3  -3  -2 69876.1 2836.25  14
  -3   3  -2 74333.7 2841.34  14
   3  -3   2 75321.3 2864.56   6
  -3   3  -3 17421.8 685.048  33
   3  -3   3 16749.1 682.333   6
  -3   3  -3 16888.2 675.230   2
  -3  -3  -3 16121.0 672.768   2
  -3   3  -4 18238.3 742.553  33
   3  -3   4 17732.8 721.225   6
  -3  -3  -4 18696.2 734.699   2
  -3   3  -4 17492.7 731.986   2
   3  -3   5 22779.8 906.474   6
  -3  -3  -5 24012.2 950.727   2
  -3   3  -5 24209.5 952.449   2
  -3  -3  -6 9761.33 447.674   7
  -3   3  -6 10072.5 467.145   2
  -3  -3  -6 10261.5 468.749   2
  -3   3  -7 5296.94 308.666   2
  -3  -3  -7 5784.54 318.663   2
  -3   3  -8 70996.8 2819.93   2
  -3  -3  -8 73566.1 2819.53   2
  -3  -3  -9 338.309 82.1155  32
  -3   3  -9 253.999 76.4579  32
  -3   3  -9 219.248 76.1671   5
  -3   3  -9 314.390 75.3609   4
  -3  -3  -9 257.781 71.5357   4
  -3  -3  -9 319.929 96.1021   2
  -3  -3  -9 206.088 72.0067   1
  -3   3  -9 277.348 99.9169   2
  -3   3  -9 180.414 75.9178   1
  -3   3 -10 38512.2 1499.42   4
  -3  -3 -10 39254.1 1490.02   4
  -3   3 -10 37964.0 1501.28  10
  -3  -3 -10 37319.8 1516.09   9
  -3  -3 -10 38130.3 1561.30   2
  -3   3 -10 36201.9 1496.59   1
  -3  -3 -10 38790.4 1499.47   1
  -3   3 -10 36828.7 1562.52   2
  -3   3 -10 36035.6 1486.61  27
  -3   3 -10 36732.8 1453.74  16
  -3  -3 -10 37484.4 1459.43  16
  -3  -3 -10 40744.9 1507.20  32
  -3   3 -10 38981.0 1504.91  32
  -3   3 -10 36780.8 1483.47  26
  -3  -3 -10 36012.4 1492.83  28
  -3   3 -10 37338.7 1497.15  28
  -3   3 -10 35832.4 1491.48  29
  -3  -3 -10 34919.2 1467.96  29
  -3  -3 -10 37905.4 1462.84  30
  -3   3 -10 37779.6 1457.19  30
  -3   3 -11 294.781 81.3517  26
  -3  -3 -11 558.100 85.7889  29
  -3   3 -11 619.080 106.780  29
  -3   3 -11 611.452 134.812   2
  -3  -3 -11 629.662 137.480   2
  -3   3 -11 432.079 104.003   1
  -3  -3 -11 405.248 104.497   1
  -3   3 -11 450.538 104.677  28
  -3  -3 -11 727.249 107.108  28
  -3   3 -11 620.341 103.122  27
  -3   3 -11 410.327 109.878  10
  -3  -3 -11 621.595 125.560   9
  -3   3 -11 503.900 109.477   4
  -3  -3 -11 430.870 99.5631   3
  -3  -3 -11 463.799 95.3447   4
  -3  -3 -11 513.543 88.6618  30
  -3   3 -11 518.628 81.4691  30
  -3   3 -11 562.182 75.7858  16
  -3  -3 -11 538.916 81.2074  16
  -3  -3 -12 1138.87 125.696   3
  -3   3 -12 1251.38 145.569   4
  -3  -3 -12 1117.33 124.044   4
  -3  -3 -12 888.078 145.748  10
  -3  -3 -12 918.685 141.741   9
  -3   3 -12 1181.00 149.491  10
  -3   3 -12 1045.94 135.228   1
  -3   3 -12 779.582 148.303   2
  -3  -3 -12 1325.54 175.143   2
  -3  -3 -12 960.741 135.052   1
  -3   3 -12 1256.96 146.756  28
  -3  -3 -12 854.905 125.833  28
  -3   3 -12 1068.85 131.250  27
  -3   3 -12 993.357 137.294  29
  -3  -3 -12 1005.35 111.774  29
  -3   3 -12 1019.19 122.100  26
  -3  -3 -12 1233.77 117.616  30
  -3   3 -12 1111.52 106.267  30
  -3   3 -13 2236.93 239.818   2
  -3   3 -13 2448.12 198.038   1
  -3  -3 -13 2357.92 193.908   1
  -3  -3 -13 2415.90 235.695   2
  -3   3 -13 2417.25 198.761  28
  -3  -3 -13 2327.86 165.785  29
  -3  -3 -13 2494.61 195.236  28
  -3   3 -13 2548.87 194.694  29
  -3   3 -13 2746.64 188.121  26
  -3   3 -13 2317.74 194.371   4
  -3  -3 -13 2636.82 190.591   4
  -3  -3 -13 2558.53 185.161   3
  -3   3 -13 2503.95 190.655  27
  -3   3 -13 2541.41 162.469  30
  -3  -3 -13 2717.51 174.405  30
  -3   3 -13 2081.60 194.185  10
  -3  -3 -13 2530.58 215.759  10
  -3   3 -14 24901.0 1021.97  28
  -3  -3 -14 22654.3 967.180  29
  -3  -3 -14 23830.6 1008.13  28
  -3   3 -14 23769.9 1011.19  29
  -3   3 -14 24140.8 993.552  26
  -3   3 -14 25968.0 1023.34   4
  -3  -3 -14 24861.3 1034.09  10
  -3   3 -14 23451.9 1002.54  27
  -3  -3 -14 25471.2 999.769   3
  -3   3 -14 23427.7 1033.01   3
  -3   3 -14 24063.6 970.658  30
  -3  -3 -14 25663.6 983.150  30
  -3   3 -15 734.728 101.150  27
  -3   3 -15 742.828 89.4645  26
  -3  -3 -15 776.855 116.106  10
  -3   3 -15 705.198 106.286   4
  -3   3 -15 505.525 98.4623  29
  -3  -3 -15 807.879 108.382  28
  -3   3 -15 786.950 115.042  28
  -3   3 -16 14173.0 616.015   4
  -3   3 -16 14222.9 615.118  29
  -3  -3 -16 14663.6 614.180  28
  -3   3 -16 15033.5 627.923  28
  -3   3 -16 14596.6 608.905  27
   3   4 -17 178.764 56.2402  26
   3   4 -17 104.529 65.3393   4
   3  -4 -17 50.2186 42.3164  30
   3   4 -17 148.469 43.5747  30
   3   4 -16 14747.6 599.963  30
   3  -4 -16 15259.2 606.302  30
   3   4 -16 15317.2 599.173  16
   3  -4 -16 14818.3 603.074  16
   3   4 -16 13080.3 603.715   3
   3   4 -16 14721.5 616.251  11
   3   4 -16 14214.3 600.319  27
   3   4 -16 13256.3 634.225   4
   3   4 -15 1336.31 129.347  11
   3   4 -15 1219.82 113.489  16
   3  -4 -15 1114.84 116.299  16
   3  -4 -15 1188.81 117.658  30
   3   4 -15 1340.43 115.516  30
   3   4 -15 1229.75 149.687   4
   3   4 -14 1308.16 140.812  11
   3  -4 -14 1241.78 133.841  30
   3   4 -14 1447.75 132.444  30
   3  -4 -14 1131.03 103.982   4
   3   4 -14 1188.32 123.963  16
   3  -4 -14 1429.22 136.400  16
   3   4 -13 1672.63 145.278  29
   3  -4 -13 1449.35 159.594  12
   3  -4 -13 1688.98 135.714  26
   3   4 -13 1641.99 158.954  11
   3   4 -13 1928.17 194.206   4
   3  -4 -13 1974.63 133.803   3
   3  -4 -13 1649.70 158.888  16
   3   4 -13 1746.53 150.221  16
   3  -4 -13 1748.94 132.865   4
   3   4 -13 1779.31 169.930   5
   3  -4 -12 11997.3 517.185  27
   3   4 -12 11517.1 538.273  27
   3   4 -12 11765.0 537.490  29
   3  -4 -12 12413.3 579.630  12
   3   4 -12 12346.9 538.816  28
   3  -4 -12 12804.3 539.951  28
   3   4 -12 12119.7 558.347  11
   3  -4 -12 11546.3 527.718  11
   3   4 -12 12596.9 555.619  26
   3  -4 -12 11944.7 529.900  26
   3  -4 -12 12171.3 517.391   3
   3   4 -12 11901.4 577.369   5
   3  -4 -12 12068.8 525.142   4
   3  -4 -12 11349.8 553.924  16
   3   4 -12 11689.6 542.403  16
   3  -4 -11 5283.55 260.113  27
   3   4 -11 5473.63 281.804  27
   3  -4 -11 5004.52 257.561   3
   3  -4 -11 4994.52 310.826  12
   3  -4 -11 5232.75 273.829  28
   3   4 -11 5224.60 274.983  28
   3   4 -11 5027.07 292.475  11
   3  -4 -11 5112.12 272.125  11
   3  -4 -11 5044.49 267.416  26
   3   4 -11 5433.83 289.725  26
   3  -4 -11 5465.99 298.507  16
   3   4 -11 5157.03 283.375  16
   3  -4 -11 5184.25 265.314   4
   3   4 -11 4974.03 312.162   5
   3   4 -10 34825.8 1378.21  27
   3  -4 -10 33723.9 1368.30  11
   3   4 -10 35338.1 1394.68  11
   3  -4 -10 33569.8 1392.31  16
   3   4 -10 34316.6 1380.04  16
   3  -4 -10 35314.1 1357.22   3
   3  -4 -10 35004.0 1370.59  28
   3   4 -10 35738.0 1373.64  28
   3   4 -10 34789.2 1386.47  26
   3  -4 -10 35881.7 1368.10  26
   3   4 -10 33105.8 1386.92  34
   3  -4 -10 36920.9 1477.04  31
   3   4 -10 36116.2 1448.92  31
   3  -4 -10 34657.5 1406.57  34
   3   4 -10 33703.1 1414.98   5
   3  -4 -10 35597.1 1366.77   4
   3  -4 -10 33357.3 1417.32  12
   3   4  -9 1125.40 116.165  34
   3  -4  -9 1318.20 133.821  34
   3   4  -9 1390.52 144.589  31
   3  -4  -9 1407.19 161.814  31
   3  -4  -8 44742.1 1779.20   6
   3   4  -8 46131.2 1774.45  31
   3  -4  -8 46100.1 1794.17  31
   3  -4  -8 42463.0 1731.78   8
   3  -4  -7 8439.44 444.539   6
   3  -4  -7 9272.38 441.479  31
   3   4  -7 8959.08 423.271  31
   3  -4  -7 8417.92 410.294   8
   3  -4  -6 1793.88 178.090   6
   3  -4  -6 1750.71 156.708  31
   3   4  -6 1855.16 150.475  31
   3  -4  -6 1605.18 143.833   8
   3  -4  -5 9008.10 459.655   6
   3   4  -5 9432.83 420.067  31
   3  -4  -5 9034.48 426.477  31
   3  -4  -5 9672.66 436.537   8
   3  -4  -4 42386.9 1668.88  31
   3   4  -4 43486.1 1660.64  31
   3  -4  -4 43709.2 1714.18   6
   3   4  -3 80.7463 42.0629  31
   3  -4  -3 72.3069 44.9870  31
   3  -4  -3 83.3408 73.2379   6
   3   4  -3 110.091 31.6716  33
   3   4  -2 124175. 4721.57  13
   3  -4  -2 126052. 4727.42  13
   3   4  -2 128144. 4714.32  33
   3  -4  -1 2924.56 188.745   6
   3  -4   0 74364.2 2847.55   6
  -3   4  -1 56805.9 2030.88  14
  -3  -4  -1 51242.9 2022.83  14
   3  -4   2 35542.9 1475.96   6
  -3   4  -2 38672.3 1445.31   2
  -3  -4  -2 38047.5 1441.46   2
   3  -4   3 185.238 60.4974   6
  -3   4  -3 185.499 61.7934  33
  -3   4  -3 122.102 48.2757   2
  -3  -4  -3 214.437 53.6239   2
  -3   4  -4 43542.3 1686.06  33
   3  -4   4 42454.7 1670.16   6
  -3  -4  -4 43149.6 1666.35   2
  -3   4  -4 43309.5 1668.48   2
  -3   4  -5 950.725 118.314  33
   3  -4   5 934.014 94.6811   6
  -3   4  -5 805.550 105.382   2
  -3  -4  -5 1042.46 114.262   2
  -3   4  -6 38544.1 1534.98   2
  -3  -4  -6 39731.4 1537.43   2
  -3  -4  -6 37944.2 1517.46   7
  -3  -4  -7 4268.86 264.773   2
  -3   4  -7 4675.56 274.995   2
  -3  -4  -7 4259.61 239.169   7
  -3  -4  -8 4721.21 295.889   2
  -3   4  -8 4822.63 297.136   2
  -3   4  -9 16612.8 720.103   5
  -3   4  -9 15548.4 695.687   4
  -3  -4  -9 16469.3 686.376   4
  -3  -4  -9 16542.5 701.455  32
  -3   4  -9 16263.1 701.375  32
  -3  -4  -9 17060.6 758.423   2
  -3   4  -9 15512.8 696.184   1
  -3  -4  -9 16621.9 700.019   1
  -3   4  -9 15682.3 750.724   2
  -3  -4 -10 23969.9 1036.14  28
  -3   4 -10 24691.5 1042.42  28
  -3   4 -10 25975.6 1053.07  10
  -3  -4 -10 26180.9 1026.76   3
  -3   4 -10 26007.9 1044.99   4
  -3   4 -10 26068.0 1066.97   5
  -3  -4 -10 26744.9 1031.78   4
  -3  -4 -10 26236.0 1106.94   2
  -3   4 -10 24824.0 1044.61   1
  -3  -4 -10 24561.0 1039.27   1
  -3   4 -10 25096.7 1110.09   2
  -3   4 -10 24034.4 1036.87  27
  -3   4 -10 23693.8 1034.06  26
  -3  -4 -10 25817.1 1069.87   9
  -3   4 -10 25363.5 1001.47  16
  -3  -4 -10 25652.7 1007.05  16
  -3  -4 -10 25178.4 1008.36  30
  -3   4 -10 24361.4 1000.27  30
  -3   4 -11 625.094 95.9289  11
  -3   4 -11 496.771 108.874   4
  -3  -4 -11 699.235 97.9164   3
  -3  -4 -11 626.015 99.4426   4
  -3   4 -11 781.805 129.899  10
  -3  -4 -11 471.192 117.821   9
  -3   4 -11 366.484 122.770   2
  -3  -4 -11 523.968 131.313   2
  -3  -4 -11 646.011 116.915   1
  -3   4 -11 554.020 103.625   1
  -3   4 -11 729.024 114.043  28
  -3  -4 -11 623.795 106.900  28
  -3   4 -11 725.836 84.5959  16
  -3  -4 -11 755.159 90.4369  16
  -3   4 -11 565.938 107.163  27
  -3   4 -11 674.425 108.020  26
  -3  -4 -11 696.160 94.2534  30
  -3   4 -11 645.412 85.7786  30
  -3   4 -12 30707.1 1219.00  10
  -3  -4 -12 29836.8 1182.14   3
  -3  -4 -12 31481.5 1192.65   4
  -3   4 -12 30718.5 1208.70   4
  -3   4 -12 28971.9 1200.47  27
  -3   4 -12 27979.2 1191.88  26
  -3   4 -12 27712.5 1275.29   2
  -3   4 -12 28600.4 1206.51   1
  -3  -4 -12 29717.3 1200.91   1
  -3  -4 -12 28450.0 1265.60   2
  -3  -4 -12 28830.0 1225.14   9
  -3  -4 -12 30511.6 1166.78  30
  -3   4 -12 28150.4 1152.46  30
  -3  -4 -12 28639.4 1197.92  28
  -3   4 -12 29434.6 1206.52  28
  -3  -4 -12 26944.3 1157.83  29
  -3  -4 -13 973.809 113.479   3
  -3   4 -13 964.655 129.174   4
  -3  -4 -13 920.951 144.712  10
  -3  -4 -13 933.091 131.449   1
  -3   4 -13 719.675 148.288   2
  -3   4 -13 545.251 111.704   1
  -3  -4 -13 765.578 144.675   2
  -3   4 -13 821.309 93.0270  30
  -3  -4 -13 897.589 102.755  30
  -3   4 -13 765.909 121.080  29
  -3  -4 -13 683.279 116.478  28
  -3   4 -13 679.856 121.388  28
  -3   4 -13 870.932 118.551  26
  -3   4 -13 895.482 129.701  27
  -3   4 -14 7224.38 370.816   4
  -3   4 -14 6364.72 384.758   3
  -3   4 -14 7627.66 375.092  27
  -3   4 -14 7278.68 375.010  29
  -3  -4 -14 6792.19 360.690  28
  -3   4 -14 6833.65 371.054  28
  -3   4 -14 7512.05 364.818  26
  -3  -4 -14 7537.98 395.291  10
  -3   4 -15 2887.66 184.781   4
  -3   4 -15 2428.19 179.747  27
  -3   4 -15 2587.56 198.974   3
  -3   4 -15 2657.69 186.167  29
  -3  -4 -15 2555.14 174.735  28
  -3   4 -15 2909.10 192.000  28
  -3  -4 -15 2259.88 190.954  10
  -3   4 -15 2529.58 171.065  26
  -3   4 -16 1448.12 128.217  29
  -3  -4 -16 1617.66 120.019  28
  -3   4 -16 1528.95 127.446  28
  -3   4 -16 1496.96 126.227  27
  -3   4 -16 1465.04 121.068   4
   3   5 -17 1820.14 140.951   4
   3  -5 -17 2222.43 114.683  30
   3   5 -17 2101.79 112.763  30
   3  -5 -16 1341.12 100.366  16
   3   5 -16 1366.34 96.9143  16
   3   5 -16 1114.96 112.680   3
   3   5 -16 1201.98 115.236  11
   3   5 -16 1165.81 98.0772  30
   3  -5 -16 1382.13 103.529  30
   3   5 -15 318.635 69.0917  16
   3  -5 -15 340.515 76.3463  16
   3   5 -15 470.032 97.6857  11
   3  -5 -15 408.195 76.5492  30
   3   5 -15 320.135 72.4053  30
   3  -5 -14 12185.0 530.432  30
   3   5 -14 11826.6 518.769  30
   3   5 -14 11237.2 551.521   5
   3   5 -14 11816.1 518.266  16
   3  -5 -14 12084.1 529.369  16
   3   5 -14 11492.2 521.764  27
   3   5 -14 11429.2 531.104  26
   3   5 -14 11644.8 541.729  11
   3   5 -13 795.292 132.177   5
   3   5 -13 669.618 100.928  16
   3  -5 -13 745.636 113.638  16
   3  -5 -13 822.504 129.772  12
   3   5 -13 626.065 113.356  11
   3   5 -13 753.747 102.909  27
   3   5 -13 728.042 109.303  26
   3   5 -12 25125.4 1013.06  26
   3   5 -12 23292.2 1040.09   5
   3  -5 -12 24143.2 1011.89  16
   3   5 -12 24036.1 993.924  16
   3   5 -12 23988.5 998.308  27
   3  -5 -12 24734.0 967.622   3
   3  -5 -12 22989.2 1034.77  12
   3   5 -12 24992.2 1020.51  11
   3   5 -11 6619.39 353.593  11
   3  -5 -11 7152.47 330.181  28
   3   5 -11 7065.09 331.949  28
   3   5 -11 6518.06 333.295  27
   3  -5 -11 6641.68 308.526   3
   3  -5 -11 6476.78 344.937  16
   3   5 -11 6263.43 331.935  16
   3  -5 -11 6398.02 375.453  12
   3   5 -11 7104.30 382.398   5
   3  -5 -11 6252.42 316.997  26
   3   5 -11 6492.23 342.133  26
   3   5 -10 652.770 105.506  11
   3  -5 -10 535.901 117.095  12
   3  -5 -10 644.036 81.5188  11
   3   5 -10 547.891 88.7239  27
   3  -5 -10 619.257 70.0668  27
   3  -5 -10 511.143 74.5660  26
   3  -5 -10 480.618 99.6613  16
   3   5 -10 539.532 88.4092  16
   3   5 -10 698.283 99.0383  26
   3  -5 -10 701.457 90.6680  28
   3   5 -10 697.589 85.8096  28
   3   5 -10 588.360 95.6612  34
   3  -5 -10 620.836 107.886  34
   3   5 -10 481.381 109.470   5
   3   5 -10 605.512 89.6225  29
   3   5  -9 14867.8 665.208  31
   3  -5  -9 14480.3 682.125  31
   3   5  -9 14904.5 623.774  34
   3  -5  -9 13650.2 630.822  34
   3  -5  -8 25785.8 1136.40   6
   3  -5  -8 27136.3 1107.29   8
   3   5  -8 27521.2 1119.70  31
   3  -5  -8 27151.0 1138.11  31
   3  -5  -7 978.436 121.952   8
   3  -5  -7 1110.70 146.237   6
   3  -5  -7 922.278 121.127  31
   3   5  -7 809.786 109.473  31
   3  -5  -6 38986.0 1572.86   6
   3   5  -6 38178.7 1515.55  31
   3  -5  -6 37822.6 1528.81  31
   3  -5  -6 39697.8 1545.44   8
   3  -5  -6 38039.0 1543.87  36
   3  -5  -5 6960.84 373.940   6
   3   5  -5 6499.14 317.305  31
   3  -5  -5 6554.94 328.630  31
   3  -5  -5 6624.33 347.657   8
   3  -5  -5 6788.12 348.172  36
   3  -5  -4 43806.4 1654.21  36
   3  -5  -4 43188.4 1685.90   6
   3   5  -4 41722.5 1614.44  33
   3   5  -4 41368.7 1620.59  31
   3  -5  -4 41469.6 1630.86  31
   3  -5  -3 34031.3 1289.38  36
   3  -5  -3 31470.7 1321.95   6
   3   5  -3 32130.8 1252.25  33
   3   5  -3 32390.6 1257.75  31
   3  -5  -3 33082.0 1267.14  31
   3   5  -2 765.465 61.2609  13
   3  -5  -2 747.051 65.5922  13
   3  -5  -2 782.791 85.1902  36
   3   5  -1 33268.3 1268.31  13
   3  -5  -1 33671.6 1272.23  13
   3  -5   0 47728.1 1780.36  35
  -3   5  -1 2087.23 112.296  14
  -3  -5  -1 2166.65 110.326  14
  -3   5  -2 40955.6 1515.68   2
  -3  -5  -2 38964.7 1511.47   2
  -3  -5  -2 37887.4 1585.91  35
  -3   5  -3 7145.35 309.665   2
  -3  -5  -3 6620.87 304.287   2
  -3  -5  -3 6704.54 365.223  35
   3  -5   4 30011.1 1228.56   6
  -3  -5  -4 30798.2 1268.64  35
  -3   5  -4 31266.1 1242.37  33
  -3   5  -4 29987.5 1209.37   2
  -3  -5  -4 31607.8 1209.47   2
  -3   5  -5 16114.1 666.467   2
  -3  -5  -5 15825.6 664.152   2
  -3   5  -5 15651.9 694.239  33
  -3  -5  -5 15480.0 720.062  35
   3  -5   5 15045.7 659.260   6
  -3   5  -6 32455.0 1282.74  33
  -3   5  -6 29625.5 1248.77   2
  -3  -5  -6 31260.7 1248.54   2
  -3  -5  -7 765.266 100.022   7
  -3  -5  -7 863.299 117.700   2
  -3   5  -7 994.845 122.663   2
  -3   5  -8 33809.1 1436.69   5
  -3   5  -8 36398.6 1419.49   4
  -3  -5  -8 35718.8 1402.09   3
  -3   5  -8 37507.6 1476.37   2
  -3  -5  -8 36655.1 1467.30   2
  -3  -5  -9 523.984 91.9094  32
  -3   5  -9 558.303 96.3454  32
  -3   5  -9 399.165 97.8473   5
  -3  -5  -9 541.478 80.0774   4
  -3  -5  -9 549.950 82.4072   3
  -3   5  -9 528.635 92.1665   4
  -3   5  -9 419.821 93.7623  29
  -3  -5  -9 389.546 87.1592   1
  -3  -5  -9 621.720 119.706   2
  -3   5  -9 433.271 115.945   2
  -3   5  -9 529.965 87.7111   1
  -3  -5 -10 16379.1 717.580  28
  -3   5 -10 16279.6 725.662  29
  -3   5 -10 15551.7 716.826  28
  -3  -5 -10 16893.4 755.433   9
  -3  -5 -10 18909.3 792.806   2
  -3   5 -10 15854.4 775.498   2
  -3   5 -10 16605.5 724.022   1
  -3  -5 -10 17480.5 722.281   1
  -3   5 -10 14929.3 713.499  27
  -3   5 -10 15930.2 721.094  26
  -3   5 -10 16767.6 718.871   4
  -3   5 -10 16718.8 747.377   5
  -3  -5 -10 17505.9 705.843   4
  -3  -5 -10 16540.6 699.649   3
  -3   5 -10 16078.7 731.388  10
  -3   5 -10 16578.4 679.739  30
  -3  -5 -10 16716.4 686.696  30
  -3  -5 -10 16863.1 685.381  16
  -3   5 -10 16443.4 678.540  16
  -3   5 -11 7225.83 403.563  10
  -3  -5 -11 8162.86 376.007   3
  -3  -5 -11 8293.12 380.392   4
  -3   5 -11 8382.53 400.581   4
  -3  -5 -11 8116.38 397.680   1
  -3   5 -11 7787.88 459.329   2
  -3  -5 -11 6936.13 435.446   2
  -3   5 -11 7700.52 397.282   1
  -3   5 -11 7499.66 393.875  27
  -3   5 -11 7530.21 395.334  26
  -3  -5 -11 7656.15 424.823   9
  -3  -5 -11 7666.26 389.895  28
  -3   5 -11 7008.79 389.960  28
  -3   5 -11 7758.56 402.505  29
  -3   5 -11 7429.87 351.254  30
  -3  -5 -11 7575.45 360.687  30
  -3   5 -12 154.779 73.8254  11
  -3  -5 -12 237.931 78.3107   3
  -3   5 -12 214.989 89.4425   4
  -3   5 -12 212.528 115.252   2
  -3   5 -12 178.649 95.5242   1
  -3  -5 -12 176.868 89.4246   1
  -3  -5 -12 314.473 110.433   2
  -3  -5 -12 206.568 88.6555  28
  -3   5 -12 286.667 105.594  28
  -3   5 -12 101.546 79.8792  27
  -3  -5 -12 94.2809 104.827   9
  -3   5 -12 241.341 84.8340  26
  -3  -5 -12 170.395 69.6193  30
  -3   5 -12 136.320 63.4090  30
  -3  -5 -13 8009.77 464.464   9
  -3  -5 -13 9641.96 454.721   1
  -3   5 -13 9340.02 462.803   1
  -3   5 -13 9187.61 458.182  26
  -3   5 -13 9388.09 433.334  11
  -3  -5 -13 9714.62 489.538  10
  -3  -5 -13 9231.22 448.066  28
  -3   5 -13 9297.18 459.431  28
  -3   5 -13 8824.71 453.837  27
  -3  -5 -13 9470.32 421.935  30
  -3   5 -13 9557.53 412.461  30
  -3   5 -13 8907.77 448.319   4
  -3   5 -14 13882.4 590.776  26
  -3   5 -14 12653.5 582.185  28
  -3  -5 -14 12301.2 567.173  28
  -3  -5 -14 12413.5 606.801  10
  -3   5 -14 12330.6 585.222  27
  -3   5 -14 13518.7 583.200   4
  -3  -5 -15 264.745 76.1625  28
  -3   5 -15 173.141 80.5636  28
  -3   5 -15 299.225 93.5691  29
  -3   5 -15 238.793 77.3877  26
  -3   5 -15 265.257 89.6686  27
  -3  -5 -15 127.699 92.5035  10
  -3   5 -15 210.906 90.6903   3
  -3   5 -15 345.040 82.7628   4
  -3   5 -16 18021.8 708.074  29
  -3   5 -16 16078.2 688.462   4
  -3   5 -16 15779.4 703.625   3
  -3   5 -16 17774.3 714.859  27
  -3   5 -17 3276.70 176.721  27
   3   6 -16 8264.94 379.894  11
   3   6 -16 7816.05 353.540  27
   3   6 -16 8033.26 377.177   3
   3   6 -16 7894.61 339.454  30
   3  -6 -16 7937.82 340.374  30
   3   6 -15 2679.12 158.034  16
   3  -6 -15 2891.26 165.703  16
   3  -6 -15 2747.65 165.545  30
   3   6 -15 2548.61 157.933  30
   3   6 -15 3003.59 184.676  26
   3   6 -15 2902.71 175.904  27
   3   6 -15 2801.14 192.344  11
   3   6 -14 4463.31 293.907   5
   3   6 -14 5396.62 319.237   4
   3   6 -14 4619.09 250.752  16
   3  -6 -14 4651.85 257.478  16
   3  -6 -14 5105.39 263.673  30
   3   6 -14 4941.46 256.619  30
   3   6 -14 4952.78 275.684  26
   3   6 -14 5034.20 266.778  27
   3   6 -14 5554.39 296.580  11
   3   6 -13 11201.2 515.279  27
   3   6 -13 11594.8 564.660   5
   3   6 -13 11459.4 571.348   4
   3   6 -13 11473.7 504.401  16
   3  -6 -13 11567.8 516.834  16
   3   6 -13 11232.3 504.481  30
   3  -6 -13 11319.9 515.592  30
   3   6 -13 11634.9 517.976  29
   3   6 -13 11315.2 528.634  26
   3  -6 -13 10424.9 547.920  12
   3   6 -13 12039.5 544.185  11
   3   6 -12 5186.81 282.977  27
   3  -6 -12 4828.62 284.407  16
   3   6 -12 5231.77 275.957  16
   3   6 -12 5281.82 287.240  29
   3   6 -12 5155.10 292.966  26
   3  -6 -12 5499.53 332.757  12
   3   6 -12 5192.39 327.029   5
   3   6 -12 5330.21 335.542   4
   3   6 -12 4885.77 298.887  11
   3   6 -11 156.213 98.9429   4
   3  -6 -11 63.1696 76.1971  16
   3   6 -11 44.8820 75.6576  16
   3   6 -11 131.929 80.6338  26
   3   6 -11 172.036 72.8767  29
   3   6 -11 146.557 71.2157  27
   3   6 -11 202.262 88.3919  11
   3  -6 -11 185.702 109.563  12
   3   6 -11 184.891 101.846   5
   3   6 -10 10830.7 491.571  29
   3  -6 -10 11922.0 483.642  28
   3   6 -10 10935.4 482.376  28
   3   6 -10 11138.2 496.087  27
   3  -6 -10 10442.8 540.447  12
   3   6 -10 11278.4 506.649  26
   3   6 -10 10067.1 531.751   5
   3  -6 -10 10644.5 500.796  16
   3   6 -10 10633.2 486.625  16
   3   6  -9 6948.02 329.344  29
   3   6  -9 6938.39 336.630  34
   3  -6  -9 7363.10 395.469  31
   3  -6  -9 6305.05 341.137  34
   3   6  -9 7206.78 376.742  31
   3   6  -9 7211.95 342.560  26
   3  -6  -9 6058.83 366.750  12
   3   6  -9 6647.70 328.808  27
   3  -6  -8 32500.3 1344.31   8
   3  -6  -8 33586.2 1350.19  31
   3   6  -8 34080.5 1333.32  31
   3  -6  -8 30161.5 1367.93   6
   3  -6  -7 9258.07 451.412   8
   3   6  -7 8925.79 418.209  31
   3  -6  -7 7885.47 423.142  31
   3  -6  -7 8592.81 466.556   6
   3  -6  -6 3131.74 224.333   8
   3   6  -6 2958.20 188.724  31
   3  -6  -6 3076.17 199.614  31
   3  -6  -6 3010.98 219.078  36
   3  -6  -6 2722.27 232.785   6
   3  -6  -5 19330.3 810.388   8
   3   6  -5 18810.2 755.047  31
   3  -6  -5 17481.2 760.718  31
   3  -6  -5 17841.0 818.638   6
   3  -6  -5 18449.8 793.700  36
   3   6  -4 32454.0 1267.60  33
   3  -6  -4 31533.3 1323.83   8
   3   6  -4 32833.8 1267.23  31
   3  -6  -4 31544.3 1273.91  31
   3  -6  -4 33196.2 1349.76   6
   3  -6  -4 34038.6 1310.24  36
   3  -6  -3 77.9297 48.8348  31
   3   6  -3 100.035 44.8343  31
   3  -6  -3 67.3023 100.578   6
   3   6  -3 124.017 43.9588  33
   3  -6  -3 156.555 78.9484  36
   3  -6  -2 28115.7 1062.49  31
   3   6  -2 27389.1 1055.59  31
   3  -6  -2 26429.0 1090.46  36
   3   6  -1 25571.6 1000.11  13
   3  -6  -1 26720.8 1006.12  13
   3  -6  -1 26523.0 997.780  35
  -3  -6   0 6687.16 279.063  14
  -3   6   0 7063.98 284.269  14
   3  -6   0 6842.06 270.169  35
  -3   6  -1 36865.4 1332.42   2
  -3  -6  -1 35542.8 1327.31   2
  -3  -6  -1 32635.6 1324.98  14
  -3   6  -2 269.165 50.1594   2
  -3  -6  -2 157.053 41.9680   2
  -3  -6  -2 316.815 111.099  35
  -3  -6  -3 11639.2 577.121  35
  -3   6  -3 12402.8 506.102   2
  -3  -6  -3 11928.0 500.952   2
  -3  -6  -4 30889.5 1285.02  35
  -3   6  -4 30271.6 1257.53  33
  -3  -6  -4 30722.4 1206.04   2
  -3   6  -4 30673.7 1209.44   2
  -3   6  -5 6555.42 333.021   2
  -3  -6  -5 7079.97 334.361   2
   3  -6   5 6730.27 350.563   6
   3  -6   5 6368.39 325.673   8
  -3  -6  -5 6702.07 400.149  35
  -3   6  -5 7535.89 384.608  33
  -3   6  -6 52748.8 2069.07  33
  -3   6  -6 49008.0 2015.56   2
  -3  -6  -6 52224.2 2013.59   2
  -3  -6  -6 54130.7 2109.15  35
  -3  -6  -7 22075.7 918.348   7
  -3  -6  -7 21637.2 927.064   2
  -3   6  -7 22270.0 937.136   2
  -3   6  -8 4229.49 262.882   5
  -3   6  -8 4016.24 240.784   4
  -3  -6  -8 4721.85 236.500   3
  -3   6  -8 4190.80 248.279  32
  -3  -6  -8 4292.08 243.435  32
  -3   6  -8 4669.20 249.893   1
  -3  -6  -8 5075.21 250.748   1
  -3   6  -8 5033.60 294.540   2
  -3  -6  -8 4313.10 275.994   2
  -3  -6  -9 40884.2 1601.76  28
  -3   6  -9 40245.4 1606.23  28
  -3   6  -9 40713.4 1618.16  29
  -3  -6  -9 40700.8 1569.93  16
  -3   6  -9 40143.6 1633.45   5
  -3   6  -9 41275.5 1605.11   4
  -3   6  -9 38070.2 1606.47  27
  -3  -6  -9 38762.5 1568.73  30
  -3   6  -9 40060.2 1563.53  30
  -3   6  -9 40499.0 1665.02   2
  -3  -6  -9 40804.2 1656.79   2
  -3   6  -9 41490.3 1610.21   1
  -3  -6  -9 43984.1 1608.23   1
  -3  -6  -9 42008.2 1586.92   3
  -3  -6 -10 16437.0 674.332   3
  -3   6 -10 15863.5 692.694   4
  -3   6 -10 16082.9 726.942   5
  -3  -6 -10 16151.6 739.272   9
  -3   6 -10 15652.5 650.880  30
  -3  -6 -10 15824.6 658.845  30
  -3  -6 -10 16537.1 693.704   1
  -3   6 -10 15936.2 757.227   2
  -3  -6 -10 16762.4 753.140   2
  -3   6 -10 15295.3 692.877   1
  -3  -6 -10 15468.5 687.209  28
  -3   6 -10 15077.6 699.338  29
  -3   6 -10 15648.5 695.291  28
  -3   6 -11 6684.23 360.899  29
  -3   6 -11 6742.08 354.306  28
  -3  -6 -11 6137.48 338.294  28
  -3  -6 -11 6289.56 385.165   9
  -3   6 -11 6233.95 340.071   4
  -3   6 -11 6713.85 307.887  30
  -3  -6 -11 6470.09 313.993  30
  -3   6 -11 6472.78 362.660  26
  -3   6 -11 6264.48 348.183   1
  -3  -6 -11 6449.51 398.250   2
  -3   6 -11 6196.01 399.003   2
  -3  -6 -11 7102.66 351.388   1
  -3   6 -12 25649.8 1039.01  28
  -3  -6 -12 24950.6 1024.74  28
  -3   6 -12 25311.3 1049.69  29
  -3  -6 -12 24438.8 1072.36   9
  -3   6 -12 24826.2 1030.09   4
  -3  -6 -12 24910.9 995.247  30
  -3   6 -12 24376.7 985.690  30
  -3   6 -12 23730.8 1024.35  11
  -3   6 -12 22344.3 1093.85   2
  -3  -6 -12 25484.1 1096.11   2
  -3   6 -12 25009.4 1040.15   1
  -3  -6 -12 26209.2 1032.64   1
  -3   6 -12 24182.2 1050.07  26
  -3   6 -13 5927.29 330.482  26
  -3   6 -13 5368.45 297.001  11
  -3   6 -13 5246.94 315.442  27
  -3  -6 -13 4925.16 328.115   9
  -3   6 -13 5550.56 302.846   4
  -3   6 -13 5470.98 309.222  28
  -3   6 -13 5501.47 317.174  29
  -3  -6 -13 5948.18 303.442  28
  -3  -6 -14 5539.70 293.717  28
  -3   6 -14 5677.20 306.324  28
  -3   6 -14 5692.11 320.314  29
  -3   6 -14 5910.36 326.261  26
  -3   6 -14 6067.62 308.720   4
  -3  -6 -14 5950.12 345.979  10
  -3   6 -14 5822.89 325.250  27
  -3   6 -15 10837.7 503.662  27
  -3   6 -15 10833.9 479.929  28
  -3  -6 -15 11359.3 472.272  28
  -3  -6 -15 10731.6 513.575  10
  -3   6 -15 9901.39 503.307   3
  -3   6 -15 11526.0 504.118  26
  -3   6 -15 10848.6 482.025   4
  -3   6 -16 174.675 55.8191   4
  -3   6 -16 152.942 69.2830   3
  -3   6 -16 96.6407 72.6008  27
  -3   6 -17 5986.24 250.164  27
  -3   6 -17 4674.14 235.482   3
   3   7 -16 724.494 96.7368   4
   3   7 -16 648.525 102.813   3
   3   7 -16 551.080 70.2631  27
   3   7 -16 611.285 81.4588  26
   3   7 -16 805.815 104.769  11
   3  -7 -16 617.829 55.9212  30
   3   7 -15 1439.19 118.423  27
   3   7 -15 1596.30 151.659   4
   3  -7 -15 1370.88 102.942  30
   3   7 -15 1528.45 104.921  30
   3   7 -15 1652.84 132.866  26
   3   7 -15 1608.64 147.111  11
   3   7 -15 1559.78 102.371  16
   3  -7 -15 1442.37 101.764  16
   3   7 -14 4817.77 258.277  27
   3   7 -14 4633.63 266.749  26
   3   7 -14 4863.69 299.402   5
   3   7 -14 5347.95 309.427   4
   3   7 -14 4884.23 242.979  30
   3  -7 -14 4843.36 246.811  30
   3   7 -14 4338.60 277.869  11
   3   7 -14 4841.68 240.126  16
   3  -7 -14 4846.99 244.983  16
   3   7 -13 1397.81 117.583  16
   3  -7 -13 1368.08 123.353  16
   3   7 -13 1466.69 134.009  27
   3   7 -13 1268.16 141.805  26
   3   7 -13 1478.98 172.336   4
   3  -7 -13 1312.27 162.313  12
   3   7 -13 1708.91 159.417  11
   3   7 -13 1370.40 162.637   5
   3  -7 -13 1406.89 126.814  30
   3   7 -13 1602.32 139.606  29
   3   7 -13 1256.77 117.686  30
   3   7 -12 9616.41 452.145  16
   3  -7 -12 10451.1 468.131  16
   3  -7 -12 9254.30 510.959  12
   3   7 -12 10693.7 476.019  29
   3   7 -12 10067.1 480.325  26
   3   7 -12 9968.53 470.781  27
   3   7 -12 10747.6 527.701   5
   3   7 -12 10372.7 525.485   4
   3   7 -12 10463.9 496.854  11
   3   7 -11 9368.48 425.602  16
   3  -7 -11 9134.95 434.831  16
   3   7 -11 9833.12 454.248  26
   3   7 -11 9396.04 439.779  29
   3   7 -11 9796.51 444.485  27
   3   7 -11 9144.82 485.188   4
   3   7 -11 8544.20 481.022   5
   3  -7 -11 9466.45 493.648  12
   3   7 -11 9009.61 458.482  11
   3   7 -10 6242.05 335.066  26
   3  -7 -10 6129.28 374.569  12
   3  -7 -10 6473.42 328.444  16
   3   7 -10 6305.68 316.642  16
   3  -7 -10 6204.71 355.921  22
   3   7 -10 7442.95 336.135  29
   3   7 -10 6784.04 377.670   5
   3   7 -10 6522.79 330.603  27
   3   7  -9 20021.6 807.368  29
   3   7  -9 20004.4 829.623  19
   3  -7  -9 19888.7 863.199  12
   3   7  -9 18931.8 814.295  26
   3   7  -9 18861.3 804.626  27
   3  -7  -8 6874.11 422.380   6
   3   7  -8 7139.42 366.461  31
   3  -7  -8 7182.36 378.202  31
   3  -7  -8 6994.57 401.063   8
   3  -7  -7 1868.17 182.971   8
   3   7  -7 1407.69 128.152  31
   3  -7  -7 1723.94 149.230  31
   3  -7  -7 1209.01 165.626   6
   3  -7  -6 42181.8 1685.64   8
   3  -7  -6 41792.3 1667.69  36
   3  -7  -6 40239.1 1621.77  31
   3   7  -6 41371.4 1612.29  31
   3  -7  -6 40716.8 1691.89   6
   3   7  -5 32967.3 1283.35  33
   3  -7  -5 32124.7 1345.93   8
   3  -7  -5 34097.6 1333.96  36
   3  -7  -5 30874.3 1278.65  31
   3   7  -5 33001.2 1273.87  31
   3  -7  -5 31431.8 1355.64   6
   3   7  -4 40991.2 1540.47  33
   3  -7  -4 36998.8 1601.46   8
   3  -7  -4 41393.3 1584.30  36
   3   7  -4 39548.6 1527.97  31
   3  -7  -4 38747.6 1534.14  31
   3  -7  -4 39432.4 1626.53   6
   3   7  -3 40859.5 1521.63  33
   3  -7  -3 38713.7 1555.56  36
   3   7  -3 40551.4 1508.60  31
   3  -7  -3 37609.3 1511.61  31
   3  -7  -3 40990.5 1618.68   6
   3  -7  -3 37219.2 1588.43   8
   3  -7  -2 18717.7 786.773  36
   3   7  -2 19440.7 741.740  31
   3  -7  -2 18677.0 746.346  31
   3  -7  -1 16302.9 651.034  13
   3   7  -1 16841.8 646.674  13
   3  -7  -1 17030.9 650.870  35
   3   7   0 18760.4 731.701  13
  -3  -7   0 18074.7 735.035  14
   3  -7   0 19229.9 735.105  13
  -3   7   0 20278.0 740.294  14
   3  -7   0 19849.4 734.893  35
  -3   7  -1 593.050 55.0807   2
  -3  -7  -1 508.016 51.2598   2
  -3  -7  -2 36235.0 1426.14   2
  -3   7  -2 37674.8 1431.49   2
  -3  -7  -2 40755.8 1528.65  35
  -3  -7  -3 21183.0 826.429   2
  -3   7  -3 19850.1 827.846   2
  -3  -7  -3 22688.4 918.737  35
   3  -7   4 18979.7 837.350   8
  -3   7  -4 19855.3 887.853  33
  -3  -7  -4 22544.3 904.540  35
  -3   7  -4 19918.5 812.866   2
  -3  -7  -4 19791.6 806.485   2
   3  -7   5 52126.3 2129.84   8
  -3  -7  -5 56728.3 2213.66  35
  -3   7  -5 53942.9 2123.51   2
  -3  -7  -5 56459.0 2117.81   2
  -3   7  -5 56652.1 2205.41  33
  -3  -7  -6 627.321 152.842  35
  -3  -7  -6 698.027 98.0350   2
  -3   7  -6 884.970 106.008   2
  -3   7  -6 893.044 140.577  33
  -3   7  -7 8834.78 443.472   2
  -3  -7  -7 9084.39 439.082   2
  -3   7  -8 24074.6 1030.85   2
  -3  -7  -8 26236.8 1030.40   2
  -3   7  -8 24911.6 983.474   1
  -3  -7  -8 23791.7 972.337   1
  -3   7  -8 23004.2 1008.09   5
  -3   7  -8 23078.5 976.189   4
  -3  -7  -9 6591.55 365.880   2
  -3   7  -9 5864.76 366.486   2
  -3   7  -9 6166.56 324.917   1
  -3  -7  -9 6494.06 321.284   1
  -3   7  -9 6650.03 326.856   4
  -3   7  -9 6274.11 351.865   5
  -3  -7  -9 5888.41 289.734  30
  -3   7  -9 6358.48 287.487  30
  -3   7  -9 6332.59 325.435  28
  -3  -7  -9 6556.69 321.193  28
  -3   7  -9 6256.97 339.189  29
  -3   7  -9 6046.21 332.922  27
  -3  -7 -10 8978.70 413.193  30
  -3   7 -10 9808.12 410.622  30
  -3   7 -10 9885.54 459.809   1
  -3   7 -10 9540.59 510.652   2
  -3  -7 -10 9486.59 497.064   2
  -3  -7 -10 9636.54 447.701   1
  -3   7 -10 9129.30 462.748  27
  -3   7 -10 9965.94 474.482  29
  -3  -7 -10 8929.56 440.447  28
  -3   7 -10 9153.96 452.132  28
  -3   7 -10 9739.18 450.494   4
  -3   7 -10 9097.11 482.188   5
  -3  -7 -11 12183.2 623.556   9
  -3   7 -11 12739.5 581.826   1
  -3  -7 -11 13822.6 578.352   1
  -3   7 -11 12041.0 637.666   2
  -3  -7 -11 12671.3 629.394   2
  -3   7 -11 13142.9 597.297  27
  -3   7 -11 12513.0 532.362  30
  -3  -7 -11 12161.4 538.465  30
  -3   7 -11 13373.4 580.581   4
  -3   7 -11 12829.6 582.055  28
  -3   7 -11 11873.9 589.080  29
  -3  -7 -11 12692.5 567.483  28
  -3   7 -11 12918.9 614.185  26
  -3  -7 -12 905.697 158.642   9
  -3   7 -12 824.305 147.211   2
  -3  -7 -12 643.112 123.349   2
  -3   7 -12 617.096 113.826   1
  -3   7 -12 826.142 130.273  29
  -3   7 -12 1037.19 152.845  26
  -3   7 -12 764.043 118.371  28
  -3  -7 -12 684.818 105.676  28
  -3   7 -12 837.677 123.975  11
  -3   7 -12 558.505 104.632   4
  -3   7 -13 12832.1 585.658  11
  -3   7 -13 13057.0 578.571   4
  -3  -7 -13 12158.9 617.873   9
  -3  -7 -13 12569.2 564.501  28
  -3   7 -13 12612.4 576.447  28
  -3   7 -13 13582.5 602.773  29
  -3   7 -13 13784.5 622.345  26
  -3  -7 -14 4844.04 312.277  10
  -3   7 -14 5511.34 313.739  26
  -3   7 -14 5128.62 274.203   4
  -3   7 -14 5014.78 271.550  28
  -3  -7 -14 5047.72 260.022  28
  -3   7 -14 5425.77 295.963  29
  -3   7 -15 1648.30 150.588  26
  -3  -7 -15 1400.63 147.054  10
  -3   7 -15 1212.25 109.633   4
  -3   7 -15 1201.78 134.252   3
  -3   7 -15 1379.46 139.046  27
  -3   7 -15 1280.65 128.043  29
  -3   7 -16 11141.8 504.269   3
  -3   7 -16 11271.9 485.232   4
  -3   7 -16 11922.3 502.352  29
  -3   7 -17 5075.81 233.947   3
  -3   7 -17 5626.19 238.270  27
   3   8 -17 32.3569 35.8808  26
   3   8 -17 28.7636 40.5446   4
   3   8 -16 10469.5 445.806  11
   3   8 -16 9036.50 429.319   4
   3   8 -16 10260.3 411.162  27
   3   8 -16 9813.50 419.164  26
   3   8 -16 8441.36 438.241   3
   3   8 -15 5304.87 270.928  11
   3   8 -15 4573.80 265.350   4
   3   8 -15 4621.58 244.240  26
   3   8 -15 4643.79 235.021  27
   3  -8 -15 4321.50 205.721  30
   3  -8 -14 5921.54 270.270  30
   3   8 -14 5303.49 264.822  30
   3   8 -14 6159.04 325.456  11
   3   8 -14 5360.44 330.173   5
   3   8 -14 5696.83 328.987   4
   3   8 -14 5747.33 266.056  16
   3  -8 -14 6280.51 272.674  16
   3   8 -14 6144.36 295.934  27
   3   8 -14 6096.90 308.857  26
   3  -8 -13 10515.3 463.362  30
   3   8 -13 10742.0 461.747  30
   3   8 -13 10841.7 459.521  16
   3  -8 -13 10860.9 464.687  16
   3   8 -13 10004.5 507.035  11
   3   8 -13 11267.8 543.997   5
   3   8 -13 10636.8 532.605   4
   3   8 -13 10646.5 496.910  26
   3   8 -13 10906.1 485.679  27
   3   8 -12 352.245 107.719  11
   3  -8 -12 308.420 70.5893  30
   3   8 -12 79.9608 61.3770  30
   3   8 -12 77.6633 72.4747  27
   3  -8 -12 207.861 112.579  12
   3   8 -12 280.967 83.5236  29
   3   8 -12 177.445 111.090   5
   3   8 -12 230.211 111.155   4
   3   8 -12 302.257 95.9279  26
   3   8 -12 286.115 65.9124  16
   3  -8 -12 239.155 66.5313  16
   3  -8 -11 3073.93 241.030  22
   3   8 -11 3515.43 215.751  27
   3  -8 -11 2952.44 252.795  12
   3   8 -11 3206.75 256.612   5
   3   8 -11 3883.88 263.217   4
   3  -8 -11 3560.44 205.926  16
   3   8 -11 3132.95 192.567  16
   3   8 -11 4100.12 236.887  26
   3   8 -11 3385.24 213.464  29
   3   8 -10 10767.1 494.656  27
   3  -8 -10 10350.1 547.625  12
   3   8 -10 11080.7 550.406   5
   3   8 -10 11571.9 497.365  29
   3   8 -10 10362.1 502.016  26
   3   8 -10 11116.9 477.967  16
   3  -8 -10 10761.1 536.270  22
   3  -8  -9 3850.80 265.489  12
   3   8  -9 3692.88 213.653  29
   3  -8  -9 3294.14 245.002  22
   3   8  -9 3447.89 229.894  19
   3   8  -9 3767.08 224.623  26
   3   8  -9 3727.90 214.968  27
   3   8  -8 24257.9 962.758  29
   3  -8  -8 24321.3 1088.83   6
   3   8  -8 23271.7 974.223  26
   3  -8  -8 23949.8 1064.94   8
   3  -8  -7 19019.1 881.295   6
   3  -8  -7 18326.5 795.361  31
   3   8  -7 19608.2 791.476  31
   3  -8  -7 17846.8 865.602   8
   3  -8  -6 5628.24 285.459  31
   3   8  -6 5334.18 274.452  31
   3  -8  -6 5967.33 339.622  36
   3  -8  -6 4970.41 343.024   6
   3  -8  -6 5402.18 349.617   8
   3  -8  -5 14567.9 707.651   6
   3  -8  -5 14387.5 612.361  31
   3   8  -5 14678.1 606.651  31
   3   8  -5 14445.7 625.336  33
   3  -8  -5 15221.8 675.698  36
   3  -8  -5 14220.3 697.613   8
   3  -8  -4 6569.27 401.883   6
   3   8  -4 6546.99 287.851  31
   3  -8  -4 5743.98 288.094  31
   3   8  -4 6526.72 310.211  33
   3  -8  -4 6683.79 348.427  36
   3  -8  -4 6649.71 379.735   8
   3   8  -3 307.871 66.5675  33
   3   8  -3 285.930 50.5349  31
   3  -8  -3 277.301 51.7098  31
   3  -8  -3 367.363 111.808   8
   3  -8  -3 158.654 136.988   6
   3  -8  -3 233.325 85.6998  36
   3   8  -2 11682.6 461.845  31
   3  -8  -2 10977.3 464.131  31
   3  -8  -2 12859.1 482.027  35
   3  -8  -2 11374.0 519.138  36
   3   8  -1 31069.8 1170.22  31
  -3  -8   1 30075.7 1167.81  14
   3  -8  -1 31891.4 1186.97  35
   3  -8   0 28507.5 1106.34   8
   3  -8   0 27564.2 995.432  35
  -3   8   0 27082.9 987.980   2
   3   8   0 24435.5 979.349  13
   3  -8   1 63435.5 2380.72   8
  -3   8  -1 59976.2 2273.34   2
   3  -8   2 5355.90 299.129   8
  -3  -8  -2 5295.65 304.476  35
  -3   8  -2 4643.27 215.223   2
  -3  -8  -2 4672.22 212.043   2
  -3   8  -3 6434.82 294.666   2
  -3  -8  -3 6513.41 290.745   2
  -3  -8  -3 6674.34 385.514  35
   3  -8   3 7042.08 361.912   8
  -3   8  -4 30308.4 1220.51   2
  -3  -8  -4 31043.2 1214.48   2
  -3  -8  -4 31976.3 1317.37  35
   3  -8   4 32330.5 1276.97   8
  -3   8  -4 30625.1 1344.86  33
   3  -8   5 2248.91 176.702   8
  -3   8  -5 2228.59 154.585   2
  -3  -8  -5 2174.01 148.367   2
   3  -8   6 23796.2 1029.98   6
  -3   8  -6 22888.0 996.487   5
  -3   8  -6 24084.4 998.509   2
  -3  -8  -6 25050.2 990.671   2
  -3  -8  -6 26195.3 1111.46  35
  -3   8  -7 10470.9 503.248   5
  -3   8  -7 10726.3 472.224   4
  -3   8  -7 10298.1 506.977   2
  -3  -8  -7 11232.8 501.948   2
  -3   8  -8 4559.80 271.327  29
  -3   8  -8 4741.35 256.584   4
  -3   8  -8 4801.27 297.638   2
  -3  -8  -8 5061.74 287.992   2
  -3   8  -9 21235.1 959.803   2
  -3  -8  -9 22805.9 951.376   2
  -3   8  -9 22144.5 909.539   1
  -3   8  -9 20955.8 862.055  30
  -3   8  -9 23254.4 934.972  29
  -3  -8  -9 21536.0 894.900  28
  -3   8  -9 21836.4 926.396  27
  -3   8  -9 22602.8 951.242   5
  -3   8  -9 22346.2 909.160   4
  -3   8 -10 242.729 94.6672  29
  -3   8 -10 195.478 74.9622   4
  -3  -8 -10 236.887 77.2679  28
  -3   8 -10 282.044 94.9968  27
  -3   8 -10 314.210 109.257   5
  -3   8 -10 295.744 105.491   2
  -3   8 -10 337.336 88.3233   1
  -3  -8 -10 297.753 79.2759   1
  -3  -8 -10 231.192 95.3693   2
  -3   8 -11 4516.71 269.207  28
  -3   8 -11 4973.52 300.660  29
  -3  -8 -11 4650.77 262.381  28
  -3   8 -11 4926.56 274.104   4
  -3   8 -11 5062.23 328.695  26
  -3  -8 -11 5411.00 340.891   9
  -3   8 -11 4847.15 298.280  27
  -3   8 -11 4216.79 311.346   2
  -3   8 -11 4538.15 271.811   1
  -3  -8 -11 5115.78 269.316   1
  -3   8 -12 24683.1 1005.00   4
  -3   8 -12 24622.1 1041.03  11
  -3   8 -12 23291.1 1028.87  27
  -3   8 -12 25303.2 1034.22  29
  -3  -8 -12 23986.8 988.995  28
  -3   8 -12 24512.8 1002.89  28
  -3   8 -12 25572.4 1074.41  26
  -3  -8 -12 22919.0 1060.61   9
  -3   8 -13 6224.91 321.311   4
  -3   8 -13 6703.69 352.503  11
  -3   8 -13 6772.80 355.618  27
  -3   8 -13 6396.18 319.272  28
  -3  -8 -13 6021.36 304.065  28
  -3   8 -13 6103.90 342.571  29
  -3   8 -13 6580.68 379.493  26
  -3  -8 -13 5925.24 369.573   9
  -3   8 -14 5255.57 292.320  29
  -3   8 -14 4814.40 260.120  28
  -3  -8 -14 5420.58 320.107  10
  -3   8 -14 6052.62 340.172  26
  -3   8 -14 5613.26 275.154   4
  -3   8 -15 8839.55 414.087  26
  -3   8 -15 8039.05 362.778   4
  -3   8 -15 7910.62 392.675   3
  -3   8 -15 8094.59 381.175  29
  -3  -8 -15 8181.84 402.535  10
  -3   8 -16 126.004 52.0628  26
  -3   8 -16 25.1137 54.2007   3
   3   9 -17 9051.64 366.906  26
   3   9 -16 210.356 70.3359  11
   3   9 -16 178.063 62.4456   4
   3   9 -16 42.5522 70.4455   3
   3   9 -16 243.332 56.3877  26
   3   9 -16 187.120 48.2585  27
   3   9 -15 7541.40 360.050  11
   3   9 -15 7240.74 326.979  27
   3   9 -15 6757.72 349.932   4
   3   9 -15 7250.88 337.389  26
   3   9 -14 8342.81 415.442  11
   3   9 -14 8253.90 383.477  27
   3   9 -14 8365.64 396.147  26
   3   9 -14 8703.10 433.960   5
   3   9 -14 8516.12 420.917   4
   3   9 -13 134.683 99.2797   4
   3   9 -13 47.9566 82.9846  11
   3   9 -13 51.8527 61.5894  27
   3   9 -13 20.3791 84.4228  26
   3   9 -13 14.9115 101.652   5
   3   9 -12 14737.6 611.796  27
   3   9 -12 13730.9 573.521  16
   3   9 -12 13552.4 574.097  30
   3   9 -12 13642.1 619.736  26
   3   9 -12 14535.6 670.502   5
   3   9 -12 14741.5 660.709   4
   3  -9 -12 13156.6 655.867  12
   3   9 -11 14299.2 589.856  27
   3   9 -11 13241.8 596.877  26
   3   9 -11 14378.3 591.777  29
   3   9 -11 12966.7 553.400  30
   3  -9 -11 13167.0 637.558  22
   3   9 -11 13117.3 552.011  16
   3  -9 -11 11807.0 631.228  12
   3   9 -11 12626.5 637.394   5
   3   9 -11 12926.9 625.993   4
   3   9 -10 2185.28 212.850   5
   3   9 -10 2489.17 171.713  29
   3   9 -10 2277.93 179.527  26
   3   9 -10 2427.90 171.267  27
   3  -9 -10 2205.89 202.515  22
   3  -9 -10 2246.25 218.614  12
   3   9  -9 22905.4 906.253  27
   3   9  -9 22185.3 918.631  26
   3   9  -9 21812.9 964.063   5
   3   9  -9 21963.9 901.264  29
   3  -9  -9 21810.1 960.361  22
   3   9  -9 21079.5 929.354  19
   3   9  -8 3116.33 214.615  19
   3   9  -8 3411.39 194.504  29
   3   9  -8 3074.05 191.460  27
   3   9  -8 3446.31 206.993  26
   3  -9  -8 3298.32 242.138  12
   3  -9  -8 4100.44 306.892   6
   3  -9  -8 3319.55 246.226  22
   3  -9  -8 3539.15 289.541   8
   3  -9  -7 7452.30 464.619   6
   3  -9  -7 8276.03 478.851   8
   3  -9  -6 30652.2 1302.72   6
   3  -9  -6 28941.0 1294.48   8
   3  -9  -6 29563.9 1258.42  36
   3  -9  -5 11484.2 613.528   6
   3  -9  -5 11982.9 610.567   8
   3   9  -5 12272.3 529.783  33
   3   9  -5 11444.2 488.606  31
   3  -9  -5 11488.1 568.235  36
   3  -9  -4 21398.3 921.324  36
   3   9  -4 20839.2 837.423  31
   3   9  -4 22748.7 884.756  33
   3  -9  -4 20906.2 981.479   6
   3  -9  -4 22216.9 978.075   8
   3   9  -3 37991.0 1405.76  33
   3  -9  -3 32931.8 1428.60  36
   3  -9  -3 35065.7 1516.52   6
   3  -9  -2 2503.86 142.405  35
   3  -9  -2 2464.74 178.703  36
   3  -9  -1 7242.80 311.237  35
   3  -9  -1 7446.88 416.750   8
   3  -9   0 10131.8 514.970   8
   3  -9   1 29.9741 98.9639   8
  -3  -9  -2 24847.5 999.150  35
   3  -9   2 21987.1 1006.00   8
  -3   9  -3 5823.68 268.743   2
   3  -9   3 6389.01 356.274   8
  -3  -9  -4 19841.8 865.235  35
  -3   9  -4 18670.7 758.939   2
   3  -9   4 18656.0 833.480   8
  -3  -9  -5 36543.2 1447.49  35
  -3   9  -5 32373.8 1321.01   2
   3  -9   5 34020.1 1380.08   8
  -3  -9  -6 150.863 122.289  35
  -3   9  -6 86.8088 51.7235   2
   3  -9   6 100.175 90.4650   6
  -3   9  -6 135.594 74.7137   5
  -3   9  -7 8152.06 418.431   5
  -3   9  -7 8236.75 408.451   2
  -3   9  -8 11163.1 505.201  29
  -3   9  -8 10397.9 514.253   2
  -3   9  -8 10474.8 478.532   4
  -3   9  -9 2008.94 176.803  27
  -3   9  -9 1961.07 186.512   2
  -3   9  -9 2274.52 163.681   4
  -3   9  -9 2451.29 190.780  29
  -3   9 -10 6532.72 340.261   4
  -3   9 -10 6988.37 389.375   5
  -3   9 -10 6879.39 369.937  29
  -3   9 -10 6656.43 338.971   1
  -3   9 -10 6922.76 370.313  27
  -3  -9 -11 11611.9 586.774   9
  -3   9 -11 10753.1 577.703  26
  -3   9 -11 11650.4 541.170  29
  -3  -9 -11 10940.2 489.990  28
  -3   9 -11 11056.1 508.975   4
  -3   9 -11 11319.6 540.130  27
  -3   9 -12 929.883 131.823  27
  -3  -9 -12 1291.67 176.571   9
  -3  -9 -12 1018.41 101.185  28
  -3   9 -12 972.575 133.458  29
  -3   9 -12 1126.94 167.442  26
  -3   9 -12 1191.84 121.192   4
  -3   9 -13 9050.64 508.949  26
  -3  -9 -13 8919.12 482.943   9
  -3   9 -13 9637.47 453.109  29
  -3   9 -13 9286.68 463.449  11
  -3   9 -13 9347.10 459.852  27
  -3   9 -13 9342.44 426.864   4
  -3   9 -14 438.517 103.162  27
  -3   9 -14 493.904 92.6919  29
  -3   9 -14 607.138 140.633  26
  -3   9 -14 521.625 75.4944   4
  -3  -9 -14 441.696 118.199  10
  -3  -9 -15 97.6687 85.0603  10
  -3   9 -15 90.5541 81.6394  26
  -3   9 -15 94.1352 68.6963  27
  -3   9 -15 62.2652 58.8512  29
  -3   9 -15 42.2846 67.5109   3
  -3   9 -15 87.1300 43.6416   4
  -3   9 -16 6577.64 303.287   3
  -3   9 -16 7162.22 301.389  26
   3  10 -16 6240.35 291.102   4
   3  10 -16 6892.49 289.947  26
   3  10 -15 4982.30 260.238  11
   3  10 -15 4708.88 245.941   4
   3  10 -15 4441.73 232.662  26
   3  10 -15 4640.46 224.943  27
   3  10 -14 344.631 91.4831  11
   3  10 -14 402.169 71.4089  27
   3  10 -14 387.212 81.4635  26
   3  10 -14 367.632 85.6720   4
   3  10 -14 295.793 93.0186   5
   3  10 -13 21346.8 892.558  26
   3  10 -13 21095.0 875.447  27
   3  10 -13 22285.2 939.795   5
   3  10 -13 21784.8 917.278   4
   3  10 -12 2095.57 172.446  26
   3  10 -12 2400.58 164.645  27
   3  10 -12 2500.92 214.117   5
   3  10 -12 2241.14 194.264   4
   3  10 -11 13863.9 652.322   4
   3  10 -11 13421.8 670.147   5
   3  10 -11 14102.1 610.666  27
   3  10 -11 13863.6 623.787  26
   3 -10 -11 13942.6 671.487  22
   3 -10 -11 15053.7 682.023  12
   3  10 -10 8192.95 376.223  29
   3  10 -10 7559.35 430.969   5
   3 -10 -10 8039.00 438.406  22
   3  10 -10 7745.36 387.548  26
   3  10 -10 7159.30 399.821  19
   3  10 -10 7520.24 371.123  27
   3  10  -9 75.5401 83.8215  19
   3  10  -9 85.0316 67.2596  26
   3  10  -9 8.53914 59.1087  29
   3 -10  -9 16.6669 86.8713  22
   3  10  -9 26.1992 63.0976  27
   3 -10  -8 13086.9 681.047   6
   3  10  -8 12443.5 562.993  26
   3  10  -8 12254.0 543.747  29
   3  10  -8 12907.4 546.993  27
   3  10  -8 12807.7 581.745  19
   3 -10  -8 11534.3 663.350   8
   3 -10  -8 12974.4 608.168  12
   3 -10  -8 12808.4 619.000  22
   3  10  -7 34777.7 1343.22  29
   3 -10  -7 33232.3 1485.31   6
   3  10  -7 33775.2 1379.29  19
   3 -10  -7 34254.7 1499.94   8
   3 -10  -7 34799.3 1405.69  12
   3 -10  -7 34058.4 1421.93  22
   3 -10  -6 524.614 120.411  36
   3 -10  -6 687.694 155.472   6
   3 -10  -6 665.186 145.200   8
   3 -10  -5 22537.1 985.493  36
   3 -10  -5 22759.8 1048.34   6
   3  10  -5 22533.4 939.105  33
   3 -10  -5 22171.2 1042.84   8
   3 -10  -4 6616.98 357.974  36
   3 -10  -4 6640.93 421.520   6
   3  10  -4 6304.00 319.236  33
   3 -10  -3 11406.8 560.762  36
   3  10  -3 12792.3 539.296  33
   3 -10  -3 11975.6 649.861   6
   3 -10  -2 24070.8 989.215  36
   3 -10  -2 23317.8 1059.65   8
   3 -10  -1 9400.94 426.127  36
   3 -10  -1 8853.53 497.102   8
   3 -10   0 4069.44 293.260   8
   3 -10   1 77187.2 3040.22   8
  -3 -10  -2 257.929 95.3220  35
   3 -10   2 136.340 91.4091   8
   3 -10   3 20510.1 931.606   8
  -3 -10  -3 21195.1 919.928  35
   3 -10   4 13249.1 641.462   8
  -3 -10  -4 13315.4 654.378  35
   3 -10   5 491.464 105.158   8
  -3  10  -5 417.085 85.6756   5
  -3 -10  -5 473.029 146.222  35
  -3 -10  -6 10321.3 537.335  22
   3 -10   6 12145.3 606.000   6
  -3  10  -6 12177.9 547.999   5
  -3 -10  -6 12504.5 637.741  35
  -3  10  -7 12531.7 564.015  29
  -3 -10  -7 12548.4 598.057  23
  -3  10  -7 12812.5 595.400   5
  -3  10  -8 5732.20 326.297  27
  -3  10  -8 6178.15 304.840   4
  -3  10  -8 5886.47 350.678   5
  -3  10  -8 6352.34 328.249  29
  -3  10  -9 14566.7 618.087   4
  -3  10  -9 13740.3 645.274  27
  -3  10  -9 14353.8 642.931  29
  -3  10 -10 185.052 91.4955  27
  -3  10 -10 12.3200 85.2834  29
  -3  10 -10 28.3001 67.2358   4
  -3  10 -11 4695.11 287.962  27
  -3 -10 -11 4600.24 330.304   9
  -3  10 -11 4779.07 335.638  26
  -3  10 -11 4477.37 255.084   4
  -3  10 -11 4868.52 286.739  29
  -3  10 -12 7769.19 402.091  27
  -3  10 -12 7280.28 387.514  29
  -3 -10 -12 7456.86 437.386   9
  -3  10 -12 8568.30 469.399  26
  -3  10 -12 7835.62 369.867   4
  -3  10 -13 450.655 74.9895   4
  -3 -10 -13 373.927 117.091   9
  -3  10 -13 344.174 100.779  27
  -3  10 -13 522.693 98.6570  29
  -3  10 -13 495.885 110.690  11
  -3  10 -13 559.651 150.549  26
  -3  10 -14 4506.74 247.299  27
  -3 -10 -14 3609.38 254.038  10
  -3  10 -14 4264.79 231.041  29
  -3  10 -14 4634.12 294.421  26
  -3  10 -14 4072.55 208.707   4
  -3  10 -15 7559.16 345.616  27
  -3 -10 -15 7193.96 358.933  10
  -3  10 -15 7622.85 334.625  29
  -3  10 -15 7070.25 344.963   3
  -3  10 -15 8173.71 366.835  26
  -3  10 -16 183.873 39.7762   3
  -3  10 -16 211.122 35.7618  26
  -3  10 -16 120.696 40.0306  27
   3  11 -16 292.576 40.3382  26
   3  11 -16 260.119 48.1116  11
   3  11 -15 13385.7 564.914  26
   3  11 -15 13620.0 555.235  27
[truncated: 1,133,889 more chars]
