# Supplementary material for: Organic Room‐Temperature near‐IR Phosphorescence Harvested by Intramolecular Through‐Space Sensitization in Composite Molecules
Source: Angew Chem Int Ed Engl. 2025 Mar 23;64(21):e202503327. doi: 10.1002/anie.202503327 (PMC12176076; doi:10.1002/anie.202503327)
Supplement: Supplementary file 2 — Supporting Information [file ANIE-64-e202503327-s001.zip › 3m_monocl.cif]

 
data_3m_monocl
 
_audit_creation_method            'SHELXL-2018/3'
_shelx_SHELXL_version_number      '2018/3'
_chemical_name_systematic         ?
_chemical_name_common             ?
_chemical_melting_point           ?
_chemical_formula_moiety          
'C48 H34 N2 P Pt, C F3 O3 S [+ solvent]'
_chemical_formula_sum
 'C49 H34 F3 N2 O3 P Pt S' 
_chemical_formula_weight          1013.90

loop_
 _atom_type_symbol
 _atom_type_description
 _atom_type_scat_dispersion_real
 _atom_type_scat_dispersion_imag
 _atom_type_scat_source
 'C'  'C'   0.0033   0.0016
 'International Tables Vol C Tables 4.2.6.8 and 6.1.1.4'
 'H'  'H'   0.0000   0.0000
 'International Tables Vol C Tables 4.2.6.8 and 6.1.1.4'
 'N'  'N'   0.0061   0.0033
 'International Tables Vol C Tables 4.2.6.8 and 6.1.1.4'
 'O'  'O'   0.0106   0.0060
 'International Tables Vol C Tables 4.2.6.8 and 6.1.1.4'
 'F'  'F'   0.0171   0.0103
 'International Tables Vol C Tables 4.2.6.8 and 6.1.1.4'
 'P'  'P'   0.1023   0.0942
 'International Tables Vol C Tables 4.2.6.8 and 6.1.1.4'
 'S'  'S'   0.1246   0.1234
 'International Tables Vol C Tables 4.2.6.8 and 6.1.1.4'
 'Pt'  'Pt'  -1.7033   8.3905
 'International Tables Vol C Tables 4.2.6.8 and 6.1.1.4'
 
_space_group_crystal_system       monoclinic
_space_group_IT_number            15
_space_group_name_H-M_alt         'C 2/c'
_space_group_name_Hall            '-C 2yc'
 
_shelx_space_group_comment
;
The symmetry employed for this shelxl refinement is uniquely defined
by the following loop, which should always be used as a source of
symmetry information in preference to the above space-group names.
They are only intended as comments.
;
 
loop_
 _space_group_symop_operation_xyz
 'x, y, z'
 '-x, y, -z+1/2'
 'x+1/2, y+1/2, z'
 '-x+1/2, y+1/2, -z+1/2'
 '-x, -y, -z'
 'x, -y, z-1/2'
 '-x+1/2, -y+1/2, -z'
 'x+1/2, -y+1/2, z-1/2'
 
_cell_length_a                    31.4298(10)
_cell_length_b                    9.1821(2)
_cell_length_c                    33.7055(11)
_cell_angle_alpha                 90
_cell_angle_beta                  109.712(4)
_cell_angle_gamma                 90
_cell_volume                      9157.1(5)
_cell_formula_units_Z             8
_cell_measurement_temperature     150(2)
_cell_measurement_reflns_used   8163
_cell_measurement_theta_min     2.5710
_cell_measurement_theta_max     30.1780
 
_exptl_crystal_description        block
_exptl_crystal_colour            'clear light yellow'
_exptl_crystal_density_meas       ?
_exptl_crystal_density_method     ?
_exptl_crystal_density_diffrn     1.471          
_exptl_crystal_F_000              4016
_exptl_transmission_factor_min    ?
_exptl_transmission_factor_max    ?
_exptl_crystal_size_max           0.310
_exptl_crystal_size_mid           0.150
_exptl_crystal_size_min           0.100
_exptl_absorpt_coefficient_mu     3.199
_shelx_estimated_absorpt_T_min    0.437
_shelx_estimated_absorpt_T_max    0.740
_exptl_absorpt_correction_type    numerical
_exptl_absorpt_correction_T_min   0.793
_exptl_absorpt_correction_T_max   1.0000
_exptl_absorpt_process_details    
;
CrysAlisPro 1.171.43.94a (Rigaku Oxford Diffraction, 2023)
Numerical absorption correction based on gaussian integration over
a multifaceted crystal model
Empirical absorption correction using spherical harmonics,
implemented in SCALE3 ABSPACK scaling algorithm.
;
_oxdiff_exptl_absorpt_empirical_full_min           0.908
_oxdiff_exptl_absorpt_empirical_full_max           1.129
_oxdiff_exptl_absorpt_empirical_details
;
Empirical correction (ABSPACK) includes:
- Absorption correction using spherical harmonics
- Frame scaling
;
_publ_section_exptl_refinement
;
The crystallization solvent was heavily disordered and could not been 
resolved unambigiously. The contribution of the missing solvent to the 
calculated structure factors was taken into account by using a SQUEEZE 
routine of PLATON (Spek, 2003). The missing solvent was not taken into 
account in the unit cell content.
The CF3SO3- counterion was modeled as disordered between two positions
and refined with occupancies of 0.64/0.38. A series of geometry and 
displacement restraints and constraints were applied to this moiety.
All hydrogen atoms were positioned geometrically and constrained 
to ride on their parent atoms, with C---H = 0.95 \%A, 
U~iso~ = 1.2 U~eq~(parent atom).
The highest peak is located 0.24 \%A from atom F1 and the deepest hole
is located 1.56 \%A from atom P1.
;
_exptl_absorpt_special_details    ?
_diffrn_ambient_temperature       150(2)
_diffrn_source 'micro-focus sealed X-ray tube'
_diffrn_source_type 'SuperNova (Mo) X-ray Source'
_diffrn_radiation_probe x-ray
_diffrn_radiation_type 'Mo K\a'
_diffrn_radiation_wavelength 0.71073
_diffrn_radiation_monochromator mirror
_diffrn_measurement_device 'four-circle diffractometer'
_diffrn_measurement_device_type 'SuperNova, Single source at offset/far, Eos'
_diffrn_detector 'CCD plate'
_diffrn_detector_type Eos
_diffrn_detector_area_resol_mean 16.0107
_diffrn_reflns_number             21640
_diffrn_reflns_av_unetI/netI      0.0595
_diffrn_reflns_av_R_equivalents   0.0282
_diffrn_reflns_limit_h_min        -28
_diffrn_reflns_limit_h_max        44
_diffrn_reflns_limit_k_min        -12
_diffrn_reflns_limit_k_max        10
_diffrn_reflns_limit_l_min        -44
_diffrn_reflns_limit_l_max        47
_diffrn_reflns_theta_min          2.347
_diffrn_reflns_theta_max          30.379
_diffrn_reflns_theta_full         25.242
_diffrn_measured_fraction_theta_max   0.874
_diffrn_measured_fraction_theta_full  0.999
_diffrn_reflns_Laue_measured_fraction_max    0.874
_diffrn_reflns_Laue_measured_fraction_full   0.999
_diffrn_reflns_point_group_measured_fraction_max   0.874
_diffrn_reflns_point_group_measured_fraction_full  0.999
_reflns_number_total              12065
_reflns_number_gt                 9818
_reflns_threshold_expression      'I > 2\s(I)'
_reflns_Friedel_coverage          0.000
_reflns_Friedel_fraction_max      .
_reflns_Friedel_fraction_full     .
 
_reflns_special_details
;
 Reflections were merged by SHELXL according to the crystal
 class for the calculation of statistics and refinement.
 
 Structure factors included contributions from the .fab file.
 
 _reflns_Friedel_fraction is defined as the number of unique
 Friedel pairs measured divided by the number that would be
 possible theoretically, ignoring centric projections and
 systematic absences.
;
 
_computing_data_collection     'CrysAlisPro 1.171.43.94a (Rigaku OD, 2023)'
_computing_cell_refinement     'CrysAlisPro 1.171.43.94a (Rigaku OD, 2023)'
_computing_data_reduction      'CrysAlisPro 1.171.43.94a (Rigaku OD, 2023)'
_computing_structure_solution     'SHELXS-2018 (Sheldrick, 2018)'
_computing_structure_refinement   'SHELXL-2018/3 (Sheldrick, 2018)'
_computing_molecular_graphics     'Diamond v.5.00 (Brandenburg, 2023)'
_computing_publication_material   'SHELXL-2018 (Sheldrick, 2018)'

_refine_special_details           ?
_refine_ls_structure_factor_coef  Fsqd
_refine_ls_matrix_type            full
_refine_ls_weighting_scheme       calc
_refine_ls_weighting_details
'w=1/[\s^2^(Fo^2^)+(0.0054P)^2^+168.2047P] where P=(Fo^2^+2Fc^2^)/3'
_atom_sites_solution_primary      ?
_atom_sites_solution_secondary    ?
_atom_sites_solution_hydrogens    geom
_refine_ls_hydrogen_treatment     constr
_refine_ls_extinction_method      none
_refine_ls_extinction_coef        .
_refine_ls_number_reflns          12065
_refine_ls_number_parameters      542
_refine_ls_number_restraints      164
_refine_ls_R_factor_all           0.0987
_refine_ls_R_factor_gt            0.0836
_refine_ls_wR_factor_ref          0.1454
_refine_ls_wR_factor_gt           0.1403
_refine_ls_goodness_of_fit_ref    1.347
_refine_ls_restrained_S_all       1.345
_refine_ls_shift/su_max           0.001
_refine_ls_shift/su_mean          0.000
 
loop_
 _atom_site_label
 _atom_site_type_symbol
 _atom_site_fract_x
 _atom_site_fract_y
 _atom_site_fract_z
 _atom_site_U_iso_or_equiv
 _atom_site_adp_type
 _atom_site_occupancy
 _atom_site_site_symmetry_order  
 _atom_site_calc_flag
 _atom_site_refinement_flags_posn
 _atom_site_refinement_flags_adp
 _atom_site_refinement_flags_occupancy
 _atom_site_disorder_assembly
 _atom_site_disorder_group
C1 C 0.6324(2) 0.4660(7) 0.5952(2) 0.0174(14) Uani 1 1 d . . . . .
C2 C 0.5972(2) 0.4274(8) 0.6092(2) 0.0198(14) Uani 1 1 d . . . . .
H2 H 0.603175 0.368391 0.633621 0.024 Uiso 1 1 calc R U . . .
C3 C 0.5538(2) 0.4735(7) 0.5883(2) 0.0223(15) Uani 1 1 d . . . . .
H3 H 0.529832 0.442622 0.597517 0.027 Uiso 1 1 calc R U . . .
C4 C 0.5449(2) 0.5652(8) 0.5536(2) 0.0240(16) Uani 1 1 d . . . . .
H4 H 0.514910 0.597930 0.539593 0.029 Uiso 1 1 calc R U . . .
C5 C 0.5791(2) 0.6093(8) 0.5393(2) 0.0189(14) Uani 1 1 d . . . . .
C6 C 0.6229(2) 0.5585(8) 0.5602(2) 0.0189(14) Uani 1 1 d . . . . .
H6 H 0.646681 0.587339 0.550453 0.023 Uiso 1 1 calc R U . . .
C7 C 0.5698(2) 0.7109(8) 0.5027(2) 0.0184(14) Uani 1 1 d . . . . .
C8 C 0.5649(2) 0.6579(8) 0.4618(2) 0.0194(15) Uani 1 1 d . . . . .
C9 C 0.5722(2) 0.5092(9) 0.4544(2) 0.0280(16) Uani 1 1 d . . . . .
H9 H 0.580237 0.442901 0.477420 0.034 Uiso 1 1 calc R U . . .
C10 C 0.5678(3) 0.4594(9) 0.4152(3) 0.0317(19) Uani 1 1 d . . . . .
H10 H 0.573247 0.359630 0.411298 0.038 Uiso 1 1 calc R U . . .
C11 C 0.5551(3) 0.5554(10) 0.3802(3) 0.0321(19) Uani 1 1 d . . . . .
H11 H 0.551753 0.519926 0.352860 0.038 Uiso 1 1 calc R U . . .
C12 C 0.5479(3) 0.6980(11) 0.3860(3) 0.034(2) Uani 1 1 d . . . . .
H12 H 0.539079 0.761507 0.362389 0.041 Uiso 1 1 calc R U . . .
C13 C 0.5531(3) 0.7554(9) 0.4268(2) 0.0260(17) Uani 1 1 d . . . . .
C14 C 0.5475(3) 0.9032(9) 0.4334(3) 0.0310(19) Uani 1 1 d . . . . .
H14 H 0.539619 0.967799 0.410023 0.037 Uiso 1 1 calc R U . . .
C15 C 0.5534(2) 0.9587(8) 0.4737(3) 0.0247(16) Uani 1 1 d . . . . .
C16 C 0.5475(3) 1.1107(9) 0.4807(3) 0.035(2) Uani 1 1 d . . . . .
H16 H 0.539952 1.175528 0.457371 0.042 Uiso 1 1 calc R U . . .
C17 C 0.5524(3) 1.1637(9) 0.5189(3) 0.036(2) Uani 1 1 d . . . . .
H17 H 0.548756 1.264858 0.522706 0.043 Uiso 1 1 calc R U . . .
C18 C 0.5632(3) 1.0659(10) 0.5542(3) 0.035(2) Uani 1 1 d . . . . .
H18 H 0.565166 1.101489 0.581260 0.042 Uiso 1 1 calc R U . . .
C19 C 0.5707(3) 0.9212(9) 0.5490(3) 0.0283(18) Uani 1 1 d . . . . .
H19 H 0.580257 0.859299 0.572944 0.034 Uiso 1 1 calc R U . . .
C20 C 0.5647(2) 0.8623(8) 0.5090(2) 0.0203(15) Uani 1 1 d . . . . .
C21 C 0.6981(2) 0.4693(7) 0.6769(2) 0.0201(15) Uani 1 1 d . . . . .
C22 C 0.7286(3) 0.3958(10) 0.7102(2) 0.034(2) Uani 1 1 d . . . . .
H22 H 0.744558 0.314423 0.704924 0.040 Uiso 1 1 calc R U . . .
C23 C 0.7360(4) 0.4404(11) 0.7515(3) 0.045(3) Uani 1 1 d . . . . .
H23 H 0.757926 0.391931 0.774149 0.053 Uiso 1 1 calc R U . . .
C24 C 0.7119(4) 0.5531(11) 0.7595(3) 0.045(3) Uani 1 1 d . . . . .
H24 H 0.716224 0.580296 0.787765 0.054 Uiso 1 1 calc R U . . .
C25 C 0.6811(4) 0.6282(10) 0.7267(3) 0.042(2) Uani 1 1 d . . . . .
H25 H 0.664444 0.706963 0.732394 0.050 Uiso 1 1 calc R U . . .
C26 C 0.6747(3) 0.5877(9) 0.6853(3) 0.0282(17) Uani 1 1 d . . . . .
H26 H 0.654370 0.641036 0.662646 0.034 Uiso 1 1 calc R U . . .
C27 C 0.6952(3) 0.2161(8) 0.6276(2) 0.0227(15) Uani 1 1 d . . . . .
C28 C 0.6657(3) 0.1296(10) 0.6399(4) 0.045(3) Uani 1 1 d . . . . .
H28 H 0.642247 0.174316 0.647387 0.054 Uiso 1 1 calc R U . . .
C29 C 0.6698(3) -0.0210(9) 0.6415(4) 0.055(3) Uani 1 1 d . . . . .
H29 H 0.648417 -0.078925 0.648734 0.067 Uiso 1 1 calc R U . . .
C30 C 0.7047(3) -0.0852(9) 0.6327(3) 0.042(2) Uani 1 1 d . . . . .
H30 H 0.707355 -0.188272 0.633093 0.050 Uiso 1 1 calc R U . . .
C31 C 0.7359(4) -0.0014(12) 0.6231(3) 0.047(2) Uani 1 1 d . . . . .
H31 H 0.761010 -0.046250 0.618365 0.057 Uiso 1 1 calc R U . . .
C32 C 0.7311(3) 0.1488(9) 0.6204(3) 0.0321(19) Uani 1 1 d . . . . .
H32 H 0.752858 0.205913 0.613539 0.039 Uiso 1 1 calc R U . . .
C33 C 0.7949(3) 0.6436(10) 0.6797(3) 0.038(2) Uani 1 1 d . . . . .
H33 H 0.776495 0.588056 0.691274 0.045 Uiso 1 1 calc R U . . .
C34 C 0.8288(3) 0.7315(12) 0.7070(4) 0.051(3) Uani 1 1 d . . . . .
H34 H 0.833139 0.733899 0.736251 0.061 Uiso 1 1 calc R U . . .
C35 C 0.8551(4) 0.8130(11) 0.6909(4) 0.059(3) Uani 1 1 d . . . . .
H35 H 0.877904 0.874889 0.708596 0.071 Uiso 1 1 calc R U . . .
C36 C 0.8478(3) 0.8036(10) 0.6477(4) 0.042(2) Uani 1 1 d . . . . .
H36 H 0.865627 0.860265 0.635636 0.051 Uiso 1 1 calc R U . . .
C37 C 0.8145(3) 0.7116(9) 0.6223(3) 0.0330(19) Uani 1 1 d . . . . .
C38 C 0.8083(3) 0.6883(9) 0.5781(3) 0.034(2) Uani 1 1 d . . . . .
C39 C 0.8332(3) 0.7511(11) 0.5555(3) 0.045(3) Uani 1 1 d . . . . .
H39 H 0.856499 0.819868 0.567936 0.054 Uiso 1 1 calc R U . . .
C40 C 0.8219(3) 0.7066(12) 0.5126(3) 0.046(3) Uani 1 1 d . U . . .
H40 H 0.837979 0.747318 0.495967 0.055 Uiso 1 1 calc R U . . .
C41 C 0.7886(3) 0.6073(12) 0.4948(3) 0.046(3) Uani 1 1 d . . . . .
H41 H 0.781976 0.579246 0.466220 0.055 Uiso 1 1 calc R U . . .
C42 C 0.7643(3) 0.5465(10) 0.5189(3) 0.039(2) Uani 1 1 d . . . . .
C43 C 0.7273(3) 0.4406(10) 0.5059(3) 0.0318(19) Uani 1 1 d . . . . .
C44 C 0.7120(3) 0.3802(12) 0.4654(3) 0.041(2) Uani 1 1 d . . . . .
H44 H 0.724831 0.410888 0.445014 0.050 Uiso 1 1 calc R U . . .
C45 C 0.6785(3) 0.2763(12) 0.4551(3) 0.040(3) Uani 1 1 d . . . . .
H45 H 0.668639 0.233884 0.427846 0.048 Uiso 1 1 calc R U . . .
C46 C 0.6590(3) 0.2338(11) 0.4844(3) 0.035(2) Uani 1 1 d . . . . .
H46 H 0.635636 0.162946 0.477307 0.042 Uiso 1 1 calc R U . . .
C47 C 0.6743(3) 0.2965(9) 0.5250(2) 0.0285(18) Uani 1 1 d . . . . .
H47 H 0.660779 0.266257 0.545019 0.034 Uiso 1 1 calc R U . . .
C48 C 0.7079(3) 0.3998(9) 0.5368(2) 0.0275(18) Uani 1 1 d . . . . .
N1 N 0.7873(2) 0.6337(7) 0.6389(2) 0.0285(15) Uani 1 1 d . . . . .
N2 N 0.7765(2) 0.5897(7) 0.5596(2) 0.0270(15) Uani 1 1 d . . . . .
P1 P 0.69106(6) 0.4140(2) 0.62335(5) 0.0152(3) Uani 1 1 d . . . . .
Pt1 Pt 0.73845(2) 0.50461(3) 0.59219(2) 0.02225(8) Uani 1 1 d . . . . .
C49 C 0.4029(5) 0.8743(14) 0.6660(5) 0.074(5) Uani 0.642(6) 1 d D U P A 1
O1 O 0.3994(5) 0.6608(18) 0.7166(4) 0.102(3) Uani 0.642(6) 1 d D U P A 1
O2 O 0.3507(5) 0.6509(17) 0.6442(4) 0.102(3) Uani 0.642(6) 1 d D U P A 1
O3 O 0.3355(5) 0.8223(17) 0.6916(5) 0.102(3) Uani 0.642(6) 1 d D U P A 1
F1 F 0.3804(4) 0.9491(14) 0.6329(4) 0.094(2) Uani 0.642(6) 1 d D U P A 1
F2 F 0.4217(4) 0.9690(14) 0.6970(4) 0.094(2) Uani 0.642(6) 1 d D U P A 1
F3 F 0.4367(5) 0.8107(14) 0.6568(4) 0.094(2) Uani 0.642(6) 1 d D U P A 1
S1 S 0.3694(3) 0.7406(11) 0.6811(3) 0.0711(18) Uani 0.642(6) 1 d D U P A 1
C49A C 0.4172(7) 0.882(2) 0.6700(7) 0.074(5) Uani 0.358(6) 1 d D U P A 2
O1A O 0.3984(9) 0.628(3) 0.6835(9) 0.102(3) Uani 0.358(6) 1 d D U P A 2
O2A O 0.3300(7) 0.768(3) 0.6531(8) 0.102(3) Uani 0.358(6) 1 d D U P A 2
O3A O 0.3780(10) 0.818(3) 0.7230(7) 0.102(3) Uani 0.358(6) 1 d D U P A 2
F1A F 0.4567(7) 0.870(2) 0.7008(6) 0.094(2) Uani 0.358(6) 1 d D U P A 2
F2A F 0.4053(7) 1.020(2) 0.6675(7) 0.094(2) Uani 0.358(6) 1 d D U P A 2
F3A F 0.4229(8) 0.850(2) 0.6341(6) 0.094(2) Uani 0.358(6) 1 d D U P A 2
S1A S 0.3763(6) 0.768(2) 0.6816(6) 0.0711(18) Uani 0.358(6) 1 d D U P A 2
 
loop_
 _atom_site_aniso_label
 _atom_site_aniso_U_11
 _atom_site_aniso_U_22
 _atom_site_aniso_U_33
 _atom_site_aniso_U_23
 _atom_site_aniso_U_13
 _atom_site_aniso_U_12
C1 0.017(3) 0.019(3) 0.017(3) -0.002(3) 0.006(3) 0.001(3)
C2 0.014(3) 0.023(4) 0.022(3) 0.007(3) 0.005(3) 0.002(3)
C3 0.019(3) 0.015(4) 0.036(4) 0.004(3) 0.014(3) -0.002(3)
C4 0.013(3) 0.027(4) 0.026(4) 0.006(3) -0.001(3) 0.005(3)
C5 0.018(3) 0.016(3) 0.019(3) 0.003(3) 0.002(3) 0.000(3)
C6 0.016(3) 0.020(3) 0.020(3) 0.002(3) 0.006(3) -0.002(3)
C7 0.008(3) 0.020(3) 0.021(3) 0.008(3) -0.003(3) 0.001(3)
C8 0.005(3) 0.027(4) 0.022(4) 0.005(3) 0.000(3) -0.004(3)
C9 0.026(4) 0.027(4) 0.030(4) 0.008(4) 0.008(3) 0.010(4)
C10 0.025(4) 0.032(4) 0.037(5) -0.004(4) 0.008(4) -0.004(3)
C11 0.024(4) 0.043(5) 0.028(4) 0.000(4) 0.008(3) -0.007(4)
C12 0.021(4) 0.053(6) 0.023(4) 0.011(4) 0.001(3) -0.001(4)
C13 0.018(4) 0.035(4) 0.022(4) 0.006(3) 0.003(3) -0.007(3)
C14 0.022(4) 0.032(4) 0.034(4) 0.017(4) 0.003(3) 0.003(3)
C15 0.016(3) 0.022(4) 0.034(4) 0.009(3) 0.004(3) -0.003(3)
C16 0.021(4) 0.025(4) 0.053(6) 0.019(4) 0.005(4) 0.009(3)
C17 0.028(5) 0.026(4) 0.052(6) 0.003(4) 0.012(4) 0.011(4)
C18 0.034(5) 0.030(4) 0.043(5) -0.002(4) 0.015(4) 0.003(4)
C19 0.022(4) 0.031(4) 0.029(4) 0.008(4) 0.006(3) 0.003(3)
C20 0.007(3) 0.022(3) 0.026(4) 0.005(3) -0.002(3) -0.005(3)
C21 0.024(4) 0.019(4) 0.017(3) 0.000(3) 0.007(3) -0.003(3)
C22 0.044(5) 0.035(5) 0.017(4) 0.001(3) 0.003(4) -0.001(4)
C23 0.063(7) 0.038(5) 0.018(4) 0.003(4) -0.005(4) -0.004(5)
C24 0.069(7) 0.043(5) 0.027(5) -0.009(4) 0.021(5) -0.021(5)
C25 0.060(7) 0.036(5) 0.036(5) -0.021(4) 0.025(5) -0.013(5)
C26 0.027(4) 0.032(4) 0.028(4) -0.008(4) 0.013(3) -0.009(4)
C27 0.026(4) 0.021(4) 0.018(3) 0.002(3) 0.004(3) 0.005(3)
C28 0.016(4) 0.029(4) 0.086(8) 0.018(5) 0.011(5) 0.004(4)
C29 0.034(5) 0.015(4) 0.101(9) 0.016(5) 0.001(5) -0.007(4)
C30 0.049(6) 0.020(4) 0.035(5) -0.003(4) -0.014(4) 0.010(4)
C31 0.076(7) 0.039(5) 0.034(5) 0.006(5) 0.028(5) 0.022(6)
C32 0.044(5) 0.033(4) 0.026(4) 0.005(4) 0.021(4) 0.008(4)
C33 0.028(5) 0.045(5) 0.044(5) -0.011(4) 0.017(4) -0.015(4)
C34 0.041(6) 0.058(7) 0.053(6) -0.032(6) 0.016(5) -0.012(5)
C35 0.039(6) 0.042(6) 0.103(10) -0.034(6) 0.034(7) -0.020(5)
C36 0.025(5) 0.028(4) 0.074(7) -0.004(5) 0.018(5) -0.010(4)
C37 0.025(4) 0.023(4) 0.052(6) 0.001(4) 0.014(4) 0.000(3)
C38 0.016(4) 0.028(4) 0.059(6) 0.013(4) 0.015(4) 0.005(3)
C39 0.026(5) 0.047(6) 0.063(7) 0.027(5) 0.017(5) 0.015(4)
C40 0.019(4) 0.065(6) 0.059(6) 0.032(5) 0.021(4) 0.009(4)
C41 0.035(5) 0.068(7) 0.043(5) 0.027(5) 0.024(5) 0.030(5)
C42 0.042(5) 0.047(5) 0.040(5) 0.027(4) 0.028(4) 0.024(4)
C43 0.029(4) 0.044(5) 0.027(4) 0.009(4) 0.016(4) 0.017(4)
C44 0.039(5) 0.066(7) 0.024(4) 0.014(4) 0.016(4) 0.026(5)
C45 0.024(5) 0.071(7) 0.018(4) -0.013(4) -0.004(3) 0.022(5)
C46 0.017(4) 0.049(5) 0.030(4) -0.003(4) -0.003(3) 0.010(4)
C47 0.027(4) 0.035(4) 0.020(4) 0.002(3) 0.003(3) 0.010(4)
C48 0.026(4) 0.039(5) 0.022(4) 0.002(3) 0.014(3) 0.015(4)
N1 0.017(3) 0.026(3) 0.045(4) 0.000(3) 0.013(3) -0.001(3)
N2 0.029(4) 0.027(3) 0.029(3) 0.015(3) 0.016(3) 0.017(3)
P1 0.0115(8) 0.0188(8) 0.0131(8) 0.0018(7) 0.0014(6) 0.0008(7)
Pt1 0.02190(13) 0.02400(14) 0.02353(14) 0.00552(14) 0.01119(10) 0.00473(15)
C49 0.083(8) 0.061(6) 0.080(7) -0.026(5) 0.028(6) 0.004(6)
O1 0.103(4) 0.103(4) 0.100(4) 0.004(3) 0.035(3) -0.003(3)
O2 0.103(4) 0.103(4) 0.100(4) 0.004(3) 0.035(3) -0.003(3)
O3 0.103(4) 0.103(4) 0.100(4) 0.004(3) 0.035(3) -0.003(3)
F1 0.102(4) 0.085(4) 0.090(4) 0.002(3) 0.027(3) -0.007(3)
F2 0.102(4) 0.085(4) 0.090(4) 0.002(3) 0.027(3) -0.007(3)
F3 0.102(4) 0.085(4) 0.090(4) 0.002(3) 0.027(3) -0.007(3)
S1 0.091(4) 0.072(4) 0.0484(18) 0.007(2) 0.021(2) 0.003(3)
C49A 0.083(8) 0.061(6) 0.080(7) -0.026(5) 0.028(6) 0.004(6)
O1A 0.103(4) 0.103(4) 0.100(4) 0.004(3) 0.035(3) -0.003(3)
O2A 0.103(4) 0.103(4) 0.100(4) 0.004(3) 0.035(3) -0.003(3)
O3A 0.103(4) 0.103(4) 0.100(4) 0.004(3) 0.035(3) -0.003(3)
F1A 0.102(4) 0.085(4) 0.090(4) 0.002(3) 0.027(3) -0.007(3)
F2A 0.102(4) 0.085(4) 0.090(4) 0.002(3) 0.027(3) -0.007(3)
F3A 0.102(4) 0.085(4) 0.090(4) 0.002(3) 0.027(3) -0.007(3)
S1A 0.091(4) 0.072(4) 0.0484(18) 0.007(2) 0.021(2) 0.003(3)
 
_geom_special_details
;
 All esds (except the esd in the dihedral angle between two l.s. planes)
 are estimated using the full covariance matrix.  The cell esds are taken
 into account individually in the estimation of esds in distances, angles
 and torsion angles; correlations between esds in cell parameters are only
 used when they are defined by crystal symmetry.  An approximate (isotropic)
 treatment of cell esds is used for estimating esds involving l.s. planes.
;
 
loop_
 _geom_bond_atom_site_label_1
 _geom_bond_atom_site_label_2
 _geom_bond_distance
 _geom_bond_site_symmetry_2
 _geom_bond_publ_flag
C1 C2 1.388(9) . ?
C1 C6 1.402(9) . ?
C1 P1 1.830(7) . ?
C2 C3 1.374(9) . ?
C2 H2 0.9500 . ?
C3 C4 1.390(10) . ?
C3 H3 0.9500 . ?
C4 C5 1.379(10) . ?
C4 H4 0.9500 . ?
C5 C6 1.396(9) . ?
C5 C7 1.495(9) . ?
C6 H6 0.9500 . ?
C7 C8 1.420(10) . ?
C7 C20 1.424(10) . ?
C8 C9 1.420(11) . ?
C8 C13 1.426(10) . ?
C9 C10 1.361(11) . ?
C9 H9 0.9500 . ?
C10 C11 1.418(12) . ?
C10 H10 0.9500 . ?
C11 C12 1.354(13) . ?
C11 H11 0.9500 . ?
C12 C13 1.430(12) . ?
C12 H12 0.9500 . ?
C13 C14 1.395(12) . ?
C14 C15 1.405(12) . ?
C14 H14 0.9500 . ?
C15 C20 1.428(10) . ?
C15 C16 1.437(11) . ?
C16 C17 1.337(13) . ?
C16 H16 0.9500 . ?
C17 C18 1.437(13) . ?
C17 H17 0.9500 . ?
C18 C19 1.372(11) . ?
C18 H18 0.9500 . ?
C19 C20 1.403(11) . ?
C19 H19 0.9500 . ?
C21 C22 1.380(11) . ?
C21 C26 1.394(11) . ?
C21 P1 1.816(7) . ?
C22 C23 1.392(11) . ?
C22 H22 0.9500 . ?
C23 C24 1.363(14) . ?
C23 H23 0.9500 . ?
C24 C25 1.382(14) . ?
C24 H24 0.9500 . ?
C25 C26 1.392(11) . ?
C25 H25 0.9500 . ?
C26 H26 0.9500 . ?
C27 C32 1.380(11) . ?
C27 C28 1.384(11) . ?
C27 P1 1.824(8) . ?
C28 C29 1.388(12) . ?
C28 H28 0.9500 . ?
C29 C30 1.365(14) . ?
C29 H29 0.9500 . ?
C30 C31 1.367(14) . ?
C30 H30 0.9500 . ?
C31 C32 1.387(13) . ?
C31 H31 0.9500 . ?
C32 H32 0.9500 . ?
C33 N1 1.317(11) . ?
C33 C34 1.403(12) . ?
C33 H33 0.9500 . ?
C34 C35 1.356(15) . ?
C34 H34 0.9500 . ?
C35 C36 1.400(16) . ?
C35 H35 0.9500 . ?
C36 C37 1.392(12) . ?
C36 H36 0.9500 . ?
C37 N1 1.371(10) . ?
C37 C38 1.451(13) . ?
C38 N2 1.336(11) . ?
C38 C39 1.387(12) . ?
C39 C40 1.428(15) . ?
C39 H39 0.9500 . ?
C40 C41 1.364(15) . ?
C40 H40 0.9500 . ?
C41 C42 1.407(12) . ?
C41 H41 0.9500 . ?
C42 N2 1.352(11) . ?
C42 C43 1.465(13) . ?
C43 C44 1.399(12) . ?
C43 C48 1.421(11) . ?
C44 C45 1.377(14) . ?
C44 H44 0.9500 . ?
C45 C46 1.380(13) . ?
C45 H45 0.9500 . ?
C46 C47 1.412(11) . ?
C46 H46 0.9500 . ?
C47 C48 1.377(12) . ?
C47 H47 0.9500 . ?
C48 Pt1 2.032(8) . ?
N1 Pt1 2.147(7) . ?
N2 Pt1 2.034(6) . ?
P1 Pt1 2.2514(18) . ?
C49 F1 1.296(13) . ?
C49 F2 1.335(13) . ?
C49 F3 1.338(13) . ?
C49 S1 1.799(9) . ?
O1 S1 1.449(13) . ?
O2 S1 1.440(13) . ?
O3 S1 1.441(13) . ?
C49A F3A 1.317(14) . ?
C49A F2A 1.321(15) . ?
C49A F1A 1.326(15) . ?
C49A S1A 1.800(10) . ?
O1A S1A 1.451(15) . ?
O2A S1A 1.448(15) . ?
O3A S1A 1.455(15) . ?
 
loop_
 _geom_angle_atom_site_label_1
 _geom_angle_atom_site_label_2
 _geom_angle_atom_site_label_3
 _geom_angle
 _geom_angle_site_symmetry_1
 _geom_angle_site_symmetry_3
 _geom_angle_publ_flag
C2 C1 C6 118.2(6) . . ?
C2 C1 P1 122.4(5) . . ?
C6 C1 P1 119.1(5) . . ?
C3 C2 C1 120.9(7) . . ?
C3 C2 H2 119.5 . . ?
C1 C2 H2 119.5 . . ?
C2 C3 C4 120.1(7) . . ?
C2 C3 H3 120.0 . . ?
C4 C3 H3 120.0 . . ?
C5 C4 C3 120.8(7) . . ?
C5 C4 H4 119.6 . . ?
C3 C4 H4 119.6 . . ?
C4 C5 C6 118.6(6) . . ?
C4 C5 C7 120.8(6) . . ?
C6 C5 C7 120.7(6) . . ?
C5 C6 C1 121.3(6) . . ?
C5 C6 H6 119.3 . . ?
C1 C6 H6 119.3 . . ?
C8 C7 C20 119.9(6) . . ?
C8 C7 C5 121.0(6) . . ?
C20 C7 C5 119.1(7) . . ?
C7 C8 C9 121.9(7) . . ?
C7 C8 C13 120.0(7) . . ?
C9 C8 C13 118.1(7) . . ?
C10 C9 C8 121.6(7) . . ?
C10 C9 H9 119.2 . . ?
C8 C9 H9 119.2 . . ?
C9 C10 C11 120.5(8) . . ?
C9 C10 H10 119.8 . . ?
C11 C10 H10 119.8 . . ?
C12 C11 C10 119.6(8) . . ?
C12 C11 H11 120.2 . . ?
C10 C11 H11 120.2 . . ?
C11 C12 C13 121.6(8) . . ?
C11 C12 H12 119.2 . . ?
C13 C12 H12 119.2 . . ?
C14 C13 C8 119.4(7) . . ?
C14 C13 C12 122.0(8) . . ?
C8 C13 C12 118.5(8) . . ?
C13 C14 C15 121.6(7) . . ?
C13 C14 H14 119.2 . . ?
C15 C14 H14 119.2 . . ?
C14 C15 C20 119.7(7) . . ?
C14 C15 C16 121.9(8) . . ?
C20 C15 C16 118.4(8) . . ?
C17 C16 C15 122.1(8) . . ?
C17 C16 H16 119.0 . . ?
C15 C16 H16 119.0 . . ?
C16 C17 C18 119.3(8) . . ?
C16 C17 H17 120.4 . . ?
C18 C17 H17 120.4 . . ?
C19 C18 C17 120.1(9) . . ?
C19 C18 H18 120.0 . . ?
C17 C18 H18 120.0 . . ?
C18 C19 C20 121.6(8) . . ?
C18 C19 H19 119.2 . . ?
C20 C19 H19 119.2 . . ?
C19 C20 C7 122.3(7) . . ?
C19 C20 C15 118.4(7) . . ?
C7 C20 C15 119.4(7) . . ?
C22 C21 C26 119.1(7) . . ?
C22 C21 P1 119.4(6) . . ?
C26 C21 P1 121.5(6) . . ?
C21 C22 C23 120.3(9) . . ?
C21 C22 H22 119.9 . . ?
C23 C22 H22 119.9 . . ?
C24 C23 C22 120.3(9) . . ?
C24 C23 H23 119.8 . . ?
C22 C23 H23 119.8 . . ?
C23 C24 C25 120.4(9) . . ?
C23 C24 H24 119.8 . . ?
C25 C24 H24 119.8 . . ?
C24 C25 C26 119.6(9) . . ?
C24 C25 H25 120.2 . . ?
C26 C25 H25 120.2 . . ?
C25 C26 C21 120.2(8) . . ?
C25 C26 H26 119.9 . . ?
C21 C26 H26 119.9 . . ?
C32 C27 C28 117.7(7) . . ?
C32 C27 P1 118.2(6) . . ?
C28 C27 P1 124.0(6) . . ?
C27 C28 C29 121.4(9) . . ?
C27 C28 H28 119.3 . . ?
C29 C28 H28 119.3 . . ?
C30 C29 C28 119.4(9) . . ?
C30 C29 H29 120.3 . . ?
C28 C29 H29 120.3 . . ?
C29 C30 C31 120.2(8) . . ?
C29 C30 H30 119.9 . . ?
C31 C30 H30 119.9 . . ?
C30 C31 C32 120.3(9) . . ?
C30 C31 H31 119.9 . . ?
C32 C31 H31 119.9 . . ?
C27 C32 C31 120.8(9) . . ?
C27 C32 H32 119.6 . . ?
C31 C32 H32 119.6 . . ?
N1 C33 C34 123.7(9) . . ?
N1 C33 H33 118.1 . . ?
C34 C33 H33 118.1 . . ?
C35 C34 C33 119.1(11) . . ?
C35 C34 H34 120.5 . . ?
C33 C34 H34 120.5 . . ?
C34 C35 C36 118.2(10) . . ?
C34 C35 H35 120.9 . . ?
C36 C35 H35 120.9 . . ?
C37 C36 C35 120.2(9) . . ?
C37 C36 H36 119.9 . . ?
C35 C36 H36 119.9 . . ?
N1 C37 C36 120.6(9) . . ?
N1 C37 C38 117.1(8) . . ?
C36 C37 C38 122.3(8) . . ?
N2 C38 C39 119.8(9) . . ?
N2 C38 C37 113.5(7) . . ?
C39 C38 C37 126.6(9) . . ?
C38 C39 C40 116.2(10) . . ?
C38 C39 H39 121.9 . . ?
C40 C39 H39 121.9 . . ?
C41 C40 C39 122.0(9) . . ?
C41 C40 H40 119.0 . . ?
C39 C40 H40 119.0 . . ?
C40 C41 C42 119.8(10) . . ?
C40 C41 H41 120.1 . . ?
C42 C41 H41 120.1 . . ?
N2 C42 C41 116.4(10) . . ?
N2 C42 C43 115.2(7) . . ?
C41 C42 C43 128.4(9) . . ?
C44 C43 C48 121.2(9) . . ?
C44 C43 C42 122.2(8) . . ?
C48 C43 C42 116.6(8) . . ?
C45 C44 C43 120.1(8) . . ?
C45 C44 H44 119.9 . . ?
C43 C44 H44 119.9 . . ?
C44 C45 C46 120.1(8) . . ?
C44 C45 H45 119.9 . . ?
C46 C45 H45 119.9 . . ?
C45 C46 C47 119.4(9) . . ?
C45 C46 H46 120.3 . . ?
C47 C46 H46 120.3 . . ?
C48 C47 C46 122.4(8) . . ?
C48 C47 H47 118.8 . . ?
C46 C47 H47 118.8 . . ?
C47 C48 C43 116.7(8) . . ?
C47 C48 Pt1 132.0(6) . . ?
C43 C48 Pt1 111.3(6) . . ?
C33 N1 C37 118.1(8) . . ?
C33 N1 Pt1 129.5(6) . . ?
C37 N1 Pt1 112.3(6) . . ?
C38 N2 C42 125.8(8) . . ?
C38 N2 Pt1 119.5(6) . . ?
C42 N2 Pt1 114.6(6) . . ?
C21 P1 C27 102.6(3) . . ?
C21 P1 C1 102.0(3) . . ?
C27 P1 C1 109.5(3) . . ?
C21 P1 Pt1 118.8(2) . . ?
C27 P1 Pt1 111.4(3) . . ?
C1 P1 Pt1 111.8(2) . . ?
C48 Pt1 N2 82.3(3) . . ?
C48 Pt1 N1 159.1(3) . . ?
N2 Pt1 N1 77.2(3) . . ?
C48 Pt1 P1 94.2(2) . . ?
N2 Pt1 P1 175.1(2) . . ?
N1 Pt1 P1 106.53(19) . . ?
F1 C49 F2 107.3(11) . . ?
F1 C49 F3 106.1(11) . . ?
F2 C49 F3 106.7(11) . . ?
F1 C49 S1 113.8(12) . . ?
F2 C49 S1 111.8(11) . . ?
F3 C49 S1 110.7(11) . . ?
O2 S1 O3 113.0(9) . . ?
O2 S1 O1 112.7(9) . . ?
O3 S1 O1 112.9(10) . . ?
O2 S1 C49 104.6(10) . . ?
O3 S1 C49 105.4(10) . . ?
O1 S1 C49 107.4(10) . . ?
F3A C49A F2A 106.4(14) . . ?
F3A C49A F1A 108.5(14) . . ?
F2A C49A F1A 107.5(14) . . ?
F3A C49A S1A 113.4(18) . . ?
F2A C49A S1A 111.5(18) . . ?
F1A C49A S1A 109.3(17) . . ?
O2A S1A O1A 112.8(13) . . ?
O2A S1A O3A 110.0(13) . . ?
O1A S1A O3A 112.2(13) . . ?
O2A S1A C49A 119.2(18) . . ?
O1A S1A C49A 99.1(17) . . ?
O3A S1A C49A 103.0(17) . . ?
 
_refine_diff_density_max    2.077
_refine_diff_density_min   -2.656
_refine_diff_density_rms    0.153

_shelx_res_file
;
TITL Ptphbpy_P1m_syn2_na in C2/c
    shelx.res
    created by SHELXL-2018/3 at 10:54:14 on 09-Jan-2024
CELL  0.71073  31.4298   9.1821  33.7055   90.000  109.712   90.000
ZERR     8.00   0.0010   0.0002   0.0011    0.000    0.004    0.000
LATT   7
SYMM  - X,   Y, 1/2 - Z
SFAC  C    H    N    O    F    P    S    PT
UNIT  392 272 16 24 24 8 8 8
MERG   2
OMIT     2   0   2
OMIT     5   1   7
OMIT   -26   2   3
OMIT   -21   1   5
OMIT    27   1  11
ABIN
DFIX 1.8 0.01 C49 S1 C49A S1A
SADI C49 F1 C49 F2 C49 F3 C49A F1A C49A F2A C49A F3A
SADI F1 F2 F2 F3 F3 F1 F1A F2A F2A F3A F3A F1A
SADI  S1 O1 S1 O2 S1 O3 S1A O1A S1A O2A S1A O3A
SADI O1 O2 O2 O3 O3 O1 O1A O2A O2A O3A O3A O1A
ISOR 0.01 0.01 C40 C49 C49A O1 O2 O3 O1A O2A O3A
ISOR 0.01 0.01 S1 S1A F1 F2 F3 F1A F2A F3A
EADP C49A C49
EADP S1A S1
EADP O2 O2A O3A O3 O1 O1A
EADP F1 F2 F3 F1A F2A F3A
FMAP   2
PLAN   20
SIZE     0.100   0.150   0.310
ACTA
BOND   $H
L.S.   5    0   81
TEMP  -123.15
WGHT    0.005400  168.204697
FVAR       0.88711   0.64220
C1    1    0.632394    0.465970    0.595164    11.00000    0.01710    0.01870 =
         0.01680   -0.00163    0.00634    0.00087
C2    1    0.597180    0.427447    0.609199    11.00000    0.01359    0.02305 =
         0.02216    0.00662    0.00533    0.00150
AFIX  43
H2    2    0.603175    0.368391    0.633621    11.00000   -1.20000
AFIX   0
C3    1    0.553794    0.473486    0.588284    11.00000    0.01912    0.01508 =
         0.03619    0.00358    0.01405   -0.00162
AFIX  43
H3    2    0.529832    0.442622    0.597517    11.00000   -1.20000
AFIX   0
C4    1    0.544918    0.565205    0.553618    11.00000    0.01334    0.02667 =
         0.02634    0.00585   -0.00092    0.00513
AFIX  43
H4    2    0.514910    0.597930    0.539593    11.00000   -1.20000
AFIX   0
C5    1    0.579145    0.609259    0.539341    11.00000    0.01816    0.01606 =
         0.01902    0.00328    0.00158   -0.00017
C6    1    0.622880    0.558533    0.560181    11.00000    0.01594    0.02038 =
         0.02032    0.00231    0.00621   -0.00214
AFIX  43
H6    2    0.646681    0.587339    0.550453    11.00000   -1.20000
AFIX   0
C7    1    0.569779    0.710854    0.502726    11.00000    0.00777    0.02043 =
         0.02120    0.00806   -0.00263    0.00061
C8    1    0.564928    0.657946    0.461844    11.00000    0.00528    0.02720 =
         0.02201    0.00466   -0.00026   -0.00385
C9    1    0.572154    0.509229    0.454443    11.00000    0.02555    0.02720 =
         0.03030    0.00798    0.00812    0.00990
AFIX  43
H9    2    0.580237    0.442901    0.477420    11.00000   -1.20000
AFIX   0
C10   1    0.567780    0.459438    0.415243    11.00000    0.02486    0.03165 =
         0.03697   -0.00413    0.00837   -0.00386
AFIX  43
H10   2    0.573247    0.359630    0.411298    11.00000   -1.20000
AFIX   0
C11   1    0.555119    0.555429    0.380227    11.00000    0.02420    0.04343 =
         0.02777   -0.00015    0.00772   -0.00711
AFIX  43
H11   2    0.551753    0.519926    0.352860    11.00000   -1.20000
AFIX   0
C12   1    0.547853    0.698015    0.386027    11.00000    0.02097    0.05342 =
         0.02272    0.01100    0.00116   -0.00110
AFIX  43
H12   2    0.539079    0.761507    0.362389    11.00000   -1.20000
AFIX   0
C13   1    0.553061    0.755375    0.426850    11.00000    0.01822    0.03472 =
         0.02196    0.00593    0.00273   -0.00673
C14   1    0.547530    0.903174    0.433397    11.00000    0.02238    0.03189 =
         0.03397    0.01718    0.00312    0.00287
AFIX  43
H14   2    0.539619    0.967799    0.410023    11.00000   -1.20000
AFIX   0
C15   1    0.553385    0.958714    0.473747    11.00000    0.01553    0.02183 =
         0.03380    0.00874    0.00427   -0.00256
C16   1    0.547526    1.110670    0.480682    11.00000    0.02068    0.02511 =
         0.05309    0.01935    0.00521    0.00869
AFIX  43
H16   2    0.539952    1.175528    0.457371    11.00000   -1.20000
AFIX   0
C17   1    0.552402    1.163670    0.518924    11.00000    0.02761    0.02629 =
         0.05165    0.00309    0.01163    0.01148
AFIX  43
H17   2    0.548756    1.264858    0.522706    11.00000   -1.20000
AFIX   0
C18   1    0.563220    1.065872    0.554240    11.00000    0.03388    0.02988 =
         0.04289   -0.00185    0.01488    0.00268
AFIX  43
H18   2    0.565166    1.101489    0.581260    11.00000   -1.20000
AFIX   0
C19   1    0.570736    0.921174    0.548964    11.00000    0.02206    0.03139 =
         0.02932    0.00758    0.00600    0.00328
AFIX  43
H19   2    0.580257    0.859299    0.572944    11.00000   -1.20000
AFIX   0
C20   1    0.564710    0.862274    0.509027    11.00000    0.00693    0.02215 =
         0.02642    0.00542   -0.00158   -0.00461
C21   1    0.698140    0.469276    0.676942    11.00000    0.02381    0.01946 =
         0.01714   -0.00044    0.00725   -0.00350
C22   1    0.728578    0.395792    0.710206    11.00000    0.04375    0.03533 =
         0.01691    0.00089    0.00334   -0.00052
AFIX  43
H22   2    0.744558    0.314423    0.704924    11.00000   -1.20000
AFIX   0
C23   1    0.735972    0.440354    0.751465    11.00000    0.06266    0.03835 =
         0.01815    0.00276   -0.00527   -0.00390
AFIX  43
H23   2    0.757926    0.391931    0.774149    11.00000   -1.20000
AFIX   0
C24   1    0.711864    0.553127    0.759469    11.00000    0.06933    0.04252 =
         0.02697   -0.00883    0.02116   -0.02119
AFIX  43
H24   2    0.716224    0.580296    0.787765    11.00000   -1.20000
AFIX   0
C25   1    0.681123    0.628204    0.726700    11.00000    0.06013    0.03554 =
         0.03613   -0.02061    0.02504   -0.01342
AFIX  43
H25   2    0.664444    0.706963    0.732394    11.00000   -1.20000
AFIX   0
C26   1    0.674743    0.587734    0.685294    11.00000    0.02668    0.03227 =
         0.02824   -0.00765    0.01263   -0.00871
AFIX  43
H26   2    0.654370    0.641036    0.662646    11.00000   -1.20000
AFIX   0
C27   1    0.695180    0.216112    0.627639    11.00000    0.02602    0.02103 =
         0.01827    0.00210    0.00376    0.00479
C28   1    0.665734    0.129615    0.639908    11.00000    0.01571    0.02863 =
         0.08578    0.01775    0.01141    0.00367
AFIX  43
H28   2    0.642247    0.174316    0.647387    11.00000   -1.20000
AFIX   0
C29   1    0.669774   -0.021011    0.641523    11.00000    0.03367    0.01466 =
         0.10117    0.01616    0.00067   -0.00725
AFIX  43
H29   2    0.648417   -0.078925    0.648734    11.00000   -1.20000
AFIX   0
C30   1    0.704722   -0.085168    0.632653    11.00000    0.04892    0.01988 =
         0.03514   -0.00295   -0.01354    0.00975
AFIX  43
H30   2    0.707355   -0.188272    0.633093    11.00000   -1.20000
AFIX   0
C31   1    0.735930   -0.001398    0.623141    11.00000    0.07649    0.03936 =
         0.03354    0.00640    0.02818    0.02163
AFIX  43
H31   2    0.761010   -0.046250    0.618365    11.00000   -1.20000
AFIX   0
C32   1    0.731137    0.148759    0.620433    11.00000    0.04414    0.03344 =
         0.02591    0.00513    0.02130    0.00796
AFIX  43
H32   2    0.752858    0.205913    0.613539    11.00000   -1.20000
AFIX   0
C33   1    0.794946    0.643596    0.679666    11.00000    0.02801    0.04466 =
         0.04394   -0.01149    0.01676   -0.01466
AFIX  43
H33   2    0.776495    0.588056    0.691274    11.00000   -1.20000
AFIX   0
C34   1    0.828757    0.731508    0.706959    11.00000    0.04105    0.05798 =
         0.05256   -0.03245    0.01556   -0.01243
AFIX  43
H34   2    0.833139    0.733899    0.736251    11.00000   -1.20000
AFIX   0
C35   1    0.855103    0.813048    0.690937    11.00000    0.03943    0.04180 =
         0.10302   -0.03400    0.03435   -0.01974
AFIX  43
H35   2    0.877904    0.874889    0.708596    11.00000   -1.20000
AFIX   0
C36   1    0.847801    0.803648    0.647682    11.00000    0.02515    0.02827 =
         0.07449   -0.00389    0.01774   -0.01012
AFIX  43
H36   2    0.865627    0.860265    0.635636    11.00000   -1.20000
AFIX   0
C37   1    0.814510    0.711631    0.622259    11.00000    0.02545    0.02259 =
         0.05213    0.00150    0.01450    0.00005
C38   1    0.808314    0.688331    0.578076    11.00000    0.01613    0.02798 =
         0.05888    0.01280    0.01501    0.00483
C39   1    0.833216    0.751113    0.555529    11.00000    0.02571    0.04656 =
         0.06281    0.02681    0.01668    0.01533
AFIX  43
H39   2    0.856499    0.819868    0.567936    11.00000   -1.20000
AFIX   0
C40   1    0.821880    0.706563    0.512616    11.00000    0.01947    0.06508 =
         0.05875    0.03247    0.02104    0.00922
AFIX  43
H40   2    0.837979    0.747318    0.495967    11.00000   -1.20000
AFIX   0
C41   1    0.788645    0.607292    0.494808    11.00000    0.03510    0.06759 =
         0.04275    0.02721    0.02372    0.02974
AFIX  43
H41   2    0.781976    0.579246    0.466220    11.00000   -1.20000
AFIX   0
C42   1    0.764265    0.546550    0.518934    11.00000    0.04174    0.04675 =
         0.03967    0.02655    0.02761    0.02431
C43   1    0.727298    0.440589    0.505899    11.00000    0.02886    0.04419 =
         0.02701    0.00937    0.01573    0.01657
C44   1    0.712021    0.380193    0.465440    11.00000    0.03863    0.06595 =
         0.02381    0.01437    0.01612    0.02623
AFIX  43
H44   2    0.724831    0.410888    0.445014    11.00000   -1.20000
AFIX   0
C45   1    0.678453    0.276335    0.455150    11.00000    0.02442    0.07056 =
         0.01759   -0.01315   -0.00424    0.02209
AFIX  43
H45   2    0.668639    0.233884    0.427846    11.00000   -1.20000
AFIX   0
C46   1    0.659037    0.233782    0.484426    11.00000    0.01699    0.04943 =
         0.02978   -0.00293   -0.00293    0.01000
AFIX  43
H46   2    0.635636    0.162946    0.477307    11.00000   -1.20000
AFIX   0
C47   1    0.674266    0.296481    0.525045    11.00000    0.02674    0.03542 =
         0.02003    0.00177    0.00338    0.01022
AFIX  43
H47   2    0.660779    0.266257    0.545019    11.00000   -1.20000
AFIX   0
C48   1    0.707950    0.399822    0.536766    11.00000    0.02626    0.03895 =
         0.02164    0.00239    0.01368    0.01475
N1    3    0.787321    0.633659    0.638865    11.00000    0.01742    0.02560 =
         0.04475   -0.00021    0.01345   -0.00107
N2    3    0.776539    0.589742    0.559592    11.00000    0.02941    0.02723 =
         0.02894    0.01468    0.01597    0.01699
P1    6    0.691065    0.413989    0.623354    11.00000    0.01149    0.01882 =
         0.01310    0.00183    0.00143    0.00084
PT1   8    0.738453    0.504614    0.592194    11.00000    0.02190    0.02400 =
         0.02353    0.00552    0.01119    0.00473
PART  1
C49   1    0.402864    0.874326    0.665988    21.00000    0.08253    0.06120 =
         0.07955   -0.02641    0.02822    0.00424
O1    4    0.399403    0.660804    0.716613    21.00000    0.10308    0.10325 =
         0.10031    0.00414    0.03513   -0.00263
O2    4    0.350736    0.650914    0.644236    21.00000    0.10308    0.10325 =
         0.10031    0.00414    0.03513   -0.00263
O3    4    0.335516    0.822346    0.691641    21.00000    0.10308    0.10325 =
         0.10031    0.00414    0.03513   -0.00263
F1    5    0.380433    0.949081    0.632942    21.00000    0.10164    0.08508 =
         0.09048    0.00205    0.02701   -0.00700
F2    5    0.421723    0.969029    0.696982    21.00000    0.10164    0.08508 =
         0.09048    0.00205    0.02701   -0.00700
F3    5    0.436679    0.810715    0.656786    21.00000    0.10164    0.08508 =
         0.09048    0.00205    0.02701   -0.00700
S1    7    0.369375    0.740640    0.681093    21.00000    0.09140    0.07162 =
         0.04837    0.00717    0.02112    0.00283
PART  2
C49A  1    0.417204    0.881896    0.670028   -21.00000    0.08253    0.06120 =
         0.07955   -0.02641    0.02822    0.00424
O1A   4    0.398434    0.628024    0.683489   -21.00000    0.10308    0.10325 =
         0.10031    0.00414    0.03513   -0.00263
O2A   4    0.330045    0.767551    0.653061   -21.00000    0.10308    0.10325 =
         0.10031    0.00414    0.03513   -0.00263
O3A   4    0.377985    0.818339    0.723022   -21.00000    0.10308    0.10325 =
         0.10031    0.00414    0.03513   -0.00263
F1A   5    0.456704    0.869924    0.700770   -21.00000    0.10164    0.08508 =
         0.09048    0.00205    0.02701   -0.00700
F2A   5    0.405273    1.020470    0.667527   -21.00000    0.10164    0.08508 =
         0.09048    0.00205    0.02701   -0.00700
F3A   5    0.422925    0.849606    0.634086   -21.00000    0.10164    0.08508 =
         0.09048    0.00205    0.02701   -0.00700
S1A   7    0.376304    0.767783    0.681608   -21.00000    0.09140    0.07162 =
         0.04837    0.00717    0.02112    0.00283
HKLF    4


REM  Ptphbpy_P1m_syn2_na in C2/c
REM wR2 = 0.1454, GooF = S = 1.347, Restrained GooF = 1.345 for all data
REM R1 = 0.0836 for 9818 Fo > 4sig(Fo) and 0.0987 for all 12065 data
REM 542 parameters refined using 164 restraints

END

WGHT      0.0054    168.0669

REM Highest difference peak  2.077,  deepest hole -2.656,  1-sigma level  0.153
Q1    1   0.7805  0.5254  0.7198  11.00000  0.05    1.63
Q2    1   0.3293  0.7518  0.6656  11.00000  0.05    1.61
Q3    1   0.7163  0.5444  0.5743  11.00000  0.05    1.48
Q4    1   0.3377  0.8327  0.6409  11.00000  0.05    1.11
Q5    1   0.7618  0.4351  0.6020  11.00000  0.05    1.04
Q6    1   0.6704  0.5662  0.6170  11.00000  0.05    1.03
Q7    1   0.3302  0.9232  0.6910  11.00000  0.05    0.95
Q8    1   0.7690  0.4713  0.5970  11.00000  0.05    0.94
Q9    1   0.7124  0.5572  0.6289  11.00000  0.05    0.91
Q10   1   0.7209  0.4203  0.5886  11.00000  0.05    0.87
Q11   1   0.7116  0.5040  0.5968  11.00000  0.05    0.78
Q12   1   0.4288  1.0212  0.6803  11.00000  0.05    0.73
Q13   1   0.3799  0.6292  0.6595  11.00000  0.05    0.73
Q14   1   0.8507  0.5918  0.7060  11.00000  0.05    0.72
Q15   1   0.8354  0.7587  0.6651  11.00000  0.05    0.68
Q16   1   0.3672  0.8238  0.7158  11.00000  0.05    0.68
Q17   1   0.7575  0.4659  0.6266  11.00000  0.05    0.68
Q18   1   0.5608  0.7769  0.6551  11.00000  0.05    0.65
Q19   1   0.7617  0.4040  0.5515  11.00000  0.05    0.64
Q20   1   0.4384  0.6612  0.7105  11.00000  0.05    0.63
;
_shelx_res_checksum   23513

_shelx_hkl_file
;
   0   0   4 143524. 1484.85   3
   0   0  -4 139377. 1528.96   2
   0   0   4 137291. 1525.91   2
   0   0   5 190.857 125.066   2
   0   0   5 403.774 131.990   3
   0   0  -5 428.480 154.122   2
   0   0   6 11599.0 525.111   3
   0   0  -6 10644.4 517.497   2
   0   0   6 11587.8 549.829   2
   0   0  -7 204.380 139.967   2
   0   0   7 191.292 120.465   3
   0   0   7 172.170 115.700   2
   0   0   8 398.200 134.879   2
   0   0  -8 501.668 176.414   2
   0   0   8 276.326 139.988   3
   0   0   9 149.405 120.571   3
   0   0   9 111.431 123.648   2
   0   0  10 128930. 2233.71   3
   0   0  11 913.749 276.418   3
   0   0  12 5809.30 533.749   3
   0   0  13 308.709 176.876   3
   0   0  14 11648.3 817.384   3
   0   0  15 274.765 249.383   3
   0   0  16 24716.0 1258.92   3
   0   0  17 292.905 265.392   3
   0   0  18 61762.6 2110.00   3
   0   0  19 123.896 234.554   3
   0   0  20 14944.1 1131.84   3
   0   0  21 1027.05 417.945   3
   0   0  22 130607. 3443.61   3
   0   0  23 1776.24 540.256   3
   0   0  24 15931.9 1272.24   3
   0   0  25 452.931 324.143   3
   0   0  26 45754.9 2241.87   3
   0   0  27 1972.13 632.033   3
   0   0  28 57419.7 2638.92   3
   0   0  29 513.129 371.044   3
   0   0  30 1976.99 506.535   3
   0   0  31 196.146 318.798   3
   0   0  32 54952.1 2821.11   3
   0   0  33 2354.36 734.056   3
   0   0  34 23087.9 1901.89   3
   0   0  35 63.0776 356.968   3
   0   0  36 15578.8 1629.38   3
   0   0  37 1402.30 624.335   3
   0   0  38 25365.2 2178.11   3
   0   0  39 836.548 514.292   3
   0   0  40 311.566 376.212   3
   0   0  41-367.437 604.377   3
   0   0  42 8569.67 1370.47   3
   0   0  43 1078.66 687.782   3
   0   0  44 9778.47 1552.09   3
   0  -2   0 295924. 2085.65   2
   0   2   0 291613. 2002.77   3
   0   2   1 961.256 142.116   2
   0  -2  -1 836.378 123.265   2
   0  -2   2 68952.6 1464.35   1
   0   2   2 68586.5 1073.91   2
   0  -2  -2 70997.1 1057.26   2
   0   2   2 68046.1 1213.19   3
   0  -2   3 2825.51 309.685   1
   0  -2  -3 2873.38 233.016   2
   0   2   3 2792.83 238.998   2
   0   2   3 3004.60 309.280   3
   0  -2   4 139464. 2163.05   1
   0   2  -4 142389. 2196.21   1
   0   2   4 136776. 1740.55   2
   0  -2  -4 141531. 1699.98   2
   0   2   4 138809. 2023.27   3
   0  -2   5 48110.1 1301.17   1
   0   2  -5 50248.6 1362.60   1
   0   2   5 46245.5 1094.65   2
   0  -2  -5 44909.7 1035.49   2
   0   2   5 49358.9 1295.71   3
   0  -2   6 491981. 4278.42   1
   0   2  -6 503264. 4423.90   1
   0   2   6 493401. 3801.67   2
   0  -2  -6 493127. 3647.81   2
   0   2   6 491248. 4323.40   3
   0  -2   7 11704.4 688.287   1
   0   2   7 13746.5 679.418   2
   0  -2  -7 12924.6 636.107   2
   0   2   7 14905.7 828.384   3
   0  -2   7 13208.5 405.373   3
   0   2   8 232.747 109.921   2
   0  -2  -8 380.555 150.247   2
   0  -2   8 132.223 55.5166   3
   0   2   8 128.312 137.093   3
   0   2   9 22448.9 969.669   2
   0   2   9 23014.1 1077.05   3
   0  -2  -9 22558.9 940.134   2
   0  -2   9 22504.2 672.094   3
   0   2  10 120226. 2552.84   3
   0  -2 -10 120515. 2261.62   2
   0  -2  10 124941. 1722.24   3
   0  -2  11 25381.8 850.667   3
   0  -2 -11 24870.5 1071.07   2
   0   2  11 25525.5 1243.57   3
   0  -2  12 71250.6 1507.57   3
   0  -2 -12 68778.7 1868.53   2
   0   2  12 71510.3 2106.98   3
   0   2  13 1011.24 329.900   3
   0  -2  13 977.992 234.937   3
   0  -2 -13 980.248 278.258   2
   0  -2 -14 33142.2 1410.27   2
   0  -2  14 32584.1 1146.51   3
   0   2  14 32273.5 1511.93   3
   0  -2  15 500.902 221.477   3
   0   2  15 810.764 417.114   3
   0  -2 -15 170.873 225.376   2
   0   2  16 100793. 2860.37   3
   0  -2  16 102853. 2224.03   3
   0  -2 -16 102289. 2632.49   2
   0  -2 -17 912.159 393.815   2
   0  -2  17 1244.88 371.422   3
   0   2  17 1639.36 505.996   3
   0   2  18 40417.4 1897.14   3
   0  -2  18 39788.1 1498.17   3
   0  -2 -18 37629.2 1713.35   2
   0   2  19 808.129 344.223   3
   0  -2  19 492.500 212.541   3
   0  -2 -19 601.543 324.591   2
   0   2  20 44785.1 2098.42   3
   0  -2 -20 45924.8 1999.23   2
   0  -2  20 46825.8 1742.98   3
   0   2  21 2139.21 619.280   3
   0  -2  21 1634.62 446.312   3
   0   2  22 96571.7 3258.52   3
   0  -2  22 97086.2 2679.62   3
   0   2  23 9369.18 1082.81   3
   0  -2  23 8340.48 841.058   3
   0   2  24 8561.56 1019.41   3
   0  -2  24 9195.71 891.209   3
   0   2  25 1852.03 482.710   3
   0  -2  25 1859.41 421.806   3
   0   2  26 55936.7 2708.78   3
   0  -2  26 59179.4 2348.19   3
   0  -2  27 2939.44 610.733   3
   0   2  27 3487.25 775.693   3
   0  -2  28 66940.6 2619.27   3
   0   2  28 68813.4 3095.42   3
   0  -2  29 1416.19 464.379   3
   0   2  29 741.457 453.666   3
   0   2  30 748.997 354.058   3
   0  -2  30 787.248 391.163   3
   0  -2  31 655.990 393.961   3
   0   2  31 443.399 451.890   3
   0  -2  32 43327.0 2331.98   3
   0   2  32 43188.4 2668.29   3
   0  -2  33 1783.72 610.781   3
   0   2  33 991.817 590.741   3
   0  -2  34 20694.9 1691.06   3
   0   2  34 18986.4 1855.55   3
   0  -2  35 647.782 357.783   3
   0   2  35 149.951 389.681   3
   0  -2  36 3165.60 709.865   3
   0   2  36 3343.72 864.972   3
   0   2  37-112.594 387.714   3
   0  -2  37 741.529 527.667   3
   0  -2  38 26074.8 2055.42   3
   0   2  38 25850.1 2314.17   3
   0  -2  39 854.555 480.991   3
   0   2  39 509.640 507.330   3
   0   2  40 2326.76 809.643   3
   0   2  41 176.552 463.934   3
   0   2  42 7725.90 1402.15   3
   0  -4   0 126873. 1913.02   2
   0   4   0 126451. 1859.00   3
   0  -4   1 3541.02 330.650   2
   0  -4  -1 3511.91 320.075   2
   0   4  -1 3455.64 282.916   3
   0   4   1 3798.97 368.723   3
   0  -4  -2 27133.9 884.688   2
   0   4  -2 25115.2 679.194   3
   0   4   2 24963.9 949.634   3
   0   4   3 366.923 125.315   2
   0  -4  -3 290.716 106.360   2
   0   4   3 591.893 211.641   3
   0   4  -3 344.070 78.3388   3
   0   4   4 101523. 1849.14   2
   0  -4   4 106166. 2601.69   1
   0  -4  -4 105198. 1815.89   2
   0   4   4 102145. 2119.93   3
   0  -4   5 31812.5 1450.58   1
   0  -4  -5 31663.6 1031.78   2
   0   4   5 31237.8 1058.32   2
   0   4   5 33064.4 1268.75   3
   0  -4   6 159644. 3262.62   1
   0   4   6 154335. 2444.04   2
   0  -4  -6 156042. 2359.50   2
   0   4   6 154397. 2862.59   3
   0  -4   7 31982.6 1453.49   1
   0   4   7 33402.9 1177.27   2
   0  -4  -7 32693.6 1117.86   2
   0   4   7 34840.3 1419.12   3
   0  -4   8 9535.60 813.698   1
   0  -4  -8 11261.8 687.319   2
   0   4   8 10974.6 828.455   3
   0   4   9 11435.8 879.404   3
   0  -4  -9 9731.61 663.378   2
   0  -4  10 140485. 3192.33   1
   0  -4 -10 137586. 2569.31   2
   0   4  10 135157. 3082.21   3
   0  -4  11 16566.2 1156.20   1
   0  -4 -11 15820.3 913.083   2
   0   4  11 18720.8 1213.26   3
   0  -4  12 146813. 3328.65   1
   0  -4  12 144475. 1256.33   3
   0   4  12 154282. 3486.15   3
   0  -4 -12 154750. 2896.29   2
   0  -4  13 3640.85 239.730   3
   0  -4 -13 4476.05 530.066   2
   0   4  13 4758.88 682.068   3
   0  -4  14 14578.2 548.442   3
   0  -4 -14 14792.7 967.631   2
   0   4  14 13724.4 1101.99   3
   0  -4  15 2470.75 260.591   3
   0   4  15 3631.27 650.197   3
   0  -4 -15 3417.92 508.701   2
   0  -4  16 100019. 1719.03   3
   0   4  16 101863. 3149.22   3
   0  -4 -16 101396. 2673.74   2
   0  -4  17 4949.86 426.998   3
   0   4  17 5527.49 804.410   3
   0  -4 -17 4558.45 658.099   2
   0  -4  18 26469.4 1006.08   3
   0   4  18 28608.6 1767.70   3
   0  -4 -18 28122.9 1499.75   2
   0  -4  19 3739.55 411.387   3
   0   4  19 4630.79 742.700   3
   0  -4 -19 5394.66 712.545   2
   0  -4  20 29394.4 1181.65   3
   0  -4 -20 28758.5 1599.83   2
   0   4  20 29227.0 1864.75   3
   0  -4  21 4470.21 513.640   3
   0  -4 -21 4552.59 699.415   2
   0   4  21 4225.41 796.560   3
   0  -4  22 68479.4 1939.04   3
   0   4  22 70516.4 2996.30   3
   0  -4 -22 67728.0 2573.65   2
   0  -4  23 6914.31 660.027   3
   0  -4 -23 7213.17 904.336   2
   0   4  23 6130.64 944.900   3
   0   4  24 1540.53 534.649   3
   0  -4  24 1585.35 337.677   3
   0  -4 -24 1869.33 477.481   2
   0  -4  25 5899.64 656.608   3
   0   4  25 5597.56 933.148   3
   0  -4  26 39791.4 1701.88   3
   0   4  26 39871.5 2452.66   3
   0   4  27 3868.65 933.561   3
   0  -4  27 3060.56 561.271   3
   0  -4  28 41887.4 1862.25   3
   0   4  28 43614.2 2674.43   3
   0   4  29 2696.40 752.986   3
   0   4  30 224.444 450.676   3
   0   4  31 72.8075 318.990   3
   0   4  32 25070.6 2158.39   3
   0   4  33 1059.97 568.729   3
   0   4  34 9721.21 1442.14   3
   0   4  35 513.436 497.845   3
   0   4  36 3374.59 873.776   3
   0   4  37 736.904 590.760   3
   0   4  38 12162.7 1679.95   3
   0   4  39 2798.27 950.415   3
   0  -6   0 30379.1 1142.33   2
   0   6   0 28985.4 1071.43   3
   0  -6  -1 2249.61 316.842   2
   0  -6   1 2793.46 355.998   2
   0   6  -1 2658.97 316.552   3
   0   6   1 2313.02 331.117   3
   0  -6  -2 5330.99 476.048   2
   0  -6   2 4601.56 692.495   1
   0  -6   2 5150.80 489.564   2
   0   6  -2 5183.74 396.473   3
   0   6   2 5638.96 535.716   3
   0  -6  -3 1543.92 268.032   2
   0  -6   3 1999.54 497.879   1
   0  -6   3 1304.09 258.103   2
   0   6  -3 1317.35 181.745   3
   0   6   3 931.641 251.334   3
   0  -6  -4 55018.5 1553.06   2
   0  -6   4 55756.7 2377.27   1
   0   6  -4 51857.0 910.193   3
   0   6   4 53460.8 1784.90   3
   0  -6   5 12847.0 1188.31   1
   0  -6  -5 11957.0 746.535   2
   0   6   5 12398.8 897.327   3
   0  -6   6 60795.2 2468.39   1
   0  -6  -6 61552.3 1692.24   2
   0   6   6 63432.3 2078.03   3
   0  -6   7 487.989 365.599   1
   0  -6  -7 174.595 171.000   2
   0   6   7 664.808 288.887   3
   0  -6   8-141.810 332.160   1
   0  -6  -8 103.268 156.654   2
   0   6   8-81.7003 219.034   3
   0  -6  -9 3333.59 448.282   2
   0   6   9 2719.44 514.853   3
   0  -6  10 78868.4 2857.55   1
   0   6  10 80530.0 2663.12   3
   0  -6 -10 80513.1 2113.69   2
   0  -6  11 1420.72 590.096   1
   0  -6 -11 1671.89 421.715   2
   0   6  11 1949.87 536.648   3
   0  -6  12 86387.2 3052.58   1
   0   6  12 81723.3 2815.04   3
   0  -6 -12 83709.7 2273.61   2
   0  -6 -13 2749.94 467.368   2
   0   6  13 2525.10 516.431   3
   0  -6  14 998.899 461.452   1
   0  -6 -14 866.375 291.072   2
   0   6  14 801.302 370.326   3
   0   6  15 1863.04 619.545   3
   0  -6 -15 1523.83 462.552   2
   0   6  16 133930. 3963.86   3
   0  -6 -16 129467. 3147.43   2
   0   6  17 2477.61 739.199   3
   0  -6 -17 1928.63 473.980   2
   0   6  18 31141.5 2010.68   3
   0  -6 -18 32059.2 1657.24   2
   0   6  19 258.571 401.177   3
   0  -6 -19 630.078 333.189   2
   0   6  20 22264.9 1762.86   3
   0  -6 -20 19994.7 1385.88   2
   0   6  21 715.789 530.047   3
   0  -6 -21 1142.57 487.410   2
   0  -6 -22 53292.8 2367.49   2
   0   6  22 58004.7 2937.40   3
   0   6  23 880.615 507.140   3
   0  -6 -23 472.931 336.670   2
   0  -6 -24 1109.81 440.102   2
   0   6  24 197.755 344.203   3
   0  -6 -25 5367.46 820.997   2
   0   6  25 6584.71 1066.20   3
   0   6  26 17158.8 1738.42   3
   0   6  27 489.368 458.042   3
   0   6  28 14897.4 1675.60   3
   0   6  29 1291.48 483.711   3
   0   6  30-147.196 537.730   3
   0   6  31 770.496 522.839   3
   0   6  32 11665.6 1609.48   3
   0   6  33 1.48044 438.375   3
   0   6  34 7857.37 1320.54   3
   0   6  35 128.950 553.224   3
   0   6  36 1327.50 704.257   3
   0  -8   0 46211.2 1583.83   2
   0   8   0 41779.8 1446.02   3
   0  -8   1 1926.06 580.198   1
   0  -8  -1 1428.44 287.365   2
   0  -8   1 1060.74 258.189   2
   0   8   1 1317.70 302.103   3
   0  -8   2 3606.48 697.338   1
   0  -8   2 4225.01 499.430   2
   0  -8  -2 4305.71 476.642   2
   0   8   2 4151.55 508.116   3
   0  -8   3 3019.86 662.800   1
   0  -8   3 2645.06 413.272   2
   0  -8  -3 2253.78 346.906   2
   0   8   3 1930.48 373.229   3
   0  -8  -4 22071.1 1096.91   2
   0  -8   4 21985.0 1163.92   2
   0  -8   4 20516.8 1713.64   1
   0   8   4 21052.4 1234.12   3
   0  -8   5 165.745 366.944   1
   0  -8   5 521.862 265.977   2
   0  -8  -5 1050.07 289.279   2
   0   8   5 792.185 338.988   3
   0  -8   6 26826.9 1955.03   1
   0  -8   6 29310.1 1405.44   2
   0  -8  -6 29869.9 1285.65   2
   0   8   6 27996.5 1536.26   3
   0  -8   7 4436.02 582.672   2
   0  -8   7 6587.35 987.560   1
   0  -8  -7 4917.42 542.321   2
   0   8   7 4972.73 695.744   3
   0  -8   8 4621.62 828.918   1
   0  -8  -8 4132.26 499.180   2
   0   8   8 3732.69 593.614   3
   0  -8   9-75.6978 269.416   1
   0   8   9 76.4151 330.135   3
   0  -8  10 37340.2 2320.62   1
   0  -8 -10 39848.5 1589.48   2
   0   8  10 38819.9 2011.25   3
   0  -8  11 4136.32 856.433   1
   0  -8 -11 5686.13 658.393   2
   0   8  11 4170.40 800.108   3
   0  -8  12 37019.7 2336.94   1
   0   8  12 34621.9 1994.56   3
   0  -8 -12 36291.3 1583.77   2
   0  -8 -13 1522.01 364.706   2
   0   8  13 1771.94 495.874   3
   0  -8  14 2618.78 745.941   1
   0  -8 -14 2487.07 462.299   2
   0   8  14 1728.18 507.067   3
   0   8  15 3013.71 713.356   3
   0  -8 -15 3164.65 565.335   2
   0  -8  16 51547.8 2801.95   1
   0  -8 -16 53142.2 2096.19   2
   0   8  16 54023.3 2712.75   3
   0   8  17 2036.32 624.809   3
   0   8  18 14151.4 1475.45   3
   0   8  19-32.4762 390.485   3
   0   8  20 6482.63 1027.81   3
   0   8  21 482.795 485.548   3
   0   8  22 38131.4 2563.86   3
   0   8  23 862.768 575.233   3
   0   8  24 791.717 411.822   3
   0   8  25 61.5117 427.499   3
   0   8  26 11754.5 1507.71   3
   0   8  27 1348.95 643.759   3
   0   8  28 6984.63 1302.74   3
   0   8  29 2621.32 832.409   3
   0   8  30-67.2225 423.638   3
   0   8  31 1862.12 823.418   3
   0   8  32 7603.89 1408.38   3
   0 -10   0 29862.1 2389.11   1
   0 -10   1 3517.21 924.873   1
   0 -10  -1 5150.49 1197.21   1
   0 -10  -2 5831.02 1098.78   1
   0 -10   2 5497.53 1070.85   1
   0 -10  -3 2097.20 688.018   1
   0 -10   3 5296.25 1035.32   1
   0 -10   4 16994.9 1791.76   1
   0 -10   5 1748.50 750.310   1
   0 -10   6 25475.9 2162.59   1
   0 -10   7 7183.93 1174.12   1
   0 -10   8-116.726 493.126   1
   0 -10   9 203.088 462.311   1
   0 -10  10 18219.3 1865.07   1
   0 -10  11 4706.70 1067.54   1
   0 -10  12 9195.64 1360.43   1
   0 -10  13 1907.57 701.304   1
   0 -10  14 1559.59 724.221   1
   0 -10  15 1297.69 724.700   1
   0  10  15-277.657 322.943   3
   0 -10  16 18779.7 1938.75   1
   0  10  16 18068.1 1692.39   3
   0 -10  17 1984.06 783.657   1
   0  10  17 769.660 452.245   3
   0  10  18 4962.29 962.380   3
   0  10  19 672.741 490.738   3
   0  10  20 3820.76 884.547   3
   0  10  21 2811.02 870.589   3
   0  10  22 12568.3 1610.42   3
   0  10  23 587.548 534.426   3
   0  10  24 1990.23 660.447   3
   0  10  25 1740.94 708.289   3
   0  10  26 3776.66 983.547   3
   0  10  27 542.320 632.191   3
   0 -12   0 14858.1 1941.43   1
   0 -12   1-241.364 389.564   1
   0 -12  -1 1267.39 1149.64   1
   0 -12   2 1469.29 665.539   1
   0 -12  -2 2721.07 839.649   1
   0 -12  -3-271.533 481.876   1
   0 -12   3 876.933 623.847   1
   0 -12   4 9069.76 1461.07   1
   0 -12  -4 8639.63 1457.72   1
   0 -12   5 2846.46 1152.53   1
   0 -12  -5 1504.28 1105.74   1
   0 -12   6 14293.6 1859.29   1
   0 -12  -6 13757.2 1850.72   1
   0 -12  -7 930.126 604.641   1
   0 -12   7 2670.86 853.342   1
  -1   1  43 158.180 378.146   3
  -1  -1  43 1024.09 648.728   3
  -1  -1  42 6381.58 1180.06   3
  -1   1  42 8126.69 1383.12   3
  -1   1  41 1153.31 676.898   3
  -1  -1  41 1080.50 542.469   3
  -1  -1  40 18917.9 1875.30   3
  -1   1  40 16935.1 1869.48   3
  -1  -1  39 1360.36 631.558   3
  -1   1  39 429.134 390.269   3
  -1  -1  38 2624.54 786.046   3
  -1   1  38 3615.77 880.777   3
  -1  -1  37 1719.93 655.238   3
  -1   1  37 372.780 387.332   3
  -1  -1  36 23021.1 1898.37   3
  -1   1  36 24149.5 2084.37   3
  -1   1  35 792.199 559.471   3
  -1  -1  35 1207.69 567.335   3
  -1   1  34 39168.0 2553.39   3
  -1  -1  34 36241.1 2271.13   3
  -1   1  33 1641.95 625.582   3
  -1  -1  33 1678.53 514.970   3
  -1  -1  32 1174.04 447.366   3
  -1   1  32 1220.59 525.846   3
  -1   1  31 1392.12 598.147   3
  -1  -1  31 876.188 424.520   3
  -1  -1  30 69285.6 2901.12   3
  -1   1  30 72520.4 3220.69   3
  -1   1  29 1113.91 551.773   3
  -1  -1  29 724.409 477.664   3
  -1   1  28 22557.4 1718.22   3
  -1  -1  28 21744.2 1558.00   3
  -1  -1  27 291.671 295.092   3
  -1   1  27 221.641 345.250   3
  -1  -1  26 24208.9 1575.60   3
  -1   1  26 25707.7 1746.61   3
  -1   1  25 2883.24 685.367   3
  -1  -1  25 3005.78 632.139   3
  -1  -1  24 145275. 3644.46   3
  -1   1  24 144177. 3971.31   3
  -1  -1  23 13500.6 1121.34   3
  -1   1  23 13058.5 1232.38   3
  -1   1  22 8322.12 932.982   3
  -1  -1  22 8583.80 859.172   3
  -1   1  21 4293.64 656.879   3
  -1  -1  21 4265.42 597.271   3
  -1  -1  20 41213.3 1726.91   3
  -1   1  20 40410.4 1898.98   3
  -1   1  19 5496.34 737.840   3
   1  -1 -19 5980.33 755.540   2
  -1  -1  19 5687.52 673.567   3
  -1   1  18 47789.3 1963.27   3
  -1  -1  18 47389.3 1746.54   3
   1  -1 -18 45019.3 1872.62   2
  -1   1  17 6676.89 737.057   3
  -1  -1  17 7713.30 683.914   3
   1  -1 -17 6002.40 683.557   2
  -1   1  16-59.7045 191.941   3
   1  -1 -16 236.050 204.304   2
  -1  -1  16 132.714 134.765   3
  -1   1  15 788.600 306.388   3
  -1  -1  15 346.434 197.385   3
   1  -1 -15 496.123 272.832   2
  -1   1  14 71956.6 2127.14   3
  -1  -1  14 71587.9 1850.04   3
   1  -1 -14 72432.3 2067.23   2
  -1  -1  13 9544.57 668.374   3
   1  -1 -13 9589.88 735.111   2
  -1   1  13 10220.1 789.064   3
  -1  -1  12 142258. 2332.22   3
  -1   1  12 137524. 2723.93   3
   1  -1 -12 136347. 2621.30   2
  -1  -1  11 16153.2 751.925   3
   1  -1 -11 16304.6 866.076   2
   1  -1 -10 50765.0 1435.51   2
  -1   1   9 2005.73 287.281   2
   1  -1  -9 2021.90 286.939   2
  -1  -1   9 2471.67 328.113   2
  -1   1   8 224205. 2793.34   2
   1  -1  -8 228430. 2732.68   2
  -1  -1   8 233095. 2782.60   2
  -1   1   7 82508.5 1599.60   2
  -1  -1   7 83115.1 1563.09   2
   1  -1  -7 84366.1 1564.16   2
   1   1  -6 116116. 1735.26   1
  -1   1   6 114155. 1748.44   2
  -1  -1   6 117671. 1714.52   2
   1  -1  -6 116066. 1708.73   2
   1   1  -5 4886.41 340.837   1
  -1   1   5 5904.62 365.736   2
   1  -1  -5 5780.51 359.639   2
  -1  -1   5 6086.70 363.517   2
  -1  -1   4 103798. 1421.40   1
   1   1  -4 100744. 1441.48   1
   1  -1  -4 101105. 1352.12   2
  -1   1   4 98292.8 1377.30   2
   1   1  -3 48132.2 937.728   1
  -1  -1   3 49562.2 930.435   1
  -1   1   3 47637.1 871.806   2
   1  -1  -3 49032.3 864.836   2
  -1  -1   2 471923. 2759.45   1
   1  -1  -2 477310. 2461.86   2
  -1   1   2 467268. 2480.13   2
  -1   1   1 1577.67 136.525   2
   1  -1  -1 1582.56 140.490   2
   1  -1   1 506.288 91.1673   1
  -1   1  -1 462.850 90.9118   1
  -1  -1  -1 380.860 76.4260   3
   1   1   1 371.954 75.7707   3
  -1   1  -2 325418. 2404.39   1
   1  -1   2 323024. 2347.58   1
  -1  -1  -2 308581. 2257.99   3
  -1  -1  -2 315246. 1714.43   2
   1   1   2 302315. 2233.94   3
   1  -1   3 1165.52 172.685   1
  -1   1  -3 676.605 134.634   1
   1   1   3 856.888 119.070   2
  -1  -1  -3 960.984 151.100   3
   1   1   3 1029.76 159.320   3
  -1  -1  -3 942.623 123.945   2
  -1   1  -4 211240. 2207.14   1
   1  -1   4 216686. 1534.90   3
  -1  -1  -4 209657. 2272.58   3
   1   1   4 215293. 2263.14   3
   1   1   4 212254. 1970.85   2
  -1   1  -4 213984. 1536.54   3
  -1  -1  -4 215403. 1932.09   2
   1  -1   5 36237.2 717.251   3
   1   1   5 35114.7 898.525   2
  -1  -1  -5 35956.2 1012.05   3
  -1  -1  -5 35955.3 879.429   2
   1   1   5 35755.0 1010.66   3
  -1   1  -5 33716.6 708.382   3
  -1  -1  -6 75833.4 1390.61   2
   1   1   6 74086.6 1547.65   3
  -1   1  -6 73515.0 1168.43   3
   1   1   6 73016.1 1417.26   2
   1  -1   6 75496.6 1163.97   3
   1   1   7 15574.5 708.543   2
   1   1   7 15907.9 769.326   3
   1  -1   7 16806.5 606.347   3
  -1  -1  -7 16757.5 721.476   2
  -1   1  -7 16610.5 613.250   3
  -1  -1  -8 258299. 2970.27   2
   1  -1   8 259527. 2579.85   3
   1   1   8 256484. 3038.56   2
   1   1   8 262505. 3238.68   3
   1   1   9 1058.07 274.027   2
  -1  -1  -9 980.060 248.589   2
   1  -1   9 1163.92 234.792   3
   1   1  10 108834. 2273.09   3
   1  -1  10 106245. 1880.96   3
  -1  -1 -10 103959. 2102.93   2
   1   1  11 3777.90 495.794   3
   1  -1  11 4397.11 428.972   3
  -1  -1 -11 3193.17 428.497   2
   1   1  12 130035. 2714.68   3
  -1  -1 -12 130834. 2597.92   2
   1  -1  12 134564. 2343.82   3
   1   1  13 39676.0 1566.08   3
   1  -1  13 39747.6 1349.76   3
   1   1  14 254158. 4064.30   3
   1  -1  14 246022. 3499.94   3
   1   1  15 13153.5 994.242   3
   1  -1  15 12977.9 861.995   3
   1   1  16 14848.8 1055.42   3
   1  -1  16 16916.2 998.730   3
   1   1  17 1551.32 404.412   3
   1  -1  17 1177.97 325.071   3
   1   1  18 67769.5 2376.49   3
   1  -1  18 67999.3 2123.45   3
   1   1  19 2717.71 597.709   3
   1  -1  19 2346.30 501.624   3
   1  -1  20 60686.1 2131.07   3
   1   1  20 63929.6 2422.33   3
   1   1  21 2742.75 558.938   3
   1  -1  21 2403.43 499.725   3
   1   1  22 781.581 308.746   3
   1  -1  22 723.224 303.170   3
   1  -1  23 2314.93 520.341   3
   1   1  23 2554.37 593.337   3
   1   1  24 59937.0 2559.60   3
   1  -1  24 56871.0 2315.60   3
   1  -1  25 1688.20 546.430   3
   1   1  25 2110.34 594.265   3
   1   1  26 11769.8 1200.86   3
   1  -1  26 12472.3 1135.26   3
   1  -1  27 522.687 331.281   3
   1   1  27 417.337 318.892   3
   1  -1  28 12204.3 1185.87   3
   1   1  28 10826.1 1218.65   3
   1  -1  29 1760.05 535.276   3
   1   1  29 2160.46 629.307   3
   1  -1  30 53856.4 2593.16   3
   1   1  30 51244.9 2721.36   3
   1  -1  31 1828.36 612.808   3
   1   1  31 2260.60 703.677   3
   1  -1  32 9613.05 1171.80   3
   1   1  32 8957.77 1190.11   3
   1  -1  33 138.587 347.571   3
   1   1  33-150.715 292.072   3
   1  -1  34 15113.4 1512.85   3
   1   1  34 16324.8 1671.64   3
   1  -1  35 1990.29 690.246   3
   1   1  35 2085.04 784.646   3
   1  -1  36 33877.4 2337.12   3
   1   1  36 32269.8 2452.56   3
   1   1  37 999.975 559.180   3
   1  -1  37 1028.98 582.722   3
   1  -1  38 220.379 429.839   3
   1   1  38 370.865 542.593   3
   1   1  39 830.613 603.145   3
   1  -1  39-182.147 346.708   3
   1  -1  40 11254.4 1461.31   3
   1   1  40 8235.17 1340.74   3
   1  -1  41 1018.77 610.968   3
   1   1  41 1876.92 805.332   3
   1   1  42 7823.97 1354.12   3
   1  -1  42 7634.41 1273.03   3
   1  -1  43-72.4031 391.036   3
   1   1  43 95.7346 447.890   3
  -1   3  41 978.470 645.341   3
  -1   3  40 15502.2 1945.58   3
  -1   3  39 537.809 556.311   3
  -1   3  38 231.090 338.073   3
  -1   3  37 221.780 536.973   3
  -1   3  36 19173.2 1955.66   3
  -1   3  35 2238.65 774.918   3
  -1  -3  34 20180.8 1568.81   3
  -1   3  34 20692.7 1975.44   3
  -1   3  33 79.1843 328.118   3
  -1  -3  33 338.878 345.930   3
  -1  -3  32 2523.09 548.254   3
  -1   3  32 2520.77 688.493   3
  -1   3  31 1642.03 690.373   3
  -1  -3  31 1335.95 488.117   3
  -1  -3  30 54963.1 2353.47   3
  -1   3  30 53540.5 2949.62   3
  -1   3  29-70.4430 305.563   3
  -1  -3  29 756.566 405.972   3
  -1   3  28 20706.0 1796.07   3
  -1  -3  28 21723.4 1416.65   3
  -1   3  27 71.1679 328.335   3
  -1  -3  27-125.305 238.935   3
  -1   3  26 9384.48 1150.93   3
  -1  -3  26 8807.40 857.639   3
  -1   3  25 16766.1 1516.67   3
  -1  -3  25 16607.9 1146.49   3
   1  -3 -25 16997.4 1406.98   2
  -1   3  24 82821.8 3238.55   3
  -1  -3  24 78905.1 2392.61   3
   1  -3 -24 77501.7 2865.67   2
  -1  -3  23 423.512 249.023   3
  -1   3  23 753.782 465.875   3
   1  -3 -23 1236.39 509.072   2
  -1  -3  22 9689.52 790.603   3
  -1   3  22 8530.96 1025.83   3
   1  -3 -22 9818.41 1002.82   2
  -1   3  21 5157.97 790.910   3
  -1  -3  21 4804.52 561.016   3
   1  -3 -21 6046.34 795.471   2
   1  -3 -20 57390.2 2226.99   2
  -1  -3  20 56553.8 1766.10   3
  -1   3  20 57874.9 2472.71   3
  -1  -3  19 1282.34 345.368   3
   1  -3 -19 957.613 435.369   2
  -1   3  19 1701.16 591.176   3
  -1  -3  18 97815.1 2125.96   3
   1  -3 -18 91776.8 2668.45   2
  -1   3  18 95026.1 3047.00   3
  -1   3  17 177.210 315.436   3
   1  -3 -17 311.769 251.592   2
  -1  -3  17 339.497 172.784   3
  -1   3  16 1956.37 459.121   3
  -1  -3  16 2268.14 312.068   3
   1  -3 -16 1334.56 300.168   2
   1  -3 -15 6924.68 687.343   2
  -1   3  15 6697.19 805.934   3
  -1  -3  15 6165.53 484.872   3
  -1  -3  14 149034. 2144.69   3
  -1   3  14 155270. 3495.63   3
   1  -3 -14 154101. 3059.96   2
  -1  -3  13 9163.12 506.279   3
   1  -3 -13 8672.45 728.103   2
  -1   3  13 10571.8 955.998   3
   1  -3 -12 157880. 2890.20   2
  -1   3  12 157672. 3299.15   3
  -1  -3  12 159978. 1884.83   3
   1  -3 -11 2076.71 353.320   2
  -1  -3  11 1965.98 192.838   3
  -1   3  11 1556.13 382.942   3
  -1  -3  10 28238.3 1292.90   1
  -1  -3  10 27979.3 620.931   3
  -1   3  10 28449.4 1311.37   3
   1  -3 -10 28970.6 1150.97   2
  -1  -3   9 24480.6 1164.76   1
   1  -3  -9 24203.6 1013.60   2
  -1   3   9 24813.5 1210.88   3
   1  -3  -8 137790. 2309.88   2
  -1   3   8 134985. 2391.77   2
  -1  -3   8 138070. 2711.54   1
  -1   3   7 7096.26 529.126   2
   1  -3  -7 5955.79 466.847   2
  -1  -3   7 7907.63 657.743   1
  -1   3   6 56870.2 1412.51   2
   1  -3  -6 57219.8 1381.78   2
  -1  -3   6 55774.2 1671.02   1
   1  -3  -5 2070.41 257.905   2
  -1   3   5 2241.47 281.221   2
  -1  -3   5 2815.23 387.563   1
  -1   3   4 71855.6 1471.97   2
   1  -3  -4 75332.8 1476.54   2
  -1  -3   4 75318.8 1908.25   1
   1  -3  -3 3513.43 315.474   2
  -1   3   3 3454.73 318.556   2
  -1  -3   3 3774.68 434.428   1
   1  -3  -2 256632. 2590.85   2
   1   3  -2 250702. 1868.66   3
   1  -3  -1 584.465 136.379   2
   1   3  -1 509.251 108.477   3
   1  -3   0 18783.9 706.366   2
  -1  -3   0 18787.4 582.906   2
   1   3   0 19015.3 644.228   3
  -1  -3  -1 259.525 77.5955   2
   1   3   1 353.963 116.531   3
   1   3   2 116771. 1522.61   2
   1  -3   2 114956. 2330.09   1
  -1  -3  -2 116991. 1494.19   2
   1   3   2 116764. 1879.65   3
   1  -3   3 5509.05 539.599   1
  -1  -3  -3 5811.27 351.253   2
   1   3   3 5905.74 364.745   2
   1   3   3 5999.32 481.173   3
   1  -3   4 186138. 2979.71   1
  -1  -3  -4 181732. 2034.15   2
   1   3   4 180591. 2121.21   2
   1   3   4 178520. 2619.73   3
  -1  -3  -5 29784.0 879.550   2
   1   3   5 29200.6 911.034   2
   1   3   5 31240.8 1162.15   3
   1  -3   6 15930.1 900.776   1
   1   3   6 17195.8 744.025   2
  -1  -3  -6 17089.2 708.092   2
   1   3   6 17106.9 900.056   3
   1  -3   7 181.015 176.984   1
   1   3   7 438.396 159.896   2
  -1  -3  -7 496.066 151.419   2
   1   3   7 633.744 266.398   3
   1   3   8 148849. 2441.49   2
   1  -3   8 151346. 2871.85   1
   1  -3   8 143850. 1229.77   3
  -1  -3  -8 144218. 2303.06   2
   1   3   8 144287. 2812.55   3
   1  -3   9 11225.1 830.070   1
   1  -3   9 13211.4 435.496   3
   1   3   9 12924.5 894.087   3
  -1  -3  -9 12846.2 729.020   2
   1  -3  10 71753.5 1139.59   3
  -1  -3 -10 72737.9 1784.74   2
   1   3  10 68106.1 2093.09   3
   1  -3  11 2590.00 239.279   3
  -1  -3 -11 3975.50 445.232   2
   1   3  11 3401.04 510.611   3
   1  -3  12 30798.9 902.932   3
   1   3  12 32309.0 1532.32   3
  -1  -3 -12 33305.9 1314.75   2
   1  -3  13 3371.10 343.130   3
  -1  -3 -13 3675.05 514.045   2
   1   3  13 3799.73 644.156   3
   1  -3  14 86031.6 1706.46   3
  -1  -3 -14 88410.1 2321.74   2
   1   3  14 84309.7 2618.59   3
   1  -3  15 269.922 164.962   3
   1   3  15 591.704 347.076   3
  -1  -3 -15 394.682 283.596   2
   1  -3  16 5450.84 487.593   3
  -1  -3 -16 6204.98 661.413   2
   1   3  16 5621.26 722.320   3
  -1  -3 -17 1492.20 407.970   2
   1  -3  17 1756.55 326.473   3
   1   3  17 1806.01 501.241   3
   1  -3  18 78834.2 1996.08   3
   1   3  18 76209.8 2777.97   3
  -1  -3 -18 77006.6 2455.24   2
   1  -3  19 4773.07 555.158   3
   1   3  19 5794.88 868.920   3
  -1  -3 -19 4744.56 707.497   2
   1  -3  20 66650.5 1985.15   3
  -1  -3 -20 67283.8 2439.83   2
   1   3  20 63619.1 2654.10   3
   1  -3  21 7497.43 708.103   3
   1   3  21 7835.60 985.564   3
   1   3  22 2006.96 566.071   3
   1  -3  22 2572.85 439.420   3
   1   3  23 807.289 475.370   3
   1  -3  23 624.391 313.324   3
   1  -3  24 67063.8 2264.92   3
   1   3  24 65757.6 2947.50   3
   1  -3  25 11330.9 994.344   3
   1   3  25 11668.8 1328.42   3
   1  -3  26 32564.9 1677.56   3
   1   3  26 33228.1 2158.75   3
   1   3  27 10.9372 286.503   3
   1  -3  27-174.155 229.033   3
   1   3  28 3853.64 770.616   3
   1  -3  28 4196.50 661.647   3
   1  -3  29 1311.15 466.945   3
   1   3  29 1430.79 652.678   3
   1  -3  30 33436.0 1876.83   3
   1   3  30 31297.4 2281.35   3
   1   3  31 2195.48 781.295   3
   1  -3  31 1281.52 457.333   3
   1   3  32 1573.77 543.711   3
   1  -3  32 2264.14 548.535   3
   1  -3  33 595.509 295.118   3
   1   3  33 1178.67 546.205   3
   1   3  34 17709.2 1839.80   3
   1   3  35 2273.94 804.794   3
   1   3  36 28853.2 2464.31   3
   1   3  37 671.032 644.129   3
   1   3  38 551.677 556.256   3
   1   3  39 1169.77 702.280   3
   1   3  40 13228.0 1805.37   3
  -1   5  38-282.422 473.426   3
  -1   5  37 572.907 626.339   3
  -1   5  36 17879.6 2037.94   3
  -1   5  35 908.677 690.386   3
  -1   5  34 8246.12 1387.60   3
  -1   5  33-255.372 569.078   3
  -1   5  32 1728.27 608.690   3
  -1   5  31 1106.50 505.702   3
  -1   5  30 19915.6 1922.48   3
  -1   5  29 165.612 368.429   3
  -1   5  28 13381.3 1568.78   3
  -1   5  27 2092.47 642.015   3
   1  -5 -27 1947.76 560.582   2
   1  -5 -26 8458.47 1037.98   2
  -1   5  26 7861.43 1135.46   3
  -1   5  25 1805.99 635.414   3
   1  -5 -25 1455.74 562.415   2
   1  -5 -24 52528.9 2413.79   2
  -1   5  24 59895.8 2969.80   3
  -1   5  23 4612.15 849.665   3
   1  -5 -23 4937.98 816.881   2
   1  -5 -22 11700.9 1089.18   2
  -1   5  22 12528.8 1311.96   3
  -1  -5  21 333.809 135.333   3
  -1   5  21 499.191 246.816   3
   1  -5 -21 805.609 352.398   2
  -1  -5  20 29659.6 928.756   3
   1  -5 -20 31789.5 1706.70   2
  -1   5  20 34147.7 2073.80   3
  -1  -5  19 5407.44 371.984   3
  -1   5  19 6213.48 917.840   3
   1  -5 -19 6926.22 825.409   2
  -1  -5  18 54970.3 1013.15   3
   1  -5 -18 58530.2 2199.48   2
  -1   5  18 59634.2 2609.31   3
  -1  -5  17 7033.71 293.810   3
  -1   5  17 8415.49 984.288   3
   1  -5 -17 8498.95 830.657   2
  -1   5  16 6415.12 830.355   3
   1  -5 -16 5341.16 641.326   2
   1  -5 -15 722.958 320.453   2
  -1   5  15 912.435 440.382   3
  -1  -5  14 167679. 3968.44   1
  -1   5  14 170914. 4050.00   3
   1  -5 -14 168375. 3361.27   2
  -1  -5  13 2477.09 612.958   1
   1  -5 -13 1173.15 408.197   2
  -1   5  13 1580.36 547.943   3
  -1  -5  12 86299.8 2805.81   1
   1  -5 -12 87870.5 2296.48   2
  -1   5  12 89030.2 2756.10   3
   1  -5 -11 667.234 271.806   2
  -1   5  11 869.343 349.869   3
  -1  -5  10 34001.8 1720.15   1
   1  -5 -10 31638.6 1306.60   2
  -1   5  10 31521.0 1559.85   3
  -1  -5   9 779.238 393.621   1
   1  -5  -9 702.905 245.466   2
  -1   5   9 1659.55 421.458   3
  -1  -5   8 145208. 3510.95   1
   1  -5  -8 145453. 2653.25   2
  -1   5   8 146350. 3144.43   3
  -1  -5   7 7173.42 805.425   1
   1  -5  -7 6514.93 560.987   2
  -1   5   7 6931.25 692.601   3
  -1  -5   6 11446.3 979.038   1
   1  -5  -6 11678.4 727.601   2
  -1   5   6 11428.8 826.293   3
  -1  -5   5 3889.61 574.103   1
   1  -5  -5 3605.45 393.517   2
  -1   5   5 3557.97 448.465   3
   1  -5  -4 80623.2 1831.96   2
  -1  -5   4 81761.4 2612.61   1
   1   5  -4 78648.0 1059.60   3
  -1   5   4 80178.4 2013.73   3
   1  -5  -3 3568.29 404.026   2
  -1  -5   3 4337.96 629.966   1
   1   5  -3 4156.04 298.863   3
  -1   5   3 4914.01 507.991   3
   1  -5  -2 91461.5 1920.54   2
  -1  -5   2 92226.0 1770.00   2
   1   5  -2 89927.9 1522.45   3
  -1   5   2 92885.9 1963.90   3
  -1  -5   1 1734.40 246.337   2
   1  -5  -1 2161.94 314.619   2
  -1   5   1 1750.84 273.728   3
   1   5  -1 1495.07 219.102   3
  -1  -5   0 1884.39 254.246   2
   1  -5   0 1840.35 298.885   2
   1   5   0 1793.21 259.049   3
  -1   5   0 2374.01 293.993   3
   1  -5   1 43.1784 115.099   2
  -1  -5  -1 195.335 89.4563   2
   1   5   1-2.02982 146.938   3
  -1   5  -1 44.9965 78.6721   3
   1  -5   2 26016.4 1069.51   2
   1  -5   2 26032.3 1449.56   1
  -1  -5  -2 25659.6 895.971   2
   1   5   2 25519.6 1064.65   3
  -1   5  -2 26123.2 777.017   3
   1  -5   3 1043.14 387.842   1
  -1  -5  -3 484.584 162.427   2
   1   5   3 630.127 246.684   3
  -1   5  -3 418.774 104.447   3
  -1  -5  -4 64893.6 1472.11   2
   1  -5   4 64253.0 2299.02   1
  -1   5  -4 61709.6 845.493   3
   1   5   4 64293.5 1840.81   3
   1  -5   5 6598.53 748.763   1
   1   5   5 6030.57 489.265   2
  -1  -5  -5 5675.77 458.372   2
   1   5   5 5368.04 569.899   3
   1  -5   6 619.049 207.236   1
   1   5   6 840.489 192.577   2
  -1  -5  -6 1342.06 238.022   2
   1   5   6 891.492 267.596   3
   1   5   7 320.673 156.869   2
   1  -5   7 115.464 221.675   1
  -1  -5  -7 339.053 149.616   2
   1   5   7 154.458 207.826   3
   1  -5   8 102577. 2943.22   1
   1   5   8 100743. 2664.99   3
  -1  -5  -8 101631. 2084.11   2
   1  -5   9 1147.95 415.819   1
  -1  -5  -9 753.402 250.452   2
   1   5   9 1226.97 405.488   3
   1  -5  10 59336.3 2282.38   1
   1   5  10 54947.8 2098.26   3
  -1  -5 -10 57567.4 1687.08   2
   1   5  11 5042.03 687.986   3
  -1  -5 -11 5886.70 567.331   2
   1  -5  12 32100.5 1722.29   1
  -1  -5 -12 32426.3 1364.00   2
   1   5  12 30177.4 1652.03   3
   1  -5  13 1528.32 537.883   1
   1   5  13 1479.77 549.155   3
  -1  -5 -13 1050.40 404.855   2
  -1  -5 -14 151391. 3123.98   2
   1   5  14 152242. 3862.23   3
   1   5  15 3937.90 744.731   3
  -1  -5 -15 2865.00 505.198   2
   1  -5  16 11108.0 388.420   3
   1   5  16 11572.3 1135.20   3
  -1  -5 -16 13243.7 983.623   2
   1  -5  17 2896.34 233.227   3
  -1  -5 -17 3591.83 557.745   2
   1   5  17 3124.18 623.376   3
   1  -5  18 57565.6 1193.36   3
  -1  -5 -18 57737.7 2174.98   2
   1   5  18 60854.9 2694.26   3
   1  -5  19 1644.17 248.981   3
   1   5  19 1968.87 658.172   3
  -1  -5 -19 2339.92 537.477   2
   1  -5  20 53085.8 1345.02   3
   1   5  20 55366.4 2679.12   3
  -1  -5 -20 53312.8 2233.81   2
  -1  -5 -21 1073.25 387.541   2
   1   5  21 1139.27 508.028   3
   1   5  22 1244.48 449.907   3
  -1  -5 -22 792.973 351.456   2
  -1  -5 -23 856.727 416.785   2
   1   5  23 382.297 380.072   3
   1   5  24 55513.9 2900.40   3
   1   5  25 2827.87 820.540   3
   1   5  26 19793.1 1823.47   3
   1   5  27 2114.57 676.630   3
   1   5  28 9920.75 1350.32   3
   1   5  29 850.756 547.466   3
   1   5  30 21243.8 2002.23   3
   1   5  31 419.889 395.308   3
   1   5  32 159.046 573.929   3
   1   5  33-397.995 512.205   3
   1   5  34 3523.75 930.735   3
   1   5  35-146.770 477.155   3
   1   5  36 8852.67 1484.07   3
   1   5  37 683.487 673.118   3
  -1   7  34 3907.11 1030.85   3
  -1   7  33 791.552 576.580   3
  -1   7  32 686.402 426.018   3
  -1   7  31-306.639 484.925   3
  -1   7  30 14877.8 1781.70   3
  -1   7  29-298.652 473.451   3
  -1   7  28 10442.7 1446.49   3
   1  -7 -27 249.251 292.672   2
  -1   7  27-350.081 517.100   3
   1  -7 -26 4602.73 789.378   2
  -1   7  26 4411.21 928.365   3
  -1   7  25 821.737 570.205   3
   1  -7 -25 1151.14 467.454   2
  -1   7  24 43445.6 2729.82   3
   1  -7 -24 40092.6 2178.74   2
  -1   7  23 1880.94 729.740   3
   1  -7 -23 2281.31 584.683   2
  -1   7  22 6145.66 1010.54   3
   1  -7 -22 6216.28 835.819   2
  -1   7  21 507.748 413.599   3
   1  -7 -21 1191.81 431.573   2
   1  -7 -20 38313.1 1939.45   2
  -1   7  20 39182.3 2410.02   3
   1  -7 -19 1888.74 523.439   2
  -1   7  19 2751.92 823.908   3
  -1   7  18 59223.9 2835.29   3
   1  -7 -18 55920.2 2255.27   2
   1  -7 -17 3285.08 637.855   2
  -1   7  17 2293.86 593.562   3
  -1  -7  16 951.363 508.161   1
   1  -7 -16 684.087 274.839   2
  -1   7  16 528.122 361.539   3
   1  -7 -15 2436.32 476.266   2
  -1   7  15 2149.04 619.654   3
  -1  -7  14 72188.2 3016.11   1
   1  -7 -14 70909.7 2306.80   2
  -1   7  14 71772.4 2869.57   3
   1  -7 -13 2986.67 548.053   2
  -1   7  13 3147.37 674.437   3
  -1  -7  12 12832.3 1301.90   1
   1  -7 -12 12362.6 932.706   2
  -1   7  12 11285.2 1103.93   3
   1  -7 -11 7384.18 707.017   2
  -1   7  11 6475.51 818.043   3
  -1  -7  10 46486.2 2392.40   1
   1  -7 -10 47420.8 1733.38   2
  -1   7  10 46811.5 2103.86   3
  -1  -7   9 4584.25 862.791   1
   1  -7  -9 3901.16 556.735   2
  -1   7   9 4496.54 719.244   3
  -1  -7   8 108525. 3583.34   1
   1  -7  -8 102308. 2459.33   2
  -1   7   8 101155. 2932.41   3
  -1  -7   7 5106.60 863.310   1
   1  -7  -7 7321.91 666.308   2
  -1   7   7 6674.78 764.206   3
  -1  -7   6 14002.8 894.848   2
  -1  -7   6 13644.4 1297.41   1
   1  -7  -6 14511.9 900.721   2
  -1   7   6 14098.2 1035.47   3
  -1  -7   5 1475.41 297.893   2
  -1  -7   5 1708.75 462.100   1
   1  -7  -5 1222.78 281.714   2
  -1   7   5 1464.58 335.769   3
   1  -7  -4 23005.7 1120.98   2
  -1  -7   4 20293.2 1012.13   2
  -1  -7   4 19579.2 1534.59   1
   1   7  -4 19710.4 631.477   3
  -1   7   4 20494.3 1154.44   3
   1  -7  -3 570.360 202.191   2
  -1  -7   3-58.3692 272.277   1
  -1  -7   3 300.712 139.473   2
   1   7  -3 312.945 134.124   3
  -1   7   3 441.477 207.979   3
  -1  -7   2 39192.5 1347.32   2
   1  -7  -2 40134.3 1464.04   2
  -1  -7   2 42504.3 2254.81   1
   1   7  -2 37482.5 1162.84   3
  -1   7   2 39787.5 1470.62   3
  -1  -7   1 6257.91 526.697   2
   1  -7  -1 6275.66 591.462   2
   1   7  -1 5851.15 497.670   3
  -1   7   1 6036.99 532.448   3
   1  -7   0 151.638 124.585   2
  -1  -7   0-22.1866 166.224   2
  -1   7   0 144.630 135.180   3
   1   7   0 147.853 109.520   3
   1  -7   1 1916.68 489.058   1
   1  -7   1 1746.93 326.123   2
  -1  -7  -1 2032.35 298.393   2
   1   7   1 1640.22 293.453   3
  -1   7  -1 1508.63 230.337   3
  -1  -7  -2 35542.8 1230.85   2
   1  -7   2 35249.8 1413.98   2
   1  -7   2 36770.9 2076.28   1
   1   7   2 35489.8 1439.36   3
  -1   7  -2 32678.3 1031.88   3
  -1  -7  -3 993.386 249.114   2
   1  -7   3 757.258 412.471   1
   1  -7   3 544.711 246.010   2
  -1   7  -3 651.854 161.110   3
   1   7   3 810.366 288.329   3
  -1  -7  -4 24368.5 1041.18   2
   1  -7   4 23188.6 1192.85   2
   1  -7   4 21594.6 1596.24   1
  -1   7  -4 21134.5 569.221   3
   1   7   4 22368.1 1235.78   3
   1  -7   5 3814.48 722.273   1
   1  -7   5 3170.85 476.874   2
  -1  -7  -5 3195.82 391.736   2
   1   7   5 2974.44 480.568   3
   1  -7   6 404.832 284.330   1
  -1  -7  -6 865.271 219.082   2
   1   7   6 477.897 230.963   3
  -1  -7  -7 3408.50 438.708   2
   1   7   7 2687.15 473.911   3
   1  -7   8 50230.8 2432.41   1
   1   7   8 50559.2 2090.18   3
  -1  -7  -8 49927.6 1589.87   2
   1  -7   9 1320.70 552.346   1
  -1  -7  -9 1323.56 322.562   2
   1   7   9 1217.35 442.639   3
   1  -7  10 26563.1 1791.74   1
   1   7  10 26310.2 1585.23   3
  -1  -7 -10 26781.2 1237.57   2
   1  -7  11 575.374 405.171   1
  -1  -7 -11 721.424 265.151   2
   1   7  11-347.627 338.675   3
   1  -7  12 13901.4 1346.20   1
  -1  -7 -12 17113.0 1053.96   2
   1   7  12 16118.7 1309.82   3
   1   7  13 14444.4 1288.10   3
  -1  -7 -13 15651.8 1042.57   2
   1  -7  14 69724.6 3000.54   1
  -1  -7 -14 68639.3 2200.39   2
   1   7  14 68370.8 2823.08   3
   1   7  15 1622.91 557.248   3
  -1  -7 -15 1468.24 406.152   2
  -1  -7 -16 6220.54 708.959   2
   1   7  16 5479.46 828.737   3
   1   7  17 356.977 276.332   3
  -1  -7 -17 1034.02 379.540   2
  -1  -7 -18 29348.6 1600.80   2
   1   7  18 28822.6 2006.35   3
  -1  -7 -19 2751.67 602.200   2
   1   7  19 2034.88 714.599   3
   1   7  20 53070.5 2813.25   3
  -1  -7 -20 49145.3 2177.44   2
   1   7  21 1180.78 565.371   3
  -1  -7 -21 821.915 430.082   2
   1   7  22-262.620 482.929   3
  -1  -7 -22 82.4452 285.229   2
  -1  -7 -23 1055.04 453.309   2
   1   7  23 815.690 512.634   3
   1   7  24 31431.9 2351.41   3
   1   7  25 644.524 535.268   3
   1   7  26 10729.3 1426.31   3
   1   7  27-491.534 646.196   3
   1   7  28 5187.92 1029.93   3
   1   7  29 1408.00 759.570   3
   1   7  30 15964.0 1874.90   3
   1   7  31 2083.12 813.071   3
   1   7  32 1289.59 643.709   3
   1   7  33 880.182 569.451   3
   1   7  34 6002.55 1264.94   3
  -1   9  30 11883.7 1726.73   3
  -1   9  29 1654.05 732.710   3
  -1   9  28 2837.04 920.642   3
  -1   9  27 1372.37 617.290   3
  -1   9  26 6518.76 1175.90   3
  -1   9  25 259.121 541.352   3
  -1   9  24 16328.5 1829.64   3
  -1   9  23 1288.63 665.543   3
  -1   9  22 1723.97 582.034   3
  -1   9  21 42.3562 385.956   3
  -1   9  20 12598.8 1461.56   3
  -1   9  19 1014.66 502.621   3
  -1   9  18 21141.2 1839.19   3
  -1  -9  17 5344.50 1086.71   1
  -1   9  17 1002.87 470.654   3
  -1  -9  16 476.015 601.888   1
  -1   9  16-14.3263 408.470   3
  -1  -9  15 2981.81 828.092   1
  -1   9  15 975.409 362.535   3
  -1  -9  14 28478.1 2217.05   1
  -1   9  14 28488.0 1960.17   3
  -1  -9  13 2500.06 857.870   1
  -1   9  13 1678.01 583.362   3
  -1  -9  12 15450.8 1602.28   1
  -1   9  12 12538.3 1259.13   3
  -1  -9  11 263.886 327.163   1
  -1   9  11-199.066 340.984   3
  -1  -9  10 4922.51 928.624   1
  -1   9  10 4562.83 729.274   3
  -1  -9   9 5718.77 1049.09   1
  -1   9   9 4265.56 749.008   3
  -1  -9   8 42142.1 2604.44   1
  -1   9   8 40571.1 2015.30   3
  -1  -9   7 1334.58 640.403   1
  -1   9   7 1113.80 394.997   3
  -1  -9   6 1566.91 567.532   1
  -1  -9   5 1340.63 540.074   1
  -1  -9   4 22854.6 1944.12   1
  -1  -9   3 849.450 532.893   1
  -1  -9   2 39702.8 2555.51   1
   1  -9  -2 36724.1 2415.77   1
   1  -9  -1 544.081 571.742   1
  -1  -9   1 1148.61 473.961   1
  -1  -9   0-354.833 455.979   1
   1  -9   0-1247.99 689.299   1
   1  -9   1 4790.93 973.115   1
   1  -9   2 29479.4 2178.30   1
   1  -9   3 447.351 520.905   1
   1  -9   4 15205.1 1598.57   1
   1  -9   5 9333.03 1236.28   1
   1  -9   6 1337.99 494.301   1
   1   9   6 1513.85 370.174   3
   1  -9   7 1256.49 665.289   1
   1   9   7 547.886 288.940   3
   1  -9   8 37391.0 2473.53   1
   1   9   8 38987.9 2009.22   3
   1  -9   9 6122.23 1082.46   1
   1   9   9 3959.36 703.266   3
   1  -9  10 9651.33 1296.17   1
   1   9  10 6353.32 886.607   3
   1  -9  11 1405.87 614.627   1
   1   9  11 230.493 292.549   3
   1  -9  12 11831.9 1439.65   1
   1   9  12 12065.3 1251.40   3
   1  -9  13 651.553 604.526   1
   1   9  13 2134.61 687.295   3
   1  -9  14 36666.6 2502.13   1
   1   9  14 38338.4 2288.09   3
   1  -9  15 3591.50 907.588   1
   1   9  15 1755.54 572.817   3
   1  -9  16 3292.14 805.217   1
   1   9  16 1845.13 586.697   3
   1   9  17-172.769 263.484   3
   1   9  18 15493.9 1610.33   3
   1   9  19 3009.49 839.601   3
   1   9  20 19675.4 1856.72   3
   1   9  21 449.441 416.683   3
   1   9  22-56.4314 351.794   3
   1   9  23 883.809 621.483   3
   1   9  24 12088.2 1593.44   3
   1   9  25 980.706 656.347   3
   1   9  26 5349.04 1112.63   3
   1   9  27 795.926 627.058   3
   1   9  28 2703.74 911.706   3
   1   9  29 365.065 365.216   3
  -1 -11  17 2579.32 910.243   1
  -1 -11  16 790.055 659.691   1
  -1 -11  15 1247.45 723.295   1
  -1 -11  14 6533.73 1255.65   1
  -1 -11  13 1534.71 801.017   1
  -1 -11  12 4082.00 988.434   1
  -1 -11  11 2030.26 792.082   1
  -1 -11  10 2748.45 810.208   1
  -1 -11   9 2880.86 947.433   1
  -1 -11   8 15100.1 1805.85   1
  -1 -11   7 328.298 525.522   1
  -1 -11   6 1527.36 655.881   1
   1 -11  -5 1574.50 829.207   1
  -1 -11   5 5366.56 1128.60   1
  -1 -11   4 9967.98 1494.34   1
   1 -11  -4 9085.40 1399.27   1
   1 -11  -3 1667.37 698.983   1
  -1 -11   3 1491.59 720.010   1
   1 -11  -2 22096.5 2160.75   1
  -1 -11   2 20310.1 2074.68   1
   1 -11  -1 2472.41 859.426   1
  -1 -11   1 3191.57 932.285   1
   1 -11   0-254.806 435.854   1
  -1 -11   0 181.324 477.044   1
   1 -11   1 1735.50 676.800   1
  -1 -11  -1 1004.50 628.716   1
  -1 -11  -2 17217.7 1901.32   1
   1 -11   2 19713.5 2065.36   1
   1 -11   3 1505.56 764.076   1
  -1 -11  -3 403.452 607.752   1
  -1 -11  -4 12539.7 1652.17   1
   1 -11   4 13630.7 1696.45   1
   1 -11   5 2594.48 744.835   1
   1 -11   6 2741.19 819.768   1
   1 -11   7 1694.12 831.020   1
   1 -11   8 25705.0 2326.08   1
   1 -11   9 7196.26 1291.89   1
   1 -11  10 5604.25 1139.32   1
   1 -11  11 6434.47 1259.74   1
   1 -11  12 6582.75 1203.99   1
   1 -11  13 1685.27 761.393   1
   1 -11  14 11085.5 1576.17   1
   1 -11  15 789.002 638.665   1
   1 -11  16 712.975 495.764   1
  -2   0  45 194.616 510.149   3
  -2   0  44 4147.27 1032.40   3
  -2   0  43 487.975 555.092   3
  -2   0  42 3466.80 928.860   3
  -2   0  41-228.658 412.152   3
  -2   0  40 255.497 383.457   3
  -2   0  39 496.147 451.588   3
  -2   0  38 21931.1 1973.77   3
  -2   0  37 541.911 472.440   3
  -2   0  36 32953.3 2336.44   3
  -2   0  35 142.147 381.922   3
  -2   0  34 11540.9 1365.89   3
  -2   0  33 2118.61 716.575   3
  -2   0  32 58770.2 2867.15   3
  -2   0  31 638.380 457.631   3
  -2   0  30 12406.9 1272.23   3
  -2   0  29 474.688 368.637   3
  -2   0  28 30579.4 1927.37   3
  -2   0  27 1007.93 416.714   3
  -2   0  26 111539. 3498.08   3
  -2   0  25-60.0396 292.867   3
  -2   0  24 6642.87 821.903   3
  -2   0  23 1616.61 482.717   3
  -2   0  22 91389.0 2867.20   3
  -2   0  21 351.980 357.713   3
  -2   0  20 8044.61 823.671   3
  -2   0  19-17.8507 154.073   3
  -2   0  18 20173.5 1193.16   3
   2   0 -18 20083.7 1254.85   2
  -2   0  17 120.747 176.150   3
   2   0 -17 314.181 273.684   2
   2   0 -16 30635.0 1438.24   2
  -2   0  16 31724.8 1405.17   3
   2   0 -15 370.981 249.124   2
   2   0 -14 15188.8 953.747   2
   2   0 -13 153.915 187.987   2
   2   0 -12 37529.8 1363.70   2
   2   0 -11 546.248 210.133   2
  -2   0  10 77198.7 1787.85   2
   2   0 -10 79211.9 1787.14   2
  -2   0   9 124.574 103.408   2
   2   0  -9 77.1405 93.3186   2
  -2   0   8 214529. 2656.17   2
   2   0  -8 215317. 2615.77   2
  -2   0   7 159.836 113.903   2
   2   0  -7 94.3263 84.2425   2
   2   0  -6 59974.0 1178.94   2
  -2   0   6 57816.4 1182.08   2
  -2   0   5 43.3696 65.5388   2
   2   0  -5 156.558 99.1938   2
  -2   0   4 401835. 2587.55   2
   2   0  -4 406757. 2544.07   2
  -2   0  -2 28953.1 629.467   3
   2   0   3 127.160 66.9889   3
  -2   0  -3 87.9110 56.9985   3
   2   0   4 105007. 1438.95   3
  -2   0  -4 104973. 1461.06   3
  -2   0  -5 44.6164 83.5064   3
   2   0   5 53.6599 75.7808   3
   2   0   6 261712. 2668.15   3
  -2   0  -6 261475. 2697.29   3
  -2   0  -7 524.624 190.416   3
   2   0   7 1312.38 243.262   3
  -2   0  -8 11715.0 642.715   3
   2   0   8 11871.3 649.269   3
  -2   0  -9 205.604 143.731   3
   2   0   9 179.352 220.173   3
   2   0  10 183311. 2785.67   3
   2   0  11 1387.41 362.946   3
   2   0  12 66500.7 1847.00   3
   2   0  13 133.946 165.290   3
   2   0  14 5973.08 607.046   3
   2   0  15 80.7258 179.690   3
   2   0  16 60704.0 2029.13   3
   2   0  17 1720.24 516.288   3
   2   0  18 80737.7 2487.56   3
   2   0  19 4.10301 218.699   3
   2   0  20 5736.48 729.442   3
   2   0  21 1034.45 457.442   3
   2   0  22 116194. 3322.25   3
   2   0  23 1531.84 501.806   3
   2   0  24 25795.0 1648.51   3
   2   0  25 320.035 292.693   3
   2   0  26 23813.0 1665.13   3
   2   0  27 1371.31 526.527   3
   2   0  28 48961.2 2470.83   3
   2   0  29 977.120 466.445   3
   2   0  30 5220.68 851.089   3
   2   0  31 1646.93 682.957   3
   2   0  32 57839.8 2938.39   3
   2   0  33 4211.87 975.482   3
   2   0  34 24313.9 1981.31   3
   2   0  35 298.325 320.918   3
   2   0  36 5106.74 1008.05   3
   2   0  37 685.541 532.786   3
   2   0  38 20312.1 1967.82   3
   2   0  39 1440.96 639.584   3
   2   0  40 1019.70 555.042   3
   2   0  41-324.123 515.048   3
   2   0  42 8206.27 1350.18   3
   2   0  43-214.075 437.179   3
  -2   2  43 945.933 723.745   3
  -2   2  42 11372.0 1615.78   3
  -2   2  41 1298.96 601.549   3
  -2   2  40 7.95223 458.776   3
  -2   2  39-154.096 470.980   3
  -2  -2  39 653.498 408.431   3
  -2  -2  38 21396.0 1806.31   3
  -2   2  38 20612.7 2028.08   3
  -2   2  37 423.506 458.833   3
  -2  -2  37 663.759 453.014   3
  -2  -2  36 14535.8 1469.99   3
  -2   2  36 14443.8 1651.24   3
  -2   2  35-345.150 527.940   3
  -2  -2  35-471.465 356.669   3
  -2  -2  34 5943.60 896.695   3
  -2   2  34 6737.04 1116.01   3
  -2   2  33 3520.75 865.023   3
  -2  -2  33 3007.75 717.909   3
  -2  -2  32 61215.5 2719.49   3
  -2   2  32 61713.4 3170.35   3
  -2   2  31 381.250 528.664   3
  -2  -2  31 206.515 347.263   3
  -2   2  30 2124.97 644.709   3
  -2  -2  30 1467.93 402.954   3
  -2   2  29 358.451 431.229   3
  -2  -2  29 172.129 273.561   3
  -2  -2  28 31467.7 1772.90   3
  -2   2  28 31624.2 2067.51   3
  -2  -2  27 542.434 356.338   3
  -2   2  27 972.240 512.625   3
  -2   2  26 38420.4 2210.08   3
  -2  -2  26 38726.7 1885.66   3
   2  -2 -25 3569.86 722.512   2
  -2   2  25 2170.87 652.517   3
  -2  -2  25 2850.98 564.443   3
   2  -2 -24 12.5622 272.207   2
  -2  -2  24 637.960 282.095   3
  -2   2  24-108.578 340.955   3
  -2   2  23 2115.34 563.636   3
  -2  -2  23 919.868 345.669   3
   2  -2 -23 2584.62 579.327   2
  -2  -2  22 56797.1 2029.12   3
   2  -2 -22 53952.8 2273.70   2
  -2   2  22 57972.9 2476.09   3
  -2  -2  21 1543.10 400.320   3
  -2   2  21 1749.02 528.629   3
   2  -2 -21 2499.76 572.042   2
  -2  -2  20 44105.8 1668.75   3
  -2   2  20 41293.8 1996.97   3
   2  -2 -20 40103.6 1856.55   2
  -2   2  19 441.008 318.367   3
  -2  -2  19 294.859 207.867   3
   2  -2 -19 949.943 333.471   2
  -2   2  18 25876.5 1503.05   3
  -2  -2  18 23719.6 1139.26   3
   2  -2 -18 24350.1 1361.34   2
  -2  -2  17 959.219 314.102   3
  -2   2  17 1500.40 492.412   3
   2  -2 -17 1418.83 436.126   2
   2  -2 -16 71282.9 2188.11   2
  -2  -2  16 75049.4 1859.11   3
  -2   2  16 72099.4 2367.13   3
  -2  -2  15 156.310 157.128   3
   2  -2 -15 228.835 216.393   2
   2  -2 -14 4392.86 535.521   2
  -2  -2  14 4282.63 415.936   3
   2  -2 -13 77.9844 148.550   2
  -2  -2  13 312.776 138.422   3
   2  -2 -12 128082. 2552.66   2
   2  -2 -11 2256.58 356.032   2
   2  -2 -10 241192. 3223.29   2
  -2   2   9 3356.71 386.871   2
   2  -2  -9 3138.37 364.936   2
  -2  -2   9 3111.45 360.483   2
  -2  -2   8 54543.7 1470.97   1
  -2   2   8 55585.5 1474.50   2
   2  -2  -8 55055.3 1407.92   2
  -2  -2   8 56863.5 1362.24   2
  -2  -2   7 6970.72 520.035   1
   2   2  -7 6020.17 488.898   1
   2  -2  -7 4403.00 392.764   2
  -2   2   7 4245.40 394.370   2
  -2  -2   7 3757.18 341.161   2
  -2   2   6 208278. 2593.76   2
   2  -2  -6 214844. 2554.01   2
  -2  -2   6 207299. 2711.48   1
   2   2  -6 211723. 2794.88   1
   2  -2  -5 3955.03 354.266   2
  -2   2   5 3799.36 349.398   2
   2   2  -5 3637.40 366.619   1
  -2  -2   5 3813.27 354.699   1
  -2   2   4 111345. 1720.54   2
   2  -2  -4 110165. 1688.87   2
  -2  -2   4 109595. 1896.78   1
   2  -2  -3 467.695 139.274   2
  -2   2   3 460.322 116.013   2
   2  -2  -2 75474.8 1308.26   2
  -2   2   2 75101.6 1342.86   2
   2   2  -2 73446.7 920.044   3
  -2  -2   2 76203.0 927.914   3
   2  -2  -1 4600.59 328.223   2
   2   2  -1 4377.19 258.630   3
  -2  -2   1 4228.15 251.992   3
   2   2   0 211010. 1960.46   3
  -2  -2   0 213308. 1982.19   3
   2  -2   1 19699.4 777.563   1
  -2  -2  -1 19998.7 668.987   3
   2   2   1 18947.8 644.013   3
  -2   2  -2 244966. 2807.94   1
   2  -2   2 244649. 2771.89   1
   2   2   2 244047. 1706.64   2
  -2  -2  -2 249398. 1654.38   2
  -2  -2  -2 246074. 2506.85   3
   2   2   2 242571. 2473.23   3
   2  -2   3 31796.7 1019.76   1
  -2   2  -3 29996.3 1012.48   1
   2   2   3 25260.6 640.696   2
   2   2   3 25016.6 858.687   3
  -2  -2  -3 27143.5 895.920   3
  -2  -2  -3 26833.2 626.009   2
   2   2   4 78820.9 1257.60   2
   2  -2   4 77098.8 1637.10   1
  -2   2  -4 78997.9 1699.32   1
   2  -2   4 81844.2 937.663   3
  -2   2  -4 79406.6 906.979   3
  -2  -2  -4 79713.0 1640.74   3
  -2  -2  -4 79703.7 1215.66   2
   2   2   4 77675.8 1612.25   3
   2   2   5 30551.7 866.136   2
  -2   2  -5 32069.6 1111.09   1
   2  -2   5 28803.8 1035.16   1
   2  -2   5 32325.1 642.355   3
  -2   2  -5 31584.0 632.517   3
   2   2   5 31400.4 1082.31   3
  -2  -2  -5 31699.5 1096.26   3
  -2  -2  -5 32372.0 852.007   2
   2   2   6 79691.7 1518.50   2
   2  -2   6 78502.0 1096.31   3
  -2   2  -6 78363.3 1093.38   3
  -2  -2  -6 81540.8 1469.83   2
  -2  -2  -6 79501.2 1818.98   3
   2   2   6 79674.0 1812.88   3
   2   2   7 245.777 119.970   2
   2  -2   7 173.252 82.3892   3
  -2  -2  -7 244.534 125.020   2
  -2   2  -7 291.274 92.4447   3
   2   2   7 567.920 227.583   3
   2   2   8 1057.04 211.862   2
   2  -2   8 886.489 147.944   3
  -2  -2  -8 955.792 207.888   2
   2   2   8 683.380 197.172   3
  -2   2  -8 852.952 143.924   3
   2  -2   9 16260.4 638.551   3
   2   2   9 15918.3 824.256   2
  -2   2  -9 16531.9 658.809   3
   2   2   9 15460.3 910.425   3
  -2  -2  -9 16560.0 808.410   2
   2  -2  10 64593.0 1371.67   3
  -2   2 -10 64790.8 1395.82   3
   2   2  10 63575.8 1900.29   3
  -2  -2 -10 62893.1 1659.17   2
  -2  -2 -11 861.515 343.617   2
   2  -2  11 345.861 226.321   3
   2  -2  12 207689. 2764.37   3
  -2  -2 -12 216400. 3346.08   2
   2   2  12 206086. 3693.84   3
   2  -2  13 4824.03 469.577   3
   2   2  13 6009.75 717.533   3
  -2  -2 -13 5738.91 605.421   2
   2  -2  14 7043.00 561.755   3
   2   2  14 7178.59 756.785   3
   2  -2  15 1285.91 352.565   3
   2   2  15 1965.35 507.348   3
   2  -2  16 111423. 2409.47   3
   2   2  16 114224. 3098.41   3
   2   2  17 2223.06 545.363   3
   2  -2  17 1919.93 411.775   3
   2  -2  18 26824.9 1281.73   3
   2   2  18 28112.3 1605.71   3
   2  -2  19 851.786 290.833   3
   2   2  19 1034.61 390.206   3
   2  -2  20 13298.1 968.446   3
   2   2  20 14828.6 1246.23   3
   2   2  21 1925.80 556.153   3
   2  -2  21 1680.85 447.033   3
   2  -2  22 76186.6 2450.61   3
   2   2  22 79980.6 2993.93   3
   2  -2  23 6039.24 790.033   3
   2   2  23 6053.07 904.193   3
   2  -2  24 24298.5 1465.46   3
   2   2  24 26075.9 1776.24   3
   2   2  25-22.9515 294.950   3
   2  -2  25 338.612 300.339   3
   2  -2  26 29766.6 1701.85   3
   2   2  26 29877.3 1985.79   3
   2   2  27 1459.91 579.555   3
   2  -2  27 1762.98 554.770   3
   2  -2  28 18327.7 1416.15   3
   2   2  28 18859.1 1666.84   3
   2  -2  29 850.634 399.999   3
   2   2  29 113.613 362.579   3
   2  -2  30-149.624 230.550   3
   2   2  30 290.989 369.577   3
   2  -2  31 798.653 402.059   3
   2   2  31 275.533 414.460   3
   2  -2  32 27759.3 1902.27   3
   2   2  32 28116.5 2185.55   3
   2  -2  33 751.528 521.152   3
   2   2  33 1275.67 640.001   3
   2  -2  34 23914.8 1835.19   3
   2   2  34 20925.1 1966.46   3
   2   2  35 649.695 478.229   3
   2  -2  35 379.136 350.373   3
   2   2  36 2084.19 721.583   3
   2  -2  36 2154.58 662.695   3
   2  -2  37 660.380 487.935   3
   2   2  37 1025.78 624.439   3
   2   2  38 29577.9 2511.22   3
   2  -2  38 25183.9 2054.09   3
   2   2  39 1476.30 781.268   3
   2   2  40 3280.80 971.082   3
   2   2  41-190.361 379.305   3
  -2   4  40 1078.17 467.478   3
  -2   4  39 385.238 573.574   3
  -2   4  38 26491.6 2469.98   3
  -2   4  37 8.10084 451.879   3
  -2   4  36 13444.1 1707.72   3
  -2   4  35-164.613 530.904   3
  -2   4  34 5603.26 1071.93   3
  -2   4  33 1061.70 571.834   3
  -2   4  32 20932.7 1986.69   3
  -2   4  31 270.539 394.460   3
  -2   4  30 2493.31 653.906   3
  -2   4  29 2452.95 701.950   3
  -2  -4  28 17820.6 1190.87   3
   2  -4 -28 19605.4 1630.05   2
  -2   4  28 20036.4 1802.22   3
  -2   4  27 1985.85 647.416   3
   2  -4 -27 3362.94 770.706   2
  -2  -4  27 1564.55 402.582   3
  -2  -4  26 46344.7 1805.43   3
   2  -4 -26 47989.8 2393.53   2
  -2   4  26 46697.4 2627.22   3
   2  -4 -25 3823.74 734.411   2
  -2   4  25 3784.10 794.683   3
  -2  -4  25 3842.13 532.325   3
  -2  -4  24 307.747 188.413   3
   2  -4 -24 506.550 293.274   2
  -2   4  24 286.758 366.353   3
   2  -4 -23 4563.40 730.792   2
  -2  -4  23 3548.24 471.510   3
  -2   4  23 3279.39 735.776   3
  -2  -4  22 50411.5 1617.53   3
  -2   4  22 51826.4 2541.33   3
   2  -4 -22 50022.7 2232.28   2
  -2   4  21 3343.31 740.963   3
   2  -4 -21 3002.38 603.750   2
  -2  -4  21 2457.27 383.304   3
  -2  -4  20 37668.4 1294.58   3
   2  -4 -20 35815.8 1808.74   2
  -2   4  20 38316.2 2109.15   3
  -2  -4  19 1670.04 272.728   3
   2  -4 -19 1730.32 435.399   2
  -2   4  19 2302.87 535.745   3
  -2  -4  18 5161.95 432.733   3
  -2   4  18 4647.08 707.313   3
   2  -4 -18 5434.00 665.236   2
   2  -4 -17 2295.30 467.253   2
  -2  -4  17 1847.49 256.644   3
  -2   4  17 2259.90 554.593   3
  -2  -4  16 115300. 1748.47   3
  -2   4  16 118821. 3371.12   3
   2  -4 -16 119411. 2925.65   2
  -2  -4  15 9574.90 468.187   3
  -2   4  15 10200.6 1004.47   3
   2  -4 -15 9401.31 814.751   2
  -2  -4  14 49696.5 940.393   3
  -2   4  14 47741.1 2015.37   3
   2  -4 -14 47911.8 1753.18   2
  -2   4  13 9330.89 893.493   3
   2  -4 -13 10228.6 806.733   2
  -2  -4  12 89691.9 2590.57   1
   2  -4 -12 91584.9 2301.80   2
  -2   4  12 90869.0 2623.00   3
  -2  -4  11 1667.04 458.539   1
   2  -4 -11 1171.79 317.080   2
   2  -4 -10 157062. 2835.39   2
  -2  -4  10 146889. 3220.40   1
   2  -4  -9 36049.3 1322.59   2
  -2  -4   9 43303.7 1724.63   1
   2  -4  -8 2498.01 337.743   2
  -2  -4   8 2182.20 403.575   1
   2  -4  -7 2750.91 367.172   2
  -2  -4   7 3602.58 500.191   1
   2  -4  -6 62075.5 1606.21   2
  -2  -4   6 59868.1 1995.55   1
   2  -4  -5 4295.44 434.775   2
  -2  -4   5 4398.32 552.912   1
  -2   4   5 4807.76 459.319   2
   2  -4  -4 46509.9 1348.20   2
   2   4  -4 44690.6 771.702   3
  -2  -4   4 47665.1 1734.82   1
  -2   4   4 45850.4 1367.72   2
   2  -4  -3 203.770 99.1011   2
   2   4  -3 415.683 105.529   3
   2  -4  -2 48956.8 1361.37   2
   2   4  -2 48776.7 1055.44   3
  -2  -4   2 50190.6 1052.22   2
  -2  -4   1 29130.7 777.230   2
   2   4  -1 27885.2 877.056   3
   2  -4  -1 26876.0 1013.51   2
  -2  -4   0 124323. 1558.47   2
   2  -4   0 119975. 2138.56   2
   2   4   0 121324. 1928.60   3
   2  -4   1 556.076 241.164   1
  -2  -4  -1 509.826 127.014   2
   2   4   1 752.328 192.495   3
   2  -4   2 29880.6 1364.74   1
  -2  -4  -2 30926.2 809.273   2
   2   4   2 29374.6 1075.56   3
   2   4   3 14261.3 594.127   2
   2  -4   3 12980.1 905.742   1
  -2  -4  -3 14860.5 579.610   2
   2   4   3 15148.3 808.908   3
   2  -4   4 30319.7 1404.34   1
  -2  -4  -4 27696.1 832.244   2
   2   4   4 27387.5 865.407   2
   2   4   4 26761.0 1120.13   3
   2   4   5 1076.56 220.165   2
   2  -4   5 1969.79 411.803   1
  -2  -4  -5 1054.62 205.393   2
   2   4   5 1475.56 371.606   3
   2  -4   6 192029. 3575.58   1
   2   4   6 182294. 2513.85   2
  -2  -4  -6 191227. 2413.46   2
   2   4   6 180736. 3179.32   3
   2  -4   7 3751.60 550.950   1
   2   4   7 4959.50 454.064   2
  -2  -4  -7 5303.94 442.416   2
   2   4   7 5795.65 643.261   3
   2  -4   8 11423.5 898.745   1
   2   4   8 11724.4 710.099   2
  -2  -4  -8 11394.0 665.071   2
   2   4   8 11248.6 861.428   3
   2   4   9 1677.51 364.256   3
  -2  -4  -9 1857.62 299.459   2
   2  -4  10 58879.6 2104.93   1
  -2  -4 -10 62687.7 1686.39   2
   2   4  10 62295.8 2130.29   3
   2  -4  11 1747.72 183.141   3
  -2  -4 -11 2716.94 420.387   2
   2   4  11 3058.50 566.551   3
   2  -4  12 76545.2 1216.52   3
  -2  -4 -12 79124.4 2061.63   2
   2   4  12 78196.7 2523.99   3
   2  -4  13 5770.94 371.982   3
  -2  -4 -13 6984.19 636.279   2
   2   4  13 6547.04 764.526   3
   2  -4  14 126.770 87.4677   3
  -2  -4 -14 122.414 155.901   2
   2  -4  15 1066.26 208.107   3
  -2  -4 -15 913.485 298.398   2
   2   4  15 1313.36 396.869   3
   2  -4  16 70175.5 1575.42   3
   2   4  16 68775.4 2650.13   3
  -2  -4 -16 68917.8 2222.19   2
   2  -4  17 964.826 250.040   3
  -2  -4 -17 1493.63 482.616   2
   2   4  17 1542.77 594.314   3
   2  -4  18 53758.1 1532.62   3
   2   4  18 58311.0 2529.80   3
  -2  -4 -18 57725.0 2137.14   2
   2  -4  19 4147.83 463.449   3
  -2  -4 -19 5087.39 682.413   2
   2   4  19 4984.19 797.269   3
   2  -4  20 18094.9 961.267   3
   2   4  20 16342.1 1414.02   3
   2  -4  21 859.653 298.233   3
   2   4  21 1861.10 650.637   3
   2  -4  22 55170.0 1817.91   3
   2   4  22 54081.7 2676.27   3
   2  -4  23 4931.30 593.818   3
   2   4  23 6480.19 1018.52   3
   2  -4  24 3261.44 489.085   3
   2   4  24 3673.43 749.189   3
   2  -4  25 264.329 205.069   3
   2   4  25-282.570 410.003   3
   2  -4  26 36885.1 1692.49   3
   2   4  26 37123.5 2397.10   3
   2  -4  27 1595.89 488.545   3
   2   4  27 2612.37 812.229   3
   2   4  28 63715.9 3243.58   3
   2   4  29 3051.64 837.006   3
   2   4  30 1059.78 499.498   3
   2   4  31 169.271 353.565   3
   2   4  32 16057.9 1781.61   3
   2   4  33 572.901 513.632   3
   2   4  34 7976.42 1297.08   3
   2   4  35 36.6095 457.121   3
   2   4  36 1838.65 753.499   3
   2   4  37 423.755 518.714   3
   2   4  38 13786.3 1824.53   3
   2   4  39 960.851 588.768   3
  -2   6  37 447.084 475.079   3
  -2   6  36 3665.51 941.110   3
  -2   6  35 873.824 570.768   3
  -2   6  34 6919.52 1334.96   3
  -2   6  33 2064.32 760.959   3
  -2   6  32 19109.3 2025.04   3
  -2   6  31 482.360 451.968   3
  -2   6  30 863.508 469.394   3
   2  -6 -29 265.490 282.484   2
  -2   6  29-143.028 557.916   3
  -2   6  28 12651.8 1528.28   3
   2  -6 -28 11345.8 1262.38   2
   2  -6 -27 852.034 445.140   2
  -2   6  27 883.527 547.653   3
   2  -6 -26 15846.3 1436.00   2
  -2   6  26 18469.3 1778.21   3
   2  -6 -25 2232.74 563.691   2
  -2   6  25 1500.49 564.922   3
  -2   6  24 1267.55 509.388   3
   2  -6 -24 1284.73 429.768   2
   2  -6 -23 983.345 480.550   2
  -2   6  23 679.466 417.911   3
   2  -6 -22 35642.3 1935.21   2
  -2   6  22 34930.9 2265.17   3
  -2   6  21 553.271 389.984   3
   2  -6 -21 1400.86 438.347   2
   2  -6 -20 21530.1 1464.75   2
  -2   6  20 22052.8 1755.77   3
   2  -6 -19 308.984 225.188   2
  -2   6  19 178.097 307.366   3
   2  -6 -18 13485.1 1099.92   2
  -2   6  18 12040.5 1250.13   3
   2  -6 -17 1178.27 413.219   2
  -2   6  17 1319.51 525.243   3
  -2  -6  16 90151.0 3198.97   1
  -2   6  16 96342.1 3300.62   3
   2  -6 -16 96188.2 2776.38   2
  -2  -6  15 12010.2 1203.38   1
   2  -6 -15 10502.8 918.103   2
  -2   6  15 11746.0 1205.95   3
  -2  -6  14 25241.8 1667.68   1
  -2   6  14 23110.8 1568.83   3
   2  -6 -14 20854.4 1255.30   2
   2  -6 -13 484.883 240.610   2
  -2   6  13 179.288 306.948   3
  -2  -6  12 45118.1 2199.35   1
   2  -6 -12 44996.1 1740.26   2
  -2   6  12 44134.7 2052.93   3
  -2  -6  11 1867.41 501.791   1
   2  -6 -11 1506.55 411.696   2
  -2   6  11 2216.21 549.796   3
  -2  -6  10 91235.9 3083.58   1
   2  -6 -10 92419.3 2393.44   2
  -2   6  10 91450.1 2793.83   3
   2  -6  -9 4928.87 552.322   2
  -2   6   9 4979.99 656.929   3
  -2  -6   8-138.428 324.297   1
   2  -6  -8 390.488 146.520   2
  -2   6   8 329.122 197.418   3
  -2  -6   7 6632.00 809.229   1
   2  -6  -7 6271.86 612.641   2
  -2   6   7 6229.86 689.737   3
  -2  -6   6 98309.8 3161.37   1
   2  -6  -6 97035.1 2301.95   2
  -2   6   6 95256.4 2502.46   3
   2  -6  -5 850.313 277.729   2
  -2  -6   5 1843.98 560.307   1
   2   6  -5 1173.77 150.708   3
  -2   6   5 1294.00 344.483   3
   2  -6  -4 73247.1 1958.26   2
  -2  -6   4 73385.2 1714.46   2
   2   6  -4 71249.8 1247.00   3
  -2   6   4 73923.2 2068.98   3
   2  -6  -3 1444.73 269.024   2
  -2  -6   3 1470.87 236.399   2
   2   6  -3 1502.99 224.559   3
  -2   6   3 1687.23 324.557   3
   2  -6  -2 19543.2 1003.09   2
  -2  -6   2 18250.4 803.537   2
   2   6  -2 17846.6 778.965   3
  -2   6   2 20201.0 986.790   3
  -2  -6   1 203.469 103.730   2
   2  -6  -1 384.831 200.344   2
   2   6  -1 177.839 135.065   3
  -2   6   1 187.827 168.351   3
  -2  -6   0 62499.4 1426.42   2
   2  -6   0 63759.6 1825.80   2
   2   6   0 61449.2 1655.72   3
  -2   6   0 61858.7 1560.53   3
   2  -6   1 754.017 242.449   2
   2  -6   1 1075.61 370.274   1
  -2  -6  -1 814.414 171.974   2
   2   6   1 813.726 238.921   3
  -2   6  -1 1035.28 220.461   3
  -2  -6  -2 8866.38 539.615   2
   2  -6   2 10292.9 999.321   1
   2  -6   2 8596.65 695.502   2
   2   6   2 9064.13 700.144   3
  -2   6  -2 8558.00 495.544   3
  -2  -6  -3 4754.88 403.382   2
   2  -6   3 5645.45 765.688   1
   2  -6   3 4794.56 532.069   2
   2   6   3 4410.33 512.961   3
  -2   6  -3 4617.08 320.163   3
  -2  -6  -4 50438.5 1313.45   2
   2  -6   4 51744.5 2269.53   1
  -2   6  -4 46584.2 834.098   3
   2   6   4 49508.5 1750.93   3
   2  -6   5 1121.61 480.503   1
  -2  -6  -5 694.110 207.581   2
   2   6   5 852.499 278.158   3
   2  -6   6 87978.3 2968.62   1
  -2  -6  -6 92092.9 1888.22   2
   2   6   6 92938.9 2559.39   3
   2  -6   7 14821.1 1232.74   1
  -2  -6  -7 14957.2 786.402   2
   2   6   7 14119.3 1052.58   3
   2  -6   8 18009.2 1378.45   1
   2   6   8 18112.6 1204.58   3
  -2  -6  -8 18405.5 905.308   2
  -2  -6  -9 2550.79 357.634   2
   2   6   9 1766.10 364.976   3
   2  -6  10 29069.0 1749.35   1
   2   6  10 28118.1 1599.27   3
  -2  -6 -10 30106.1 1246.03   2
   2  -6  11 2369.03 629.660   1
   2   6  11 3607.34 644.660   3
  -2  -6 -11 4531.43 549.078   2
   2  -6  12 84128.2 3025.21   1
   2   6  12 89334.0 2978.69   3
  -2  -6 -12 87889.6 2249.98   2
   2   6  13 493.436 341.627   3
  -2  -6 -13 367.298 213.297   2
   2   6  14 2410.89 483.792   3
  -2  -6 -14 2851.50 440.163   2
   2   6  15 5318.08 821.714   3
  -2  -6 -15 5903.77 688.978   2
  -2  -6 -16 45652.0 1851.61   2
   2   6  16 46140.9 2355.18   3
  -2  -6 -17 7495.98 840.728   2
   2   6  17 10132.2 1190.99   3
   2   6  18 14498.8 1371.62   3
  -2  -6 -18 15981.5 1168.02   2
   2   6  19 5270.19 864.467   3
  -2  -6 -19 5486.14 720.408   2
   2   6  20 9816.53 1210.93   3
  -2  -6 -20 10204.6 979.989   2
   2   6  21 1790.37 649.173   3
   2   6  22 51957.0 2828.69   3
   2   6  23 1040.47 555.118   3
   2   6  24 2895.88 779.016   3
   2   6  25 329.445 341.264   3
   2   6  26 20734.4 1911.93   3
   2   6  27 697.410 561.116   3
   2   6  28 25371.9 2226.09   3
   2   6  29 400.967 513.372   3
   2   6  30-316.283 634.024   3
   2   6  31 2499.40 803.898   3
   2   6  32 9751.18 1516.48   3
   2   6  33 661.372 594.070   3
   2   6  34 8658.45 1465.49   3
   2   6  35 777.346 430.203   3
  -2   8  33 2917.73 942.701   3
  -2   8  32 11212.6 1681.32   3
  -2   8  31 1247.45 693.536   3
  -2   8  30-450.157 533.219   3
  -2   8  29 744.185 510.922   3
  -2   8  28 14422.0 1761.65   3
  -2   8  27 1258.57 671.013   3
  -2   8  26 17933.7 1910.74   3
  -2   8  25 2355.19 687.261   3
  -2   8  24 6.77936 469.941   3
   2  -8 -24 584.858 341.446   2
  -2   8  23 431.038 482.811   3
   2  -8 -23 1076.31 507.609   2
  -2   8  22 38214.3 2550.22   3
   2  -8 -22 35364.4 1999.75   2
  -2   8  21 3819.65 965.008   3
   2  -8 -21 2970.19 649.760   2
   2  -8 -20 21303.9 1501.92   2
  -2   8  20 18954.5 1752.11   3
  -2   8  19 1844.46 603.569   3
   2  -8 -19 1057.05 377.682   2
  -2  -8  18 2609.32 775.042   1
  -2   8  18 1909.16 568.026   3
   2  -8 -18 1488.83 416.585   2
  -2  -8  17 1213.83 614.342   1
   2  -8 -17 430.412 373.410   2
  -2   8  17 1702.80 639.757   3
  -2  -8  16 53763.0 2845.70   1
   2  -8 -16 59299.6 2301.95   2
  -2   8  16 58576.9 2817.57   3
   2  -8 -15 2302.05 569.772   2
  -2   8  15 2340.51 643.788   3
  -2  -8  14 11880.4 1364.38   1
   2  -8 -14 12646.1 1028.34   2
  -2   8  14 10864.9 1167.75   3
  -2  -8  13 281.294 436.980   1
   2  -8 -13 829.292 318.719   2
  -2   8  13 1247.99 439.204   3
  -2  -8  12 16060.2 1538.87   1
   2  -8 -12 15146.8 1081.12   2
  -2   8  12 15350.5 1322.62   3
  -2  -8  11 1368.57 568.878   1
   2  -8 -11 1687.28 397.373   2
  -2   8  11 1228.02 423.262   3
  -2  -8  10 30789.6 2076.87   1
   2  -8 -10 27604.4 1413.77   2
  -2   8  10 27090.3 1656.15   3
  -2  -8   9 171.271 362.661   1
   2  -8  -9 323.035 221.482   2
  -2   8   9 170.892 223.400   3
  -2  -8   8 441.726 161.418   2
  -2  -8   8-58.9174 391.659   1
   2  -8  -8 613.299 241.263   2
  -2   8   8-178.586 287.226   3
  -2  -8   7 3449.26 456.060   2
   2  -8  -7 3714.40 513.153   2
  -2   8   7 3530.33 569.967   3
  -2  -8   6 26991.0 1227.76   2
  -2  -8   6 30732.1 2073.57   1
   2  -8  -6 27950.5 1371.88   2
  -2   8   6 28438.4 1512.62   3
  -2  -8   5 757.906 259.301   2
  -2  -8   5 544.263 478.593   1
   2  -8  -5 717.442 265.158   2
  -2   8   5 814.650 337.012   3
  -2  -8   4 34305.0 2201.01   1
  -2  -8   4 35917.0 1314.74   2
   2  -8  -4 34504.9 1506.41   2
  -2   8   4 32874.0 1515.11   3
  -2  -8   3 4326.70 828.625   1
   2  -8  -3 4249.95 519.816   2
  -2  -8   3 3613.59 409.536   2
  -2   8   3 3840.33 496.008   3
  -2  -8   2 6127.69 976.407   1
   2  -8  -2 6511.00 646.997   2
  -2   8   2 7403.02 680.780   3
   2  -8  -1 4521.70 554.479   2
  -2   8   1 4851.01 518.009   3
   2  -8  -1 5521.38 901.417   1
   2  -8   0 56723.0 1937.73   2
   2   8   0 52224.6 1679.40   3
   2  -8   0 53454.9 2712.25   1
   2   8   1 1489.16 363.220   3
   2  -8   1 1787.86 644.423   1
   2  -8   1 1302.15 367.118   2
   2  -8   2 10021.9 834.440   2
   2  -8   2 7988.25 1055.00   1
   2   8   2 9996.13 808.767   3
   2  -8   3 5812.45 894.060   1
   2  -8   3 5027.45 601.147   2
   2   8   3 4636.02 575.017   3
   2  -8   4 27902.4 1969.00   1
   2  -8   4 27897.4 1426.95   2
   2   8   4 26955.0 1441.80   3
   2  -8   5 2047.56 717.822   1
   2  -8   5 1336.07 427.709   2
   2   8   5 1703.63 527.877   3
   2  -8   6 66939.2 2290.28   2
   2  -8   6 62875.9 2966.52   1
   2   8   6 66308.2 2416.62   3
   2  -8   7 3907.55 597.747   2
   2  -8   7 5320.35 974.853   1
   2   8   7 4384.29 694.272   3
   2  -8   8 7744.77 1077.75   1
   2   8   8 6927.45 829.770   3
   2  -8   9 2575.52 694.133   1
   2   8   9 989.258 417.168   3
   2  -8  10 35759.0 2239.24   1
   2   8  10 40745.0 2093.34   3
   2  -8  11 8443.12 1176.82   1
   2   8  11 6538.09 937.443   3
   2  -8  12 16899.4 1589.92   1
   2   8  12 15684.5 1389.14   3
   2  -8  13 7168.67 1082.54   1
   2   8  13 3620.54 699.011   3
   2  -8  14 665.884 463.296   1
   2   8  14 682.672 384.477   3
   2  -8  15 2658.80 771.205   1
   2   8  15 311.323 332.711   3
   2   8  16 25181.4 1870.61   3
   2   8  17 2002.71 695.829   3
   2   8  18 13529.9 1440.88   3
   2   8  19 1509.85 513.095   3
   2   8  20 3453.22 804.751   3
   2   8  21 957.219 604.135   3
   2   8  22 27135.0 2197.29   3
   2   8  23 2074.03 778.086   3
   2   8  24 1025.07 628.793   3
   2   8  25 1244.60 584.338   3
   2   8  26 8972.57 1402.46   3
   2   8  27 1043.58 640.426   3
   2   8  28 14041.7 1771.80   3
   2   8  29 407.805 549.160   3
   2   8  30 268.616 530.490   3
   2   8  31 664.627 534.871   3
  -2  10  28 9745.36 1582.56   3
  -2  10  27 904.166 647.394   3
  -2  10  26 8433.02 1378.67   3
  -2  10  25 6080.61 1176.93   3
  -2  10  24 2705.82 817.646   3
  -2  10  23 2418.83 848.174   3
  -2  10  22 22418.7 2101.56   3
  -2  10  21 929.567 631.633   3
  -2  10  20 9451.22 1323.91   3
  -2  10  19-106.803 404.777   3
  -2 -10  18 6739.74 1218.52   1
  -2  10  18 6939.68 1063.67   3
  -2 -10  17 1916.20 786.919   1
  -2  10  17 1067.10 532.365   3
  -2 -10  16 20514.6 2039.11   1
  -2  10  16 19136.9 1742.68   3
  -2 -10  15 2303.71 823.829   1
  -2 -10  14 2770.27 844.731   1
  -2 -10  13 969.697 569.893   1
  -2 -10  12 3773.52 899.498   1
  -2 -10  11 1593.08 673.924   1
  -2 -10  10 18507.7 1896.28   1
  -2 -10   9 592.734 678.340   1
  -2 -10   8-427.969 499.354   1
  -2 -10   7 1803.59 717.404   1
  -2 -10   6 22320.9 2065.34   1
  -2 -10   5 2984.53 903.315   1
  -2 -10   4 20233.4 1966.42   1
   2 -10  -4 17684.8 1818.22   1
   2 -10  -3 3154.60 808.232   1
  -2 -10   3 5581.02 1094.01   1
  -2 -10   2 1010.31 532.229   1
   2 -10  -2 1734.52 606.882   1
  -2 -10   1 3535.34 862.761   1
   2 -10  -1 4192.03 993.779   1
   2 -10   0 37650.2 2620.99   1
  -2 -10   0 41119.1 2771.42   1
  -2 -10  -1 4774.45 1140.20   1
   2 -10   1 4729.19 1073.70   1
   2 -10   2 13032.8 1563.10   1
   2 -10   3 4037.30 886.927   1
   2 -10   4 16269.1 1740.76   1
   2 -10   5 1535.33 751.974   1
   2 -10   6 27276.4 2256.49   1
   2 -10   7 8330.18 1255.77   1
   2 -10   8 1523.18 655.850   1
   2 -10   9 1429.24 665.335   1
   2 -10  10 19598.1 1958.27   1
   2 -10  11 4300.85 1051.16   1
   2 -10  12 16356.4 1789.79   1
   2 -10  13 2041.57 713.422   1
   2 -10  14 1075.49 684.984   1
   2 -10  15 1758.57 795.145   1
   2  10  15 878.867 485.312   3
   2 -10  16 14163.7 1697.90   1
   2  10  16 14008.8 1503.12   3
   2  10  17 840.539 466.771   3
   2  10  18 7171.75 1131.82   3
   2  10  19 1388.17 544.444   3
   2  10  20-160.260 386.374   3
   2  10  21 68.3642 350.417   3
   2  10  22 6210.50 1141.96   3
   2  10  23 1333.29 659.027   3
   2  10  24 3911.74 949.782   3
   2  10  25 1201.89 712.530   3
   2  10  26 5477.26 1170.90   3
   2 -12  -9 1777.66 779.844   1
   2 -12  -8 244.482 422.074   1
   2 -12  -7 533.261 460.008   1
  -2 -12   7 844.649 590.782   1
  -2 -12   6 4437.95 1092.53   1
   2 -12  -6 5672.46 1167.03   1
  -2 -12   5 2522.19 938.175   1
   2 -12  -5 1357.54 1015.27   1
  -2 -12   4 9010.38 1552.62   1
   2 -12  -4 9825.39 1544.09   1
   2 -12  -3 1605.44 772.868   1
  -2 -12   3 1403.12 734.286   1
  -2 -12   2-219.947 475.496   1
   2 -12  -2-891.184 594.898   1
   2 -12  -1 691.029 1049.26   1
  -2 -12   1-40.3552 459.920   1
   2 -12   0 13289.7 1821.06   1
  -2 -12   0 15142.6 1945.91   1
   2 -12   1 1006.65 687.910   1
  -2 -12  -1 1865.81 919.995   1
  -2 -12  -2 4472.61 1065.03   1
   2 -12   2 6766.11 1285.10   1
  -2 -12  -3 1244.84 527.998   1
   2 -12   3 2712.69 901.922   1
  -2 -12  -4 5309.26 1183.93   1
   2 -12   4 5967.14 1200.25   1
   2 -12   5 1405.60 912.091   1
  -2 -12  -5 1743.19 949.844   1
  -2 -12  -6 19449.7 2168.74   1
   2 -12   6 17309.1 2040.79   1
   2 -12   7 3204.91 982.517   1
  -3   1  44 4145.37 1043.77   3
  -3  -1  44 4510.66 985.477   3
  -3  -1  43 857.379 538.734   3
  -3   1  43 724.190 540.512   3
  -3  -1  42 2934.58 802.889   3
  -3   1  42 2727.06 780.270   3
  -3  -1  41 307.696 477.543   3
  -3   1  41 557.266 430.936   3
  -3   1  40 13576.1 1662.76   3
  -3  -1  40 13852.8 1594.50   3
  -3  -1  39 214.881 333.001   3
  -3   1  39 286.977 408.816   3
  -3   1  38 5071.72 998.156   3
  -3  -1  38 4261.02 838.829   3
  -3   1  37 76.4739 316.082   3
  -3  -1  37 605.014 504.164   3
  -3  -1  36 11189.7 1330.65   3
  -3   1  36 11196.5 1423.88   3
  -3  -1  35 1531.35 567.382   3
  -3   1  35 1749.40 675.903   3
  -3  -1  34 34082.6 2209.60   3
  -3   1  34 34469.0 2380.45   3
  -3   1  33-255.246 377.251   3
  -3  -1  33 209.157 256.753   3
  -3   1  32 54.9420 314.311   3
  -3  -1  32 667.172 307.756   3
  -3  -1  31 2123.69 539.318   3
  -3   1  31 2485.82 649.969   3
  -3  -1  30 44808.7 2339.78   3
  -3   1  30 46620.1 2534.83   3
  -3  -1  29 4204.55 756.544   3
  -3   1  29 5340.60 921.817   3
  -3   1  28 12021.9 1262.05   3
  -3  -1  28 10875.4 1110.55   3
  -3   1  27 86.9340 325.217   3
  -3  -1  27 87.2402 227.310   3
  -3   1  26 20195.4 1536.14   3
  -3  -1  26 19810.3 1414.44   3
  -3  -1  25 9179.15 962.507   3
  -3   1  25 10433.6 1128.18   3
   3  -1 -24 100966. 3253.86   2
  -3  -1  24 105243. 3052.28   3
  -3   1  24 109531. 3400.75   3
  -3  -1  23 4665.92 684.162   3
   3  -1 -23 3637.72 651.441   2
  -3   1  23 4604.77 807.808   3
  -3  -1  22 8095.77 825.963   3
  -3   1  22 9047.20 955.059   3
   3  -1 -22 8467.76 901.672   2
  -3  -1  21 4301.60 616.288   3
   3  -1 -21 4793.95 682.067   2
  -3   1  21 5156.61 699.028   3
   3  -1 -20 57725.5 2220.89   2
  -3   1  20 58113.6 2262.62   3
   3  -1 -19 5694.00 711.828   2
  -3  -1  19 5905.99 660.949   3
   3  -1 -18 97879.4 2702.53   2
   3  -1 -17 628.834 277.956   2
   3  -1 -16 371.548 237.378   2
   3  -1 -15 617.497 293.412   2
   3  -1 -14 59193.0 1836.83   2
   3   1 -14 56810.5 1806.57   2
   3  -1 -13 6496.31 599.917   2
   3   1 -13 6260.94 602.793   2
   3  -1 -12 122470. 2446.87   2
   3   1 -12 120884. 2432.78   2
   3  -1 -11 40622.1 1359.62   2
   3   1 -11 37095.4 1289.30   2
   3  -1 -10 14681.7 789.303   2
  -3  -1  10 16355.9 806.441   2
   3   1 -10 15001.1 771.758   2
  -3   1   9 5032.51 448.894   2
   3  -1  -9 5309.25 455.302   2
  -3  -1   9 4558.82 418.531   2
   3   1  -9 4338.37 410.774   2
  -3   1   8 299829. 3266.55   2
   3  -1  -8 294879. 3178.30   2
   3   1  -8 294093. 3026.06   2
  -3  -1   8 292732. 3025.36   2
   3   1  -7 7752.82 448.548   1
   3  -1  -7 7062.88 465.822   2
  -3   1   7 7300.66 487.722   2
  -3  -1   7 7754.43 458.413   2
   3   1  -7 7043.49 437.975   2
   3   1  -6 11509.7 519.042   1
  -3  -1   6 12593.1 524.751   1
   3  -1  -6 11091.6 559.436   2
  -3   1   6 11175.6 576.933   2
  -3  -1   6 11619.8 511.059   2
   3   1  -6 11760.5 512.945   2
  -3  -1   5 122.947 75.4943   1
   3   1  -5 29.0856 83.3475   1
   3  -1  -5 286.055 118.076   2
  -3  -1   5 42.6293 55.1007   2
  -3   1   5 91.4893 67.8510   2
   3   1  -5 95.6702 62.5018   2
  -3  -1   4 166207. 1733.09   1
   3   1  -4 163023. 1740.21   1
   3  -1  -4 164615. 1917.61   2
  -3   1   4 161471. 1932.51   2
   3   1  -4 163269. 1526.51   2
  -3  -1   4 163480. 1527.59   2
   3  -1  -3 2984.21 252.137   2
  -3  -1   3 2770.12 170.221   2
  -3   1   3 2763.90 245.670   2
  -3  -1   3 2592.06 205.268   1
  -3  -1   3 2774.04 190.670   3
   3   1  -3 2805.99 171.946   2
   3  -1  -2 267052. 2255.14   2
  -3   1   2 261903. 2286.27   2
   3   1  -2 256988. 1832.51   3
  -3  -1   2 262489. 1868.55   3
   3  -1  -1 971.225 149.667   2
   3  -1  -1 771.582 109.146   1
   3   1  -1 1145.90 145.527   3
  -3  -1   1 1157.36 143.149   3
  -3   1   0 53396.1 912.587   1
   3  -1   0 53038.7 893.237   1
  -3  -1   0 53647.3 950.922   3
   3   1   0 54038.8 939.253   3
  -3   1  -1 9437.48 415.055   1
   3  -1   1 9367.23 403.243   1
  -3  -1  -1 10423.4 453.862   3
   3   1   1 10098.0 444.132   3
  -3   1  -1 10704.0 386.231   3
  -3   1  -2 185224. 1638.27   3
  -3  -1  -2 187257. 2066.67   3
   3  -1   2 182341. 1646.00   3
   3   1   2 182291. 2023.86   3
   3  -1   3 122143. 1410.91   3
   3   1   3 119864. 1755.70   3
  -3   1  -3 120889. 1411.82   3
  -3  -1  -3 123657. 1786.55   3
  -3   1  -4 76249.2 1192.30   3
   3  -1   4 77526.5 1191.40   3
   3   1   4 75180.1 1485.37   3
   3   1   4 74860.2 1255.63   2
  -3  -1  -4 79065.9 1525.74   3
   3  -1   5 47429.6 999.510   3
  -3   1  -5 46442.5 1004.08   3
   3   1   5 45060.5 1210.42   3
  -3  -1  -5 43220.2 1205.03   3
   3   1   5 45637.1 1073.06   2
   3  -1   6 6573.17 405.236   3
  -3   1  -6 6781.95 414.626   3
   3   1   6 6031.43 473.881   3
  -3  -1  -6 6375.91 498.400   3
   3   1   6 6573.38 447.183   2
  -3  -1  -7 886.956 211.611   3
   3  -1   7 911.727 171.464   3
   3   1   7 1104.99 216.382   2
  -3   1  -7 806.770 156.358   3
   3   1   7 889.071 224.832   3
   3  -1   8 94066.6 1723.70   3
   3   1   8 93213.1 1892.76   2
   3   1   8 94432.5 2025.92   3
  -3   1  -8 93448.0 1725.70   3
   3  -1   9 3324.37 364.263   3
  -3   1  -9 2914.23 332.741   3
   3   1   9 2563.35 386.474   3
   3  -1  10 130259. 2225.41   3
  -3   1 -10 126390. 2231.32   3
   3   1  10 127594. 2581.07   3
   3   1  11 2874.47 444.339   3
   3  -1  11 2160.32 322.694   3
   3  -1  12 33766.6 1243.13   3
   3   1  12 31610.5 1387.16   3
   3  -1  13 12941.0 856.463   3
   3   1  13 14010.3 986.205   3
   3  -1  14 200357. 3287.96   3
   3   1  14 202166. 3736.85   3
   3   1  15 2745.46 584.372   3
   3  -1  15 1815.51 487.122   3
   3  -1  16 18927.8 1097.86   3
   3   1  16 18734.4 1214.66   3
   3   1  17 4637.65 646.346   3
   3  -1  17 5889.27 653.692   3
   3  -1  18 62348.5 2112.34   3
   3   1  18 64131.4 2340.80   3
   3   1  19 3136.62 610.885   3
   3  -1  19 3263.86 561.158   3
   3   1  20 54213.1 2269.98   3
   3  -1  20 51268.1 2014.07   3
   3   1  21 626.189 457.976   3
   3  -1  21 1259.76 443.994   3
   3   1  22 53.4127 242.100   3
   3  -1  22 209.287 253.005   3
   3   1  23 3380.52 684.532   3
   3  -1  23 3233.42 628.334   3
   3  -1  24 77668.7 2770.13   3
   3   1  24 75017.8 2954.08   3
   3  -1  25 23005.1 1575.84   3
   3   1  25 23061.4 1694.33   3
   3  -1  26 42352.0 2139.44   3
   3   1  26 39510.1 2240.08   3
   3  -1  27 2664.43 608.748   3
   3   1  27 2825.66 675.897   3
   3  -1  28 222.674 286.591   3
   3   1  28-21.3193 344.399   3
   3   1  29 1709.10 597.988   3
   3  -1  29 1641.90 566.845   3
   3  -1  30 34983.0 2145.19   3
   3   1  30 36881.9 2349.59   3
   3  -1  31 1870.38 645.981   3
   3   1  31 2061.90 754.327   3
   3  -1  32 21490.6 1748.83   3
   3   1  32 24274.2 2001.51   3
   3   1  33 158.878 372.657   3
   3  -1  33 333.939 324.884   3
   3  -1  34 7859.55 1111.08   3
   3   1  34 9090.52 1281.80   3
   3   1  35 1819.53 746.104   3
   3  -1  35 1178.43 601.033   3
   3  -1  36 30898.9 2276.72   3
   3   1  36 32982.3 2489.02   3
   3  -1  37 530.173 440.511   3
   3   1  37 666.429 515.673   3
   3  -1  38-255.861 361.181   3
   3   1  38 737.730 568.518   3
   3  -1  39-158.770 461.641   3
   3   1  39 261.009 429.897   3
   3  -1  40 12503.9 1556.48   3
   3   1  40 13223.4 1713.36   3
   3  -1  41 2418.67 781.939   3
   3   1  41 2433.61 884.221   3
   3  -1  42 7309.36 1247.72   3
   3   1  42 8797.42 1494.58   3
  -3   3  42 4829.02 1130.33   3
  -3   3  41 816.594 618.805   3
  -3   3  40 18742.4 2086.36   3
  -3   3  39 1198.39 595.861   3
  -3   3  38 1114.38 642.161   3
  -3   3  37-450.105 572.845   3
  -3   3  36 15242.8 1768.09   3
  -3   3  35 1896.32 677.650   3
  -3  -3  35 1585.06 518.274   3
  -3   3  34 22645.3 2047.24   3
  -3  -3  34 24526.7 1716.35   3
  -3   3  33 677.600 399.884   3
  -3  -3  33 610.919 281.193   3
  -3   3  32-242.329 505.286   3
  -3  -3  32-76.9553 287.224   3
  -3   3  31 612.806 469.496   3
  -3  -3  31 367.134 318.853   3
  -3   3  30 39120.8 2501.59   3
  -3  -3  30 37712.2 1933.18   3
  -3  -3  29 2412.73 532.284   3
   3  -3 -29 3238.76 746.623   2
  -3   3  29 2822.98 771.784   3
  -3   3  28 12716.6 1355.54   3
   3  -3 -28 14856.0 1393.41   2
  -3  -3  28 12624.5 1077.20   3
  -3  -3  27 465.429 279.299   3
  -3   3  27 363.159 257.939   3
   3  -3 -27 446.856 358.379   2
  -3   3  26 11490.0 1255.50   3
  -3  -3  26 12603.9 1017.33   3
   3  -3 -26 13309.4 1280.00   2
  -3  -3  25 1109.52 396.539   3
   3  -3 -25 2732.58 674.512   2
  -3   3  25 2104.12 648.330   3
   3  -3 -24 90912.2 3107.05   2
  -3   3  24 93973.8 3411.67   3
  -3  -3  24 94148.0 2584.66   3
   3  -3 -23 1778.29 496.801   2
  -3  -3  23 1576.06 397.037   3
  -3   3  23 1738.73 593.579   3
  -3  -3  22 9431.86 780.152   3
  -3   3  22 9515.76 1078.62   3
   3  -3 -22 10928.7 1054.62   2
   3  -3 -21 502.251 352.053   2
  -3  -3  21 73.5138 133.440   3
  -3   3  21 165.249 297.052   3
  -3   3  20 43930.4 2138.88   3
   3  -3 -20 44166.9 1961.23   2
  -3  -3  20 44779.8 1547.75   3
  -3  -3  19 3774.21 457.137   3
  -3   3  19 3727.78 683.483   3
   3  -3 -19 3957.25 610.492   2
   3  -3 -18 76813.5 2442.42   2
  -3  -3  18 79276.5 1910.92   3
  -3   3  18 82596.6 2800.07   3
  -3  -3  17 5399.17 490.933   3
   3  -3 -17 5553.81 670.744   2
   3  -3 -16 223.436 186.974   2
  -3  -3  16 260.280 155.711   3
   3  -3 -15 2450.84 414.986   2
  -3  -3  15 2263.76 303.755   3
  -3  -3  14 85533.3 1612.69   3
   3  -3 -14 87202.3 2322.36   2
   3  -3 -13 25542.8 1223.85   2
   3  -3 -12 97124.9 2303.14   2
  -3  -3  11 32319.1 1385.19   1
   3  -3 -11 26387.7 1168.63   2
  -3  -3  10 4593.44 542.897   1
   3  -3 -10 3769.48 434.521   2
   3  -3  -9 2161.27 329.314   2
  -3  -3   9 1876.13 279.601   2
   3  -3  -8 134271. 2405.39   2
  -3  -3   8 134117. 2624.71   1
  -3  -3   8 134524. 1195.01   3
  -3  -3   8 134254. 2111.09   2
  -3   3   7 5591.06 504.182   2
  -3  -3   7 4602.31 501.966   1
  -3   3   6 67807.8 1666.88   2
   3  -3  -6 69115.2 1642.97   2
  -3  -3   6 69266.6 1851.36   1
  -3   3   5 21996.4 917.779   2
   3  -3  -5 22319.2 903.368   2
  -3  -3   5 24149.1 1084.18   1
  -3  -3   5 21292.6 490.299   3
   3  -3  -4 79491.4 1673.52   2
  -3   3   4 77801.4 1692.99   2
   3   3  -4 73179.1 1012.37   3
  -3  -3   4 75113.9 1018.97   3
   3  -3  -3 5394.34 436.289   2
  -3   3   3 5526.57 456.880   2
   3   3  -3 5160.55 303.039   3
  -3  -3   3 5086.90 299.375   3
   3  -3  -2 111894. 1933.07   2
   3   3  -2 114390. 1509.10   3
  -3  -3   2 116332. 1533.68   3
   3  -3  -1 1414.14 215.904   2
   3   3  -1 1556.39 200.787   3
  -3  -3   1 1746.55 209.452   3
   3   3   0 10250.9 535.247   3
  -3  -3   0 10545.4 543.833   3
  -3  -3  -1 5941.47 243.416   2
   3  -3   1 5369.50 499.756   1
   3   3   1 5146.97 413.100   3
  -3  -3  -1 5162.63 411.211   3
   3   3   2 68321.9 977.890   2
   3  -3   2 68705.5 1796.11   1
   3   3   2 67394.0 1546.13   3
  -3  -3  -2 68197.2 1562.01   3
  -3  -3  -2 69622.3 941.954   2
   3   3   3 14549.9 509.934   2
   3  -3   3 14400.5 834.759   1
  -3   3  -3 14669.6 469.646   3
  -3  -3  -3 15250.8 788.025   3
   3   3   3 15193.6 771.402   3
  -3  -3  -3 16128.0 512.828   2
   3   3   4 189835. 2038.30   2
   3  -3   4 192684. 3075.88   1
  -3   3  -4 186058. 1585.39   3
   3   3   4 189306. 2826.20   3
  -3  -3  -4 193370. 1945.34   2
   3   3   5 6756.68 428.723   2
  -3   3  -5 5973.71 289.714   3
  -3  -3  -5 7170.65 414.341   2
   3   3   5 6974.20 570.104   3
   3  -3   6 896.889 289.536   1
   3   3   6 869.028 205.105   2
   3   3   6 973.644 260.525   3
  -3   3  -6 964.098 136.566   3
  -3  -3  -6 789.929 189.607   2
   3   3   7 503.464 161.614   2
   3  -3   7 958.387 332.492   1
   3  -3   7 460.307 103.386   3
  -3  -3  -7 664.689 203.095   2
   3   3   7 822.741 291.295   3
  -3   3  -7 555.524 104.386   3
   3   3   8 132511. 2287.29   2
   3  -3   8 128946. 1605.67   3
  -3  -3  -8 131180. 2177.46   2
   3   3   8 132538. 2789.87   3
  -3   3  -8 130276. 1605.11   3
   3  -3   9 7355.18 425.046   3
   3   3   9 8528.08 787.547   3
  -3  -3  -9 9042.21 663.548   2
  -3   3  -9 7372.71 420.314   3
   3  -3  10 110864. 1685.48   3
   3   3  10 110323. 2728.78   3
  -3   3 -10 107622. 1693.12   3
   3  -3  11 2589.00 276.138   3
   3   3  11 3430.99 520.843   3
  -3   3 -11 2483.47 284.389   3
  -3  -3 -11 3089.88 396.699   2
   3  -3  12 9725.75 570.004   3
   3   3  12 9216.91 848.236   3
  -3  -3 -12 8745.21 698.405   2
   3  -3  13 4697.23 432.036   3
  -3  -3 -13 5678.26 618.148   2
   3   3  13 5847.48 753.537   3
   3  -3  14 135612. 2326.58   3
   3   3  14 134749. 3381.53   3
   3  -3  15 5586.47 508.242   3
   3   3  15 5722.71 767.876   3
   3  -3  16 612.614 224.649   3
   3   3  16 332.736 191.283   3
   3  -3  17 4353.59 491.097   3
   3   3  17 4656.33 699.273   3
   3  -3  18 55884.4 1758.65   3
   3   3  18 53075.3 2329.97   3
   3  -3  19 1401.20 357.448   3
   3   3  19 1463.86 560.708   3
   3  -3  20 56620.2 1894.13   3
   3   3  20 54718.8 2488.85   3
   3  -3  21 4277.25 564.118   3
   3   3  21 3287.91 660.593   3
   3   3  22 714.116 266.164   3
   3  -3  22 1169.71 320.528   3
   3   3  23-162.515 316.696   3
   3  -3  23 367.982 265.528   3
   3  -3  24 44448.8 1901.81   3
   3   3  24 42745.5 2409.53   3
   3  -3  25 5876.44 770.343   3
   3   3  25 6038.87 1017.14   3
   3  -3  26 41832.7 1949.75   3
   3   3  26 43502.5 2509.62   3
   3  -3  27 3603.19 618.093   3
   3   3  27 4260.89 870.304   3
   3  -3  28 2151.85 453.223   3
   3   3  28 2691.80 646.574   3
   3  -3  29 1910.29 509.883   3
   3   3  29 1274.75 633.697   3
   3  -3  30 36951.0 2014.01   3
   3   3  30 37978.8 2547.45   3
   3  -3  31 2008.66 592.099   3
   3   3  31 2309.70 824.573   3
   3  -3  32 6180.32 865.339   3
   3   3  32 6278.76 1082.48   3
   3  -3  33 1247.72 448.784   3
   3   3  33 947.999 579.687   3
   3   3  34 6057.13 1167.28   3
   3   3  35 843.578 593.366   3
   3   3  36 20467.7 2115.19   3
   3   3  37 2877.65 971.121   3
   3   3  38 242.645 535.884   3
   3   3  39 918.988 611.071   3
  -3   5  39 1795.28 658.792   3
  -3   5  38-231.943 536.253   3
  -3   5  37 823.610 611.553   3
  -3   5  36 19565.1 2098.29   3
  -3   5  35 677.049 567.606   3
  -3   5  34 12844.6 1665.50   3
  -3   5  33-386.364 584.937   3
  -3   5  32 824.974 378.078   3
   3  -5 -31 749.435 409.518   2
  -3   5  31 99.3298 497.641   3
   3  -5 -30 16067.3 1526.44   2
  -3   5  30 15521.7 1708.71   3
   3  -5 -29 1770.56 573.753   2
  -3   5  29 1032.03 526.323   3
  -3   5  28 10611.8 1379.29   3
   3  -5 -28 9032.17 1113.57   2
   3  -5 -27 315.128 374.358   2
  -3   5  27-224.231 432.571   3
  -3   5  26 739.462 351.576   3
   3  -5 -26 917.623 411.778   2
   3  -5 -25 504.968 344.714   2
  -3   5  25 634.727 352.470   3
  -3   5  24 26172.6 1963.72   3
   3  -5 -24 23731.5 1641.74   2
   3  -5 -23 1313.13 458.363   2
  -3   5  23 1304.54 516.769   3
  -3   5  22 15350.2 1437.58   3
   3  -5 -22 15226.8 1267.95   2
  -3  -5  21 5626.21 424.729   3
  -3   5  21 5434.74 849.383   3
   3  -5 -21 5770.25 746.760   2
  -3  -5  20 15819.9 655.603   3
  -3   5  20 18396.5 1512.22   3
   3  -5 -20 17368.3 1289.46   2
   3  -5 -19 886.571 400.009   2
  -3  -5  19 363.291 137.507   3
  -3   5  19 1129.32 538.058   3
  -3  -5  18 82370.4 1175.63   3
  -3   5  18 86067.1 3137.68   3
   3  -5 -18 83350.2 2664.30   2
  -3   5  17 17742.3 1403.20   3
   3  -5 -17 14993.8 1130.23   2
  -3   5  16 5081.72 732.166   3
   3  -5 -16 5807.01 691.244   2
   3  -5 -15 2839.11 504.383   2
  -3   5  15 2462.85 536.290   3
  -3  -5  14 106948. 3155.07   1
   3  -5 -14 99991.9 2663.20   2
  -3   5  14 102009. 3083.72   3
  -3  -5  13 6429.74 835.769   1
   3  -5 -13 6748.15 708.920   2
  -3   5  13 6373.56 834.894   3
  -3  -5  12 100815. 2971.36   1
   3  -5 -12 106932. 2614.85   2
  -3   5  12 105555. 2996.17   3
   3  -5 -11 13613.4 918.793   2
  -3   5  11 13551.6 1057.85   3
   3  -5 -10 23830.4 1194.41   2
  -3  -5  10 22893.6 1411.77   1
   3  -5  -9 6276.47 610.313   2
  -3  -5   9 7145.69 805.516   1
   3  -5  -8 131995. 2699.15   2
  -3  -5   8 129111. 3306.64   1
   3  -5  -7 7752.33 654.425   2
  -3  -5   7 8335.37 859.402   1
   3  -5  -6 15965.3 917.699   2
  -3  -5   6 16993.4 1197.62   1
   3  -5  -5 665.396 202.474   2
   3   5  -5 386.840 82.9650   3
  -3  -5   5 510.453 205.112   1
   3  -5  -4 66974.1 1824.67   2
   3   5  -4 63560.2 1183.31   3
   3   5  -3 1696.37 241.397   3
  -3  -5   3 1401.53 208.604   2
   3  -5  -3 1479.79 315.071   2
  -3  -5   2 103230. 1549.48   2
   3  -5  -2 105945. 2264.57   2
   3   5  -2 101389. 1782.23   3
  -3  -5   1 184.264 99.4628   2
   3  -5  -1 280.552 151.197   2
   3   5  -1 143.875 105.258   3
   3  -5   0 2422.77 352.089   2
  -3  -5   0 2176.01 224.120   2
   3   5   0 2192.65 295.961   3
  -3  -5  -1 5689.50 350.646   2
   3   5   1 5368.47 500.852   3
   3  -5   1 5665.18 677.477   1
   3  -5   1 5752.47 559.649   2
  -3  -5  -2 73100.6 1265.79   2
   3  -5   2 72413.6 2402.80   1
   3   5   2 71403.3 1876.75   3
   3  -5   3 607.872 271.292   1
  -3  -5  -3 662.749 147.757   2
   3   5   3 1234.01 334.599   3
   3  -5   4 106845. 2909.50   1
   3   5   4 100096. 1712.48   2
  -3   5  -4 99204.8 1247.40   3
  -3  -5  -4 105948. 1655.75   2
   3   5   4 105844. 2446.98   3
   3   5   5 11583.8 616.625   2
  -3  -5  -5 13368.6 616.915   2
   3   5   5 12429.7 895.050   3
   3  -5   6 1474.12 369.862   1
   3   5   6 2371.73 307.751   2
  -3  -5  -6 2686.74 307.669   2
   3   5   6 1901.49 356.161   3
   3   5   7 1882.19 293.535   2
  -3  -5  -7 1611.51 259.571   2
   3   5   7 1290.17 313.119   3
   3  -5   8 53388.3 2128.01   1
   3   5   8 49287.5 1470.76   2
  -3  -5  -8 53835.7 1449.87   2
   3   5   8 51267.0 1955.07   3
   3  -5   9 2725.38 568.818   1
   3   5   9 3578.36 574.464   3
  -3  -5  -9 3109.87 385.744   2
   3  -5  10 29608.0 1631.67   1
   3   5  10 26759.0 1489.34   3
  -3  -5 -10 28464.0 1155.92   2
   3   5  11 1685.12 391.866   3
  -3  -5 -11 2314.90 360.521   2
  -3  -5 -12 8853.70 707.009   2
   3   5  12 8248.69 878.523   3
  -3  -5 -13 2472.30 437.478   2
   3   5  13 2255.52 567.272   3
   3   5  14 101627. 3241.61   3
  -3  -5 -14 106100. 2597.33   2
   3   5  15 3377.58 693.318   3
  -3  -5 -15 3179.51 565.262   2
   3  -5  16 16972.2 642.822   3
   3   5  16 19369.6 1488.93   3
  -3  -5 -16 19667.9 1200.86   2
   3  -5  17 173.611 94.7723   3
   3   5  17 371.990 304.066   3
  -3  -5 -17 505.707 248.585   2
   3  -5  18 27501.5 957.903   3
   3   5  18 29599.3 1914.59   3
   3  -5  19 1167.01 263.923   3
   3   5  19 2321.80 711.121   3
   3  -5  20 71062.8 1715.88   3
   3   5  20 76605.5 3212.37   3
   3   5  21 3332.98 797.400   3
   3   5  22-315.607 419.196   3
   3   5  23 3208.75 760.148   3
   3   5  24 48953.9 2765.39   3
   3   5  25 2893.12 892.684   3
   3   5  26 23226.6 1984.00   3
   3   5  27 1103.97 509.471   3
   3   5  28 5125.52 990.950   3
   3   5  29 775.288 578.240   3
   3   5  30 20247.8 1985.56   3
   3   5  31 1566.29 769.171   3
   3   5  32 1569.40 576.998   3
   3   5  33 231.542 497.983   3
   3   5  34 4635.01 1069.12   3
   3   5  35 837.581 707.719   3
   3   5  36 8060.61 1417.55   3
   3   5  37 1097.50 677.361   3
  -3   7  35 1434.68 697.753   3
  -3   7  34 9516.17 1546.63   3
  -3   7  33 230.676 464.070   3
  -3   7  32-626.745 658.742   3
  -3   7  31 3732.11 951.888   3
   3  -7 -31 2767.97 691.057   2
  -3   7  30 11667.3 1585.40   3
   3  -7 -30 10979.9 1329.55   2
  -3   7  29 1449.31 706.517   3
   3  -7 -29 608.327 405.615   2
  -3   7  28 18116.8 1887.38   3
   3  -7 -28 16163.6 1522.29   2
   3  -7 -27 2978.66 721.327   2
  -3   7  27 2203.76 648.695   3
  -3   7  26 878.097 399.666   3
   3  -7 -26 1413.39 536.770   2
   3  -7 -25 950.495 443.056   2
  -3   7  25 1978.40 739.449   3
   3  -7 -24 40766.5 2213.11   2
  -3   7  24 43681.3 2697.11   3
  -3   7  23 3880.46 923.516   3
   3  -7 -23 3523.76 696.498   2
   3  -7 -22 9824.75 1047.30   2
  -3   7  22 10625.5 1313.10   3
  -3   7  21 262.954 385.167   3
   3  -7 -21 240.859 272.312   2
   3  -7 -20 26578.0 1654.51   2
  -3   7  20 27133.3 1995.87   3
   3  -7 -19 2386.70 560.712   2
  -3   7  19 2292.05 695.364   3
   3  -7 -18 39153.7 1928.88   2
  -3   7  18 36958.0 2235.46   3
  -3   7  17 6262.84 937.778   3
   3  -7 -17 5507.39 731.438   2
  -3  -7  16 398.411 370.435   1
   3  -7 -16 534.186 273.828   2
  -3   7  16 451.729 259.587   3
   3  -7 -15 1479.13 420.930   2
  -3   7  15 1555.43 508.644   3
  -3  -7  14 66768.7 2915.82   1
   3  -7 -14 69485.5 2377.23   2
  -3   7  14 70928.8 2819.31   3
  -3  -7  13 7978.88 1062.61   1
   3  -7 -13 7113.93 776.428   2
  -3   7  13 8059.33 1003.66   3
   3  -7 -12 35044.1 1628.26   2
  -3   7  12 36660.5 1966.87   3
  -3  -7  11-48.3438 344.108   1
   3  -7 -11 175.008 215.801   2
  -3   7  11 202.333 220.058   3
  -3  -7  10 1804.51 526.159   1
   3  -7 -10 1182.77 304.359   2
  -3   7  10 1589.27 421.923   3
  -3  -7   9-203.013 363.118   1
   3  -7  -9 381.593 269.721   2
  -3   7   9 420.721 270.487   3
  -3  -7   8 59325.3 2678.13   1
   3  -7  -8 56823.3 1961.48   2
  -3   7   8 52042.9 2081.83   3
  -3  -7   7 1104.31 456.119   1
   3  -7  -7 776.214 294.322   2
  -3   7   7 642.658 314.440   3
  -3  -7   6 14479.6 814.545   2
  -3  -7   6 14183.8 1334.83   1
   3  -7  -6 13782.1 945.580   2
  -3   7   6 14121.4 1035.12   3
   3  -7  -5 8617.37 743.220   2
  -3  -7   5 8361.82 589.338   2
  -3  -7   5 9584.38 1097.85   1
   3   7  -5 7769.52 394.687   3
  -3   7   5 9098.66 792.866   3
   3  -7  -4 37776.7 1550.59   2
  -3  -7   4 36227.7 1178.90   2
  -3  -7   4 39001.6 2145.39   1
   3   7  -4 35420.2 1004.19   3
  -3   7   4 36977.9 1539.63   3
   3  -7  -3 1423.18 322.291   2
  -3  -7   3 1371.58 263.303   2
   3   7  -3 1055.75 230.852   3
  -3   7   3 1786.42 371.725   3
  -3  -7   2 71507.5 1541.03   2
   3  -7  -2 67792.8 2073.91   2
   3   7  -2 67363.9 1673.27   3
  -3   7   2 65352.2 1882.28   3
   3  -7  -1 3918.31 540.308   2
  -3  -7   1 4691.72 391.775   2
   3  -7  -1 4581.64 766.051   1
   3   7  -1 3924.67 448.148   3
  -3   7   1 4002.14 466.819   3
  -3  -7   0 390.358 92.9848   2
   3  -7   0 11.6816 322.240   1
   3  -7   0 754.487 256.951   2
   3   7   0 527.508 155.371   3
  -3   7   0 650.071 189.085   3
  -3  -7  -1 4437.24 359.490   2
   3  -7   1 4614.80 561.425   2
   3  -7   1 5750.01 855.315   1
   3   7   1 3888.78 480.227   3
  -3   7  -1 4411.00 416.792   3
  -3  -7  -2 37217.9 1067.97   2
   3  -7   2 38951.7 2133.88   1
   3  -7   2 38469.5 1620.15   2
   3   7   2 37479.7 1526.92   3
  -3   7  -2 36411.3 1065.52   3
   3  -7   3 2024.00 553.003   1
   3  -7   3 1301.47 323.777   2
  -3  -7  -3 1318.06 211.413   2
  -3   7  -3 1545.84 215.901   3
   3   7   3 1727.67 389.259   3
   3  -7   4 39793.4 2170.09   1
   3  -7   4 41195.7 1713.76   2
   3   7   4 41808.5 1734.07   3
  -3   7  -4 36498.9 753.337   3
  -3  -7  -4 40312.2 1148.57   2
   3  -7   5 9046.16 1057.71   1
   3   7   5 7025.47 767.621   3
  -3  -7  -5 7789.99 530.297   2
  -3  -7  -6 120.440 112.571   2
   3   7   6 77.7235 199.614   3
   3   7   7 10664.6 971.684   3
  -3  -7  -7 10376.8 656.525   2
   3  -7   8 57259.8 2610.35   1
   3   7   8 58110.4 2317.30   3
  -3  -7  -8 59932.4 1612.88   2
   3  -7   9 10916.3 1218.41   1
   3   7   9 11426.6 1097.17   3
  -3  -7  -9 11089.6 745.786   2
   3  -7  10 40728.8 2232.31   1
  -3  -7 -10 37486.7 1376.31   2
   3   7  10 38998.0 1983.02   3
  -3  -7 -11 5598.88 568.867   2
   3   7  11 5480.97 797.205   3
   3  -7  12 3497.01 705.659   1
  -3  -7 -12 5295.94 563.341   2
   3   7  12 4274.91 716.282   3
   3  -7  13 1111.04 535.709   1
  -3  -7 -13 1915.88 411.840   2
   3   7  13 953.637 458.492   3
   3  -7  14 49343.4 2532.61   1
  -3  -7 -14 50410.0 1823.89   2
   3   7  14 53974.6 2557.11   3
  -3  -7 -15 1805.62 401.196   2
   3   7  15 1773.68 620.428   3
   3   7  16 17697.4 1541.43   3
  -3  -7 -16 16984.0 1132.61   2
  -3  -7 -17 9608.13 899.936   2
   3   7  17 9738.67 1199.94   3
   3   7  18 27272.7 1991.82   3
   3   7  19 3228.07 884.386   3
   3   7  20 37105.5 2397.84   3
   3   7  21 1529.96 657.839   3
   3   7  22 563.043 334.689   3
   3   7  23 1176.44 580.129   3
   3   7  24 27889.3 2264.77   3
   3   7  25 3607.10 962.344   3
   3   7  26 13383.6 1646.22   3
   3   7  27 1070.27 662.508   3
   3   7  28 3237.60 913.355   3
   3   7  29 2169.95 792.047   3
   3   7  30 10796.0 1581.42   3
   3   7  31 968.994 624.904   3
   3   7  32 1077.51 652.150   3
   3   7  33-538.601 626.186   3
  -3   9  31 4303.02 1090.29   3
  -3   9  30 12170.3 1704.36   3
  -3   9  29 788.923 581.242   3
  -3   9  28 8667.25 1405.32   3
  -3   9  27 3221.22 859.620   3
  -3   9  26 4876.30 1059.58   3
  -3   9  25 959.420 575.426   3
  -3   9  24 20440.6 1998.67   3
  -3   9  23 4023.10 887.332   3
  -3   9  22 4194.37 924.706   3
  -3   9  21 4936.46 957.248   3
  -3   9  20 17389.7 1699.44   3
  -3  -9  19 1527.36 778.168   1
  -3   9  19 1225.21 562.791   3
  -3  -9  18 25789.4 2164.33   1
  -3   9  18 28701.8 2123.63   3
  -3  -9  17 5979.16 1153.23   1
  -3   9  17 1866.49 623.889   3
  -3  -9  16 3304.12 861.233   1
  -3   9  16 1565.03 560.250   3
  -3  -9  15 2473.37 800.725   1
  -3   9  15 718.044 419.717   3
  -3  -9  14 15456.2 1655.84   1
  -3   9  14 14026.2 1352.03   3
  -3  -9  13 754.400 527.743   1
  -3   9  13 177.173 388.514   3
  -3  -9  12 15010.9 1592.47   1
  -3   9  12 11860.8 1212.26   3
  -3  -9  11 1693.82 609.556   1
  -3   9  11 374.564 284.558   3
  -3  -9  10 2587.55 708.873   1
  -3   9  10 2845.04 585.122   3
  -3  -9   9 1106.37 552.572   1
  -3   9   9 729.412 397.904   3
  -3  -9   8 62288.4 3217.89   1
  -3   9   8 56409.8 2352.36   3
  -3  -9   7 1230.48 793.346   1
  -3   9   7 487.721 382.620   3
  -3  -9   6 15561.4 1607.32   1
  -3  -9   5 2310.28 615.092   1
  -3  -9   4 9649.22 1309.28   1
   3  -9  -3 6308.01 1087.57   1
  -3  -9   3 7130.14 1164.56   1
   3  -9  -2 38421.9 2483.86   1
  -3  -9   2 39366.3 2508.83   1
   3  -9  -1 1519.63 564.272   1
  -3  -9   1 1355.88 564.862   1
   3  -9   0 1052.86 501.524   1
   3  -9   1 8761.09 1197.82   1
   3  -9   2 22953.7 1919.31   1
   3  -9   3 401.614 468.122   1
   3  -9   4 22185.4 1889.68   1
   3  -9   5 3968.36 803.952   1
   3  -9   6 1100.07 491.763   1
   3  -9   6 852.439 323.518   2
   3   9   6 718.415 322.352   3
   3  -9   7 1712.76 434.044   2
   3   9   7 1545.92 445.059   3
   3  -9   8 32377.2 1789.02   2
   3  -9   8 32332.6 2277.22   1
   3   9   8 29797.1 1788.11   3
   3  -9   9 4173.46 713.162   2
   3  -9   9 4836.94 1010.51   1
   3   9   9 4590.30 773.467   3
   3  -9  10 14514.7 1584.74   1
   3   9  10 15038.2 1359.48   3
   3  -9  11 9258.15 1291.87   1
   3   9  11 5259.68 821.043   3
   3  -9  12 3859.01 866.122   1
   3   9  12 3317.25 676.265   3
   3  -9  13 846.402 658.000   1
   3   9  13 656.119 428.331   3
   3  -9  14 23451.5 2027.74   1
   3   9  14 27475.9 1976.27   3
   3  -9  15 3543.31 907.470   1
   3   9  15 1392.66 622.932   3
   3   9  16 4057.86 811.430   3
   3   9  17 1424.37 561.510   3
   3   9  18 13627.0 1539.69   3
   3   9  19 1088.53 547.099   3
   3   9  20 18253.8 1813.21   3
   3   9  21 1892.08 761.275   3
   3   9  22-873.093 613.428   3
   3   9  23 548.759 523.340   3
   3   9  24 11507.1 1569.25   3
   3   9  25 926.113 601.737   3
   3   9  26 5234.03 1119.10   3
   3   9  27-413.245 550.084   3
   3   9  28 1893.25 787.090   3
  -3 -11  19 1960.19 900.736   1
  -3 -11  18 15759.9 1969.46   1
  -3 -11  17 1755.47 778.811   1
  -3 -11  16 737.775 632.492   1
  -3 -11  15 1424.11 754.387   1
  -3 -11  14 9439.09 1505.82   1
  -3 -11  13 1648.75 757.603   1
  -3 -11  12 4875.18 1096.10   1
  -3 -11  11 4303.57 1025.88   1
  -3 -11  10 268.952 449.660   1
  -3 -11   9 2003.00 820.815   1
  -3 -11   8 11256.4 1559.59   1
   3 -11  -7-403.279 435.462   1
  -3 -11   7 1715.48 794.194   1
   3 -11  -6 1966.73 728.689   1
  -3 -11   6 1867.62 706.992   1
   3 -11  -5 4628.98 1041.42   1
  -3 -11   5 5443.17 1143.15   1
  -3 -11   4 4344.97 1052.10   1
   3 -11  -4 2616.63 834.413   1
  -3 -11   3 708.088 595.835   1
   3 -11  -3 551.429 844.335   1
   3 -11  -2 18441.0 1964.09   1
  -3 -11   2 20633.9 2104.37   1
  -3 -11   1 2828.06 883.938   1
   3 -11  -1 2004.27 790.020   1
  -3 -11   0 3784.84 989.973   1
   3 -11   0 2772.61 807.690   1
   3 -11   1 789.188 476.840   1
  -3 -11  -1-147.335 403.158   1
  -3 -11  -2 16096.2 1852.54   1
   3 -11   2 15898.1 1824.71   1
  -3 -11  -3 730.357 899.836   1
   3 -11   3 1018.28 769.598   1
   3 -11   4 26649.8 2357.56   1
   3 -11   5 6075.41 1203.71   1
   3 -11   6-488.315 462.730   1
   3 -11   7 4231.58 1035.60   1
   3 -11   8 21961.9 2147.92   1
   3 -11   9 1862.10 880.627   1
   3 -11  10 7066.58 1258.51   1
   3 -11  11 4402.12 1037.73   1
   3 -11  12 6655.31 1275.74   1
   3 -11  13 1831.08 850.885   1
   3 -11  14 9952.35 1520.42   1
   3 -11  15 3539.12 1021.61   1
  -4   0  45 60.0809 357.320   3
  -4   0  44 3452.72 921.830   3
  -4   0  43 315.817 466.623   3
  -4   0  42 12484.7 1626.89   3
  -4   0  41-209.208 447.268   3
  -4   0  40-433.920 534.038   3
  -4   0  39 1304.46 572.704   3
  -4   0  38 13658.3 1589.55   3
  -4   0  37 807.968 431.948   3
  -4   0  36 20169.7 1836.64   3
  -4   0  35-395.685 436.673   3
  -4   0  34 1732.58 536.454   3
  -4   0  33 501.275 350.924   3
  -4   0  32 56091.6 2814.93   3
  -4   0  31 989.684 444.513   3
  -4   0  30 22057.8 1667.95   3
  -4   0  29-146.048 304.631   3
  -4   0  28 37095.2 2084.02   3
  -4   0  27 1136.78 475.820   3
  -4   0  26 48084.1 2258.45   3
  -4   0  25-0.69109 297.797   3
  -4   0  24 11750.0 1079.23   3
   4   0 -23 1123.37 448.749   2
  -4   0  23 341.978 397.730   3
  -4   0  22 164918. 3787.93   3
   4   0 -22 164784. 3907.71   2
   4   0 -21 256.373 429.469   2
   4   0 -20 67881.6 2402.23   2
   4   0 -19 233.299 229.405   2
   4   0 -18 50843.3 1951.90   2
   4   0 -17 52.2366 211.686   2
   4   0 -16 102720. 2590.89   2
   4   0 -15 218.238 203.154   2
   4   0 -14 34792.8 1393.26   2
   4   0 -13-28.8378 129.773   2
   4   0 -12 39873.3 1383.42   2
   4   0 -11 56.1348 91.0661   2
  -4   0  10 51623.5 1462.92   2
   4   0 -10 53602.3 1453.32   2
   4   0  -9 78.5644 115.668   2
  -4   0   9 122.525 83.8099   2
  -4   0   8 157209. 2280.19   2
   4   0  -8 152520. 2220.83   2
  -4   0   7 296.733 127.895   2
   4   0  -7 304.161 131.570   2
  -4   0   6 60495.2 1239.67   2
   4   0  -6 58801.1 1204.92   2
  -4   0   5 219.571 106.953   2
   4   0  -5 142.824 91.8801   2
  -4   0   4 72758.3 1191.75   2
   4   0  -4 71160.4 1171.17   2
   4   0  -3-1.29388 38.1996   2
  -4   0   3 7.03229 46.2096   2
   4   0  -2 15312.2 489.288   2
  -4   0   2 15621.2 499.654   2
   4   0  -1 64.8022 59.9419   3
  -4   0   1 46.2631 48.9628   3
  -4   0   0 197376. 1920.34   3
   4   0   0 198043. 1904.77   3
   4   0   1 89.1842 67.7716   3
  -4   0  -1 84.4575 65.3850   3
   4   0   2 254694. 2345.89   3
  -4   0  -2 253371. 2359.99   3
   4   0   3 197.917 110.005   3
  -4   0  -3 320.107 113.437   3
   4   0   4 1430.00 209.804   3
  -4   0  -4 683.826 163.372   3
   4   0   5 1139.25 250.883   3
  -4   0  -5 825.139 224.720   3
   4   0   6 988903. 5775.41   3
  -4   0  -6 999999. 5838.95   3
  -4   0  -7 648.279 194.874   3
   4   0   7 722.221 253.221   3
   4   0   8 1676.58 284.154   3
  -4   0  -8 981.827 216.418   3
   4   0   9 578.952 305.848   3
   4   0  10 219243. 3227.31   3
   4   0  11 584.541 367.046   3
   4   0  12 156484. 2954.93   3
   4   0  13 1452.50 411.672   3
   4   0  14 1513.21 357.258   3
   4   0  15 755.991 323.987   3
   4   0  16 80650.7 2428.79   3
   4   0  17 1281.76 434.353   3
   4   0  18 16422.0 1165.46   3
   4   0  19 193.084 215.728   3
   4   0  20 1095.55 323.194   3
   4   0  21 909.967 419.398   3
   4   0  22 2953.62 605.337   3
   4   0  23 1376.68 505.406   3
   4   0  24 24497.9 1639.98   3
   4   0  25 811.978 430.606   3
   4   0  26 22213.4 1647.23   3
   4   0  27 1534.36 581.891   3
   4   0  28 50936.4 2594.44   3
   4   0  29 1707.37 662.965   3
   4   0  30 7700.10 1059.26   3
   4   0  31 1552.97 620.079   3
   4   0  32 25444.1 2015.93   3
   4   0  33 2679.99 820.987   3
   4   0  34 36870.0 2480.50   3
   4   0  35 868.382 505.626   3
   4   0  36 51.6238 387.629   3
   4   0  37 655.366 455.649   3
   4   0  38 30632.4 2438.76   3
   4   0  39 930.446 614.635   3
   4   0  40 5548.04 1113.02   3
   4   0  41 0.71998 337.248   3
   4   0  42 5599.57 1135.68   3
  -4   2  43 755.547 505.932   3
  -4   2  42 11849.8 1670.10   3
  -4   2  41 433.690 492.431   3
  -4   2  40 91.4879 492.118   3
  -4  -2  40-164.409 430.211   3
  -4   2  39 419.570 460.344   3
  -4  -2  39-56.7353 337.310   3
  -4  -2  38 11773.4 1332.65   3
  -4   2  38 11808.2 1561.73   3
  -4  -2  37 378.624 387.653   3
  -4   2  37 941.471 671.405   3
  -4  -2  36 22768.5 1805.85   3
  -4   2  36 25224.0 2149.78   3
  -4  -2  35-254.641 266.470   3
  -4   2  35 529.324 441.003   3
  -4   2  34 2842.87 706.920   3
  -4  -2  34 3690.87 709.089   3
  -4  -2  33 2215.86 596.914   3
  -4   2  33 3462.43 875.073   3
  -4  -2  32 47349.4 2407.27   3
  -4   2  32 47228.9 2755.35   3
  -4  -2  31 410.345 320.443   3
  -4   2  31 158.029 310.509   3
  -4  -2  30 1281.80 397.957   3
  -4   2  30 1454.13 497.386   3
   4  -2 -29 3693.88 753.128   2
  -4  -2  29 2442.60 556.621   3
  -4   2  29 3340.89 708.881   3
  -4   2  28 37502.4 2268.43   3
   4  -2 -28 38859.7 2211.04   2
  -4  -2  28 40238.6 1991.66   3
   4  -2 -27 1364.47 585.664   2
  -4  -2  27 1315.43 486.626   3
  -4   2  27 756.547 449.857   3
  -4  -2  26 88877.5 2811.60   3
  -4   2  26 85178.4 3261.48   3
   4  -2 -26 85043.3 3127.40   2
  -4   2  25 5187.86 830.503   3
  -4  -2  25 6017.65 760.582   3
   4  -2 -25 5870.29 858.751   2
  -4   2  24 2839.18 615.375   3
  -4  -2  24 2202.69 432.680   3
   4  -2 -24 2943.14 609.416   2
   4  -2 -23 1790.46 563.820   2
  -4   2  23 1241.29 497.855   3
  -4  -2  23 1496.52 413.900   3
   4  -2 -22 93598.6 2961.98   2
  -4  -2  22 98200.3 2637.78   3
  -4   2  22 96890.8 3180.45   3
  -4  -2  21 1371.49 376.886   3
   4  -2 -21 1285.48 441.374   2
   4  -2 -20 44699.5 1943.48   2
  -4  -2  20 44509.1 1676.88   3
   4  -2 -19 1957.07 414.497   2
   4  -2 -18 21302.4 1288.18   2
   4  -2 -17 2055.68 433.173   2
   4  -2 -16 144353. 3153.93   2
   4  -2 -15 1975.02 414.760   2
   4  -2 -14 61903.9 1920.99   2
   4  -2 -13 31598.3 1333.53   2
   4  -2 -12 42532.9 1493.62   2
   4  -2 -11 18651.8 967.226   2
   4  -2 -10 182240. 2888.46   2
  -4  -2  10 180398. 2653.13   2
   4  -2  -9 113.040 132.994   2
  -4  -2   9 338.412 151.482   2
  -4  -2   8 8490.88 567.600   1
   4   2  -8 8272.10 582.477   1
  -4   2   8 8063.94 589.358   2
   4  -2  -8 8184.81 580.064   2
  -4  -2   8 8287.08 503.379   2
   4   2  -7 23309.7 938.493   1
  -4  -2   7 23507.1 920.617   1
   4  -2  -7 23155.7 941.728   2
  -4   2   7 22867.6 953.639   2
  -4  -2   7 21840.8 757.260   2
   4  -2  -6 71672.2 1604.93   2
  -4   2   6 71582.3 1620.29   2
  -4  -2   6 68595.3 1552.93   1
  -4  -2   6 71286.0 1119.30   3
  -4  -2   6 68754.4 1226.58   2
   4  -2  -5 25874.9 924.529   2
  -4   2   5 25807.6 938.470   2
  -4  -2   5 23150.0 882.626   1
  -4  -2   5 24494.0 639.194   3
  -4  -2   5 23424.0 639.145   2
   4  -2  -4 18639.9 782.224   2
  -4   2   4 20507.7 813.895   2
   4   2  -4 18501.0 558.306   3
  -4  -2   4 19382.4 574.479   3
  -4  -2   4 19390.3 491.085   2
   4  -2  -3 10824.7 595.614   2
  -4   2   3 11003.8 599.761   2
   4   2  -3 10747.0 444.488   3
  -4  -2   3 11110.3 454.202   3
   4  -2  -2 43574.7 1154.63   2
   4   2  -2 44256.4 942.751   3
  -4  -2   2 44849.9 953.094   3
   4  -2  -1 91837.3 1684.02   2
   4  -2  -1 88354.3 1582.99   1
   4   2  -1 89443.2 1418.73   3
  -4  -2   1 92792.8 1457.81   3
   4  -2   0 511158. 3892.75   1
   4   2   0 515157. 3599.22   3
  -4  -2   0 510498. 3650.29   3
   4  -2   1 136973. 2055.43   1
  -4   2  -1 136339. 2088.79   1
   4   2   1 134306. 1947.57   3
  -4  -2  -1 135199. 1988.17   3
  -4   2  -2 270132. 3041.34   1
   4  -2   2 265059. 2943.72   1
  -4   2  -2 266040. 2233.23   3
   4   2   2 263625. 2893.49   3
  -4  -2  -2 271709. 2935.60   3
   4   2   2 268326. 1814.66   2
   4   2   3 41557.6 1215.65   3
  -4   2  -3 41763.7 889.285   3
  -4  -2  -3 44029.7 1259.49   3
   4   2   3 43205.2 860.089   2
  -4   2  -4 18998.8 869.835   1
   4  -2   4 21682.5 667.434   3
   4   2   4 22087.9 924.813   3
  -4   2  -4 22131.0 666.678   3
   4   2   4 21364.4 679.569   2
  -4  -2  -4 21948.0 934.383   3
  -4   2  -5 1662.44 198.657   3
   4  -2   5 1744.45 207.282   3
   4   2   5 2020.07 249.171   2
   4   2   5 1780.22 304.155   3
   4  -2   6 102166. 1569.09   3
  -4   2  -6 103366. 1577.35   3
   4   2   6 100609. 2140.11   3
   4   2   6 97453.1 1727.35   2
   4  -2   7 18083.3 696.929   3
  -4   2  -7 18043.8 699.256   3
   4   2   7 17743.0 793.147   2
   4   2   7 19176.3 985.228   3
   4  -2   8 2019.42 255.306   3
   4   2   8 1964.03 289.583   2
   4   2   8 1643.52 306.419   3
  -4   2  -8 1756.07 230.310   3
   4  -2   9 218.283 114.147   3
  -4   2  -9 185.613 114.443   3
   4   2   9 406.546 242.112   3
   4  -2  10 118631. 2056.42   3
   4   2  10 118468. 2699.96   3
  -4   2 -10 117679. 2084.18   3
   4  -2  11 11064.0 669.966   3
   4   2  11 12213.7 964.511   3
  -4   2 -11 10893.2 673.149   3
   4  -2  12 210436. 2997.77   3
   4   2  12 206018. 3790.39   3
   4  -2  13 15903.3 868.227   3
   4   2  13 15080.1 1087.14   3
   4   2  14 504.693 190.352   3
   4  -2  14 288.122 128.151   3
   4   2  15 443.408 324.005   3
   4  -2  15 493.086 247.745   3
   4  -2  16 39052.7 1522.17   3
   4   2  16 38433.8 1833.60   3
   4   2  17 2780.83 594.577   3
   4  -2  17 2268.21 432.021   3
   4  -2  18 46108.9 1755.14   3
   4   2  18 43887.8 2052.76   3
   4   2  19 1092.16 404.762   3
   4  -2  19 1074.23 308.874   3
   4  -2  20 3925.96 564.095   3
   4   2  20 4424.70 702.590   3
   4  -2  21 3480.57 572.365   3
   4   2  21 3805.50 740.800   3
   4  -2  22 70700.7 2420.93   3
   4   2  22 66857.4 2780.55   3
   4  -2  23 8351.08 906.096   3
   4   2  23 8809.26 1095.87   3
   4  -2  24 20605.6 1392.04   3
   4   2  24 21445.8 1664.09   3
   4   2  25 1296.41 473.306   3
   4  -2  25 1650.77 452.259   3
   4  -2  26 12509.0 1149.79   3
   4   2  26 14224.5 1415.58   3
   4  -2  27 1621.51 546.159   3
   4   2  27 2185.89 708.383   3
   4  -2  28 26688.1 1743.20   3
   4   2  28 27275.1 2014.11   3
   4  -2  29 1054.43 453.162   3
   4   2  29 1564.28 619.976   3
   4  -2  30 4542.32 747.514   3
   4   2  30 6452.43 1069.25   3
   4   2  31 327.418 349.272   3
   4  -2  31-297.454 327.170   3
   4  -2  32 21943.1 1733.39   3
   4   2  32 24154.2 2055.86   3
   4   2  33 2362.11 828.545   3
   4  -2  33 3627.72 824.711   3
   4   2  34 27434.8 2295.29   3
   4  -2  34 25289.0 1918.86   3
   4  -2  35 117.674 277.634   3
   4   2  35 1792.42 744.124   3
   4  -2  36 344.287 425.585   3
   4   2  36-67.0113 323.142   3
   4  -2  37 1060.74 551.559   3
   4   2  37 1432.00 765.047   3
   4   2  38 19518.4 2090.84   3
   4   2  39 2259.92 841.802   3
   4   2  40 4884.53 1164.95   3
  -4   4  41 1846.79 718.738   3
  -4   4  40-183.409 391.922   3
  -4   4  39 1213.71 652.987   3
  -4   4  38 21092.9 2182.44   3
  -4   4  37 221.440 439.708   3
  -4   4  36 4501.60 1016.68   3
  -4   4  35 79.5589 498.154   3
  -4   4  34 5734.95 1073.84   3
  -4   4  33 1623.70 622.469   3
   4  -4 -32 29360.9 2119.38   2
  -4   4  32 31754.9 2411.72   3
   4  -4 -31 856.226 565.665   2
  -4   4  31 972.068 477.783   3
   4  -4 -30 2127.45 565.137   2
  -4   4  30 1938.11 629.771   3
   4  -4 -29 290.990 281.674   2
  -4  -4  29 594.773 279.610   3
   4  -4 -28 27408.6 1890.68   2
  -4   4  28 27804.7 2071.85   3
  -4  -4  28 26950.4 1440.18   3
  -4  -4  27 509.414 280.902   3
  -4   4  27 520.331 438.333   3
   4  -4 -27 577.667 417.067   2
   4  -4 -26 24618.5 1706.40   2
  -4   4  26 24685.8 1901.99   3
  -4  -4  26 24370.9 1294.83   3
  -4  -4  25 182.244 161.006   3
   4  -4 -25 664.233 396.505   2
  -4   4  25 9.91403 254.968   3
   4  -4 -24 194.989 297.423   2
  -4  -4  24 108.924 160.376   3
  -4   4  24-19.9396 365.394   3
   4  -4 -23 1277.83 400.628   2
  -4  -4  23 1211.05 291.051   3
  -4   4  23 2021.05 579.876   3
  -4   4  22 42867.5 2300.65   3
   4  -4 -22 42471.1 2058.18   2
  -4  -4  22 43599.6 1488.01   3
  -4  -4  21 549.475 260.907   3
  -4   4  21 1151.76 529.010   3
   4  -4 -21 816.258 398.586   2
  -4   4  20 67944.4 2766.11   3
   4  -4 -20 67484.1 2491.14   2
  -4  -4  20 70859.0 1745.44   3
   4  -4 -19 801.907 361.544   2
  -4  -4  19 913.751 232.388   3
  -4   4  19 710.722 288.186   3
   4  -4 -18 4250.45 596.388   2
  -4  -4  18 4308.24 401.208   3
  -4  -4  17 20823.3 816.372   3
   4  -4 -17 21389.5 1318.72   2
  -4  -4  16 133219. 1899.45   3
   4  -4 -16 129039. 3098.68   2
   4  -4 -15 5052.08 630.293   2
  -4  -4  15 4179.46 335.887   3
  -4  -4  14 22265.6 1327.15   1
   4  -4 -14 21710.5 1212.40   2
  -4  -4  14 22593.2 673.637   3
   4  -4 -13 3466.40 488.652   2
  -4  -4  13 2815.63 225.459   3
   4  -4 -12 44409.5 1655.94   2
  -4  -4  12 43285.7 778.449   3
   4  -4 -11 20004.0 1093.31   2
  -4  -4  11 17728.5 445.154   3
  -4  -4  11 21589.8 1236.37   1
  -4  -4  10 161306. 3356.67   1
   4  -4 -10 168396. 3096.71   2
   4  -4  -9 1118.52 291.288   2
  -4  -4   9 1282.79 246.872   2
  -4  -4   8 10991.0 874.592   1
   4  -4  -8 11649.7 794.599   2
  -4  -4   8 12199.6 638.991   2
  -4  -4   7 17488.1 1071.86   1
   4  -4  -7 17312.2 938.489   2
  -4  -4   7 16463.4 447.179   3
  -4  -4   7 16877.9 707.148   2
  -4  -4   6 129966. 2922.27   1
   4  -4  -6 129306. 2490.32   2
  -4  -4   6 128893. 1401.15   3
   4  -4  -5 442.795 207.559   2
  -4  -4   5-83.1510 205.143   1
   4   4  -5 180.677 89.2561   3
  -4  -4   5 259.270 107.618   3
   4  -4  -4 195135. 3022.27   2
   4   4  -4 195397. 2075.54   3
  -4  -4   4 191781. 2080.52   3
   4  -4  -3 37449.4 1310.20   2
   4   4  -3 36183.4 961.544   3
  -4  -4   3 36265.1 973.874   3
  -4  -4   2 3941.44 217.480   2
   4  -4  -2 4292.62 463.042   2
   4   4  -2 4127.46 354.386   3
  -4  -4   2 4318.57 360.357   3
   4  -4  -1 130.035 152.132   2
   4   4  -1 270.710 121.009   3
  -4  -4   1 151.444 138.053   3
   4  -4   0 65585.2 1749.91   2
   4  -4   0 63578.6 1949.61   1
   4   4   0 63303.9 1520.94   3
  -4  -4   0 62751.2 1524.56   3
   4  -4   1 3.32928 168.141   1
  -4  -4  -1 92.1390 53.9305   2
   4   4   1 254.389 153.658   3
  -4  -4  -1 289.740 188.145   3
   4  -4   2 49298.6 1763.24   1
   4   4   2 47779.4 851.456   2
   4   4   2 47120.5 1455.24   3
  -4  -4  -2 48805.2 810.114   2
   4   4   3 1633.88 188.786   2
   4  -4   3 774.718 237.491   1
  -4   4  -3 1639.86 193.799   3
   4   4   3 1772.27 301.428   3
  -4  -4  -3 1624.42 170.466   2
   4   4   4 27871.4 797.721   2
   4  -4   4 29238.6 1372.03   1
   4   4   4 27956.8 1223.03   3
  -4   4  -4 28056.2 718.098   3
  -4  -4  -4 28604.4 765.294   2
   4   4   5 629.773 176.730   2
   4  -4   5 1529.89 418.744   1
  -4   4  -5 537.306 128.135   3
  -4  -4  -5 726.817 192.360   2
   4   4   5 1271.35 354.319   3
   4   4   6 159450. 2263.41   2
   4  -4   6 165037. 3341.35   1
  -4   4  -6 161282. 1625.12   3
  -4  -4  -6 165744. 2170.78   2
   4   4   6 161446. 3122.03   3
   4  -4   7 995.677 373.302   1
   4   4   7 1092.63 253.589   2
   4   4   7 1461.09 469.208   3
  -4  -4  -7 1004.38 268.392   2
  -4   4  -7 360.580 95.4690   3
   4  -4   8 2306.04 474.723   1
   4   4   8 1735.58 279.587   2
  -4   4  -8 1936.07 192.033   3
  -4  -4  -8 2453.25 316.979   2
   4   4   8 1309.29 326.373   3
  -4  -4  -9 264.759 149.844   2
   4   4   9-36.8818 222.126   3
  -4   4 -10 27527.1 785.803   3
   4   4  10 27457.7 1451.26   3
  -4  -4 -10 28526.6 1135.57   2
   4  -4  11 11352.8 542.503   3
  -4   4 -11 10968.3 538.250   3
   4   4  11 11683.3 1010.60   3
  -4  -4 -11 11054.3 776.674   2
   4  -4  12 108578. 1765.24   3
   4   4  12 109974. 3082.73   3
   4  -4  13 517.971 170.994   3
   4   4  13 1051.38 420.146   3
   4  -4  14 875.920 164.414   3
   4   4  14 538.695 268.949   3
   4  -4  15 11357.6 671.300   3
   4   4  15 12768.6 1156.73   3
   4  -4  16 80147.7 1853.91   3
   4   4  16 80446.3 2897.84   3
   4  -4  17 1247.09 318.761   3
   4   4  17 1790.40 592.604   3
   4  -4  18 45716.4 1513.89   3
   4   4  18 44898.2 2283.24   3
   4  -4  19 1902.25 353.947   3
   4   4  19 1879.79 523.956   3
   4  -4  20 1261.90 291.101   3
   4   4  20 734.581 366.526   3
   4  -4  21 570.057 261.960   3
   4   4  21 748.787 450.830   3
   4  -4  22 54071.4 1890.85   3
   4   4  22 55202.9 2749.54   3
   4  -4  23 3730.61 575.482   3
   4   4  23 4186.01 878.145   3
   4  -4  24 17459.0 1144.87   3
   4   4  24 19632.2 1707.37   3
   4  -4  25 430.747 202.237   3
   4   4  25 622.366 428.002   3
   4  -4  26 19879.4 1291.28   3
   4   4  26 22368.4 1915.01   3
   4  -4  27 3953.11 649.215   3
   4   4  27 5405.27 1082.97   3
   4   4  28 41882.7 2692.77   3
   4   4  29 4916.40 1033.41   3
   4   4  30 63.4198 337.543   3
   4   4  31 419.326 562.893   3
   4   4  32 14774.9 1754.51   3
   4   4  33 753.045 592.411   3
   4   4  34 9048.96 1472.55   3
   4   4  35 455.066 541.470   3
   4   4  36 473.232 545.698   3
   4   4  37 1331.73 756.395   3
   4   4  38 14856.8 1955.28   3
  -4   6  37 1203.77 731.749   3
  -4   6  36 7935.66 1369.11   3
  -4   6  35-98.9231 403.366   3
  -4   6  34 12026.9 1679.82   3
   4  -6 -33 1173.85 555.930   2
  -4   6  33 1654.41 826.730   3
   4  -6 -32 22978.0 1932.62   2
  -4   6  32 29459.9 2493.63   3
  -4   6  31 353.905 425.400   3
   4  -6 -31 862.594 522.498   2
  -4   6  30-198.679 491.408   3
   4  -6 -30 613.205 408.525   2
  -4   6  29 1341.49 600.418   3
   4  -6 -29 1353.41 509.807   2
   4  -6 -28 15143.5 1469.24   2
  -4   6  28 16654.8 1748.77   3
   4  -6 -27 1775.59 581.817   2
  -4   6  27 1284.94 696.748   3
  -4   6  26 30022.3 2265.20   3
   4  -6 -26 28239.1 1909.13   2
   4  -6 -25 742.683 425.452   2
  -4   6  25 624.515 470.855   3
   4  -6 -24 1109.38 457.495   2
  -4   6  24 884.855 446.632   3
   4  -6 -23 4191.65 715.539   2
  -4   6  23 3538.77 788.363   3
  -4   6  22 27113.9 1979.79   3
   4  -6 -22 26569.5 1693.90   2
   4  -6 -21 268.056 316.436   2
  -4   6  21 65.4232 289.236   3
  -4   6  20 19300.5 1617.33   3
   4  -6 -20 19047.9 1379.83   2
  -4   6  19 9583.06 1134.50   3
   4  -6 -19 8865.65 915.009   2
   4  -6 -18 2095.58 497.438   2
  -4   6  18 2050.14 555.163   3
  -4   6  17 11862.0 1204.67   3
   4  -6 -17 11335.4 1023.34   2
  -4  -6  16 24352.3 1644.81   1
  -4   6  16 21700.3 1565.08   3
   4  -6 -16 21820.9 1365.67   2
  -4  -6  15 1703.16 585.613   1
   4  -6 -15 1965.92 454.270   2
  -4   6  15 1708.13 503.529   3
  -4  -6  14 34464.8 1951.82   1
   4  -6 -14 34329.4 1659.12   2
  -4   6  14 34774.7 1905.30   3
   4  -6 -13 1008.08 326.445   2
  -4   6  13 1370.49 408.775   3
  -4  -6  12 37622.8 2004.17   1
   4  -6 -12 36539.0 1634.10   2
  -4   6  12 36604.3 1858.11   3
  -4  -6  11 4266.48 736.044   1
   4  -6 -11 3812.49 542.272   2
  -4   6  11 4246.55 666.608   3
  -4  -6  10 122142. 3553.24   1
   4  -6 -10 129184. 2961.19   2
  -4   6  10 119516. 3182.61   3
  -4  -6   9 3604.25 675.265   1
   4  -6  -9 2421.43 470.822   2
  -4   6   9 3661.14 603.560   3
   4  -6  -8-50.6047 157.576   2
  -4  -6   8-272.965 378.537   1
   4  -6  -7 2329.35 405.929   2
  -4  -6   7 3177.76 620.255   1
   4  -6  -6 108740. 2598.73   2
  -4  -6   6 113462. 3383.04   1
   4  -6  -5 2355.25 444.275   2
   4   6  -5 1853.05 248.519   3
  -4  -6   5 2242.29 636.565   1
  -4  -6   5 1738.48 283.271   2
   4  -6  -4 114557. 2637.69   2
  -4  -6   4 111464. 1751.27   2
   4   6  -4 110607. 1815.90   3
  -4  -6   3 2568.78 250.742   2
   4   6  -3 3101.02 333.339   3
   4  -6  -3 2860.52 456.315   2
  -4  -6   2 3914.88 290.491   2
   4   6  -2 3594.72 388.290   3
   4  -6  -2 3803.27 478.884   2
  -4  -6   1 2071.36 208.705   2
   4   6  -1 2060.93 323.973   3
   4  -6  -1 2582.25 415.879   2
   4  -6  -1 2801.66 548.682   1
  -4  -6   0 80873.7 1247.14   2
   4   6   0 79354.9 1976.37   3
   4  -6   0 80634.6 2774.50   1
   4  -6   0 80008.6 2253.48   2
  -4  -6  -1 3464.89 260.543   2
   4  -6   1 3083.58 500.465   2
   4  -6   1 4011.58 693.912   1
   4   6   1 2987.26 415.195   3
   4  -6   2 29314.4 1404.45   2
   4  -6   2 31894.7 1733.32   1
   4   6   2 31148.0 1356.64   3
  -4  -6  -2 31249.8 797.483   2
  -4   6  -3 2399.12 254.167   3
   4   6   3 2685.49 438.458   3
  -4  -6  -3 2265.48 225.413   2
   4  -6   4 19123.0 1378.89   1
   4   6   4 21014.0 1190.80   3
  -4   6  -4 19697.7 622.573   3
  -4   6  -4 20103.3 624.824   3
  -4  -6  -4 20176.5 713.961   2
   4  -6   5 1293.54 438.063   1
  -4   6  -5 920.518 121.434   3
  -4   6  -5 1051.60 124.544   3
   4   6   5 1707.06 461.766   3
  -4  -6  -5 1144.79 199.108   2
   4   6   6 34882.1 1112.00   2
   4  -6   6 39110.0 1977.36   1
   4   6   6 36347.3 1665.85   3
  -4  -6  -6 36380.4 1067.58   2
   4  -6   7 1299.45 417.559   1
   4   6   7 1076.73 231.028   2
  -4  -6  -7 1341.03 235.767   2
   4   6   7 1179.51 385.221   3
   4   6   8 4944.32 466.684   2
   4  -6   8 6927.92 858.162   1
   4   6   8 6101.77 744.538   3
  -4  -6  -8 6278.76 490.357   2
   4  -6   9 354.952 346.575   1
   4   6   9 404.963 278.127   3
  -4  -6  -9 541.322 202.758   2
   4  -6  10 38588.9 2037.71   1
   4   6  10 39257.8 1920.24   3
  -4  -6 -10 38854.0 1356.64   2
   4  -6  11 917.225 499.887   1
  -4  -6 -11 2248.02 385.666   2
   4   6  11 2308.05 616.862   3
   4  -6  12 49593.1 2314.02   1
   4   6  12 43625.9 2141.41   3
  -4  -6 -12 45743.2 1585.36   2
  -4  -6 -13 3674.26 504.066   2
   4   6  13 3236.24 623.742   3
  -4  -6 -14 638.918 292.782   2
   4   6  14 957.914 423.610   3
   4   6  15 10325.7 1153.58   3
   4   6  16 72049.1 2976.72   3
   4   6  17 6108.23 1006.57   3
   4   6  18 65495.6 2962.97   3
   4   6  19 1156.13 505.758   3
   4   6  20 1378.05 499.275   3
   4   6  21 1449.91 676.023   3
   4   6  22 64661.7 3208.88   3
   4   6  23 3536.12 918.144   3
   4   6  24 9875.50 1338.68   3
   4   6  25 606.694 482.696   3
   4   6  26 12097.9 1510.36   3
   4   6  27 2418.07 871.614   3
   4   6  28 28742.8 2402.47   3
   4   6  29 3232.65 954.333   3
   4   6  30-39.6763 381.519   3
   4   6  31 1354.27 557.631   3
   4   6  32 8469.62 1414.36   3
   4   6  33 889.010 665.937   3
   4   6  34 6149.02 1283.73   3
  -4   8  33 4549.64 1144.24   3
  -4   8  32 18033.3 2080.07   3
  -4   8  31 298.031 516.331   3
  -4   8  30 2315.59 797.762   3
  -4   8  29 2382.45 797.456   3
   4  -8 -29 2846.47 696.843   2
   4  -8 -28 11350.4 1312.50   2
  -4   8  28 12977.6 1645.29   3
   4  -8 -27 1928.01 616.621   2
  -4   8  27 1112.39 522.417   3
   4  -8 -26 16344.0 1519.48   2
  -4   8  26 17316.8 1883.11   3
  -4   8  25 6067.81 1124.16   3
   4  -8 -25 5205.34 842.925   2
  -4   8  24-252.728 453.871   3
   4  -8 -24 473.768 365.766   2
  -4   8  23 4875.07 939.829   3
   4  -8 -23 4812.93 808.623   2
   4  -8 -22 13979.3 1292.30   2
  -4   8  22 15438.6 1600.08   3
  -4   8  21 3060.11 809.642   3
   4  -8 -21 2547.54 606.037   2
  -4   8  20 16382.8 1630.64   3
   4  -8 -20 17083.9 1372.87   2
   4  -8 -19 1511.28 428.899   2
  -4   8  19 1735.29 571.794   3
  -4  -8  18 3628.27 871.831   1
   4  -8 -18 2454.24 529.528   2
  -4   8  18 3104.97 681.763   3
  -4  -8  17 3189.52 886.077   1
   4  -8 -17 1866.89 496.974   2
  -4   8  17 1401.77 567.065   3
  -4  -8  16 35519.4 2336.50   1
   4  -8 -16 37211.2 1885.90   2
  -4   8  16 39915.2 2306.89   3
  -4  -8  15 2502.62 750.016   1
   4  -8 -15 1504.11 457.522   2
  -4   8  15 864.220 461.044   3
  -4  -8  14 6893.99 1033.26   1
   4  -8 -14 6472.71 787.183   2
  -4   8  14 5892.19 873.221   3
  -4  -8  13 2554.64 646.809   1
   4  -8 -13 1255.68 361.309   2
  -4   8  13 1330.39 442.498   3
  -4  -8  12 21257.6 1752.84   1
   4  -8 -12 19486.6 1289.49   2
  -4   8  12 19262.9 1452.38   3
  -4  -8  11 3709.45 829.928   1
   4  -8 -11 3305.04 583.819   2
  -4   8  11 3589.37 681.518   3
  -4  -8  10 68951.7 3143.69   1
   4  -8 -10 66690.2 2327.86   2
  -4   8  10 69245.7 2641.83   3
  -4  -8   9 1366.18 572.945   1
   4  -8  -9 2837.14 513.297   2
  -4   8   9 2236.34 542.994   3
  -4  -8   8 5658.19 898.937   1
   4  -8  -8 5674.68 682.170   2
  -4   8   8 5621.72 742.547   3
  -4  -8   7 1820.27 618.882   1
   4  -8  -7 1036.51 286.979   2
  -4   8   7 1800.46 434.471   3
  -4  -8   6 58757.5 2908.99   1
   4  -8  -6 56683.3 2088.82   2
  -4   8   6 56046.9 2130.42   3
  -4  -8   5 1981.65 760.587   1
   4  -8  -5 1794.75 442.653   2
  -4   8   5 2005.94 478.607   3
  -4  -8   4 58025.6 2900.06   1
   4  -8  -4 58861.1 2115.97   2
  -4   8   4 59056.4 2035.97   3
  -4  -8   3 4233.10 837.786   1
   4  -8  -3 3634.80 529.830   2
  -4   8   3 3811.84 511.903   3
   4  -8  -2 1092.92 388.558   1
   4  -8  -2 495.235 182.558   2
  -4   8   2 1452.55 336.663   3
   4  -8  -1 12081.7 963.765   2
   4  -8  -1 13756.3 1377.03   1
   4   8  -1 12468.6 821.917   3
  -4   8   1 11296.5 787.018   3
   4  -8   0 44421.7 1865.12   2
   4   8   0 44449.8 1634.07   3
   4  -8   0 47093.3 2533.25   1
   4   8   1 1173.36 358.754   3
   4  -8   1 1130.93 604.039   1
   4  -8   1 1135.64 367.733   2
   4  -8   2 25834.0 1433.51   2
   4  -8   2 27119.2 1941.06   1
   4   8   2 27694.5 1403.43   3
   4  -8   3 533.628 230.918   2
   4   8   3 540.840 243.744   3
   4  -8   4 13062.4 1360.11   1
   4  -8   4 12418.4 1029.04   2
   4   8   4 12233.5 994.707   3
   4  -8   5 1521.51 409.034   2
   4  -8   5 2517.02 701.872   1
   4   8   5 1515.39 424.198   3
   4  -8   6 42818.6 1981.77   2
   4  -8   6 45704.6 2509.97   1
   4   8   6 42403.1 1987.32   3
   4  -8   7 5274.34 924.064   1
   4   8   7 3812.08 662.077   3
   4  -8   8 6973.17 995.249   1
   4   8   8 7685.55 896.330   3
   4  -8   9 14282.1 1437.60   1
   4   8   9 7252.03 905.744   3
   4  -8  10 12177.9 1322.10   1
   4   8  10 15697.3 1346.54   3
   4  -8  11 2405.27 711.738   1
   4   8  11 2884.62 639.015   3
   4  -8  12 16191.0 1584.77   1
   4   8  12 17255.9 1487.49   3
   4  -8  13 6434.85 1037.94   1
   4   8  13 5232.43 814.555   3
   4  -8  14 2049.58 674.074   1
   4   8  14 1819.67 538.093   3
   4   8  15 1131.48 496.615   3
   4   8  16 37634.5 2355.25   3
   4   8  17 2130.65 772.769   3
   4   8  18 19808.8 1788.47   3
   4   8  19 2998.76 765.754   3
   4   8  20 2414.01 699.880   3
   4   8  21 1408.09 729.286   3
   4   8  22 30126.3 2349.20   3
   4   8  23 1554.12 657.694   3
   4   8  24 5988.69 1137.79   3
   4   8  25-227.637 440.017   3
   4   8  26 5395.12 1139.80   3
   4   8  27 379.852 592.524   3
   4   8  28 16158.3 1959.02   3
   4   8  29 436.687 549.296   3
   4   8  30-160.599 463.177   3
  -4  10  28 6338.06 1305.91   3
  -4  10  27 1885.56 832.155   3
  -4  10  26 16666.5 1942.91   3
  -4  10  25 959.396 602.960   3
  -4  10  24 178.306 417.023   3
  -4  10  23 2160.38 733.594   3
  -4  10  22 13110.5 1586.34   3
  -4  10  21 1653.62 659.154   3
  -4  10  20 5886.86 1066.16   3
  -4 -10  19 8204.57 1318.08   1
  -4  10  19 3018.88 724.320   3
  -4 -10  18 5291.28 1100.56   1
  -4  10  18 3438.61 793.967   3
  -4 -10  17 2775.93 899.340   1
  -4  10  17 283.252 402.114   3
  -4 -10  16 18904.7 1963.77   1
  -4  10  16 17048.0 1606.67   3
  -4 -10  15 4189.58 1018.68   1
  -4 -10  14 3085.54 859.527   1
  -4 -10  13 5844.30 1100.10   1
  -4 -10  12 4580.32 976.842   1
  -4 -10  11 342.504 526.603   1
  -4 -10  10 18251.3 1888.64   1
  -4 -10   9 742.036 644.371   1
  -4 -10   8-816.940 586.658   1
  -4 -10   7 2914.40 798.166   1
  -4 -10   6 22442.9 2081.42   1
   4 -10  -6 22246.4 2036.08   1
  -4 -10   5 2832.24 858.014   1
   4 -10  -5 4089.10 987.299   1
   4 -10  -4 22532.5 2044.52   1
  -4 -10   4 23019.7 2112.64   1
   4 -10  -3 1208.03 601.304   1
  -4 -10   3 2529.20 871.835   1
  -4 -10   2 242.351 399.008   1
   4 -10  -2-486.078 584.452   1
   4 -10  -1 3601.60 851.392   1
  -4 -10   1 3742.20 825.834   1
  -4 -10   0 29770.1 2409.12   1
   4 -10   0 34665.8 2517.49   1
   4 -10   1 1432.10 762.668   1
   4 -10   2 18110.7 1867.09   1
   4 -10   3 3101.20 827.920   1
   4 -10   4 8414.42 1268.36   1
   4 -10   5 5253.65 1058.15   1
   4 -10   6 30546.9 2375.73   1
   4 -10   7 3439.32 941.293   1
   4 -10   8 3630.17 864.689   1
   4 -10   9 6988.93 1163.72   1
   4 -10  10 17570.7 1857.43   1
   4 -10  11 876.884 711.593   1
   4 -10  12 15854.5 1791.41   1
   4 -10  13 3371.11 974.254   1
   4 -10  14 175.583 418.824   1
   4  10  14-117.773 350.349   3
   4  10  15 213.066 319.917   3
   4  10  16 14124.4 1561.41   3
   4  10  17 918.362 561.974   3
   4  10  18 3539.15 851.639   3
   4  10  19-102.288 383.717   3
   4  10  20 1079.54 488.690   3
   4  10  21 692.916 504.024   3
   4  10  22 16865.1 1889.05   3
   4  10  23 1056.57 657.875   3
   4  10  24 3563.57 919.994   3
   4  10  25-416.090 613.376   3
   4  10  26 2263.89 882.112   3
   4 -12 -11 1616.23 969.785   1
   4 -12 -10 6801.93 1320.56   1
   4 -12  -9 2314.31 831.282   1
   4 -12  -8-148.916 459.832   1
   4 -12  -7 2014.82 693.755   1
  -4 -12   7 2840.44 884.554   1
  -4 -12   6 3994.86 1112.18   1
   4 -12  -6 4721.64 1096.35   1
  -4 -12   5-152.437 632.203   1
   4 -12  -5 731.244 1020.14   1
   4 -12  -4 11067.2 1633.44   1
  -4 -12   4 12976.5 1781.57   1
  -4 -12   3 1673.63 931.720   1
   4 -12  -3 855.024 578.559   1
   4 -12  -2 161.313 381.638   1
  -4 -12   2-160.980 489.323   1
  -4 -12   1 732.181 588.595   1
   4 -12  -1 1319.10 820.799   1
   4 -12   0 15680.8 1955.03   1
  -4 -12   0 14094.2 1869.94   1
   4 -12   1 1651.99 802.054   1
  -4 -12  -1 2523.45 903.424   1
  -4 -12  -2 9443.19 1587.23   1
   4 -12   2 10631.9 1640.00   1
  -4 -12  -3 2269.30 1090.98   1
   4 -12   3 4616.01 1179.69   1
  -4 -12  -4 3265.87 954.169   1
   4 -12   4 2252.54 759.958   1
   4 -12   5 1991.32 899.192   1
   4 -12   6 20723.2 2213.01   1
  -5   1  45 101.586 388.419   3
  -5   1  44 3592.01 1007.19   3
  -5  -1  44 2451.67 711.359   3
  -5   1  43 537.021 392.883   3
  -5  -1  43-7.23089 445.649   3
  -5  -1  42 3858.97 918.563   3
  -5   1  42 4274.68 1020.46   3
  -5  -1  41 1534.12 613.373   3
  -5   1  41 1605.22 652.216   3
  -5   1  40 10177.5 1465.77   3
  -5  -1  40 11126.6 1406.44   3
  -5  -1  39-540.747 514.141   3
  -5   1  39-261.560 407.794   3
  -5  -1  38 3390.09 760.817   3
  -5   1  38 1666.82 644.570   3
  -5  -1  37 327.948 352.531   3
  -5   1  37 586.882 440.675   3
  -5  -1  36 8415.66 1161.03   3
  -5   1  36 6987.38 1120.45   3
  -5  -1  35 723.021 435.028   3
  -5   1  35 595.628 429.861   3
  -5  -1  34 31056.0 2102.71   3
  -5   1  34 30466.7 2219.91   3
  -5  -1  33 119.632 365.635   3
  -5   1  33 244.041 338.862   3
  -5  -1  32 1402.07 469.123   3
  -5   1  32 2485.11 627.952   3
  -5   1  31 2412.21 620.910   3
  -5  -1  31 2290.72 584.075   3
  -5  -1  30 34955.4 2013.52   3
  -5   1  30 35737.4 2197.17   3
  -5   1  29 693.470 443.460   3
  -5  -1  29 1722.30 547.001   3
  -5  -1  28 68195.4 2713.46   3
  -5   1  28 71049.1 2974.58   3
   5  -1 -28 69802.7 2953.37   2
   5  -1 -27 1712.14 536.687   2
  -5  -1  27 1344.57 453.379   3
  -5   1  27 1333.10 626.585   3
   5  -1 -26 3153.56 654.781   2
  -5  -1  26 2385.49 513.367   3
  -5   1  26 1734.61 434.403   3
   5  -1 -25 2987.43 652.099   2
  -5  -1  25 1593.19 392.453   3
  -5   1  25 1678.29 503.029   3
   5  -1 -24 117184. 3493.10   2
  -5  -1  24 123868. 3318.91   3
   5  -1 -23 566.797 400.899   2
   5  -1 -22 38018.4 1883.66   2
   5   1 -21 947.197 383.992   2
   5  -1 -21 527.419 287.535   2
   5  -1 -20 55407.8 2137.44   2
   5   1 -20 54355.2 2126.21   2
   5  -1 -19 5143.80 681.838   2
   5   1 -19 4997.31 694.489   2
   5  -1 -18 167151. 3561.60   2
   5   1 -18 172078. 3582.62   2
   5  -1 -17 18021.2 1162.25   2
   5   1 -17 19201.2 1181.12   2
   5   1 -16 5608.16 625.907   2
   5  -1 -16 5591.27 638.584   2
   5  -1 -15 2376.19 420.883   2
   5   1 -15 2033.26 418.004   2
   5   1 -14 107739. 2442.26   2
   5  -1 -14 105350. 2473.48   2
   5  -1 -13 867.366 258.293   2
   5   1 -13 674.087 253.538   2
   5  -1 -12 126056. 2538.55   2
   5   1 -12 124185. 2415.05   2
   5   1 -11 1534.83 244.006   1
   5  -1 -11 1249.69 278.974   2
   5   1 -11 1209.04 253.148   2
   5   1 -10 31655.2 996.972   1
   5  -1 -10 29666.3 1141.51   2
  -5  -1  10 29445.8 1077.56   2
   5   1 -10 30102.3 1087.19   2
   5   1  -9 780.904 162.648   1
  -5   1   9 881.025 207.699   2
   5  -1  -9 831.487 204.106   2
   5   1  -9 1045.74 212.566   2
  -5  -1   9 1094.50 201.186   2
   5   1  -8 156301. 2007.56   1
  -5  -1   8 153004. 2170.44   2
   5  -1  -8 150914. 2368.02   2
  -5   1   8 149144. 2423.07   2
   5   1  -8 147356. 2133.44   2
  -5  -1   7 24334.1 737.294   1
   5   1  -7 24638.2 750.567   1
  -5   1   7 24972.1 944.269   2
  -5  -1   7 24196.3 805.991   2
   5  -1  -7 24593.2 926.744   2
   5   1  -7 24499.1 796.484   2
   5  -1  -6 34829.2 1055.96   2
  -5   1   6 33986.3 1069.71   2
   5   1  -6 35196.5 893.866   2
  -5  -1   6 34450.0 895.729   2
   5   1  -6 34558.7 850.909   1
  -5  -1   6 33135.3 808.823   1
  -5  -1   5 22655.4 670.079   2
   5  -1  -5 22223.4 819.347   2
  -5   1   5 22421.4 831.524   2
   5   1  -5 21939.7 652.735   2
  -5  -1   5 24026.8 669.529   1
   5   1  -4 103808. 1307.44   2
  -5   1   4 107669. 1762.97   2
  -5  -1   4 105210. 1319.06   2
   5  -1  -4 106633. 1749.55   2
  -5  -1   4 111487. 1572.43   3
   5  -1  -3 20136.8 743.194   2
  -5  -1   3 20037.2 528.252   2
   5   1  -3 19487.0 514.647   2
  -5  -1   3 19516.4 660.586   3
   5   1  -3 19022.0 646.997   3
  -5   1   3 20192.8 751.938   2
   5   1  -2 57435.6 847.564   2
  -5  -1   2 58263.9 854.091   2
   5  -1  -2 58509.8 1257.59   2
   5  -1  -2 57327.0 859.106   1
  -5  -1   2 57539.5 1148.15   3
   5   1  -2 57654.1 1131.73   3
   5  -1  -1 211854. 1749.70   1
  -5   1   1 206058. 1781.72   1
   5   1  -1 206765. 1596.97   2
  -5  -1   1 206902. 2222.76   3
  -5   1   0 68960.3 1129.00   1
   5   1   0 63918.0 1273.64   3
  -5   1   0 65570.9 1220.53   3
  -5  -1   0 66345.6 1299.78   3
  -5   1  -1 3795.18 292.056   1
  -5   1  -1 4111.17 313.911   3
   5   1   1 3997.61 335.174   3
  -5  -1  -1 3969.49 332.089   3
   5  -1   1 4428.04 326.412   3
  -5  -1  -2 221852. 2614.42   3
   5   1   2 216750. 2561.73   3
  -5   1  -2 218872. 2297.58   3
   5  -1   2 222105. 2319.12   3
  -5   1  -3 7395.92 436.231   3
  -5  -1  -3 7580.59 511.238   3
   5  -1   3 6761.71 437.044   3
   5   1   3 7338.62 509.685   3
   5   1   4 83358.8 1729.15   3
  -5  -1  -4 85746.7 1779.95   3
   5  -1   4 84643.6 1531.38   3
  -5   1  -4 86735.8 1546.52   3
  -5   1  -5 1011.59 184.720   3
   5  -1   5 955.566 199.145   3
   5   1   5 861.387 194.312   3
  -5  -1  -5 771.640 203.723   3
   5  -1   6 1758.41 243.489   3
   5   1   6 1788.17 292.088   3
  -5   1  -6 1793.93 249.536   3
   5   1   7 11738.4 748.422   3
   5  -1   7 12840.1 672.000   3
  -5   1  -7 12397.2 668.153   3
   5   1   8 119886. 2444.03   3
   5  -1   8 120387. 2143.14   3
  -5   1  -8 117433. 2146.64   3
   5  -1   9 19962.3 919.733   3
   5   1   9 19770.8 1059.76   3
   5   1  10 108286. 2504.93   3
   5  -1  10 104846. 2185.09   3
   5   1  11 784.310 350.854   3
   5  -1  11 138.328 120.846   3
   5   1  12 9441.00 798.483   3
   5  -1  12 8834.11 689.378   3
   5  -1  13 3929.46 553.866   3
   5   1  13 5431.24 730.129   3
   5  -1  14 249332. 3846.35   3
   5   1  14 244960. 4257.62   3
   5   1  15 3241.23 662.923   3
   5  -1  15 1545.65 519.794   3
   5  -1  16 56818.7 1972.51   3
   5   1  16 54507.0 2126.88   3
   5   1  17 2076.23 528.851   3
   5  -1  17 862.417 345.771   3
   5  -1  18 52371.7 2002.82   3
   5   1  18 51046.0 2169.40   3
   5  -1  19 11385.5 1016.95   3
   5   1  19 11306.9 1108.77   3
   5  -1  20 58143.6 2219.66   3
   5   1  20 54929.4 2360.89   3
   5  -1  21 4370.68 672.281   3
   5   1  21 5286.06 823.040   3
   5  -1  22 360.208 311.958   3
   5   1  22-70.2810 255.261   3
   5  -1  23 1504.12 453.540   3
   5   1  23 1710.31 523.206   3
   5  -1  24 25323.2 1651.95   3
   5   1  24 27219.9 1839.90   3
   5  -1  25 2950.51 693.961   3
   5   1  25 3467.09 785.384   3
   5  -1  26 19123.4 1487.90   3
   5   1  26 19004.8 1601.86   3
   5   1  27 2371.22 653.009   3
   5  -1  27 2043.80 520.505   3
   5  -1  28 2548.55 634.175   3
   5   1  28 2186.60 623.833   3
   5   1  29 956.556 485.795   3
   5  -1  29 1578.53 572.236   3
   5   1  30 27875.8 2076.27   3
   5  -1  30 26659.1 1915.28   3
   5  -1  31 2834.69 758.232   3
   5   1  31 3943.83 887.674   3
   5  -1  32 16129.7 1572.37   3
   5   1  32 14903.4 1593.32   3
   5  -1  33-716.375 460.593   3
   5   1  33 525.022 477.339   3
   5   1  34 2313.94 765.857   3
   5  -1  34 1633.54 512.558   3
   5   1  35 3259.45 860.702   3
   5  -1  35 2708.24 782.269   3
   5   1  36 25993.4 2266.03   3
   5  -1  36 25586.8 2107.48   3
   5  -1  37 853.193 568.317   3
   5   1  37 1153.85 681.699   3
   5  -1  38 2027.50 669.456   3
   5   1  38 2879.62 852.243   3
   5  -1  39-14.2222 367.681   3
   5   1  39-479.652 603.270   3
   5  -1  40 11117.9 1505.05   3
   5   1  40 11118.4 1602.46   3
   5  -1  41 923.063 554.233   3
   5   1  41 1543.03 791.611   3
  -5   3  42 3480.06 1026.85   3
  -5   3  41 1778.53 738.462   3
  -5   3  40 16272.3 1954.64   3
  -5   3  39 2641.75 778.930   3
  -5   3  38 1190.42 523.517   3
  -5   3  37 124.251 368.311   3
  -5   3  36 14855.2 1733.75   3
  -5  -3  35 1030.74 486.745   3
  -5   3  35 115.532 427.148   3
  -5  -3  34 27948.6 1813.93   3
  -5   3  34 30506.2 2367.23   3
  -5  -3  33 372.306 323.116   3
  -5   3  33 434.650 447.613   3
  -5  -3  32-179.110 255.797   3
   5  -3 -32-44.9877 339.510   2
  -5   3  32-289.670 523.906   3
  -5   3  31 954.790 439.835   3
  -5  -3  31 1094.80 471.816   3
   5  -3 -31 947.471 518.777   2
  -5   3  30 39997.6 2517.61   3
  -5  -3  30 39885.3 1973.84   3
   5  -3 -30 39148.8 2318.68   2
  -5  -3  29 791.552 390.644   3
  -5   3  29 700.788 602.827   3
   5  -3 -29 479.092 481.800   2
   5  -3 -28 16550.0 1477.03   2
  -5   3  28 17133.1 1591.87   3
  -5  -3  28 18685.7 1292.23   3
   5  -3 -27 1532.95 529.030   2
  -5  -3  27 918.427 338.481   3
  -5   3  27 1233.03 444.582   3
   5  -3 -26 3791.88 698.519   2
  -5  -3  26 4454.34 606.134   3
  -5   3  26 4773.58 829.009   3
  -5  -3  25 1802.98 411.179   3
  -5   3  25 1514.95 523.433   3
   5  -3 -25 1171.86 486.306   2
  -5  -3  24 78164.5 2336.51   3
   5  -3 -24 74058.2 2805.74   2
  -5   3  24 75327.6 3050.13   3
  -5   3  23 3732.44 766.813   3
  -5  -3  23 4388.44 566.722   3
   5  -3 -23 3898.70 665.952   2
  -5  -3  22 30131.7 1368.56   3
   5  -3 -22 26947.6 1629.45   2
   5  -3 -21 763.688 315.849   2
  -5  -3  21 903.339 252.912   3
   5  -3 -20 23009.7 1419.33   2
  -5  -3  20 23813.3 1137.41   3
   5  -3 -19 2464.82 471.115   2
   5  -3 -18 97572.9 2782.96   2
   5  -3 -17 146.328 195.588   2
   5  -3 -16 2935.84 485.554   2
   5  -3 -15 144.413 228.586   2
   5  -3 -14 179751. 3408.14   2
  -5  -3  13 19045.5 1103.68   1
   5  -3 -13 21082.5 1148.62   2
  -5  -3  12 227280. 3642.81   1
   5  -3 -12 232613. 3693.66   2
  -5  -3  11 20215.1 1078.03   1
   5  -3 -11 23765.0 1163.07   2
  -5  -3  10 4574.74 523.014   1
   5  -3 -10 5257.38 547.386   2
  -5  -3  10 5284.85 452.809   2
   5  -3  -9 8578.74 675.634   2
  -5  -3   9 8282.41 663.332   1
  -5  -3   9 7814.62 402.947   3
  -5  -3   9 7681.04 520.512   2
   5  -3  -8 167622. 2845.10   2
  -5  -3   8 162938. 2887.56   1
  -5  -3   8 164042. 1814.24   3
  -5  -3   8 162471. 2171.27   2
   5  -3  -7 3357.42 415.582   2
  -5  -3   7 2017.63 332.307   1
  -5  -3   7 3034.41 245.182   3
  -5  -3   7 2948.21 283.379   2
   5  -3  -6 15485.5 839.818   2
  -5  -3   6 15540.7 892.039   1
  -5  -3   6 15989.2 573.703   3
  -5  -3   6 16134.9 576.377   2
   5  -3  -5 24172.7 1039.41   2
   5   3  -5 23528.7 711.965   3
  -5  -3   5 23819.8 719.724   3
  -5  -3   5 23379.9 608.833   2
   5  -3  -4 41770.3 1344.29   2
   5   3  -4 41651.6 991.010   3
  -5  -3   4 43110.5 1010.94   3
  -5  -3   4 43012.5 687.079   2
   5  -3  -3 13204.1 755.843   2
   5   3  -3 14344.0 613.853   3
  -5  -3   3 15100.8 631.054   3
   5  -3  -2 106040. 2127.03   2
  -5  -3   2 106237. 1745.74   3
   5   3  -2 103049. 1713.67   3
   5  -3  -1 705.937 216.450   1
   5  -3  -1 655.972 210.309   2
   5   3  -1 1154.18 211.987   3
  -5  -3   1 1263.37 228.563   3
   5  -3   0 65084.1 1717.35   1
   5   3   0 66263.4 1512.75   3
  -5  -3   0 69337.9 1547.60   3
   5   3   1 621.258 172.175   3
  -5  -3  -1 1040.07 207.700   3
   5   3   2 97229.2 1084.59   2
   5  -3   2 99109.8 2139.07   1
   5   3   2 97311.8 2008.31   3
  -5   3  -2 97535.0 1549.12   3
  -5  -3  -2 94563.2 2005.32   3
   5   3   3 1400.07 177.764   2
   5  -3   3 986.569 269.767   1
  -5   3  -3 1253.98 206.755   3
   5   3   4 236666. 2252.60   2
   5   3   4 238847. 3402.24   3
  -5   3  -4 233300. 2334.20   3
   5  -3   4 238600. 3458.07   1
   5   3   5 19724.7 728.091   2
  -5   3  -5 17952.6 655.704   3
   5   3   5 20805.2 1045.72   3
   5   3   6 630.846 154.691   2
  -5   3  -6 729.787 151.835   3
   5   3   6 543.779 207.781   3
   5   3   7 947.253 243.357   2
   5  -3   7 635.005 168.716   3
  -5   3  -7 737.842 156.436   3
   5   3   7 1069.06 390.061   3
   5   3   8 132639. 2903.95   3
   5  -3   8 136784. 2003.25   3
  -5   3  -8 136150. 1994.81   3
   5   3   8 130570. 2312.68   2
   5  -3   9 1509.23 251.201   3
   5   3   9 1796.89 469.300   3
  -5   3  -9 1199.11 236.341   3
   5  -3  10 55947.4 1387.97   3
   5   3  10 55267.7 1988.04   3
  -5   3 -10 58471.1 1416.72   3
   5  -3  11 6931.78 517.383   3
   5   3  11 6778.16 737.910   3
  -5   3 -11 7158.79 526.227   3
   5  -3  12 38173.8 1239.82   3
   5   3  12 37589.3 1746.04   3
  -5   3 -12 36421.3 1232.44   3
   5  -3  13 1360.08 300.713   3
   5   3  13 3033.54 654.585   3
   5  -3  14 135452. 2509.50   3
   5   3  14 133138. 3463.39   3
   5  -3  15 3049.15 444.584   3
   5   3  15 3372.34 676.507   3
   5  -3  16 11153.5 784.010   3
   5   3  16 11719.8 1090.55   3
   5  -3  17 294.069 170.911   3
   5   3  17 409.637 196.358   3
   5  -3  18 17813.4 1048.43   3
   5   3  18 16044.3 1326.36   3
   5  -3  19 593.654 307.161   3
   5   3  19 628.185 471.040   3
   5  -3  20 46851.1 1814.27   3
   5   3  20 48048.0 2381.17   3
   5  -3  21 1211.21 385.259   3
   5   3  21 1816.40 563.691   3
   5  -3  22 4807.14 619.656   3
   5   3  22 4153.17 734.850   3
   5  -3  23 2543.40 476.300   3
   5   3  23 4683.88 865.105   3
   5  -3  24 26015.0 1517.20   3
   5   3  24 27080.5 1953.09   3
   5  -3  25 2581.30 601.195   3
   5   3  25 3533.45 851.384   3
   5  -3  26 34580.1 1834.89   3
   5   3  26 36532.7 2342.49   3
   5  -3  27 5894.57 806.916   3
   5   3  27 7178.22 1130.41   3
   5  -3  28 1410.83 427.524   3
   5   3  28 1620.27 603.678   3
   5  -3  29 923.409 398.856   3
   5   3  29 1580.17 714.586   3
   5   3  30 34238.0 2475.06   3
   5  -3  30 33666.9 1984.58   3
   5  -3  31 2814.76 660.553   3
   5   3  31 4226.75 1005.95   3
   5  -3  32 9272.99 1100.64   3
   5   3  32 10792.8 1476.56   3
   5   3  33 34.5218 442.970   3
   5   3  34 3992.45 1004.56   3
   5   3  35 966.055 752.893   3
   5   3  36 25383.0 2401.17   3
   5   3  37 2795.79 942.338   3
   5   3  38 1710.78 721.789   3
   5   3  39-85.7544 430.725   3
  -5   5  39 748.770 637.144   3
  -5   5  38 1915.46 850.731   3
  -5   5  37 490.070 455.554   3
  -5   5  36 20256.6 2120.64   3
  -5   5  35 415.280 372.478   3
  -5   5  34 21521.8 2129.39   3
   5  -5 -34 20490.4 1884.53   2
   5  -5 -33 478.150 367.047   2
  -5   5  33 536.284 588.249   3
  -5   5  32 922.932 531.879   3
   5  -5 -32 556.866 401.951   2
  -5   5  31 334.938 477.138   3
   5  -5 -31 213.031 368.860   2
   5  -5 -30 28220.4 2015.12   2
  -5   5  30 30732.1 2376.85   3
   5  -5 -29 1882.30 632.832   2
  -5   5  29 1484.66 572.533   3
  -5   5  28 9821.34 1319.25   3
   5  -5 -28 10074.1 1200.06   2
  -5   5  27 1017.24 436.549   3
   5  -5 -27 1454.28 413.157   2
  -5   5  26 2555.88 672.212   3
   5  -5 -26 2949.54 645.768   2
  -5   5  25 639.532 379.324   3
   5  -5 -25 900.345 443.351   2
  -5   5  24 28586.9 2040.87   3
   5  -5 -24 26223.7 1742.87   2
  -5   5  23 167.070 330.910   3
   5  -5 -23 751.648 439.116   2
  -5   5  22 18795.2 1609.70   3
  -5  -5  22 19218.5 843.508   3
   5  -5 -22 18601.3 1400.38   2
   5  -5 -21 3018.26 570.419   2
  -5   5  21 2208.43 536.606   3
  -5  -5  21 2789.44 314.158   3
  -5   5  20 22003.3 1655.46   3
  -5  -5  20 20795.1 771.236   3
   5  -5 -20 22640.1 1502.31   2
   5  -5 -19 493.199 392.924   2
  -5   5  19 615.649 440.601   3
  -5  -5  19 521.453 150.685   3
  -5  -5  18 74155.3 1225.47   3
   5  -5 -18 73921.0 2543.22   2
   5  -5 -17 2309.10 491.418   2
  -5  -5  17 1454.96 170.627   3
  -5  -5  17 1815.97 189.929   3
   5  -5 -16 12627.3 1023.94   2
  -5  -5  16 10751.3 372.741   3
  -5  -5  16 11807.1 376.873   3
  -5  -5  15 16310.2 1226.60   1
   5  -5 -15 11068.3 934.874   2
  -5  -5  14 65839.3 2465.11   1
   5  -5 -14 65244.9 2229.01   2
  -5  -5  13 6481.33 795.084   1
   5  -5 -13 5854.85 682.179   2
  -5  -5  12 102321. 2998.80   1
   5  -5 -12 100666. 2654.59   2
  -5  -5  11 8979.76 888.334   1
   5  -5 -11 5337.03 631.518   2
  -5  -5  10 14337.2 1115.99   1
   5  -5 -10 16351.7 1047.12   2
  -5  -5   9 2593.60 533.575   1
   5  -5  -9 1837.34 421.998   2
  -5  -5   9 2176.44 313.735   2
   5  -5  -8 158269. 3151.07   2
  -5  -5   8 151829. 2229.76   2
  -5  -5   8 157687. 1477.83   3
  -5  -5   7 3470.17 597.614   1
   5  -5  -7 3938.44 525.533   2
  -5  -5   7 3637.31 277.502   3
  -5  -5   7 3667.90 347.110   2
   5  -5  -6 49571.6 1721.09   2
  -5  -5   6 51521.1 2059.80   1
   5   5  -6 48588.2 1049.15   3
  -5  -5   6 49921.8 1059.56   3
  -5  -5   6 51382.7 1113.55   2
   5  -5  -5-7.13387 188.814   2
   5   5  -5 220.674 100.199   3
  -5  -5   5 219.305 91.6681   2
   5  -5  -4 12893.6 871.042   2
  -5  -5   4 12032.9 455.882   2
   5   5  -4 12508.4 618.738   3
  -5  -5   4 12871.5 635.155   3
  -5  -5   3 736.653 111.146   2
   5  -5  -3 721.655 234.802   2
   5   5  -3 1039.45 221.029   3
  -5  -5   3 1059.19 256.489   3
   5  -5  -2 101462. 2439.45   2
   5   5  -2 101823. 1980.12   3
  -5  -5   2 100362. 1985.85   3
   5  -5  -1 7244.48 664.675   2
   5  -5  -1 8158.36 808.863   1
   5   5  -1 7351.53 568.593   3
   5  -5   0 936.117 259.407   2
   5  -5   0 1485.78 389.972   1
   5   5   0 1638.82 287.701   3
   5  -5   1 11753.6 968.410   1
   5  -5   1 10657.4 808.667   2
   5   5   1 10862.4 742.001   3
   5  -5   2 56699.3 2128.08   1
   5   5   2 57406.4 1761.76   3
  -5  -5  -2 57641.2 836.871   2
   5  -5   3 231.242 240.709   1
  -5   5  -3 125.726 112.494   3
  -5  -5  -3 324.801 120.893   2
   5   5   3 324.538 212.674   3
   5  -5   4 53530.6 2089.58   1
   5   5   4 51513.8 1075.72   2
  -5   5  -4 52570.4 1099.20   3
   5   5   4 52432.5 1803.83   3
  -5  -5  -4 54074.0 1035.52   2
   5   5   5 4162.12 340.136   2
   5  -5   5 4849.10 653.256   1
   5   5   5 4295.72 554.529   3
  -5   5  -5 3619.31 275.595   3
  -5  -5  -5 4542.14 344.770   2
   5   5   6 1741.04 250.313   2
   5  -5   6 2028.99 452.883   1
  -5   5  -6 1799.26 186.880   3
   5   5   6 1787.20 378.770   3
  -5  -5  -6 1784.17 228.444   2
   5   5   7 963.752 214.683   2
  -5   5  -7 653.049 119.696   3
  -5  -5  -7 914.748 203.839   2
   5   5   7 869.367 356.283   3
   5   5   8 50804.4 1462.50   2
   5  -5   8 51305.5 2110.71   1
   5   5   8 54356.6 2094.33   3
  -5   5  -8 52635.4 924.620   3
   5  -5   9 1801.36 561.448   1
   5   5   9 2398.46 597.016   3
   5  -5  10 68618.8 2465.09   1
   5   5  10 67214.4 2433.60   3
  -5   5 -10 62188.2 1050.31   3
   5   5  11 1806.40 505.739   3
   5   5  12 949.232 370.383   3
   5   5  13 1083.34 495.252   3
   5   5  14 76377.1 2852.74   3
   5  -5  15 1424.01 246.571   3
   5   5  15 2865.99 740.071   3
   5  -5  16 21525.1 871.821   3
   5   5  16 24036.7 1690.82   3
   5  -5  17 313.797 133.915   3
   5   5  17 1072.03 494.653   3
   5  -5  18 16965.9 852.008   3
   5   5  18 17349.7 1523.69   3
   5  -5  19 3865.58 469.759   3
   5   5  19 6268.71 1100.65   3
   5   5  20 89629.0 3505.40   3
   5   5  21 3521.46 895.077   3
   5   5  22 1251.49 548.980   3
   5   5  23 1051.68 589.937   3
   5   5  24 67149.4 3285.45   3
   5   5  25 4240.30 1058.83   3
   5   5  26 33867.7 2439.01   3
   5   5  27 2140.80 771.539   3
   5   5  28 1236.01 561.999   3
   5   5  29 1772.79 758.374   3
   5   5  30 35326.7 2670.05   3
   5   5  31 2373.48 885.885   3
   5   5  32 2617.47 863.016   3
   5   5  33 762.047 503.092   3
   5   5  34 6445.62 1286.74   3
   5   5  35 2358.87 853.737   3
   5   5  36 10320.7 1647.44   3
  -5   7  36 9166.35 1543.28   3
  -5   7  35 932.224 564.824   3
  -5   7  34 12750.6 1740.63   3
   5  -7 -34 9963.40 1337.94   2
  -5   7  33-741.548 611.824   3
   5  -7 -33-286.352 463.326   2
  -5   7  32 1135.94 657.525   3
   5  -7 -32 1279.85 527.318   2
  -5   7  31 1421.47 577.292   3
   5  -7 -31 1705.43 608.067   2
   5  -7 -30 15890.7 1567.30   2
  -5   7  30 17185.0 1892.78   3
   5  -7 -29 1173.53 566.080   2
  -5   7  29 727.659 578.284   3
   5  -7 -28 16251.4 1533.61   2
  -5   7  28 15189.4 1731.93   3
  -5   7  27 2109.19 676.939   3
   5  -7 -27 3144.40 730.912   2
  -5   7  26 1024.28 519.696   3
   5  -7 -26 1795.10 590.096   2
   5  -7 -25 3465.80 702.986   2
  -5   7  25 2162.47 700.633   3
  -5   7  24 26796.9 2115.74   3
   5  -7 -24 26870.9 1821.51   2
   5  -7 -23 489.260 425.899   2
  -5   7  23 656.004 522.213   3
   5  -7 -22 8335.18 997.849   2
  -5   7  22 7367.76 1080.36   3
   5  -7 -21 1164.57 449.910   2
  -5   7  21 617.446 283.723   3
  -5   7  20 19758.7 1683.56   3
   5  -7 -20 20713.2 1489.33   2
  -5  -7  19 4631.47 883.930   1
   5  -7 -19 5332.51 788.057   2
  -5   7  19 3615.23 762.465   3
  -5  -7  18 32668.6 2099.12   1
  -5   7  18 35110.6 2139.11   3
   5  -7 -18 33332.9 1825.53   2
  -5  -7  17 2570.30 646.744   1
   5  -7 -17 1995.43 512.139   2
  -5   7  17 1437.32 474.735   3
  -5  -7  16 2565.62 682.448   1
   5  -7 -16 2782.88 531.848   2
  -5   7  16 1869.72 502.467   3
   5  -7 -15 1198.14 393.010   2
  -5   7  15 1353.49 439.456   3
  -5  -7  14 47061.6 2426.76   1
   5  -7 -14 43447.0 1947.40   2
  -5   7  14 45871.1 2244.27   3
  -5  -7  13 1569.25 656.486   1
   5  -7 -13 1491.23 452.596   2
  -5   7  13 1974.88 606.002   3
  -5  -7  12 63389.6 2811.55   1
   5  -7 -12 62854.4 2282.87   2
  -5   7  12 66361.6 2597.63   3
  -5  -7  11 239.796 369.821   1
   5  -7 -11 106.453 184.627   2
  -5   7  11 308.858 355.176   3
   5  -7 -10 195.109 166.773   2
  -5   7  10 124.402 215.546   3
  -5  -7   9 5398.66 871.298   1
   5  -7  -9 4456.55 615.915   2
  -5   7   9 3327.60 552.735   3
  -5  -7   8 77567.9 3100.27   1
   5  -7  -8 77178.5 2445.37   2
  -5   7   8 75220.9 2501.50   3
  -5  -7   7 965.463 241.234   2
   5  -7  -7 1142.67 371.470   2
  -5   7   7 1488.56 526.414   3
  -5  -7   6 47135.0 1209.01   2
   5  -7  -6 48114.5 1898.85   2
  -5  -7   6 50526.2 2482.26   1
   5   7  -6 45670.0 1050.29   3
  -5   7   6 48543.8 1900.71   3
   5  -7  -5 126.620 182.462   2
  -5  -7   5 376.556 100.023   2
  -5  -7   5 309.804 264.272   1
   5   7  -5 484.120 140.920   3
  -5   7   5 405.997 244.445   3
   5  -7  -4 12780.3 976.262   2
  -5  -7   4 12620.0 531.216   2
   5   7  -4 13212.1 703.703   3
  -5   7   4 13839.4 954.625   3
  -5  -7   3 646.752 135.725   2
   5  -7  -3 1000.41 344.932   2
   5   7  -3 863.323 251.542   3
  -5   7   3 1457.85 379.580   3
   5  -7  -2 95365.2 2642.30   2
  -5  -7   2 93802.2 1190.45   2
   5  -7  -2 99486.8 3349.91   1
   5   7  -2 96835.7 2160.20   3
  -5   7   2 93850.2 2264.33   3
  -5  -7   1 695.081 98.7522   2
   5  -7  -1 1386.88 538.381   1
   5  -7  -1 1459.90 399.779   2
   5   7  -1 1374.85 328.970   3
  -5   7   1 1258.33 314.433   3
   5  -7   0 3382.55 502.940   2
   5  -7   0 3282.02 633.780   1
   5   7   0 4500.97 518.495   3
  -5  -7   0 3105.17 192.074   2
  -5   7   0 3757.90 431.652   3
   5  -7   1 2448.70 547.070   1
   5  -7   1 1516.57 304.249   2
   5   7   1 1407.48 307.208   3
  -5  -7  -1 1568.18 142.657   2
  -5   7  -1 2021.93 308.622   3
   5  -7   2 43468.0 2239.25   1
   5  -7   2 43268.0 1841.03   2
   5   7   2 43059.0 1714.74   3
  -5  -7  -2 40351.1 756.457   2
  -5   7  -2 41304.6 1186.57   3
   5  -7   3 4132.51 743.695   1
   5  -7   3 3294.71 535.584   2
   5   7   3 3753.32 577.864   3
  -5   7  -3 3220.87 314.244   3
  -5  -7  -3 2678.87 232.509   2
   5  -7   4 39716.5 1831.60   2
   5  -7   4 39965.9 2164.35   1
   5   7   4 39933.1 1758.18   3
  -5   7  -4 36815.4 889.101   3
  -5  -7  -4 39643.3 893.417   2
   5  -7   5 1767.10 507.032   1
  -5  -7  -5 1127.07 193.064   2
   5   7   5 1028.15 320.506   3
   5  -7   6 618.608 380.008   1
  -5  -7  -6 841.829 169.499   2
   5   7   6 731.198 300.504   3
   5   7   7 877.146 338.814   3
  -5  -7  -7 1084.37 244.763   2
   5  -7   8 46545.5 2355.62   1
   5   7   8 47412.5 2144.88   3
   5  -7   9 4331.42 864.036   1
   5   7   9 6043.90 850.172   3
   5  -7  10 43802.5 2339.01   1
   5   7  10 45421.3 2197.54   3
   5  -7  11 4921.69 875.945   1
   5   7  11 2881.15 612.733   3
   5  -7  12 483.860 375.270   1
   5   7  12 620.412 365.995   3
   5   7  13 2242.71 647.552   3
   5   7  14 37570.4 2207.79   3
   5   7  15 15322.0 1467.37   3
   5   7  16 20124.9 1672.53   3
   5   7  17 6160.48 981.262   3
   5   7  18 15840.6 1560.02   3
   5   7  19 2182.78 786.490   3
   5   7  20 39037.7 2504.32   3
   5   7  21 789.050 559.606   3
   5   7  22 641.609 518.918   3
   5   7  23 780.667 555.461   3
   5   7  24 26361.4 2238.83   3
   5   7  25 2426.39 879.950   3
   5   7  26 20229.0 2025.51   3
   5   7  27 2189.80 821.057   3
   5   7  28 1851.58 701.522   3
   5   7  29 1079.88 712.694   3
   5   7  30 23957.4 2324.69   3
   5   7  31 1242.98 705.993   3
   5   7  32 9680.70 1567.54   3
  -5   9  31 1398.64 741.099   3
  -5   9  30 12193.5 1726.36   3
  -5   9  29 2994.49 903.504   3
  -5   9  28 11061.2 1585.08   3
  -5   9  27 1374.09 623.793   3
  -5   9  26 2001.48 717.553   3
  -5   9  25 3099.69 855.977   3
  -5   9  24 14519.7 1693.97   3
  -5   9  23 2195.36 766.872   3
  -5   9  22 2965.57 765.722   3
  -5   9  21 4137.24 889.785   3
  -5  -9  20 10531.4 1380.93   1
  -5   9  20 12535.0 1464.15   3
  -5  -9  19 1005.61 604.992   1
  -5   9  19 1301.60 641.146   3
  -5  -9  18 22326.0 2016.07   1
  -5   9  18 21768.1 1838.59   3
  -5  -9  17 5562.38 1074.42   1
  -5   9  17 1754.57 578.042   3
  -5  -9  16 3360.86 845.514   1
  -5   9  16 2683.89 702.460   3
  -5  -9  15 5218.75 973.220   1
  -5   9  15 2307.53 599.536   3
  -5  -9  14 16441.9 1685.18   1
  -5   9  14 16542.1 1456.63   3
  -5  -9  13 1630.70 690.750   1
  -5   9  13 1178.11 452.101   3
  -5  -9  12 23660.4 1989.22   1
  -5   9  12 20759.6 1564.47   3
  -5  -9  11 3189.37 799.924   1
  -5   9  11 2368.87 560.511   3
  -5  -9  10 392.899 416.410   1
  -5   9  10 543.524 293.268   3
  -5  -9   9 689.470 549.598   1
  -5   9   9 939.464 437.355   3
  -5  -9   8 47040.4 2794.07   1
   5  -9  -8 49426.5 2112.63   2
  -5   9   8 46797.7 2135.30   3
   5  -9  -7 2894.02 576.991   2
  -5  -9   7 2525.77 921.402   1
   5  -9  -6 16244.9 1199.45   2
  -5  -9   6 17518.1 1702.82   1
   5  -9  -5 874.965 267.929   2
   5  -9  -5 1158.34 404.461   1
   5  -9  -4 9732.94 926.815   2
   5  -9  -4 11877.9 1375.54   1
  -5  -9   4 8910.31 1271.29   1
   5  -9  -3 6118.37 765.342   2
  -5  -9   3 6453.17 1120.49   1
   5  -9  -3 7607.95 1117.69   1
   5  -9  -2 47163.8 2049.59   2
   5  -9  -2 45660.1 2668.88   1
  -5  -9   2 50180.4 2871.32   1
   5  -9  -1 855.219 315.392   2
   5  -9  -1 1693.85 663.232   1
   5  -9   0 2715.82 493.187   2
   5  -9   0 2839.22 685.960   1
   5  -9   1 2234.01 454.441   2
   5  -9   1 3465.00 721.475   1
   5  -9   2 26378.0 1569.69   2
   5  -9   2 26410.8 2057.59   1
   5  -9   3 1949.26 519.237   2
   5  -9   3 1767.62 703.107   1
   5  -9   4 34959.8 1855.15   2
   5  -9   4 35989.1 2386.17   1
   5  -9   5 827.358 528.676   1
   5  -9   5 1390.25 476.364   2
   5   9   5 983.692 363.591   3
   5  -9   6 175.831 217.442   2
   5  -9   6 719.860 514.742   1
   5   9   6 356.960 236.211   3
   5  -9   7 2667.67 547.168   2
   5  -9   7 3940.43 865.291   1
   5   9   7 2103.19 517.509   3
   5  -9   8 20655.2 1514.64   2
   5  -9   8 16676.4 1656.32   1
   5   9   8 20007.5 1510.67   3
   5  -9   9 2014.29 729.616   1
   5  -9   9 2528.02 646.380   2
   5   9   9 2371.84 615.359   3
   5  -9  10 21870.3 1902.87   1
   5   9  10 22426.3 1676.05   3
   5  -9  11 10425.9 1370.43   1
   5   9  11 7658.50 1026.92   3
   5  -9  12 1241.80 554.928   1
   5   9  12 718.444 397.625   3
   5  -9  13 1767.30 706.030   1
   5   9  13 655.106 429.772   3
   5   9  14 32352.9 2205.74   3
   5   9  15 2211.71 720.491   3
   5   9  16 12084.0 1383.52   3
   5   9  17 4202.64 870.150   3
   5   9  18 9340.88 1304.28   3
   5   9  19 1802.71 720.820   3
   5   9  20 15033.9 1687.88   3
   5   9  21 2686.37 756.383   3
   5   9  22-15.4924 342.440   3
   5   9  23 498.537 474.427   3
   5   9  24 11505.0 1605.40   3
   5   9  25 1189.88 671.628   3
   5   9  26 7163.88 1294.30   3
   5   9  27 24.4854 430.285   3
   5   9  28 837.897 572.423   3
  -5 -11  19 2356.64 907.444   1
  -5 -11  18 17249.8 1987.95   1
  -5 -11  17 1494.14 826.320   1
  -5 -11  16 375.191 468.501   1
  -5 -11  15 1906.14 711.744   1
  -5 -11  14 11835.6 1641.03   1
  -5 -11  13 370.988 513.880   1
  -5 -11  12 4881.55 1121.27   1
  -5 -11  11 3957.42 962.045   1
  -5 -11  10 765.959 537.031   1
   5 -11  -9 2667.88 969.816   1
  -5 -11   9 2678.84 880.825   1
   5 -11  -8 16504.4 1910.60   1
  -5 -11   8 15697.1 1852.26   1
   5 -11  -7 550.742 486.133   1
  -5 -11   7 287.485 590.321   1
   5 -11  -6 4870.50 989.648   1
  -5 -11   6 5422.61 1141.99   1
  -5 -11   5 539.949 476.909   1
   5 -11  -5 1778.08 658.458   1
   5 -11  -4 1186.67 551.004   1
  -5 -11   4 624.186 448.063   1
  -5 -11   3 849.298 612.921   1
   5 -11  -3 626.121 624.599   1
  -5 -11   2 19590.9 2043.50   1
   5 -11  -2 15580.9 1816.62   1
  -5 -11   1 1088.86 596.275   1
   5 -11  -1 1155.91 687.141   1
  -5 -11   0 6493.03 1226.40   1
   5 -11   0 4165.81 969.750   1
   5 -11   1 1955.07 827.045   1
  -5 -11  -1 1360.80 770.469   1
   5 -11   2 8096.50 1350.46   1
   5 -11   3 2523.40 1083.23   1
   5 -11   4 24267.4 2270.82   1
   5 -11   5 1943.45 700.154   1
   5 -11   6 815.246 673.212   1
   5 -11   7 3616.27 1014.32   1
   5 -11   8 26534.2 2349.45   1
   5 -11   9 1015.93 699.280   1
   5 -11  10 13349.5 1726.46   1
   5 -11  11 4014.84 1029.56   1
   5 -11  12 2625.05 851.255   1
   5 -11  13 1137.61 629.294   1
  -6   0  46 628.653 522.909   3
  -6   0  45-429.779 586.393   3
  -6   0  44 7203.24 1269.32   3
  -6   0  43 29.3332 402.752   3
  -6   0  42 8070.64 1328.10   3
  -6   0  41 180.707 443.563   3
  -6   0  40 2934.09 791.423   3
  -6   0  39-435.538 491.354   3
  -6   0  38 14528.9 1617.01   3
  -6   0  37 345.610 375.706   3
  -6   0  36 14013.0 1501.39   3
  -6   0  35-300.982 450.496   3
  -6   0  34 80.7737 357.280   3
  -6   0  33 724.034 465.633   3
  -6   0  32 48007.6 2594.44   3
  -6   0  31-130.596 267.106   3
  -6   0  30 30951.0 1984.67   3
  -6   0  29 465.321 357.336   3
  -6   0  28 37815.0 2099.93   3
   6   0 -27 774.349 453.443   2
  -6   0  27 131.653 372.515   3
   6   0 -26 95343.6 3297.75   2
   6   0 -25 407.388 403.520   2
   6   0 -24 9208.32 995.911   2
   6   0 -23 604.910 385.722   2
   6   0 -22 78818.8 2711.37   2
   6   0 -21 484.692 407.277   2
   6   0 -20 161818. 3661.82   2
   6   0 -19 174.524 230.541   2
   6   0 -18 3301.01 521.845   2
   6   0 -17 187.318 232.182   2
   6   0 -16 164815. 3293.30   2
   6   0 -15 485.784 265.232   2
   6   0 -14 56295.9 1781.10   2
   6   0 -13 357.884 242.871   2
   6   0 -12 20941.5 1020.22   2
   6   0 -11 433.904 192.818   2
   6   0 -10 208050. 2935.63   2
   6   0  -9 306.437 167.086   2
  -6   0   9 212.069 142.415   2
  -6   0   8 533.942 146.460   2
   6   0  -8 650.418 185.698   2
   6   0  -7 412.842 174.352   2
  -6   0   7 510.068 176.510   2
  -6   0   6 159857. 2177.05   2
   6   0  -6 157110. 2145.65   2
   6   0  -5 177.319 89.8630   2
  -6   0   5 211.167 115.448   2
  -6   0   4 16496.2 646.221   2
   6   0  -4 15375.0 625.343   2
  -6   0   3 104.862 79.7644   2
   6   0  -3 79.1662 88.0837   2
   6   0  -2 1413.12 191.618   2
  -6   0   2 1541.96 213.512   3
   6   0  -1 102.926 114.904   3
  -6   0   1-0.82602 82.0588   3
  -6   0   0 473505. 3632.39   3
   6   0   0 465809. 3619.16   3
   6   0   1 580.904 195.072   3
  -6   0  -1 631.987 193.284   3
  -6   0  -2 489286. 3894.56   3
   6   0   2 490410. 3887.64   3
   6   0   3 431.074 160.213   3
  -6   0  -3 546.439 174.033   3
   6   0   4 196780. 2623.05   3
  -6   0  -4 193168. 2635.67   3
   6   0   5 3087.99 447.543   3
  -6   0  -5 3096.71 458.535   3
   6   0   6 247324. 3189.25   3
  -6   0  -6 243724. 3211.25   3
   6   0   7 139.055 129.933   3
   6   0   8 53476.8 1591.25   3
   6   0   9-93.1766 176.193   3
   6   0  10 147343. 2841.45   3
   6   0  11 676.511 366.848   3
   6   0  12 193000. 3469.48   3
   6   0  13 1508.37 505.833   3
   6   0  14 1104.47 309.214   3
   6   0  15 671.883 330.389   3
   6   0  16 79249.2 2473.74   3
   6   0  17 2988.68 654.602   3
   6   0  18 30255.9 1622.24   3
   6   0  19 324.337 294.992   3
   6   0  20 9994.51 994.300   3
   6   0  21 461.372 362.654   3
   6   0  22 35421.4 1941.52   3
   6   0  23 2931.68 723.742   3
   6   0  24 87660.6 3159.51   3
   6   0  25 939.611 459.193   3
   6   0  26 1652.39 538.045   3
   6   0  27 1665.14 566.126   3
   6   0  28 17114.7 1560.73   3
   6   0  29 1566.20 564.955   3
   6   0  30 5696.46 952.899   3
   6   0  31 70.5310 327.061   3
   6   0  32 11075.7 1353.81   3
   6   0  33 2065.58 719.884   3
   6   0  34 31003.8 2308.22   3
   6   0  35 932.314 495.028   3
   6   0  36 12.5569 426.506   3
   6   0  37 27.3237 373.828   3
   6   0  38 23157.2 2149.81   3
   6   0  39 2005.14 775.285   3
   6   0  40 3430.22 933.927   3
   6   0  41 560.310 504.746   3
  -6   2  44 6471.33 1298.75   3
  -6   2  43 1300.28 657.409   3
  -6   2  42 11973.7 1664.93   3
  -6   2  41 247.351 453.374   3
  -6  -2  40-111.252 409.902   3
  -6   2  40-124.702 453.908   3
  -6  -2  39 1081.82 504.691   3
  -6   2  39 820.325 506.411   3
  -6  -2  38 21772.2 1813.41   3
  -6   2  38 19644.5 1979.57   3
  -6  -2  37 170.571 354.075   3
  -6   2  37 836.601 523.861   3
  -6  -2  36 18987.9 1644.72   3
  -6   2  36 18020.6 1811.66   3
  -6  -2  35 845.692 426.025   3
  -6   2  35 1873.29 592.062   3
  -6  -2  34 3471.12 683.281   3
  -6   2  34 3687.95 844.220   3
  -6  -2  33 597.116 364.564   3
  -6   2  33 1354.86 589.256   3
  -6   2  32 24601.5 1975.76   3
   6  -2 -32 21903.9 1821.02   2
  -6  -2  32 23244.7 1651.91   3
   6  -2 -31 5422.12 899.276   2
  -6   2  31 5037.35 915.968   3
  -6  -2  31 5831.58 866.608   3
  -6  -2  30 3268.98 615.440   3
   6  -2 -30 3822.12 786.035   2
  -6   2  30 2967.56 731.680   3
   6  -2 -29 11616.7 1264.67   2
  -6  -2  29 10467.2 1055.48   3
  -6   2  29 12540.6 1336.03   3
   6  -2 -28 43524.8 2342.04   2
  -6  -2  28 46169.9 2128.56   3
  -6   2  28 45632.4 2477.27   3
  -6  -2  27 188.583 376.110   3
  -6   2  27 51.7384 280.975   3
   6  -2 -26 121385. 3733.78   2
  -6  -2  26 128051. 3383.52   3
   6  -2 -25 395.582 328.572   2
  -6  -2  25 714.533 377.034   3
   6  -2 -24 1796.56 510.338   2
   6  -2 -23 3466.78 650.556   2
   6  -2 -22 84747.3 2845.93   2
   6  -2 -21 765.215 384.850   2
   6  -2 -20 97578.5 2891.78   2
   6  -2 -19 3508.11 550.079   2
   6  -2 -18 3474.48 532.035   2
   6  -2 -17 296.922 236.110   2
   6   2 -17 708.815 334.976   2
   6  -2 -16 122351. 2940.01   2
   6   2 -16 123786. 2848.47   2
   6  -2 -15 25298.8 1305.73   2
   6   2 -15 26823.3 1300.05   2
   6  -2 -14 42356.8 1629.59   2
   6   2 -14 40303.1 1511.65   2
   6  -2 -13 377.707 222.767   2
   6   2 -13 586.309 226.513   2
   6  -2 -12 24298.9 1166.25   2
   6   2 -12 24816.3 1072.67   2
  -6  -2  11 12593.7 736.797   1
   6  -2 -11 12689.1 826.595   2
   6   2 -11 12286.0 729.394   2
  -6  -2  10 163256. 2547.83   1
   6  -2 -10 166521. 2907.59   2
  -6  -2  10 164204. 2479.64   2
   6   2 -10 163742. 2478.76   2
  -6  -2   9 412.593 160.558   1
   6   2  -9 444.506 157.513   1
  -6  -2   9 599.755 168.734   2
   6  -2  -9 653.114 223.036   2
   6   2  -9 576.402 171.086   2
  -6  -2   8 19159.9 829.709   1
  -6  -2   8 21187.7 780.439   2
   6  -2  -8 20257.5 958.577   2
   6   2  -8 20288.4 765.631   2
  -6  -2   7 1588.00 209.183   2
   6  -2  -7 1675.31 276.763   2
  -6  -2   7 1986.14 270.963   1
  -6  -2   7 1499.62 207.917   3
   6   2  -7 1542.66 204.841   2
  -6   2   6 73592.8 1755.61   2
  -6  -2   6 72599.7 1226.08   2
   6  -2  -6 70355.3 1721.11   2
  -6  -2   6 73560.8 1578.30   1
  -6  -2   6 74302.5 1378.64   3
   6   2  -6 72318.2 1229.62   2
  -6  -2   5 1379.77 162.018   2
   6  -2  -5 1254.71 255.119   2
  -6   2   5 1404.15 260.485   2
  -6  -2   5 1339.80 208.637   3
   6   2  -5 1381.28 160.068   2
   6  -2  -4 154196. 2443.45   2
  -6  -2   4 153145. 1424.71   2
  -6   2   4 156839. 2505.55   2
  -6  -2   4 158227. 2038.51   3
   6   2  -4 152436. 2012.24   3
   6   2  -4 155166. 1409.82   2
  -6  -2   3 6799.90 259.819   2
   6   2  -3 6689.25 257.154   2
   6  -2  -3 6282.23 495.964   2
   6   2  -3 7065.89 441.860   3
  -6  -2   3 6860.91 435.331   3
   6  -2  -2 10834.0 547.636   1
   6  -2  -2 11713.2 676.787   2
   6   2  -2 12117.6 604.591   3
  -6  -2   2 11988.9 593.641   3
   6   2  -1 63016.1 1407.44   3
  -6  -2   1 65870.8 1436.92   3
  -6   2   0 696170. 4700.75   1
   6  -2   0 685031. 4579.47   1
  -6  -2   0 700803. 4876.62   3
  -6   2  -1 37453.9 1140.19   1
   6  -2   1 35969.7 1074.21   1
  -6   2  -1 37040.0 1035.36   3
  -6  -2  -1 38329.0 1204.74   3
   6   2   1 37033.9 1163.99   3
  -6   2  -2 239631. 2987.44   1
   6   2   2 235931. 3045.16   3
  -6  -2  -2 242689. 3126.57   3
  -6   2  -2 239003. 2586.33   3
   6   2   3 3381.80 406.753   3
   6  -2   3 3367.74 330.190   3
  -6   2  -3 3142.45 300.372   3
  -6   2  -4 1655.57 223.354   3
   6  -2   4 1461.81 222.214   3
   6   2   4 1446.24 264.175   3
   6  -2   5 4453.09 380.109   3
  -6   2  -5 4508.53 376.678   3
   6   2   5 4957.19 496.479   3
   6   2   5 4721.83 379.842   2
   6   2   6 269405. 3755.59   3
   6  -2   6 274532. 3025.06   3
  -6   2  -6 276753. 3025.57   3
   6   2   6 264961. 3026.53   2
  -6   2  -7 3108.91 361.272   3
   6  -2   7 2734.54 370.335   3
   6   2   7 2998.15 487.116   3
   6   2   7 2913.72 389.240   2
   6  -2   8 72784.8 1671.33   3
   6   2   8 72976.5 2085.29   3
  -6   2  -8 73771.5 1691.18   3
   6  -2   9 3501.78 376.337   3
  -6   2  -9 3366.65 383.902   3
   6   2   9 3963.27 550.453   3
   6  -2  10 48340.6 1449.96   3
   6   2  10 50035.4 1834.77   3
   6  -2  11 2486.74 392.349   3
   6   2  11 2801.45 572.558   3
   6  -2  12 64581.6 1800.65   3
   6   2  12 64093.2 2210.90   3
   6  -2  13 3502.49 450.172   3
   6   2  13 4008.45 627.121   3
   6  -2  14 1875.00 345.686   3
   6   2  14 2085.31 441.873   3
   6  -2  15 4664.92 568.312   3
   6   2  15 5288.33 737.513   3
   6   2  16 61690.9 2390.82   3
   6  -2  16 67708.6 2093.52   3
   6   2  17 5116.49 819.404   3
   6  -2  17 4621.70 638.386   3
   6  -2  18 80897.3 2423.38   3
   6   2  18 81073.0 2873.81   3
   6  -2  19 2893.04 518.532   3
   6   2  19 3067.84 639.066   3
   6  -2  20 4774.42 618.888   3
   6   2  20 4862.12 757.879   3
   6  -2  21 1988.21 478.598   3
   6   2  21 2299.31 640.274   3
   6  -2  22 32069.4 1705.83   3
   6   2  22 33545.3 2033.93   3
   6  -2  23 1450.78 510.319   3
   6   2  23 2466.47 708.023   3
   6   2  24 22979.5 1738.45   3
   6  -2  24 21708.2 1476.55   3
   6  -2  25 363.210 229.192   3
   6   2  25 247.976 335.845   3
   6  -2  26 7394.33 924.247   3
   6   2  26 7366.42 1040.80   3
   6  -2  27 1360.61 545.178   3
   6   2  27 1211.63 626.528   3
   6  -2  28 45862.1 2333.15   3
   6   2  28 45949.5 2686.49   3
   6  -2  29 2195.25 642.712   3
   6   2  29 2072.04 783.493   3
   6  -2  30 4092.18 749.845   3
   6   2  30 3734.76 837.618   3
   6  -2  31 147.502 283.100   3
   6   2  31 13.0200 308.405   3
   6   2  32 12626.7 1531.13   3
   6  -2  32 14091.4 1423.62   3
   6  -2  33 1941.31 633.410   3
   6   2  33 1885.76 706.101   3
   6  -2  34 12907.7 1424.42   3
   6   2  34 14301.0 1706.46   3
   6  -2  35 48.7804 295.661   3
   6   2  35 883.338 556.999   3
   6  -2  36-675.096 510.855   3
   6   2  36 991.959 643.822   3
   6  -2  37 370.563 351.706   3
   6   2  37 840.189 589.806   3
   6   2  38 14313.3 1787.97   3
   6   2  39 643.469 569.367   3
  -6   4  41-205.630 507.573   3
  -6   4  40-717.035 642.802   3
  -6   4  39 952.351 473.237   3
  -6   4  38 16851.2 1956.70   3
  -6   4  37 486.130 554.507   3
  -6   4  36 11969.7 1584.56   3
   6  -4 -35 1506.45 613.325   2
  -6   4  35 1049.54 488.171   3
   6  -4 -34 2967.74 759.641   2
  -6   4  34 2494.37 729.752   3
   6  -4 -33 1070.38 625.890   2
  -6   4  33 472.837 501.399   3
  -6   4  32 52124.5 3057.08   3
   6  -4 -32 52845.9 2825.94   2
  -6   4  31 918.601 648.925   3
   6  -4 -31 533.648 558.567   2
   6  -4 -30 7727.68 1060.77   2
  -6  -4  30 9099.96 892.754   3
  -6   4  30 9418.42 1267.49   3
  -6   4  29 2074.19 557.472   3
   6  -4 -29 2567.84 619.648   2
  -6  -4  29 2884.59 500.729   3
   6  -4 -28 18436.0 1572.67   2
  -6   4  28 17156.6 1628.38   3
  -6  -4  28 17373.8 1159.09   3
  -6  -4  27 1505.06 358.453   3
  -6   4  27 1298.13 505.968   3
   6  -4 -27 1258.25 483.161   2
  -6   4  26 19461.5 1683.04   3
   6  -4 -26 19673.0 1548.35   2
  -6  -4  26 19997.5 1172.72   3
  -6  -4  25 297.006 239.456   3
  -6   4  25 157.302 371.640   3
   6  -4 -25 395.672 353.842   2
  -6  -4  24 7303.04 678.529   3
   6  -4 -24 7107.63 908.587   2
  -6   4  24 7568.42 1035.57   3
   6  -4 -23-148.962 275.331   2
  -6  -4  23 251.415 191.069   3
  -6  -4  22 55417.1 1715.63   3
   6  -4 -22 55564.4 2357.28   2
   6  -4 -21 686.855 383.737   2
  -6  -4  21 373.154 227.054   3
   6  -4 -20 70555.4 2560.74   2
  -6  -4  20 72781.7 1822.63   3
   6  -4 -19 2025.81 501.974   2
   6  -4 -18 6747.95 777.976   2
   6  -4 -17 5973.79 730.945   2
   6  -4 -16 75090.5 2421.57   2
   6  -4 -15 986.060 332.978   2
  -6  -4  15 942.473 393.324   1
   6  -4 -14 44356.6 1796.38   2
  -6  -4  14 43788.3 1819.11   1
   6  -4 -13 322.402 254.453   2
  -6  -4  13 84.3808 74.6600   3
   6  -4 -12 37446.9 1585.56   2
  -6  -4  12 36277.2 909.251   3
  -6  -4  12 39301.5 1683.23   1
   6  -4 -11 4551.48 571.422   2
  -6  -4  11 5161.49 642.196   1
  -6  -4  11 3430.17 273.950   3
   6  -4 -10 246408. 3918.59   2
  -6  -4  10 245873. 4121.14   1
  -6  -4  10 244118. 2270.90   3
  -6  -4  10 244880. 3005.88   2
  -6  -4   9 1321.26 249.069   2
   6  -4  -9 996.288 305.588   2
  -6  -4   9 911.663 284.975   1
  -6  -4   9 1001.48 166.240   3
   6  -4  -8 7619.43 681.775   2
  -6  -4   8 8441.25 769.388   1
  -6  -4   8 8116.64 433.787   3
  -6  -4   8 8759.05 496.112   2
   6  -4  -7 10981.8 804.890   2
  -6  -4   7 11586.9 891.272   1
  -6  -4   7 9837.18 484.293   3
  -6  -4   7 10282.3 492.958   2
   6  -4  -6 95320.2 2330.37   2
  -6  -4   6 96096.4 2529.74   1
  -6  -4   6 97774.7 1600.95   3
   6   4  -6 93771.3 1587.71   3
  -6  -4   6 97942.7 1346.38   2
   6  -4  -5 994.576 349.970   2
   6   4  -5 1265.89 239.250   3
  -6  -4   5 1175.75 250.194   3
  -6  -4   5 980.356 144.288   2
   6  -4  -4 132706. 2673.80   2
   6   4  -4 133750. 2064.84   3
  -6  -4   4 133992. 2075.54   3
   6  -4  -3 11731.0 796.633   2
   6   4  -3 13081.3 672.769   3
  -6  -4   3 13289.7 681.899   3
   6  -4  -2 8836.42 699.541   2
   6  -4  -2 9135.57 747.064   1
   6   4  -2 8710.27 577.073   3
  -6  -4   2 9252.60 594.216   3
   6  -4  -1 4338.58 516.906   1
   6  -4  -1 4621.20 502.423   2
   6   4  -1 5069.01 463.190   3
  -6  -4   1 5132.46 471.221   3
   6   4   0 68800.3 1748.09   3
   6  -4   0 69305.4 2051.44   1
   6  -4   0 69848.6 1981.89   2
   6   4   1 18026.0 917.244   3
   6  -4   1 18866.4 1066.67   1
   6   4   2 58450.9 1738.99   3
  -6   4  -2 57640.3 1333.51   3
   6  -4   2 56753.9 1886.52   1
   6   4   3 21890.7 591.628   2
   6   4   3 20943.7 1078.61   3
  -6   4  -3 19738.1 755.362   3
   6   4   4 57558.8 1111.51   2
   6  -4   4 54105.5 1864.65   1
  -6   4  -4 60806.3 1294.84   3
   6   4   4 57086.7 1839.75   3
   6   4   5 1547.63 257.622   2
   6  -4   5 1981.65 489.342   1
  -6   4  -5 1025.39 216.095   3
   6   4   5 1668.48 454.675   3
   6   4   6 139867. 2113.74   2
   6  -4   6 144132. 3145.75   1
   6   4   6 146043. 3113.06   3
  -6   4  -6 143431. 1957.52   3
   6   4   7 1777.88 288.699   2
   6  -4   7 899.515 386.418   1
  -6   4  -7 1678.65 234.353   3
   6   4   7 2140.38 509.787   3
   6   4   8 5424.30 479.505   2
   6   4   8 6144.94 696.489   3
  -6   4  -8 5614.73 407.478   3
  -6   4  -9 2167.45 271.300   3
   6   4   9 2300.00 433.149   3
   6  -4  10 14520.0 705.975   3
   6   4  10 15098.7 1123.42   3
  -6   4 -10 15454.9 707.905   3
   6   4  11 8374.68 902.028   3
   6  -4  11 7809.99 549.392   3
  -6   4 -11 7336.95 521.708   3
   6  -4  12 118433. 2136.64   3
   6   4  12 122727. 3346.24   3
  -6   4 -12 117179. 2129.71   3
   6  -4  13 1652.87 304.692   3
  -6   4 -13 1240.36 259.223   3
   6  -4  14 4644.60 455.805   3
   6   4  14 4908.95 738.005   3
   6  -4  15 4740.45 481.488   3
   6   4  15 4749.54 763.357   3
   6   4  16 47317.6 2302.80   3
   6  -4  16 45848.7 1529.71   3
   6  -4  17 2048.06 409.454   3
   6   4  17 3292.77 824.475   3
   6  -4  18 45613.9 1626.50   3
   6   4  18 46471.5 2379.28   3
   6  -4  19 2928.96 450.944   3
   6   4  19 3095.47 719.495   3
   6  -4  20 181.355 219.122   3
   6   4  20 448.084 393.270   3
   6   4  21 8567.14 1159.24   3
   6  -4  21 7572.96 757.947   3
   6   4  22 67242.8 3065.96   3
   6  -4  22 63803.6 2164.30   3
   6  -4  23 2545.62 531.609   3
   6   4  23 3377.52 892.557   3
   6  -4  24 23681.5 1394.10   3
   6   4  24 25496.1 1978.73   3
   6  -4  25 3226.75 561.044   3
   6   4  25 4726.19 924.368   3
   6  -4  26 12579.9 1079.30   3
   6   4  26 14952.3 1608.78   3
   6   4  27 1703.92 685.476   3
   6   4  28 44276.1 2816.88   3
   6   4  29 3347.13 960.913   3
   6   4  30 2594.10 708.706   3
   6   4  31 81.6916 396.823   3
   6   4  32 13808.6 1705.49   3
   6   4  33 3591.15 991.671   3
   6   4  34 15568.0 1883.54   3
   6   4  35 2418.45 848.888   3
   6   4  36 998.823 554.910   3
   6   4  37-397.388 602.766   3
  -6   6  38 21591.2 2336.61   3
  -6   6  37-218.918 596.922   3
  -6   6  36 20889.7 2221.87   3
   6  -6 -36 19409.4 1918.00   2
   6  -6 -35-6.71178 358.808   2
  -6   6  35-476.455 546.927   3
  -6   6  34 4539.13 1058.55   3
   6  -6 -34 4925.83 981.632   2
  -6   6  33 1079.82 566.585   3
   6  -6 -33 1339.69 606.171   2
   6  -6 -32 33237.4 2328.27   2
  -6   6  32 33939.3 2651.03   3
  -6   6  31 2181.23 879.569   3
   6  -6 -31 857.721 543.019   2
   6  -6 -30 4675.76 884.932   2
  -6   6  30 5135.11 952.746   3
   6  -6 -29 552.046 395.964   2
  -6   6  29-222.439 494.784   3
  -6   6  28 16897.7 1746.81   3
   6  -6 -28 16607.0 1539.60   2
   6  -6 -27 1472.09 539.107   2
  -6   6  27 1317.35 640.534   3
  -6   6  26 25827.3 2081.82   3
   6  -6 -26 22511.9 1714.27   2
   6  -6 -25 575.172 333.858   2
  -6   6  25 128.064 308.550   3
   6  -6 -24 1500.86 514.563   2
  -6   6  24 1492.11 527.263   3
  -6   6  23 12418.9 1354.85   3
   6  -6 -23 11769.4 1181.20   2
  -6   6  22 26470.5 1959.73   3
   6  -6 -22 25591.0 1684.51   2
   6  -6 -21 497.172 364.893   2
  -6   6  21 447.523 404.292   3
  -6   6  20 11506.8 1265.75   3
   6  -6 -20 13402.3 1182.39   2
   6  -6 -19 1074.16 426.611   2
  -6   6  19-115.012 378.726   3
   6  -6 -18 798.738 357.930   2
  -6   6  18 84.1770 397.160   3
  -6  -6  17 1459.21 553.575   1
   6  -6 -17 510.637 354.143   2
  -6  -6  16 65043.8 2689.83   1
   6  -6 -16 68042.5 2478.86   2
  -6  -6  15 6682.85 923.212   1
   6  -6 -15 5326.65 709.686   2
  -6  -6  14 64943.0 2627.28   1
   6  -6 -14 63072.3 2300.88   2
  -6  -6  13 4520.89 709.615   1
   6  -6 -13 2835.87 539.982   2
  -6  -6  12 13175.5 1170.69   1
   6  -6 -12 11411.7 954.909   2
  -6  -6  11 1080.08 455.279   1
   6  -6 -11 371.221 306.476   2
  -6  -6  10 123075. 3568.71   1
   6  -6 -10 117667. 3010.42   2
  -6  -6   9 1655.91 515.090   1
   6  -6  -9 1325.71 390.636   2
  -6  -6   9 1312.04 263.157   2
  -6  -6   8 33858.8 1889.13   1
   6  -6  -8 31675.1 1530.42   2
  -6  -6   8 30956.5 966.409   2
  -6  -6   7 247.172 286.099   1
   6  -6  -7 443.106 182.443   2
  -6  -6   7 730.561 146.661   2
   6  -6  -6 47416.6 1866.38   2
  -6  -6   6 46870.1 1029.47   2
  -6  -6   6 51241.0 2282.24   1
   6   6  -6 47620.5 1190.71   3
  -6  -6   6 48149.8 1000.53   2
   6  -6  -5 3424.32 551.710   2
  -6  -6   5 2651.47 221.937   2
   6   6  -5 2752.51 340.776   3
  -6  -6   5 2515.68 213.416   2
  -6  -6   4 109085. 1111.98   2
   6  -6  -4 116589. 2848.62   2
   6   6  -4 112868. 2114.24   3
  -6  -6   4 113633. 1101.81   2
   6  -6  -3 914.614 300.948   2
   6   6  -3 851.508 231.438   3
   6  -6  -2 2634.17 421.958   2
   6  -6  -2 2348.63 484.953   1
   6   6  -2 2593.75 361.888   3
   6  -6  -1 1631.77 370.768   2
   6  -6  -1 2497.07 509.358   1
   6   6  -1 2203.10 392.489   3
   6  -6   0 91613.3 2555.10   2
   6  -6   0 93393.1 2949.66   1
   6   6   0 88561.7 2227.72   3
   6  -6   1 2205.63 565.853   1
   6  -6   1 1689.03 404.290   2
   6   6   1 2555.17 464.579   3
   6  -6   2 30509.3 1734.19   1
   6  -6   2 30723.2 1517.44   2
   6   6   2 31406.8 1421.88   3
   6   6   3 2067.63 384.806   3
  -6   6  -3 1737.49 243.403   3
   6  -6   4 5709.02 757.247   1
   6   6   4 5391.95 639.985   3
  -6   6  -4 5654.50 396.689   3
   6  -6   5 2510.23 582.697   1
  -6   6  -5 1894.19 224.060   3
   6   6   5 2598.97 488.871   3
   6   6   6 49594.3 1205.52   2
  -6   6  -6 51208.6 1011.96   3
   6  -6   7 527.807 500.816   1
   6   6   7 591.644 177.493   2
   6  -6   8 20733.1 1488.99   1
   6   6   8 19847.8 1352.69   3
  -6   6  -8 17780.6 478.817   3
   6  -6   9 4253.96 711.021   1
   6   6   9 1639.12 422.848   3
   6  -6  10 23771.5 1612.26   1
   6   6  10 24515.7 1581.91   3
   6   6  11 1565.32 517.022   3
   6   6  12 36944.7 2041.16   3
   6   6  13 9158.43 1051.89   3
   6   6  14 5941.28 878.659   3
   6   6  15 5411.23 888.091   3
   6   6  16 16576.6 1508.65   3
   6   6  17 3350.31 858.388   3
   6   6  18 37880.8 2314.70   3
   6   6  19 3354.40 744.777   3
   6   6  20 980.212 487.279   3
   6   6  21 2223.69 731.620   3
   6   6  22 51874.6 2945.37   3
   6   6  23 4338.95 1033.03   3
   6   6  24 14524.7 1637.87   3
   6   6  25 375.655 478.841   3
   6   6  26 9814.58 1389.03   3
   6   6  27 3358.78 1005.40   3
   6   6  28 51630.0 3247.33   3
   6   6  29 5041.26 1119.03   3
   6   6  30 3459.83 943.594   3
   6   6  31 2654.31 886.517   3
   6   6  32 10149.0 1554.60   3
   6   6  33 1606.12 823.041   3
  -6   8  34 333.100 489.440   3
  -6   8  33 444.755 570.316   3
   6  -8 -33 1135.64 583.878   2
   6  -8 -32 21180.1 1915.89   2
  -6   8  32 24528.3 2385.19   3
  -6   8  31 518.870 524.375   3
   6  -8 -31 941.790 586.850   2
   6  -8 -30 5042.67 936.855   2
  -6   8  30 5409.05 1191.52   3
   6  -8 -29 1678.25 595.071   2
  -6   8  29 1278.45 560.388   3
   6  -8 -28 10879.0 1304.05   2
  -6   8  28 9835.14 1429.97   3
  -6   8  27 2677.28 853.821   3
   6  -8 -27 2337.33 699.184   2
   6  -8 -26 17489.7 1577.88   2
  -6   8  26 17246.9 1837.37   3
   6  -8 -25 2860.19 624.642   2
  -6   8  25 3167.86 849.966   3
   6  -8 -24 96.6823 284.318   2
  -6   8  24 451.724 383.114   3
   6  -8 -23 2623.82 644.151   2
  -6   8  23 2830.90 756.899   3
  -6   8  22 19483.1 1825.61   3
   6  -8 -22 21183.6 1613.09   2
   6  -8 -21 506.412 425.051   2
  -6   8  21 1021.11 528.829   3
  -6  -8  20 14217.8 1530.68   1
  -6   8  20 12689.7 1400.15   3
   6  -8 -20 12674.4 1238.48   2
  -6  -8  19 1872.61 620.324   1
   6  -8 -19 589.955 341.396   2
  -6   8  19 896.373 439.609   3
  -6  -8  18 3150.21 805.810   1
   6  -8 -18 2364.02 557.380   2
  -6   8  18 2072.42 556.597   3
  -6  -8  17 2734.23 743.443   1
   6  -8 -17 2327.01 577.995   2
  -6   8  17 2559.34 633.849   3
  -6  -8  16 27322.3 2021.67   1
   6  -8 -16 28530.4 1716.04   2
  -6   8  16 26215.0 1875.66   3
  -6  -8  15 1738.00 654.998   1
   6  -8 -15 1705.71 489.050   2
  -6   8  15 2157.01 608.148   3
  -6  -8  14 26803.9 1990.35   1
   6  -8 -14 26629.8 1632.50   2
  -6   8  14 26351.7 1787.51   3
   6  -8 -13 992.359 380.388   2
  -6   8  13 839.697 400.932   3
  -6  -8  12 4739.77 847.386   1
   6  -8 -12 3895.92 619.460   2
  -6   8  12 3146.22 604.373   3
  -6  -8  11 794.877 546.367   1
   6  -8 -11 1390.67 453.047   2
  -6   8  11 906.014 420.062   3
  -6  -8  10 70241.5 3214.10   1
   6  -8 -10 70560.4 2522.41   2
  -6   8  10 67692.5 2592.32   3
  -6  -8   9 2747.54 711.740   1
   6  -8  -9 1084.32 400.051   2
  -6   8   9 1949.31 550.743   3
  -6  -8   8 8150.04 1099.36   1
   6  -8  -8 7155.94 803.315   2
  -6   8   8 7931.65 871.506   3
  -6  -8   7 1873.98 556.619   1
   6  -8  -7 1740.27 380.569   2
  -6   8   7 2454.27 483.312   3
  -6  -8   6 27077.5 1988.59   1
   6  -8  -6 25880.8 1501.75   2
  -6   8   6 23859.3 1389.68   3
  -6  -8   5 3202.23 745.523   1
   6  -8  -5 3993.23 634.855   2
  -6   8   5 3059.90 554.772   3
   6  -8  -4 51032.2 2604.04   1
   6  -8  -4 51145.6 2096.90   2
  -6   8   4 46765.8 1821.76   3
   6  -8  -3 1356.94 541.241   1
   6  -8  -3 746.632 345.124   2
  -6   8   3 699.548 299.495   3
   6  -8  -2-118.242 472.281   1
   6  -8  -2-87.4745 290.602   2
   6   8  -2 228.171 140.210   3
  -6   8   2 102.961 164.346   3
   6  -8  -1 7614.86 830.782   2
   6   8  -1 7888.43 710.457   3
   6  -8  -1 9543.79 1180.57   1
   6  -8   0 41892.6 1943.54   2
   6  -8   0 41890.0 2383.51   1
   6   8   0 42072.2 1680.97   3
   6  -8   1 773.750 481.597   1
   6  -8   1 1387.47 464.218   2
   6   8   1 1800.64 476.814   3
   6  -8   2 27174.7 1582.67   2
   6  -8   2 25563.9 1859.97   1
   6   8   2 27719.2 1474.81   3
   6  -8   3 1210.12 426.771   1
   6  -8   3 562.854 209.724   2
   6   8   3 816.972 291.011   3
   6  -8   4 9347.59 1141.28   1
   6  -8   4 9437.89 967.154   2
   6   8   4 8767.26 885.265   3
   6  -8   5 3662.71 781.900   1
   6  -8   5 2570.06 550.821   2
   6   8   5 2531.39 547.292   3
   6  -8   6 37510.7 1970.48   2
   6  -8   6 34757.7 2196.89   1
   6   8   6 36485.6 1890.12   3
   6  -8   7 2080.84 745.822   1
   6   8   7 2079.18 535.707   3
   6  -8   8 19494.2 1658.82   1
   6   8   8 20386.3 1479.66   3
   6  -8   9 11895.7 1320.78   1
   6   8   9 6740.41 890.257   3
   6  -8  10 11909.6 1336.85   1
   6   8  10 14264.2 1313.07   3
   6  -8  11 2125.26 769.624   1
   6   8  11 3191.18 766.688   3
   6  -8  12 40641.9 2458.09   1
   6   8  12 46891.6 2463.43   3
   6   8  13 6245.22 978.640   3
   6   8  14 3068.19 699.298   3
   6   8  15 445.816 327.096   3
   6   8  16 29206.5 2139.17   3
   6   8  17 2283.11 765.047   3
   6   8  18 25028.3 2038.70   3
   6   8  19 2853.68 800.761   3
   6   8  20-194.864 451.801   3
   6   8  21 2105.80 813.696   3
   6   8  22 23642.8 2128.06   3
   6   8  23 2750.20 850.496   3
   6   8  24 7501.51 1262.84   3
   6   8  25 368.510 391.281   3
   6   8  26 1984.09 747.437   3
   6   8  27 1352.28 711.553   3
   6   8  28 16372.4 1972.56   3
   6   8  29 1622.93 734.847   3
  -6  10  29 159.734 389.919   3
  -6  10  28 2612.28 933.627   3
  -6  10  27 1655.42 777.290   3
  -6  10  26 15560.8 1854.84   3
  -6  10  25-202.448 399.760   3
  -6  10  24-262.950 498.580   3
  -6  10  23 2543.59 796.320   3
  -6  10  22 20459.1 1965.49   3
  -6  10  21 919.981 617.378   3
  -6 -10  20 22708.3 2175.39   1
  -6  10  20 24331.4 2071.06   3
  -6 -10  19 6248.39 1223.02   1
  -6  10  19 3079.05 781.587   3
  -6 -10  18 354.686 552.280   1
  -6  10  18 406.555 454.620   3
  -6 -10  17 2583.35 954.219   1
  -6  10  17 1080.12 464.273   3
  -6 -10  16 22876.4 2142.47   1
  -6 -10  15 3791.56 994.320   1
  -6 -10  14 8354.62 1309.65   1
  -6 -10  13 5246.94 1073.50   1
  -6 -10  12 6830.22 1180.54   1
  -6 -10  11 154.093 393.184   1
  -6 -10  10 14857.3 1696.39   1
  -6 -10   9 950.093 633.042   1
  -6 -10   8 427.749 434.940   1
  -6 -10   7 1371.04 600.576   1
   6 -10  -7 759.362 487.791   1
   6 -10  -6 11122.5 1432.04   1
  -6 -10   6 12063.2 1524.62   1
  -6 -10   5 1526.34 750.561   1
   6 -10  -5 1439.43 749.357   1
  -6 -10   4 18456.9 1896.51   1
   6 -10  -4 17927.9 1807.80   1
   6 -10  -3 456.597 423.862   1
  -6 -10   3 644.075 558.178   1
  -6 -10   2 433.906 328.106   1
   6 -10  -2 379.951 322.635   1
  -6 -10   1 572.621 375.474   1
   6 -10  -1 1557.43 612.077   1
   6 -10   0 14136.3 1616.32   1
   6 -10   1 507.290 546.584   1
   6 -10   2 18387.9 1825.64   1
   6 -10   3 4090.47 942.509   1
   6 -10   4 575.729 442.081   1
   6 -10   5 3748.93 922.624   1
   6 -10   6 27666.0 2249.37   1
   6 -10   7 2564.94 847.011   1
   6 -10   8 11148.2 1464.25   1
   6 -10   9 7243.70 1205.66   1
   6 -10  10 10569.9 1478.69   1
   6 -10  11 1362.38 757.789   1
   6 -10  12 16726.4 1834.82   1
   6 -10  13 5267.54 1094.13   1
   6  10  14 1056.94 493.605   3
   6  10  15 436.603 395.817   3
   6  10  16 14646.2 1612.98   3
   6  10  17 1818.66 708.750   3
   6  10  18 8104.64 1264.74   3
   6  10  19 1749.64 633.350   3
   6  10  20 584.982 468.989   3
   6  10  21 1324.41 685.470   3
   6  10  22 9569.19 1445.76   3
   6  10  23 440.206 530.644   3
   6  10  24 2792.55 857.099   3
   6 -12 -13 612.184 586.807   1
   6 -12 -12 1251.12 750.046   1
   6 -12 -11 2063.43 936.735   1
   6 -12 -10 4957.21 1100.02   1
   6 -12  -9-536.313 610.206   1
   6 -12  -8 525.694 379.164   1
   6 -12  -7 1666.61 803.484   1
  -6 -12   6 6097.81 1280.32   1
   6 -12  -6 5515.10 1144.77   1
  -6 -12   5 972.195 785.106   1
   6 -12  -5 1403.22 786.731   1
   6 -12  -4 10932.7 1616.29   1
  -6 -12   4 11037.1 1667.34   1
   6 -12  -3 2532.80 815.611   1
  -6 -12   3 3826.84 1092.79   1
   6 -12  -2 253.557 450.403   1
  -6 -12   2-165.594 426.045   1
   6 -12  -1 1845.78 700.585   1
  -6 -12   1 1269.44 664.520   1
  -6 -12   0 8681.81 1547.92   1
   6 -12   0 10308.9 1568.48   1
   6 -12   1 2270.71 1024.48   1
  -6 -12  -1 2345.77 1105.33   1
   6 -12   2 11342.7 1673.65   1
   6 -12   3 1924.27 757.339   1
   6 -12   4 1366.30 696.501   1
   6 -12   5 1718.99 765.783   1
  -7  -1  45 507.930 510.058   3
  -7   1  45 328.954 553.040   3
  -7  -1  44 5562.52 1074.43   3
  -7   1  44 6479.68 1222.31   3
  -7  -1  43 677.456 438.988   3
  -7   1  43-578.714 600.398   3
  -7  -1  42 4679.39 985.358   3
  -7   1  42 5354.15 1131.47   3
  -7  -1  41 510.914 438.417   3
  -7   1  41 209.370 414.965   3
  -7  -1  40 25242.5 2083.11   3
  -7   1  40 24779.4 2212.57   3
  -7  -1  39 678.146 483.629   3
  -7   1  39 413.982 473.336   3
  -7  -1  38 3520.84 805.945   3
  -7   1  38 3794.88 905.514   3
  -7  -1  37 1527.81 564.067   3
  -7   1  37 502.189 355.474   3
  -7  -1  36 6180.77 999.183   3
  -7   1  36 5785.89 1015.71   3
  -7  -1  35 251.810 407.865   3
  -7   1  35 174.130 429.018   3
  -7  -1  34 34990.7 2210.19   3
  -7   1  34 35537.4 2362.51   3
  -7  -1  33 391.341 434.538   3
  -7   1  33 441.332 409.644   3
   7  -1 -32 4323.43 829.718   2
  -7   1  32 5196.93 914.541   3
  -7  -1  32 4906.04 834.591   3
   7  -1 -31 609.405 384.300   2
  -7  -1  31-46.7142 277.950   3
  -7   1  31-204.707 389.206   3
  -7  -1  30 24007.3 1679.66   3
  -7   1  30 23891.4 1811.59   3
   7  -1 -30 23899.1 1806.52   2
   7  -1 -29 332.209 471.645   2
  -7  -1  29 343.036 388.158   3
  -7   1  29 144.050 386.606   3
   7  -1 -28 41728.2 2258.48   2
  -7  -1  28 40706.7 2100.26   3
   7  -1 -27 10123.1 1127.38   2
   7  -1 -26 5194.20 802.255   2
   7   1 -25 634.727 417.292   2
   7  -1 -25 1471.32 555.336   2
   7  -1 -24 190285. 4427.65   2
   7   1 -24 187846. 4407.92   2
   7  -1 -23 705.776 415.663   2
   7   1 -23 184.571 371.142   2
   7  -1 -22 82998.2 2797.47   2
   7   1 -22 85336.5 2796.14   2
   7   1 -21 5360.42 722.672   2
   7  -1 -21 4027.19 614.128   2
   7   1 -20 23289.2 1404.71   2
   7  -1 -20 22730.3 1399.51   2
   7   1 -19 5341.71 679.660   2
   7  -1 -19 6003.44 702.487   2
   7   1 -18 224340. 4026.12   2
   7  -1 -18 224970. 4123.05   2
   7  -1 -17 716.981 352.123   2
   7   1 -17 609.324 278.293   2
   7  -1 -16 28673.4 1401.42   2
   7   1 -16 29008.4 1371.56   2
   7  -1 -15 33263.8 1456.26   2
   7   1 -15 32374.1 1380.15   2
   7  -1 -14 53843.5 1819.40   2
   7   1 -14 57570.7 1786.34   2
   7   1 -13 2656.28 333.470   1
   7  -1 -13 2284.60 376.264   2
   7   1 -13 2227.36 352.175   2
   7   1 -12 70716.5 1566.85   1
   7  -1 -12 71480.2 1946.29   2
   7   1 -12 72378.0 1853.84   2
   7  -1 -11 880.443 250.122   2
   7   1 -11 941.966 223.897   2
   7   1 -11 1129.51 195.809   1
  -7  -1  10 1661.65 264.845   2
   7   1 -10 1358.84 249.513   2
   7  -1 -10 1389.93 279.559   2
   7   1 -10 1218.45 203.021   1
  -7  -1   9 10801.4 628.560   2
   7   1  -9 12244.0 658.235   2
   7  -1  -9 11933.5 736.884   2
   7   1  -9 10700.0 529.859   1
   7  -1  -8 70847.2 1734.11   2
  -7  -1   8 69758.7 1515.17   2
   7   1  -8 69638.2 1502.21   2
  -7  -1   8 74986.7 1289.25   1
   7   1  -8 70757.7 1295.75   1
  -7   1   7 16346.1 813.339   2
   7  -1  -7 15538.8 796.504   2
   7   1  -7 15419.3 669.191   2
  -7  -1   7 16029.6 691.053   2
  -7  -1   7 15740.5 567.904   1
   7   1  -6 356974. 3057.81   2
  -7  -1   6 364894. 3105.59   2
   7  -1  -6 357016. 3707.28   2
  -7   1   6 362839. 3748.37   2
  -7  -1   6 358207. 2624.57   1
   7   1  -5 2396.08 243.882   2
  -7  -1   5 2123.06 237.718   2
  -7  -1   5 2101.29 272.119   3
   7  -1  -5 2548.15 317.307   2
  -7   1   5 2238.79 290.527   2
  -7  -1   4 46271.4 1001.02   2
   7   1  -4 46574.1 1005.05   2
   7  -1  -4 44892.4 1252.16   2
  -7  -1   4 46050.2 1190.23   3
  -7   1   4 45451.4 1279.46   2
   7  -1  -4 45015.1 692.739   1
   7   1  -3 95371.4 1403.67   2
  -7  -1   3 100312. 1431.96   2
   7  -1  -3 100835. 1100.63   1
   7  -1  -3 95116.2 1832.45   2
  -7  -1   3 100244. 1773.23   3
   7   1  -3 96696.4 1733.02   3
  -7   1   2 191316. 1729.84   1
   7  -1  -2 188249. 2582.42   2
   7   1  -2 193570. 1976.67   2
   7   1  -2 193286. 2473.31   3
  -7   1   1 186.841 98.9751   1
  -7  -1   1 462.504 169.044   3
   7   1  -1 337.642 173.667   3
  -7   1   1 680.079 186.396   3
  -7   1   0 29330.0 795.738   1
  -7  -1   0 31474.4 1039.25   3
   7   1   0 30025.5 1021.42   3
  -7   1   0 31016.7 992.395   3
  -7  -1  -1 28183.6 1020.63   3
   7   1   1 28242.0 1020.20   3
  -7   1  -1 28669.6 971.763   3
   7  -1   1 28060.6 969.748   3
   7  -1   2 98952.1 1827.45   3
   7   1   2 97032.6 1940.44   3
  -7  -1  -2 102135. 1996.90   3
  -7   1  -2 98975.1 1821.62   3
  -7   1  -3 14067.5 700.493   3
   7   1   3 13086.3 740.046   3
   7  -1   3 14384.7 715.053   3
  -7   1  -4 168897. 2480.56   3
   7   1   4 164907. 2700.24   3
   7  -1   4 167335. 2500.15   3
   7   1   5 732.593 227.354   3
  -7   1  -5 628.470 192.929   3
   7  -1   5 519.032 194.612   3
   7  -1   6 10298.1 649.967   3
   7   1   6 9506.57 683.172   3
  -7   1  -6 9692.45 636.681   3
   7   1   7 5841.19 563.381   3
   7  -1   7 6665.50 547.943   3
   7  -1   8 133438. 2488.03   3
   7   1   8 132474. 2754.63   3
   7  -1   9 1911.45 406.979   3
   7   1   9 2603.13 542.396   3
   7   1  10 116341. 2732.94   3
   7  -1  10 116996. 2492.30   3
   7   1  11 15699.6 1039.03   3
   7  -1  11 15189.0 936.795   3
   7  -1  12 3323.24 433.766   3
   7   1  12 2861.35 465.095   3
   7  -1  13 1291.49 397.425   3
   7   1  13 1913.00 550.048   3
   7  -1  14 174709. 3422.10   3
   7   1  14 177800. 3752.59   3
   7   1  15 4668.69 829.105   3
   7  -1  15 5057.29 720.606   3
   7   1  16 76654.8 2619.07   3
   7  -1  16 72769.8 2349.13   3
   7  -1  17 14415.6 1096.30   3
   7   1  17 15855.3 1236.56   3
   7  -1  18 35396.9 1724.11   3
   7   1  18 35579.5 1868.80   3
   7   1  19 10987.5 1126.40   3
   7  -1  19 9451.33 969.777   3
   7   1  20 64410.8 2611.64   3
   7  -1  20 64377.2 2430.01   3
   7  -1  21 3922.56 731.391   3
   7   1  21 4603.68 805.180   3
   7  -1  22 1803.53 437.227   3
   7   1  22 2553.57 588.347   3
   7  -1  23 514.528 223.527   3
   7   1  23 397.683 372.872   3
   7  -1  24 11117.0 1135.57   3
   7   1  24 10976.0 1200.73   3
   7  -1  25 1267.65 510.188   3
   7   1  25 1723.94 615.909   3
   7  -1  26 15989.6 1390.86   3
   7   1  26 16454.9 1524.60   3
   7  -1  27 1072.86 447.390   3
   7   1  27 1318.84 518.105   3
   7  -1  28 1111.19 383.173   3
   7   1  28 1242.85 485.048   3
   7  -1  29 1945.53 602.390   3
   7   1  29 1909.10 683.365   3
   7  -1  30 14632.1 1459.80   3
   7   1  30 14289.6 1533.01   3
   7  -1  31 3043.35 787.079   3
   7   1  31 3603.73 887.979   3
   7   1  32 10246.8 1344.51   3
   7  -1  32 9014.78 1214.94   3
   7  -1  33-65.1338 372.715   3
   7   1  33-123.797 405.648   3
   7  -1  34 13.5198 348.629   3
   7   1  34 697.500 452.810   3
   7  -1  35 791.057 533.057   3
   7   1  35 886.559 649.464   3
   7   1  36 22930.4 2153.51   3
   7  -1  36 21453.2 1975.44   3
   7   1  37 1998.59 829.230   3
   7  -1  37 917.529 578.859   3
   7  -1  38 9371.45 1349.23   3
   7   1  38 9617.04 1459.06   3
   7  -1  39 733.881 520.521   3
   7   1  39-23.2175 447.267   3
   7   1  40 2883.49 904.920   3
   7  -1  40 3881.39 944.424   3
  -7   3  43 609.700 534.637   3
  -7   3  42 755.270 553.400   3
  -7   3  41 1011.05 642.880   3
  -7   3  40 17451.0 1982.68   3
  -7   3  39-158.000 446.971   3
  -7   3  38 6585.03 1216.70   3
  -7   3  37 856.363 494.175   3
   7  -3 -36 8437.98 1245.37   2
  -7   3  36 8880.95 1330.09   3
  -7  -3  36 9766.16 1132.07   3
  -7  -3  35 445.268 342.541   3
   7  -3 -35 382.670 535.620   2
  -7   3  35 48.4952 437.545   3
  -7   3  34 37094.7 2598.71   3
  -7  -3  34 34450.5 2013.90   3
   7  -3 -34 37809.4 2486.71   2
  -7  -3  33 3289.81 669.836   3
   7  -3 -33 3157.12 807.132   2
  -7   3  33 2478.45 785.079   3
  -7   3  32 842.868 475.918   3
   7  -3 -32 987.172 427.936   2
  -7  -3  32 679.150 375.490   3
  -7  -3  31 1052.81 345.446   3
  -7   3  31 794.594 418.624   3
   7  -3 -31 1191.14 622.810   2
  -7  -3  30 51411.6 2246.52   3
   7  -3 -30 52803.0 2685.76   2
  -7   3  30 48507.3 2756.00   3
   7  -3 -29 1432.43 556.254   2
  -7  -3  29 2445.06 590.184   3
  -7   3  29 2942.49 762.352   3
   7  -3 -28 39911.9 2260.84   2
  -7  -3  28 39037.2 1867.78   3
  -7   3  28 38584.4 2373.93   3
  -7  -3  27 1239.49 391.687   3
   7  -3 -27 1433.89 543.506   2
   7  -3 -26 537.789 339.684   2
  -7  -3  26 148.251 191.385   3
   7  -3 -25 109.311 304.421   2
  -7  -3  25-144.566 188.986   3
   7  -3 -24 68401.0 2707.72   2
   7  -3 -23 1562.64 495.775   2
   7  -3 -22 51598.2 2247.09   2
   7  -3 -21 1510.54 467.720   2
   7  -3 -20 15619.9 1206.49   2
   7  -3 -19 1177.96 390.516   2
   7  -3 -18 103661. 2926.14   2
   7  -3 -17-75.6021 173.628   2
   7  -3 -16 853.590 323.237   2
   7  -3 -15 1618.56 390.816   2
   7  -3 -14 130143. 3007.67   2
  -7  -3  14 129755. 2785.84   1
   7  -3 -13 14202.5 983.292   2
  -7  -3  13 16066.1 984.845   1
   7  -3 -12 219247. 3730.91   2
  -7  -3  12 217358. 3477.64   1
  -7  -3  11 781.547 276.484   2
   7  -3 -11 821.608 317.571   2
  -7  -3  11 1649.07 331.785   1
   7  -3 -10 2661.27 419.648   2
  -7  -3  10 2699.87 316.415   2
  -7  -3  10 2547.33 292.705   3
  -7  -3  10 3242.47 415.687   1
  -7  -3   9 4986.43 401.531   2
   7  -3  -9 5181.08 566.642   2
  -7  -3   9 4845.48 385.083   3
  -7  -3   9 5198.41 523.255   1
  -7  -3   8 124490. 1826.73   2
   7  -3  -8 127432. 2635.30   2
  -7  -3   8 129428. 1945.28   3
  -7  -3   8 128693. 2555.20   1
  -7  -3   7 859.925 170.810   2
   7  -3  -7 650.340 250.417   2
  -7  -3   7 783.623 170.310   3
  -7  -3   7 1255.70 279.549   1
   7  -3  -6 43331.9 1505.26   2
  -7  -3   6 44214.8 888.724   2
  -7  -3   6 42506.6 1135.49   3
   7  -3  -5 10883.0 748.846   2
  -7  -3   5 10747.5 384.681   2
  -7  -3   5 11235.1 598.395   3
   7   3  -5 10497.7 578.957   3
   7  -3  -4 750.925 197.073   2
  -7  -3   4 1330.38 222.326   3
   7   3  -4 1151.52 216.813   3
   7  -3  -3 55.3052 108.201   1
   7  -3  -3-84.6720 143.345   2
   7   3  -3 237.885 126.671   3
  -7  -3   3 300.092 165.023   3
   7  -3  -2 173370. 2966.07   2
   7  -3  -2 172528. 2721.86   1
  -7  -3   2 173392. 2549.36   3
   7   3  -2 169925. 2519.65   3
   7  -3  -1 9261.42 654.171   1
   7  -3  -1 10212.8 732.513   2
   7   3  -1 10069.9 655.693   3
  -7  -3   1 10504.8 670.294   3
   7  -3   0 167395. 2717.78   1
   7   3   0 164665. 2653.01   3
   7   3   1 374.749 164.161   3
  -7   3  -1 194.163 110.199   3
   7  -3   2 119905. 2384.29   1
   7   3   2 125569. 2470.60   3
   7   3   2 124583. 1375.39   2
   7  -3   3 5567.79 570.920   1
  -7   3  -3 4720.13 443.702   3
   7   3   3 5586.68 625.940   3
   7   3   3 5452.01 367.490   2
  -7   3  -4 225210. 2737.97   3
   7   3   4 225895. 3539.01   3
   7   3   4 222025. 2371.06   2
  -7   3  -5 439.340 189.906   3
   7   3   5 717.107 284.343   3
  -7   3  -6 2827.30 325.839   3
   7  -3   6 2998.19 337.678   3
   7   3   6 2995.61 330.186   2
   7   3   6 2295.92 397.703   3
   7   3   7 3497.37 558.222   3
   7  -3   7 3310.76 367.095   3
  -7   3  -7 3163.55 355.443   3
   7   3   7 3619.37 402.854   2
   7   3   8 149730. 3240.05   3
  -7   3  -8 150202. 2414.51   3
   7  -3   8 150660. 2431.88   3
   7  -3   9 1970.49 354.342   3
   7   3   9 2576.38 539.421   3
  -7   3  -9 1430.43 310.011   3
   7  -3  10 58414.4 1615.79   3
   7   3  10 58477.6 2149.09   3
   7  -3  11 1465.20 281.052   3
   7   3  11 2273.13 512.632   3
   7  -3  12 1137.97 260.495   3
   7   3  12 1365.09 417.589   3
   7   3  13 7468.58 883.484   3
   7  -3  13 6734.58 620.605   3
   7   3  14 72583.5 2645.45   3
   7  -3  14 75139.5 2041.14   3
   7  -3  15 1957.86 429.202   3
   7   3  15 4109.73 750.559   3
   7  -3  16 25231.4 1256.90   3
   7   3  16 26783.5 1676.56   3
   7  -3  17 372.225 231.291   3
   7   3  17 344.975 250.347   3
   7  -3  18 7127.73 712.648   3
   7   3  18 5941.76 872.842   3
   7  -3  19 4067.09 596.449   3
   7   3  19 4302.70 798.215   3
   7  -3  20 50181.2 1974.28   3
   7   3  20 53291.3 2575.42   3
   7  -3  21 6080.73 755.607   3
   7   3  21 6179.86 1000.34   3
   7  -3  22 7912.26 846.446   3
   7   3  22 8790.15 1125.03   3
   7  -3  23 3100.50 559.559   3
   7   3  23 2492.52 693.362   3
   7   3  24 28853.1 2056.33   3
   7  -3  24 28932.3 1664.67   3
   7  -3  25 1912.71 549.768   3
   7   3  25 3271.86 856.492   3
   7  -3  26 33548.8 1865.76   3
   7   3  26 34143.6 2319.90   3
   7  -3  27 882.486 422.474   3
   7   3  27 1475.27 615.623   3
   7  -3  28-182.552 309.788   3
   7   3  28 449.101 439.559   3
   7  -3  29 237.886 259.944   3
   7   3  29 996.431 562.699   3
   7  -3  30 19532.6 1565.77   3
   7   3  30 18729.6 1873.92   3
   7  -3  31 1889.40 591.760   3
   7   3  31 2569.49 831.738   3
   7   3  32 7361.54 1233.39   3
   7   3  33 2306.33 786.204   3
   7   3  34 1899.29 651.889   3
   7   3  35 553.939 582.911   3
   7   3  36 18326.0 2035.03   3
   7   3  37 3319.14 992.946   3
   7   3  38 1632.41 695.810   3
  -7   5  40 20830.8 2302.22   3
  -7   5  39 1047.02 682.114   3
  -7   5  38 6108.97 1223.20   3
   7  -5 -37 1689.55 670.244   2
  -7   5  37 1379.94 634.176   3
   7  -5 -36 15061.7 1676.41   2
  -7   5  36 15394.1 1840.33   3
  -7   5  35-120.972 486.073   3
   7  -5 -35 878.395 615.488   2
  -7   5  34 34464.7 2680.70   3
   7  -5 -34 31228.5 2320.31   2
  -7   5  33 1880.67 754.767   3
   7  -5 -33 365.094 351.648   2
   7  -5 -32 193.047 359.615   2
  -7   5  32 127.514 394.748   3
   7  -5 -31 1362.37 567.952   2
  -7   5  31 611.808 411.705   3
   7  -5 -30 36415.5 2304.12   2
  -7   5  30 38070.7 2611.54   3
  -7   5  29 75.4980 324.714   3
   7  -5 -29 525.835 491.361   2
  -7   5  28 20443.1 1850.96   3
   7  -5 -28 22591.7 1772.96   2
  -7   5  27 1965.16 608.414   3
   7  -5 -27 1749.72 537.082   2
   7  -5 -26-248.499 355.510   2
  -7   5  26-372.540 495.450   3
   7  -5 -25-47.9472 243.022   2
  -7   5  25-552.505 465.597   3
   7  -5 -24 36455.9 2040.89   2
  -7   5  24 39403.5 2360.75   3
   7  -5 -23 2487.19 587.775   2
  -7  -5  23 2503.80 362.546   3
   7  -5 -22 37185.8 1996.62   2
  -7  -5  22 38781.8 1252.88   3
   7  -5 -21 743.502 412.988   2
  -7  -5  21 109.619 143.900   3
  -7  -5  20 9291.69 568.175   3
   7  -5 -20 9541.24 985.864   2
   7  -5 -19 7051.96 853.882   2
  -7  -5  19 5655.37 422.994   3
   7  -5 -18 47326.7 2089.30   2
  -7  -5  18 44760.0 1126.94   3
   7  -5 -17 4825.28 699.021   2
  -7  -5  17 5038.75 377.938   3
   7  -5 -16 6364.96 742.487   2
  -7  -5  16 6675.89 395.779   3
  -7  -5  16 7360.18 844.492   1
   7  -5 -15 10549.9 946.956   2
  -7  -5  15 10172.5 467.935   3
  -7  -5  15 12587.3 1098.20   1
   7  -5 -14 48750.8 1992.87   2
  -7  -5  14 47606.0 981.217   3
  -7  -5  14 52356.3 2153.90   1
   7  -5 -13 591.713 335.288   2
  -7  -5  13 973.569 159.295   3
   7  -5 -12 114783. 2985.50   2
  -7  -5  12 110050. 1482.15   3
   7  -5 -11 3144.66 517.352   2
  -7  -5  11 3945.07 614.593   1
  -7  -5  11 2831.15 246.062   3
  -7  -5  10 944.928 196.111   2
   7  -5 -10 787.589 285.034   2
  -7  -5  10 859.133 154.366   3
   7  -5  -9 2227.30 426.489   2
  -7  -5   9 2831.25 486.322   1
  -7  -5   9 2560.14 260.720   3
  -7  -5   9 2860.03 308.078   2
   7  -5  -8 111674. 2764.40   2
  -7  -5   8 107623. 1723.38   3
  -7  -5   8 109989. 1680.12   2
  -7  -5   7 1848.06 519.056   1
  -7  -5   7 1182.28 183.327   2
   7  -5  -7 1626.07 409.534   2
  -7  -5   7 1553.40 259.287   3
   7  -5  -6 83277.5 2353.63   2
  -7  -5   6 83668.5 1115.51   2
   7   5  -6 83646.6 1668.68   3
  -7  -5   6 83176.2 1668.83   3
   7  -5  -5 3226.93 455.788   2
   7   5  -5 2820.71 337.965   3
  -7  -5   5 3054.03 352.309   3
   7  -5  -4 23834.1 1254.87   2
   7   5  -4 23593.2 977.832   3
  -7  -5   4 22723.3 948.688   3
   7   5  -3 876.065 272.048   3
   7  -5  -3 376.368 242.907   1
   7  -5  -3 532.530 260.862   2
   7   5  -2 176592. 2872.68   3
   7  -5  -2 169577. 3610.04   1
   7  -5  -2 173468. 3405.46   2
   7   5  -1 1849.87 368.859   3
   7  -5  -1 1758.31 450.811   1
   7  -5  -1 1349.38 354.572   2
   7   5   0 25347.9 1160.60   3
   7  -5   0 25695.0 1402.66   1
   7  -5   0 23503.7 1298.08   2
   7   5   1 296.107 171.299   3
   7  -5   1-43.2446 239.994   2
   7  -5   1-137.768 217.800   1
  -7   5  -2 26777.9 992.024   3
   7   5   2 26206.8 1268.44   3
   7  -5   2 27558.0 1473.64   1
  -7   5  -3 241.831 146.173   3
   7   5   3 537.116 315.518   3
   7  -5   3 370.831 303.583   1
   7   5   4 55843.6 1000.62   2
   7   5   4 60199.2 2055.62   3
  -7   5  -4 59591.9 1390.52   3
   7  -5   4 61327.1 2217.68   1
   7   5   5 886.523 167.624   2
   7   5   5 1047.67 317.119   3
   7   5   6 1270.89 202.750   2
   7  -5   6 1168.44 373.763   1
  -7   5  -6 945.677 182.250   3
   7   5   6 1155.69 319.582   3
   7   5   7 9060.75 576.637   2
  -7   5  -7 9455.10 525.200   3
   7   5   7 9658.66 918.700   3
   7   5   8 39457.2 1286.78   2
   7  -5   8 37838.6 1850.05   1
   7   5   8 41199.7 1888.14   3
  -7   5  -8 41938.3 1116.01   3
   7   5   9 1507.88 515.455   3
  -7   5  -9 825.073 201.430   3
   7   5  10 56311.9 2307.39   3
  -7   5 -10 53799.3 1292.19   3
  -7   5 -11 668.829 175.936   3
   7   5  11 1630.92 459.146   3
  -7   5 -12 343.108 126.159   3
   7   5  12 477.152 356.493   3
   7   5  13 881.216 454.162   3
   7   5  14 36738.7 2042.70   3
   7  -5  15 788.658 234.819   3
   7   5  15 1323.23 561.487   3
   7  -5  16 13231.8 779.256   3
   7   5  16 14117.8 1346.09   3
   7  -5  17 1666.43 305.088   3
   7   5  17 2069.57 604.135   3
   7  -5  18 14822.6 887.366   3
   7   5  18 15364.0 1453.40   3
   7   5  19 8265.07 1214.77   3
   7  -5  19 4542.84 548.226   3
   7   5  20 69130.6 3151.53   3
   7   5  21 2428.79 739.050   3
   7   5  22 11002.8 1335.74   3
   7   5  23 1456.76 613.788   3
   7   5  24 24083.0 2027.52   3
   7   5  25 3628.57 1014.40   3
   7   5  26 37292.5 2603.69   3
   7   5  27 2154.08 825.050   3
   7   5  28 1000.62 612.891   3
   7   5  29 2973.94 884.038   3
   7   5  30 27006.6 2402.42   3
   7   5  31 2269.50 885.021   3
   7   5  32 5048.91 1082.30   3
   7   5  33 957.101 694.159   3
   7   5  34 3572.91 939.188   3
   7   5  35-174.909 574.796   3
   7  -7 -37 587.952 587.104   2
  -7   7  36 6098.08 1301.58   3
   7  -7 -36 4937.25 1031.13   2
   7  -7 -35 1091.20 588.901   2
  -7   7  35 2316.04 895.096   3
   7  -7 -34 17145.8 1763.03   2
  -7   7  34 20143.2 2190.57   3
  -7   7  33 1022.10 670.442   3
   7  -7 -33 1926.71 717.425   2
   7  -7 -32 153.401 365.455   2
  -7   7  32 89.6686 404.054   3
   7  -7 -31 1103.03 501.527   2
  -7   7  31 1363.71 608.308   3
  -7   7  30 17904.8 1917.21   3
   7  -7 -30 18660.3 1722.06   2
  -7   7  29 2195.75 782.865   3
   7  -7 -29 1086.40 647.642   2
  -7   7  28 23671.2 2140.72   3
   7  -7 -28 22760.9 1836.83   2
  -7   7  27 561.681 451.092   3
   7  -7 -27 1005.56 493.592   2
   7  -7 -26 256.427 263.723   2
  -7   7  26 510.868 372.439   3
   7  -7 -25 3661.76 736.988   2
  -7   7  25 1688.93 603.863   3
  -7   7  24 21879.7 1925.88   3
   7  -7 -24 22387.9 1706.65   2
   7  -7 -23 584.262 420.843   2
  -7   7  23 612.070 385.417   3
   7  -7 -22 17179.1 1439.97   2
  -7   7  22 13778.9 1453.86   3
   7  -7 -21 3194.09 641.776   2
  -7   7  21 2586.95 639.611   3
  -7  -7  20 7766.77 1064.57   1
  -7   7  20 7225.47 991.245   3
   7  -7 -20 7089.04 917.264   2
  -7  -7  19 2491.58 718.976   1
   7  -7 -19 2202.95 553.151   2
  -7   7  19 864.103 395.686   3
  -7  -7  18 45711.9 2459.76   1
   7  -7 -18 47896.0 2238.17   2
  -7   7  18 48903.3 2551.86   3
  -7  -7  17 2081.42 617.134   1
   7  -7 -17 1065.77 442.979   2
  -7   7  17 966.206 532.904   3
  -7  -7  16 8539.44 1077.19   1
   7  -7 -16 7926.24 895.315   2
  -7   7  16 8173.67 1014.42   3
   7  -7 -15 2644.23 561.909   2
  -7  -7  15 5970.40 918.379   1
   7  -7 -14 30863.2 1706.79   2
  -7  -7  14 30660.1 1988.15   1
   7  -7 -13 1075.61 413.708   2
  -7  -7  13 994.778 491.296   1
   7  -7 -12 45722.9 2041.40   2
  -7  -7  12 45800.7 2398.61   1
   7  -7 -11 12142.8 1037.73   2
  -7  -7  11 15238.2 1379.20   1
   7  -7 -10 2504.20 497.656   2
  -7  -7  10 2568.39 596.541   1
   7  -7  -9 2791.74 549.305   2
  -7  -7   9 3867.97 794.513   1
   7  -7  -8 89710.3 2758.71   2
  -7  -7   8 85593.7 1503.65   2
   7  -7  -7 2090.70 481.715   2
  -7  -7   7 2047.74 212.201   2
  -7  -7   7 2427.36 710.358   1
   7  -7  -6 46860.5 1979.62   2
   7   7  -6 47113.1 1312.17   3
  -7  -7   6 48989.0 2458.42   1
   7  -7  -5 1250.86 389.591   2
   7   7  -5 1383.36 261.992   3
   7  -7  -4 7123.33 782.177   2
   7   7  -4 6494.17 560.293   3
   7  -7  -4 7394.94 925.465   1
   7   7  -3 1858.03 334.837   3
   7  -7  -3 2792.60 697.525   1
   7  -7  -3 1727.69 429.038   2
   7  -7  -2 86658.9 2682.94   2
   7  -7  -2 90907.2 3178.82   1
   7   7  -2 88526.1 2243.25   3
   7  -7  -1 562.247 375.626   2
   7  -7  -1 875.837 474.056   1
   7   7  -1 1507.48 355.331   3
   7  -7   0 10765.7 961.259   2
   7  -7   0 10290.9 1098.28   1
   7   7   0 12330.5 909.111   3
   7  -7   1 1753.90 389.006   2
   7   7   1 2573.80 441.798   3
   7  -7   2 20671.6 1522.91   1
   7  -7   2 21159.5 1378.66   2
   7   7   2 20013.5 1236.59   3
   7  -7   3 1029.90 445.339   2
   7  -7   3 798.330 479.683   1
   7   7   3 1292.07 451.544   3
   7  -7   4 52963.3 2268.20   2
   7  -7   4 59251.7 2626.84   1
   7   7   4 58790.6 2215.10   3
   7  -7   5 1308.05 538.566   1
   7   7   5 792.301 348.958   3
   7  -7   6 6013.47 877.287   1
   7   7   6 6938.29 814.254   3
   7  -7   7 21765.0 1629.09   1
   7   7   7 14062.6 1183.29   3
   7  -7   8 6821.32 974.475   1
   7   7   8 6065.61 824.889   3
   7  -7   9 9043.71 1096.26   1
   7   7   9 10729.3 1095.31   3
   7  -7  10 11998.2 1258.76   1
   7   7  10 15035.0 1313.05   3
   7   7  11 5722.54 851.884   3
   7   7  12 7415.74 977.265   3
   7   7  13 2540.62 697.947   3
   7   7  14 48429.9 2536.50   3
   7   7  15 3733.14 834.155   3
   7   7  16 34563.3 2233.00   3
   7   7  17 671.167 452.119   3
   7   7  18 4166.84 851.549   3
   7   7  19 1732.12 721.963   3
   7   7  20 41951.8 2649.01   3
   7   7  21 3898.83 962.050   3
   7   7  22 7199.81 1191.07   3
   7   7  23 575.697 529.827   3
   7   7  24 18372.0 1901.30   3
   7   7  25 3746.30 1001.54   3
   7   7  26 24580.3 2254.42   3
   7   7  27 2533.50 910.742   3
   7   7  28-33.4910 492.955   3
   7   7  29 543.311 496.185   3
   7   7  30 16274.0 1981.29   3
   7   7  31 1879.35 907.358   3
  -7   9  31 1011.09 601.726   3
  -7   9  30 9373.94 1502.82   3
  -7   9  29 3596.45 1025.16   3
  -7   9  28 10949.7 1567.47   3
  -7   9  27 248.345 354.542   3
  -7   9  26 406.397 519.020   3
  -7   9  25 3232.21 858.048   3
  -7   9  24 18948.3 1919.45   3
  -7   9  23 798.325 506.883   3
  -7   9  22 9240.68 1305.10   3
  -7  -9  21 3501.69 845.193   1
  -7   9  21 700.132 381.431   3
  -7  -9  20 5213.47 1050.08   1
  -7   9  20 5601.78 971.677   3
  -7  -9  19 3534.14 993.023   1
  -7   9  19 1882.66 711.915   3
  -7  -9  18 36423.0 2529.20   1
   7  -9 -18 37721.4 2109.67   2
  -7   9  18 37380.6 2396.41   3
  -7  -9  17 2619.93 863.702   1
   7  -9 -17 2508.65 669.072   2
  -7   9  17 1824.92 658.709   3
  -7  -9  16 7814.73 1246.36   1
   7  -9 -16 7693.83 971.987   2
  -7   9  16 9095.28 1162.72   3
  -7  -9  15 2491.42 747.051   1
   7  -9 -15 2404.26 573.835   2
  -7   9  15 1197.61 444.832   3
  -7  -9  14 13467.2 1544.51   1
   7  -9 -14 14630.2 1258.08   2
  -7   9  14 13134.8 1318.05   3
  -7  -9  13 1477.54 686.293   1
   7  -9 -13 825.201 363.275   2
  -7   9  13 714.507 434.405   3
  -7  -9  12 18080.2 1755.26   1
   7  -9 -12 15640.6 1305.86   2
  -7   9  12 15034.3 1354.26   3
  -7  -9  11 4240.09 905.206   1
   7  -9 -11 2868.02 569.088   2
  -7   9  11 2887.25 610.879   3
  -7  -9  10 376.382 340.585   1
   7  -9 -10 1213.20 465.957   2
  -7  -9   9 3121.73 797.699   1
   7  -9  -9 2056.88 483.983   2
  -7   9   9 2319.16 550.907   3
   7  -9  -8 38813.7 1976.52   2
  -7  -9   8 38169.6 2528.43   1
   7  -9  -7 946.429 409.622   2
   7  -9  -7 2013.28 679.869   1
  -7  -9   7 2655.43 953.610   1
   7  -9  -6 17968.0 1342.84   2
   7  -9  -6 17995.5 1682.58   1
  -7  -9   6 20569.1 1833.61   1
   7  -9  -5 2513.28 486.105   2
  -7  -9   5 4605.94 942.943   1
   7  -9  -5 3958.38 785.042   1
   7  -9  -4 4428.29 668.979   2
  -7  -9   4 4247.48 873.033   1
   7  -9  -4 4052.63 830.961   1
   7  -9  -3 1082.46 399.516   2
  -7  -9   3 1575.03 621.031   1
   7  -9  -3 1984.96 666.235   1
   7  -9  -2 39493.3 2002.69   2
   7  -9  -2 43635.5 2609.29   1
   7  -9  -1 1121.88 523.780   1
   7  -9  -1 193.201 272.471   2
   7  -9   0 11315.5 1083.89   2
   7  -9   0 11528.0 1342.50   1
   7  -9   1 84.6054 200.693   2
   7  -9   1 961.531 515.198   1
   7  -9   2 4960.60 748.487   2
   7  -9   2 4614.87 893.892   1
   7  -9   3 3729.75 878.571   1
   7  -9   3 2603.20 587.656   2
   7  -9   4 22468.9 1878.27   1
   7  -9   4 22594.8 1591.95   2
   7  -9   5 779.023 561.489   1
   7  -9   5 686.467 361.491   2
   7   9   5 943.904 353.163   3
   7  -9   6 403.567 276.474   2
   7  -9   6 636.587 471.758   1
   7   9   6 530.182 278.522   3
   7  -9   7 7986.53 977.630   2
   7   9   7 7787.02 954.999   3
   7  -9   8 15810.1 1610.32   1
   7  -9   8 17005.7 1458.88   2
   7   9   8 13623.0 1306.29   3
   7  -9   9 1419.92 549.332   2
   7  -9   9 1775.53 748.337   1
   7   9   9 1609.58 575.279   3
   7  -9  10 27001.7 2133.34   1
   7   9  10 28469.9 1937.27   3
   7  -9  11 8776.99 1240.90   1
   7   9  11 6411.41 972.742   3
   7  -9  12 1245.00 660.603   1
   7   9  12 270.700 275.455   3
   7   9  13 1671.09 640.851   3
   7   9  14 22929.1 1912.01   3
   7   9  15 2809.65 794.944   3
   7   9  16 11413.6 1393.37   3
   7   9  17 2770.70 767.911   3
   7   9  18 9273.14 1308.17   3
   7   9  19 3245.80 908.116   3
   7   9  20 28053.8 2337.42   3
   7   9  21 6007.27 1186.22   3
   7   9  22 3162.48 915.595   3
   7   9  23 170.825 548.250   3
   7   9  24 8302.54 1384.21   3
   7   9  25 1259.77 759.209   3
   7   9  26 11827.7 1682.48   3
  -7 -11  20 6706.47 1323.85   1
  -7 -11  19 3002.16 1034.24   1
  -7 -11  18 20638.1 2164.50   1
  -7 -11  17 2301.53 873.410   1
  -7 -11  16 2589.93 870.266   1
  -7 -11  15 3484.17 962.664   1
  -7 -11  14 12156.8 1658.32   1
  -7 -11  13 2940.11 974.438   1
  -7 -11  12 8948.05 1436.53   1
   7 -11 -11 481.668 413.663   1
  -7 -11  11 1596.28 753.753   1
   7 -11 -10-770.845 655.012   1
  -7 -11  10-300.524 413.031   1
  -7 -11   9 1216.72 655.045   1
   7 -11  -9 364.965 405.149   1
  -7 -11   8 10583.8 1593.10   1
   7 -11  -8 12687.1 1627.47   1
  -7 -11   7 822.212 791.563   1
   7 -11  -7 700.600 556.476   1
  -7 -11   6 5448.77 1132.39   1
   7 -11  -6 4484.03 1007.05   1
   7 -11  -5 2257.96 733.492   1
  -7 -11   5 2812.50 921.131   1
  -7 -11   4 451.520 498.090   1
   7 -11  -4 187.803 487.803   1
   7 -11  -3 1060.59 638.044   1
  -7 -11   3 1775.06 668.159   1
  -7 -11   2 12361.5 1728.42   1
   7 -11  -2 15921.7 1799.15   1
   7 -11  -1 806.589 592.353   1
  -7 -11   1 968.036 854.926   1
   7 -11   0 5477.37 1077.93   1
  -7 -11   0 5560.32 1108.18   1
   7 -11   1 5378.79 1108.71   1
   7 -11   2 2577.97 784.849   1
   7 -11   3 2307.76 801.227   1
   7 -11   4 15744.0 1814.52   1
   7 -11   5 1089.11 607.979   1
   7 -11   6 2364.71 783.963   1
   7 -11   7 3822.68 1018.76   1
   7 -11   8 11922.6 1596.04   1
   7 -11   9 1405.03 823.308   1
   7 -11  10 13821.6 1759.67   1
   7 -11  11 5480.06 1192.39   1
   7 -11  12 2037.24 873.396   1
  -8   0  46 3842.53 1009.74   3
  -8   0  45-226.165 371.876   3
  -8   0  44 6341.11 1209.35   3
  -8   0  43-208.225 413.893   3
  -8   0  42 14235.1 1701.90   3
  -8   0  41 16.9365 424.147   3
  -8   0  40 390.076 485.001   3
  -8   0  39-2.43065 333.037   3
  -8   0  38 11384.4 1435.10   3
  -8   0  37 309.629 419.763   3
  -8   0  36 27454.5 2099.70   3
  -8   0  35-107.965 422.468   3
  -8   0  34 205.244 316.756   3
  -8   0  33 124.645 408.049   3
  -8   0  32 44471.0 2485.57   3
   8   0 -31 1187.95 607.200   2
  -8   0  31 82.5805 361.800   3
   8   0 -30 14405.0 1415.96   2
   8   0 -29 423.066 387.811   2
   8   0 -28 10099.6 1119.90   2
   8   0 -27 110.304 535.969   2
   8   0 -26 181465. 4508.91   2
   8   0 -25 564.203 566.203   2
   8   0 -24 28418.1 1710.69   2
   8   0 -23-23.0246 215.840   2
   8   0 -22 66729.5 2488.92   2
   8   0 -21 307.228 310.510   2
   8   0 -20 72347.6 2451.01   2
   8   0 -19 32.7001 198.402   2
   8   0 -18 374.407 277.085   2
   8   0 -17-120.834 165.239   2
   8   0 -16 184926. 3481.57   2
   8   0 -15 109.956 215.883   2
   8   0 -14 49733.9 1696.93   2
   8   0 -13 595.343 273.920   2
   8   0 -12 20464.7 1027.76   2
   8   0 -11 920.529 275.311   2
   8   0 -10 168946. 2753.38   2
   8   0  -9 293.975 152.315   2
  -8   0   9 274.328 146.167   2
   8   0  -8 63608.2 1573.67   2
  -8   0   8 64014.0 1603.73   2
  -8   0   7 51.9241 106.928   2
   8   0  -7 103.249 108.298   2
   8   0  -6 161445. 2383.96   2
  -8   0   6 170195. 2436.18   2
   8   0  -5 471.825 209.103   2
  -8   0   5 562.373 176.198   2
   8   0  -4 284905. 3007.11   2
  -8   0   4 295088. 3086.62   2
   8   0  -3 186.758 132.607   2
  -8   0   3 672.907 192.508   3
   8   0  -2 246502. 2793.36   2
  -8   0   2 250164. 2988.18   3
   8   0  -2 241809. 2966.83   3
  -8   0   1 389.166 170.453   3
   8   0  -1 339.687 194.377   3
  -8   0   0 189029. 2659.58   3
   8   0   0 183154. 2633.46   3
   8   0   1-15.3333 127.178   3
  -8   0  -1 141.355 95.4413   3
   8   0   2 30638.2 1111.49   3
  -8   0  -2 33677.9 1160.20   3
   8   0   3-35.9660 120.868   3
   8   0   4 221.038 158.908   3
   8   0   5 138.951 147.562   3
   8   0   6 343545. 4118.58   3
   8   0   7 2595.64 476.708   3
   8   0   8 70900.0 1977.41   3
   8   0   9 57.4158 195.537   3
   8   0  10 101362. 2520.11   3
   8   0  11 3386.33 662.819   3
   8   0  12 317388. 4689.94   3
   8   0  13 3821.06 652.807   3
   8   0  14 1319.64 339.711   3
   8   0  15 387.341 298.707   3
   8   0  16 50923.5 2067.23   3
   8   0  17 1916.57 570.985   3
   8   0  18 51973.7 2207.12   3
   8   0  19 680.504 354.477   3
   8   0  20 16197.0 1295.73   3
   8   0  21 1083.17 497.050   3
   8   0  22 41620.9 2157.14   3
   8   0  23 2097.77 619.323   3
   8   0  24 3486.54 682.992   3
   8   0  25-94.5479 324.252   3
   8   0  26 12384.3 1258.95   3
   8   0  27 641.829 420.678   3
   8   0  28 10631.1 1244.16   3
   8   0  29 1036.98 540.541   3
   8   0  30 1421.51 509.093   3
   8   0  31-90.2068 340.714   3
   8   0  32 15846.6 1634.13   3
   8   0  33 1550.10 626.393   3
   8   0  34 24172.7 2105.02   3
   8   0  35 1562.49 727.758   3
   8   0  36 2613.00 773.132   3
   8   0  37-610.126 549.241   3
   8   0  38 12131.8 1624.34   3
   8   0  39 924.753 602.385   3
   8   0  40 12108.7 1649.44   3
  -8   2  44 3970.42 1056.68   3
  -8   2  43 1371.65 584.186   3
  -8   2  42 17909.7 2030.39   3
  -8  -2  41 463.144 443.862   3
  -8   2  41 676.669 584.460   3
  -8  -2  40 281.419 306.833   3
  -8   2  40-70.5184 423.012   3
  -8  -2  39 1446.80 600.082   3
  -8   2  39 731.678 500.759   3
  -8   2  38 21400.3 2033.35   3
  -8  -2  38 19201.8 1713.91   3
  -8  -2  37 625.614 438.310   3
  -8   2  37 945.600 548.567   3
  -8   2  36 23968.6 2116.91   3
  -8  -2  36 25848.8 1897.46   3
   8  -2 -35 1898.95 668.815   2
  -8  -2  35 1840.67 583.080   3
  -8   2  35 2312.96 696.875   3
   8  -2 -34 282.107 398.725   2
  -8  -2  34 330.308 330.096   3
  -8   2  34-283.503 474.580   3
   8  -2 -33 711.911 464.095   2
  -8  -2  33 56.3646 244.943   3
  -8   2  33-62.2429 331.779   3
   8  -2 -32 35382.6 2291.75   2
  -8  -2  32 37570.1 2106.81   3
  -8   2  32 36920.7 2405.88   3
  -8  -2  31 605.885 424.423   3
  -8   2  31 554.947 486.353   3
   8  -2 -31 184.768 460.735   2
   8  -2 -30 42014.2 2391.77   2
  -8  -2  30 43301.4 2175.34   3
   8  -2 -29 1215.86 570.178   2
  -8  -2  29 1352.54 418.325   3
   8  -2 -28 16206.3 1432.01   2
   8  -2 -27 736.969 387.991   2
   8  -2 -26 63222.1 2678.11   2
   8  -2 -25 2307.37 528.728   2
   8  -2 -24 5531.00 777.284   2
   8  -2 -23 1527.84 455.056   2
   8  -2 -22 49572.1 2196.42   2
   8   2 -22 49384.4 2140.33   2
   8  -2 -21 103.667 274.250   2
   8   2 -21 448.307 338.270   2
   8  -2 -20 97351.9 2943.35   2
   8   2 -20 99321.6 2873.76   2
   8  -2 -19 1637.73 432.399   2
   8   2 -19 1833.35 429.947   2
   8  -2 -18 1101.54 339.942   2
   8   2 -18 706.091 282.579   2
   8  -2 -17 3257.33 555.159   2
   8   2 -17 2948.49 481.208   2
   8  -2 -16 120171. 2944.95   2
   8   2 -16 119631. 2746.85   2
   8  -2 -15 7192.85 720.170   2
   8   2 -15 7881.86 692.605   2
   8  -2 -14 39321.6 1623.76   2
   8   2 -14 39906.1 1467.10   2
   8  -2 -13 189.990 195.654   2
   8   2 -13-22.0415 131.305   2
   8  -2 -12 18682.3 1063.48   2
   8   2 -12 18153.4 914.504   2
  -8  -2  11 16427.8 816.980   1
   8  -2 -11 17547.3 1027.08   2
   8   2 -11 15142.4 804.855   2
  -8  -2  10 133803. 2261.19   1
  -8  -2  10 131512. 2230.09   2
   8  -2 -10 130777. 2706.50   2
   8   2 -10 128412. 2192.86   2
  -8  -2   9 4184.67 398.300   1
   8  -2  -9 4650.45 526.130   2
  -8  -2   9 5046.99 427.784   2
   8   2  -9 4632.32 403.110   2
  -8  -2   8 162026. 2213.41   2
   8  -2  -8 163407. 2896.99   2
  -8  -2   8 156732. 2389.77   1
  -8  -2   8 165170. 2441.80   3
   8   2  -8 155886. 2165.26   2
  -8  -2   7 391.308 112.771   2
   8  -2  -7 421.940 176.283   2
   8   2  -7 671.496 160.951   2
  -8  -2   7 420.909 129.549   3
  -8  -2   7 580.460 154.730   1
   8  -2  -6 35738.4 1318.62   2
  -8  -2   6 36162.5 913.804   2
   8   2  -6 34864.8 889.509   2
  -8  -2   6 36069.2 1129.39   3
   8  -2  -5 86533.4 2027.15   2
  -8  -2   5 83942.6 1308.24   2
   8   2  -5 83501.0 1302.75   2
  -8  -2   5 85170.0 1736.85   3
   8   2  -5 83995.6 1721.67   3
   8   2  -4 200027. 1871.96   2
   8   2  -4 191711. 2656.67   3
  -8  -2   4 204088. 2717.27   3
  -8  -2   4 202569. 1882.22   2
   8  -2  -4 195041. 2233.42   1
   8  -2  -4 200319. 3050.81   2
   8   2  -3 39320.4 804.787   2
   8   2  -3 38878.0 1200.58   3
  -8  -2   3 41847.8 1250.35   3
   8  -2  -3 43904.1 1078.97   1
   8  -2  -3 40475.3 1377.32   2
   8   2  -2 39712.4 793.365   2
   8  -2  -2 41798.9 1405.28   2
  -8  -2   2 41456.5 1272.16   3
   8   2  -2 39028.2 1230.48   3
   8   2  -1 80575.7 1169.86   2
  -8   2   1 78559.0 1568.76   1
   8   2  -1 78823.7 1809.18   3
   8  -2   0 203298. 2523.63   1
  -8   2   0 213430. 2686.62   1
   8   2   0 209491. 2987.02   3
  -8   2   0 219586. 2843.96   3
  -8   2  -1 27096.3 1004.59   1
   8   2   1 26216.9 1087.21   3
  -8   2  -1 25222.1 962.470   3
   8   2   2 125291. 2447.86   3
  -8   2  -2 127844. 2187.44   3
  -8   2  -3 9907.17 618.098   3
   8   2   3 10334.1 744.562   3
   8  -2   3 9823.32 632.530   3
  -8   2  -4 854.747 210.365   3
   8   2   4 865.413 232.560   3
   8  -2   4 1081.42 232.411   3
  -8   2  -5 1009.61 283.864   3
   8  -2   5 1088.85 288.861   3
   8   2   5 1258.73 374.779   3
   8   2   6 201833. 3493.60   3
   8  -2   6 205040. 2987.15   3
   8  -2   7 1911.43 380.475   3
   8   2   7 1647.78 432.344   3
   8   2   8 12405.8 914.876   3
   8  -2   8 12496.0 783.314   3
   8  -2   9 11084.3 754.380   3
   8   2   9 10269.6 866.602   3
   8  -2  10 35842.3 1381.19   3
   8   2  10 35877.3 1639.18   3
   8   2  11 3559.30 674.363   3
   8  -2  11 2783.98 455.644   3
   8  -2  12 166482. 3119.63   3
   8   2  12 163068. 3653.59   3
   8   2  13 4005.17 691.422   3
   8  -2  13 5348.89 617.070   3
   8  -2  14 44802.7 1711.89   3
   8   2  14 44313.6 2014.79   3
   8  -2  15 549.760 318.576   3
   8   2  15 871.362 439.109   3
   8   2  16 70880.5 2664.79   3
   8  -2  16 73195.0 2289.43   3
   8  -2  17 2345.92 587.765   3
   8   2  17 4162.21 850.486   3
   8   2  18 59438.4 2540.26   3
   8  -2  18 58208.4 2170.30   3
   8  -2  19 1282.32 410.905   3
   8   2  19 1300.33 500.007   3
   8  -2  20 2119.43 483.069   3
   8   2  20 2800.87 624.469   3
   8  -2  21 466.544 251.644   3
   8   2  21 567.296 383.013   3
   8  -2  22 16382.6 1269.74   3
   8   2  22 16293.7 1459.50   3
   8  -2  23 3021.65 641.319   3
   8   2  23 3133.80 781.418   3
   8   2  24 24774.4 1875.89   3
   8  -2  24 24938.9 1629.13   3
   8  -2  25 316.536 338.110   3
   8   2  25 258.896 389.061   3
   8  -2  26 8959.78 1025.15   3
   8   2  26 8522.04 1164.09   3
   8  -2  27 3903.72 773.108   3
   8   2  27 4213.54 921.080   3
   8  -2  28 32959.5 2056.14   3
   8   2  28 30980.9 2251.55   3
   8  -2  29 2326.66 686.656   3
   8   2  29 2331.26 812.254   3
   8  -2  30 1706.57 533.601   3
   8   2  30 3270.85 854.258   3
   8  -2  31 1315.55 458.109   3
   8   2  31 2686.39 755.822   3
   8  -2  32 10639.9 1266.64   3
   8   2  32 8959.46 1333.26   3
   8  -2  33 1565.65 607.117   3
   8   2  33 1341.75 656.782   3
   8   2  34 11507.8 1557.52   3
   8  -2  34 12281.5 1417.70   3
   8  -2  35 2641.91 735.294   3
   8   2  35 2918.04 873.182   3
   8  -2  36 1811.11 582.430   3
   8   2  36 1283.32 563.679   3
   8   2  37 750.582 423.519   3
   8   2  38 9473.98 1501.14   3
  -8   4  41 335.759 501.105   3
  -8   4  40-159.339 593.854   3
  -8   4  39 4973.77 1153.88   3
  -8   4  38 21876.7 2201.32   3
   8  -4 -38 21208.7 2027.37   2
   8  -4 -37 3211.15 858.529   2
  -8   4  37 1294.36 639.330   3
  -8   4  36 32213.9 2574.70   3
   8  -4 -36 28116.1 2239.79   2
  -8   4  35 2059.66 762.860   3
   8  -4 -35 1023.88 484.094   2
  -8   4  34 1413.19 614.398   3
   8  -4 -34 2449.89 702.581   2
  -8   4  33 106.633 436.219   3
   8  -4 -33 503.096 497.982   2
   8  -4 -32 46361.1 2649.31   2
  -8   4  32 51041.7 3006.30   3
   8  -4 -31 657.835 571.118   2
  -8   4  31 23.2824 438.332   3
  -8  -4  30 17537.0 1237.47   3
   8  -4 -30 17583.9 1606.37   2
  -8   4  30 18208.3 1751.19   3
   8  -4 -29 674.974 439.641   2
  -8  -4  29 1202.59 368.633   3
  -8   4  29 589.137 417.328   3
  -8  -4  28 7034.20 758.476   3
   8  -4 -28 6344.18 933.611   2
  -8   4  28 7104.84 1094.24   3
   8  -4 -27 2053.95 612.710   2
  -8  -4  27 1641.02 401.260   3
  -8  -4  26 48453.0 1855.77   3
   8  -4 -26 47842.3 2420.11   2
   8  -4 -25 2103.34 556.176   2
  -8  -4  25 2652.47 472.367   3
   8  -4 -24 17981.5 1446.94   2
   8  -4 -23 578.438 368.944   2
   8  -4 -22 61571.8 2520.80   2
   8  -4 -21 403.489 296.552   2
   8  -4 -20 48570.4 2168.41   2
   8  -4 -19 2793.00 575.781   2
   8  -4 -18 3374.68 564.927   2
   8  -4 -17 3512.89 570.886   2
   8  -4 -16 59766.6 2220.82   2
  -8  -4  16 63885.6 2229.00   1
   8  -4 -15 1310.59 379.250   2
  -8  -4  15 1240.02 244.756   3
   8  -4 -14 74270.9 2422.24   2
  -8  -4  14 75440.1 1623.10   3
  -8  -4  14 69806.5 2261.94   1
   8  -4 -13 76.1670 184.123   2
  -8  -4  13 56.4300 75.6824   3
  -8  -4  13 112.370 221.517   1
   8  -4 -12 9405.98 840.700   2
  -8  -4  12 9216.48 548.514   3
  -8  -4  12 10669.9 882.763   1
  -8  -4  11 15791.8 782.024   2
   8  -4 -11 16737.2 1087.82   2
  -8  -4  11 14923.4 697.368   3
   8  -4 -10 186678. 3585.58   2
  -8  -4  10 184352. 2480.85   2
  -8  -4  10 183726. 2427.59   3
  -8  -4  10 179529. 3538.10   1
  -8  -4   9 3804.89 353.487   2
   8  -4  -9 3114.05 533.671   2
  -8  -4   9 3546.73 361.368   3
  -8  -4   9 4743.04 613.956   1
  -8  -4   8 31305.9 865.526   2
   8  -4  -8 29408.9 1382.15   2
  -8  -4   8 30748.8 1015.49   3
  -8  -4   8 30658.7 1458.28   1
  -8  -4   7 7185.65 374.280   2
   8  -4  -7 7293.25 681.896   2
  -8  -4   7 6462.01 482.676   3
  -8  -4   7 7056.85 694.592   1
  -8  -4   6 35156.3 695.767   2
   8  -4  -6 36488.2 1516.18   2
  -8  -4   6 34762.2 1137.43   3
   8   4  -6 34862.6 1134.31   3
   8   4  -5 3769.82 404.852   3
  -8  -4   5 3813.35 397.107   3
   8  -4  -5 4235.21 537.004   2
   8  -4  -4 94013.4 2419.38   2
   8   4  -4 87574.2 1903.38   3
  -8  -4   4 89696.3 1927.13   3
   8   4  -3 800.547 241.235   3
   8  -4  -3 173.548 172.660   1
   8  -4  -3 438.313 245.578   2
   8   4  -2 14476.3 820.674   3
   8  -4  -2 14381.6 958.600   2
   8  -4  -2 15008.8 941.697   1
   8   4  -1 977.458 256.406   3
   8  -4  -1 1003.15 253.281   2
   8   4   0 138518. 2713.94   3
   8  -4   0 143445. 2907.20   1
  -8   4  -1 9198.68 625.123   3
   8   4   1 9658.10 786.551   3
   8   4   2 120499. 2658.49   3
  -8   4  -2 119572. 2135.93   3
   8  -4   2 120952. 2755.45   1
   8   4   3 22013.5 613.456   2
   8   4   3 24025.1 1230.54   3
  -8   4  -3 21826.2 901.569   3
   8   4   4 4823.83 342.871   2
   8   4   4 4080.31 545.351   3
  -8   4  -4 5208.27 444.742   3
   8  -4   4 3958.65 556.427   1
   8   4   5 1241.53 219.318   2
   8   4   5 1180.09 388.141   3
  -8   4  -5 951.888 208.590   3
   8  -4   5 1896.56 465.647   1
   8   4   6 76163.5 1612.90   2
   8   4   6 80080.6 2417.34   3
  -8   4  -6 79779.9 1727.99   3
   8   4   7 540.421 210.127   2
  -8   4  -7 249.835 151.046   3
   8   4   7 253.793 279.854   3
  -8   4  -8 20585.2 906.259   3
   8   4   8 19958.4 1282.07   3
   8   4   8 19234.2 923.790   2
   8   4   9 192.603 218.099   3
  -8   4  -9 105.063 116.250   3
   8  -4  10 20479.2 962.793   3
   8   4  10 19463.3 1322.78   3
   8  -4  11 1813.66 346.299   3
   8   4  11 2269.57 649.049   3
   8  -4  12 74210.0 1900.05   3
   8   4  12 72799.8 2686.16   3
   8  -4  13 4016.12 497.952   3
   8   4  13 5548.06 835.340   3
   8  -4  14 2521.76 393.398   3
   8   4  14 2312.14 526.882   3
   8  -4  15 240.414 171.460   3
   8   4  15 274.089 292.287   3
   8  -4  16 23336.6 1191.96   3
   8   4  16 23346.2 1664.33   3
   8  -4  17 8698.69 767.877   3
   8   4  17 11081.1 1215.83   3
   8   4  18 46536.5 2429.38   3
   8  -4  18 43141.1 1711.12   3
   8  -4  19 3022.49 510.910   3
   8   4  19 4888.79 898.142   3
   8  -4  20 787.775 273.493   3
   8   4  20 1186.25 476.021   3
   8  -4  21 2467.25 508.429   3
   8   4  21 4206.26 869.057   3
   8  -4  22 56928.2 2163.19   3
   8   4  22 62619.8 3033.75   3
   8  -4  23 2158.05 584.200   3
   8   4  23 3475.56 923.530   3
   8  -4  24 19921.4 1349.56   3
   8   4  24 19206.4 1770.39   3
   8  -4  25 4518.96 689.255   3
   8   4  25 5336.59 1039.95   3
   8   4  26 4183.22 915.049   3
   8   4  27 2339.79 761.661   3
   8   4  28 30773.2 2381.48   3
   8   4  29 3404.60 927.478   3
   8   4  30 6633.50 1243.87   3
   8   4  31 992.647 559.886   3
   8   4  32 12357.0 1639.42   3
   8   4  33 2517.85 866.656   3
   8   4  34 12177.1 1698.33   3
   8   4  35 2722.98 888.859   3
   8   4  36-547.867 618.088   3
   8  -6 -39 609.764 515.912   2
   8  -6 -38 15896.4 1792.45   2
  -8   6  38 13987.4 1902.42   3
  -8   6  37 137.664 602.079   3
   8  -6 -37 665.099 542.006   2
  -8   6  36 22447.6 2295.48   3
   8  -6 -36 19750.0 1932.31   2
  -8   6  35 656.452 555.258   3
   8  -6 -35 515.343 453.491   2
  -8   6  34 308.543 509.012   3
   8  -6 -34 228.525 302.680   2
   8  -6 -33 455.549 524.052   2
  -8   6  33 214.249 576.024   3
  -8   6  32 43551.2 2970.86   3
   8  -6 -32 42539.2 2622.29   2
  -8   6  31 1409.30 757.679   3
   8  -6 -31 1147.25 582.250   2
  -8   6  30 17872.0 1837.58   3
   8  -6 -30 19560.3 1724.07   2
  -8   6  29-732.048 612.375   3
   8  -6 -29 856.754 508.459   2
  -8   6  28 24570.2 2082.19   3
   8  -6 -28 22571.9 1775.40   2
   8  -6 -27 4029.82 781.376   2
  -8   6  27 3365.40 848.815   3
   8  -6 -26 30054.8 2010.36   2
  -8   6  26 31013.7 2273.51   3
   8  -6 -25 3512.11 723.277   2
  -8   6  25 2402.81 655.657   3
   8  -6 -24 446.512 364.165   2
  -8   6  24-215.102 408.380   3
   8  -6 -23 4398.73 759.078   2
  -8   6  23 5592.21 934.692   3
   8  -6 -22 15774.3 1358.71   2
   8  -6 -21 1131.51 500.870   2
   8  -6 -20 40835.3 2112.40   2
  -8  -6  19 4551.91 769.607   1
   8  -6 -19 1703.97 482.149   2
  -8  -6  18 359.851 368.567   1
   8  -6 -18 604.915 324.824   2
  -8  -6  17 19547.8 1496.65   1
   8  -6 -17 17568.7 1332.22   2
  -8  -6  16 28813.3 1793.36   1
   8  -6 -16 32598.0 1764.31   2
  -8  -6  15 805.446 420.860   1
   8  -6 -15 635.667 382.604   2
  -8  -6  14 31704.9 1862.74   1
   8  -6 -14 32851.1 1728.49   2
  -8  -6  13 2027.92 498.683   1
   8  -6 -13 1262.48 366.573   2
  -8  -6  12 587.560 288.066   1
   8  -6 -12 706.099 295.222   2
  -8  -6  12 710.585 126.105   3
  -8  -6  11 806.668 386.197   1
  -8  -6  11 842.551 204.695   2
   8  -6 -11 669.521 326.257   2
  -8  -6  11 1097.39 190.693   3
   8  -6 -10 91416.7 2772.37   2
  -8  -6  10 86229.0 1661.86   2
  -8  -6  10 88483.1 1507.46   3
  -8  -6   9 1591.13 529.989   1
   8  -6  -9 1230.42 422.977   2
  -8  -6   9 1090.69 202.392   2
  -8  -6   9 1487.34 273.091   3
  -8  -6   8 39402.8 899.688   2
   8  -6  -8 38323.2 1761.14   2
  -8  -6   8 37867.0 1127.40   3
  -8  -6   7 327.167 76.4915   2
   8  -6  -7 510.023 250.730   2
  -8  -6   7 306.535 76.3156   2
  -8  -6   7 527.498 306.671   1
   8   6  -7 186.158 130.264   3
  -8  -6   7 394.776 182.474   3
   8   6  -6 35566.5 1209.59   3
  -8  -6   6 33810.0 1196.59   3
   8   6  -5 1352.66 315.658   3
   8  -6  -5 937.566 388.028   2
   8  -6  -4 103523. 2882.20   2
   8  -6  -4 109995. 3167.75   1
   8   6  -4 108778. 2294.31   3
   8  -6  -3 240.398 233.530   1
   8  -6  -3 351.013 232.321   2
   8   6  -3 685.353 232.494   3
   8  -6  -2-194.692 315.202   1
   8  -6  -2-341.327 280.176   2
   8   6  -2 87.8680 112.914   3
   8  -6  -1 4042.03 584.116   2
   8   6  -1 4636.12 549.618   3
   8  -6   0 85353.6 2855.82   1
   8  -6   0 84056.2 2628.96   2
   8   6   0 85069.9 2329.06   3
   8  -6   1 2495.06 577.037   1
   8  -6   1 2230.43 530.010   2
   8   6   1 2767.39 544.057   3
   8  -6   2 43465.2 2056.00   1
   8  -6   2 45064.0 1958.54   2
   8   6   2 47916.6 1852.17   3
  -8   6  -2 43262.9 1359.21   3
   8  -6   3 602.400 319.576   1
  -8   6  -3 296.445 162.952   3
   8   6   3 201.907 196.914   3
   8  -6   4 14735.7 1218.02   1
  -8   6  -4 12598.0 685.431   3
   8   6   4 14670.7 1105.87   3
   8   6   5 695.710 137.910   2
   8  -6   5 1275.02 560.859   1
  -8   6  -5 734.241 222.634   3
   8   6   5 1509.10 474.408   3
   8  -6   6 107844. 3274.32   1
   8   6   6 103072. 3021.39   3
   8  -6   7 2129.94 665.980   1
   8   6   7 2316.11 600.129   3
   8  -6   8 18664.6 1419.99   1
   8   6   8 19455.9 1378.68   3
   8   6   9 5889.52 801.901   3
   8   6  10 5527.31 792.829   3
   8   6  11 1677.47 536.272   3
   8   6  12 25053.8 1696.56   3
   8   6  13 1031.72 474.103   3
   8   6  14 6256.22 906.576   3
   8   6  15-219.457 342.208   3
   8   6  16 18520.9 1598.78   3
   8   6  17 2303.99 715.029   3
   8   6  18 26129.9 1969.41   3
   8   6  19 1168.64 515.052   3
   8   6  20 1382.71 559.025   3
   8   6  21 2005.50 715.233   3
   8   6  22 28285.5 2209.34   3
   8   6  23 3189.74 878.697   3
   8   6  24 23504.3 2096.91   3
   8   6  25 1008.10 600.214   3
   8   6  26 2666.69 836.678   3
   8   6  27 1346.77 694.674   3
   8   6  28 42187.3 3002.02   3
   8   6  29 3531.43 1010.37   3
   8   6  30 7179.46 1328.74   3
   8   6  31 1348.63 647.012   3
   8   6  32 7547.15 1406.55   3
   8  -8 -36 5362.36 1089.74   2
   8  -8 -35 1651.41 621.636   2
  -8   8  34 1619.91 662.398   3
   8  -8 -34 1807.15 612.317   2
   8  -8 -33 3491.98 886.789   2
  -8   8  33 1455.93 684.522   3
   8  -8 -32 23847.8 2044.80   2
  -8   8  32 24612.4 2408.73   3
  -8   8  31 2295.93 813.794   3
   8  -8 -31 3557.61 837.698   2
  -8   8  30 4560.81 1054.72   3
   8  -8 -30 4812.98 948.935   2
   8  -8 -29 416.532 403.083   2
  -8   8  29-667.491 606.068   3
  -8   8  28 5137.71 1058.41   3
   8  -8 -28 5730.44 973.378   2
   8  -8 -27 1793.53 651.155   2
  -8   8  27 945.500 591.981   3
  -8   8  26 28077.2 2338.23   3
   8  -8 -26 25921.2 1956.83   2
   8  -8 -25 441.868 411.432   2
  -8   8  25 1361.61 626.336   3
   8  -8 -24 1254.69 477.416   2
  -8   8  24 1278.30 568.609   3
   8  -8 -23 2081.01 595.412   2
  -8   8  23 641.005 351.042   3
  -8   8  22 17580.7 1716.76   3
   8  -8 -22 16899.6 1494.69   2
  -8  -8  21 1484.93 649.820   1
   8  -8 -21 2199.69 623.906   2
  -8   8  21 2065.44 699.751   3
  -8  -8  20 17304.9 1652.77   1
   8  -8 -20 16362.5 1417.20   2
  -8   8  20 17282.1 1629.77   3
  -8  -8  19 2614.85 688.137   1
   8  -8 -19 1124.92 491.527   2
  -8   8  19 1226.22 542.556   3
  -8  -8  18 423.006 371.407   1
   8  -8 -18 47.3168 323.593   2
  -8   8  18-42.6843 323.708   3
  -8  -8  17 4326.80 874.286   1
   8  -8 -17 2756.16 625.702   2
  -8   8  17 3222.01 744.915   3
  -8  -8  16 23278.1 1883.39   1
   8  -8 -16 25831.5 1692.48   2
  -8   8  16 23983.8 1790.40   3
  -8  -8  15 699.762 469.792   1
   8  -8 -15 658.273 404.118   2
  -8   8  15 756.607 505.121   3
  -8  -8  14 35135.0 2286.85   1
   8  -8 -14 32761.0 1878.26   2
  -8   8  14 34235.2 2048.76   3
   8  -8 -13 299.585 299.911   2
  -8   8  13 265.347 259.354   3
  -8  -8  12 1607.60 530.348   1
   8  -8 -12 2769.35 575.782   2
  -8   8  12 2129.50 509.101   3
  -8  -8  11 425.086 511.926   1
   8  -8 -11 895.447 408.606   2
  -8   8  11 495.403 396.002   3
   8  -8 -10 54499.4 2324.75   2
  -8  -8  10 55935.6 2871.34   1
   8  -8  -9 973.851 478.479   2
  -8  -8   9 2183.55 674.835   1
   8  -8  -8 16002.5 1250.17   2
  -8  -8   8 18230.2 1655.57   1
   8  -8  -7-160.252 276.191   2
  -8  -8   7-352.782 421.767   1
   8  -8  -6 31878.0 1760.55   2
  -8  -8   6 32893.8 2156.24   1
   8  -8  -6 30289.6 2014.63   1
   8  -8  -5 2765.02 592.715   2
   8  -8  -5 2424.94 714.193   1
  -8  -8   5 3610.66 853.043   1
   8  -8  -4 86607.6 2887.33   2
   8  -8  -4 87471.5 3411.24   1
   8  -8  -3 1263.37 593.104   1
   8  -8  -3 1395.84 469.935   2
   8   8  -2 345.410 157.544   3
   8  -8  -2 394.198 282.483   2
   8  -8  -2-289.019 473.379   1
   8   8  -1 4688.32 607.723   3
   8  -8  -1 6543.18 991.821   1
   8  -8  -1 4357.10 690.145   2
   8  -8   0 40111.3 1995.20   2
   8  -8   0 38810.6 2301.33   1
   8   8   0 36941.4 1677.20   3
   8  -8   1 1051.37 508.382   1
   8  -8   1 1280.41 417.667   2
   8   8   1 1927.55 504.290   3
   8  -8   2 21345.6 1493.90   2
   8  -8   2 21797.6 1721.04   1
   8   8   2 22792.0 1396.34   3
   8  -8   3 737.454 301.297   2
   8  -8   3 1231.90 463.627   1
   8   8   3 814.049 351.146   3
   8  -8   4 1237.73 391.739   2
   8  -8   4 1484.71 539.712   1
   8   8   4 1207.64 374.089   3
   8  -8   5 4306.82 724.566   2
   8  -8   5 6972.84 1017.41   1
   8   8   5 5418.11 766.314   3
   8  -8   6 23918.9 1840.50   1
   8  -8   6 26646.0 1744.35   2
   8   8   6 26006.5 1674.73   3
   8  -8   7 859.380 500.157   1
   8   8   7 1245.68 499.719   3
   8  -8   8 17012.8 1585.38   1
   8   8   8 17976.5 1442.54   3
   8  -8   9 10957.7 1265.69   1
   8   8   9 5305.80 808.802   3
   8  -8  10 9115.43 1195.28   1
   8   8  10 11303.2 1215.55   3
   8   8  11 2017.20 621.015   3
   8   8  12 30240.5 2045.61   3
   8   8  13 2157.03 623.197   3
   8   8  14 3288.26 755.065   3
   8   8  15 734.675 405.058   3
   8   8  16 10907.6 1314.98   3
   8   8  17 1940.61 744.718   3
   8   8  18 20811.0 1912.26   3
   8   8  19 4668.58 1001.81   3
   8   8  20 77.5908 454.389   3
   8   8  21 459.092 399.899   3
   8   8  22 15796.9 1787.61   3
   8   8  23 2187.70 755.951   3
   8   8  24 13061.4 1684.21   3
   8   8  25 867.650 597.316   3
   8   8  26 1029.03 658.027   3
   8   8  27 451.686 576.310   3
   8   8  28 21140.1 2270.30   3
  -8  10  29-354.956 509.880   3
  -8  10  28 1450.11 721.991   3
  -8  10  27 2098.76 734.962   3
  -8  10  26 15498.8 1861.62   3
  -8  10  25 936.000 681.077   3
  -8  10  24 2845.27 834.401   3
  -8  10  23 3181.76 856.174   3
  -8  10  22 9461.61 1376.05   3
  -8 -10  21 5082.14 1189.56   1
  -8  10  21 2902.51 841.544   3
  -8 -10  20 20172.2 2076.22   1
  -8  10  20 23567.7 2037.80   3
  -8 -10  19 4384.89 1067.49   1
  -8  10  19 189.125 404.968   3
  -8 -10  18 161.350 539.061   1
  -8  10  18 345.821 355.033   3
  -8 -10  17 2981.63 857.068   1
  -8 -10  16 30743.3 2450.97   1
  -8 -10  15 1751.83 832.423   1
  -8 -10  14 9523.15 1416.55   1
  -8 -10  13 5469.78 1052.61   1
  -8 -10  12 3897.59 908.270   1
  -8 -10  11 22.1741 405.398   1
  -8 -10  10 17790.0 1846.23   1
  -8 -10   9 2486.02 786.126   1
   8 -10  -9 985.969 523.830   1
  -8 -10   8 2014.79 633.857   1
   8 -10  -8 1983.11 635.903   1
  -8 -10   7 810.950 380.439   1
   8 -10  -7 137.294 439.274   1
   8 -10  -6 10449.2 1412.00   1
  -8 -10   6 9730.55 1484.43   1
  -8 -10   5 643.591 650.413   1
   8 -10  -5 585.561 670.280   1
  -8 -10   4 19498.1 1911.99   1
   8 -10  -4 15108.2 1671.70   1
   8 -10  -3 413.969 552.135   1
  -8 -10   3 675.664 501.574   1
   8 -10  -2 2306.85 699.855   1
  -8 -10   2 3087.16 777.160   1
   8 -10  -1 2959.38 761.909   1
   8 -10   0 8763.65 1256.19   1
   8 -10   1 3070.11 816.820   1
   8 -10   2 19094.9 1856.63   1
   8 -10   3 965.757 530.109   1
   8 -10   4 104.086 460.706   1
   8 -10   5 4273.00 938.852   1
   8 -10   6 26206.0 2189.98   1
   8 -10   7 1134.57 659.282   1
   8 -10   8 14267.5 1664.42   1
   8 -10   9 8240.24 1300.39   1
   8 -10  10 7093.85 1233.75   1
   8 -10  11 2041.16 843.066   1
   8  10  13 8184.75 1213.18   3
   8  10  14 2770.13 694.768   3
   8  10  15 2160.16 726.575   3
   8  10  16 12114.1 1523.50   3
   8  10  17 982.143 585.625   3
   8  10  18 14505.9 1695.31   3
   8  10  19 2164.68 737.006   3
   8  10  20-161.394 384.961   3
   8  10  21 1156.58 635.965   3
   8  10  22 7910.09 1395.39   3
   8  10  23 1470.70 774.883   3
   8 -12 -14 5127.89 1143.31   1
   8 -12 -13 1241.55 637.846   1
   8 -12 -12 2283.25 814.516   1
   8 -12 -11 1374.06 711.982   1
   8 -12 -10 11293.5 1654.63   1
   8 -12  -9 295.659 529.802   1
   8 -12  -8 3418.79 982.416   1
   8 -12  -7 1583.14 762.641   1
   8 -12  -6 1891.87 713.620   1
   8 -12  -5 1291.70 662.528   1
   8 -12  -4 9752.27 1536.90   1
   8 -12  -3 1170.00 713.822   1
   8 -12  -2 1109.80 593.482   1
   8 -12  -1 2938.85 953.943   1
   8 -12   0 7187.03 1332.59   1
   8 -12   1 1567.56 744.394   1
   8 -12   2 9695.20 1505.34   1
   8 -12   3 2430.65 810.259   1
   8 -12   4 1106.85 617.822   1
  -9  -1  45 1087.58 672.772   3
  -9   1  45 947.010 608.549   3
  -9  -1  44 8950.92 1367.93   3
  -9   1  44 9149.36 1478.61   3
  -9  -1  43 87.4455 402.945   3
  -9   1  43-189.805 518.633   3
  -9  -1  42 2257.70 701.174   3
  -9   1  42 2393.85 794.318   3
  -9  -1  41 508.413 442.243   3
  -9   1  41 626.289 501.834   3
  -9   1  40 21535.6 2061.19   3
  -9  -1  40 24296.9 2069.32   3
  -9  -1  39 245.398 386.425   3
  -9   1  39 21.1640 377.227   3
  -9  -1  38 4806.03 903.689   3
  -9   1  38 5089.86 981.528   3
  -9  -1  37-27.0008 346.251   3
  -9   1  37-434.504 433.386   3
  -9  -1  36 3558.53 761.335   3
  -9   1  36 2880.75 719.723   3
   9  -1 -35 765.299 508.865   2
  -9  -1  35 263.228 381.532   3
  -9   1  35 817.481 503.511   3
  -9  -1  34 30773.3 2070.25   3
  -9   1  34 32712.6 2291.41   3
   9  -1 -34 29640.5 2160.91   2
   9  -1 -33 295.404 381.041   2
  -9  -1  33 736.457 440.644   3
  -9   1  33 236.374 394.959   3
   9  -1 -32 7108.85 1057.79   2
  -9  -1  32 6677.70 936.467   3
   9  -1 -31 3131.86 717.453   2
   9  -1 -30 22595.4 1735.79   2
   9  -1 -29 267.890 405.765   2
   9   1 -29 548.106 486.385   2
   9  -1 -28 46709.6 2410.15   2
   9   1 -28 45038.0 2356.32   2
   9   1 -27 375.751 423.168   2
   9  -1 -27 473.562 445.955   2
   9  -1 -26 474.505 308.135   2
   9   1 -26 759.716 382.362   2
   9  -1 -25 5109.49 786.405   2
   9   1 -25 6530.76 873.877   2
   9   1 -24 92704.4 3048.46   2
   9  -1 -24 88370.2 3016.07   2
   9  -1 -23 101.653 298.369   2
   9   1 -23 877.714 407.734   2
   9   1 -22 70445.2 2532.06   2
   9  -1 -22 69329.1 2565.29   2
   9  -1 -21 1227.22 372.509   2
   9   1 -21 1224.35 439.305   2
   9  -1 -20 1859.43 436.669   2
   9   1 -20 2118.25 461.113   2
   9  -1 -19 1043.32 380.932   2
   9   1 -19 1124.34 350.481   2
   9  -1 -18 217159. 4102.22   2
   9   1 -18 222548. 4020.50   2
   9   1 -17 4266.33 561.578   2
   9  -1 -17 4473.18 623.676   2
   9  -1 -16 28920.4 1440.44   2
   9   1 -16 30908.2 1406.29   2
   9  -1 -15 839.895 319.690   2
   9   1 -15 1066.21 304.719   2
   9   1 -14 98754.3 1935.36   1
   9  -1 -14 100016. 2527.46   2
   9   1 -14 101904. 2375.85   2
   9   1 -13 4494.20 412.360   1
   9  -1 -13 4852.75 579.792   2
   9   1 -13 4827.34 552.617   2
   9   1 -12 192398. 3072.26   2
   9  -1 -12 193843. 3336.41   2
   9   1 -12 191788. 2454.24   1
   9   1 -11 24847.0 1055.01   2
   9  -1 -11 23081.8 1138.28   2
   9   1 -11 24729.7 834.490   1
   9   1 -10 400.454 174.713   2
   9  -1 -10 355.696 206.433   2
   9   1 -10 344.411 120.027   1
   9   1  -9 327.879 148.629   2
   9  -1  -9 205.624 163.822   2
  -9  -1   9 265.337 138.280   2
  -9  -1   9 231.674 103.397   1
  -9  -1   8 163656. 2447.53   2
   9  -1  -8 159431. 2775.83   2
   9   1  -8 160715. 2423.09   2
  -9  -1   8 164533. 1826.51   1
   9  -1  -7 508.708 198.653   2
  -9  -1   7 521.507 176.236   2
   9   1  -7 394.721 145.770   2
  -9  -1   7 446.921 108.840   1
   9   1  -6 37412.1 1085.93   2
   9  -1  -6 36821.6 1284.74   2
  -9  -1   6 37275.1 1089.91   2
  -9  -1   6 38708.4 1252.24   3
   9   1  -5 49495.3 1224.55   2
   9  -1  -5 50099.5 1484.65   2
  -9  -1   5 53400.8 1464.21   3
  -9  -1   5 51319.9 1236.99   2
   9  -1  -5 51666.4 687.567   1
   9   1  -4 246668. 2659.91   2
   9  -1  -4 244538. 3247.11   2
  -9  -1   4 253787. 2700.34   2
  -9  -1   4 251883. 3194.42   3
  -9   1   3 24524.6 618.280   1
   9  -1  -3 23396.6 1019.52   2
   9   1  -3 23348.5 820.293   2
  -9  -1   3 25068.6 1024.68   3
   9   1  -3 23682.0 1000.69   3
  -9   1   2 153556. 1693.41   1
   9  -1  -2 153435. 2602.76   2
   9   1  -2 154405. 2114.64   2
  -9  -1   2 165237. 2608.85   3
  -9   1   2 166478. 2606.29   3
   9   1  -2 157246. 2564.49   3
  -9   1   1 2036.51 226.728   1
   9   1  -1 1921.00 310.441   3
  -9   1   1 1350.79 241.712   3
   9  -1   0 103640. 2085.51   3
  -9   1   0 105080. 2071.76   3
   9   1   0 101398. 2128.95   3
   9  -1   1 2256.83 340.378   3
  -9   1  -1 2264.27 328.559   3
   9   1   1 1930.49 333.076   3
   9  -1   2 20680.7 952.155   3
   9   1   2 19542.0 983.425   3
   9  -1   3 1060.11 304.980   3
   9   1   3 967.653 313.923   3
   9  -1   4 197508. 3054.31   3
   9   1   4 195548. 3220.94   3
   9  -1   5 2104.76 391.556   3
   9   1   5 2396.74 437.414   3
   9  -1   6 65185.4 1811.46   3
   9   1   6 65162.3 1957.48   3
   9   1   7 1822.96 381.272   3
   9  -1   7 1573.81 323.056   3
   9   1   8 89507.5 2408.95   3
   9  -1   8 88363.9 2223.30   3
   9  -1   9 6569.72 675.631   3
   9   1   9 5196.06 692.600   3
   9  -1  10 121775. 2707.85   3
   9   1  10 121152. 2955.58   3
   9   1  11 1146.09 424.280   3
   9  -1  11 843.610 343.870   3
   9   1  12 7027.63 765.068   3
   9  -1  12 6725.02 668.615   3
   9   1  13 4947.90 684.097   3
   9  -1  13 5179.96 626.776   3
   9  -1  14 114942. 2927.21   3
   9   1  14 119253. 3215.40   3
   9  -1  15 7084.98 869.626   3
   9   1  15 6653.42 967.014   3
   9  -1  16 87810.6 2678.69   3
   9   1  16 87470.4 2870.27   3
   9  -1  17 560.863 327.976   3
   9   1  17 995.837 463.233   3
   9  -1  18 25402.0 1514.51   3
   9   1  18 26691.6 1670.11   3
   9  -1  19 2295.77 627.806   3
   9   1  19 3896.98 805.822   3
   9  -1  20 87281.8 2929.24   3
   9   1  20 91055.4 3189.83   3
   9  -1  21 7723.64 987.643   3
   9   1  21 8275.48 1088.27   3
   9  -1  22 101.784 235.459   3
   9   1  22 234.850 304.804   3
   9  -1  23 2448.27 547.126   3
   9   1  23 2858.33 656.733   3
   9   1  24 44560.4 2443.62   3
   9  -1  24 45209.1 2316.99   3
   9  -1  25 2208.60 694.995   3
   9   1  25 3225.11 831.484   3
   9   1  26 54569.6 2797.88   3
   9  -1  26 51433.6 2579.17   3
   9  -1  27 5300.84 882.577   3
   9   1  27 6088.69 1021.32   3
   9   1  28 866.277 474.936   3
   9  -1  28 1767.87 540.119   3
   9   1  29 1196.77 554.307   3
   9  -1  29 425.245 383.269   3
   9   1  30 21093.9 1890.10   3
   9  -1  30 23066.9 1856.68   3
   9   1  31 2176.32 795.578   3
   9  -1  31 1797.57 658.760   3
   9  -1  32 12749.9 1451.80   3
   9   1  32 13170.2 1572.32   3
   9   1  33 440.456 471.327   3
   9  -1  33 443.293 429.238   3
   9   1  34-518.599 557.793   3
   9  -1  34 69.5897 317.953   3
   9   1  35 493.567 503.226   3
   9  -1  35 381.743 425.341   3
   9   1  36 13020.1 1704.03   3
   9  -1  36 10240.5 1425.43   3
   9  -1  37 2409.26 804.788   3
   9   1  37 438.722 550.905   3
   9  -1  38 5778.36 1105.49   3
   9   1  38 6899.17 1284.28   3
   9  -1  39-137.166 376.955   3
   9   1  39-142.786 519.819   3
   9  -1  40 2298.24 779.153   3
  -9   3  43 641.336 558.381   3
  -9   3  42 323.137 468.880   3
  -9   3  41 207.400 413.437   3
  -9   3  40 21149.8 2183.71   3
  -9   3  39 213.220 362.770   3
   9  -3 -38 7205.30 1203.90   2
  -9   3  38 8009.84 1319.21   3
   9  -3 -37 1694.36 636.188   2
  -9   3  37 1996.64 752.859   3
  -9   3  36 12542.0 1566.60   3
  -9  -3  36 12996.3 1309.71   3
   9  -3 -36 12655.5 1525.67   2
  -9  -3  35 985.344 493.413   3
   9  -3 -35 1286.29 694.175   2
  -9   3  35 169.713 446.217   3
   9  -3 -34 39790.7 2543.72   2
  -9  -3  34 38882.8 2144.99   3
  -9   3  34 41517.1 2734.22   3
   9  -3 -33 1727.02 651.218   2
  -9  -3  33 1212.85 502.607   3
  -9   3  33 1829.64 681.529   3
  -9  -3  32 6787.11 883.185   3
   9  -3 -32 6614.03 1047.18   2
  -9   3  32 4881.98 924.033   3
   9  -3 -31 481.933 448.116   2
  -9  -3  31 17.7266 259.600   3
  -9   3  31-215.567 455.950   3
   9  -3 -30 25058.4 1877.37   2
  -9  -3  30 21774.2 1475.87   3
   9  -3 -29 1314.81 590.087   2
  -9  -3  29 826.312 375.124   3
   9  -3 -28 34021.0 2083.00   2
   9  -3 -27 2655.22 638.116   2
   9  -3 -26 373.124 288.208   2
   9  -3 -25-208.480 339.975   2
   9  -3 -24 60318.7 2561.89   2
   9  -3 -23 1553.50 500.991   2
   9  -3 -22 66736.2 2609.24   2
   9  -3 -21 776.039 353.269   2
   9  -3 -20 18338.8 1297.81   2
   9  -3 -19-152.062 225.565   2
   9  -3 -18 86785.2 2752.05   2
   9  -3 -17 11871.1 1005.07   2
   9   3 -17 12934.3 951.155   2
   9  -3 -16 15271.9 1117.41   2
   9   3 -16 15305.7 991.401   2
   9  -3 -15 2403.54 467.804   2
   9   3 -15 1656.53 357.882   2
   9  -3 -14 38701.9 1715.66   2
   9   3 -14 40642.6 1487.80   2
  -9  -3  13 3914.17 504.234   1
   9  -3 -13 3479.40 544.548   2
   9   3 -13 3898.30 485.624   2
  -9  -3  12 101580. 2352.94   1
   9  -3 -12 106552. 2732.36   2
   9   3 -12 110136. 2222.39   2
  -9  -3  11 14797.9 765.623   2
   9  -3 -11 15004.5 1034.17   2
  -9  -3  11 16328.5 951.131   1
  -9  -3  11 14990.4 780.190   3
   9   3 -11 15073.0 793.623   2
   9  -3 -10 681.417 249.804   2
  -9  -3  10 918.636 193.020   2
  -9  -3  10 481.935 149.311   1
  -9  -3  10 649.231 163.194   3
   9   3 -10 653.770 165.261   2
  -9  -3   9 3041.07 327.238   2
   9  -3  -9 2966.39 471.950   2
  -9  -3   9 2000.32 309.728   1
  -9  -3   9 2999.72 344.200   3
   9   3  -9 2320.65 293.160   2
  -9  -3   8 92974.7 1583.21   2
   9  -3  -8 92751.7 2386.62   2
  -9  -3   8 90613.0 2162.24   1
  -9  -3   8 92541.4 1900.30   3
   9   3  -8 93278.4 1582.20   2
   9  -3  -7 390.314 244.128   2
  -9  -3   7 439.427 124.335   2
  -9  -3   7 612.309 185.767   3
   9   3  -7 456.442 146.626   2
  -9  -3   6 168137. 1787.15   2
   9  -3  -6 172453. 3202.93   2
   9   3  -6 163385. 2587.40   3
  -9  -3   6 168507. 2604.87   3
   9   3  -6 167217. 1787.31   2
   9  -3  -5 3294.39 465.904   2
   9  -3  -5 3000.56 362.889   1
  -9  -3   5 2759.51 216.438   2
  -9  -3   5 3186.75 391.073   3
   9   3  -5 3477.24 419.115   3
   9   3  -5 3332.87 238.631   2
   9  -3  -4 14895.4 778.668   1
   9  -3  -4 14475.4 918.507   2
   9   3  -4 16075.5 831.962   3
   9   3  -4 15436.0 428.918   2
   9   3  -3 6550.62 567.672   3
   9  -3  -3 6846.94 648.434   2
   9  -3  -3 6853.89 547.844   1
   9   3  -2 250367. 3421.53   3
   9  -3  -2 245594. 3845.82   2
   9  -3  -2 244713. 3213.12   1
   9   3  -1 25888.7 539.830   2
   9   3  -1 26446.5 1147.63   3
   9  -3   0 46531.9 1456.65   1
   9   3   0 41754.7 1457.08   3
   9   3   1 2198.61 390.285   3
  -9   3  -1 2012.35 309.572   3
   9  -3   2 90467.8 2120.91   1
  -9   3  -2 94344.7 1988.74   3
   9   3   2 94396.1 2314.62   3
   9   3   3 845.046 365.074   3
  -9   3  -3 591.013 257.352   3
   9   3   3 769.999 202.569   2
   9   3   4 199584. 3571.58   3
   9   3   4 196783. 2448.16   2
   9   3   5 13077.0 965.467   3
   9   3   5 13163.8 697.800   2
   9   3   6 9017.42 808.437   3
   9  -3   6 8102.28 628.422   3
   9   3   6 7729.19 561.132   2
   9   3   7 7568.32 787.880   3
   9  -3   7 6785.67 578.441   3
   9   3   8 61993.7 2187.72   3
   9  -3   8 63070.8 1760.76   3
   9   3   9 9529.81 950.712   3
   9  -3   9 8258.61 682.755   3
   9   3  10 74035.7 2515.75   3
   9  -3  10 72784.7 1987.92   3
   9  -3  11 285.414 193.535   3
   9   3  11 421.268 302.935   3
   9  -3  12 271.749 131.840   3
   9   3  12 734.327 277.605   3
   9  -3  13 1887.18 378.703   3
   9   3  13 2425.14 636.169   3
   9   3  14 118783. 3501.12   3
   9  -3  14 120449. 2800.22   3
   9  -3  15 3123.14 544.358   3
   9   3  15 3700.67 819.190   3
   9  -3  16 34310.4 1569.04   3
   9   3  16 37014.0 2031.76   3
   9  -3  17 1431.03 385.135   3
   9   3  17 1446.71 495.123   3
   9   3  18 10397.5 1162.06   3
   9  -3  18 11561.5 964.122   3
   9  -3  19 2212.64 547.126   3
   9   3  19 2672.91 722.004   3
   9   3  20 64383.7 2912.14   3
   9  -3  20 63934.6 2350.67   3
   9  -3  21 5941.31 803.364   3
   9   3  21 5262.79 959.174   3
   9   3  22 9387.95 1175.66   3
   9  -3  22 10037.2 978.278   3
   9  -3  23 447.813 286.446   3
   9   3  23 349.874 302.793   3
   9   3  24 22902.4 1900.20   3
   9  -3  24 23577.0 1577.60   3
   9  -3  25 2789.16 639.847   3
   9   3  25 4649.09 1016.35   3
   9   3  26 33101.4 2322.49   3
   9  -3  26 29855.9 1836.44   3
   9  -3  27 492.179 416.296   3
   9   3  27 507.579 501.961   3
   9  -3  28 382.579 297.986   3
   9   3  28 77.2834 373.544   3
   9  -3  29 4358.92 814.599   3
   9   3  29 5556.03 1072.49   3
   9  -3  30 27760.4 1925.21   3
   9   3  30 26289.9 2234.00   3
   9  -3  31 2118.36 683.282   3
   9   3  31 2589.67 914.643   3
   9   3  32 19922.1 2028.66   3
   9   3  33 5449.94 1113.30   3
   9   3  34 36.0003 496.528   3
   9   3  35 781.591 459.950   3
   9   3  36 9344.15 1529.42   3
   9  -5 -40 17848.8 1935.45   2
  -9   5  40 21902.7 2339.40   3
   9  -5 -39 548.617 568.440   2
  -9   5  39 394.646 548.555   3
  -9   5  38 11144.3 1634.05   3
   9  -5 -38 10971.8 1494.49   2
  -9   5  37 83.7159 366.502   3
   9  -5 -37 522.488 442.384   2
  -9   5  36 3494.73 868.674   3
   9  -5 -36 4710.40 968.283   2
  -9   5  35 617.049 525.095   3
   9  -5 -35 1286.71 577.656   2
   9  -5 -34 35333.5 2444.42   2
  -9   5  34 38508.7 2804.23   3
   9  -5 -33 831.440 570.295   2
  -9   5  33 1126.09 707.284   3
  -9   5  32 7085.83 1178.04   3
   9  -5 -32 5810.82 999.305   2
   9  -5 -31 1844.05 641.825   2
  -9   5  31 1265.61 517.365   3
  -9   5  30 33495.5 2457.03   3
   9  -5 -30 31225.6 2158.91   2
   9  -5 -29 1650.21 618.531   2
  -9   5  29 746.682 512.649   3
   9  -5 -28 37695.5 2289.69   2
  -9   5  28 38968.9 2556.19   3
   9  -5 -27 388.485 372.733   2
   9  -5 -26-142.032 301.962   2
   9  -5 -25-228.556 286.447   2
   9  -5 -24 36218.4 2070.62   2
   9  -5 -23 1001.00 434.927   2
   9  -5 -22 24358.6 1667.73   2
   9  -5 -21 1784.91 469.239   2
   9  -5 -20 19322.7 1425.47   2
   9  -5 -19 761.188 391.287   2
   9  -5 -18 82403.6 2825.53   2
  -9  -5  18 82545.3 2811.79   1
   9  -5 -17 2293.47 536.005   2
  -9  -5  17 1928.12 284.867   3
  -9  -5  17 2122.61 549.631   1
   9  -5 -16 22782.1 1451.04   2
  -9  -5  16 21673.1 865.285   3
  -9  -5  16 22667.2 1464.36   1
   9  -5 -15 265.089 251.433   2
  -9  -5  15 297.055 115.468   3
  -9  -5  15 92.5686 253.777   1
   9  -5 -14 38867.1 1846.14   2
  -9  -5  14 35765.0 1078.92   3
  -9  -5  14 39142.4 1867.17   1
   9  -5 -13 3580.57 650.164   2
  -9  -5  13 4261.57 397.069   3
  -9  -5  13 4432.53 690.365   1
   9  -5 -12 102209. 2942.01   2
  -9  -5  12 104053. 1850.28   3
   9  -5 -11 1708.12 427.009   2
  -9  -5  11 1457.55 260.153   2
  -9  -5  11 1609.07 256.726   3
  -9  -5  11 645.009 339.519   1
   9  -5 -10 12890.6 1020.16   2
  -9  -5  10 12747.6 624.580   2
  -9  -5  10 12484.9 665.082   3
  -9  -5  10 11435.7 1001.02   1
  -9  -5   9 5212.71 370.094   2
   9  -5  -9 5346.36 656.406   2
  -9  -5   9 5061.08 442.264   3
  -9  -5   9 6776.35 753.002   1
  -9  -5   8 74926.1 1197.77   2
   9  -5  -8 72649.7 2377.74   2
  -9  -5   8 75981.9 2529.05   1
  -9  -5   8 70052.9 1661.94   3
  -9  -5   7 1087.01 129.465   2
   9  -5  -7 1935.29 447.987   2
   9   5  -7 1715.24 319.821   3
  -9  -5   7 1368.15 290.395   3
   9  -5  -6 82664.0 2495.39   2
   9   5  -6 82658.9 1915.99   3
   9   5  -5 803.007 240.753   3
   9  -5  -5 1141.15 329.056   1
   9  -5  -5 572.716 235.079   2
   9   5  -4 1155.72 269.202   3
   9  -5  -4 1333.40 333.782   1
   9  -5  -4 1263.35 328.730   2
   9   5  -3 1823.11 342.625   3
   9  -5  -3 1323.73 361.627   2
   9  -5  -3 1573.79 354.217   1
   9   5  -2 77258.4 2065.47   3
   9  -5  -2 79005.8 2435.90   1
   9  -5  -2 76487.8 2410.43   2
   9   5  -1 1157.05 331.475   3
   9  -5  -1 233.766 271.803   2
   9  -5  -1 607.010 260.627   1
   9   5   0 25662.5 1259.38   3
   9  -5   0 24448.7 1366.46   1
   9  -5   0 22060.4 1328.34   2
   9   5   1 26351.6 1318.62   3
   9  -5   1 32046.3 1568.99   1
   9   5   2 45056.0 1761.27   3
   9  -5   2 44275.0 1846.53   1
  -9   5  -3 3901.05 446.052   3
   9   5   3 5862.13 706.034   3
   9  -5   3 4677.73 691.217   1
   9   5   4 132584. 1503.02   2
   9   5   4 142965. 3295.30   3
  -9   5  -4 137338. 2404.71   3
   9  -5   4 143238. 3404.41   1
   9   5   5 5070.26 358.376   2
  -9   5  -5 4235.18 429.858   3
   9   5   5 5161.88 707.687   3
   9   5   6 1443.39 222.982   2
   9   5   6 1422.81 365.975   3
  -9   5  -6 790.367 202.251   3
   9   5   7 4173.54 405.564   2
  -9   5  -7 4225.22 423.943   3
   9   5   7 4353.64 654.301   3
   9   5   8 50572.4 1468.58   2
  -9   5  -8 52275.6 1465.56   3
   9   5   8 53416.2 2245.11   3
   9   5   9 2031.90 614.678   3
  -9   5  -9 671.960 247.570   3
   9   5  10 37084.3 1934.45   3
   9   5  11 1208.71 462.321   3
   9   5  12 158.665 200.230   3
   9   5  13 1052.49 432.530   3
   9   5  14 31850.7 1972.20   3
   9  -5  15 889.256 294.584   3
   9   5  15 2062.31 681.070   3
   9  -5  16 12164.3 839.044   3
   9   5  16 12667.0 1288.77   3
   9  -5  17 1014.27 285.752   3
   9   5  17 1210.93 462.602   3
   9  -5  18 5805.11 614.531   3
   9   5  18 5604.71 943.337   3
   9  -5  19 907.829 358.915   3
   9   5  19 2229.02 752.787   3
   9   5  20 47815.1 2701.71   3
   9   5  21 2516.69 788.044   3
   9   5  22 20295.9 1822.80   3
   9   5  23 518.368 472.979   3
   9   5  24 15150.5 1668.98   3
   9   5  25 3706.31 1004.64   3
   9   5  26 41112.2 2757.54   3
   9   5  27 3129.05 908.725   3
   9   5  28 3166.37 840.058   3
   9   5  29 1870.54 753.749   3
   9   5  30 17100.4 1918.93   3
   9   5  31 1885.18 816.770   3
   9   5  32 11073.5 1658.52   3
   9   5  33 845.183 648.977   3
   9  -7 -39 400.940 541.859   2
   9  -7 -38 2801.36 809.740   2
   9  -7 -37 148.478 381.694   2
  -9   7  36 6771.35 1347.21   3
   9  -7 -36 5350.45 1054.60   2
   9  -7 -35 788.092 602.768   2
  -9   7  35 1186.21 664.620   3
  -9   7  34 26261.0 2486.61   3
   9  -7 -34 25677.1 2165.20   2
   9  -7 -33 596.971 461.369   2
  -9   7  33 429.128 707.754   3
  -9   7  32 2427.02 843.778   3
   9  -7 -32 2286.21 709.936   2
   9  -7 -31 564.687 495.826   2
  -9   7  31-258.990 461.280   3
  -9   7  30 13557.0 1661.92   3
   9  -7 -30 13275.9 1468.79   2
   9  -7 -29 1484.15 590.868   2
  -9   7  29 905.084 557.316   3
  -9   7  28 21660.9 2043.08   3
   9  -7 -28 20201.1 1756.95   2
   9  -7 -27 796.642 446.308   2
  -9   7  27-28.4806 485.738   3
   9  -7 -26 688.743 372.852   2
  -9   7  26 195.497 368.412   3
   9  -7 -25 5720.28 945.643   2
  -9   7  25 5579.04 981.639   3
  -9   7  24 15936.3 1633.13   3
   9  -7 -24 16625.4 1489.45   2
   9  -7 -23 477.034 355.629   2
  -9   7  23 641.694 433.206   3
   9  -7 -22 15670.8 1412.79   2
  -9   7  22 15558.2 1557.98   3
   9  -7 -21 3817.67 709.638   2
   9  -7 -20 4948.47 788.983   2
  -9  -7  20 6545.68 992.860   1
   9  -7 -19 1050.30 475.701   2
  -9  -7  19 3136.12 752.039   1
   9  -7 -18 57544.5 2523.71   2
  -9  -7  18 58217.5 2778.78   1
   9  -7 -17 747.450 417.859   2
  -9  -7  17 1458.14 559.698   1
   9  -7 -16 8903.23 1005.98   2
  -9  -7  16 9285.07 1112.98   1
   9  -7 -15 4671.25 742.636   2
  -9  -7  15 8522.79 1072.28   1
   9  -7 -14 28153.2 1709.45   2
  -9  -7  14 24281.1 1763.82   1
   9  -7 -13 2696.06 595.726   2
  -9  -7  13 3744.24 847.526   1
   9  -7 -12 82130.9 2859.84   2
  -9  -7  12 85521.6 3259.86   1
   9  -7 -11 470.772 383.425   2
  -9  -7  11 584.274 461.483   1
   9  -7 -10 7641.27 853.467   2
  -9  -7  10 7390.34 959.603   1
   9  -7  -9 722.968 309.119   2
  -9  -7   9 581.325 282.454   1
   9  -7  -8 44493.7 2045.01   2
  -9  -7   8 46273.2 2400.27   1
   9  -7  -7 2081.25 525.779   2
   9   7  -7 2036.28 356.335   3
  -9  -7   7 1756.75 635.332   1
   9  -7  -6 44144.2 2019.34   2
   9   7  -6 43419.9 1452.87   3
   9  -7  -6 43696.3 2199.21   1
   9  -7  -5 242.543 248.891   2
   9   7  -5 518.619 214.504   3
   9  -7  -5 477.823 299.615   1
   9   7  -4 1766.20 331.712   3
   9  -7  -4 1712.76 438.646   1
   9  -7  -4 1488.25 351.679   2
   9   7  -3 2263.60 415.005   3
   9  -7  -3 3267.23 628.797   1
   9  -7  -3 2177.57 498.594   2
   9  -7  -2 69947.4 2554.81   2
   9  -7  -2 71576.2 2831.31   1
   9   7  -2 68258.3 2123.82   3
   9  -7  -1 621.296 478.972   1
   9  -7  -1 345.377 381.135   2
   9  -7   0 19608.2 1499.74   1
   9  -7   0 18807.6 1377.58   2
   9   7   0 19973.0 1216.20   3
   9  -7   1 2423.42 467.106   2
   9   7   1 2229.85 444.403   3
   9  -7   2 11423.8 1074.50   2
   9  -7   2 12741.1 1204.72   1
   9   7   2 12670.1 1030.79   3
   9  -7   3 2028.00 609.350   1
   9  -7   3 573.313 404.155   2
   9   7   3 1176.35 429.339   3
   9  -7   4 64958.0 2597.48   2
   9  -7   4 70764.4 2847.48   1
   9   7   4 62938.4 2406.83   3
   9  -7   5 5386.30 886.586   1
   9   7   5 6247.42 810.807   3
   9  -7   6 1463.16 524.056   1
   9   7   6 200.396 213.544   3
   9  -7   7 4569.52 785.781   1
   9   7   7 1318.82 419.924   3
   9  -7   8 43778.0 2296.64   1
   9   7   8 42671.8 2164.63   3
   9  -7   9 2058.26 684.256   1
   9   7   9 2439.48 665.784   3
   9   7  10 37972.7 2133.23   3
   9   7  11 11156.1 1226.95   3
   9   7  12 1269.87 467.234   3
   9   7  13 1696.85 595.465   3
   9   7  14 27960.3 1993.36   3
   9   7  15 1718.62 697.701   3
   9   7  16 20090.2 1739.16   3
   9   7  17 3137.95 778.561   3
   9   7  18 2372.90 646.128   3
   9   7  19 2213.37 714.207   3
   9   7  20 20650.3 1915.18   3
   9   7  21 4182.66 955.602   3
   9   7  22 9594.71 1357.66   3
   9   7  23 242.947 340.434   3
   9   7  24 5735.01 1114.18   3
   9   7  25 2752.57 911.187   3
   9   7  26 23404.4 2245.42   3
   9   7  27 1450.91 770.296   3
   9   7  28 2687.93 875.430   3
   9   7  29 606.978 643.594   3
   9   7  30 9744.62 1570.07   3
  -9   9  32 277.936 353.885   3
  -9   9  31 1082.80 636.862   3
  -9   9  30 7686.87 1391.53   3
  -9   9  29 845.586 499.882   3
  -9   9  28 15060.4 1811.63   3
  -9   9  27 343.181 469.934   3
  -9   9  26-111.465 424.319   3
  -9   9  25 208.122 426.681   3
  -9   9  24 20714.9 1986.61   3
   9  -9 -24 18637.7 1654.17   2
   9  -9 -23 1316.49 583.313   2
  -9   9  23 1547.51 679.612   3
  -9  -9  22 8552.72 1272.03   1
  -9   9  22 9548.26 1362.82   3
   9  -9 -22 9969.70 1200.55   2
   9  -9 -21 1422.85 511.953   2
  -9   9  21 2184.19 700.938   3
  -9  -9  20 7119.63 1212.32   1
   9  -9 -20 4981.53 823.172   2
  -9   9  20 5181.60 950.561   3
  -9  -9  19 8306.52 1280.83   1
   9  -9 -19 5919.47 902.540   2
  -9   9  19 5726.93 1030.05   3
  -9  -9  18 28603.0 2267.54   1
   9  -9 -18 36137.7 2135.92   2
  -9   9  18 34587.5 2304.90   3
  -9  -9  17 1604.95 700.501   1
   9  -9 -17 1936.37 607.317   2
  -9   9  17 1994.94 654.813   3
  -9  -9  16 6328.70 1120.24   1
   9  -9 -16 6139.14 879.447   2
  -9   9  16 7073.96 1010.02   3
   9  -9 -15 797.432 352.606   2
  -9   9  15 730.067 421.371   3
  -9  -9  14 13467.6 1532.28   1
   9  -9 -14 13721.8 1298.65   2
  -9   9  14 15292.0 1430.34   3
  -9  -9  13 286.903 360.456   1
   9  -9 -13 603.566 400.975   2
  -9   9  13 842.230 454.688   3
  -9  -9  12 24004.6 2050.57   1
   9  -9 -12 23367.3 1649.52   2
  -9   9  12 23350.0 1691.39   3
  -9  -9  11 5635.99 1013.69   1
   9  -9 -11 5287.00 832.620   2
  -9   9  11 4638.58 768.722   3
  -9  -9  10 177.983 331.310   1
   9  -9 -10 354.478 273.104   2
  -9   9  10 285.735 284.553   3
  -9  -9   9 3552.10 794.788   1
   9  -9  -9 2273.70 540.763   2
  -9   9   9 2929.19 585.996   3
   9  -9  -8 30662.8 1850.56   2
  -9  -9   8 29481.3 2210.38   1
   9  -9  -8 29576.5 2148.90   1
   9  -9  -7 2482.58 676.359   2
   9  -9  -7 3460.83 902.028   1
  -9  -9   7 4855.80 945.966   1
   9  -9  -6 28031.2 1763.70   2
  -9  -9   6 28045.3 2231.15   1
   9  -9  -6 27242.1 2070.10   1
   9  -9  -5 2216.01 552.678   2
  -9  -9   5 3443.68 769.952   1
   9  -9  -5 3506.15 788.511   1
   9  -9  -4 130.766 252.155   2
   9  -9  -4-157.177 434.665   1
  -9  -9   4-568.825 547.993   1
   9  -9  -3 114.731 283.313   2
   9  -9  -3 382.093 518.828   1
   9  -9  -2 25382.3 1691.88   2
   9  -9  -2 28673.7 2132.51   1
   9  -9  -1 959.320 502.731   1
   9  -9  -1 1985.82 547.330   2
   9  -9   0 11764.0 1190.06   2
   9  -9   0 11314.2 1313.93   1
   9  -9   1 13.6761 275.161   1
   9  -9   1 58.2123 229.164   2
   9  -9   2 5327.65 931.818   1
   9  -9   2 6196.80 866.722   2
   9  -9   3 3469.48 809.071   1
   9  -9   3 2263.29 616.396   2
   9  -9   4 32787.2 2275.46   1
   9  -9   4 35540.0 2078.81   2
   9   9   4 33985.3 1903.76   3
   9  -9   5 1338.76 497.673   2
   9  -9   5 1701.56 740.425   1
   9   9   5 2144.78 585.852   3
   9  -9   6 2192.50 553.890   2
   9  -9   6 1762.51 669.755   1
   9   9   6 2805.70 614.816   3
   9  -9   7 1075.59 457.877   2
   9   9   7 969.366 407.040   3
   9  -9   8 17137.3 1534.58   2
   9  -9   8 18509.9 1750.50   1
   9   9   8 17781.8 1526.49   3
   9  -9   9 6313.32 1121.44   1
   9  -9   9 4051.81 854.653   2
   9   9   9 4487.58 865.239   3
   9  -9  10 24908.5 2060.42   1
   9   9  10 26743.6 1930.16   3
   9   9  11 3610.20 810.491   3
   9   9  12 111.841 316.293   3
   9   9  13 4192.78 886.307   3
   9   9  14 17658.3 1709.28   3
   9   9  15 3681.54 914.648   3
   9   9  16 20103.1 1891.82   3
   9   9  17 6489.30 1165.36   3
   9   9  18 1000.59 584.855   3
   9   9  19 1999.24 772.324   3
   9   9  20 13606.9 1680.50   3
   9   9  21 2277.77 735.730   3
   9   9  22 3099.24 890.338   3
   9   9  23-126.709 443.567   3
   9   9  24 3993.86 1012.30   3
   9   9  25 979.642 573.247   3
  -9 -11  20 2526.59 869.540   1
  -9 -11  19 2175.28 826.334   1
  -9 -11  18 18853.2 2083.97   1
  -9 -11  17 2134.61 935.164   1
  -9 -11  16 4212.77 1060.01   1
  -9 -11  15 3572.98 933.786   1
  -9 -11  14 8135.06 1360.58   1
  -9 -11  13 2174.82 836.130   1
   9 -11 -13 1913.77 840.499   1
   9 -11 -12 11746.9 1586.30   1
  -9 -11  12 13146.8 1707.33   1
  -9 -11  11 314.694 428.492   1
   9 -11 -11 1013.64 562.812   1
  -9 -11  10-503.874 570.694   1
   9 -11 -10-800.212 647.928   1
   9 -11  -9 1090.50 616.347   1
  -9 -11   9 48.2028 526.779   1
   9 -11  -8 10982.0 1510.58   1
  -9 -11   8 11649.5 1634.75   1
  -9 -11   7 681.759 691.380   1
   9 -11  -7 734.262 606.628   1
   9 -11  -6 9415.75 1381.15   1
  -9 -11   6 9116.19 1430.32   1
   9 -11  -5 52.2250 320.684   1
  -9 -11   5 555.354 434.762   1
   9 -11  -4-886.665 552.154   1
  -9 -11   4 188.772 411.089   1
   9 -11  -3 2628.18 834.307   1
  -9 -11   3 1926.71 660.509   1
   9 -11  -2 9244.63 1406.29   1
  -9 -11   2 10103.7 1463.90   1
   9 -11  -1 1419.14 721.449   1
  -9 -11   1 483.788 517.951   1
   9 -11   0 3714.46 893.140   1
   9 -11   1 799.694 522.835   1
   9 -11   2 1714.44 640.726   1
   9 -11   3 1492.84 810.580   1
   9 -11   4 14475.7 1747.15   1
   9 -11   5 2284.99 843.931   1
   9 -11   6 6938.76 1253.98   1
   9 -11   7 4261.44 1007.97   1
   9 -11   8 5394.34 1151.63   1
   9 -11   9 1685.91 829.228   1
   9 -11  10 13303.3 1721.15   1
 -10   0  47 144.200 489.659   3
 -10   0  46 5069.90 1133.75   3
 -10   0  45 478.605 512.984   3
 -10   0  44 6110.64 1199.31   3
 -10   0  43 726.107 575.620   3
 -10   0  42 31034.5 2488.57   3
 -10   0  41 1446.47 684.102   3
 -10   0  40 3254.50 814.906   3
 -10   0  39-194.079 409.092   3
 -10   0  38 22209.5 1966.08   3
 -10   0  37 117.040 350.375   3
 -10   0  36 29686.9 2181.88   3
 -10   0  35-167.476 332.505   3
  10   0 -34-59.9748 382.308   2
 -10   0  34 384.136 377.818   3
  10   0 -33 446.471 397.529   2
  10   0 -32 23756.8 1878.73   2
  10   0 -31 202.691 349.094   2
  10   0 -30 9145.19 1112.13   2
  10   0 -29 275.236 363.673   2
  10   0 -28 15843.9 1401.98   2
  10   0 -27 797.873 626.638   2
  10   0 -26 150206. 4080.22   2
  10   0 -25 154.145 304.010   2
  10   0 -24 49791.7 2251.18   2
  10   0 -23 266.080 237.995   2
  10   0 -22 23264.6 1475.58   2
  10   0 -21 46.0677 184.109   2
  10   0 -20 130902. 3322.39   2
  10   0 -19 257.116 269.071   2
  10   0 -18 24207.2 1370.29   2
  10   0 -17 232.501 241.063   2
  10   0 -16 197259. 3665.81   2
  10   0 -15 902.537 347.702   2
  10   0 -14 74651.9 2131.83   2
  10   0 -13 735.986 296.776   2
  10   0 -12 31956.0 1330.90   2
  10   0 -11 98.0139 126.453   2
  10   0 -11 128.113 84.2990   1
  10   0 -10 175215. 2947.26   2
  10   0 -10 184328. 1566.51   1
  10   0  -9 1248.33 337.642   2
  10   0  -9 529.205 97.3907   1
  10   0  -8 94274.4 2044.28   2
  10   0  -7 207.529 165.896   2
  10   0  -6 32211.7 1171.12   2
 -10   0   6 33578.1 1186.07   2
 -10   0   5 109.467 85.3559   2
  10   0  -5-50.0028 117.962   2
  10   0  -4 303764. 3480.91   2
  10   0  -3 425.884 247.886   2
  10   0  -2 5942.81 484.966   2
  10   0  -2 6787.65 571.848   3
  10   0  -1 317.634 175.647   3
  10   0   0 403092. 4385.47   3
  10   0   1 3244.89 532.651   3
  10   0   2 242982. 3513.54   3
  10   0   3 949.008 293.340   3
  10   0   4 47168.4 1594.08   3
  10   0   5 439.680 265.962   3
  10   0   6 116430. 2629.57   3
  10   0   7 2215.30 535.848   3
  10   0   8 195041. 3537.21   3
  10   0   9 1380.78 467.043   3
  10   0  10 14479.1 1011.06   3
  10   0  11 5828.26 806.401   3
  10   0  12 157794. 3509.81   3
  10   0  13 843.022 453.683   3
  10   0  14 59753.9 2240.63   3
  10   0  15 729.660 435.160   3
  10   0  16 58002.7 2325.70   3
  10   0  17 3603.60 782.120   3
  10   0  18 130431. 3663.64   3
  10   0  19 3344.72 721.334   3
  10   0  20 7456.31 940.664   3
  10   0  21 965.024 476.628   3
  10   0  22 17954.7 1479.45   3
  10   0  23 1303.89 547.932   3
  10   0  24 9959.63 1158.60   3
  10   0  25 1187.27 503.276   3
  10   0  26-8.59093 306.310   3
  10   0  27 570.278 480.034   3
  10   0  28 38902.9 2432.42   3
  10   0  29 2375.41 782.429   3
  10   0  30 14341.8 1522.40   3
  10   0  31 244.040 373.590   3
  10   0  32 5235.59 980.551   3
  10   0  33 729.703 557.557   3
  10   0  34 16191.2 1775.55   3
  10   0  35 1843.82 727.215   3
  10   0  36 2923.36 822.664   3
  10   0  37-193.221 459.627   3
  10   0  38 7170.48 1269.33   3
  10   0  39 694.052 676.049   3
 -10   2  44 2975.89 927.887   3
 -10   2  43 671.572 547.939   3
 -10   2  42 19429.6 2084.66   3
 -10  -2  41 1736.18 577.417   3
 -10   2  41 789.816 518.033   3
 -10  -2  40 1580.96 592.221   3
 -10   2  40 1503.73 644.135   3
 -10  -2  39 123.567 271.812   3
 -10   2  39 288.211 615.249   3
 -10  -2  38 17192.4 1597.50   3
 -10   2  38 15892.8 1772.67   3
  10  -2 -38 14484.5 1642.85   2
  10  -2 -37 809.349 532.171   2
 -10  -2  37 737.715 463.351   3
 -10   2  37-31.6886 422.814   3
 -10  -2  36 27558.2 1983.71   3
 -10   2  36 27618.0 2261.13   3
  10  -2 -36 28642.2 2210.36   2
  10  -2 -35 703.397 509.413   2
 -10  -2  35 282.349 354.334   3
 -10   2  35 573.937 482.159   3
 -10  -2  34 641.265 300.342   3
  10  -2 -34-24.4529 308.284   2
 -10   2  34 1131.22 603.963   3
  10  -2 -33-87.3020 397.860   2
 -10  -2  33 119.376 275.228   3
  10  -2 -32 53693.2 2810.33   2
  10  -2 -31 1363.11 604.587   2
  10  -2 -30 31544.7 2066.57   2
  10  -2 -29 11464.1 1269.09   2
  10  -2 -28 19853.1 1586.77   2
  10  -2 -27 2867.03 619.605   2
  10   2 -26 74318.2 2892.49   2
  10  -2 -26 70681.9 2876.39   2
  10  -2 -25 3101.95 650.951   2
  10   2 -25 3167.95 659.204   2
  10  -2 -24 19118.2 1449.93   2
  10   2 -24 20748.2 1452.51   2
  10  -2 -23 294.685 264.912   2
  10   2 -23 647.080 383.864   2
  10   2 -22 60672.5 2339.24   2
  10  -2 -22 57927.0 2395.76   2
  10   2 -21 7558.19 855.311   2
  10  -2 -21 7515.95 883.264   2
  10  -2 -20 117610. 3278.54   2
  10   2 -20 119939. 3115.16   2
  10  -2 -19 4492.54 668.241   2
  10   2 -19 4468.63 631.580   2
  10  -2 -18 546.943 316.146   2
  10   2 -18 644.576 309.050   2
  10  -2 -17 1345.12 384.728   2
  10   2 -17 1146.14 326.993   2
  10  -2 -16 88938.4 2622.64   2
  10   2 -16 90117.2 2385.94   2
  10  -2 -15 861.097 295.299   2
  10   2 -15 910.116 287.652   2
  10  -2 -14 140186. 3177.53   2
  10   2 -14 144176. 2821.48   2
  10   2 -13 1985.17 359.427   2
  10  -2 -13 1626.72 404.081   2
 -10  -2  12 3786.66 398.424   1
  10  -2 -12 4137.36 533.676   2
  10   2 -12 4151.04 451.416   2
  10   2 -11 673.813 213.668   2
  10  -2 -11 1286.63 373.031   2
 -10  -2  11 1454.49 258.410   1
  10  -2 -10 258235. 3982.37   2
 -10  -2  10 253357. 3184.20   2
  10   2 -10 251167. 3142.19   2
 -10  -2  10 253322. 3056.63   1
  10  -2  -9 15375.5 977.658   2
 -10  -2   9 14083.1 726.740   2
  10   2  -9 14672.3 739.744   2
 -10  -2   9 13575.0 717.202   1
  10  -2  -8 101470. 2421.08   2
  10   2  -8 94958.9 1760.78   2
 -10  -2   8 100108. 1813.40   2
 -10  -2   8 94986.4 1860.81   1
  10  -2  -7 4062.68 515.055   2
  10   2  -7 3585.44 336.903   2
 -10  -2   7 3735.79 346.172   2
  10   2  -6 154712. 2076.27   2
 -10  -2   6 159254. 2088.23   2
  10  -2  -6 163428. 3016.93   2
  10  -2  -6 155495. 1927.45   1
  10  -2  -5 33862.4 1370.73   2
  10   2  -5 34519.5 946.439   2
  10   2  -5 36003.7 1287.57   3
  10  -2  -5 34458.1 909.985   1
 -10  -2   5 33678.3 938.086   2
  10   2  -4 125280. 1773.49   2
  10   2  -4 122478. 2395.83   3
  10  -2  -4 129350. 2677.96   2
  10  -2  -4 121821. 1762.07   1
  10   2  -3 16958.4 651.009   2
  10  -2  -3 16793.9 968.917   2
  10   2  -3 18078.1 932.711   3
  10  -2  -2 1234.94 265.282   2
 -10   2   2 2163.75 268.146   1
  10   2  -2 2048.76 229.827   2
  10   2  -2 2181.47 337.062   3
 -10   2   1 7501.63 507.241   1
  10   2  -1 7153.79 615.548   3
 -10   2   0 58831.8 1481.55   1
  10   2   0 55418.6 1701.98   3
 -10   2  -1 1091.33 239.255   1
  10   2   1 1808.43 356.108   3
  10   2   2 172331. 3121.63   3
  10   2   3 8596.58 729.343   3
  10  -2   3 7202.20 615.671   3
  10   2   4 409.021 234.176   3
  10  -2   4 614.385 235.927   3
  10  -2   5 12946.4 861.064   3
  10   2   5 12736.9 957.441   3
  10  -2   6 210842. 3332.55   3
  10   2   6 205535. 3746.77   3
  10  -2   7 6900.02 664.586   3
  10   2   7 7269.24 786.153   3
  10  -2   8 98771.9 2370.19   3
  10   2   8 92977.0 2655.93   3
  10   2   9 1074.08 345.505   3
  10  -2   9 1106.67 321.264   3
  10  -2  10 6786.59 667.085   3
  10   2  10 5279.72 684.633   3
  10  -2  11 1411.66 407.470   3
  10   2  11 1449.43 518.673   3
  10  -2  12 141844. 3123.83   3
  10   2  12 138162. 3550.10   3
  10  -2  13 4072.19 624.291   3
  10   2  13 5304.09 902.949   3
  10  -2  14 29142.8 1469.50   3
  10   2  14 30350.5 1738.50   3
  10  -2  15 3289.27 548.262   3
  10   2  15 3015.54 622.375   3
  10   2  16 43886.3 2171.51   3
  10  -2  16 45238.5 1905.21   3
  10   2  17 3226.67 800.679   3
  10  -2  17 2145.07 595.756   3
  10  -2  18 68587.7 2474.07   3
  10   2  18 71048.0 2866.06   3
  10  -2  19 3565.95 664.829   3
  10   2  19 3071.04 764.802   3
  10  -2  20 2120.78 484.608   3
  10   2  20 2064.10 594.623   3
  10  -2  21 1542.43 488.642   3
  10   2  21 1422.88 537.267   3
  10   2  22 41527.3 2386.87   3
  10  -2  22 41967.0 2118.68   3
  10  -2  23 3661.09 821.907   3
  10   2  23 3290.86 836.166   3
  10   2  24 42066.6 2503.86   3
  10  -2  24 42450.2 2204.06   3
  10  -2  25 700.457 468.722   3
  10   2  25 362.461 445.448   3
  10   2  26 10438.6 1297.39   3
  10  -2  26 9021.52 1094.20   3
  10  -2  27 2958.86 751.890   3
  10   2  27 3784.00 947.204   3
  10   2  28 37493.8 2525.84   3
  10  -2  28 38366.7 2293.55   3
  10   2  29 2509.79 796.317   3
  10  -2  29 2473.39 740.283   3
  10  -2  30 10541.6 1248.45   3
  10   2  30 12056.0 1493.48   3
  10  -2  31-4.10705 325.578   3
  10   2  31 288.862 437.481   3
  10   2  32 7789.33 1294.79   3
  10  -2  32 7588.03 1093.13   3
  10   2  33 1942.79 829.212   3
  10  -2  33 1032.13 557.776   3
  10   2  34 20512.5 2094.53   3
  10  -2  34 20377.9 1870.67   3
  10   2  35 1399.41 628.937   3
  10  -2  35 1672.60 681.833   3
  10   2  36 3136.35 871.293   3
  10   2  37-320.261 588.558   3
 -10   4  42 17943.0 2141.38   3
  10  -4 -41 467.669 543.098   2
 -10   4  41 328.631 536.856   3
  10  -4 -40 4267.88 1092.40   2
 -10   4  40 3861.68 997.827   3
  10  -4 -39 974.130 555.018   2
 -10   4  39 242.561 366.160   3
 -10   4  38 10395.6 1522.13   3
  10  -4 -38 9835.77 1419.34   2
 -10   4  37 739.247 539.482   3
  10  -4 -37 1356.22 674.299   2
  10  -4 -36 27450.4 2221.52   2
 -10   4  36 26241.5 2316.31   3
  10  -4 -35 1254.54 568.095   2
 -10   4  35 1293.44 634.650   3
  10  -4 -34 153.099 428.399   2
 -10   4  34 270.374 422.979   3
  10  -4 -33 1351.77 598.966   2
 -10   4  33 466.233 429.003   3
  10  -4 -32 33632.6 2281.36   2
 -10   4  32 35453.1 2523.51   3
  10  -4 -31 1054.49 568.737   2
 -10  -4  31-8.00803 191.917   3
 -10  -4  30 34172.9 1745.99   3
  10  -4 -30 32716.1 2178.89   2
 -10  -4  29 542.127 277.778   3
  10  -4 -29-258.867 406.002   2
  10  -4 -28 8439.38 1075.15   2
  10  -4 -27 47.4936 248.869   2
  10  -4 -26 68819.5 2920.80   2
  10  -4 -25 498.342 398.051   2
  10  -4 -24 9513.92 1054.81   2
  10  -4 -23 2729.61 581.542   2
  10  -4 -22 33255.9 1891.10   2
  10  -4 -21 480.185 279.367   2
  10  -4 -20 62696.9 2510.71   2
  10  -4 -19 354.037 328.488   2
  10  -4 -18 3027.97 561.261   2
  10  -4 -17-94.3874 189.657   2
 -10  -4  17 1157.17 383.278   1
  10  -4 -16 78579.4 2626.29   2
 -10  -4  16 79585.8 2448.90   1
  10  -4 -15 1177.96 380.434   2
 -10  -4  15 1582.69 417.454   1
  10  -4 -14 65748.7 2377.17   2
 -10  -4  14 68849.4 2234.61   1
  10  -4 -13 152.374 240.197   2
 -10  -4  13 81.2134 212.704   1
  10  -4 -12 9035.69 868.197   2
 -10  -4  12 9857.50 648.819   3
 -10  -4  12 11324.0 907.536   1
 -10  -4  11 2188.36 310.785   2
  10  -4 -11 2277.93 467.872   2
 -10  -4  11 2058.55 306.312   3
 -10  -4  11 1827.96 398.558   1
  10  -4 -10 82242.1 2495.30   2
 -10  -4  10 85489.6 1657.97   2
 -10  -4  10 83636.1 1883.93   3
 -10  -4  10 85122.6 2423.66   1
 -10  -4   9 933.832 199.405   2
  10  -4  -9 948.792 335.827   2
 -10  -4   9 743.652 279.487   1
  10  -4  -8 53973.7 1999.27   2
 -10  -4   8 58970.7 1146.07   2
 -10  -4   8 58270.5 1982.59   1
 -10  -4   7 4324.60 277.802   2
  10  -4  -7 4064.65 548.643   2
  10  -4  -6 59690.8 2066.98   2
  10   4  -6 56940.3 1635.48   3
 -10  -4   6 58551.5 821.889   2
  10  -4  -5 21778.4 1281.30   2
  10  -4  -5 23996.0 1172.09   1
  10   4  -5 22522.0 1057.83   3
  10  -4  -4 264777. 4327.59   2
  10  -4  -4 253794. 3789.07   1
  10   4  -4 262631. 3655.47   3
  10  -4  -3 9918.93 881.410   2
  10  -4  -3 11410.8 833.405   1
  10   4  -3 10989.9 801.366   3
  10  -4  -2 23863.8 1321.78   2
  10  -4  -2 24977.1 1212.43   1
  10   4  -2 27186.9 1225.72   3
  10  -4  -1 15106.0 945.240   1
  10  -4  -1 12175.6 941.184   2
  10   4  -1 12363.0 850.064   3
  10  -4   0 144388. 2948.54   1
  10   4   0 152665. 3038.03   3
  10  -4   1 22730.8 1220.01   1
  10   4   1 26078.4 1328.18   3
  10  -4   2 195926. 3511.46   1
  10   4   2 200874. 3651.32   3
  10   4   2 192068. 1764.28   2
  10   4   3 46832.7 1831.99   3
  10   4   3 44587.2 991.578   2
  10   4   4 1220.99 202.951   2
  10   4   4 1358.16 381.831   3
  10   4   5 4051.83 599.036   3
  10   4   5 3459.81 351.979   2
  10   4   6 64834.0 2312.71   3
  10   4   6 62789.1 1542.15   2
  10   4   7 2647.75 559.582   3
  10   4   7 1998.98 364.294   2
  10   4   8 40919.2 1909.89   3
  10   4   9 1458.72 432.122   3
  10   4  10 20743.9 1422.13   3
  10  -4  10 19540.3 1044.19   3
  10   4  11 5866.27 883.328   3
  10  -4  11 4995.40 571.999   3
  10   4  12 67400.7 2687.52   3
  10  -4  12 66211.2 1985.39   3
  10  -4  13 3047.57 482.437   3
  10   4  13 3987.82 746.782   3
  10   4  14 8034.42 962.902   3
  10  -4  14 8103.29 720.286   3
  10  -4  15 1286.01 356.765   3
  10   4  15 1514.50 506.296   3
  10  -4  16 28570.5 1428.45   3
  10   4  16 28784.5 1880.12   3
  10  -4  17 1765.66 443.835   3
  10   4  17 2496.05 769.549   3
  10  -4  18 54493.0 2055.82   3
  10   4  18 54870.8 2719.75   3
  10  -4  19 2498.54 519.556   3
  10   4  19 2328.75 711.212   3
  10  -4  20 2185.87 450.638   3
  10   4  20 1868.87 624.199   3
  10  -4  21 1862.86 472.095   3
  10   4  21 2347.88 693.952   3
  10  -4  22 33270.3 1754.76   3
  10   4  22 38324.9 2443.52   3
  10  -4  23 2677.90 657.624   3
  10   4  23 3673.98 890.331   3
  10  -4  24 35194.2 1875.49   3
  10   4  24 35852.8 2439.39   3
  10  -4  25 759.887 389.763   3
  10   4  25 1084.24 600.949   3
  10   4  26 572.892 447.777   3
  10   4  27 1891.50 727.930   3
  10   4  28 21513.4 2038.21   3
  10   4  29 2428.30 821.394   3
  10   4  30 10589.2 1499.11   3
  10   4  31 1428.13 698.834   3
  10   4  32 10225.2 1531.10   3
  10   4  33 2146.86 903.393   3
  10   4  34 16703.4 1980.19   3
  10  -6 -40 1094.74 536.913   2
  10  -6 -39 226.123 380.330   2
 -10   6  38 9291.43 1519.93   3
  10  -6 -38 7103.69 1239.85   2
 -10   6  37 698.902 681.264   3
  10  -6 -37 692.473 523.299   2
  10  -6 -36 20123.4 1940.92   2
 -10   6  36 21580.4 2267.51   3
  10  -6 -35 336.652 478.201   2
 -10   6  35-42.0716 466.782   3
  10  -6 -34 400.855 406.590   2
 -10   6  34 87.4070 419.098   3
 -10   6  33 490.716 551.689   3
  10  -6 -33 540.988 494.511   2
 -10   6  32 42080.0 2934.78   3
  10  -6 -32 38723.8 2519.99   2
 -10   6  31 844.361 635.519   3
  10  -6 -31 990.526 634.078   2
 -10   6  30 24947.8 2192.80   3
  10  -6 -30 25008.5 1977.32   2
  10  -6 -29-46.2477 345.140   2
 -10   6  29 280.335 378.683   3
  10  -6 -28 12711.1 1356.07   2
 -10   6  28 14647.5 1642.56   3
  10  -6 -27 2477.98 623.968   2
  10  -6 -26 32489.7 2123.41   2
  10  -6 -25 776.743 485.385   2
  10  -6 -24 4238.80 771.551   2
  10  -6 -23 6686.02 947.422   2
  10  -6 -22 29705.8 1905.51   2
  10  -6 -21 1184.20 497.916   2
 -10  -6  20 59233.6 2625.04   1
  10  -6 -20 66181.1 2724.51   2
 -10  -6  19 3805.75 747.432   1
  10  -6 -19 1924.44 559.898   2
 -10  -6  18 1342.48 435.178   1
  10  -6 -18 1163.18 413.956   2
 -10  -6  17 11506.7 1149.76   1
  10  -6 -17 9251.46 1018.71   2
 -10  -6  16 22713.4 1572.38   1
  10  -6 -16 23778.1 1577.68   2
 -10  -6  15 465.063 384.441   1
  10  -6 -15 660.780 371.017   2
 -10  -6  14 28540.2 1748.83   1
  10  -6 -14 28076.1 1690.57   2
 -10  -6  13 1630.91 442.574   1
  10  -6 -13 1731.20 454.650   2
 -10  -6  12 3337.01 590.058   1
  10  -6 -12 3368.14 587.925   2
 -10  -6  11 699.281 388.699   1
  10  -6 -11 773.834 331.457   2
 -10  -6  11 1156.51 206.628   2
 -10  -6  11 1324.96 264.990   3
 -10  -6  10 91746.7 1481.37   2
  10  -6 -10 94805.9 2936.54   2
 -10  -6  10 89804.6 1889.57   3
 -10  -6  10 97129.0 3204.33   1
  10  -6  -9 6066.06 796.904   2
 -10  -6   9 5687.44 314.670   2
 -10  -6   9 7329.92 940.550   1
  10  -6  -8 75515.9 2599.06   2
 -10  -6   8 78983.8 2878.62   1
  10  -6  -7 340.097 262.269   2
  10   6  -7 872.659 252.309   3
  10  -6  -6 12040.4 1038.06   2
  10   6  -6 11805.3 792.063   3
  10  -6  -6 12574.0 1060.29   1
  10   6  -5 1254.81 368.746   3
  10  -6  -5 515.621 366.880   1
  10  -6  -5 945.679 371.625   2
  10  -6  -4 133132. 3427.61   2
  10  -6  -4 139241. 3547.27   1
  10   6  -4 132403. 2770.69   3
  10  -6  -3 1651.78 479.072   2
  10  -6  -3 1737.97 492.739   1
  10   6  -3 2623.35 455.051   3
  10  -6  -2 26735.6 1582.37   1
  10  -6  -2 23554.1 1455.46   2
  10   6  -2 27927.9 1368.99   3
  10  -6  -1 2538.01 439.102   2
  10   6  -1 3168.58 476.271   3
  10  -6   0 71535.7 2548.95   2
  10  -6   0 70241.5 2552.66   1
  10   6   0 67828.8 2234.87   3
  10  -6   1 8501.28 952.708   1
  10  -6   1 9025.09 955.325   2
  10   6   1 9542.00 901.389   3
  10  -6   2 105673. 3167.71   1
  10  -6   2 102656. 3153.49   2
  10   6   2 106264. 2895.74   3
  10  -6   3 4624.79 753.151   1
  10   6   3 2567.48 542.903   3
  10  -6   4 3316.87 640.689   1
  10   6   4 3807.13 597.305   3
  10  -6   5 9033.32 1004.42   1
  10   6   5 5567.44 779.207   3
  10  -6   6 55609.8 2380.00   1
  10   6   6 55747.9 2314.33   3
  10  -6   7 4689.50 774.810   1
  10   6   7 7817.70 926.771   3
  10   6   8 4365.99 701.004   3
  10   6   9 146.644 236.851   3
  10   6  10 10763.5 1129.09   3
  10   6  11 4416.77 779.287   3
  10   6  12 39660.3 2248.05   3
  10   6  13 5104.84 854.034   3
  10   6  14 808.413 287.871   3
  10   6  15 2698.38 656.179   3
  10   6  16 30642.7 2103.37   3
  10   6  17 3425.93 869.058   3
  10   6  18 32810.4 2257.39   3
  10   6  19 1210.74 561.339   3
  10   6  20 5720.66 983.632   3
  10   6  21 307.469 472.991   3
  10   6  22 17112.0 1749.57   3
  10   6  23 2518.70 833.676   3
  10   6  24 24380.4 2165.59   3
  10   6  25 2544.31 768.477   3
  10   6  26 297.866 440.801   3
  10   6  27 1045.05 731.549   3
  10   6  28 19517.2 2070.05   3
  10   6  29 2519.69 986.107   3
  10   6  30 6494.89 1249.58   3
  10   6  31 25.9170 527.272   3
  10  -8 -37-92.7300 421.697   2
  10  -8 -36 8694.55 1348.27   2
  10  -8 -35-382.166 369.471   2
  10  -8 -34-320.072 379.563   2
 -10   8  34-620.983 573.782   3
 -10   8  33 543.447 540.795   3
  10  -8 -33 78.7636 311.847   2
 -10   8  32 19555.4 2127.05   3
  10  -8 -32 18296.9 1819.34   2
 -10   8  31 862.641 694.914   3
  10  -8 -31 90.7550 381.492   2
 -10   8  30 13807.9 1746.60   3
  10  -8 -30 13772.9 1555.99   2
  10  -8 -29 23.5257 322.404   2
 -10   8  29 809.667 704.435   3
  10  -8 -28 2833.12 680.319   2
 -10   8  28 2288.51 772.908   3
  10  -8 -27 732.589 482.964   2
 -10   8  27 1292.72 619.795   3
 -10   8  26 35117.6 2577.07   3
  10  -8 -26 33908.5 2262.94   2
  10  -8 -25 1044.24 618.849   2
 -10   8  25 1558.15 732.053   3
  10  -8 -24 2464.02 657.167   2
 -10   8  24 2822.60 739.526   3
  10  -8 -23 1887.21 566.262   2
 -10   8  23 2480.24 671.660   3
  10  -8 -22 12037.1 1291.11   2
 -10   8  22 12835.3 1473.79   3
 -10  -8  21 3108.74 789.699   1
  10  -8 -21 3846.29 775.059   2
 -10   8  21 2586.98 768.847   3
 -10  -8  20 16857.5 1639.98   1
  10  -8 -20 18007.3 1524.76   2
 -10   8  20 17617.8 1662.92   3
 -10  -8  19 1312.94 584.966   1
  10  -8 -19 742.536 392.280   2
 -10   8  19 922.438 487.926   3
  10  -8 -18 1123.65 411.412   2
 -10  -8  18 1822.08 650.814   1
  10  -8 -17 1195.01 465.298   2
 -10  -8  17 2207.72 636.557   1
  10  -8 -16 16368.2 1398.68   2
 -10  -8  16 15866.3 1578.43   1
  10  -8 -15 2493.34 582.492   2
 -10  -8  15 2618.92 718.252   1
  10  -8 -14 13551.9 1261.65   2
 -10  -8  14 13331.3 1439.55   1
  10  -8 -13 9533.66 1061.28   2
 -10  -8  13 11441.6 1310.93   1
  10  -8 -12 1377.06 481.869   2
 -10  -8  12 899.994 375.200   1
  10  -8 -11 4979.84 746.042   2
 -10  -8  11 5438.58 920.932   1
  10  -8 -10 46201.5 2247.89   2
 -10  -8  10 44247.8 2572.68   1
  10  -8  -9 1394.09 532.652   2
 -10  -8   9 1847.23 675.457   1
  10  -8  -8 26969.5 1698.53   2
  10  -8  -8 27447.3 1886.04   1
 -10  -8   8 28795.3 2069.85   1
  10  -8  -7 781.535 369.567   2
 -10  -8   7 938.477 525.610   1
  10  -8  -7 69.3522 376.657   1
  10  -8  -6 18553.0 1416.99   2
 -10  -8   6 17068.6 1633.81   1
  10  -8  -6 18862.0 1581.30   1
  10  -8  -5 1441.67 528.851   2
  10  -8  -5 1706.59 613.807   1
  10  -8  -4 65842.5 2675.52   2
  10  -8  -4 69426.5 2997.92   1
  10   8  -3 1499.51 408.128   3
  10  -8  -3 1525.82 554.968   1
  10  -8  -3 1297.87 517.676   2
  10   8  -2 2365.67 429.790   3
  10  -8  -2 2302.83 567.162   1
  10  -8  -2 2735.26 554.891   2
  10   8  -1 454.682 241.136   3
  10  -8  -1 1133.15 452.317   1
  10  -8  -1 555.460 335.198   2
  10  -8   0 25397.4 1679.29   2
  10  -8   0 26137.5 1862.24   1
  10   8   0 25703.5 1478.45   3
  10  -8   1 1407.21 638.039   1
  10  -8   1 2036.50 576.367   2
  10   8   1 1874.20 512.232   3
  10  -8   2 39572.5 2123.72   2
  10  -8   2 37568.1 2254.59   1
  10   8   2 36953.6 1862.89   3
  10  -8   3 464.383 425.649   1
  10  -8   3-29.8871 241.197   2
  10   8   3 947.598 387.745   3
  10  -8   4-274.602 374.355   2
  10  -8   4 196.650 381.893   1
  10   8   4 271.988 233.111   3
  10  -8   5 351.137 383.459   2
  10   8   5 1619.67 503.001   3
  10  -8   6 36533.5 2164.43   2
  10  -8   6 40219.4 2350.02   1
  10   8   6 37462.9 2090.70   3
  10  -8   7 2535.44 788.278   1
  10   8   7 2495.16 644.399   3
  10  -8   8 14685.3 1462.45   1
  10   8   8 14664.3 1362.72   3
  10  -8   9 1725.28 632.214   1
  10   8   9-0.43619 299.378   3
  10   8  10 9604.02 1126.08   3
  10   8  11 2450.03 708.619   3
  10   8  12 38674.6 2351.45   3
  10   8  13 2471.95 742.244   3
  10   8  14 7389.58 1103.31   3
  10   8  15 2594.22 698.243   3
  10   8  16 12673.7 1474.26   3
  10   8  17 2123.59 791.621   3
  10   8  18 23674.2 2099.91   3
  10   8  19 2055.41 774.574   3
  10   8  20 997.521 551.280   3
  10   8  21-18.0978 397.988   3
  10   8  22 10136.0 1499.49   3
  10   8  23 2466.52 879.018   3
  10   8  24 10455.8 1558.88   3
  10   8  25 1977.39 780.102   3
  10   8  26 485.511 584.280   3
  10   8  27 1619.23 824.423   3
 -10  10  29 336.051 436.286   3
 -10  10  28 1846.65 781.019   3
 -10  10  27 2152.58 779.551   3
 -10  10  26 16862.9 1913.78   3
 -10  10  25 1253.51 654.663   3
 -10  10  24 8827.96 1368.35   3
 -10  10  23-301.650 453.441   3
 -10 -10  22 6404.33 1188.84   1
 -10  10  22 6356.16 1131.44   3
 -10 -10  21 3073.45 974.844   1
 -10  10  21 2741.59 858.665   3
 -10 -10  20 22523.2 2149.14   1
 -10  10  20 23567.0 2040.49   3
 -10 -10  19 3769.05 1017.78   1
 -10  10  19 3119.02 837.759   3
 -10 -10  18 751.299 589.507   1
 -10 -10  17 7138.81 1257.93   1
 -10 -10  16 15189.4 1760.01   1
 -10 -10  15 1754.39 854.762   1
 -10 -10  14 18628.3 1932.28   1
 -10 -10  13 5706.34 1085.65   1
  10 -10 -12 2101.73 617.103   1
 -10 -10  12 2311.14 713.956   1
 -10 -10  11 767.091 587.126   1
  10 -10 -11 506.436 504.480   1
  10 -10 -10 23288.1 2038.88   1
 -10 -10  10 19304.9 1970.16   1
 -10 -10   9 3987.22 1050.85   1
  10 -10  -9 2679.82 785.071   1
 -10 -10   8 6073.33 1084.46   1
  10 -10  -8 4965.44 1000.67   1
 -10 -10   7 563.995 387.687   1
  10 -10  -7 435.849 344.388   1
 -10 -10   6 3982.95 874.717   1
  10 -10  -6 4286.99 869.074   1
 -10 -10   5-348.374 464.614   1
  10 -10  -5 716.636 538.547   1
 -10 -10   4 14572.6 1697.57   1
  10 -10  -4 15502.3 1673.61   1
 -10 -10   3 223.610 565.351   1
  10 -10  -3 1300.54 651.586   1
  10 -10  -2 2917.05 760.979   1
  10 -10  -1-68.7648 403.428   1
  10 -10   0 5614.23 1017.78   1
  10 -10   1 774.911 518.503   1
  10 -10   2 9718.56 1313.81   1
  10 -10   3 130.713 417.251   1
  10 -10   4 1143.72 616.981   1
  10 -10   5 3280.52 878.469   1
  10 -10   6 20885.2 1975.84   1
  10 -10   7 2496.82 903.130   1
  10 -10   8 16073.9 1740.02   1
  10 -10   9 7413.37 1252.53   1
  10  10  13 2586.09 780.639   3
  10  10  14 7762.27 1204.82   3
  10  10  15 2216.90 692.467   3
  10  10  16 6234.08 1135.60   3
  10  10  17 1208.20 630.492   3
  10  10  18 11570.5 1546.20   3
  10  10  19 2021.90 762.382   3
  10  10  20-196.845 392.490   3
  10  10  21 634.884 606.915   3
  10  10  22 6526.69 1242.89   3
  10 -12 -15 423.207 630.273   1
  10 -12 -14 9388.84 1497.62   1
  10 -12 -13 1568.47 692.433   1
  10 -12 -12 1768.89 793.626   1
  10 -12 -11 1197.64 844.530   1
  10 -12 -10 4350.27 1050.39   1
  10 -12  -9-156.846 485.750   1
  10 -12  -8-346.391 568.127   1
  10 -12  -7 841.802 524.998   1
  10 -12  -6 2181.73 786.146   1
  10 -12  -5 2943.74 970.219   1
  10 -12  -4 10635.3 1621.18   1
  10 -12  -3 564.349 485.805   1
  10 -12  -2-224.204 563.585   1
  10 -12  -1 1017.45 557.218   1
  10 -12   0 3750.05 944.475   1
  10 -12   1 732.833 743.054   1
  10 -12   2 7496.92 1341.50   1
  10 -12   3 3076.58 931.010   1
 -11  -1  46 6749.01 1246.42   3
 -11   1  46 5739.93 1207.60   3
 -11  -1  45 175.895 401.712   3
 -11   1  45-175.439 367.886   3
 -11  -1  44 13997.9 1688.96   3
 -11   1  44 14219.7 1794.39   3
 -11  -1  43 398.436 395.167   3
 -11   1  43 330.166 405.484   3
 -11  -1  42 120.321 334.299   3
 -11   1  42 956.507 538.639   3
 -11  -1  41 1651.85 670.709   3
 -11   1  41 619.271 474.807   3
 -11  -1  40 27298.2 2193.94   3
 -11   1  40 25515.7 2240.99   3
 -11  -1  39 312.462 431.368   3
 -11   1  39 219.328 468.182   3
 -11  -1  38 11001.7 1348.09   3
 -11   1  38 12160.4 1533.40   3
  11  -1 -38 11855.0 1481.29   2
  11  -1 -37 110.176 407.983   2
 -11  -1  37-26.1097 345.787   3
 -11   1  37 363.306 531.757   3
  11  -1 -36 6205.00 1086.09   2
 -11  -1  36 3740.37 804.901   3
 -11   1  36 5541.77 1003.07   3
  11  -1 -35 2888.12 774.323   2
 -11  -1  35 3461.52 777.003   3
  11  -1 -34 44571.0 2655.01   2
  11  -1 -33 2458.69 663.833   2
  11  -1 -32 13106.1 1411.30   2
  11   1 -32 14025.6 1445.77   2
  11  -1 -31 5521.08 948.126   2
  11   1 -31 4251.26 785.271   2
  11  -1 -30 14920.0 1445.75   2
  11   1 -30 14623.1 1416.03   2
  11   1 -29 1588.16 568.581   2
  11  -1 -29 788.128 446.728   2
  11   1 -28 74145.3 2994.13   2
  11  -1 -28 70540.2 2953.96   2
  11  -1 -27 1546.14 568.230   2
  11   1 -27 2036.52 579.981   2
  11  -1 -26 6147.69 871.670   2
  11   1 -26 5051.33 803.199   2
  11  -1 -25 287.981 287.851   2
  11   1 -25 1043.95 405.149   2
  11   1 -24 64665.9 2556.30   2
  11  -1 -24 63991.8 2607.62   2
  11  -1 -23 1013.04 387.365   2
  11   1 -23 1785.07 483.658   2
  11  -1 -22 102522. 3134.38   2
  11   1 -22 102220. 3043.22   2
  11  -1 -21 111.017 316.913   2
  11   1 -21 214.715 275.295   2
  11  -1 -20 6308.90 770.606   2
  11   1 -20 9149.50 875.004   2
  11  -1 -19 553.290 308.370   2
  11   1 -19 470.456 297.947   2
  11  -1 -18 162338. 3610.63   2
  11   1 -18 165757. 3498.61   2
  11   1 -17 459.793 246.535   2
  11  -1 -17 159.292 229.312   2
  11  -1 -16 45639.6 1849.71   2
  11   1 -16 42845.0 1685.74   2
  11   1 -15 2277.13 412.061   2
  11  -1 -15 2611.44 480.070   2
  11   1 -15 2908.10 341.797   1
  11   1 -14 123561. 2699.87   2
  11  -1 -14 121734. 2889.94   2
  11   1 -14 123146. 2064.11   1
  11  -1 -13 10246.0 841.843   2
  11   1 -13 9528.19 743.250   2
  11   1 -13 10344.6 571.147   1
  11   1 -12 344522. 4224.92   2
  11   1 -12 349568. 3153.96   1
  11  -1 -11 8444.47 758.144   2
  11   1 -11 8813.95 684.329   2
  11  -1 -10 22972.7 1151.84   2
  11   1 -10 24123.0 1057.98   2
 -11  -1  10 22207.3 691.602   1
  11  -1  -9 267.159 193.483   2
  11   1  -9 512.951 202.521   2
 -11  -1   9 191.695 72.4220   1
  11  -1  -8 223064. 3496.70   2
  11   1  -8 227221. 3065.82   2
 -11  -1   8 226261. 3083.76   2
 -11  -1   8 220828. 2090.46   1
  11  -1  -7 3851.55 482.148   2
 -11  -1   7 3788.84 401.084   2
  11   1  -7 3303.18 377.165   2
  11   1  -6 134990. 2275.91   2
  11  -1  -6 135277. 2676.59   2
 -11  -1   6 136753. 2285.42   2
  11  -1  -5 18958.0 1003.35   2
  11   1  -5 18565.4 832.337   2
 -11  -1   5 18397.7 832.310   2
  11   1  -4 9749.09 605.502   2
 -11   1   4 9932.63 389.858   1
  11  -1  -4 9324.76 705.481   2
  11   1  -4 9340.18 696.814   3
 -11   1   3 2090.11 201.271   1
  11  -1  -3 1658.83 292.188   2
  11   1  -3 1202.96 221.443   2
  11   1  -3 1236.14 290.208   3
 -11   1   2 11255.1 516.968   1
  11   1  -2 10437.4 630.450   2
  11  -1  -2 10007.9 725.774   2
  11   1  -2 10548.6 749.265   3
  11   1  -1 3368.83 463.114   3
  11  -1   0 65655.7 1851.54   3
  11   1   0 64838.3 1870.85   3
  11  -1   1 9805.29 720.039   3
  11   1   1 8916.77 722.585   3
  11  -1   2 288.759 172.039   3
  11   1   2 158.716 124.526   3
  11  -1   3 314.951 220.349   3
  11   1   3 484.545 244.352   3
  11   1   4 125039. 2781.61   3
  11  -1   4 126089. 2672.43   3
  11   1   5 3790.41 605.409   3
  11  -1   5 2591.76 513.331   3
  11  -1   6 84551.0 2264.41   3
  11   1   6 85929.0 2395.14   3
  11   1   7 1131.34 353.384   3
  11  -1   7 501.781 241.539   3
  11  -1   8 56804.4 1932.70   3
  11   1   8 55246.1 2023.87   3
  11  -1   9 4006.19 597.798   3
  11   1   9 4011.46 637.968   3
  11   1  10 116876. 3056.30   3
  11  -1  10 121874. 2919.91   3
  11   1  11 1553.88 465.311   3
  11  -1  11 1032.76 387.566   3
  11   1  12 5946.42 726.317   3
  11  -1  12 5672.63 672.237   3
  11  -1  13 1139.96 390.637   3
  11   1  13 809.110 371.563   3
  11   1  14 94037.0 2981.21   3
  11  -1  14 98093.4 2852.75   3
  11   1  15 5846.26 928.161   3
  11  -1  15 6945.57 904.094   3
  11   1  16 95484.6 3120.64   3
  11  -1  16 89683.6 2840.76   3
  11   1  17 7065.44 936.856   3
  11  -1  17 6926.10 847.921   3
  11   1  18 4265.07 728.967   3
  11  -1  18 3564.98 640.977   3
  11   1  19 3657.03 828.580   3
  11  -1  19 2773.34 772.429   3
  11   1  20 103712. 3559.78   3
  11  -1  20 106893. 3387.80   3
  11   1  21 3249.36 793.561   3
  11  -1  21 3197.63 766.687   3
  11   1  22 20494.9 1655.23   3
  11  -1  22 19989.3 1524.67   3
  11   1  23 1820.52 587.544   3
  11  -1  23 1691.51 552.362   3
  11  -1  24 3048.89 683.374   3
  11   1  24 3328.04 741.570   3
  11  -1  25 6815.18 1042.86   3
  11   1  25 7079.20 1114.32   3
  11  -1  26 33592.5 2154.09   3
  11   1  26 34527.5 2313.18   3
  11  -1  27 3363.28 816.325   3
  11   1  27 2620.01 764.921   3
  11  -1  28-18.1045 349.442   3
  11   1  28 372.810 350.268   3
  11  -1  29-270.274 431.192   3
  11   1  29 443.244 450.684   3
  11   1  30 16447.9 1731.22   3
  11  -1  30 15504.6 1576.94   3
  11   1  31 2422.77 809.131   3
  11  -1  31 1060.75 565.599   3
  11   1  32 13098.9 1603.41   3
  11  -1  32 11696.5 1448.00   3
  11  -1  33 1428.53 612.185   3
  11   1  33 373.328 403.990   3
  11   1  34-632.401 524.882   3
  11  -1  34-600.652 537.450   3
  11   1  35-550.485 550.226   3
  11  -1  35 270.424 313.639   3
  11  -1  36 6734.50 1176.15   3
  11   1  36 4774.56 1055.99   3
  11   1  37 1799.26 801.179   3
  11  -1  37 2733.49 844.615   3
  11  -1  38 7514.65 1333.79   3
  11  -1  39 962.435 621.432   3
 -11   3  43 824.595 564.889   3
 -11   3  42 275.191 385.427   3
  11  -3 -41 654.123 598.424   2
 -11   3  41 1160.79 619.718   3
 -11   3  40 20128.3 2127.69   3
  11  -3 -40 19166.4 1985.33   2
  11  -3 -39 133.271 410.565   2
 -11   3  39-93.2144 465.816   3
 -11   3  38 15146.0 1777.15   3
  11  -3 -38 16728.0 1802.60   2
 -11  -3  37 2587.85 665.825   3
 -11   3  37 1314.71 637.047   3
  11  -3 -37 1685.36 696.453   2
 -11  -3  36 5462.65 857.357   3
 -11   3  36 4632.79 979.156   3
  11  -3 -36 6500.86 1137.74   2
  11  -3 -35 1230.89 613.041   2
 -11  -3  35 969.841 433.911   3
 -11   3  35 555.582 431.031   3
  11  -3 -34 36093.0 2429.77   2
 -11  -3  34 36500.2 2094.57   3
  11  -3 -33-28.8521 365.263   2
 -11  -3  33 445.620 346.723   3
  11  -3 -32 13413.7 1423.63   2
  11  -3 -31-196.496 310.602   2
  11  -3 -30 16904.0 1535.59   2
  11  -3 -29 123.924 258.701   2
  11  -3 -28 56611.2 2718.89   2
  11  -3 -27 4007.44 743.073   2
  11  -3 -26 5256.41 831.912   2
  11  -3 -25 1890.31 507.375   2
  11  -3 -24 42093.1 2166.42   2
  11  -3 -23 772.504 362.721   2
  11  -3 -22 82675.8 2932.27   2
  11   3 -22 79959.6 2708.42   2
  11  -3 -21 1262.75 437.177   2
  11   3 -21 1802.30 502.740   2
  11  -3 -20 1649.29 453.032   2
  11   3 -20 2125.88 441.829   2
  11  -3 -19 989.260 374.188   2
  11   3 -19 1074.04 392.314   2
  11  -3 -18 94717.8 2936.33   2
  11   3 -18 100131. 2669.14   2
  11  -3 -17 931.887 372.830   2
  11   3 -17 671.544 277.318   2
  11  -3 -16 35942.1 1755.05   2
  11   3 -16 38509.2 1542.97   2
  11  -3 -15 10356.4 960.533   2
  11   3 -15 10970.8 806.637   2
 -11  -3  14 55189.8 1776.50   1
  11  -3 -14 58023.5 2180.47   2
  11   3 -14 56865.0 1736.79   2
 -11  -3  13 6803.32 626.210   1
  11  -3 -13 7135.85 792.414   2
  11   3 -13 7597.38 628.711   2
 -11  -3  12 169594. 3036.80   1
  11  -3 -12 175791. 3657.31   2
  11   3 -12 175955. 2793.06   2
 -11  -3  11 1585.40 306.677   1
  11  -3 -11 2954.41 524.872   2
 -11  -3  11 2624.18 355.638   2
  11   3 -11 3112.41 384.674   2
 -11  -3  10 12336.3 821.241   1
 -11  -3  10 12611.4 683.927   2
  11  -3 -10 13255.6 987.584   2
  11   3 -10 12694.2 685.118   2
 -11  -3   9 165.388 146.050   1
 -11  -3   9 261.798 142.177   2
  11   3  -9 50.1604 118.409   2
  11  -3  -9 431.822 279.353   2
  11  -3  -8 78452.5 2333.26   2
 -11  -3   8 76281.5 1495.25   2
  11   3  -8 75504.3 1479.97   2
  11  -3  -7 27960.8 1386.53   2
 -11  -3   7 25972.0 819.764   2
  11   3  -7 25456.9 817.712   2
  11  -3  -6 162852. 3307.46   2
  11   3  -6 158200. 1883.47   2
  11   3  -6 155491. 2811.29   3
  11  -3  -6 158341. 2481.45   1
 -11  -3   6 156441. 1899.84   2
  11   3  -5 278.126 109.164   2
  11   3  -5 303.980 231.472   3
  11  -3  -5 458.559 169.419   1
  11  -3  -5 79.1430 184.793   2
  11   3  -4 2021.58 198.239   2
  11   3  -4 1942.18 326.436   3
  11  -3  -4 1952.58 289.448   1
  11  -3  -4 2498.02 415.658   2
  11   3  -3 266.719 102.171   2
  11   3  -3 626.957 253.489   3
  11  -3  -3 45.7358 174.105   2
  11  -3  -3 238.104 156.486   1
  11   3  -2 133868. 1599.83   2
  11  -3  -2 135959. 2411.46   1
  11  -3  -2 139721. 3103.03   2
  11   3  -2 138074. 2796.69   3
  11   3  -1 15054.1 560.443   2
  11  -3  -1 14841.6 844.123   1
  11   3  -1 14868.0 988.436   3
  11  -3   0 120143. 2355.47   1
  11   3   0 114180. 2649.23   3
  11   3   1 1000.06 324.566   3
  11   3   2 14736.8 987.894   3
  11   3   3 10111.5 878.853   3
  11   3   4 83138.3 2465.94   3
  11   3   5 5338.74 691.133   3
  11  -3   6 39550.9 1499.46   3
  11   3   6 40297.8 1787.14   3
  11   3   7 3409.60 567.645   3
  11  -3   7 3033.32 441.823   3
  11   3   8 46088.6 1993.77   3
  11  -3   8 47699.2 1689.68   3
  11   3   9 7664.02 949.117   3
  11  -3   9 6751.54 686.802   3
  11   3  10 92727.9 2921.05   3
  11  -3  10 92747.1 2435.81   3
  11   3  11 1323.62 465.192   3
  11  -3  11 1803.26 417.503   3
  11  -3  12 1158.09 298.821   3
  11   3  12 1107.20 358.285   3
  11  -3  13 9759.05 853.509   3
  11   3  13 9331.83 1028.57   3
  11  -3  14 57233.9 2072.96   3
  11   3  14 60035.6 2569.93   3
  11   3  15 15776.9 1411.63   3
  11  -3  15 13226.4 1044.28   3
  11  -3  16 66059.7 2310.41   3
  11   3  16 68067.6 2851.42   3
  11  -3  17 1683.31 479.033   3
  11   3  17 1984.48 580.697   3
  11  -3  18 1353.59 418.760   3
  11   3  18 2130.96 583.486   3
  11  -3  19 1644.30 524.884   3
  11   3  19 2304.34 734.905   3
  11  -3  20 66401.9 2515.72   3
  11   3  20 63815.2 2988.17   3
  11   3  21 3519.46 904.615   3
  11  -3  21 3499.13 706.588   3
  11  -3  22 15113.5 1262.08   3
  11   3  22 13806.0 1439.43   3
  11  -3  23 443.384 319.305   3
  11   3  23-154.666 368.192   3
  11  -3  24 9926.45 1076.95   3
  11   3  24 8218.60 1167.01   3
  11   3  25 3427.57 886.621   3
  11  -3  25 2651.68 665.521   3
  11   3  26 31876.4 2356.55   3
  11  -3  26 30306.6 1916.31   3
  11  -3  27 2391.62 646.510   3
  11   3  27 1532.49 689.708   3
  11  -3  28 4375.30 765.981   3
  11   3  28 4017.51 928.424   3
  11  -3  29 587.751 382.356   3
  11   3  29 885.958 530.242   3
  11  -3  30 12344.3 1339.49   3
  11   3  30 13277.2 1645.24   3
  11   3  31 1902.18 778.724   3
  11   3  32 16742.0 1910.59   3
  11   3  33 676.958 628.603   3
  11   3  34 188.371 375.536   3
  11   3  35 493.161 526.862   3
  11  -5 -41 1856.81 796.495   2
 -11   5  40 15150.1 1978.93   3
  11  -5 -40 14267.6 1765.41   2
 -11   5  39 934.023 696.458   3
  11  -5 -39 899.245 610.504   2
  11  -5 -38 16456.2 1806.96   2
 -11   5  38 16947.9 1964.91   3
  11  -5 -37 967.948 600.643   2
 -11   5  37-224.068 479.614   3
  11  -5 -36 911.515 494.211   2
 -11   5  36 1740.21 693.535   3
  11  -5 -35 3791.97 959.746   2
 -11   5  35 1974.05 726.076   3
  11  -5 -34 32417.3 2358.74   2
 -11   5  34 33332.9 2620.64   3
  11  -5 -33 2085.38 682.299   2
 -11   5  33 2724.81 823.468   3
  11  -5 -32 10153.1 1305.63   2
 -11   5  32 9919.00 1383.15   3
  11  -5 -31 38.8437 297.246   2
  11  -5 -30 23388.7 1891.50   2
  11  -5 -29 1505.93 591.319   2
  11  -5 -28 58332.2 2867.98   2
  11  -5 -27 964.144 565.128   2
  11  -5 -26 841.898 487.901   2
  11  -5 -25 2927.59 675.460   2
  11  -5 -24 40108.6 2216.56   2
  11  -5 -23 630.923 445.436   2
  11  -5 -22 41957.9 2210.12   2
  11  -5 -21 4602.13 758.571   2
  11  -5 -20 3998.77 696.234   2
  11  -5 -19 3912.04 662.536   2
 -11  -5  19 3052.42 639.947   1
  11  -5 -18 55480.6 2387.53   2
 -11  -5  18 57339.2 2324.98   1
  11  -5 -17 2042.66 495.636   2
 -11  -5  17 2033.07 516.655   1
  11  -5 -16 8099.72 897.959   2
 -11  -5  16 9899.96 970.936   1
  11  -5 -15 6763.95 836.388   2
 -11  -5  15 3925.77 639.465   1
  11  -5 -14 15368.1 1211.11   2
 -11  -5  14 13884.9 1126.04   1
  11  -5 -13 732.454 368.366   2
 -11  -5  13 463.083 320.390   1
  11  -5 -12 94806.4 2930.36   2
 -11  -5  12 90019.8 1852.14   2
 -11  -5  12 95452.0 2927.13   1
  11  -5 -11 1150.33 441.796   2
 -11  -5  11 684.706 198.053   2
 -11  -5  11 833.013 413.347   1
 -11  -5  10 32166.6 929.508   2
  11  -5 -10 32603.5 1679.89   2
 -11  -5  10 34111.9 1729.79   1
 -11  -5   9 2034.92 209.141   2
  11  -5  -9 2394.82 471.775   2
 -11  -5   9 2325.15 496.270   1
 -11  -5   8 45642.7 764.932   2
  11  -5  -8 48703.9 2024.38   2
  11  -5  -7 5795.22 771.177   2
  11   5  -7 6484.52 605.711   3
  11   5  -6 102317. 2360.16   3
  11  -5  -6 107662. 2770.37   1
  11   5  -5 515.917 276.193   3
  11  -5  -5-96.7365 320.945   2
  11  -5  -5 161.216 176.675   1
  11   5  -4 4399.48 531.415   3
  11  -5  -4 3509.16 517.095   1
  11  -5  -4 2995.19 482.832   2
  11   5  -3 16583.8 1039.19   3
  11  -5  -3 15898.8 1159.38   2
  11  -5  -3 19347.1 1201.24   1
  11   5  -2 102563. 2584.40   3
  11  -5  -2 98959.2 2697.14   1
  11  -5  -2 98731.9 2896.30   2
  11   5  -1 3208.60 550.677   3
  11  -5  -1 1423.33 511.593   2
  11  -5  -1 1899.64 500.707   1
  11   5   0 134487. 3076.95   3
  11  -5   0 126578. 3081.54   1
  11  -5   0 129807. 3373.95   2
  11   5   1 17377.0 1155.81   3
  11  -5   1 24924.7 1422.61   1
  11   5   2 13359.9 1043.80   3
  11  -5   2 9416.05 885.189   1
  11   5   3 8097.52 312.305   2
  11   5   3 10206.4 1012.40   3
  11   5   4 152969. 3590.54   3
  11  -5   4 157889. 3598.94   1
  11   5   5 7790.64 471.487   2
  11   5   5 10959.2 1015.23   3
  11   5   6 19333.3 805.056   2
  11   5   6 20674.0 1396.01   3
  11   5   7 572.314 177.343   2
  11   5   7 842.058 377.613   3
  11   5   8 45147.6 2124.65   3
  11   5   9 1850.54 649.342   3
  11   5  10 64005.4 2652.80   3
  11   5  11 3244.91 744.310   3
  11   5  12 123.871 297.271   3
  11   5  13 603.920 368.387   3
  11   5  14 33421.8 2067.94   3
  11   5  15 3954.13 803.106   3
  11  -5  15 3508.29 523.511   3
  11  -5  16 17762.5 1105.96   3
  11   5  16 20992.4 1702.23   3
  11  -5  17 242.629 164.240   3
  11   5  17 70.8393 313.132   3
  11  -5  18 259.851 178.693   3
  11   5  18-189.170 450.288   3
  11   5  19-139.753 378.418   3
  11   5  20 19527.9 1775.30   3
  11   5  21 1222.63 600.349   3
  11   5  22 10794.7 1385.52   3
  11   5  23 118.106 355.624   3
  11   5  24 7492.39 1213.22   3
  11   5  25 1418.84 695.694   3
  11   5  26 25065.1 2233.77   3
  11   5  27 2208.03 858.327   3
  11   5  28 3832.45 958.777   3
  11   5  29 653.905 591.238   3
  11   5  30 15307.7 1928.32   3
  11   5  31 3713.59 1138.44   3
  11   5  32 17326.1 2044.24   3
  11  -7 -39 107.976 379.975   2
  11  -7 -38 5708.89 1128.76   2
  11  -7 -37 445.897 535.589   2
  11  -7 -36 968.464 448.092   2
 -11   7  36 2088.15 784.197   3
  11  -7 -35 891.661 572.351   2
 -11   7  35 238.931 424.965   3
 -11   7  34 18043.0 2052.69   3
  11  -7 -34 17024.0 1802.20   2
  11  -7 -33 1654.40 646.342   2
 -11   7  33 685.509 646.244   3
 -11   7  32 4673.07 1028.61   3
  11  -7 -32 3410.43 798.081   2
  11  -7 -31 580.721 491.585   2
 -11   7  31 858.919 590.917   3
 -11   7  30 14960.4 1780.55   3
  11  -7 -30 16230.5 1658.23   2
  11  -7 -29 951.447 539.502   2
 -11   7  29 791.738 629.335   3
 -11   7  28 23916.1 2164.02   3
  11  -7 -28 24473.8 1943.08   2
  11  -7 -27 468.963 469.840   2
 -11   7  27 800.248 544.509   3
  11  -7 -26 184.365 333.022   2
 -11   7  26 532.265 442.347   3
  11  -7 -25 3151.53 699.448   2
  11  -7 -24 15587.0 1464.49   2
  11  -7 -23 833.927 472.800   2
  11  -7 -22 21646.3 1706.94   2
  11  -7 -21 2385.04 592.041   2
 -11  -7  21 4960.16 886.399   1
  11  -7 -20 673.372 363.027   2
 -11  -7  20 1603.65 562.926   1
  11  -7 -19 1769.52 560.802   2
 -11  -7  19 3653.56 782.630   1
  11  -7 -18 59861.3 2654.16   2
 -11  -7  18 58473.2 2782.80   1
  11  -7 -17 1379.09 573.470   2
 -11  -7  17 1450.95 587.885   1
  11  -7 -16 34737.9 1994.53   2
 -11  -7  16 33534.4 2074.45   1
  11  -7 -15 2639.72 595.810   2
 -11  -7  15 4667.19 805.098   1
  11  -7 -14 5263.08 815.816   2
 -11  -7  14 4124.34 756.687   1
  11  -7 -13 2586.77 609.577   2
 -11  -7  13 1393.07 460.504   1
  11  -7 -12 50928.2 2367.34   2
 -11  -7  12 49682.7 2490.27   1
  11  -7 -11 8297.30 966.029   2
 -11  -7  11 9837.75 1159.88   1
  11  -7 -10 1628.98 415.998   2
 -11  -7  10 1446.81 493.592   1
  11  -7  -9 8607.45 984.882   2
 -11  -7   9 12253.0 1231.64   1
  11  -7  -8 63983.2 2566.16   2
  11  -7  -8 62982.0 2614.44   1
 -11  -7   8 60407.8 2747.58   1
  11  -7  -7 4764.74 779.991   2
  11   7  -7 4238.13 546.138   3
  11  -7  -7 3552.76 752.014   1
  11  -7  -6 54408.7 2365.71   2
  11   7  -6 56397.5 1841.13   3
  11  -7  -6 55161.7 2465.94   1
  11   7  -5 3561.17 499.462   3
  11  -7  -5 4372.75 694.168   1
  11   7  -4 265.736 212.693   3
  11  -7  -4-785.894 433.587   1
  11  -7  -4-319.556 350.307   2
  11   7  -3 1371.01 392.647   3
  11  -7  -3 1606.39 439.614   1
  11  -7  -3 1031.33 426.671   2
  11  -7  -2 55595.7 2423.24   2
  11  -7  -2 58327.8 2553.68   1
  11   7  -2 60374.6 2137.36   3
  11  -7  -1 443.842 348.546   1
  11  -7  -1 1034.49 459.871   2
  11   7  -1 1479.32 423.065   3
  11  -7   0 28760.6 1792.50   1
  11  -7   0 23314.3 1589.95   2
  11   7   0 26367.1 1492.56   3
  11  -7   1 146.328 280.134   2
  11  -7   1 105.490 317.322   1
  11   7   1-196.112 212.013   3
  11  -7   2 4520.01 714.988   2
  11  -7   2 5128.59 775.894   1
  11   7   2 5466.07 735.628   3
  11  -7   3 1393.46 583.998   2
  11  -7   3 2631.15 676.908   1
  11   7   3 2036.47 549.727   3
  11  -7   4 82932.7 3079.18   2
  11  -7   4 85682.1 3135.10   1
  11   7   4 81965.5 2877.90   3
  11  -7   5 3102.58 751.087   1
  11   7   5 3526.66 706.009   3
  11  -7   6 10864.1 1184.43   1
  11   7   6 8608.11 1007.20   3
  11  -7   7 792.973 496.783   1
  11   7   7 54.5776 310.258   3
  11   7   8 25767.5 1745.47   3
  11   7   9 1417.04 562.349   3
  11   7  10 45466.6 2422.60   3
  11   7  11 2026.89 615.021   3
  11   7  12 1231.24 453.862   3
  11   7  13 157.949 317.530   3
  11   7  14 25247.8 1945.30   3
  11   7  15 3343.61 837.393   3
  11   7  16 17009.5 1650.85   3
  11   7  17 4294.64 876.757   3
  11   7  18 763.440 496.538   3
  11   7  19 1201.98 645.351   3
  11   7  20 17117.2 1791.02   3
  11   7  21 2634.71 833.835   3
  11   7  22 10212.4 1422.30   3
  11   7  23 134.149 380.754   3
  11   7  24 4865.29 1032.38   3
  11   7  25 2469.47 906.634   3
  11   7  26 16871.9 1952.88   3
  11   7  27 2363.69 851.004   3
  11   7  28 1389.58 683.013   3
 -11   9  32 2178.23 799.599   3
 -11   9  31-191.841 567.309   3
 -11   9  30 6826.33 1276.48   3
  11  -9 -29 127.534 340.051   2
 -11   9  29 789.548 619.892   3
 -11   9  28 18503.8 1988.77   3
  11  -9 -28 15610.6 1637.04   2
  11  -9 -27 154.979 407.113   2
 -11   9  27 29.6622 514.818   3
  11  -9 -26 1722.19 637.180   2
 -11   9  26 604.248 520.839   3
  11  -9 -25 2420.12 724.029   2
 -11   9  25 1169.57 614.278   3
 -11   9  24 20235.9 1979.55   3
  11  -9 -24 19277.9 1733.41   2
  11  -9 -23 2566.10 749.196   2
 -11   9  23 3733.10 949.993   3
 -11  -9  22 9703.09 1369.14   1
  11  -9 -22 13807.5 1453.27   2
 -11   9  22 12454.7 1515.70   3
 -11  -9  21 1114.76 564.203   1
  11  -9 -21 380.593 373.962   2
 -11   9  21 175.197 370.582   3
 -11  -9  20 1928.38 651.867   1
  11  -9 -20 1155.25 462.406   2
 -11   9  20 1953.27 592.631   3
 -11  -9  19 6188.87 1083.35   1
  11  -9 -19 3674.28 758.259   2
 -11   9  19 3791.12 860.169   3
 -11  -9  18 23341.5 2043.59   1
  11  -9 -18 24236.4 1814.26   2
 -11   9  18 24340.9 1929.03   3
 -11  -9  17 1734.59 726.873   1
  11  -9 -17 1046.48 490.659   2
 -11   9  17 1227.05 601.411   3
 -11  -9  16 15780.4 1681.66   1
  11  -9 -16 14499.1 1386.26   2
 -11   9  16 14887.7 1483.98   3
 -11  -9  15 2404.29 688.608   1
  11  -9 -15 1592.63 539.523   2
 -11   9  15 1474.63 505.352   3
 -11  -9  14 6209.96 1082.76   1
  11  -9 -14 6638.77 941.074   2
 -11   9  14 7413.61 1013.03   3
  11  -9 -13 1127.79 548.514   2
 -11  -9  13 571.068 499.890   1
  11  -9 -12 30953.6 1979.23   2
 -11  -9  12 28888.8 2236.86   1
  11  -9 -11 6010.43 935.955   2
 -11  -9  11 8430.11 1261.75   1
  11  -9 -11 6420.31 1038.08   1
  11  -9 -10 4684.36 799.305   2
 -11  -9  10 5548.19 1022.05   1
  11  -9 -10 4775.43 881.206   1
  11  -9  -9 1992.22 495.975   2
 -11  -9   9 1313.29 523.808   1
  11  -9  -9 1873.88 548.445   1
  11  -9  -8 15560.2 1387.07   2
  11  -9  -8 12244.5 1390.66   1
 -11  -9   8 14123.0 1600.73   1
  11  -9  -7 4808.79 808.440   2
 -11  -9   7 6717.49 1105.94   1
  11  -9  -7 4873.99 936.560   1
  11  -9  -6 17328.0 1465.76   2
 -11  -9   6 17742.6 1754.78   1
  11  -9  -6 15613.1 1547.51   1
  11  -9  -5 495.913 325.927   2
  11  -9  -5 273.420 338.378   1
 -11  -9   5 528.840 371.097   1
  11  -9  -4-247.599 321.973   2
  11  -9  -4-601.751 472.208   1
  11  -9  -3 1120.89 488.579   1
  11  -9  -3 1872.80 535.121   2
  11  -9  -2 30203.7 1937.33   2
  11  -9  -2 27824.9 2073.69   1
  11  -9  -1 1069.06 491.335   2
  11  -9  -1 1276.23 619.762   1
  11  -9   0 13677.7 1338.09   2
  11  -9   0 13001.7 1434.39   1
  11  -9   1 1420.07 551.526   1
  11  -9   1 18.2925 269.282   2
  11  -9   2 10372.8 1294.30   1
  11  -9   2 10919.6 1221.62   2
  11  -9   3 1818.02 708.631   1
  11  -9   3 910.176 547.363   2
  11  -9   4 46996.2 2691.96   1
  11  -9   4 43716.2 2432.49   2
  11   9   4 44927.7 2271.06   3
  11  -9   5 894.840 482.696   2
  11  -9   5 1399.08 653.636   1
  11   9   5 1139.99 490.770   3
  11  -9   6 4809.22 863.583   2
  11  -9   6 6063.22 1040.99   1
  11   9   6 5358.41 838.025   3
  11  -9   7-66.3757 297.412   2
  11   9   7 132.567 244.218   3
  11  -9   8 13647.8 1527.99   1
  11  -9   8 12670.8 1398.23   2
  11   9   8 11894.5 1306.77   3
  11  -9   9 4485.74 912.286   2
  11   9   9 4736.30 925.074   3
  11   9  10 29466.5 2111.09   3
  11   9  11 644.141 464.073   3
  11   9  12 595.973 456.785   3
  11   9  13 1683.41 655.609   3
  11   9  14 14483.7 1604.96   3
  11   9  15 2623.16 880.322   3
  11   9  16 20465.1 1945.55   3
  11   9  17 3199.19 789.538   3
  11   9  18-658.345 570.214   3
  11   9  19 1052.68 627.214   3
  11   9  20 8943.15 1407.63   3
  11   9  21 1708.08 724.469   3
  11   9  22 3491.02 913.330   3
  11   9  23 1873.39 683.433   3
  11   9  24 3800.27 1010.66   3
 -11 -11  20 1414.58 699.551   1
 -11 -11  19 2085.71 756.780   1
 -11 -11  18 15212.5 1879.96   1
 -11 -11  17 1586.16 713.966   1
 -11 -11  16 8477.54 1397.28   1
 -11 -11  15 4515.34 1069.33   1
  11 -11 -15 1556.41 657.967   1
 -11 -11  14 5911.64 1209.39   1
  11 -11 -14 6910.67 1227.55   1
  11 -11 -13 2550.98 1129.66   1
 -11 -11  13 1532.23 775.452   1
  11 -11 -12 17266.1 1879.96   1
 -11 -11  12 16585.3 1908.04   1
 -11 -11  11-237.431 425.604   1
  11 -11 -11 297.961 561.433   1
 -11 -11  10-48.5811 438.226   1
  11 -11 -10-143.086 481.291   1
 -11 -11   9-219.703 568.390   1
  11 -11  -9-507.353 425.294   1
  11 -11  -8 13282.6 1648.29   1
 -11 -11   8 11108.7 1599.18   1
  11 -11  -7 589.054 615.716   1
 -11 -11   7 1863.44 923.706   1
 -11 -11   6 13021.0 1719.37   1
  11 -11  -6 13249.8 1636.89   1
  11 -11  -5 1376.16 693.402   1
 -11 -11   5 1380.90 685.364   1
 -11 -11   4-635.961 555.697   1
  11 -11  -4 152.077 394.507   1
  11 -11  -3 2707.74 857.050   1
 -11 -11   3 675.846 548.731   1
 -11 -11   2 10902.4 1590.46   1
  11 -11  -2 10268.2 1439.55   1
  11 -11  -1 2673.57 859.853   1
  11 -11   0 4257.45 939.291   1
  11 -11   1 2563.12 842.171   1
  11 -11   2 1391.18 667.514   1
  11 -11   3 1930.04 773.534   1
  11 -11   4 8764.44 1377.26   1
  11 -11   5 1048.88 709.980   1
  11 -11   6 2782.93 904.478   1
  11 -11   7 2062.97 766.376   1
  11 -11   8 2947.74 877.891   1
 -12   0  47 826.696 605.785   3
 -12   0  46 11917.1 1711.92   3
 -12   0  45-83.0795 390.317   3
 -12   0  44 593.118 544.318   3
 -12   0  43-373.557 505.177   3
 -12   0  42 25898.9 2280.19   3
 -12   0  41 754.123 556.260   3
 -12   0  40 4440.44 953.052   3
 -12   0  39-167.665 456.382   3
 -12   0  38 23902.2 2052.73   3
  12   0 -37-75.5952 471.902   2
 -12   0  37 821.901 503.768   3
  12   0 -36 25784.6 2108.45   2
  12   0 -35 350.666 533.049   2
  12   0 -34 7110.10 1093.04   2
  12   0 -33 87.9146 283.904   2
  12   0 -32 12553.5 1363.67   2
  12   0 -31 426.155 478.807   2
  12   0 -30 19291.4 1626.55   2
  12   0 -29 152.937 277.498   2
  12   0 -28 11281.2 1197.44   2
  12   0 -27 323.777 426.926   2
  12   0 -26 104830. 3444.75   2
  12   0 -25-86.7717 300.866   2
  12   0 -24 47835.4 2226.34   2
  12   0 -23 75.3256 215.265   2
  12   0 -22 8817.00 923.757   2
  12   0 -21 261.869 243.859   2
  12   0 -20 160107. 3723.94   2
  12   0 -19 555.810 297.455   2
  12   0 -18 40270.1 1796.71   2
  12   0 -17 10.1932 187.040   2
  12   0 -16 141239. 3162.59   2
  12   0 -15 273.137 251.961   2
  12   0 -14 166749. 3294.88   2
  12   0 -14 158676. 1917.61   1
  12   0 -13 152.649 227.758   2
  12   0 -13 167.656 95.8879   1
  12   0 -12 321.782 216.077   2
  12   0 -12 715.826 118.586   1
  12   0 -11 405.640 249.503   2
  12   0 -11 200.708 71.4173   1
  12   0 -10 239422. 3645.57   2
  12   0  -9 30.4278 123.939   2
  12   0  -8 130380. 2587.36   2
  12   0  -7 1386.39 350.309   2
  12   0  -6 28965.7 1194.19   2
  12   0  -5 671.559 277.968   2
  12   0  -4 103669. 2245.53   2
  12   0  -3 298.113 159.596   2
  12   0  -2 12237.4 776.694   2
  12   0  -2 11550.4 808.646   3
  12   0  -1 52.4980 178.295   3
  12   0   0 23731.2 1167.82   3
  12   0   1 217.893 213.080   3
  12   0   2 70480.8 2052.47   3
  12   0   3 1468.52 434.335   3
  12   0   4 14781.8 981.783   3
  12   0   5 146.680 241.042   3
  12   0   6 48630.3 1833.73   3
  12   0   7 4970.38 735.055   3
  12   0   8 102135. 2744.02   3
  12   0   9 27.9095 156.727   3
  12   0  10 509.519 278.463   3
  12   0  11 594.911 347.248   3
  12   0  12 89500.8 2779.57   3
  12   0  13 3719.08 753.431   3
  12   0  14 51315.7 2198.28   3
  12   0  15 693.662 441.769   3
  12   0  16 33672.3 1833.25   3
  12   0  17 4134.36 834.798   3
  12   0  18 116137. 3552.20   3
  12   0  19 1699.86 718.878   3
  12   0  20 2699.64 594.724   3
  12   0  21 253.313 431.227   3
  12   0  22 38451.1 2218.07   3
  12   0  23 3711.27 889.381   3
  12   0  24 66431.3 3028.40   3
  12   0  25 1077.08 625.436   3
  12   0  26 1958.34 578.119   3
  12   0  27 1451.19 607.476   3
  12   0  28 26339.7 2062.84   3
  12   0  29 2537.22 826.257   3
  12   0  30 7148.95 1180.40   3
  12   0  31 98.3669 316.187   3
  12   0  32 1095.20 520.030   3
  12   0  33 517.971 544.941   3
  12   0  34 7509.63 1272.80   3
  12   0  35 2058.07 778.240   3
  12   0  36 3151.71 851.821   3
  12   0  37-210.441 335.240   3
  12   0  38 3389.54 989.973   3
 -12   2  44 3396.85 939.125   3
 -12   2  43 325.284 482.436   3
 -12  -2  42 18230.1 1804.79   3
 -12   2  42 19211.1 2071.16   3
  12  -2 -41 1020.35 676.376   2
 -12  -2  41 1241.96 522.282   3
 -12   2  41 1047.76 597.300   3
  12  -2 -40 3312.85 834.593   2
 -12  -2  40 4897.57 922.092   3
 -12   2  40 3733.22 926.935   3
  12  -2 -39 570.000 398.373   2
 -12  -2  39-38.2270 326.587   3
 -12   2  39 808.796 518.035   3
 -12  -2  38 12079.4 1364.98   3
 -12   2  38 12383.9 1570.35   3
  12  -2 -38 13044.4 1581.64   2
 -12  -2  37 1957.92 680.671   3
  12  -2 -37 2527.04 846.099   2
 -12   2  37 1125.21 602.684   3
  12  -2 -36 37262.5 2546.24   2
 -12  -2  36 36660.0 2305.76   3
  12  -2 -35 1027.46 563.151   2
  12  -2 -34 3047.02 786.252   2
  12  -2 -33 3109.19 749.908   2
  12  -2 -32 22585.0 1831.62   2
  12  -2 -31 414.496 392.407   2
  12  -2 -30 23094.5 1803.19   2
  12   2 -30 25628.1 1863.06   2
  12   2 -29 1002.53 474.094   2
  12  -2 -29 1360.73 456.580   2
  12  -2 -28 512.042 361.964   2
  12   2 -28 667.088 424.379   2
  12  -2 -27 1989.01 518.229   2
  12   2 -27 2468.60 576.297   2
  12   2 -26 40479.8 2124.71   2
  12  -2 -26 42260.7 2221.61   2
  12   2 -25 7585.63 931.611   2
  12  -2 -25 8007.48 991.230   2
  12   2 -24 43005.1 2074.76   2
  12  -2 -24 39321.2 2070.35   2
  12  -2 -23 1095.93 429.960   2
  12   2 -23 681.895 389.599   2
  12  -2 -22 20329.9 1431.86   2
  12   2 -22 23227.0 1461.36   2
  12  -2 -21 12060.2 1112.51   2
  12   2 -21 12113.1 1047.63   2
  12  -2 -20 99664.1 3057.25   2
  12   2 -20 103485. 2901.22   2
  12  -2 -19 3298.73 578.068   2
  12   2 -19 3693.87 569.493   2
  12  -2 -18 20352.1 1332.77   2
  12   2 -18 18177.3 1165.06   2
  12   2 -17 926.926 273.455   2
  12  -2 -17 748.464 359.137   2
  12  -2 -16 86388.1 2675.69   2
  12   2 -16 87588.9 2389.10   2
  12  -2 -15 389.735 277.281   2
  12   2 -15 722.779 294.751   2
  12  -2 -14 150992. 3440.28   2
  12   2 -14 157033. 2958.77   2
  12  -2 -13 17352.0 1160.86   2
  12   2 -13 16684.9 950.184   2
  12  -2 -12 3344.41 534.291   2
  12   2 -12 3310.08 422.882   2
 -12  -2  12 3984.40 393.506   1
  12  -2 -11 17176.7 1121.61   2
  12   2 -11 16267.7 873.582   2
 -12  -2  11 17815.5 823.716   1
  12   2 -10 212280. 3009.86   2
  12  -2 -10 216450. 3873.47   2
 -12  -2  10 206232. 2773.49   1
 -12  -2   9 4302.14 452.033   2
  12   2  -9 4629.66 470.925   2
  12  -2  -9 4461.88 589.195   2
 -12  -2   9 3955.53 417.834   1
  12   2  -8 69182.6 1622.35   2
  12  -2  -8 69763.7 2130.16   2
 -12  -2   8 69818.7 1633.88   2
  12  -2  -8 70108.4 1230.78   1
  12   2  -7 535.299 180.052   2
  12  -2  -7 271.323 82.2659   1
  12  -2  -7 139.782 184.423   2
 -12  -2   7 528.290 155.815   2
  12  -2  -6 9608.90 769.405   2
  12   2  -6 8756.16 548.880   2
  12  -2  -6 9731.25 475.365   1
 -12  -2   6 10599.6 608.061   2
  12   2  -5 21814.2 856.324   2
  12   2  -5 21926.4 1102.44   3
  12  -2  -5 20784.2 1153.86   2
  12  -2  -5 22110.6 735.994   1
  12   2  -4 210879. 2629.71   2
  12   2  -4 216244. 3479.68   3
  12  -2  -4 214899. 3706.68   2
  12   2  -3 5168.40 428.452   2
 -12   2   3 5857.83 451.665   1
  12  -2  -3 5767.56 659.627   2
  12   2  -3 6938.25 667.149   3
  12  -2  -2 63672.7 2038.59   2
 -12   2   2 65954.1 1509.36   1
  12   2  -2 63265.8 1452.78   2
  12   2  -2 65167.7 1941.32   3
 -12   2   1 9278.53 600.989   1
  12   2  -1 9278.01 779.758   3
  12   2   0 22766.7 1210.60   3
  12   2   1 7039.51 729.034   3
  12   2   2 68026.9 2131.55   3
  12   2   3 8097.95 773.295   3
  12  -2   3 7812.23 700.918   3
  12   2   4 2674.76 487.591   3
  12  -2   4 2212.00 420.092   3
  12   2   5 2278.51 527.276   3
  12  -2   5 1882.69 420.859   3
  12   2   6 83468.5 2545.34   3
  12  -2   6 85252.2 2330.76   3
  12   2   7 13584.6 1082.70   3
  12  -2   7 13199.6 973.895   3
  12   2   8 99580.1 2890.25   3
  12  -2   8 104099. 2650.89   3
  12  -2   9 1706.53 391.192   3
  12   2   9 1744.73 457.904   3
  12  -2  10 2350.13 437.158   3
  12   2  10 2636.50 532.505   3
  12  -2  11 13387.6 1037.00   3
  12   2  11 12557.2 1174.29   3
  12  -2  12 79523.5 2490.87   3
  12   2  12 82517.3 2842.99   3
  12  -2  13 15053.4 1127.51   3
  12   2  13 15930.2 1370.68   3
  12   2  14 21890.1 1529.67   3
  12  -2  14 19335.8 1274.90   3
  12   2  15 1530.87 444.174   3
  12  -2  15 631.562 315.879   3
  12   2  16 8427.64 1003.86   3
  12  -2  16 8891.00 913.824   3
  12   2  17 5256.82 942.603   3
  12  -2  17 5552.93 815.489   3
  12   2  18 78534.8 3134.20   3
  12  -2  18 81319.6 2827.41   3
  12  -2  19 2741.87 617.964   3
  12   2  19 4332.72 931.146   3
  12   2  20 8784.63 1118.11   3
  12  -2  20 10132.4 1046.81   3
  12  -2  21 363.957 384.550   3
  12   2  21 614.190 469.155   3
  12   2  22 40389.7 2428.62   3
  12  -2  22 41263.3 2176.05   3
  12  -2  23 4149.13 880.313   3
  12   2  23 5030.00 1069.92   3
  12  -2  24 35101.4 2072.58   3
  12   2  24 34251.2 2306.06   3
  12  -2  25 1849.26 594.589   3
  12   2  25 688.256 537.575   3
  12   2  26-126.402 401.550   3
  12  -2  26 78.8320 266.309   3
  12   2  27 1519.29 612.041   3
  12  -2  27 1930.18 602.202   3
  12  -2  28 19554.6 1695.53   3
  12   2  28 16452.3 1723.36   3
  12   2  29 3275.89 945.500   3
  12  -2  29 3764.45 873.600   3
  12  -2  30 14601.8 1518.55   3
  12   2  30 15268.0 1732.75   3
  12  -2  31 268.687 365.315   3
  12   2  31-442.216 524.099   3
  12  -2  32 2812.66 744.898   3
  12   2  32 3046.60 851.628   3
  12   2  33 1161.30 570.832   3
  12  -2  33 1446.61 679.065   3
  12   2  34 13612.4 1751.24   3
  12  -2  34 10595.2 1405.70   3
  12   2  35 1764.09 810.307   3
  12   2  36 1363.15 642.684   3
 -12   4  42 17208.4 2098.88   3
  12  -4 -42 17509.3 1968.30   2
  12  -4 -41 799.302 560.675   2
 -12   4  41 818.233 576.559   3
 -12   4  40 5905.34 1216.54   3
  12  -4 -40 2810.34 796.934   2
 -12   4  39 229.128 432.168   3
  12  -4 -39 1105.64 607.159   2
  12  -4 -38 12487.6 1576.73   2
 -12   4  38 11345.9 1578.14   3
  12  -4 -37 3589.24 935.987   2
 -12   4  37 3353.60 947.693   3
  12  -4 -36 31209.8 2377.07   2
 -12   4  36 32256.2 2579.08   3
  12  -4 -35 385.865 387.821   2
 -12   4  35 1222.81 724.224   3
  12  -4 -34 1870.90 664.281   2
  12  -4 -33 2676.35 684.874   2
  12  -4 -32 23306.4 1926.93   2
  12  -4 -31 326.387 453.605   2
  12  -4 -30 58021.2 2905.84   2
  12  -4 -29 1712.57 570.056   2
  12  -4 -28 3896.99 774.969   2
  12  -4 -27 833.779 436.028   2
  12  -4 -26 63756.4 2862.39   2
  12  -4 -25 1898.49 605.650   2
  12  -4 -24 16947.8 1425.08   2
  12  -4 -23 1590.79 531.778   2
  12  -4 -22 13984.5 1257.76   2
  12  -4 -21 9463.96 1049.57   2
  12  -4 -20 105688. 3339.86   2
  12  -4 -19 1552.28 497.821   2
 -12  -4  18 8967.31 855.373   1
  12  -4 -18 9915.92 1011.77   2
 -12  -4  17 6208.05 708.399   1
  12  -4 -17 8110.92 900.954   2
 -12  -4  16 45537.1 1842.13   1
  12  -4 -16 43548.6 2032.73   2
 -12  -4  15 1897.73 430.423   1
  12  -4 -15 2106.66 516.154   2
 -12  -4  14 50092.1 1894.48   1
  12  -4 -14 47898.3 2082.09   2
  12   4 -14 50231.0 1611.72   2
  12  -4 -13 428.315 250.843   2
  12   4 -13 809.981 228.273   2
 -12  -4  12 313.143 164.327   1
 -12  -4  12 302.040 146.277   2
  12  -4 -12 221.076 175.268   2
  12   4 -12 234.442 124.094   2
 -12  -4  11 1538.89 357.260   1
  12  -4 -11 1860.71 454.053   2
 -12  -4  11 1544.17 240.864   2
  12   4 -11 1583.87 283.807   2
 -12  -4  10 67490.5 2201.22   1
  12  -4 -10 68740.5 2404.67   2
 -12  -4  10 69707.7 1491.66   2
  12   4 -10 68784.6 1505.99   2
 -12  -4   9 834.395 337.169   1
 -12  -4   9 977.871 192.531   2
  12  -4  -9 1682.27 498.693   2
  12   4  -9 1406.08 255.841   2
  12  -4  -8 84947.5 2637.82   2
 -12  -4   8 85410.2 1411.35   2
  12   4  -8 85034.4 1414.74   2
  12  -4  -7 578.949 235.704   1
  12  -4  -7 1152.24 368.907   2
  12   4  -7 1130.80 335.122   3
  12   4  -7 1204.45 179.773   2
  12  -4  -6 456.033 236.068   2
  12  -4  -6 636.053 201.520   1
  12   4  -6 484.816 212.768   3
  12   4  -6 320.748 90.9396   2
  12  -4  -5 43191.0 1875.35   2
  12  -4  -5 45935.5 1600.35   1
  12   4  -5 43940.0 1602.99   3
  12  -4  -4 91021.3 2238.68   1
  12  -4  -4 93075.8 2733.40   2
  12   4  -4 91515.6 2357.01   3
  12  -4  -3 2277.65 512.757   2
  12  -4  -3 1555.64 340.121   1
  12  -4  -2 9644.92 739.819   1
  12  -4  -2 8311.74 830.745   2
  12   4  -2 10797.1 853.825   3
  12  -4  -1 4161.80 639.441   2
  12   4  -1 4994.10 610.900   3
  12   4   0 82331.7 1094.71   2
  12  -4   0 80121.1 2208.19   1
  12   4   0 82710.9 1099.44   2
  12  -4   1 14860.5 985.284   1
  12   4   1 16622.2 1188.12   3
  12   4   1 16320.3 577.389   2
  12   4   2 195393. 3847.19   3
  12   4   2 181691. 2081.80   2
  12   4   3 26624.4 1461.81   3
  12   4   3 24026.4 839.894   2
  12   4   4 16123.0 1163.84   3
  12   4   4 15229.0 713.691   2
  12   4   5 1777.46 464.724   3
  12   4   5 1161.73 230.919   2
  12   4   6 83564.3 2720.43   3
  12   4   6 71748.3 1773.53   2
  12   4   7 4464.67 785.031   3
  12   4   8 48088.2 2176.46   3
  12   4   9 987.527 439.439   3
  12   4  10 5270.85 754.755   3
  12  -4  10 5670.40 623.569   3
  12   4  11 6255.97 889.163   3
  12  -4  11 6018.56 670.178   3
  12   4  12 40993.1 2147.90   3
  12  -4  12 39429.3 1670.28   3
  12  -4  13 11551.4 934.895   3
  12   4  13 11934.1 1232.14   3
  12  -4  14 26433.4 1411.76   3
  12   4  14 28469.5 1856.63   3
  12  -4  15 1810.33 392.629   3
  12   4  15 2165.37 571.656   3
  12   4  16 15474.8 1435.65   3
  12  -4  16 17343.2 1191.30   3
  12  -4  17 2055.48 521.487   3
  12   4  17 4263.52 921.013   3
  12   4  18 49034.7 2656.24   3
  12  -4  18 46877.1 2026.02   3
  12  -4  19 1928.18 519.966   3
  12   4  19 3128.36 805.539   3
  12   4  20 3762.84 800.777   3
  12  -4  20 3732.43 607.322   3
  12   4  21 2523.41 673.374   3
  12  -4  21 2271.96 514.751   3
  12  -4  22 11769.9 1105.45   3
  12   4  22 12277.6 1413.42   3
  12   4  23 2985.35 987.439   3
  12  -4  23 2400.90 622.410   3
  12  -4  24 22260.9 1574.13   3
  12   4  24 25756.5 2156.47   3
  12   4  25 1233.48 653.070   3
  12   4  26-121.252 378.399   3
  12   4  27 1225.90 614.463   3
  12   4  28 26267.9 2326.68   3
  12   4  29 3140.66 975.818   3
  12   4  30 11873.8 1660.67   3
  12   4  31-317.838 462.559   3
  12   4  32 3768.71 1013.76   3
  12   4  33 1362.88 739.185   3
  12  -6 -40 4463.71 1075.11   2
  12  -6 -39 510.961 476.054   2
  12  -6 -38 4583.30 990.980   2
 -12   6  38 3491.29 910.237   3
  12  -6 -37 616.866 499.887   2
 -12   6  37 0.79890 429.899   3
  12  -6 -36 24613.8 2171.05   2
 -12   6  36 25691.1 2447.44   3
  12  -6 -35 1353.81 549.475   2
 -12   6  35 1572.98 732.163   3
  12  -6 -34 1082.92 489.781   2
 -12   6  34 1602.20 726.395   3
  12  -6 -33 411.180 536.487   2
 -12   6  33 524.718 653.314   3
 -12   6  32 40252.4 2867.47   3
  12  -6 -32 35312.0 2449.16   2
  12  -6 -31 1476.70 724.401   2
 -12   6  31 819.294 807.406   3
  12  -6 -30 38395.9 2468.92   2
  12  -6 -29 555.716 503.799   2
  12  -6 -28 1168.74 542.897   2
  12  -6 -27-240.212 310.889   2
  12  -6 -26 42426.9 2451.06   2
  12  -6 -25 1594.15 598.166   2
  12  -6 -24 9701.58 1158.99   2
  12  -6 -23 1449.72 520.500   2
  12  -6 -22 28150.3 1882.88   2
  12  -6 -21 514.283 423.050   2
 -12  -6  21 884.872 480.823   1
  12  -6 -20 31594.2 1940.12   2
 -12  -6  20 28516.6 1826.92   1
  12  -6 -19 1206.43 433.881   2
 -12  -6  19 1.16594 312.130   1
  12  -6 -18 1083.64 415.853   2
 -12  -6  18 1679.60 514.585   1
  12  -6 -17 102.815 254.407   2
 -12  -6  17 864.444 366.267   1
  12  -6 -16 25105.1 1680.79   2
 -12  -6  16 24961.6 1661.23   1
  12  -6 -15 771.998 415.289   2
 -12  -6  15 1014.56 449.210   1
  12  -6 -14 33947.2 1914.58   2
 -12  -6  14 33583.4 1916.88   1
  12  -6 -13 4756.07 732.741   2
 -12  -6  13 5887.03 832.487   1
  12  -6 -12 1723.53 481.328   2
 -12  -6  12 1869.37 423.884   1
  12  -6 -11 1031.90 331.923   2
 -12  -6  11 1191.50 419.219   1
  12  -6 -10 40565.4 2017.14   2
 -12  -6  10 37344.1 2022.56   1
  12  -6  -9 3687.36 688.500   2
 -12  -6   9 3726.52 725.302   1
  12  -6  -8 69972.1 2622.57   2
  12  -6  -8 70087.2 2491.95   1
  12   6  -7 4800.48 557.255   3
  12  -6  -7 5154.08 697.559   1
  12  -6  -7 5391.61 754.125   2
  12   6  -6 363.265 174.978   3
  12  -6  -6 66.6350 335.907   2
  12  -6  -6 144.794 201.643   1
  12   6  -5 1963.04 418.650   3
  12  -6  -5 2795.89 555.211   1
  12  -6  -5 1365.00 407.132   2
  12  -6  -4 112602. 3306.93   2
  12  -6  -4 116511. 3228.17   1
  12   6  -4 115223. 2810.64   3
  12  -6  -3 1798.18 519.703   1
  12  -6  -3 1936.06 556.450   2
  12   6  -3 1806.22 493.075   3
  12  -6  -2 27901.1 1684.88   2
  12  -6  -2 30710.5 1667.95   1
  12   6  -2 29043.2 1492.98   3
  12  -6  -1 4925.97 722.432   2
  12   6  -1 4854.48 634.179   3
  12  -6   0 55146.6 2258.26   1
  12  -6   0 53303.0 2339.35   2
  12   6   0 51670.9 2054.62   3
  12  -6   1 2889.92 709.533   2
  12  -6   1 2435.36 659.866   1
  12   6   1 3766.33 672.088   3
  12  -6   2 99571.1 3253.73   2
  12  -6   2 104320. 3146.05   1
  12   6   2 104300. 3034.75   3
  12  -6   3 8530.19 965.382   1
  12   6   3 6184.52 816.349   3
  12  -6   4 2475.13 579.081   1
  12   6   4 1025.87 385.371   3
  12  -6   5 1360.99 504.789   1
  12   6   5 2577.69 581.720   3
  12   6   6 71866.8 2738.50   3
  12   6   7 5650.63 904.106   3
  12   6   8 56950.4 2539.64   3
  12   6   9 7079.75 951.596   3
  12   6  10 2213.55 560.414   3
  12   6  11 1415.51 558.200   3
  12   6  12 49143.8 2541.50   3
  12   6  13 3611.37 856.778   3
  12   6  14 15339.4 1485.35   3
  12   6  15 31.4854 327.518   3
  12   6  16 2319.00 666.580   3
  12   6  17 2084.88 680.459   3
  12   6  18 13495.6 1501.61   3
  12   6  19 3288.12 878.470   3
  12   6  20 1448.20 525.588   3
  12   6  21 1347.41 563.699   3
  12   6  22 11702.0 1521.19   3
  12   6  23 1851.03 708.366   3
  12   6  24 12228.7 1592.27   3
  12   6  25 1126.02 660.594   3
  12   6  26-190.011 513.136   3
  12   6  27 534.529 642.572   3
  12   6  28 13899.8 1802.51   3
  12   6  29 2156.04 802.013   3
  12   6  30 10279.6 1590.08   3
  12  -8 -37 1301.71 652.937   2
  12  -8 -36 13529.2 1672.85   2
  12  -8 -35 399.161 451.425   2
  12  -8 -34 489.341 411.505   2
 -12   8  34 108.210 406.547   3
 -12   8  33 260.644 449.148   3
  12  -8 -33 503.136 472.906   2
 -12   8  32 18028.8 2071.32   3
  12  -8 -32 15067.8 1687.45   2
  12  -8 -31 1326.10 624.775   2
 -12   8  31 797.005 619.777   3
  12  -8 -30 18736.6 1807.55   2
 -12   8  30 17884.7 1986.35   3
  12  -8 -29 648.097 499.576   2
 -12   8  29 678.733 599.284   3
  12  -8 -28 2909.37 732.787   2
 -12   8  28 4036.12 938.545   3
  12  -8 -27 1484.57 634.335   2
 -12   8  27 1705.75 735.189   3
  12  -8 -26 32685.5 2254.16   2
 -12   8  26 31829.7 2464.01   3
  12  -8 -25 1555.91 615.651   2
 -12   8  25 1307.81 686.562   3
  12  -8 -24 2836.79 679.144   2
 -12   8  24 3885.05 919.413   3
  12  -8 -23 797.762 382.429   2
  12  -8 -22 10206.3 1232.58   2
 -12  -8  22 11931.6 1409.68   1
  12  -8 -21 2782.48 741.921   2
 -12  -8  21 4645.74 944.046   1
  12  -8 -20 28452.4 1986.30   2
 -12  -8  20 33926.9 2288.73   1
  12  -8 -19 768.164 508.671   2
 -12  -8  19 1299.87 604.217   1
  12  -8 -18 5851.75 895.974   2
 -12  -8  18 6100.91 997.078   1
  12  -8 -17 2287.97 575.312   2
 -12  -8  17 4977.02 938.136   1
  12  -8 -16 19614.9 1593.71   2
 -12  -8  16 18526.6 1696.24   1
  12  -8 -15 884.511 432.087   2
 -12  -8  15 1119.14 567.655   1
  12  -8 -14 27403.6 1866.77   2
 -12  -8  14 28554.9 2061.77   1
  12  -8 -13 2169.76 612.851   2
 -12  -8  13 2082.55 610.056   1
  12  -8 -12 4051.21 729.530   2
 -12  -8  12 4081.76 793.156   1
  12  -8 -11 99.8577 271.850   2
 -12  -8  11-486.567 500.471   1
  12  -8 -10 18145.8 1485.23   2
  12  -8 -10 15484.7 1430.04   1
 -12  -8  10 15118.2 1502.58   1
  12  -8  -9 10761.3 1207.28   2
  12  -8  -9 11617.4 1261.60   1
 -12  -8   9 13237.0 1450.30   1
  12  -8  -8 25591.4 1738.36   2
 -12  -8   8 26699.2 2021.29   1
  12  -8  -8 23075.0 1746.55   1
  12  -8  -7 10761.6 1153.31   2
 -12  -8   7 13426.8 1452.31   1
  12  -8  -7 14983.3 1411.65   1
  12  -8  -6 5552.83 821.119   2
  12  -8  -6 4305.51 767.744   1
  12  -8  -5 312.324 300.663   1
  12  -8  -5 972.129 474.606   2
  12  -8  -4 36112.0 2078.49   2
  12   8  -4 37257.3 1692.63   3
  12  -8  -4 39425.1 2258.36   1
  12   8  -3 2919.36 557.208   3
  12  -8  -3 2870.25 731.030   1
  12  -8  -3 2263.40 626.548   2
  12  -8  -2 11688.6 1205.16   2
  12  -8  -2 13278.8 1298.51   1
  12   8  -2 13571.8 1085.20   3
  12  -8  -1-435.035 412.755   2
  12  -8  -1 732.129 440.494   1
  12   8  -1 78.3546 233.823   3
  12  -8   0 23806.0 1700.65   2
  12  -8   0 23742.1 1785.98   1
  12   8   0 23358.6 1481.72   3
  12  -8   1 785.854 487.718   2
  12  -8   1 1264.33 633.241   1
  12  -8   2 55423.9 2711.98   1
  12  -8   2 57003.9 2690.69   2
  12   8   2 57094.6 2437.33   3
  12  -8   3 1885.99 563.247   2
  12   8   3 2691.00 633.368   3
  12  -8   4-275.833 376.136   2
  12  -8   4 573.199 456.723   1
  12   8   4-26.4652 218.420   3
  12  -8   5 554.263 448.691   2
  12   8   5 985.002 491.417   3
  12  -8   6 43785.2 2496.27   1
  12  -8   6 46401.5 2524.96   2
  12   8   6 48493.7 2419.82   3
  12  -8   7 2482.10 791.691   1
  12   8   7 4303.85 828.588   3
  12   8   8 23118.8 1748.44   3
  12   8   9 847.162 429.720   3
  12   8  10 332.255 357.225   3
  12   8  11 3285.17 812.688   3
  12   8  12 29714.9 2158.68   3
  12   8  13 4781.84 950.959   3
  12   8  14 7118.30 1122.07   3
  12   8  15 3443.19 779.266   3
  12   8  16 4861.56 951.143   3
  12   8  17 1312.14 680.582   3
  12   8  18 16686.7 1781.53   3
  12   8  19 2419.99 787.211   3
  12   8  20 406.816 317.484   3
  12   8  21 494.038 438.127   3
  12   8  22 6667.13 1214.23   3
  12   8  23 2308.08 845.073   3
  12   8  24 8500.73 1430.61   3
  12   8  25 3171.06 964.452   3
  12   8  26-144.221 436.833   3
 -12  10  29 128.099 374.499   3
 -12  10  28 270.555 411.471   3
 -12  10  27 113.089 355.457   3
 -12  10  26 12004.2 1619.79   3
 -12  10  25 728.684 630.661   3
 -12  10  24 5401.67 1101.17   3
 -12 -10  23 6614.44 1262.20   1
 -12  10  23 1188.65 621.576   3
 -12 -10  22 10098.2 1471.09   1
 -12  10  22 11311.9 1481.44   3
 -12 -10  21 6805.86 1226.74   1
 -12  10  21 3948.51 893.078   3
 -12 -10  20 22136.0 2131.97   1
 -12  10  20 23178.3 2019.43   3
 -12 -10  19 1258.15 677.291   1
 -12  10  19 970.216 617.729   3
 -12 -10  18 2721.11 764.558   1
 -12 -10  17 5287.64 1068.58   1
 -12 -10  16 13128.4 1647.91   1
 -12 -10  15 961.058 700.011   1
 -12 -10  14 26486.4 2294.57   1
  12 -10 -14 29260.1 2280.47   1
 -12 -10  13 4536.19 963.151   1
  12 -10 -13 1819.57 713.540   1
 -12 -10  12-83.8419 536.800   1
  12 -10 -12-193.406 467.989   1
 -12 -10  11 1442.91 479.993   1
  12 -10 -11 1455.04 556.552   1
 -12 -10  10 21645.8 2039.63   1
  12 -10 -10 20666.5 1913.27   1
  12 -10  -9 3044.94 838.916   1
 -12 -10   9 3925.54 989.906   1
  12 -10  -8 10133.8 1196.82   2
  12 -10  -8 8709.60 1254.94   1
 -12 -10   8 11404.1 1540.96   1
  12 -10  -7 905.553 321.146   2
 -12 -10   7 1499.37 606.332   1
  12 -10  -6 3256.56 703.490   2
  12 -10  -6 3014.12 765.457   1
 -12 -10   6 2056.51 645.566   1
  12 -10  -5 1575.18 571.750   2
  12 -10  -5 1735.89 706.332   1
 -12 -10   5 1738.65 675.074   1
  12 -10  -4 23534.7 1810.54   2
 -12 -10   4 23972.3 2223.65   1
  12 -10  -4 21012.7 1921.14   1
  12 -10  -3 3531.44 752.861   2
  12 -10  -3 3405.31 877.185   1
  12 -10  -2 2441.65 533.821   2
  12 -10  -2 3201.96 778.870   1
  12 -10  -1 589.561 306.599   2
  12 -10  -1 908.786 525.621   1
  12 -10   0 13319.1 1413.20   2
  12 -10   0 11549.4 1480.41   1
  12 -10   1 594.269 523.774   2
  12 -10   1 2176.40 816.008   1
  12 -10   2 16417.8 1568.74   2
  12 -10   2 18496.5 1817.43   1
  12 -10   3 2099.62 751.812   1
  12 -10   3 249.647 384.112   2
  12 -10   4 1307.50 623.238   1
  12 -10   4 0.51574 286.445   2
  12 -10   5 3645.48 886.516   1
  12 -10   5 1582.34 533.051   2
  12 -10   6 9745.32 1394.09   1
  12 -10   6 9454.98 1241.58   2
  12 -10   7 2066.24 812.264   1
  12 -10   7 763.764 485.043   2
  12 -10   8 19923.3 1810.20   2
  12 -10   9 728.994 494.906   2
  12 -10  10 295.555 437.902   2
  12 -10  11 1708.74 670.873   2
  12 -10  12 18275.3 1848.78   2
  12 -10  13 2955.39 906.384   2
  12  10  13 3210.13 895.401   3
  12  10  14 6733.32 1167.53   3
  12  10  15 1406.69 556.218   3
  12  10  16 3056.55 834.969   3
  12  10  17 1354.57 674.159   3
  12  10  18 15356.9 1830.88   3
  12  10  19 4630.24 1135.55   3
  12  10  20 1654.89 678.285   3
  12  10  21 680.048 533.033   3
  12 -12 -16 7690.99 1370.55   1
  12 -12 -15 2312.24 1067.82   1
  12 -12 -14 12936.3 1778.90   1
  12 -12 -13 2303.90 906.551   1
  12 -12 -12-64.2357 530.646   1
  12 -12 -11 10.0078 444.781   1
  12 -12 -10 8843.82 1448.08   1
  12 -12  -9 879.705 749.000   1
  12 -12  -8 2866.85 892.063   1
  12 -12  -7 195.288 422.813   1
  12 -12  -6 2784.26 835.801   1
  12 -12  -5 548.742 733.966   1
  12 -12  -4 10855.5 1554.80   1
  12 -12  -3 1593.02 808.845   1
  12 -12  -2 800.681 514.249   1
  12 -12  -1 4145.09 1051.02   1
  12 -12   0 4487.49 1049.12   1
  12 -12   1 950.578 630.387   1
 -13  -1  46 7663.26 1311.76   3
 -13   1  46 6788.28 1328.06   3
 -13  -1  45 198.890 433.391   3
 -13   1  45 40.6363 488.678   3
 -13  -1  44 24891.2 2232.97   3
 -13   1  44 27858.6 2515.65   3
 -13  -1  43 822.299 398.147   3
 -13   1  43 1092.62 721.225   3
 -13  -1  42-145.471 424.035   3
 -13   1  42-226.632 518.612   3
 -13  -1  41 399.522 396.652   3
 -13   1  41 469.947 490.346   3
 -13  -1  40 25456.2 2122.76   3
 -13   1  40 25759.2 2285.19   3
  13  -1 -40 26422.9 2290.10   2
  13  -1 -39 1146.19 642.821   2
 -13  -1  39 1138.74 555.591   3
 -13   1  39 1532.36 715.745   3
 -13  -1  38 14710.5 1554.35   3
  13  -1 -38 14419.4 1628.63   2
  13  -1 -37 129.066 457.419   2
  13  -1 -36 918.518 482.526   2
  13   1 -35 1533.02 602.538   2
  13  -1 -35 1149.77 517.882   2
  13  -1 -34 27422.0 2094.49   2
  13   1 -34 26536.5 2048.94   2
  13  -1 -33 359.194 417.627   2
  13   1 -33-252.070 374.899   2
  13  -1 -32 13081.9 1427.10   2
  13   1 -32 11898.8 1292.59   2
  13  -1 -31 1201.10 475.034   2
  13   1 -31 1597.15 561.175   2
  13  -1 -30 4471.57 799.569   2
  13   1 -30 5461.65 865.174   2
  13   1 -29 98.8449 252.728   2
  13  -1 -29-486.920 441.973   2
  13   1 -28 13987.9 1321.79   2
  13  -1 -28 12430.5 1267.25   2
  13  -1 -27 4040.34 715.481   2
  13   1 -27 5030.49 830.241   2
  13  -1 -26 1532.52 495.589   2
  13   1 -26 2508.97 575.067   2
  13  -1 -25 3531.68 657.312   2
  13   1 -25 4167.13 710.319   2
  13  -1 -24 49984.7 2314.16   2
  13   1 -24 46470.5 2181.95   2
  13  -1 -23 5354.44 756.455   2
  13   1 -23 6291.60 816.334   2
  13  -1 -22 94986.6 3059.12   2
  13   1 -22 92493.7 2955.24   2
  13  -1 -21 1592.81 410.784   2
  13   1 -21 1259.11 390.632   2
  13  -1 -20 3915.39 630.132   2
  13   1 -20 3737.15 595.779   2
  13  -1 -19 8765.91 886.194   2
  13   1 -19 9382.01 885.727   2
  13  -1 -18 133081. 3370.97   2
  13   1 -18 134644. 3212.72   2
  13  -1 -17 3018.41 564.654   2
  13   1 -17 4329.30 609.644   2
  13   1 -17 3066.88 381.248   1
  13   1 -16 192996. 3665.64   2
  13  -1 -16 187792. 3860.13   2
  13   1 -16 185980. 2642.87   1
  13  -1 -15 13821.1 1055.74   2
  13   1 -15 14562.1 1002.93   2
  13   1 -15 14219.7 696.000   1
  13  -1 -14 36065.6 1655.98   2
  13   1 -14 35471.4 1492.79   2
  13   1 -14 34885.4 1032.03   1
  13  -1 -13 5988.84 714.018   2
  13   1 -13 5275.25 620.843   2
  13   1 -12 281081. 4005.67   2
  13  -1 -12 279983. 4397.11   2
  13   1 -11 2336.39 448.174   2
  13  -1 -11 2717.58 518.198   2
  13   1 -10 59255.2 1759.81   2
  13  -1 -10 61019.9 1990.54   2
 -13  -1  10 65381.5 1150.26   1
  13  -1  -9 785.924 284.194   2
  13   1  -9 633.483 217.564   2
 -13  -1   9 396.218 82.5182   1
  13   1  -8 52149.4 1578.36   2
  13  -1  -8 52750.1 1810.49   2
 -13  -1   8 52902.0 1030.63   1
  13   1  -7 768.640 284.824   2
  13  -1  -7 837.254 313.412   2
  13   1  -6 158090. 2680.21   2
  13  -1  -6 157787. 3096.17   2
  13   1  -5 9917.46 677.319   2
  13  -1  -5 9707.44 773.444   2
 -13   1   5 10171.3 393.243   1
  13   1  -4 2651.28 347.997   2
 -13   1   4 2923.85 235.881   1
  13  -1  -4 2377.94 371.749   2
  13   1  -4 3226.89 476.141   3
  13   1  -3 13073.6 775.915   2
  13  -1  -3 14190.0 929.802   2
  13   1  -3 13293.3 911.630   3
  13   1  -2 138751. 2540.34   2
  13   1  -2 142165. 2940.22   3
  13   1  -1 7202.34 760.894   3
  13   1   0 66923.6 2085.64   3
  13  -1   0 68889.8 2071.84   3
  13   1   1 8308.73 748.957   3
  13  -1   1 9184.19 775.003   3
  13  -1   2 5680.11 617.593   3
  13   1   2 5352.22 639.415   3
  13   1   3 20104.0 1229.33   3
  13  -1   3 18702.0 1142.97   3
  13   1   4 63196.4 2133.28   3
  13  -1   4 62907.6 2054.59   3
  13  -1   5 1473.17 420.089   3
  13   1   5 1448.24 426.042   3
  13   1   6 47254.1 1906.43   3
  13  -1   6 50217.2 1873.26   3
  13   1   7 16596.1 1166.28   3
  13  -1   7 15914.7 1095.91   3
  13  -1   8 32513.9 1573.27   3
  13   1   8 31942.9 1632.03   3
  13  -1   9 5237.77 700.390   3
  13   1   9 3965.98 666.555   3
  13  -1  10 74552.3 2445.50   3
  13   1  10 79106.7 2641.61   3
  13  -1  11 5033.77 740.699   3
  13   1  11 7654.50 922.301   3
  13  -1  12 12176.0 1033.23   3
  13   1  12 12872.8 1100.50   3
  13  -1  13 402.427 356.228   3
  13   1  13 165.331 262.561   3
  13  -1  14 37458.6 1861.13   3
  13   1  14 36426.9 1972.71   3
  13  -1  15 4496.82 863.695   3
  13   1  15 6187.57 972.661   3
  13   1  16 69220.6 2783.45   3
  13  -1  16 68226.6 2626.50   3
  13  -1  17 1774.26 642.559   3
  13   1  17 2553.25 738.004   3
  13   1  18 4793.40 782.777   3
  13  -1  18 5218.35 785.649   3
  13  -1  19 1018.15 488.311   3
  13   1  19 1774.61 678.721   3
  13   1  20 57305.1 2729.91   3
  13  -1  20 59865.4 2625.55   3
  13   1  21 5019.22 995.506   3
  13  -1  21 5280.28 979.353   3
  13   1  22 23039.4 1804.48   3
  13  -1  22 21792.3 1666.45   3
  13   1  23 715.267 454.338   3
  13  -1  23 814.601 479.476   3
  13   1  24 2657.35 656.891   3
  13  -1  24 2641.97 665.095   3
  13   1  25 2134.41 735.972   3
  13  -1  25 2701.64 780.774   3
  13   1  26 35819.3 2413.89   3
  13  -1  26 38270.5 2362.97   3
  13   1  27 2725.99 786.715   3
  13  -1  27 2319.87 784.119   3
  13   1  28 1748.29 606.701   3
  13  -1  28 2882.69 730.306   3
  13  -1  29 86.2774 318.060   3
  13   1  29 171.928 400.541   3
  13   1  30 12604.3 1539.33   3
  13  -1  30 10150.3 1330.33   3
  13  -1  31 2020.51 747.446   3
  13   1  31 1920.19 804.597   3
  13   1  32 10982.6 1521.32   3
  13  -1  32 11893.6 1485.24   3
  13  -1  33 2340.91 778.341   3
  13   1  33 1953.33 775.988   3
  13   1  34 143.263 407.764   3
  13  -1  34 223.279 403.061   3
  13   1  35-104.480 382.745   3
  13  -1  35-278.330 451.610   3
  13  -1  36 5392.42 1097.89   3
  13   1  36 4651.80 1115.56   3
  13  -1  37 1991.77 797.658   3
  13  -1  38 6473.25 1176.98   3
  13  -3 -43 592.571 585.115   2
 -13   3  43-104.321 503.550   3
  13  -3 -42 484.553 473.582   2
 -13   3  42-73.5862 603.043   3
  13  -3 -41 1072.65 645.185   2
 -13   3  41 86.4422 508.008   3
 -13   3  40 20353.4 2139.28   3
  13  -3 -40 18772.0 1973.05   2
 -13   3  39 1899.00 738.700   3
  13  -3 -39 502.516 454.662   2
  13  -3 -38 19131.1 1938.50   2
 -13   3  38 20244.1 2071.89   3
  13  -3 -37-92.8080 409.701   2
 -13  -3  37-52.0436 357.462   3
  13  -3 -36 250.792 330.964   2
 -13  -3  36 698.967 455.112   3
  13  -3 -35 5523.43 1021.57   2
  13  -3 -34 31033.0 2271.58   2
  13  -3 -33 583.494 373.533   2
  13  -3 -32 13277.0 1443.55   2
  13  -3 -31 2573.90 684.074   2
  13  -3 -30 7997.91 1090.98   2
  13  -3 -29-77.8029 299.209   2
  13  -3 -28 61589.4 2872.57   2
  13  -3 -27 607.017 477.802   2
  13  -3 -26 4174.31 783.391   2
  13   3 -26 3977.46 679.244   2
  13  -3 -25 1822.47 534.579   2
  13   3 -25 1773.24 537.170   2
  13  -3 -24 47054.5 2337.24   2
  13   3 -24 48289.9 2202.58   2
  13  -3 -23 1285.42 461.024   2
  13   3 -23 1883.26 483.500   2
  13  -3 -22 70961.5 2783.73   2
  13   3 -22 72460.1 2565.56   2
  13  -3 -21 14099.6 1267.31   2
  13   3 -21 12777.3 1075.47   2
  13  -3 -20 276.391 266.452   2
  13   3 -20-75.7062 211.605   2
  13  -3 -19 539.902 261.946   2
  13   3 -19 928.963 336.479   2
  13  -3 -18 79097.4 2765.53   2
  13   3 -18 80301.6 2401.28   2
  13  -3 -17 1471.83 445.512   2
  13   3 -17 2562.38 464.543   2
 -13  -3  16 81218.8 2193.17   1
  13  -3 -16 83839.1 2774.02   2
  13   3 -16 86736.9 2330.97   2
 -13  -3  15 5269.68 571.833   1
  13  -3 -15 3991.97 640.047   2
  13   3 -15 3917.26 515.119   2
 -13  -3  14 6909.49 624.860   1
  13  -3 -14 7781.22 834.606   2
  13   3 -14 7933.32 666.467   2
 -13  -3  13 19.8396 125.019   1
  13   3 -13 244.672 174.996   2
  13  -3 -13 311.956 247.235   2
 -13  -3  12 71508.7 1965.39   1
  13  -3 -12 72663.5 2446.26   2
  13   3 -12 73370.8 1848.13   2
 -13  -3  11 1091.24 271.896   1
  13  -3 -11 1193.54 410.004   2
  13   3 -11 1376.82 271.734   2
 -13  -3  10 8976.50 685.835   1
  13  -3 -10 9489.59 889.089   2
 -13  -3  10 9525.12 619.363   2
  13   3 -10 9075.88 602.966   2
 -13  -3   9 2965.81 336.932   2
  13   3  -9 3072.42 343.762   2
  13  -3  -9 3711.75 568.804   2
 -13  -3   9 3418.07 412.116   1
  13  -3  -9 3101.13 326.254   1
  13  -3  -8 48615.8 1930.71   2
  13   3  -8 48403.9 1261.97   2
  13  -3  -8 47813.1 1336.15   1
 -13  -3   8 47176.2 1266.32   2
  13  -3  -7 4768.02 700.304   2
  13   3  -7 4651.38 417.994   2
  13  -3  -7 3180.14 406.031   1
 -13  -3   7 4844.25 422.201   2
  13   3  -6 172029. 2246.46   2
  13  -3  -6 177035. 3645.10   2
  13   3  -6 171391. 3213.68   3
  13  -3  -6 172311. 2544.87   1
  13   3  -5 5700.56 413.587   2
  13   3  -5 6555.44 653.826   3
  13  -3  -5 4160.94 400.882   1
  13  -3  -5 5356.88 669.524   2
  13   3  -4 5292.17 387.148   2
  13   3  -4 5229.89 583.781   3
  13  -3  -4 6883.41 532.931   1
  13  -3  -4 6417.58 709.981   2
  13   3  -3-87.9909 111.239   2
  13   3  -3 131.164 210.705   3
  13  -3  -3-33.6876 229.008   2
  13  -3  -3 255.186 183.817   1
  13   3  -2 61465.5 1302.93   2
  13  -3  -2 61163.3 2184.48   2
  13   3  -2 61804.0 2046.54   3
  13   3  -1 230.918 123.936   2
  13   3  -1 557.479 320.020   3
  13   3   0 56086.0 1994.42   3
  13   3   1 506.302 260.513   3
  13   3   2 1393.12 329.170   3
  13   3   3 6476.43 740.986   3
  13   3   4 91047.3 2703.85   3
  13   3   5 5447.35 775.197   3
  13  -3   6 37417.4 1601.31   3
  13   3   6 38151.0 1837.14   3
  13   3   7 3239.82 586.179   3
  13  -3   7 2277.84 431.741   3
  13  -3   8 49190.9 1873.76   3
  13   3   8 49964.7 2166.52   3
  13   3   9 4365.57 798.183   3
  13  -3   9 4461.81 632.630   3
  13  -3  10 102044. 2754.91   3
  13   3  10 102690. 3216.29   3
  13  -3  11 6219.39 750.023   3
  13   3  11 8321.69 1056.59   3
  13   3  12 15403.0 1296.31   3
  13  -3  12 14980.1 1087.92   3
  13  -3  13 3067.98 530.299   3
  13   3  13 3443.30 688.175   3
  13   3  14 36838.8 2085.83   3
  13  -3  14 33650.8 1694.43   3
  13   3  15 18001.4 1561.81   3
  13  -3  15 17513.3 1300.09   3
  13   3  16 48612.8 2481.93   3
  13  -3  16 43819.0 2016.98   3
  13  -3  17 9556.08 975.565   3
  13   3  17 10528.6 1212.59   3
  13  -3  18 445.975 286.938   3
  13   3  18 756.910 379.418   3
  13   3  19 2969.09 791.747   3
  13  -3  19 2214.50 598.639   3
  13  -3  20 44929.6 2178.42   3
  13   3  20 46134.1 2603.22   3
  13   3  21 5001.09 1026.26   3
  13  -3  21 5483.95 863.500   3
  13  -3  22 16536.0 1369.30   3
  13   3  22 16441.2 1624.27   3
  13  -3  23 305.962 331.551   3
  13   3  23 1044.49 524.421   3
  13  -3  24 4039.49 715.297   3
  13   3  24 4202.39 860.098   3
  13  -3  25 1361.55 560.031   3
  13   3  25 2269.54 801.397   3
  13  -3  26 24792.8 1814.21   3
  13   3  26 22621.4 2055.49   3
  13   3  27 3590.85 1019.04   3
  13  -3  27 2766.87 716.798   3
  13  -3  28 4726.31 829.309   3
  13   3  28 5183.87 1044.74   3
  13  -3  29 161.350 379.400   3
  13   3  29-123.214 498.711   3
  13   3  30 4946.93 1040.35   3
  13   3  31 1950.90 828.019   3
  13   3  32 14700.2 1844.07   3
  13   3  33 691.514 568.529   3
  13   3  34-90.1573 435.613   3
  13  -5 -41 121.876 427.931   2
 -13   5  40 7755.15 1408.02   3
  13  -5 -40 8376.65 1372.65   2
  13  -5 -39 953.247 589.218   2
 -13   5  39 422.103 432.706   3
  13  -5 -38 14220.1 1692.23   2
 -13   5  38 11850.5 1663.24   3
  13  -5 -37-75.2386 406.733   2
 -13   5  37-22.6855 458.189   3
  13  -5 -36 914.427 524.244   2
 -13   5  36 567.086 492.556   3
  13  -5 -35 3754.70 903.361   2
 -13   5  35 2869.69 883.294   3
  13  -5 -34 27373.5 2194.67   2
  13  -5 -33 931.121 521.725   2
  13  -5 -32 14670.8 1575.13   2
  13  -5 -31 300.356 349.318   2
  13  -5 -30 11546.4 1348.15   2
  13  -5 -29 3521.14 813.366   2
  13  -5 -28 73237.6 3234.40   2
  13  -5 -27 2796.04 726.403   2
  13  -5 -26 2982.36 713.463   2
  13  -5 -25 3186.17 716.014   2
  13  -5 -24 32688.1 2065.54   2
  13  -5 -23 8606.09 1108.89   2
  13  -5 -22 60915.5 2720.97   2
  13  -5 -21 20568.7 1558.64   2
  13  -5 -20 657.007 429.113   2
 -13  -5  20 944.893 440.605   1
  13  -5 -19 584.249 329.632   2
 -13  -5  19 530.564 382.345   1
  13  -5 -18 51928.0 2389.37   2
 -13  -5  18 55698.5 2277.86   1
  13  -5 -17 1061.52 440.531   2
 -13  -5  17 615.045 385.116   1
  13  -5 -16 9272.45 1031.66   2
 -13  -5  16 10598.0 997.198   1
  13  -5 -15 1038.23 417.804   2
 -13  -5  15 1572.99 407.365   1
  13  -5 -14 14993.6 1268.59   2
 -13  -5  14 15842.0 1188.21   1
 -13  -5  13 1003.46 226.007   2
  13  -5 -13 1947.56 511.363   2
 -13  -5  13 1329.68 441.963   1
 -13  -5  12 65523.6 1533.72   2
  13  -5 -12 69744.7 2609.55   2
 -13  -5  12 68529.4 2484.97   1
 -13  -5  11 622.434 164.641   2
 -13  -5  11 513.714 267.691   1
 -13  -5  10 16267.5 630.152   2
  13  -5 -10 16715.7 1275.12   2
 -13  -5  10 17418.6 1220.45   1
  13  -5  -9 1804.13 417.727   2
 -13  -5   9 1395.01 349.809   1
  13  -5  -9 1183.89 292.403   1
 -13  -5   9 1171.03 148.699   2
  13  -5  -8 20671.0 1399.34   2
  13  -5  -8 22683.5 1263.57   1
  13   5  -7 3944.20 555.938   3
  13  -5  -7 3242.10 596.212   2
  13  -5  -7 4418.01 598.287   1
  13  -5  -6 70776.3 2596.82   2
  13   5  -6 73937.6 2226.03   3
  13  -5  -6 74037.1 2307.89   1
  13   5  -5 2985.56 492.202   3
  13  -5  -5 1868.24 404.381   1
  13  -5  -5 1807.79 425.230   2
[truncated: 896,135 more chars]
