# Supplementary material for: Organic Room‐Temperature near‐IR Phosphorescence Harvested by Intramolecular Through‐Space Sensitization in Composite Molecules
Source: Angew Chem Int Ed Engl. 2025 Mar 23;64(21):e202503327. doi: 10.1002/anie.202503327 (PMC12176076; doi:10.1002/anie.202503327)
Supplement: Supplementary file 2 — Supporting Information [file ANIE-64-e202503327-s001.zip › 3m_tricl.cif]

 
data_3m_tricl
 
_audit_creation_method            'SHELXL-2018/3'
_shelx_SHELXL_version_number      '2018/3'
_chemical_name_systematic         ?
_chemical_name_common             ?
_chemical_melting_point           ?
_chemical_formula_moiety          
'C48 H34 N2 P Pt, C F3 O3 S, C H2 Cl2'
_chemical_formula_sum
 'C50 H36 Cl2 F3 N2 O3 P Pt S' 
_chemical_formula_weight          1098.83

loop_
 _atom_type_symbol
 _atom_type_description
 _atom_type_scat_dispersion_real
 _atom_type_scat_dispersion_imag
 _atom_type_scat_source
 'C'  'C'   0.0033   0.0016
 'International Tables Vol C Tables 4.2.6.8 and 6.1.1.4'
 'H'  'H'   0.0000   0.0000
 'International Tables Vol C Tables 4.2.6.8 and 6.1.1.4'
 'N'  'N'   0.0061   0.0033
 'International Tables Vol C Tables 4.2.6.8 and 6.1.1.4'
 'O'  'O'   0.0106   0.0060
 'International Tables Vol C Tables 4.2.6.8 and 6.1.1.4'
 'F'  'F'   0.0171   0.0103
 'International Tables Vol C Tables 4.2.6.8 and 6.1.1.4'
 'P'  'P'   0.1023   0.0942
 'International Tables Vol C Tables 4.2.6.8 and 6.1.1.4'
 'S'  'S'   0.1246   0.1234
 'International Tables Vol C Tables 4.2.6.8 and 6.1.1.4'
 'Pt'  'Pt'  -1.7033   8.3905
 'International Tables Vol C Tables 4.2.6.8 and 6.1.1.4'
 'Cl'  'Cl'   0.1484   0.1585
 'International Tables Vol C Tables 4.2.6.8 and 6.1.1.4'
 
_space_group_crystal_system       triclinic
_space_group_IT_number            2
_space_group_name_H-M_alt         'P -1'
_space_group_name_Hall            '-P 1'
 
_shelx_space_group_comment
;
The symmetry employed for this shelxl refinement is uniquely defined
by the following loop, which should always be used as a source of
symmetry information in preference to the above space-group names.
They are only intended as comments.
;
 
loop_
 _space_group_symop_operation_xyz
 'x, y, z'
 '-x, -y, -z'
 
_cell_length_a                    10.4832(2)
_cell_length_b                    15.0021(4)
_cell_length_c                    15.2504(4)
_cell_angle_alpha                 67.419(2)
_cell_angle_beta                  85.724(2)
_cell_angle_gamma                 79.603(2)
_cell_volume                      2178.16(10)
_cell_formula_units_Z             2
_cell_measurement_temperature     150(2)
_cell_measurement_reflns_used   14039
_cell_measurement_theta_min     2.7500
_cell_measurement_theta_max     31.6090
 
_exptl_crystal_description        block
_exptl_crystal_colour             'clear intense yellow'
_exptl_crystal_density_meas       ?
_exptl_crystal_density_method     ?
_exptl_crystal_density_diffrn     1.675          
_exptl_crystal_F_000              1088
_exptl_transmission_factor_min    ?
_exptl_transmission_factor_max    ?
_exptl_crystal_size_max           0.340
_exptl_crystal_size_mid           0.140
_exptl_crystal_size_min           0.080
_exptl_absorpt_coefficient_mu     3.488
_shelx_estimated_absorpt_T_min    0.383
_shelx_estimated_absorpt_T_max    0.768
_exptl_absorpt_correction_type    numerical
_exptl_absorpt_correction_T_min   0.740
_exptl_absorpt_correction_T_max   1.000
_exptl_absorpt_process_details    
;
CrysAlisPro 1.171.43.94a (Rigaku Oxford Diffraction, 2023)
Numerical absorption correction based on gaussian integration over
a multifaceted crystal model
Empirical absorption correction using spherical harmonics,
implemented in SCALE3 ABSPACK scaling algorithm.
;
_oxdiff_exptl_absorpt_empirical_full_min           0.826
_oxdiff_exptl_absorpt_empirical_full_max           1.404
_oxdiff_exptl_absorpt_empirical_details
;
Empirical correction (ABSPACK) includes:
- Absorption correction using spherical harmonics
- Frame scaling
;
_publ_section_exptl_refinement
;
All hydrogen atoms were positioned geometrically and constrained 
to ride on their parent atoms, with C---H = 0.95-0.99 \%A, 
U~iso~ = 1.2 U~eq~(parent atom).
The highest peak is located 0.38 \%A from atom Cl2 and the deepest hole
is located 1.04 \%A from atom Cl2.
;

_exptl_absorpt_special_details    ?
_diffrn_ambient_temperature       150(2)
_diffrn_source 'micro-focus sealed X-ray tube'
_diffrn_source_type 'SuperNova (Mo) X-ray Source'
_diffrn_radiation_probe x-ray
_diffrn_radiation_type 'Mo K\a'
_diffrn_radiation_wavelength 0.71073
_diffrn_radiation_monochromator mirror
_diffrn_measurement_device 'four-circle diffractometer'
_diffrn_measurement_device_type 'SuperNova, Single source at offset/far, Eos'
_diffrn_detector 'CCD plate'
_diffrn_detector_type Eos
_diffrn_detector_area_resol_mean 16.0107
_diffrn_reflns_number             24626
_diffrn_reflns_av_unetI/netI      0.0457
_diffrn_reflns_av_R_equivalents   0.0257
_diffrn_reflns_limit_h_min        -15
_diffrn_reflns_limit_h_max        13
_diffrn_reflns_limit_k_min        -21
_diffrn_reflns_limit_k_max        21
_diffrn_reflns_limit_l_min        -22
_diffrn_reflns_limit_l_max        19
_diffrn_reflns_theta_min          2.270
_diffrn_reflns_theta_max          32.140
_diffrn_reflns_theta_full         25.242
_diffrn_measured_fraction_theta_max   0.898
_diffrn_measured_fraction_theta_full  0.999
_diffrn_reflns_Laue_measured_fraction_max    0.898
_diffrn_reflns_Laue_measured_fraction_full   0.999
_diffrn_reflns_point_group_measured_fraction_max   0.898
_diffrn_reflns_point_group_measured_fraction_full  0.999
_reflns_number_total              13748
_reflns_number_gt                 12255
_reflns_threshold_expression      'I > 2\s(I)'
_reflns_Friedel_coverage          0.000
_reflns_Friedel_fraction_max      .
_reflns_Friedel_fraction_full     .
 
_reflns_special_details
;
 Reflections were merged by SHELXL according to the crystal
 class for the calculation of statistics and refinement.
 
 _reflns_Friedel_fraction is defined as the number of unique
 Friedel pairs measured divided by the number that would be
 possible theoretically, ignoring centric projections and
 systematic absences.
;
 
_computing_data_collection     'CrysAlisPro 1.171.43.94a (Rigaku OD, 2023)'
_computing_cell_refinement     'CrysAlisPro 1.171.43.94a (Rigaku OD, 2023)'
_computing_data_reduction      'CrysAlisPro 1.171.43.94a (Rigaku OD, 2023)'
_computing_structure_solution     'SHELXS-2018 (Sheldrick, 2018)'
_computing_structure_refinement   'SHELXL-2018/3 (Sheldrick, 2018)'
_computing_molecular_graphics     'Diamond v.5.00 (Brandenburg, 2023)'
_computing_publication_material   'SHELXL-2018 (Sheldrick, 2018)'

_refine_special_details           ?
_refine_ls_structure_factor_coef  Fsqd
_refine_ls_matrix_type            full
_refine_ls_weighting_scheme       calc
_refine_ls_weighting_details
'w=1/[\s^2^(Fo^2^)+(0.0258P)^2^+1.0825P] where P=(Fo^2^+2Fc^2^)/3'
_atom_sites_solution_primary      ?
_atom_sites_solution_secondary    ?
_atom_sites_solution_hydrogens    geom
_refine_ls_hydrogen_treatment     constr
_refine_ls_extinction_method      none
_refine_ls_extinction_coef        .
_refine_ls_number_reflns          13748
_refine_ls_number_parameters      629
_refine_ls_number_restraints      118
_refine_ls_R_factor_all           0.0372
_refine_ls_R_factor_gt            0.0304
_refine_ls_wR_factor_ref          0.0679
_refine_ls_wR_factor_gt           0.0645
_refine_ls_goodness_of_fit_ref    1.044
_refine_ls_restrained_S_all       1.057
_refine_ls_shift/su_max           0.001
_refine_ls_shift/su_mean          0.000
 
loop_
 _atom_site_label
 _atom_site_type_symbol
 _atom_site_fract_x
 _atom_site_fract_y
 _atom_site_fract_z
 _atom_site_U_iso_or_equiv
 _atom_site_adp_type
 _atom_site_occupancy
 _atom_site_site_symmetry_order  
 _atom_site_calc_flag
 _atom_site_refinement_flags_posn
 _atom_site_refinement_flags_adp
 _atom_site_refinement_flags_occupancy
 _atom_site_disorder_assembly
 _atom_site_disorder_group
C1 C 0.5670(2) 0.07751(19) 0.22848(18) 0.0204(5) Uani 1 1 d . . . . .
C2 C 0.5593(3) -0.0221(2) 0.26991(19) 0.0251(5) Uani 1 1 d . . . . .
H2 H 0.634247 -0.068883 0.296167 0.030 Uiso 1 1 calc R U . . .
C3 C 0.4406(3) -0.0521(2) 0.27229(19) 0.0277(6) Uani 1 1 d . . . . .
H3 H 0.434874 -0.119717 0.301425 0.033 Uiso 1 1 calc R U . . .
C4 C 0.3303(3) 0.0148(2) 0.23302(19) 0.0269(6) Uani 1 1 d . . . . .
H4 H 0.250618 -0.007343 0.233989 0.032 Uiso 1 1 calc R U . . .
C5 C 0.3366(3) 0.1143(2) 0.19220(18) 0.0218(5) Uani 1 1 d . . . . .
C6 C 0.4554(2) 0.14406(19) 0.19076(19) 0.0227(5) Uani 1 1 d . . . . .
H6 H 0.460303 0.211907 0.163156 0.027 Uiso 1 1 calc R U . . .
C7 C 0.2219(2) 0.1912(2) 0.14984(19) 0.0233(5) Uani 1 1 d . . . . .
C8 C 0.1893(3) 0.2178(2) 0.0539(2) 0.0250(6) Uani 1 1 d . . . . .
C9 C 0.2605(3) 0.1719(2) -0.0054(2) 0.0308(6) Uani 1 1 d . . . . .
H9 H 0.332366 0.121595 0.020095 0.037 Uiso 1 1 calc R U . . .
C10 C 0.2272(3) 0.1989(3) -0.0978(2) 0.0385(7) Uani 1 1 d . . . . .
H10 H 0.276136 0.167635 -0.136041 0.046 Uiso 1 1 calc R U . . .
C11 C 0.1200(3) 0.2735(3) -0.1371(2) 0.0410(8) Uani 1 1 d . . . . .
H11 H 0.096375 0.291104 -0.201224 0.049 Uiso 1 1 calc R U . . .
C12 C 0.0510(3) 0.3200(3) -0.0838(2) 0.0392(8) Uani 1 1 d . . . . .
H12 H -0.020944 0.369676 -0.111228 0.047 Uiso 1 1 calc R U . . .
C13 C 0.0841(3) 0.2959(2) 0.0128(2) 0.0290(6) Uani 1 1 d . . . . .
C14 C 0.0214(3) 0.3482(2) 0.0665(2) 0.0324(7) Uani 1 1 d . . . . .
H14 H -0.046822 0.401000 0.038630 0.039 Uiso 1 1 calc R U . . .
C15 C 0.0563(3) 0.3248(2) 0.1601(2) 0.0306(6) Uani 1 1 d . . . . .
C16 C 0.0003(3) 0.3825(3) 0.2137(3) 0.0403(8) Uani 1 1 d . . . . .
H16 H -0.063055 0.438776 0.184974 0.048 Uiso 1 1 calc R U . . .
C17 C 0.0359(3) 0.3585(3) 0.3046(3) 0.0455(9) Uani 1 1 d . . . . .
H17 H -0.001643 0.398477 0.338404 0.055 Uiso 1 1 calc R U . . .
C18 C 0.1283(3) 0.2744(3) 0.3495(2) 0.0390(8) Uani 1 1 d . . . . .
H18 H 0.150700 0.257271 0.413863 0.047 Uiso 1 1 calc R U . . .
C19 C 0.1856(3) 0.2178(3) 0.3016(2) 0.0323(7) Uani 1 1 d . . . . .
H19 H 0.247016 0.161210 0.333138 0.039 Uiso 1 1 calc R U . . .
C20 C 0.1550(2) 0.2418(2) 0.2041(2) 0.0265(6) Uani 1 1 d . . . . .
C21 C 0.7430(3) 0.1144(2) 0.34147(19) 0.0241(5) Uani 1 1 d . . . . .
C22 C 0.6479(3) 0.0943(3) 0.4108(2) 0.0439(9) Uani 1 1 d . . . . .
H22 H 0.564713 0.087657 0.395792 0.053 Uiso 1 1 calc R U . . .
C23 C 0.6743(5) 0.0839(4) 0.5025(3) 0.0663(14) Uani 1 1 d . . . . .
H23 H 0.609304 0.069184 0.550374 0.080 Uiso 1 1 calc R U . . .
C24 C 0.7951(4) 0.0950(3) 0.5246(3) 0.0587(12) Uani 1 1 d . . . . .
H24 H 0.812778 0.087777 0.587358 0.070 Uiso 1 1 calc R U . . .
C25 C 0.8882(4) 0.1162(3) 0.4558(2) 0.0412(8) Uani 1 1 d . . . . .
H25 H 0.970665 0.124221 0.470715 0.049 Uiso 1 1 calc R U . . .
C26 C 0.8636(3) 0.1260(2) 0.3646(2) 0.0306(6) Uani 1 1 d . . . . .
H26 H 0.929311 0.140760 0.317285 0.037 Uiso 1 1 calc R U . . .
C27 C 0.8516(2) 0.0431(2) 0.20253(19) 0.0227(5) Uani 1 1 d . . . . .
C28 C 0.8816(3) -0.0507(2) 0.2722(2) 0.0306(6) Uani 1 1 d . . . . .
H28 H 0.833620 -0.068741 0.329959 0.037 Uiso 1 1 calc R U . . .
C29 C 0.9819(3) -0.1176(2) 0.2566(3) 0.0383(8) Uani 1 1 d . . . . .
H29 H 0.999946 -0.182229 0.302927 0.046 Uiso 1 1 calc R U . . .
C30 C 1.0548(3) -0.0911(2) 0.1752(3) 0.0371(7) Uani 1 1 d . . . . .
H30 H 1.122444 -0.137631 0.164909 0.045 Uiso 1 1 calc R U . . .
C31 C 1.0304(3) 0.0028(3) 0.1081(2) 0.0349(7) Uani 1 1 d . . . . .
H31 H 1.083658 0.021638 0.053017 0.042 Uiso 1 1 calc R U . . .
C32 C 0.9276(3) 0.0705(2) 0.1209(2) 0.0262(6) Uani 1 1 d . . . . .
H32 H 0.909884 0.134794 0.074010 0.031 Uiso 1 1 calc R U . . .
C33 C 0.6865(3) 0.3628(2) 0.2714(2) 0.0254(5) Uani 1 1 d . . . . .
H33 H 0.689600 0.297261 0.315345 0.030 Uiso 1 1 calc R U . . .
C34 C 0.6808(3) 0.4363(2) 0.3063(2) 0.0295(6) Uani 1 1 d . . . . .
H34 H 0.678975 0.421092 0.372843 0.035 Uiso 1 1 calc R U . . .
C35 C 0.6777(3) 0.5313(2) 0.2438(2) 0.0302(6) Uani 1 1 d . . . . .
H35 H 0.676257 0.582363 0.266399 0.036 Uiso 1 1 calc R U . . .
C36 C 0.6767(3) 0.5515(2) 0.1471(2) 0.0267(6) Uani 1 1 d . . . . .
H36 H 0.673629 0.616772 0.102684 0.032 Uiso 1 1 calc R U . . .
C37 C 0.6803(2) 0.47593(19) 0.11587(19) 0.0205(5) Uani 1 1 d . . . . .
C38 C 0.6721(2) 0.49265(19) 0.01468(19) 0.0198(5) Uani 1 1 d . . . . .
C39 C 0.6657(2) 0.5813(2) -0.0612(2) 0.0260(6) Uani 1 1 d . . . . .
H39 H 0.668318 0.639692 -0.051203 0.031 Uiso 1 1 calc R U . . .
C40 C 0.6552(3) 0.5836(2) -0.1522(2) 0.0289(6) Uani 1 1 d . . . . .
H40 H 0.651353 0.644034 -0.205001 0.035 Uiso 1 1 calc R U . . .
C41 C 0.6504(3) 0.4993(2) -0.1671(2) 0.0272(6) Uani 1 1 d . . . . .
H41 H 0.643044 0.501238 -0.229514 0.033 Uiso 1 1 calc R U . . .
C42 C 0.6565(2) 0.4111(2) -0.08901(19) 0.0220(5) Uani 1 1 d . . . . .
C43 C 0.6474(2) 0.3147(2) -0.08762(19) 0.0231(5) Uani 1 1 d . . . . .
C44 C 0.6147(3) 0.3026(2) -0.1687(2) 0.0319(7) Uani 1 1 d . . . . .
H44 H 0.604742 0.356731 -0.227676 0.038 Uiso 1 1 calc R U . . .
C45 C 0.5967(3) 0.2118(3) -0.1631(2) 0.0379(7) Uani 1 1 d . . . . .
H45 H 0.571603 0.203583 -0.217783 0.046 Uiso 1 1 calc R U . . .
C46 C 0.6154(3) 0.1327(2) -0.0777(2) 0.0325(7) Uani 1 1 d . . . . .
H46 H 0.605168 0.069860 -0.074316 0.039 Uiso 1 1 calc R U . . .
C47 C 0.6490(3) 0.1441(2) 0.0034(2) 0.0252(5) Uani 1 1 d . . . . .
H47 H 0.662408 0.088537 0.061131 0.030 Uiso 1 1 calc R U . . .
C48 C 0.6634(2) 0.2352(2) 0.00200(19) 0.0213(5) Uani 1 1 d . . . . .
C50 C 0.1087(4) 0.6028(3) 0.4333(3) 0.0665(13) Uani 1 1 d . . . . .
H50A H 0.017591 0.628088 0.444513 0.080 Uiso 1 1 calc R U . . .
H50B H 0.134150 0.538278 0.484800 0.080 Uiso 1 1 calc R U . . .
N1 N 0.6878(2) 0.38048(16) 0.17760(16) 0.0209(4) Uani 1 1 d . . . . .
N2 N 0.66917(19) 0.41123(16) -0.00129(15) 0.0180(4) Uani 1 1 d . . . . .
P1 P 0.71507(6) 0.12836(5) 0.22069(5) 0.01955(13) Uani 1 1 d . . . . .
Pt1 Pt 0.68932(2) 0.28040(2) 0.10770(2) 0.01731(3) Uani 1 1 d . . . . .
Cl1 Cl 0.12103(13) 0.58922(13) 0.32375(10) 0.0888(5) Uani 1 1 d . . . . .
Cl2 Cl 0.2066(2) 0.68197(14) 0.43546(16) 0.1514(10) Uani 1 1 d . U . . .
C49 C 0.3994(5) 0.3471(4) 0.4930(4) 0.0541(14) Uani 0.794(6) 1 d D . P A 1
O1 O 0.2099(4) 0.3987(3) 0.5898(3) 0.0696(15) Uani 0.794(6) 1 d D . P A 1
O2 O 0.3731(6) 0.2663(4) 0.6747(3) 0.0621(16) Uani 0.794(6) 1 d D . P A 1
O3 O 0.2257(6) 0.2442(4) 0.5747(3) 0.091(2) Uani 0.794(6) 1 d D . P A 1
F1 F 0.4535(5) 0.4204(4) 0.4949(4) 0.125(2) Uani 0.794(6) 1 d D . P A 1
F2 F 0.4913(6) 0.2771(4) 0.4927(4) 0.124(2) Uani 0.794(6) 1 d D . P A 1
F3 F 0.3415(6) 0.3804(4) 0.4108(3) 0.0892(18) Uani 0.794(6) 1 d D . P A 1
S1 S 0.29006(14) 0.31015(13) 0.59440(12) 0.0318(3) Uani 0.794(6) 1 d D . P A 1
C49A C 0.4087(12) 0.3654(11) 0.5083(11) 0.0541(14) Uani 0.206(6) 1 d D . P A 2
S1A S 0.2935(6) 0.2895(5) 0.5779(5) 0.0318(3) Uani 0.206(6) 1 d D . P A 2
O3A O 0.3139(14) 0.2071(7) 0.5514(9) 0.052(4) Uani 0.206(6) 1 d D U P A 2
O1A O 0.1734(8) 0.3511(10) 0.5486(9) 0.051(4) Uani 0.206(6) 1 d D U P A 2
F2A F 0.5204(10) 0.3169(12) 0.5253(11) 0.067(4) Uani 0.206(6) 1 d D U P A 2
O2A O 0.3285(17) 0.2670(15) 0.6736(8) 0.050(6) Uani 0.206(6) 1 d D U P A 2
F3A F 0.378(2) 0.4001(16) 0.4200(13) 0.086(7) Uani 0.206(6) 1 d D U P A 2
F1A F 0.389(3) 0.4372(16) 0.5390(19) 0.172(12) Uani 0.206(6) 1 d D U P A 2
 
loop_
 _atom_site_aniso_label
 _atom_site_aniso_U_11
 _atom_site_aniso_U_22
 _atom_site_aniso_U_33
 _atom_site_aniso_U_23
 _atom_site_aniso_U_13
 _atom_site_aniso_U_12
C1 0.0252(12) 0.0174(12) 0.0187(11) -0.0069(10) 0.0003(10) -0.0041(9)
C2 0.0358(14) 0.0191(13) 0.0206(12) -0.0078(10) -0.0040(11) -0.0027(11)
C3 0.0445(16) 0.0202(13) 0.0216(13) -0.0078(11) -0.0023(12) -0.0125(12)
C4 0.0375(15) 0.0262(14) 0.0195(12) -0.0071(11) -0.0021(11) -0.0144(12)
C5 0.0264(12) 0.0228(13) 0.0176(11) -0.0076(10) -0.0015(10) -0.0071(10)
C6 0.0272(13) 0.0165(12) 0.0227(13) -0.0043(10) -0.0016(10) -0.0057(10)
C7 0.0193(11) 0.0250(14) 0.0252(13) -0.0063(11) 0.0003(10) -0.0096(10)
C8 0.0243(12) 0.0261(14) 0.0252(13) -0.0064(11) -0.0032(10) -0.0121(10)
C9 0.0342(15) 0.0287(15) 0.0285(15) -0.0082(12) -0.0029(12) -0.0079(12)
C10 0.0493(19) 0.0403(19) 0.0289(16) -0.0128(14) -0.0013(14) -0.0148(15)
C11 0.0484(19) 0.048(2) 0.0272(16) -0.0088(15) -0.0117(14) -0.0174(16)
C12 0.0350(16) 0.043(2) 0.0364(17) -0.0065(15) -0.0151(14) -0.0112(14)
C13 0.0232(12) 0.0297(15) 0.0331(15) -0.0069(12) -0.0066(11) -0.0105(11)
C14 0.0191(12) 0.0336(17) 0.0413(17) -0.0102(14) -0.0041(12) -0.0040(11)
C15 0.0174(12) 0.0370(17) 0.0408(17) -0.0174(14) 0.0005(11) -0.0069(11)
C16 0.0221(13) 0.047(2) 0.056(2) -0.0260(18) 0.0025(14) -0.0046(13)
C17 0.0333(16) 0.064(3) 0.055(2) -0.041(2) 0.0094(16) -0.0108(16)
C18 0.0315(15) 0.058(2) 0.0372(17) -0.0258(17) 0.0053(13) -0.0153(15)
C19 0.0256(13) 0.0440(19) 0.0309(15) -0.0148(14) 0.0018(12) -0.0136(13)
C20 0.0189(11) 0.0320(15) 0.0304(14) -0.0106(12) 0.0013(11) -0.0120(11)
C21 0.0294(13) 0.0200(13) 0.0206(12) -0.0055(10) -0.0029(10) -0.0027(10)
C22 0.0442(18) 0.067(3) 0.0311(16) -0.0237(17) 0.0093(15) -0.0286(18)
C23 0.077(3) 0.111(4) 0.0333(19) -0.038(2) 0.023(2) -0.058(3)
C24 0.082(3) 0.077(3) 0.0266(17) -0.0189(19) -0.0026(19) -0.039(2)
C25 0.0490(19) 0.043(2) 0.0320(17) -0.0107(15) -0.0112(15) -0.0119(16)
C26 0.0326(14) 0.0314(16) 0.0264(14) -0.0085(12) -0.0017(12) -0.0063(12)
C27 0.0218(12) 0.0188(12) 0.0258(13) -0.0076(11) -0.0032(10) 0.0000(9)
C28 0.0280(14) 0.0224(14) 0.0334(16) -0.0040(12) -0.0026(12) 0.0018(11)
C29 0.0334(15) 0.0206(15) 0.056(2) -0.0107(15) -0.0101(15) 0.0042(12)
C30 0.0230(13) 0.0349(18) 0.060(2) -0.0279(17) -0.0043(14) 0.0024(12)
C31 0.0234(13) 0.048(2) 0.0429(18) -0.0276(16) 0.0039(13) -0.0086(13)
C32 0.0233(12) 0.0275(15) 0.0287(14) -0.0109(12) -0.0015(11) -0.0046(10)
C33 0.0283(13) 0.0254(14) 0.0237(13) -0.0107(11) -0.0001(11) -0.0041(11)
C34 0.0299(14) 0.0338(16) 0.0290(15) -0.0178(13) -0.0029(12) -0.0012(12)
C35 0.0285(13) 0.0301(16) 0.0408(17) -0.0233(14) -0.0043(12) -0.0020(11)
C36 0.0267(13) 0.0202(13) 0.0358(15) -0.0125(12) -0.0018(11) -0.0058(10)
C37 0.0162(10) 0.0206(12) 0.0243(12) -0.0086(10) -0.0016(9) -0.0014(9)
C38 0.0157(10) 0.0183(12) 0.0241(12) -0.0068(10) -0.0006(9) -0.0023(9)
C39 0.0227(12) 0.0181(13) 0.0336(15) -0.0041(11) -0.0033(11) -0.0057(10)
C40 0.0262(13) 0.0240(14) 0.0272(14) 0.0016(11) -0.0031(11) -0.0051(11)
C41 0.0268(13) 0.0269(15) 0.0202(13) -0.0016(11) -0.0023(11) -0.0009(11)
C42 0.0190(11) 0.0231(13) 0.0213(12) -0.0063(10) -0.0017(10) -0.0008(9)
C43 0.0219(12) 0.0249(14) 0.0218(12) -0.0104(11) -0.0014(10) 0.0016(10)
C44 0.0420(16) 0.0303(16) 0.0224(13) -0.0132(12) -0.0061(12) 0.0065(13)
C45 0.0489(18) 0.0406(19) 0.0305(16) -0.0240(15) -0.0091(14) 0.0050(15)
C46 0.0377(16) 0.0291(16) 0.0382(17) -0.0227(14) -0.0035(13) -0.0003(12)
C47 0.0295(13) 0.0228(13) 0.0247(13) -0.0111(11) -0.0001(11) -0.0025(10)
C48 0.0208(11) 0.0218(13) 0.0217(12) -0.0103(10) 0.0005(10) -0.0001(9)
C50 0.063(3) 0.049(3) 0.072(3) -0.010(2) -0.017(2) 0.010(2)
N1 0.0200(10) 0.0195(11) 0.0236(11) -0.0092(9) -0.0012(8) -0.0013(8)
N2 0.0144(9) 0.0207(11) 0.0180(10) -0.0063(8) 0.0001(8) -0.0028(8)
P1 0.0215(3) 0.0158(3) 0.0189(3) -0.0045(2) -0.0013(2) -0.0010(2)
Pt1 0.01941(5) 0.01447(5) 0.01724(5) -0.00533(3) -0.00125(3) -0.00177(3)
Cl1 0.0703(8) 0.1162(12) 0.0816(9) -0.0534(9) -0.0190(7) 0.0243(8)
Cl2 0.212(2) 0.0801(12) 0.1507(17) -0.0079(11) -0.1323(17) -0.0239(13)
C49 0.046(2) 0.059(3) 0.059(3) -0.024(3) 0.005(2) -0.013(2)
O1 0.077(3) 0.054(3) 0.049(2) -0.0050(19) -0.003(2) 0.028(2)
O2 0.069(4) 0.064(3) 0.044(3) -0.023(2) -0.030(2) 0.029(3)
O3 0.142(5) 0.107(4) 0.044(2) -0.020(3) 0.010(3) -0.095(4)
F1 0.130(4) 0.143(5) 0.145(5) -0.074(4) 0.062(4) -0.112(4)
F2 0.132(4) 0.111(4) 0.090(3) -0.035(3) 0.040(3) 0.052(3)
F3 0.126(4) 0.098(4) 0.0324(19) 0.006(2) 0.000(2) -0.059(3)
S1 0.0391(4) 0.0276(7) 0.0256(6) -0.0064(4) -0.0074(4) -0.0035(5)
C49A 0.046(2) 0.059(3) 0.059(3) -0.024(3) 0.005(2) -0.013(2)
S1A 0.0391(4) 0.0276(7) 0.0256(6) -0.0064(4) -0.0074(4) -0.0035(5)
O3A 0.075(8) 0.041(6) 0.035(6) -0.004(5) -0.018(6) -0.012(6)
O1A 0.025(5) 0.060(7) 0.045(6) -0.001(5) 0.006(5) 0.009(5)
F2A 0.035(5) 0.076(8) 0.073(8) -0.019(6) 0.023(5) -0.001(5)
O2A 0.047(9) 0.061(9) 0.037(8) -0.015(6) -0.005(6) 0.001(7)
F3A 0.096(10) 0.083(10) 0.065(9) -0.007(7) -0.001(7) -0.027(8)
F1A 0.192(15) 0.160(14) 0.177(15) -0.080(10) 0.005(9) -0.026(9)
 
_geom_special_details
;
 All esds (except the esd in the dihedral angle between two l.s. planes)
 are estimated using the full covariance matrix.  The cell esds are taken
 into account individually in the estimation of esds in distances, angles
 and torsion angles; correlations between esds in cell parameters are only
 used when they are defined by crystal symmetry.  An approximate (isotropic)
 treatment of cell esds is used for estimating esds involving l.s. planes.
;
 
loop_
 _geom_bond_atom_site_label_1
 _geom_bond_atom_site_label_2
 _geom_bond_distance
 _geom_bond_site_symmetry_2
 _geom_bond_publ_flag
C1 C6 1.391(4) . ?
C1 C2 1.397(4) . ?
C1 P1 1.826(3) . ?
C2 C3 1.391(4) . ?
C2 H2 0.9500 . ?
C3 C4 1.387(4) . ?
C3 H3 0.9500 . ?
C4 C5 1.392(4) . ?
C4 H4 0.9500 . ?
C5 C6 1.392(4) . ?
C5 C7 1.496(4) . ?
C6 H6 0.9500 . ?
C7 C20 1.399(4) . ?
C7 C8 1.411(4) . ?
C8 C9 1.429(4) . ?
C8 C13 1.434(4) . ?
C9 C10 1.362(4) . ?
C9 H9 0.9500 . ?
C10 C11 1.416(5) . ?
C10 H10 0.9500 . ?
C11 C12 1.355(5) . ?
C11 H11 0.9500 . ?
C12 C13 1.430(4) . ?
C12 H12 0.9500 . ?
C13 C14 1.394(4) . ?
C14 C15 1.393(4) . ?
C14 H14 0.9500 . ?
C15 C16 1.433(5) . ?
C15 C20 1.438(4) . ?
C16 C17 1.355(5) . ?
C16 H16 0.9500 . ?
C17 C18 1.412(5) . ?
C17 H17 0.9500 . ?
C18 C19 1.358(5) . ?
C18 H18 0.9500 . ?
C19 C20 1.435(4) . ?
C19 H19 0.9500 . ?
C21 C22 1.381(4) . ?
C21 C26 1.395(4) . ?
C21 P1 1.812(3) . ?
C22 C23 1.390(5) . ?
C22 H22 0.9500 . ?
C23 C24 1.387(6) . ?
C23 H23 0.9500 . ?
C24 C25 1.363(5) . ?
C24 H24 0.9500 . ?
C25 C26 1.379(4) . ?
C25 H25 0.9500 . ?
C26 H26 0.9500 . ?
C27 C32 1.390(4) . ?
C27 C28 1.396(4) . ?
C27 P1 1.820(3) . ?
C28 C29 1.391(4) . ?
C28 H28 0.9500 . ?
C29 C30 1.369(5) . ?
C29 H29 0.9500 . ?
C30 C31 1.378(5) . ?
C30 H30 0.9500 . ?
C31 C32 1.398(4) . ?
C31 H31 0.9500 . ?
C32 H32 0.9500 . ?
C33 N1 1.350(3) . ?
C33 C34 1.388(4) . ?
C33 H33 0.9500 . ?
C34 C35 1.373(4) . ?
C34 H34 0.9500 . ?
C35 C36 1.387(4) . ?
C35 H35 0.9500 . ?
C36 C37 1.382(4) . ?
C36 H36 0.9500 . ?
C37 N1 1.370(3) . ?
C37 C38 1.472(4) . ?
C38 N2 1.340(3) . ?
C38 C39 1.382(4) . ?
C39 C40 1.388(4) . ?
C39 H39 0.9500 . ?
C40 C41 1.377(4) . ?
C40 H40 0.9500 . ?
C41 C42 1.394(4) . ?
C41 H41 0.9500 . ?
C42 N2 1.355(3) . ?
C42 C43 1.458(4) . ?
C43 C44 1.392(4) . ?
C43 C48 1.424(4) . ?
C44 C45 1.378(5) . ?
C44 H44 0.9500 . ?
C45 C46 1.382(5) . ?
C45 H45 0.9500 . ?
C46 C47 1.389(4) . ?
C46 H46 0.9500 . ?
C47 C48 1.393(4) . ?
C47 H47 0.9500 . ?
C48 Pt1 2.026(3) . ?
C50 Cl2 1.714(5) . ?
C50 Cl1 1.752(5) . ?
C50 H50A 0.9900 . ?
C50 H50B 0.9900 . ?
N1 Pt1 2.147(2) . ?
N2 Pt1 2.014(2) . ?
P1 Pt1 2.2523(7) . ?
C49 F2 1.292(6) . ?
C49 F3 1.308(6) . ?
C49 F1 1.335(6) . ?
C49 S1 1.822(5) . ?
O1 S1 1.418(4) . ?
O2 S1 1.422(4) . ?
O3 S1 1.423(4) . ?
C49A F2A 1.249(12) . ?
C49A F3A 1.285(13) . ?
C49A F1A 1.310(13) . ?
C49A S1A 1.805(12) . ?
S1A O1A 1.409(9) . ?
S1A O3A 1.419(10) . ?
S1A O2A 1.426(10) . ?
 
loop_
 _geom_angle_atom_site_label_1
 _geom_angle_atom_site_label_2
 _geom_angle_atom_site_label_3
 _geom_angle
 _geom_angle_site_symmetry_1
 _geom_angle_site_symmetry_3
 _geom_angle_publ_flag
C6 C1 C2 118.9(2) . . ?
C6 C1 P1 116.62(19) . . ?
C2 C1 P1 124.5(2) . . ?
C3 C2 C1 119.2(3) . . ?
C3 C2 H2 120.4 . . ?
C1 C2 H2 120.4 . . ?
C4 C3 C2 121.4(3) . . ?
C4 C3 H3 119.3 . . ?
C2 C3 H3 119.3 . . ?
C3 C4 C5 119.9(3) . . ?
C3 C4 H4 120.1 . . ?
C5 C4 H4 120.1 . . ?
C4 C5 C6 118.6(2) . . ?
C4 C5 C7 123.3(2) . . ?
C6 C5 C7 118.2(2) . . ?
C1 C6 C5 122.0(2) . . ?
C1 C6 H6 119.0 . . ?
C5 C6 H6 119.0 . . ?
C20 C7 C8 120.8(3) . . ?
C20 C7 C5 118.9(2) . . ?
C8 C7 C5 120.1(3) . . ?
C7 C8 C9 122.4(3) . . ?
C7 C8 C13 119.3(3) . . ?
C9 C8 C13 118.2(3) . . ?
C10 C9 C8 121.3(3) . . ?
C10 C9 H9 119.3 . . ?
C8 C9 H9 119.3 . . ?
C9 C10 C11 120.2(3) . . ?
C9 C10 H10 119.9 . . ?
C11 C10 H10 119.9 . . ?
C12 C11 C10 120.5(3) . . ?
C12 C11 H11 119.8 . . ?
C10 C11 H11 119.8 . . ?
C11 C12 C13 121.3(3) . . ?
C11 C12 H12 119.3 . . ?
C13 C12 H12 119.3 . . ?
C14 C13 C12 122.3(3) . . ?
C14 C13 C8 119.3(3) . . ?
C12 C13 C8 118.3(3) . . ?
C15 C14 C13 121.6(3) . . ?
C15 C14 H14 119.2 . . ?
C13 C14 H14 119.2 . . ?
C14 C15 C16 122.3(3) . . ?
C14 C15 C20 119.4(3) . . ?
C16 C15 C20 118.3(3) . . ?
C17 C16 C15 121.3(3) . . ?
C17 C16 H16 119.4 . . ?
C15 C16 H16 119.4 . . ?
C16 C17 C18 120.5(3) . . ?
C16 C17 H17 119.7 . . ?
C18 C17 H17 119.7 . . ?
C19 C18 C17 120.6(3) . . ?
C19 C18 H18 119.7 . . ?
C17 C18 H18 119.7 . . ?
C18 C19 C20 121.3(3) . . ?
C18 C19 H19 119.4 . . ?
C20 C19 H19 119.4 . . ?
C7 C20 C19 122.6(3) . . ?
C7 C20 C15 119.4(3) . . ?
C19 C20 C15 117.9(3) . . ?
C22 C21 C26 119.1(3) . . ?
C22 C21 P1 122.0(2) . . ?
C26 C21 P1 118.9(2) . . ?
C21 C22 C23 119.9(3) . . ?
C21 C22 H22 120.1 . . ?
C23 C22 H22 120.1 . . ?
C24 C23 C22 120.4(3) . . ?
C24 C23 H23 119.8 . . ?
C22 C23 H23 119.8 . . ?
C25 C24 C23 119.7(3) . . ?
C25 C24 H24 120.2 . . ?
C23 C24 H24 120.2 . . ?
C24 C25 C26 120.5(3) . . ?
C24 C25 H25 119.7 . . ?
C26 C25 H25 119.7 . . ?
C25 C26 C21 120.5(3) . . ?
C25 C26 H26 119.8 . . ?
C21 C26 H26 119.8 . . ?
C32 C27 C28 119.5(3) . . ?
C32 C27 P1 121.0(2) . . ?
C28 C27 P1 119.6(2) . . ?
C29 C28 C27 119.8(3) . . ?
C29 C28 H28 120.1 . . ?
C27 C28 H28 120.1 . . ?
C30 C29 C28 120.6(3) . . ?
C30 C29 H29 119.7 . . ?
C28 C29 H29 119.7 . . ?
C29 C30 C31 120.1(3) . . ?
C29 C30 H30 119.9 . . ?
C31 C30 H30 119.9 . . ?
C30 C31 C32 120.3(3) . . ?
C30 C31 H31 119.9 . . ?
C32 C31 H31 119.9 . . ?
C27 C32 C31 119.7(3) . . ?
C27 C32 H32 120.2 . . ?
C31 C32 H32 120.2 . . ?
N1 C33 C34 122.8(3) . . ?
N1 C33 H33 118.6 . . ?
C34 C33 H33 118.6 . . ?
C35 C34 C33 119.4(3) . . ?
C35 C34 H34 120.3 . . ?
C33 C34 H34 120.3 . . ?
C34 C35 C36 118.8(3) . . ?
C34 C35 H35 120.6 . . ?
C36 C35 H35 120.6 . . ?
C37 C36 C35 119.6(3) . . ?
C37 C36 H36 120.2 . . ?
C35 C36 H36 120.2 . . ?
N1 C37 C36 122.0(3) . . ?
N1 C37 C38 115.5(2) . . ?
C36 C37 C38 122.5(3) . . ?
N2 C38 C39 119.5(2) . . ?
N2 C38 C37 113.8(2) . . ?
C39 C38 C37 126.7(3) . . ?
C38 C39 C40 118.8(3) . . ?
C38 C39 H39 120.6 . . ?
C40 C39 H39 120.6 . . ?
C41 C40 C39 120.8(3) . . ?
C41 C40 H40 119.6 . . ?
C39 C40 H40 119.6 . . ?
C40 C41 C42 118.9(3) . . ?
C40 C41 H41 120.5 . . ?
C42 C41 H41 120.5 . . ?
N2 C42 C41 118.7(3) . . ?
N2 C42 C43 113.0(2) . . ?
C41 C42 C43 128.2(3) . . ?
C44 C43 C48 121.7(3) . . ?
C44 C43 C42 121.3(3) . . ?
C48 C43 C42 116.8(2) . . ?
C45 C44 C43 119.8(3) . . ?
C45 C44 H44 120.1 . . ?
C43 C44 H44 120.1 . . ?
C44 C45 C46 119.7(3) . . ?
C44 C45 H45 120.2 . . ?
C46 C45 H45 120.2 . . ?
C45 C46 C47 120.8(3) . . ?
C45 C46 H46 119.6 . . ?
C47 C46 H46 119.6 . . ?
C46 C47 C48 121.5(3) . . ?
C46 C47 H47 119.2 . . ?
C48 C47 H47 119.2 . . ?
C47 C48 C43 116.4(2) . . ?
C47 C48 Pt1 131.7(2) . . ?
C43 C48 Pt1 111.69(19) . . ?
Cl2 C50 Cl1 110.8(3) . . ?
Cl2 C50 H50A 109.5 . . ?
Cl1 C50 H50A 109.5 . . ?
Cl2 C50 H50B 109.5 . . ?
Cl1 C50 H50B 109.5 . . ?
H50A C50 H50B 108.1 . . ?
C33 N1 C37 117.4(2) . . ?
C33 N1 Pt1 129.32(19) . . ?
C37 N1 Pt1 113.23(17) . . ?
C38 N2 C42 123.2(2) . . ?
C38 N2 Pt1 119.94(17) . . ?
C42 N2 Pt1 116.83(18) . . ?
C21 P1 C27 101.14(12) . . ?
C21 P1 C1 104.30(12) . . ?
C27 P1 C1 108.42(12) . . ?
C21 P1 Pt1 118.09(9) . . ?
C27 P1 Pt1 115.26(9) . . ?
C1 P1 Pt1 108.74(9) . . ?
N2 Pt1 C48 81.37(10) . . ?
N2 Pt1 N1 77.36(9) . . ?
C48 Pt1 N1 157.94(10) . . ?
N2 Pt1 P1 175.30(6) . . ?
C48 Pt1 P1 94.14(8) . . ?
N1 Pt1 P1 107.24(6) . . ?
F2 C49 F3 106.8(5) . . ?
F2 C49 F1 108.1(5) . . ?
F3 C49 F1 105.9(5) . . ?
F2 C49 S1 113.0(4) . . ?
F3 C49 S1 113.8(4) . . ?
F1 C49 S1 108.9(4) . . ?
O1 S1 O2 114.0(3) . . ?
O1 S1 O3 114.7(3) . . ?
O2 S1 O3 114.8(3) . . ?
O1 S1 C49 104.4(2) . . ?
O2 S1 C49 104.6(3) . . ?
O3 S1 C49 102.3(3) . . ?
F2A C49A F3A 113.8(13) . . ?
F2A C49A F1A 112.8(13) . . ?
F3A C49A F1A 108.7(13) . . ?
F2A C49A S1A 108.9(11) . . ?
F3A C49A S1A 109.8(14) . . ?
F1A C49A S1A 102.2(17) . . ?
O1A S1A O3A 114.0(8) . . ?
O1A S1A O2A 115.4(9) . . ?
O3A S1A O2A 113.9(9) . . ?
O1A S1A C49A 102.8(7) . . ?
O3A S1A C49A 105.2(7) . . ?
O2A S1A C49A 103.7(8) . . ?
 
loop_
 _geom_torsion_atom_site_label_1
 _geom_torsion_atom_site_label_2
 _geom_torsion_atom_site_label_3
 _geom_torsion_atom_site_label_4
 _geom_torsion
 _geom_torsion_site_symmetry_1
 _geom_torsion_site_symmetry_2
 _geom_torsion_site_symmetry_3
 _geom_torsion_site_symmetry_4
 _geom_torsion_publ_flag
C6 C1 C2 C3 0.0(4) . . . . ?
P1 C1 C2 C3 179.5(2) . . . . ?
C1 C2 C3 C4 1.1(4) . . . . ?
C2 C3 C4 C5 -1.6(4) . . . . ?
C3 C4 C5 C6 0.9(4) . . . . ?
C3 C4 C5 C7 -178.9(3) . . . . ?
C2 C1 C6 C5 -0.7(4) . . . . ?
P1 C1 C6 C5 179.8(2) . . . . ?
C4 C5 C6 C1 0.2(4) . . . . ?
C7 C5 C6 C1 -180.0(2) . . . . ?
C4 C5 C7 C20 98.3(3) . . . . ?
C6 C5 C7 C20 -81.6(3) . . . . ?
C4 C5 C7 C8 -87.2(3) . . . . ?
C6 C5 C7 C8 92.9(3) . . . . ?
C20 C7 C8 C9 176.1(3) . . . . ?
C5 C7 C8 C9 1.6(4) . . . . ?
C20 C7 C8 C13 -1.7(4) . . . . ?
C5 C7 C8 C13 -176.1(2) . . . . ?
C7 C8 C9 C10 -179.9(3) . . . . ?
C13 C8 C9 C10 -2.2(4) . . . . ?
C8 C9 C10 C11 -0.3(5) . . . . ?
C9 C10 C11 C12 1.2(5) . . . . ?
C10 C11 C12 C13 0.3(5) . . . . ?
C11 C12 C13 C14 174.5(3) . . . . ?
C11 C12 C13 C8 -2.8(5) . . . . ?
C7 C8 C13 C14 4.1(4) . . . . ?
C9 C8 C13 C14 -173.8(3) . . . . ?
C7 C8 C13 C12 -178.6(3) . . . . ?
C9 C8 C13 C12 3.6(4) . . . . ?
C12 C13 C14 C15 -178.9(3) . . . . ?
C8 C13 C14 C15 -1.6(4) . . . . ?
C13 C14 C15 C16 174.8(3) . . . . ?
C13 C14 C15 C20 -3.1(4) . . . . ?
C14 C15 C16 C17 -179.9(3) . . . . ?
C20 C15 C16 C17 -2.0(5) . . . . ?
C15 C16 C17 C18 -1.0(5) . . . . ?
C16 C17 C18 C19 1.8(5) . . . . ?
C17 C18 C19 C20 0.5(5) . . . . ?
C8 C7 C20 C19 -179.5(3) . . . . ?
C5 C7 C20 C19 -5.0(4) . . . . ?
C8 C7 C20 C15 -3.0(4) . . . . ?
C5 C7 C20 C15 171.5(2) . . . . ?
C18 C19 C20 C7 173.1(3) . . . . ?
C18 C19 C20 C15 -3.5(4) . . . . ?
C14 C15 C20 C7 5.4(4) . . . . ?
C16 C15 C20 C7 -172.5(3) . . . . ?
C14 C15 C20 C19 -177.9(3) . . . . ?
C16 C15 C20 C19 4.1(4) . . . . ?
C26 C21 C22 C23 -1.4(6) . . . . ?
P1 C21 C22 C23 179.7(3) . . . . ?
C21 C22 C23 C24 0.9(7) . . . . ?
C22 C23 C24 C25 0.0(8) . . . . ?
C23 C24 C25 C26 -0.5(7) . . . . ?
C24 C25 C26 C21 0.0(6) . . . . ?
C22 C21 C26 C25 0.9(5) . . . . ?
P1 C21 C26 C25 179.8(3) . . . . ?
C32 C27 C28 C29 -4.0(4) . . . . ?
P1 C27 C28 C29 176.9(2) . . . . ?
C27 C28 C29 C30 2.5(5) . . . . ?
C28 C29 C30 C31 0.8(5) . . . . ?
C29 C30 C31 C32 -2.7(5) . . . . ?
C28 C27 C32 C31 2.1(4) . . . . ?
P1 C27 C32 C31 -178.8(2) . . . . ?
C30 C31 C32 C27 1.2(4) . . . . ?
N1 C33 C34 C35 -0.7(4) . . . . ?
C33 C34 C35 C36 1.8(4) . . . . ?
C34 C35 C36 C37 -0.7(4) . . . . ?
C35 C36 C37 N1 -1.5(4) . . . . ?
C35 C36 C37 C38 176.5(2) . . . . ?
N1 C37 C38 N2 2.0(3) . . . . ?
C36 C37 C38 N2 -176.1(2) . . . . ?
N1 C37 C38 C39 -179.0(2) . . . . ?
C36 C37 C38 C39 2.9(4) . . . . ?
N2 C38 C39 C40 0.5(4) . . . . ?
C37 C38 C39 C40 -178.5(2) . . . . ?
C38 C39 C40 C41 0.5(4) . . . . ?
C39 C40 C41 C42 -0.2(4) . . . . ?
C40 C41 C42 N2 -1.1(4) . . . . ?
C40 C41 C42 C43 177.0(3) . . . . ?
N2 C42 C43 C44 170.2(2) . . . . ?
C41 C42 C43 C44 -8.0(4) . . . . ?
N2 C42 C43 C48 -4.9(3) . . . . ?
C41 C42 C43 C48 176.9(3) . . . . ?
C48 C43 C44 C45 0.1(4) . . . . ?
C42 C43 C44 C45 -174.8(3) . . . . ?
C43 C44 C45 C46 -2.1(5) . . . . ?
C44 C45 C46 C47 1.6(5) . . . . ?
C45 C46 C47 C48 0.8(4) . . . . ?
C46 C47 C48 C43 -2.6(4) . . . . ?
C46 C47 C48 Pt1 171.5(2) . . . . ?
C44 C43 C48 C47 2.2(4) . . . . ?
C42 C43 C48 C47 177.3(2) . . . . ?
C44 C43 C48 Pt1 -173.1(2) . . . . ?
C42 C43 C48 Pt1 2.0(3) . . . . ?
C34 C33 N1 C37 -1.4(4) . . . . ?
C34 C33 N1 Pt1 -177.6(2) . . . . ?
C36 C37 N1 C33 2.5(4) . . . . ?
C38 C37 N1 C33 -175.6(2) . . . . ?
C36 C37 N1 Pt1 179.28(19) . . . . ?
C38 C37 N1 Pt1 1.2(3) . . . . ?
C39 C38 N2 C42 -1.8(4) . . . . ?
C37 C38 N2 C42 177.3(2) . . . . ?
C39 C38 N2 Pt1 176.32(17) . . . . ?
C37 C38 N2 Pt1 -4.6(3) . . . . ?
C41 C42 N2 C38 2.1(4) . . . . ?
C43 C42 N2 C38 -176.3(2) . . . . ?
C41 C42 N2 Pt1 -176.09(18) . . . . ?
C43 C42 N2 Pt1 5.5(3) . . . . ?
C22 C21 P1 C27 -127.7(3) . . . . ?
C26 C21 P1 C27 53.4(3) . . . . ?
C22 C21 P1 C1 -15.2(3) . . . . ?
C26 C21 P1 C1 165.9(2) . . . . ?
C22 C21 P1 Pt1 105.6(3) . . . . ?
C26 C21 P1 Pt1 -73.3(2) . . . . ?
C32 C27 P1 C21 -132.5(2) . . . . ?
C28 C27 P1 C21 46.6(3) . . . . ?
C32 C27 P1 C1 118.2(2) . . . . ?
C28 C27 P1 C1 -62.7(3) . . . . ?
C32 C27 P1 Pt1 -3.9(3) . . . . ?
C28 C27 P1 Pt1 175.2(2) . . . . ?
C6 C1 P1 C21 107.5(2) . . . . ?
C2 C1 P1 C21 -72.0(3) . . . . ?
C6 C1 P1 C27 -145.4(2) . . . . ?
C2 C1 P1 C27 35.2(3) . . . . ?
C6 C1 P1 Pt1 -19.4(2) . . . . ?
C2 C1 P1 Pt1 161.2(2) . . . . ?
F2 C49 S1 O1 171.5(5) . . . . ?
F3 C49 S1 O1 -66.5(5) . . . . ?
F1 C49 S1 O1 51.3(5) . . . . ?
F2 C49 S1 O2 51.4(6) . . . . ?
F3 C49 S1 O2 173.4(5) . . . . ?
F1 C49 S1 O2 -68.8(5) . . . . ?
F2 C49 S1 O3 -68.7(5) . . . . ?
F3 C49 S1 O3 53.3(5) . . . . ?
F1 C49 S1 O3 171.1(5) . . . . ?
F2A C49A S1A O1A -177.3(12) . . . . ?
F3A C49A S1A O1A -52.1(14) . . . . ?
F1A C49A S1A O1A 63.2(13) . . . . ?
F2A C49A S1A O3A -57.7(13) . . . . ?
F3A C49A S1A O3A 67.5(13) . . . . ?
F1A C49A S1A O3A -177.2(12) . . . . ?
F2A C49A S1A O2A 62.2(14) . . . . ?
F3A C49A S1A O2A -172.6(14) . . . . ?
F1A C49A S1A O2A -57.3(14) . . . . ?
 
_refine_diff_density_max    1.406
_refine_diff_density_min   -1.326
_refine_diff_density_rms    0.113

_shelx_res_file
;
TITL ptphbpyp1m_1_na_a.res in P-1
    shelx.res
    created by SHELXL-2018/3 at 15:42:47 on 12-Dec-2023
CELL  0.71073  10.4832  15.0021  15.2504   67.419   85.724   79.603
ZERR     2.00   0.0002   0.0004   0.0004    0.002    0.002    0.002
LATT   1
SFAC  C    H    N    O    F    P    S    PT   CL
UNIT  100 72 4 6 6 2 2 2 4
MERG   2
SADI F1 F2 F2 F3 F3 F1 F1A F2A F2A F3A F3A F1A
SADI O1 O2 O2 O3 O3 O1 O1A O2A O2A O3A O3A O1A
SADI F1 C49 F2 C49 F3 C49 F1A C49A F2A C49A F3A C49A
SADI O1 S1 O2 S1 O3 S1 O1A S1A O2A S1A O3A S1A
SADI O1 C49 O2 C49 O3 C49 O1A C49A O2A C49A O3A C49A
SADI C49 S1 C49A S1A
EADP S1 S1A
EADP C49 C49A
ISOR 0.01 0.01 O1A O2A O3A F1A F2A F3A Cl2
FMAP   2   53   53
PLAN   20
SIZE     0.080   0.140   0.340
ACTA
BOND   $H
CONF
L.S.   4
TEMP  -123.15
WGHT    0.025800    1.082500
FVAR       2.96913   0.79359
C1    1    0.566995    0.077513    0.228477    11.00000    0.02521    0.01739 =
         0.01873   -0.00693    0.00031   -0.00412
C2    1    0.559276   -0.022110    0.269910    11.00000    0.03584    0.01910 =
         0.02062   -0.00783   -0.00398   -0.00265
AFIX  43
H2    2    0.634247   -0.068883    0.296167    11.00000   -1.20000
AFIX   0
C3    1    0.440557   -0.052068    0.272294    11.00000    0.04453    0.02023 =
         0.02159   -0.00780   -0.00232   -0.01254
AFIX  43
H3    2    0.434874   -0.119717    0.301425    11.00000   -1.20000
AFIX   0
C4    1    0.330299    0.014773    0.233024    11.00000    0.03755    0.02623 =
         0.01951   -0.00710   -0.00215   -0.01440
AFIX  43
H4    2    0.250618   -0.007343    0.233989    11.00000   -1.20000
AFIX   0
C5    1    0.336610    0.114299    0.192204    11.00000    0.02636    0.02276 =
         0.01763   -0.00762   -0.00151   -0.00714
C6    1    0.455367    0.144064    0.190755    11.00000    0.02720    0.01652 =
         0.02274   -0.00431   -0.00158   -0.00573
AFIX  43
H6    2    0.460303    0.211907    0.163156    11.00000   -1.20000
AFIX   0
C7    1    0.221914    0.191219    0.149844    11.00000    0.01925    0.02497 =
         0.02520   -0.00635    0.00029   -0.00963
C8    1    0.189346    0.217809    0.053935    11.00000    0.02429    0.02611 =
         0.02524   -0.00643   -0.00323   -0.01209
C9    1    0.260462    0.171939   -0.005402    11.00000    0.03416    0.02874 =
         0.02852   -0.00820   -0.00294   -0.00786
AFIX  43
H9    2    0.332366    0.121595    0.020095    11.00000   -1.20000
AFIX   0
C10   1    0.227230    0.198947   -0.097799    11.00000    0.04933    0.04030 =
         0.02894   -0.01283   -0.00133   -0.01479
AFIX  43
H10   2    0.276136    0.167635   -0.136041    11.00000   -1.20000
AFIX   0
C11   1    0.120023    0.273546   -0.137079    11.00000    0.04842    0.04810 =
         0.02723   -0.00883   -0.01175   -0.01743
AFIX  43
H11   2    0.096375    0.291104   -0.201224    11.00000   -1.20000
AFIX   0
C12   1    0.050950    0.320050   -0.083819    11.00000    0.03500    0.04288 =
         0.03644   -0.00645   -0.01512   -0.01124
AFIX  43
H12   2   -0.020944    0.369676   -0.111228    11.00000   -1.20000
AFIX   0
C13   1    0.084098    0.295929    0.012847    11.00000    0.02316    0.02968 =
         0.03314   -0.00688   -0.00656   -0.01050
C14   1    0.021386    0.348160    0.066537    11.00000    0.01910    0.03363 =
         0.04127   -0.01017   -0.00411   -0.00404
AFIX  43
H14   2   -0.046822    0.401000    0.038630    11.00000   -1.20000
AFIX   0
C15   1    0.056294    0.324764    0.160116    11.00000    0.01738    0.03696 =
         0.04081   -0.01737    0.00054   -0.00686
C16   1    0.000287    0.382515    0.213727    11.00000    0.02206    0.04730 =
         0.05646   -0.02597    0.00249   -0.00456
AFIX  43
H16   2   -0.063055    0.438776    0.184974    11.00000   -1.20000
AFIX   0
C17   1    0.035887    0.358467    0.304622    11.00000    0.03328    0.06442 =
         0.05490   -0.04062    0.00944   -0.01077
AFIX  43
H17   2   -0.001643    0.398477    0.338404    11.00000   -1.20000
AFIX   0
C18   1    0.128344    0.274390    0.349530    11.00000    0.03153    0.05760 =
         0.03725   -0.02580    0.00527   -0.01528
AFIX  43
H18   2    0.150700    0.257271    0.413863    11.00000   -1.20000
AFIX   0
C19   1    0.185568    0.217803    0.301570    11.00000    0.02562    0.04396 =
         0.03089   -0.01480    0.00184   -0.01357
AFIX  43
H19   2    0.247016    0.161210    0.333138    11.00000   -1.20000
AFIX   0
C20   1    0.155038    0.241816    0.204134    11.00000    0.01893    0.03196 =
         0.03037   -0.01061    0.00130   -0.01201
C21   1    0.742991    0.114429    0.341471    11.00000    0.02944    0.02003 =
         0.02058   -0.00548   -0.00295   -0.00267
C22   1    0.647942    0.094344    0.410778    11.00000    0.04416    0.06749 =
         0.03106   -0.02371    0.00930   -0.02863
AFIX  43
H22   2    0.564713    0.087657    0.395792    11.00000   -1.20000
AFIX   0
C23   1    0.674328    0.083934    0.502518    11.00000    0.07718    0.11125 =
         0.03325   -0.03782    0.02260   -0.05768
AFIX  43
H23   2    0.609304    0.069184    0.550374    11.00000   -1.20000
AFIX   0
C24   1    0.795070    0.094963    0.524586    11.00000    0.08227    0.07731 =
         0.02660   -0.01894   -0.00258   -0.03887
AFIX  43
H24   2    0.812778    0.087777    0.587358    11.00000   -1.20000
AFIX   0
C25   1    0.888186    0.116161    0.455768    11.00000    0.04900    0.04296 =
         0.03196   -0.01073   -0.01124   -0.01188
AFIX  43
H25   2    0.970665    0.124221    0.470715    11.00000   -1.20000
AFIX   0
C26   1    0.863635    0.126001    0.364631    11.00000    0.03259    0.03142 =
         0.02638   -0.00850   -0.00174   -0.00625
AFIX  43
H26   2    0.929311    0.140760    0.317285    11.00000   -1.20000
AFIX   0
C27   1    0.851606    0.043106    0.202531    11.00000    0.02182    0.01879 =
         0.02582   -0.00763   -0.00315    0.00004
C28   1    0.881573   -0.050687    0.272171    11.00000    0.02803    0.02243 =
         0.03340   -0.00398   -0.00258    0.00179
AFIX  43
H28   2    0.833620   -0.068741    0.329959    11.00000   -1.20000
AFIX   0
C29   1    0.981891   -0.117594    0.256627    11.00000    0.03336    0.02055 =
         0.05585   -0.01073   -0.01013    0.00423
AFIX  43
H29   2    0.999946   -0.182229    0.302927    11.00000   -1.20000
AFIX   0
C30   1    1.054840   -0.091141    0.175209    11.00000    0.02301    0.03493 =
         0.06022   -0.02787   -0.00435    0.00238
AFIX  43
H30   2    1.122444   -0.137631    0.164909    11.00000   -1.20000
AFIX   0
C31   1    1.030431    0.002788    0.108143    11.00000    0.02338    0.04829 =
         0.04294   -0.02763    0.00387   -0.00861
AFIX  43
H31   2    1.083658    0.021638    0.053017    11.00000   -1.20000
AFIX   0
C32   1    0.927646    0.070459    0.120898    11.00000    0.02327    0.02746 =
         0.02868   -0.01092   -0.00152   -0.00463
AFIX  43
H32   2    0.909884    0.134794    0.074010    11.00000   -1.20000
AFIX   0
C33   1    0.686472    0.362798    0.271400    11.00000    0.02826    0.02541 =
         0.02370   -0.01073   -0.00011   -0.00407
AFIX  43
H33   2    0.689600    0.297261    0.315345    11.00000   -1.20000
AFIX   0
C34   1    0.680753    0.436346    0.306315    11.00000    0.02986    0.03384 =
         0.02896   -0.01778   -0.00288   -0.00124
AFIX  43
H34   2    0.678975    0.421092    0.372843    11.00000   -1.20000
AFIX   0
C35   1    0.677692    0.531323    0.243830    11.00000    0.02845    0.03010 =
         0.04078   -0.02329   -0.00433   -0.00204
AFIX  43
H35   2    0.676257    0.582363    0.266399    11.00000   -1.20000
AFIX   0
C36   1    0.676731    0.551452    0.147135    11.00000    0.02674    0.02022 =
         0.03584   -0.01254   -0.00182   -0.00580
AFIX  43
H36   2    0.673629    0.616772    0.102684    11.00000   -1.20000
AFIX   0
C37   1    0.680310    0.475931    0.115870    11.00000    0.01623    0.02064 =
         0.02430   -0.00855   -0.00163   -0.00140
C38   1    0.672113    0.492652    0.014684    11.00000    0.01569    0.01829 =
         0.02411   -0.00681   -0.00064   -0.00227
C39   1    0.665659    0.581329   -0.061194    11.00000    0.02266    0.01812 =
         0.03358   -0.00410   -0.00329   -0.00572
AFIX  43
H39   2    0.668318    0.639692   -0.051203    11.00000   -1.20000
AFIX   0
C40   1    0.655225    0.583591   -0.152245    11.00000    0.02622    0.02398 =
         0.02721    0.00161   -0.00307   -0.00512
AFIX  43
H40   2    0.651353    0.644034   -0.205001    11.00000   -1.20000
AFIX   0
C41   1    0.650415    0.499301   -0.167073    11.00000    0.02680    0.02694 =
         0.02024   -0.00163   -0.00233   -0.00089
AFIX  43
H41   2    0.643044    0.501238   -0.229514    11.00000   -1.20000
AFIX   0
C42   1    0.656534    0.411111   -0.089013    11.00000    0.01904    0.02305 =
         0.02129   -0.00633   -0.00166   -0.00084
C43   1    0.647430    0.314712   -0.087618    11.00000    0.02191    0.02488 =
         0.02184   -0.01043   -0.00141    0.00164
C44   1    0.614680    0.302572   -0.168681    11.00000    0.04204    0.03028 =
         0.02244   -0.01324   -0.00610    0.00647
AFIX  43
H44   2    0.604742    0.356731   -0.227676    11.00000   -1.20000
AFIX   0
C45   1    0.596715    0.211795   -0.163128    11.00000    0.04889    0.04056 =
         0.03051   -0.02402   -0.00910    0.00500
AFIX  43
H45   2    0.571603    0.203583   -0.217783    11.00000   -1.20000
AFIX   0
C46   1    0.615402    0.132730   -0.077659    11.00000    0.03765    0.02906 =
         0.03821   -0.02266   -0.00352   -0.00029
AFIX  43
H46   2    0.605168    0.069860   -0.074316    11.00000   -1.20000
AFIX   0
C47   1    0.648973    0.144122    0.003407    11.00000    0.02946    0.02280 =
         0.02465   -0.01105   -0.00011   -0.00248
AFIX  43
H47   2    0.662408    0.088537    0.061131    11.00000   -1.20000
AFIX   0
C48   1    0.663388    0.235185    0.001996    11.00000    0.02076    0.02177 =
         0.02167   -0.01028    0.00046   -0.00006
C50   1    0.108714    0.602843    0.433287    11.00000    0.06268    0.04868 =
         0.07170   -0.01018   -0.01733    0.00995
AFIX  23
H50A  2    0.017591    0.628088    0.444513    11.00000   -1.20000
H50B  2    0.134150    0.538278    0.484800    11.00000   -1.20000
AFIX   0
N1    3    0.687776    0.380482    0.177605    11.00000    0.02000    0.01947 =
         0.02357   -0.00924   -0.00123   -0.00133
N2    3    0.669171    0.411232   -0.001287    11.00000    0.01436    0.02073 =
         0.01803   -0.00626    0.00008   -0.00283
P1    6    0.715069    0.128359    0.220686    11.00000    0.02152    0.01576 =
         0.01886   -0.00453   -0.00129   -0.00098
PT1   8    0.689317    0.280397    0.107704    11.00000    0.01941    0.01447 =
         0.01724   -0.00533   -0.00125   -0.00177
CL1   9    0.121026    0.589222    0.323752    11.00000    0.07025    0.11616 =
         0.08162   -0.05340   -0.01900    0.02427
CL2   9    0.206598    0.681972    0.435461    11.00000    0.21218    0.08010 =
         0.15070   -0.00789   -0.13228   -0.02387
PART  1
C49   1    0.399403    0.347075    0.493009    21.00000    0.04647    0.05939 =
         0.05868   -0.02381    0.00539   -0.01285
O1    4    0.209862    0.398698    0.589793    21.00000    0.07732    0.05367 =
         0.04949   -0.00505   -0.00305    0.02776
O2    4    0.373070    0.266310    0.674700    21.00000    0.06900    0.06433 =
         0.04372   -0.02261   -0.02995    0.02879
O3    4    0.225651    0.244196    0.574718    21.00000    0.14174    0.10683 =
         0.04364   -0.01952    0.00986   -0.09510
F1    5    0.453464    0.420367    0.494922    21.00000    0.12958    0.14266 =
         0.14547   -0.07350    0.06165   -0.11249
F2    5    0.491348    0.277087    0.492694    21.00000    0.13181    0.11101 =
         0.08967   -0.03469    0.04001    0.05222
F3    5    0.341488    0.380383    0.410829    21.00000    0.12575    0.09760 =
         0.03242    0.00601   -0.00049   -0.05862
S1    7    0.290058    0.310150    0.594400    21.00000    0.03911    0.02762 =
         0.02563   -0.00644   -0.00736   -0.00354
PART  2
C49A  1    0.408694    0.365430    0.508296   -21.00000    0.04647    0.05939 =
         0.05868   -0.02381    0.00539   -0.01285
S1A   7    0.293524    0.289485    0.577942   -21.00000    0.03911    0.02762 =
         0.02563   -0.00644   -0.00736   -0.00354
O3A   4    0.313949    0.207088    0.551383   -21.00000    0.07467    0.04132 =
         0.03529   -0.00432   -0.01760   -0.01211
O1A   4    0.173411    0.351093    0.548564   -21.00000    0.02470    0.05973 =
         0.04476   -0.00107    0.00583    0.00914
F2A   5    0.520394    0.316895    0.525346   -21.00000    0.03512    0.07565 =
         0.07299   -0.01868    0.02307   -0.00084
O2A   4    0.328503    0.267050    0.673575   -21.00000    0.04674    0.06114 =
         0.03671   -0.01529   -0.00483    0.00145
F3A   5    0.378215    0.400132    0.420048   -21.00000    0.09608    0.08312 =
         0.06458   -0.00714   -0.00072   -0.02727
F1A   5    0.389244    0.437237    0.539043   -21.00000    0.19189    0.15988 =
         0.17703   -0.07980    0.00472   -0.02557
HKLF    4


REM  ptphbpyp1m_1_na_a.res in P-1
REM wR2 = 0.0679, GooF = S = 1.044, Restrained GooF = 1.057 for all data
REM R1 = 0.0304 for 12255 Fo > 4sig(Fo) and 0.0372 for all 13748 data
REM 629 parameters refined using 118 restraints

END

WGHT      0.0258      1.0826

REM Highest difference peak  1.406,  deepest hole -1.326,  1-sigma level  0.113
Q1    1   0.2335  0.6774  0.4187  11.00000  0.05    1.41
Q2    1   0.6384  0.2968  0.1405  11.00000  0.05    1.07
Q3    1   0.6521  0.2329  0.1164  11.00000  0.05    1.03
Q4    1   0.4068  0.2035  0.5017  11.00000  0.05    0.84
Q5    1   0.7554  0.2782  0.0622  11.00000  0.05    0.84
Q6    1   0.7070  0.2559  0.0563  11.00000  0.05    0.80
Q7    1   0.7136  0.3368  0.0783  11.00000  0.05    0.78
Q8    1   1.0666 -0.1587  0.3248  11.00000  0.05    0.71
Q9    1   0.7435  0.2232  0.1417  11.00000  0.05    0.67
Q10   1   0.1329  0.6576  0.4760  11.00000  0.05    0.66
Q11   1   0.4006  0.2856  0.5056  11.00000  0.05    0.62
Q12   1   0.7843  0.2997  0.1162  11.00000  0.05    0.58
Q13   1   0.2979  0.4206  0.5625  11.00000  0.05    0.56
Q14   1   0.1750  0.6208  0.3361  11.00000  0.05    0.56
Q15   1   0.7764  0.3198  0.0884  11.00000  0.05    0.55
Q16   1   0.6402  0.3154  0.0652  11.00000  0.05    0.54
Q17   1   0.5155  0.3411  0.5670  11.00000  0.05    0.51
Q18   1   0.1485  0.6234  0.3645  11.00000  0.05    0.50
Q19   1   0.6821  0.2229  0.1702  11.00000  0.05    0.50
Q20   1   0.6564  0.5117  0.1391  11.00000  0.05    0.50
;
_shelx_res_checksum   34679

_shelx_hkl_file
;
   0   0   2 6467.87 260.080   2
   0   0  -2 6948.24 263.103   2
   0   0   2 6853.22 214.715   5
   0   0   2 6699.32 261.121   7
   0   0  -2 6394.13 255.844   7
   0   0  -2 6808.12 210.619   5
   0   0   3 148642. 2703.70   2
   0   0  -3 146126. 2686.75   2
   0   0  -3 151303. 2700.82   7
   0   0   3 148852. 2694.64   7
   0   0  -3 149488. 2530.47   5
   0   0  -4 74504.2 1569.05   2
   0   0  -4 71354.8 1572.76   7
   0   0  -4 70133.9 1368.98   5
   0   0  -5 78423.6 1765.94   2
   0   0  -5 76682.5 1523.19   5
   0   0  -5 79575.2 1797.09   7
   0   0  -6 24040.8 886.558   2
   0   0  -6 24775.1 703.070   5
   0   0  -6 26756.7 943.727   7
   0   0  -7 7709.29 515.483   2
   0   0  -7 9133.88 575.104   7
   0   0  -7 8618.05 399.183   5
   0   0  -8 21640.0 934.838   2
   0   0  -8 20725.3 696.405   5
   0   0  -8 21468.2 968.081   7
   0   0  -9 119440. 2861.31   2
   0   0   9 124808. 2285.11   1
   0   0  -9 114921. 2392.46   5
   0   0  -9 120761. 2927.68   7
   0   0 -10 120818. 3002.33   2
   0   0 -10 124297. 3107.01   7
   0   0 -11 4563.69 505.790   2
   0   0 -11 4739.58 557.335   7
   0   0 -12 4987.66 572.073   2
   0   0 -12 5647.13 624.430   7
   0   0 -13 21180.2 1198.30   2
   0   0 -13 20092.2 1225.34   7
   0   0 -14 16702.0 1124.69   2
   0   0 -14 18217.4 1221.28   7
   0   0 -15 11828.7 982.963   2
   0   0 -15 9813.82 956.227   7
   0   0 -16 3906.03 625.677   2
   0   0 -16 3646.32 647.729   7
   0   0 -17 11752.4 1067.04   2
   0   0 -17 11714.0 1141.11   7
   0   0 -18 23904.3 1578.46   2
   0   0 -18 21417.1 1596.47   7
   0   0 -19 19621.7 1490.58   2
   0   0 -19 24397.1 1738.44   7
   0   0 -20 4155.32 774.393   7
   0   1 -19 605.011 498.330   2
   0   1 -19 521.144 337.954   7
   0   1 -18 2309.78 588.318   2
   0   1 -18 1751.12 511.859   7
   0   1 -17 20302.8 1452.01   2
   0   1 -17 22327.6 1569.99   7
   0   1 -16 28486.6 1646.05   2
   0   1 -16 30620.7 1781.18   7
   0   1 -15 5897.83 719.109   2
   0   1 -15 6409.63 782.760   7
   0   1 -14 2683.90 492.977   2
   0   1 -14 2162.68 482.287   7
   0   1 -13 2276.89 464.498   2
   0   1 -13 1907.31 427.352   7
   0   1 -12 19361.2 1131.96   2
   0   1 -12 18361.6 1145.74   7
   0   1 -11 81403.7 2435.40   2
   0   1 -11 81230.4 2505.25   7
   0   1 -10 4030.06 468.947   2
   0   1 -10 4136.87 496.809   7
   0   1  -9 374.263 184.592   2
   0   1  -9 1096.49 301.716   7
   0   1  -8 48642.0 1569.99   2
   0   1  -8 54183.1 1680.25   7
   0   1  -7 120468. 2757.04   2
   0   1  -7 127797. 2832.14   7
   0   1  -6 11021.3 608.616   2
   0   1  -6 12053.7 634.660   7
   0   1  -5 1903.15 235.034   2
   0   1  -5 1809.24 226.176   7
   0   1  -4 167102. 3151.68   2
   0  -1   4 171734. 2992.99   5
   0   1  -4 168278. 3171.04   7
   0   1  -3 7659.51 371.527   2
   0   1  -3 8220.60 381.865   7
   0  -1   3 7790.36 313.448   5
   0  -1   2 89633.3 1729.43   2
   0   1  -2 88251.6 1718.75   2
   0  -1   2 89733.6 1713.31   7
   0  -1   2 94050.4 1642.26   5
   0   1  -2 93000.4 1724.21   7
   0   1  -1 100814. 1697.98   3
   0  -1   1 95036.1 1688.50   3
   0   1  -1 97806.2 1744.69   2
   0  -1   1 102049. 1749.88   2
   0  -1   1 99158.4 1735.42   7
   0   1  -1 99787.5 1739.63   7
   0   1   2 664071. 10230.4   8
   0  -1  -2 641703. 10233.3   8
   0  -1  -3 18143.7 532.606   2
   0  -1  -3 17316.7 541.673   8
   0   1   3 16988.8 533.205   7
   0  -1  -3 15708.2 529.929   7
   0  -1  -4 1714.78 177.126   2
   0  -1  -4 1831.99 185.421   7
   0  -1  -5 61560.9 1461.11   2
   0   1   5 64517.7 1161.13   1
   0  -1  -5 59942.5 1247.45   5
   0  -1  -5 59302.6 1471.06   7
   0  -1  -6 2643.22 272.390   2
   0   1   6 2759.39 170.133   1
   0  -1  -6 2859.53 207.267   5
   0  -1  -6 3386.98 313.449   7
   0  -1  -7 11485.5 629.703   2
   0   1   7 13411.3 406.108   1
   0  -1  -7 11358.2 628.029   7
   0  -1  -7 11969.0 470.227   5
   0  -1  -8 99112.3 2388.57   2
   0   1   8 102261. 1851.53   1
   0  -1  -8 102273. 2446.31   7
   0  -1  -8 97137.0 1993.63   5
   0  -1  -9 567.946 181.991   2
   0   1   9 476.737 83.8829   1
   0  -1  -9 764.035 138.015   5
   0  -1  -9 686.027 208.564   7
   0   1  10 33543.9 789.820   1
   0  -1 -10 32640.5 1295.11   2
   0  -1 -10 30414.3 935.375   5
   0  -1 -10 32761.8 1345.36   7
   0  -1 -11 71807.5 2192.97   2
   0  -1 -11 76398.6 2307.60   7
   0  -1 -11 74616.9 1709.38   5
   0  -1 -12 77869.5 2353.89   2
   0  -1 -12 74148.1 2403.02   7
   0  -1 -13 1344.53 349.114   2
   0  -1 -13 1255.19 348.080   7
   0  -1 -14 5575.65 645.784   2
   0  -1 -14 3527.48 558.588   7
   0  -1 -15 22700.6 1349.23   2
   0  -1 -15 24525.5 1472.39   7
   0  -1 -16 27174.3 1534.68   2
   0  -1 -16 26323.5 1601.94   7
   0  -1 -17 14403.7 1139.43   2
   0  -1 -17 14359.2 1221.09   7
   0  -1 -18 332.227 346.092   2
   0  -1 -18 1051.34 479.493   7
   0  -1 -19 5261.42 802.660   2
   0  -1 -19 6433.78 912.302   7
   0  -1 -20 19040.6 1486.21   2
   0  -1 -20 16377.9 1491.13   7
   0   2 -19 17450.5 1496.51   2
   0   2 -18 4550.23 752.151   2
   0   2 -18 4952.84 846.476   7
   0   2 -17 1418.88 472.699   2
   0   2 -17 1287.44 458.978   7
   0   2 -16 7298.75 865.160   2
   0   2 -16 7707.51 901.057   7
   0   2 -15 27571.8 1609.24   2
   0   2 -15 30393.7 1719.91   7
   0   2 -14 26138.3 1484.86   2
   0   2 -14 26926.9 1553.49   7
   0   2 -13 6081.46 700.499   2
   0   2 -13 6713.66 752.103   7
   0   2 -12 6589.64 685.771   2
   0   2 -12 5743.93 665.838   7
   0   2 -11 19019.0 1101.34   2
   0   2 -11 18964.2 1127.27   7
   0   2 -10 24979.5 1213.69   2
   0   2 -10 25803.8 1256.53   7
   0   2  -9 73026.4 2174.21   2
   0   2  -9 76937.4 2248.81   7
   0   2  -8 16475.6 883.578   2
   0   2  -8 19013.8 945.966   7
   0   2  -7 3665.68 398.002   2
   0   2  -7 3508.19 379.008   7
   0   2  -6 92837.6 2246.95   2
   0   2  -6 94810.2 2273.13   7
   0   2  -5 75406.9 1876.68   2
   0   2  -5 80342.4 1912.86   7
   0   2  -4 43508.0 1218.45   2
   0   2  -4 45317.0 1242.35   7
   0  -2   3 19372.4 606.999   3
   0   2  -3 19048.7 680.577   2
   0   2  -3 20148.0 693.882   7
   0   2  -2 363039. 6129.85   2
   0  -2   2 371517. 5996.75   3
   0   2  -2 365332. 6114.62   7
   0  -2   2 377145. 6106.93   7
   0   2  -1 41413.1 887.939   3
   0  -2   1 42130.3 962.221   2
   0  -2   1 40039.6 873.877   3
   0   2  -1 40977.9 952.059   2
   0  -2   1 39442.4 935.594   7
   0  -2   0 241403. 4095.21   2
   0   2   0 248820. 4022.04   3
   0   2   0 249246. 4044.23   8
   0   2   1 97263.3 1669.34   4
   0  -2  -1 103739. 1681.47   4
   0  -2  -1 98529.2 1776.70   8
   0   2   1 100318. 1781.21   8
   0  -2  -1 100688. 1723.28   6
   0  -2  -2 125.553 56.3725   8
   0   2   2 285.761 79.4167   8
   0  -2  -3 12048.8 443.604   8
   0   2   3 11787.0 437.171   8
   0   2   4 509987. 8412.94   8
   0  -2  -4 520761. 8434.45   7
   0  -2  -5 56614.4 1106.97   1
   0  -2  -5 55149.8 1392.63   7
   0  -2  -6 2642.94 273.743   2
   0  -2  -6 2636.50 276.826   7
   0  -2  -7 18846.9 790.503   2
   0  -2  -7 17720.6 792.257   7
   0  -2  -8 2618.52 309.184   2
   0  -2  -8 2245.69 210.296   5
   0  -2  -8 2656.55 320.461   7
   0  -2  -9 56952.8 1702.66   2
   0  -2  -9 56701.8 1352.83   5
   0  -2  -9 58967.6 1767.78   7
   0  -2 -10 130204. 3043.75   2
   0  -2 -10 132815. 3129.87   7
   0  -2 -10 123991. 2505.05   5
   0  -2 -11 2.94917 176.675   2
   0  -2 -11 111.908 97.1163   5
   0  -2 -11 277.165 209.539   7
   0  -2 -12 18440.3 1017.67   2
   0  -2 -12 16571.2 1033.03   7
   0  -2 -12 16280.3 662.947   5
   0  -2 -13 42986.1 1704.98   2
   0  -2 -13 43410.2 1803.14   7
   0  -2 -14 21131.0 1213.99   2
   0  -2 -14 21231.2 1284.46   7
   0  -2 -15 3530.39 544.555   2
   0  -2 -15 3030.33 540.698   7
   0  -2 -16 1067.40 369.324   2
   0  -2 -16 720.672 309.810   7
   0  -2 -17 10165.7 972.394   2
   0  -2 -17 8510.14 947.690   7
   0  -2 -18 20463.7 1398.94   2
   0  -2 -18 20401.0 1502.89   7
   0  -2 -19 6737.99 884.521   2
   0  -2 -19 7568.16 969.197   7
   0  -2 -20 1404.60 505.893   2
   0  -2 -20 1141.52 511.760   7
   0  -2 -21 3201.18 736.176   7
   0   3 -19 335.537 368.835   2
   0   3 -18 11219.2 1191.08   2
   0   3 -17 12883.2 1225.70   2
   0   3 -17 12416.9 1208.84   7
   0   3 -16 4603.66 719.345   2
   0   3 -16 4390.11 732.411   7
   0   3 -15 2277.61 541.771   2
   0   3 -15 2362.78 515.006   7
   0   3 -14 9701.65 954.049   7
   0   3 -14 9051.61 905.625   2
   0  -3  13 49569.8 1769.26   3
   0   3 -13 56286.8 2277.04   7
   0   3 -13 54572.3 2174.29   2
   0   3 -12 34431.4 1647.66   7
   0   3 -12 34146.7 1608.14   2
   0  -3  11 15457.3 866.951   3
   0   3 -11 16361.9 1082.90   7
   0   3 -11 18817.7 1130.60   2
   0  -3  10 10798.0 686.191   3
   0   3 -10 12044.0 859.400   2
   0   3 -10 12265.4 882.311   7
   0   3  -9 4953.18 528.373   2
   0  -3   9 5003.77 440.729   3
   0   3  -9 4913.64 524.884   7
   0  -3   8 43624.1 1384.81   3
   0   3  -8 44077.5 1591.58   7
   0   3  -8 46865.7 1617.72   2
   0  -3   7 80180.1 1953.78   3
   0   3  -7 77298.2 2162.68   2
   0   3  -7 81269.2 2202.67   7
   0   3  -6 2257.65 305.584   2
   0  -3   6 1722.53 234.501   3
   0   3  -6 1691.30 272.218   7
   0  -3   5 33834.6 1033.59   3
   0   3  -5 34848.8 1179.14   7
   0   3  -5 34462.8 1175.52   2
   0  -3   4 273110. 4776.88   3
   0   3  -4 280896. 5006.26   7
   0   3  -4 266238. 4986.89   2
   0  -3   3 98560.0 1972.22   3
   0   3  -3 95486.3 2130.52   2
   0   3  -3 95842.4 2108.41   7
   0   3  -2 27768.1 864.667   2
   0  -3   2 26905.1 769.745   3
   0   3  -2 28325.4 865.288   7
   0  -3   1 14423.4 481.461   3
   0   3  -1 13204.8 538.913   2
   0   3   0 149752. 2666.08   3
   0   3   0 150979. 2695.79   8
   0   3   1 2413.19 131.438   4
   0   3   1 2071.55 173.905   8
   0  -3  -1 2669.29 188.602   8
   0  -3  -2 140523. 2340.48   4
   0   3   2 138392. 2470.96   8
   0  -3  -2 134361. 2466.81   8
   0  -3  -2 137997. 2383.23   6
   0   3   2 139201. 2404.67   6
   0   3   3 5910.32 324.110   8
   0   3   4 13014.8 537.284   8
   0   3   5 101730. 2168.90   8
   0  -3  -6 462279. 7454.02   1
   0   3   6 461736. 7825.67   8
   0  -3  -6 461460. 7870.22   7
   0  -3  -7 48820.3 1407.95   2
   0  -3  -7 50308.7 1094.22   1
   0  -3  -7 49572.5 1468.78   7
   0  -3  -8 18168.2 830.842   2
   0  -3  -8 19807.1 896.826   7
   0  -3  -9 10092.2 650.196   2
   0  -3  -9 11629.6 713.713   7
   0  -3 -10 39711.1 1414.51   2
   0  -3 -10 37442.2 1066.32   5
   0  -3 -10 38671.6 1457.05   7
   0  -3 -11 47679.7 1668.22   2
   0  -3 -11 47988.6 1271.44   5
   0  -3 -11 49765.4 1748.17   7
   0  -3 -12 48408.1 1771.74   2
   0  -3 -12 53231.5 1359.26   5
   0  -3 -12 51938.3 1888.32   7
   0  -3 -13 352.379 257.043   2
   0  -3 -13 355.580 117.078   5
   0  -3 -13 599.345 311.767   7
   0  -3 -14 21810.4 1232.47   2
   0  -3 -14 21036.1 1273.84   7
   0  -3 -15 29996.7 1510.86   2
   0  -3 -15 32395.0 1652.05   7
   0  -3 -16 25302.4 1438.29   2
   0  -3 -16 26766.3 1567.24   7
   0  -3 -17 2499.06 524.290   2
   0  -3 -17 4108.71 648.933   7
   0  -3 -18 391.755 325.770   2
   0  -3 -18-289.780 372.286   7
   0  -3 -19 6128.47 810.022   2
   0  -3 -19 7148.16 958.297   7
   0  -3 -20 7627.29 941.404   2
   0  -3 -20 9647.02 1136.25   7
   0  -3 -21 9940.77 1175.80   7
   0   4 -19 9538.47 1157.99   2
   0   4 -18 2753.95 619.238   2
   0   4 -17 54.1568 349.194   2
   0   4 -17 1466.68 526.985   7
   0   4 -16 10071.8 1060.49   2
   0   4 -16 10191.1 1080.25   7
   0   4 -15 29213.0 1739.32   2
   0   4 -15 28234.0 1740.77   7
   0   4 -14 13329.4 1136.06   2
   0   4 -14 14085.1 1169.25   7
   0   4 -13 2775.93 524.761   2
   0   4 -13 2534.46 508.423   7
   0  -4  12 9821.82 720.783   3
   0   4 -12 11522.1 975.790   2
   0   4 -12 10522.1 929.737   7
   0  -4  11 39832.2 1468.65   3
   0   4 -11 41411.8 1817.02   7
   0   4 -11 39083.5 1734.63   2
   0  -4  10 49625.7 1644.59   3
   0   4 -10 52802.3 1990.84   7
   0   4 -10 53866.2 1998.13   2
   0  -4   9 26637.4 1090.00   3
   0   4  -9 26751.5 1299.12   2
   0   4  -9 26258.4 1301.73   7
   0   4  -8 1449.33 342.009   2
   0  -4   8 1768.02 272.346   3
   0   4  -8 1719.24 320.775   7
   0  -4   7 13113.4 685.619   3
   0   4  -7 13199.7 822.244   2
   0   4  -7 13491.3 822.446   7
   0   4  -6 50463.8 1630.07   2
   0  -4   6 50291.4 1414.42   3
   0   4  -6 48710.6 1612.20   7
   0   4  -5 161919. 3491.36   2
   0  -4   5 158186. 3195.07   3
   0   4  -5 169026. 3492.36   7
   0  -4   4 14125.6 615.375   3
   0   4  -4 15350.8 749.199   2
   0   4  -4 14574.9 730.780   7
   0   4  -3 4297.17 376.689   2
   0  -4   3 4398.84 317.758   3
   0   4  -3 3825.89 346.082   7
   0   4  -2 121914. 2589.83   2
   0  -4   2 124422. 2412.99   3
   0   4  -1 189094. 3560.20   2
   0  -4   1 187679. 3378.53   3
   0   4   0 1791.76 194.982   8
   0   4   1 62218.0 1179.42   4
   0   4   1 61663.7 1391.98   8
   0   4   2 82871.0 1522.91   4
   0  -4  -2 83338.4 1556.91   4
   0   4   2 81529.0 1722.31   8
   0  -4  -2 80313.8 1609.04   6
   0   4   3 72463.6 1588.41   8
   0   4   4 212632. 3862.77   8
   0   4   5 42023.3 1177.03   8
   0   4   6 250.443 135.252   8
   0  -4  -7 135226. 2553.27   1
   0   4   7 131692. 2846.87   8
   0  -4  -7 132296. 2903.84   7
   0  -4  -8 278891. 4770.56   1
   0  -4  -8 280321. 5322.36   7
   0  -4  -9 41941.0 1026.38   1
   0  -4  -9 42163.0 1414.35   2
   0  -4  -9 42725.3 1478.94   7
   0  -4 -10 1720.59 309.028   2
   0  -4 -10 1264.95 309.139   7
   0  -4 -11 8188.76 647.311   2
   0  -4 -11 8095.65 660.047   7
   0  -4 -12 53356.2 1862.69   2
   0  -4 -12 55254.1 1443.76   5
   0  -4 -12 56394.9 1968.82   7
   0  -4 -13 65774.0 2168.76   2
   0  -4 -13 64909.4 1622.05   5
   0  -4 -13 64929.1 2248.68   7
   0  -4 -14 41963.8 1738.94   2
   0  -4 -14 40921.2 1804.64   7
   0  -4 -15 342.511 235.651   2
   0  -4 -15 372.032 305.273   7
   0  -4 -16 12926.7 1008.21   2
   0  -4 -16 12579.5 1073.63   7
   0  -4 -17 22533.1 1388.80   2
   0  -4 -17 22458.0 1486.73   7
   0  -4 -18 18969.2 1329.16   2
   0  -4 -18 18446.5 1404.01   7
   0  -4 -19 3811.57 647.135   2
   0  -4 -19 4211.24 713.821   7
   0  -4 -20-124.115 356.967   2
   0  -4 -20 153.652 390.022   7
   0  -4 -21 8384.74 1094.57   7
   0  -4 -22 18232.2 1641.64   7
   0   5 -18 7202.80 1026.78   2
   0   5 -17 11639.4 1190.59   2
   0   5 -16 1897.69 504.637   2
   0   5 -16 2214.78 590.708   7
   0   5 -15 576.664 394.561   2
   0   5 -15-225.001 348.810   7
   0   5 -14 17169.5 1329.58   2
   0   5 -14 19591.5 1411.82   7
   0   5 -13 37979.1 1917.93   2
   0   5 -13 35968.9 1869.04   7
   0   5 -12 16922.6 1213.16   2
   0   5 -12 17061.0 1211.82   7
   0   5 -11 6017.57 704.837   2
   0  -5  11 6065.48 559.209   3
   0   5 -11 6310.21 705.572   7
   0   5 -10 6953.31 738.818   2
   0  -5  10 7492.03 590.678   3
   0   5 -10 6513.01 687.846   7
   0   5  -9 60278.1 2131.26   2
   0  -5   9 56833.9 1759.44   3
   0   5  -9 62177.3 2139.29   7
   0  -5   8 79663.9 2109.18   3
   0   5  -8 79089.6 2438.66   2
   0   5  -8 79792.7 2418.61   7
   0   5  -7 20485.9 1070.46   2
   0   5  -7 19436.1 1047.70   7
   0  -5   6 549.063 181.398   3
   0   5  -6 707.263 218.022   7
   0   5  -6 313.924 194.953   2
   0  -5   5 24060.9 919.711   3
   0   5  -5 24952.6 1109.82   2
   0   5  -5 23854.8 1059.81   7
   0   5  -4 117688. 2778.40   2
   0  -5   4 119138. 2536.56   3
   0   5  -3 257262. 4937.75   2
   0  -5   3 258091. 4655.99   3
   0   5  -2 21463.9 885.800   2
   0  -5   2 20780.0 753.488   3
   0   5  -1 20276.2 824.088   2
   0   5  -1 20021.8 781.752   8
   0   5   0 170870. 3268.18   8
   0   5   1 12064.5 546.094   8
   0   5   2 153731. 2637.60   4
   0   5   2 152682. 2940.57   8
   0  -5  -2 149213. 2776.08   6
   0   5   3 7240.30 412.686   8
   0  -5  -3 7429.89 364.939   6
   0   5   4 28714.2 927.857   8
   0   5   5 42977.5 1240.31   8
   0   5   6 112839. 2481.47   8
   0   5   7 97548.2 2304.35   8
   0  -5  -8 869.082 154.406   1
   0   5   8 1161.54 232.140   8
   0  -5  -8 1527.26 305.837   7
   0  -5  -9 33175.5 987.165   1
   0  -5  -9 33871.4 1313.40   7
   0  -5 -10 85490.6 2339.28   2
   0  -5 -10 87629.3 1865.39   1
   0  -5 -10 88388.1 2441.76   7
   0  -5 -11 66835.6 2050.96   2
   0  -5 -11 67094.2 1481.34   1
   0  -5 -11 66613.2 2122.39   7
   0  -5 -12 7070.86 632.929   2
   0  -5 -12 7321.11 678.231   7
   0  -5 -13 7496.42 702.202   2
   0  -5 -13 8499.42 768.412   7
   0  -5 -14 26399.0 1348.02   2
   0  -5 -14 29101.1 1481.60   7
   0  -5 -15 40472.2 1769.40   2
   0  -5 -15 40482.8 1855.25   7
   0  -5 -16 32907.5 1653.40   2
   0  -5 -16 36075.2 1809.54   7
   0  -5 -17 1424.23 415.292   2
   0  -5 -17 1712.24 508.703   7
   0  -5 -18 7068.20 815.313   2
   0  -5 -18 6700.60 856.917   7
   0  -5 -19 4163.69 656.637   2
   0  -5 -19 4861.48 745.746   7
   0  -5 -20 8372.91 956.774   2
   0  -5 -20 7758.48 1010.28   7
   0  -5 -21 1431.19 540.391   7
   0  -5 -22 41.0605 388.425   7
   0   6 -17 5462.65 927.321   2
   0   6 -16 10123.9 1149.05   2
   0   6 -15 10769.3 1107.50   7
   0   6 -15 9958.66 1095.23   2
   0   6 -14 740.787 345.937   7
   0   6 -14 1212.83 471.360   2
   0   6 -13 306.810 295.608   7
   0   6 -13-489.692 430.661   2
   0   6 -12 29069.9 1670.68   2
   0   6 -12 28305.9 1629.22   7
   0  -6  11 36904.2 1457.18   3
   0   6 -11 38664.4 1860.41   2
   0   6 -11 38494.5 1850.07   7
   0   6 -10 26830.1 1474.95   2
   0  -6  10 26868.3 1188.44   3
   0   6 -10 28334.3 1491.36   7
   0  -6   9 10194.9 687.774   3
   0   6  -9 10018.6 874.261   2
   0   6  -9 11900.1 920.852   7
   0  -6   8 38017.3 1374.38   3
   0   6  -8 39638.4 1663.12   2
   0   6  -8 37705.3 1626.31   7
   0  -6   7 50787.7 1592.74   3
   0   6  -7 53282.9 1920.11   2
   0   6  -7 51634.9 1851.13   7
   0   6  -6 38809.3 1540.29   2
   0  -6   6 37633.5 1281.39   3
   0   6  -5 45107.7 1608.60   2
   0  -6   5 42731.8 1352.70   3
   0   6  -4 720.391 248.711   2
   0  -6   4 1508.22 252.806   3
   0  -6   3 31909.8 1053.64   3
   0   6  -3 29789.5 1206.25   2
   0   6  -2 60657.0 1774.27   2
   0  -6   2 62620.2 1584.45   3
   0   6  -1 33524.6 1129.16   8
   0   6   0 67018.8 1715.68   8
   0   6   1 29382.8 994.954   8
   0   6   2 54459.5 1169.12   4
   0   6   2 55780.8 1463.89   8
   0   6   3 61681.4 1339.35   4
   0   6   3 66965.1 1632.30   8
   0  -6  -3 64733.4 1467.58   6
   0   6   4 98634.8 2191.24   8
   0  -6  -4 94192.1 1998.17   6
   0   6   5 7900.36 501.266   8
   0   6   6 72869.4 1873.00   8
   0   6   7 59414.5 1680.20   8
   0   6   8 124012. 2845.44   8
   0  -6  -9 19105.8 779.632   1
   0   6   9 18719.9 932.749   8
   0  -6  -9 21150.4 1024.47   7
   0  -6 -10 1355.47 214.817   1
   0   6  10 859.150 255.189   8
   0  -6 -10 1005.49 292.787   7
   0  -6 -11 85906.3 1939.72   1
   0  -6 -11 84214.6 2494.16   7
   0  -6 -12 99549.1 2748.67   2
   0  -6 -12 99787.6 2103.56   1
   0  -6 -12 101308. 2876.11   7
   0  -6 -13 35184.5 1539.56   2
   0  -6 -13 36824.6 1634.85   7
   0  -6 -14 6464.79 678.926   2
   0  -6 -14 8052.92 788.714   7
   0  -6 -15 3472.89 531.938   2
   0  -6 -15 3411.05 547.195   7
   0  -6 -16 27225.3 1482.61   2
   0  -6 -16 28959.0 1618.90   7
   0  -6 -17 33728.1 1736.44   2
   0  -6 -17 37125.3 1915.25   7
   0  -6 -18 13754.9 1127.37   2
   0  -6 -18 15018.5 1259.60   7
   0  -6 -19-304.279 368.164   2
   0  -6 -19 16.1751 378.193   7
   0  -6 -20 4223.35 700.586   2
   0  -6 -20 5043.70 808.625   7
   0  -6 -21 8001.69 1071.06   7
   0  -6 -22 5795.12 950.448   7
   0   7 -17 8413.21 1122.13   2
   0   7 -16 801.784 483.485   2
   0   7 -15 7798.02 1022.90   2
   0   7 -14 9736.21 1068.59   2
   0   7 -13 13066.9 1195.68   2
   0   7 -12 4650.33 683.886   7
   0   7 -12 5078.09 753.149   2
   0   7 -11 203.150 238.429   7
   0   7 -11 368.377 302.344   2
   0   7 -10 28894.5 1583.61   2
   0  -7  10 25883.7 1200.90   3
   0   7  -9 84241.1 2796.53   2
   0  -7   9 81162.9 2319.06   3
   0   7  -8 32748.6 1574.30   2
   0  -7   8 32151.5 1286.33   3
   0  -7   7 3581.57 412.045   3
   0   7  -7 4289.63 559.761   2
   0  -7   6 18269.5 889.625   3
   0   7  -6 19819.0 1121.41   2
   0   7  -5 69960.0 2223.98   2
   0  -7   5 68191.4 1886.22   3
   0  -7   4 46269.0 1448.94   3
   0   7  -4 48741.7 1720.17   2
   0   7  -3 24576.2 1140.90   2
   0  -7   3 25865.0 987.788   3
   0   7  -2 1937.64 309.314   2
   0   7  -2 2176.21 320.382   8
   0   7  -1 3844.21 393.952   8
   0   7   0 180215. 3681.85   8
   0   7   1 169225. 3457.24   8
   0   7   2 18848.5 578.132   4
   0   7   2 19036.1 820.107   8
   0   7   3 429.919 111.569   4
   0   7   3 346.209 155.194   8
   0  -7  -3 83.6730 122.233   6
   0   7   4 166259. 3375.02   8
   0  -7  -4 163695. 3142.59   6
   0   7   5 40903.9 1303.63   8
   0   7   6 17998.2 838.000   8
   0   7   7 33707.4 1224.74   8
   0   7   8 23200.3 1030.79   8
   0   7   9 123938. 2974.22   8
   0  -7 -10 59159.2 1648.97   1
   0   7  10 57721.0 1861.64   8
   0  -7 -10 60543.3 1975.31   7
   0  -7 -11 18904.8 821.369   1
   0   7  11 17469.9 985.013   8
   0  -7 -11 19761.2 1097.46   7
   0  -7 -12 2323.62 282.394   1
   0  -7 -12 2175.97 432.780   7
   0  -7 -13 14534.4 981.617   2
   0  -7 -13 16562.0 1073.46   7
   0  -7 -14 39624.3 1720.34   2
   0  -7 -14 44280.8 1898.80   7
   0  -7 -15 9049.83 830.340   2
   0  -7 -15 8727.82 850.563   7
   0  -7 -16 7689.30 802.344   2
   0  -7 -16 6750.80 804.370   7
   0  -7 -17 94.3301 268.559   2
   0  -7 -17 354.116 359.206   7
   0  -7 -18 19318.1 1332.61   2
   0  -7 -18 17150.8 1356.02   7
   0  -7 -19 13049.3 1136.04   2
   0  -7 -19 14462.1 1290.06   7
   0  -7 -20 11693.7 1121.25   2
   0  -7 -20 10623.2 1159.30   7
   0  -7 -21-5.53709 451.094   7
   0  -7 -22 758.508 377.119   7
   0   8 -16 11240.7 1276.08   2
   0   8 -15 7785.52 1013.51   2
   0   8 -14 1216.68 525.734   2
   0   8 -13 5695.44 840.983   2
   0   8 -12 13105.5 1181.10   2
   0   8 -11 27063.3 1679.96   2
   0  -8  10 6311.97 597.210   3
   0   8 -10 6404.36 801.407   2
   0  -8   9 979.635 298.254   3
   0   8  -9 1453.91 409.533   2
   0   8  -8 33551.5 1672.63   2
   0  -8   8 31577.5 1322.21   3
   0  -8   7 73661.5 2159.15   3
   0   8  -7 80198.9 2643.95   2
   0  -8   6 19343.1 965.251   3
   0   8  -6 21435.1 1238.83   2
   0   8  -5 302.463 258.450   2
   0  -8   5 364.000 175.230   3
   0   8  -4 9272.54 756.095   2
   0  -8   4 8824.58 609.672   3
   0   8  -3 49704.0 1806.15   2
   0   8  -3 51271.6 1730.34   8
   0   8  -2 54741.8 1751.76   8
   0   8  -1 26088.5 1114.69   8
   0   8   0 2952.18 373.669   8
   0   8   1 13074.6 495.989   4
   0   8   1 13867.9 746.479   8
   0   8   2 223787. 3906.64   4
   0   8   2 232713. 4488.75   8
   0   8   3 58822.4 1306.44   4
   0   8   3 54389.3 1689.10   8
   0  -8  -3 58045.6 1479.97   6
   0   8   4 6932.16 520.682   8
   0  -8  -4 6428.25 423.675   6
   0   8   5 27525.4 1089.26   8
   0   8   6 33170.0 1230.85   8
   0   8   7 30472.3 1200.55   8
   0   8   8 77886.8 2177.52   8
   0   8   9 9859.22 710.304   8
   0   8  10 4241.71 502.343   8
   0  -8 -11 40665.2 1380.22   1
   0   8  11 39978.1 1565.40   8
   0  -8 -11 41137.1 1677.38   7
   0  -8 -12 77131.6 2033.19   1
   0   8  12 75720.7 2363.66   8
   0  -8 -12 77818.1 2502.87   7
   0  -8 -13 24694.6 985.785   1
   0  -8 -13 24422.3 1347.69   7
   0  -8 -14 237.713 273.101   2
   0  -8 -14 313.971 312.420   7
   0  -8 -15 11042.0 920.011   2
   0  -8 -15 11622.2 992.908   7
   0  -8 -16 46679.9 2021.45   2
   0  -8 -16 44452.9 2079.85   7
   0  -8 -17 23491.8 1450.09   2
   0  -8 -17 24370.7 1587.27   7
   0  -8 -18 5872.02 769.585   2
   0  -8 -18 7012.02 888.148   7
   0  -8 -19 465.039 306.152   2
   0  -8 -19 850.517 431.321   7
   0  -8 -20 13457.8 1184.94   2
   0  -8 -20 12734.1 1273.51   7
   0  -8 -21 18932.9 1585.05   7
   0  -8 -22 5909.82 945.719   7
   0   9 -15 8290.17 1109.43   2
   0   9 -14 14365.5 1398.92   2
   0   9 -13 18487.5 1544.34   2
   0   9 -12 798.263 470.943   2
   0   9 -11 5822.14 803.221   2
   0   9 -10 26626.5 1654.71   2
   0   9  -9 49249.0 2215.42   2
   0  -9   9 43351.3 1677.96   3
   0   9  -8 30212.1 1654.45   2
   0  -9   8 26685.6 1252.83   3
   0   9  -7 1179.25 413.111   2
   0  -9   7 876.623 271.989   3
   0  -9   6 29004.9 1249.86   3
   0   9  -6 28126.5 1510.03   2
   0   9  -5 58133.2 2169.10   2
   0   9  -4 22694.4 1245.71   2
   0   9  -4 21155.8 1150.43   8
   0   9  -3 7383.32 652.723   8
   0   9  -2 13845.2 873.744   8
   0   9  -1 22815.1 1090.58   8
   0   9   0 57088.4 1816.43   8
   0   9   1 111767. 2176.99   4
   0   9   1 109468. 2735.47   8
   0   9   2-4.07174 80.7897   4
   0   9   2 185.385 183.497   8
   0   9   3 6414.96 354.927   4
   0   9   3 6149.37 544.425   8
   0  -9  -3 6035.82 428.601   6
   0   9   4 141044. 3186.98   8
   0  -9  -4 138566. 2881.14   6
   0   9   5 51474.7 1634.32   8
   0  -9  -5 49824.9 1412.79   6
   0   9   6 1290.95 292.649   8
   0   9   7 18583.1 956.673   8
   0   9   8 29527.0 1253.29   8
   0   9   9 28664.3 1261.75   8
   0   9  10 59624.7 1965.30   8
   0   9  11 18365.2 1052.84   8
   0  -9 -12 2991.74 390.690   1
   0   9  12 2870.84 441.992   8
   0  -9 -12 3620.22 549.299   7
   0  -9 -13 40641.2 1419.31   1
   0   9  13 37729.9 1636.65   8
   0  -9 -13 38246.6 1755.05   7
   0  -9 -14 37394.9 1796.29   7
   0  -9 -15 4931.26 668.303   2
   0  -9 -15 4637.18 671.003   7
   0  -9 -16-376.847 346.806   2
   0  -9 -16-283.094 337.338   7
   0  -9 -17 2557.27 520.451   2
   0  -9 -17 3291.78 641.917   7
   0  -9 -18 24307.0 1527.26   2
   0  -9 -18 23264.4 1625.30   7
   0  -9 -19 14282.1 1210.98   2
   0  -9 -19 16267.3 1370.32   7
   0  -9 -20 1126.93 417.503   2
   0  -9 -20 1725.79 519.897   7
   0  -9 -21 1723.95 593.607   7
   0  -9 -22 9101.49 1179.28   7
   0  10 -14 1703.67 594.999   2
   0  10 -13 14069.6 1407.41   2
   0  10 -12 15487.1 1394.07   2
   0  10 -11 11314.0 1188.91   2
   0  10 -10 616.067 391.717   2
   0  10  -9 9638.62 996.233   2
   0  10  -8 14480.1 1182.85   2
   0  10  -7 69581.0 2659.65   2
   0  10  -6 19965.3 1317.89   2
   0  10  -6 21346.1 1288.92   8
   0  10  -5 7.10383 254.476   8
   0  10  -4 53351.3 1995.91   8
   0  10  -3 102535. 2909.59   8
   0  10  -2 18745.7 1065.89   8
   0  10  -1 5656.82 589.115   8
   0  10   0 37530.7 1480.11   8
   0  10   1 41166.8 1070.54   4
   0  10   1 43314.3 1575.18   8
   0  10   2 105603. 2114.19   4
   0  10   2 105812. 2740.16   8
   0  10   3 65634.8 1466.76   4
   0  10   3 61352.6 1935.07   8
   0 -10  -3 62355.2 1691.54   6
   0  10   4 1721.17 313.706   8
   0 -10  -4 1886.15 265.910   6
   0  10   5 8323.27 640.329   8
   0 -10  -5 8756.11 548.110   6
   0  10   6 112762. 2863.66   8
   0  10   7 84123.2 2372.22   8
   0  10   8 10336.2 755.724   8
   0  10   9 182.258 199.960   8
   0  10  10 23638.7 1207.20   8
   0  10  11 37847.1 1587.80   8
   0 -10 -12 97546.7 2632.25   1
   0  10  12 93664.4 2803.43   8
   0 -10 -13 18286.0 975.506   1
   0  10  13 16406.4 1071.58   8
   0 -10 -13 19187.0 1244.40   7
   0  10  14 19721.8 1231.52   8
   0 -10 -14 22047.4 1386.39   7
   0 -10 -15 35307.8 1826.88   7
   0 -10 -16 35159.3 1789.34   2
   0 -10 -16 36707.6 1918.31   7
   0 -10 -17 5929.17 778.645   2
   0 -10 -17 6542.36 852.108   7
   0 -10 -18-122.356 326.445   2
   0 -10 -18-824.260 511.057   7
   0 -10 -19 3722.16 658.995   2
   0 -10 -19 6862.94 941.489   7
   0 -10 -20 14780.5 1286.58   2
   0 -10 -20 15628.0 1418.80   7
   0 -10 -21 5972.78 914.056   7
   0  11 -13 5670.99 967.838   2
   0  11 -12 367.778 400.353   2
   0  11 -11 13070.3 1309.05   2
   0  11 -10 18234.6 1485.71   2
   0  11  -9 17649.0 1407.87   2
   0  11  -9 17343.1 1353.64   8
   0  11  -8 1309.82 445.703   8
   0  11  -7 3779.83 636.856   8
   0  11  -6 15068.9 1127.18   8
   0  11  -5 75908.9 2627.79   8
   0  11  -4 18432.1 1174.55   8
   0  11  -3 621.770 305.736   8
   0  11  -2 20379.3 1168.52   8
   0  11  -1 42883.4 1713.17   8
   0  11   0 7067.65 675.825   8
   0  11   1 3241.37 263.444   4
   0  11   1 3566.80 469.717   8
   0  11   2 9475.92 456.823   4
   0  11   2 9712.33 752.691   8
   0  11   3 55281.8 1338.86   4
   0  11   3 54707.4 1872.91   8
   0 -11  -3 54642.6 1600.77   6
   0  11   4 80088.0 2358.51   8
   0 -11  -4 83512.0 2078.70   6
   0  11   5 66694.1 2106.00   8
   0 -11  -5 68963.8 1834.37   6
   0  11   6 364.249 225.595   8
   0  11   7 8503.35 698.727   8
   0  11   8 107135. 2913.86   8
   0  11   9 33771.9 1482.35   8
   0  11  10 751.798 244.201   8
   0  11  11 6962.32 678.690   8
   0  11  12 37524.3 1655.03   8
   0 -11 -13 46845.7 1748.02   1
   0  11  13 42961.6 1853.78   8
   0 -11 -13 41565.6 1981.91   7
   0  11  14 35020.2 1680.51   8
   0 -11 -14 39738.0 1888.05   7
   0  11  15 8805.97 878.132   8
   0 -11 -15 10500.5 1019.00   7
   0 -11 -16 4742.19 761.817   7
   0 -11 -17 24566.9 1527.25   2
   0 -11 -17 24829.6 1644.42   7
   0 -11 -18 11101.1 1072.12   2
   0 -11 -18 12719.1 1209.50   7
   0 -11 -19 3030.04 644.682   2
   0 -11 -19 2271.21 601.757   7
   0 -11 -20 812.691 409.871   2
   0 -11 -20-413.059 440.824   7
   0 -11 -21 2743.57 686.259   7
   0  12 -11-83.6177 412.897   8
   0  12 -10 2018.80 504.266   8
   0  12  -9 19207.2 1461.45   8
   0  12  -8 17766.0 1379.70   8
   0  12  -7 15349.9 1223.44   8
   0  12  -6 418.570 282.387   8
   0  12  -5 8013.24 850.455   8
   0  12  -4 24410.7 1423.29   8
   0  12  -3 71286.0 2522.10   8
   0  12  -2 20240.5 1239.52   8
   0  12  -1 1793.99 384.157   8
   0  12   0 40192.4 1705.78   8
   0  12   1 53418.0 1329.16   4
   0  12   1 56826.0 2036.17   8
   0  12   2 3426.97 279.374   4
   0  12   2 3949.22 526.188   8
   0  12   3 14278.5 592.252   4
   0  12   3 15373.1 979.843   8
   0 -12  -3 14699.0 775.792   6
   0  12   4 1123.26 317.381   8
   0 -12  -4 1431.34 257.691   6
   0  12   5 16582.1 1018.63   8
   0 -12  -5 18773.6 880.416   6
   0  12   6 86334.8 2577.88   8
   0  12   7 55157.5 1967.47   8
   0  12   8 975.929 331.643   8
   0  12   9 2350.71 430.617   8
   0  12  10 23529.9 1282.15   8
   0  12  11 26598.8 1403.57   8
   0  12  12 1770.11 393.420   8
   0 -12 -13-163.125 236.126   1
   0  12  13-84.3292 283.253   8
   0  12  14 10268.6 906.751   8
   0 -12 -14 12134.4 1063.14   7
   0  12  15 21517.7 1349.34   8
   0 -12 -15 25018.9 1587.25   7
   0 -12 -16 28422.9 1746.70   7
   0 -12 -17 4414.31 746.661   7
   0 -12 -18 2600.33 578.511   2
   0 -12 -18 3166.02 705.631   7
   0 -12 -19 6438.88 860.519   2
   0 -12 -19 5294.59 850.746   7
   0 -12 -20 9266.98 1051.61   2
   0 -12 -20 9274.99 1133.32   7
   0 -12 -21 3569.16 744.328   7
   0  13 -10 9545.16 1130.12   8
   0  13  -9 1651.39 518.375   8
   0  13  -8 3843.73 737.475   8
   0  13  -7 20077.1 1479.06   8
   0  13  -6 15166.6 1258.31   8
   0  13  -5 20366.9 1399.93   8
   0  13  -4 740.300 375.516   8
   0  13  -3 5115.10 668.179   8
   0  13  -2 16427.2 1156.74   8
   0  13  -1 62166.6 2325.85   8
   0  13   0 21435.5 1278.53   8
   0  13   1 1427.87 353.982   8
   0  13   2 20259.3 1199.41   8
   0  13   3 35008.6 1584.74   8
   0 -13  -3 34116.9 1296.36   6
   0  13   4 33213.0 1544.55   8
   0 -13  -4 33669.1 1258.31   6
   0  13   5 35751.6 1597.94   8
   0 -13  -5 34594.0 1289.32   6
   0  13   6 5446.36 630.637   8
   0  13   7 15202.4 1023.71   8
   0  13   8 58467.3 2129.46   8
   0  13   9 36559.6 1647.69   8
   0  13  10 1001.13 351.390   8
   0  13  11 14449.8 1061.17   8
   0  13  12 34376.2 1666.24   8
   0  13  13 30700.1 1606.07   8
   0  13  14 5788.03 721.142   8
   0  13  15 505.073 304.898   8
   0 -13 -15 901.265 447.737   7
   0  13  16 10188.4 979.156   8
   0 -13 -16 12363.5 1191.58   7
   0 -13 -17 8698.14 1050.82   7
   0 -13 -18 14208.4 1251.81   2
   0 -13 -18 12618.8 1261.52   7
   0 -13 -19 2811.65 617.794   2
   0 -13 -19 2935.79 694.800   7
   0 -13 -20 1014.06 493.117   2
   0 -13 -20 1154.58 527.727   7
   0  14  -9 12879.0 1327.87   8
   0  14  -8 19249.4 1551.60   8
   0  14  -7 2166.47 592.429   8
   0  14  -6 1625.88 522.827   8
   0  14  -5 14750.3 1239.36   8
   0  14  -4 12915.1 1146.65   8
   0  14  -3 25112.9 1565.70   8
   0  14  -2 3077.94 589.085   8
   0  14  -1 8036.76 826.082   8
   0  14   0 39969.3 1860.73   8
   0  14   1 67235.5 2465.89   8
   0  14   2 22150.4 1333.11   8
   0 -14  -2 23508.1 1094.34   6
   0  14   3 2525.62 502.690   8
   0 -14  -3 1688.99 290.758   6
   0  14   4 30514.7 1536.89   8
   0 -14  -4 29703.8 1206.90   6
   0  14   5 68909.8 2429.15   8
   0 -14  -5 70474.0 2013.36   6
   0  14   6 14995.5 1064.40   8
   0  14   7 7789.17 774.722   8
   0  14   8 2963.46 505.527   8
   0  14   9 30675.7 1551.60   8
   0  14  10 39285.0 1805.77   8
   0  14  11 16425.4 1165.57   8
   0  14  12 15.1470 281.348   8
   0  14  13 7809.31 840.778   8
   0  14  14 20920.5 1362.56   8
   0  14  15 20000.2 1386.43   8
   0 -14 -15 24394.7 1623.91   7
   0  14  16 5851.77 771.564   8
   0 -14 -16 5458.41 852.276   7
   0  14  17 154.247 299.562   8
   0 -14 -17-570.559 357.697   7
   0 -14 -18 14266.5 1361.60   7
   0 -14 -19 15798.7 1363.88   2
   0 -14 -19 20025.8 1638.76   7
   0 -14 -20 9877.81 1113.06   2
   0 -14 -20 10069.6 1201.99   7
   0  15  -7 33584.9 2086.55   8
   0  15  -6 30476.8 1969.97   8
   0  15  -5 4284.64 776.419   8
   0  15  -4 1873.45 493.516   8
   0  15  -3 16331.9 1300.51   8
   0  15  -2 20076.2 1419.05   8
   0  15  -1 25603.6 1578.63   8
   0  15   0 5470.27 745.267   8
   0  15   1 4379.62 650.079   8
   0  15   2 36487.8 1804.58   8
   0  15   3 66040.3 2484.81   8
   0  15   4 36460.9 1764.83   8
   0  15   5 5701.48 708.582   8
   0  15   6 9151.60 873.964   8
   0  15   7 31653.2 1632.70   8
   0  15   8 23159.1 1399.83   8
   0  15   9 16865.0 1184.89   8
   0  15  10 3596.86 594.722   8
   0  15  11 26471.9 1521.41   8
   0  15  12 26302.2 1543.34   8
   0  15  13 14136.8 1131.30   8
   0  15  14 313.338 301.918   8
   0  15  15 1132.20 370.787   8
   0  15  16 14661.3 1218.88   8
   0 -15 -16 16223.2 1389.52   7
   0  15  17 10811.3 1067.10   8
   0 -15 -17 12214.4 1272.97   7
   0 -15 -18 4047.94 782.017   7
   0 -15 -19-115.697 430.520   7
   0 -15 -20 6903.68 982.780   2
   0  16  -6 4130.84 752.940   8
   0  16  -5 24711.3 1751.28   8
   0  16  -4 13281.1 1258.85   8
   0  16  -3 193.609 344.698   8
   0  16  -2 3788.14 692.720   8
   0  16  -1 13674.0 1210.82   8
   0  16   0 14761.8 1235.50   8
   0  16   1 21164.3 1441.16   8
   0  16   2 6549.90 807.342   8
   0  16   3 5165.47 718.331   8
   0  16   4 30681.9 1702.71   8
   0  16   5 38357.6 1887.35   8
   0  16   6 6287.40 778.212   8
   0  16   7 215.654 304.115   8
   0  16   8 10346.3 961.696   8
   0  16   9 23730.1 1462.22   8
   0  16  10 24009.0 1487.80   8
   0  16  11 7312.15 848.319   8
   0  16  12 602.330 376.224   8
   0  16  13 14020.4 1179.56   8
   0  16  14 18544.8 1377.47   8
   0  16  15 9572.34 999.791   8
   0  16  16-59.4442 365.325   8
   0 -16 -16 407.550 515.220   7
   0  16  17 1822.03 549.322   8
   0 -16 -17 2120.93 683.323   7
   0  16  18 10740.6 1130.34   8
   0 -16 -18 14645.0 1452.07   7
   0 -16 -19 15491.3 1531.57   7
   0  17  -4 4876.55 824.109   8
   0  17  -3 20207.8 1588.52   8
   0  17  -2 11826.2 1227.87   8
   0  17  -1 1027.85 479.358   8
   0  17   0 1843.83 544.154   8
   0  17   1 6935.65 876.147   8
   0  17   2 20150.3 1451.62   8
   0  17   3 40941.8 2079.48   8
   0  17   4 10432.9 1019.13   8
   0  17   5 4639.99 714.837   8
   0  17   6 27629.6 1648.30   8
   0  17   7 28395.3 1676.18   8
   0  17   8 3969.35 661.721   8
   0  17   9 20.8879 309.087   8
   0  17  10 1753.76 498.754   8
   0  17  11 18083.3 1358.54   8
   0  17  12 22012.6 1513.59   8
   0  17  13 7255.51 889.426   8
   0  17  14 704.410 400.426   8
   0  17  15 5626.86 825.926   8
   0  17  16 10486.5 1110.07   8
   0 -17 -16 10901.4 1237.67   7
   0  17  17 6955.18 922.253   8
   0 -17 -17 9279.65 1175.47   7
   0  17  18-214.462 388.437   8
   0 -17 -18 605.960 528.795   7
   0  18  -3 929.489 498.128   8
   0  18  -2 4472.37 815.269   8
   0  18  -1 15331.8 1390.37   8
   0  18   0 12471.3 1246.17   8
   0  18   1 3025.45 681.862   8
   0  18   2 817.912 433.123   8
   0  18   3 9602.05 1028.26   8
   0  18   4 19249.5 1439.75   8
   0  18   5 21009.6 1501.59   8
   0  18   6 1687.03 537.666   8
   0  18   7 7597.38 918.947   8
   0  18   8 21389.3 1540.22   8
   0  18   9 15575.1 1286.23   8
   0  18  10 2835.49 592.304   8
   0  18  11 494.128 336.535   8
   0  18  12 7032.22 886.182   8
   0  18  13 17747.3 1412.32   8
   0  18  14 18180.2 1416.94   8
   0  18  15 6991.27 945.345   8
   0  18  16 534.453 413.340   8
   0  18  17 9152.26 1076.58   8
   0 -18 -17 13129.4 1434.41   7
   0  18  18 8315.14 1017.03   8
   0  19   0 5166.61 881.107   8
   0  19   1 25886.9 1828.32   8
   0  19   2 17523.9 1482.45   8
   0  19   3 6010.40 882.199   8
   0  19   4 517.063 404.462   8
   0  19   5 4837.88 768.087   8
   0  19   6 10885.2 1134.15   8
   0  19   7 19810.6 1488.07   8
   0  19   8 2817.85 636.205   8
   0  19   9 2936.41 627.366   8
   0  19  10 14247.8 1302.11   8
   0  19  11 12404.4 1178.48   8
   0  19  12 6252.97 908.344   8
   0  19  13 4136.64 726.892   8
   0  19  14 137.532 330.514   8
   0  19  15 15581.7 1371.45   8
   0  19  16 18280.6 1511.28   8
   0  19  17 6814.65 1005.13   8
   0  20   2 6142.68 986.850   8
   0  20   3 13659.6 1339.33   8
   0  20   4 10313.9 1184.42   8
   0  20   5 8859.71 1076.68   8
   0  20   6 986.805 450.830   8
   0  20   7 2192.26 545.959   8
   0  20   8 17821.1 1480.00   8
   0  20   9 21151.0 1604.42   8
   0  20  10 175.115 385.179   8
   0  20  11 3704.57 716.582   8
   0  20  12 11947.8 1255.76   8
   0  20  13 17677.4 1488.17   8
   0  20  14 6880.06 945.064   8
   0  20  15 1545.97 541.437   8
   0  20  16 1588.89 608.128   8
   0  21   6 8301.42 1089.28   8
   0  21   7 5654.74 904.957   8
   0  21   8-29.5040 424.573   8
   0  21   9 8224.47 1090.09   8
   0  21  10 15366.9 1434.66   8
   0  21  11 11507.6 1246.40   8
   0  21  12 640.547 445.901   8
   0  21  13 3524.56 742.345   8
  -1  21  13 6222.30 932.069   8
  -1  21  12 12049.9 1274.16   8
  -1  21  11 5577.23 865.326   8
  -1  21  10-18.1712 376.018   8
  -1  21   9 6585.38 972.273   8
  -1  21   8 10295.9 1165.06   8
  -1  21   7 4976.07 853.700   8
  -1  21   6 3490.53 750.688   8
   1 -20 -14 10410.0 1326.61   1
  -1  20  14 10303.0 1149.29   8
  -1  20  13 2122.69 611.763   8
  -1  20  12 679.754 384.851   8
  -1  20  11 4400.15 777.825   8
  -1  20  10 25733.2 1770.68   8
  -1  20   9 14060.2 1303.13   8
  -1  20   8 22.9774 362.995   8
  -1  20   7 7218.48 977.680   8
  -1  20   6 15293.4 1372.78   8
  -1  20   5 9726.28 1124.82   8
  -1  20   4 2766.59 632.183   8
  -1  20   3 28.9707 392.848   8
  -1  19  15 1041.26 473.020   8
   1 -19 -14 12721.7 1401.62   1
  -1  19  14 12919.3 1230.59   8
  -1  19  13 13104.9 1234.83   8
  -1  19  12 9776.54 1084.77   8
  -1  19  11 4101.14 713.210   8
  -1  19  10-367.808 415.812   8
  -1  19   9 8621.05 997.824   8
  -1  19   8 19719.5 1498.90   8
  -1  19   7 10737.0 1114.18   8
  -1  19   6-329.143 366.137   8
  -1  19   5 6764.72 919.385   8
  -1  19   4 21208.2 1602.01   8
  -1  19   3 17200.8 1449.98   8
  -1  19   2 8819.09 1076.27   8
  -1  19   1 559.586 447.229   8
  -1  19   0 8384.82 1075.27   8
  -1  18  16 6322.66 888.269   8
   1 -18 -16 8263.10 1112.39   7
  -1  18  15 15899.5 1330.87   8
   1 -18 -14 4901.15 879.425   1
  -1  18  14 6784.27 902.193   8
  -1  18  13 559.306 412.147   8
  -1  18  12 4686.12 752.617   8
  -1  18  11 11973.3 1143.34   8
  -1  18  10 10943.5 1072.03   8
  -1  18   9 5826.43 792.217   8
  -1  18   8 720.918 420.128   8
  -1  18   7 9608.54 1003.02   8
  -1  18   6 24039.4 1587.42   8
  -1  18   5 21833.2 1527.66   8
  -1  18   4 31.9605 387.344   8
  -1  18   3 9740.81 1059.89   8
  -1  18   2 23483.5 1628.34   8
  -1  18   1 15835.0 1368.43   8
  -1  18   0 2902.63 670.660   8
  -1  18  -1 155.172 390.071   8
  -1  18  -2 11344.7 1235.95   8
   1 -17 -17 9808.78 1222.56   7
  -1  17  16 3539.79 654.424   8
   1 -17 -16 2540.54 706.952   7
  -1  17  15 1272.10 445.335   8
   1 -17 -14 20699.0 1582.11   1
  -1  17  14 16518.6 1320.41   8
  -1  17  13 27047.9 1656.78   8
  -1  17  12 10019.0 994.449   8
  -1  17  11 142.117 345.438   8
  -1  17  10 9607.40 965.474   8
  -1  17   9 14837.1 1184.05   8
  -1  17   8 19131.2 1352.37   8
  -1  17   7 16119.6 1232.82   8
  -1  17   6 356.257 357.425   8
  -1  17   5 15085.4 1226.86   8
  -1  17   4 28726.8 1697.17   8
  -1  17   3 17593.3 1348.82   8
  -1  17   2-176.313 373.733   8
  -1  17   1 1685.77 457.644   8
  -1  17   0 12443.5 1187.75   8
  -1  17  -1 16356.1 1390.53   8
  -1  17  -2 3465.26 725.807   8
  -1  17  -3 167.681 314.437   8
  -1  17  -4 7678.91 1024.61   8
   1 -16 -18 68.6156 452.057   7
  -1  16  17 6083.87 822.910   8
   1 -16 -17 8231.71 1069.57   7
  -1  16  16 18329.3 1365.29   8
   1 -16 -16 19409.5 1584.39   7
  -1  16  15 15781.9 1258.51   8
   1 -16 -15 14340.3 1368.57   7
   1 -16 -14 3796.03 719.066   1
  -1  16  14 2591.55 529.186   8
  -1  16  13 997.813 399.265   8
  -1  16  12 21548.9 1412.51   8
  -1  16  11 32175.2 1719.60   8
  -1  16  10 8731.56 897.807   8
  -1  16   9 496.251 307.853   8
  -1  16   8 2559.95 518.230   8
  -1  16   7 23545.2 1436.10   8
  -1  16   6 29407.4 1626.70   8
  -1  16   5 12412.5 1044.23   8
  -1  16   4 287.740 321.530   8
  -1  16   3 16576.0 1235.45   8
  -1  16   2 27430.7 1619.62   8
  -1  16   1 13179.3 1132.93   8
  -1  16   0 1986.64 523.888   8
  -1  16  -1 537.108 378.722   8
  -1  16  -2 19813.9 1467.53   8
  -1  16  -3 19020.2 1467.03   8
  -1  16  -4 6014.36 855.788   8
  -1  16  -5 1155.10 477.406   8
  -1  16  -6 6132.18 923.854   8
   1 -15 -19 14514.7 1458.13   7
   1 -15 -18 12727.0 1361.49   7
  -1  15  17 1666.24 464.130   8
   1 -15 -17 2650.41 681.343   7
  -1  15  16 915.209 411.822   8
   1 -15 -16 1553.31 609.086   7
  -1  15  15 8288.45 905.281   8
   1 -15 -15 9518.98 1066.32   7
   1 -15 -14 18953.2 1405.09   1
  -1  15  14 17289.9 1256.79   8
   1 -15 -13 20505.5 1423.53   1
  -1  15  13 16698.7 1215.68   8
  -1  15  12 1540.04 410.111   8
  -1  15  11 2212.33 477.643   8
  -1  15  10 39313.2 1839.83   8
  -1  15   9 42071.3 1907.09   8
  -1  15   8 13871.0 1058.54   8
  -1  15   7 396.799 256.058   8
  -1  15   6 7525.68 773.716   8
  -1  15   5 18014.3 1211.50   8
  -1  15   4 25763.9 1460.75   8
  -1  15   3 13892.4 1086.00   8
  -1  15   2 1731.37 459.597   8
  -1  15   1 23713.2 1455.24   8
  -1  15   0 24306.9 1511.81   8
  -1  15  -1 23327.5 1498.05   8
  -1  15  -2 2542.12 545.481   8
  -1  15  -3 1652.89 524.899   8
  -1  15  -4 16413.0 1314.47   8
  -1  15  -5 20047.9 1538.56   8
  -1  15  -6 9149.84 1075.65   8
  -1  15  -7 1.05525 444.546   8
   1 -14 -19 636.591 485.520   7
   1 -14 -18 11840.4 1259.52   7
   1 -14 -17 18518.8 1544.57   7
  -1  14  16 10440.3 991.434   8
   1 -14 -16 11398.3 1169.80   7
  -1  14  15 8798.06 896.034   8
   1 -14 -15 8385.94 983.198   7
   1 -14 -14 134.013 283.948   1
  -1  14  14 265.535 314.247   8
   1 -14 -14 912.280 509.819   7
   1 -14 -13 10904.7 1027.54   1
  -1  14  13 7976.43 817.718   8
  -1  14  12 45552.9 1977.46   8
  -1  14  11 50825.7 2078.58   8
  -1  14  10 6052.50 684.398   8
  -1  14   9 11174.4 916.687   8
  -1  14   8 35883.9 1664.96   8
  -1  14   7 40281.6 1770.07   8
  -1  14   6 16023.0 1092.89   8
  -1  14   5 1458.90 374.276   8
  -1  14   4 10105.7 872.723   8
  -1  14   3 15859.7 1097.71   8
  -1  14   2 41043.9 1837.32   8
  -1  14   1 11538.9 965.321   8
  -1  14   0 646.095 302.221   8
  -1  14  -1 15347.8 1161.91   8
  -1  14  -2 34506.4 1788.81   8
  -1  14  -3 25497.8 1556.20   8
  -1  14  -4 1527.58 459.830   8
  -1  14  -5 292.827 354.724   8
  -1  14  -6 30504.0 1890.68   8
  -1  14  -7 27465.2 1810.65   8
  -1  14  -8 5186.11 829.584   8
   1 -13 -20 7554.09 1081.21   7
   1 -13 -19 22776.6 1750.72   7
   1 -13 -18 14745.1 1228.55   2
   1 -13 -18 15295.7 1400.16   7
   1 -13 -17 134.597 342.019   7
  -1  13  16 5874.18 760.897   8
   1 -13 -16 8894.45 1019.78   7
  -1  13  15 20423.7 1315.86   8
   1 -13 -15 23446.0 1589.76   7
   1 -13 -14 14243.2 1091.73   1
  -1  13  14 12906.7 1034.75   8
   1 -13 -14 14845.2 1243.61   7
  -1  13  13 14933.8 1083.50   8
   1 -13 -13 16259.7 1168.50   1
  -1  13  12-80.9439 280.372   8
  -1  13  11 13143.2 979.512   8
  -1  13  10 53046.6 2029.99   8
  -1  13   9 35516.0 1599.21   8
  -1  13   8 2857.41 458.853   8
  -1  13   7 3179.24 480.667   8
  -1  13   6 33550.2 1525.24   8
  -1  13   5 34654.6 1167.26   4
  -1  13   5 35771.6 1582.27   8
  -1  13   4 12763.0 654.841   4
  -1  13   4 11591.5 876.956   8
   1 -13  -4 12786.3 669.134   6
  -1  13   3 4396.18 374.704   4
  -1  13   3 3641.31 540.414   8
   1 -13  -3 3840.56 381.236   6
  -1  13   2 1595.03 226.259   4
  -1  13   2 2276.07 423.140   8
  -1  13   1 45791.8 1897.27   8
  -1  13   0 44387.4 1884.61   8
  -1  13  -1 13863.8 1045.56   8
  -1  13  -2 1835.14 412.647   8
  -1  13  -3 18092.6 1246.95   8
  -1  13  -4 28892.8 1646.07   8
  -1  13  -5 20055.9 1409.73   8
  -1  13  -6 3281.44 624.145   8
  -1  13  -7 472.819 400.427   8
  -1  13  -8 23776.3 1649.49   8
  -1  13  -9 16450.9 1408.90   8
  -1  13 -10 4919.09 847.579   8
   1 -12 -20-439.984 472.857   7
   1 -12 -19-354.533 472.512   7
   1 -12 -18 9511.97 980.820   2
   1 -12 -18 8681.87 1031.88   7
   1 -12 -17 36477.7 2072.56   7
   1 -12 -16 17469.9 1388.70   7
  -1  12  15 498.739 316.977   8
   1 -12 -15 1470.23 536.133   7
   1 -12 -14 6024.32 684.151   1
  -1  12  14 5061.81 644.108   8
   1 -12 -14 5099.89 744.507   7
   1 -12 -13 34930.3 1666.75   1
  -1  12  13 34928.6 1640.37   8
   1 -12 -13 35562.3 1838.86   7
  -1  12  12 36862.4 1650.75   8
   1 -12 -12 37869.2 1737.02   1
  -1  12  11 24534.6 1306.87   8
  -1  12  10 141.864 224.960   8
  -1  12   9 8872.01 756.355   8
  -1  12   8 69343.2 2255.66   8
  -1  12   7 52886.9 1903.11   8
  -1  12   6 1288.95 337.241   8
  -1  12   5 1634.37 252.549   4
  -1  12   5 1102.86 306.384   8
  -1  12   4 10925.7 593.835   4
  -1  12   4 10312.1 800.591   8
   1 -12  -4 11743.8 620.171   6
  -1  12   3 22839.0 876.781   4
  -1  12   3 25415.5 1263.99   8
   1 -12  -3 23116.3 899.546   6
  -1  12   2 47501.8 1373.54   4
  -1  12   2 49167.2 1851.22   8
   1 -12  -2 51874.0 1470.43   6
  -1  12   1 39317.6 1210.88   4
  -1  12   1 38902.7 1633.66   8
  -1  12   0 2469.86 453.820   8
  -1  12  -1 50949.6 1979.34   8
  -1  12  -2 58777.5 2189.05   8
  -1  12  -3 25994.7 1435.99   8
  -1  12  -4 1792.62 452.125   8
  -1  12  -5 11214.2 998.935   8
  -1  12  -6 29969.3 1686.41   8
  -1  12  -7 28928.0 1706.76   8
  -1  12  -8 7281.76 915.723   8
  -1  12  -9 145.537 333.642   8
  -1  12 -10 12029.6 1210.46   8
  -1  12 -11 9779.03 1117.33   8
   1 -11 -21 2206.91 727.717   7
   1 -11 -20 6471.18 1001.16   7
   1 -11 -19 10683.9 1179.58   7
   1 -11 -18 3775.64 618.886   2
   1 -11 -18 3883.74 737.553   7
   1 -11 -17 1396.21 397.976   2
   1 -11 -17 1876.31 592.379   7
   1 -11 -16 14455.2 1261.29   7
   1 -11 -15 41086.1 2048.66   7
  -1  11  14 15248.5 1059.68   8
   1 -11 -14 16261.1 1232.44   7
   1 -11 -13 1976.92 405.576   1
  -1  11  13 2101.85 403.742   8
   1 -11 -13 2218.83 520.437   7
  -1  11  12 3166.50 479.645   8
   1 -11 -12 4171.63 557.485   1
  -1  11  11 10058.7 794.945   8
  -1  11  10 14761.2 944.026   8
  -1  11   9 23665.1 1193.25   8
  -1  11   8 89.1099 187.431   8
  -1  11   7 18661.8 1018.15   8
  -1  11   6 65385.8 2063.84   8
  -1  11   5 70981.0 1762.70   4
  -1  11   5 67383.4 2108.43   8
  -1  11   4 4800.93 384.290   4
  -1  11   4 4433.75 503.244   8
   1 -11  -4 4269.13 355.023   6
  -1  11   3 3201.76 303.717   4
  -1  11   3 2566.61 396.761   8
   1 -11  -3 3010.40 298.185   6
  -1  11   2 35821.9 1110.32   4
  -1  11   2 35218.3 1461.37   8
   1 -11  -2 35217.9 1132.06   6
  -1  11   1 51110.6 1400.88   4
  -1  11   1 49658.2 1802.81   8
  -1  11   0 34631.1 1482.93   8
  -1  11  -1 410.886 225.577   8
  -1  11  -2 22805.0 1251.04   8
  -1  11  -3 58044.9 2142.39   8
  -1  11  -4 52344.4 2074.39   8
  -1  11  -5 17912.1 1208.33   8
  -1  11  -6 4164.37 634.208   8
  -1  11  -7 2336.68 535.403   2
  -1  11  -7 2633.49 579.027   8
  -1  11  -8 17820.8 1410.75   2
  -1  11  -9 24790.3 1719.21   2
  -1  11 -10 5587.60 873.295   2
  -1  11 -11 652.734 512.940   2
  -1  11 -12 20299.8 1699.48   2
   1 -10 -21 4887.44 869.194   7
   1 -10 -20 1062.67 534.106   7
   1 -10 -19 6890.98 935.061   7
   1 -10 -18 12196.4 1078.15   2
   1 -10 -18 11980.9 1179.79   7
   1 -10 -17 26179.0 1523.68   2
   1 -10 -17 26322.0 1708.26   7
   1 -10 -16 14805.7 1095.33   2
   1 -10 -16 13671.1 1185.49   7
   1 -10 -15 869.111 416.342   7
   1 -10 -14 29850.1 1647.88   7
   1 -10 -13 80571.9 2443.70   1
  -1  10  13 79683.0 2513.17   8
   1 -10 -13 82961.9 2815.73   7
   1 -10 -12 58888.3 2046.77   1
  -1  10  12 55507.1 1992.43   8
   1 -10 -12 58290.9 2231.89   7
  -1  10  11 5485.03 578.855   8
   1 -10 -11 5621.35 602.188   1
  -1  10  10 14514.2 906.554   8
  -1  10   9 28582.1 1279.19   8
  -1  10   8 44939.7 1616.59   8
  -1  10   7 70732.7 2090.09   8
  -1  10   6 609.601 245.941   8
  -1  10   5 50529.4 1408.26   4
  -1  10   5 51410.1 1709.51   8
  -1  10   4 55399.1 1471.65   4
  -1  10   4 56337.0 1797.15   8
   1 -10  -4 57034.7 1456.04   6
  -1  10   3 128545. 2667.04   4
  -1  10   3 131650. 3135.75   8
   1 -10  -3 131029. 2661.06   6
  -1  10   2 7035.70 441.668   4
  -1  10   2 8026.57 630.483   8
   1 -10  -2 7313.89 452.034   6
  -1  10   1 10737.7 739.204   8
  -1  10   0 24418.2 1177.74   8
  -1  10  -1 40151.6 1572.52   8
  -1  10  -2 27008.0 1302.30   8
  -1  10  -3 10165.6 807.693   8
  -1  10  -4 12426.3 917.095   8
  -1  10  -5 50712.7 2139.21   2
  -1  10  -6 35828.9 1815.25   2
  -1  10  -7 15365.0 1215.87   2
  -1  10  -8-320.606 417.347   2
  -1  10  -9 2437.95 594.643   2
  -1  10 -10 21076.7 1574.58   2
  -1  10 -11 20902.6 1610.32   2
  -1  10 -12 2065.48 596.751   2
  -1  10 -13 2184.28 652.372   2
   1  -9 -21 12454.8 1372.89   7
   1  -9 -20 10530.5 1190.43   7
   1  -9 -19 10406.1 1148.15   7
   1  -9 -18 28.9439 288.610   2
   1  -9 -18-9.46055 339.205   7
   1  -9 -17 4627.60 622.055   2
   1  -9 -17 3306.39 603.560   7
   1  -9 -16 17657.0 1186.84   2
   1  -9 -16 16746.2 1279.02   7
   1  -9 -15 46392.3 1955.30   2
   1  -9 -15 51949.7 2250.62   7
   1  -9 -14 34506.0 1754.15   7
   1  -9 -13 1560.13 305.639   1
  -1   9  13 1722.03 359.916   8
   1  -9 -13 1623.13 436.355   7
   1  -9 -12 60554.0 1958.52   1
  -1   9  12 58665.8 2010.15   8
   1  -9 -12 64694.6 2309.35   7
   1  -9 -11 105983. 2799.93   1
  -1   9  11 99804.4 2760.57   8
   1  -9 -11 106705. 3064.51   7
  -1   9  10 27086.4 1228.14   8
   1  -9 -10 28608.7 1283.55   1
  -1   9   9 4844.84 484.282   8
  -1   9   8 5339.02 515.338   8
  -1   9   7 59736.1 1822.14   8
  -1   9   6 64629.3 1889.83   8
  -1   9   5 79615.2 1882.14   4
  -1   9   5 80724.7 2146.95   8
  -1   9   4 3784.11 313.272   4
  -1   9   4 3341.36 380.039   8
  -1   9   3 32544.8 997.065   4
  -1   9   3 32996.3 1247.75   8
   1  -9  -3 31793.0 963.081   6
  -1   9   2 146415. 2917.17   4
  -1   9   2 151364. 3346.16   8
   1  -9  -2 148296. 2895.24   6
  -1   9   1 39505.8 1424.75   8
  -1   9   0 15082.9 860.177   8
  -1   9  -1 2691.43 391.893   8
  -1   9  -2 64202.9 2024.07   8
  -1   9  -3 69988.2 2365.99   2
  -1   9  -3 74399.8 2266.56   8
  -1   9  -4 22508.1 1270.21   2
  -1   9  -5 16193.6 1096.67   2
  -1   9  -6 10843.5 949.325   2
  -1   9  -7 31343.8 1656.85   2
  -1   9  -8 16647.6 1240.86   2
  -1   9  -9 14383.0 1200.73   2
  -1   9 -10 69.7454 348.879   2
  -1   9 -11 6393.62 872.161   2
  -1   9 -12 21925.9 1653.80   2
  -1   9 -13 22444.8 1719.40   2
  -1   9 -14 3892.85 809.999   2
   1  -8 -21 2078.06 617.660   7
   1  -8 -20 2257.37 592.202   7
   1  -8 -19 22705.6 1663.83   7
   1  -8 -18 19861.9 1330.50   2
   1  -8 -18 18821.6 1467.36   7
   1  -8 -17 3629.53 562.699   2
   1  -8 -17 4676.71 715.164   7
   1  -8 -16 4814.94 642.797   2
   1  -8 -16 4635.94 687.816   7
   1  -8 -15 1240.06 364.524   2
   1  -8 -15 675.848 318.050   7
   1  -8 -14 30612.8 1477.69   2
   1  -8 -14 31213.6 1634.35   7
   1  -8 -13 32555.8 1261.23   1
   1  -8 -13 33406.4 1633.48   7
   1  -8 -12 3766.92 430.757   1
  -1   8  12 3632.99 468.154   8
   1  -8 -11 1245.52 273.833   1
  -1   8  11 1216.27 303.312   8
   1  -8 -11 1527.85 417.281   7
   1  -8 -10 41150.6 1496.22   1
  -1   8  10 41252.0 1510.80   8
   1  -8 -10 41895.7 1683.46   7
  -1   8   9 128296. 3049.73   8
  -1   8   8 17752.5 889.188   8
  -1   8   7 5428.34 481.124   8
  -1   8   6 94.7439 132.006   8
  -1   8   5 46613.9 1276.14   4
  -1   8   5 44254.0 1417.84   8
  -1   8   4 71690.4 1693.00   4
  -1   8   4 74675.2 1935.72   8
  -1   8   3 48725.1 1286.34   4
  -1   8   3 52774.3 1545.57   8
   1  -8  -3 51068.8 1242.65   6
  -1   8   2 3933.05 307.521   4
  -1   8   2 4581.34 425.276   8
   1  -8  -2 4317.72 305.495   6
  -1   8   1 83194.6 2146.71   8
  -1   8   0 70266.9 1957.23   8
  -1   8  -1 123803. 2923.99   8
  -1   8  -2 12581.1 841.954   2
  -1   8  -2 11968.3 770.398   8
  -1   8  -3-18.5231 210.880   2
  -1   8  -4 23140.8 1236.03   2
  -1   8  -5 72341.9 2414.40   2
  -1   8  -6 29275.1 1493.55   2
  -1   8  -7 10835.3 934.098   2
  -1   8  -8 8332.53 859.345   2
  -1   8  -9 18283.4 1276.21   2
  -1   8 -10 40007.9 2006.23   2
  -1   8 -11 19663.0 1444.98   2
  -1   8 -12 62.6952 340.657   2
  -1   8 -13 5102.45 827.131   2
  -1   8 -14 22445.2 1708.96   2
  -1   8 -15 20377.7 1700.93   2
   1  -7 -21 11827.6 1294.03   7
   1  -7 -20 18687.5 1562.43   7
   1  -7 -19 4116.00 789.536   7
   1  -7 -18 8550.85 871.389   2
   1  -7 -18 8022.10 977.697   7
   1  -7 -17 26104.6 1463.50   2
   1  -7 -17 25094.9 1612.17   7
   1  -7 -16 23020.1 1330.50   2
   1  -7 -16 25170.9 1547.53   7
   1  -7 -15 12489.5 930.094   2
   1  -7 -15 11199.8 1008.90   7
   1  -7 -14 2129.60 390.121   2
   1  -7 -14 2504.98 503.939   7
   1  -7 -13 3605.04 486.886   2
   1  -7 -13 3161.05 355.464   1
   1  -7 -13 3311.47 528.921   7
   1  -7 -12 5340.70 457.403   1
   1  -7 -12 5257.74 631.717   7
   1  -7 -11 52637.5 1625.18   1
  -1   7  11 52335.4 1739.91   8
   1  -7 -11 52457.7 1934.31   7
   1  -7 -10 47463.6 1537.80   1
  -1   7  10 46977.4 1586.29   8
   1  -7 -10 45529.1 1736.09   7
   1  -7  -9 5478.49 492.303   1
  -1   7   9 4535.90 466.371   8
   1  -7  -9 4423.38 563.078   7
  -1   7   8 41251.3 1386.60   8
  -1   7   7 91935.9 2262.52   8
  -1   7   6 95000.8 2263.80   8
  -1   7   5 43643.2 1222.39   4
  -1   7   5 43766.2 1322.49   8
  -1   7   4 5207.45 358.334   4
  -1   7   4 4575.60 388.689   8
  -1   7   3 26680.7 845.383   4
  -1   7   3 28885.3 1007.45   8
   1  -7  -3 26904.5 782.982   6
  -1   7   2 101666. 2116.95   4
  -1   7   2 105066. 2361.33   8
   1  -7  -2 103692. 2039.67   6
  -1   7   1 130592. 2829.67   8
  -1   7   0 15.1324 138.705   8
  -1   7  -1 73139.2 1961.61   8
  -1   7  -2 58075.0 1847.09   2
  -1   7  -3 83097.8 2385.27   2
  -1   7  -4 10129.2 764.180   2
  -1   7  -5 232.619 253.835   2
  -1   7  -6 17072.6 1076.84   2
  -1   7  -7 50830.5 1976.57   2
   1  -7   7 47312.9 1500.48   3
  -1   7  -8 2486.03 457.617   2
   1  -7   8 3032.68 365.279   3
  -1   7  -9 3251.43 544.782   2
   1  -7   9 3062.25 388.205   3
  -1   7 -10 4707.21 665.426   2
  -1   7 -11 20056.3 1382.72   2
  -1   7 -12 20231.9 1460.28   2
  -1   7 -13 18000.9 1409.27   2
  -1   7 -14-42.9779 366.312   2
  -1   7 -15 3373.55 716.249   2
  -1   7 -16 19419.0 1631.52   2
   1  -6 -21 117.293 466.796   7
   1  -6 -20 3165.15 730.485   7
   1  -6 -19 19795.0 1553.95   7
   1  -6 -18 31277.8 1662.87   2
   1  -6 -18 29882.3 1833.65   7
   1  -6 -17 6734.37 786.749   2
   1  -6 -17 6522.26 852.171   7
   1  -6 -16 9455.95 849.354   2
   1  -6 -16 10221.2 992.269   7
   1  -6 -15 40595.0 1732.82   2
   1  -6 -15 42720.8 1967.36   7
   1  -6 -14 12519.4 884.397   2
   1  -6 -14 11130.9 947.777   7
   1  -6 -13 5337.39 574.827   2
   1  -6 -13 5659.72 654.347   7
   1  -6 -12 7424.79 495.780   1
   1  -6 -12 7172.15 630.134   2
   1  -6 -12 7228.26 705.707   7
   1  -6 -11 530.103 190.192   1
   1  -6 -11 449.007 273.090   7
   1  -6 -10 80519.6 2036.34   1
   1  -6 -10 78645.7 2365.62   7
   1  -6  -9 109245. 2510.25   1
  -1   6   9 104545. 2560.61   8
   1  -6  -9 106585. 2778.53   7
   1  -6  -8 47455.7 1459.40   1
  -1   6   8 44611.1 1422.88   8
   1  -6  -8 46973.3 1598.55   7
  -1   6   7 9571.05 576.635   8
  -1   6   6 119194. 2589.18   8
  -1   6   5 269864. 4901.89   8
  -1   6   4 128626. 2516.88   4
  -1   6   4 126256. 2635.61   8
  -1   6   3 1410.58 185.101   4
  -1   6   3 1372.22 210.737   8
  -1   6   2 13205.6 527.682   4
  -1   6   2 12406.2 596.980   8
   1  -6  -2 13341.6 465.882   6
  -1   6   1 65292.1 1639.44   8
  -1   6   0 210611. 4014.19   8
  -1   6  -1 87722.3 2224.40   2
  -1   6  -2 61912.5 1824.00   2
  -1   6  -3 39244.3 1431.54   2
  -1   6  -4 44569.9 1596.27   2
   1  -6   5 88587.6 2094.02   3
  -1   6  -5 92253.5 2540.53   2
   1  -6   6 30933.9 1069.54   3
  -1   6  -6 30261.9 1396.54   2
   1  -6   7 1943.22 275.455   3
  -1   6  -7 1162.90 307.567   2
  -1   6  -8 19473.6 1172.51   2
   1  -6   8 17774.8 835.356   3
  -1   6  -9 62804.2 2312.33   2
   1  -6   9 59384.7 1753.76   3
  -1   6  -9 63499.9 2186.67   7
   1  -6  10 21381.7 973.852   3
  -1   6 -10 23365.9 1392.52   2
  -1   6 -10 20517.4 1227.05   7
  -1   6 -11 9751.15 854.605   7
  -1   6 -11 8371.65 883.900   2
  -1   6 -12 3746.63 577.895   7
  -1   6 -12 4136.49 666.661   2
  -1   6 -13 8590.66 872.441   7
  -1   6 -13 8460.01 941.312   2
  -1   6 -14 21162.8 1546.81   2
  -1   6 -15 19124.5 1530.28   2
  -1   6 -16-241.220 443.534   2
  -1   6 -17 3253.17 738.052   2
   1  -5 -21 8509.46 1096.26   7
   1  -5 -20 6267.25 923.639   7
   1  -5 -19-246.323 447.796   7
   1  -5 -18 3382.89 546.274   2
   1  -5 -18 2612.68 581.948   7
   1  -5 -17 34288.4 1683.88   2
   1  -5 -17 36626.0 1960.94   7
   1  -5 -16 38541.5 1745.96   2
   1  -5 -16 42869.3 2035.40   7
   1  -5 -15 7171.07 707.315   2
   1  -5 -15 8023.23 840.829   7
   1  -5 -14 7666.54 697.379   2
   1  -5 -14 8615.83 826.091   7
   1  -5 -13 21072.6 1115.41   2
   1  -5 -13 23063.0 1299.26   7
   1  -5 -12 6284.20 575.785   2
   1  -5 -12 6308.12 665.263   7
   1  -5 -11 9334.14 523.291   1
   1  -5 -11 7938.35 617.343   2
   1  -5 -11 8114.06 699.708   7
   1  -5 -10 34964.7 1126.65   1
   1  -5 -10 33868.4 1421.34   7
   1  -5  -9 3606.86 344.584   1
   1  -5  -9 3191.02 425.746   7
   1  -5  -8 146073. 3047.68   1
  -1   5   8 146411. 3111.61   8
   1  -5  -8 148085. 3333.61   7
   1  -5  -7 222015. 4188.87   1
  -1   5   7 216201. 4172.25   8
   1  -5  -7 217763. 4371.29   7
  -1   5   6 77644.1 1849.48   8
  -1   5   5 704.424 167.115   8
  -1   5   4 132380. 2566.12   4
  -1   5   4 134304. 2630.88   8
  -1   5   3 215859. 3765.04   4
  -1   5   3 207216. 3854.37   8
  -1   5   3 214336. 3671.39   6
  -1   5   2 16133.4 567.504   4
  -1   5   2 15778.9 625.626   8
   1  -5  -2 15811.8 472.415   6
  -1   5   1 29404.7 902.778   8
  -1   5   0 3271.81 288.399   8
  -1   5  -1 198476. 3901.98   2
  -1   5  -2 170167. 3536.16   2
  -1   5  -3 103287. 2507.67   2
   1  -5   4 21563.5 767.481   3
  -1   5  -4 19615.9 959.839   2
   1  -5   5 18590.0 731.654   3
  -1   5  -5 19951.0 1005.28   2
   1  -5   6 32031.0 1043.55   3
  -1   5  -6 32058.4 1356.43   2
  -1   5  -6 33936.4 1278.39   7
  -1   5  -7 54577.3 1900.73   2
   1  -5   7 50803.4 1452.73   3
  -1   5  -7 53942.2 1771.85   7
   1  -5   8 9769.59 579.175   3
  -1   5  -8 10488.6 842.370   2
  -1   5  -8 10957.1 778.279   7
   1  -5   9 209.375 134.459   3
  -1   5  -9 472.486 239.371   7
  -1   5  -9 473.455 321.848   2
  -1   5 -10 59322.6 2224.86   2
   1  -5  10 53977.4 1642.45   3
  -1   5 -10 57330.5 2065.43   7
  -1   5 -11 52013.8 2162.11   2
  -1   5 -11 50444.0 2036.03   7
  -1   5 -12 7234.33 832.393   2
  -1   5 -12 6430.30 747.074   7
  -1   5 -13 1815.16 482.110   2
  -1   5 -13 2703.75 496.924   7
  -1   5 -14 1866.46 441.442   7
  -1   5 -14 2203.19 547.629   2
  -1   5 -15 4749.57 786.910   2
  -1   5 -16 13816.8 1296.98   2
  -1   5 -17 7999.88 1047.94   2
  -1   5 -18-277.456 450.137   2
   1  -4 -21 4866.90 924.050   7
   1  -4 -20 7899.86 1070.81   7
   1  -4 -19 18870.0 1532.80   7
   1  -4 -18 7340.75 817.237   2
   1  -4 -18 8863.48 1020.41   7
   1  -4 -17 2743.07 506.133   2
   1  -4 -17 3431.51 636.523   7
   1  -4 -16 3211.17 500.486   2
   1  -4 -16 4015.06 665.230   7
   1  -4 -15 56450.2 2097.78   2
   1  -4 -15 59330.5 2362.83   7
   1  -4 -14 60019.2 2078.66   2
   1  -4 -14 60418.3 2295.66   7
   1  -4 -13 1323.05 316.924   2
   1  -4 -13 2049.14 438.401   7
   1  -4 -12 3339.04 428.210   2
   1  -4 -12 4008.97 263.263   5
   1  -4 -11 41816.0 1480.38   2
   1  -4 -11 41264.7 1633.08   7
   1  -4 -10 36209.4 1074.72   1
   1  -4 -10 35389.6 1292.21   2
   1  -4 -10 34861.9 1423.16   7
   1  -4  -9 19256.4 741.710   1
   1  -4  -9 18447.8 851.666   2
   1  -4  -9 18119.1 950.140   7
   1  -4  -8 16047.4 677.341   1
   1  -4  -8 15391.0 828.804   7
   1  -4  -7 2138.24 253.815   1
  -1   4   7 2388.84 280.880   8
   1  -4  -7 2504.83 330.377   7
   1  -4  -6 216597. 4001.68   1
  -1   4   6 215880. 3975.05   8
   1  -4  -6 210828. 4158.82   7
  -1   4   5 278612. 4870.89   8
   1  -4  -5 278509. 4969.14   1
  -1   4   4 6087.08 346.285   4
  -1   4   4 6289.54 354.927   8
  -1   4   3 612.910 110.348   4
  -1   4   3 377.343 97.6112   8
  -1   4   3 475.274 92.7457   6
  -1   4   2 34853.2 888.324   4
  -1   4   2 35920.3 928.812   8
  -1   4   1 95529.4 1955.34   8
   1  -4  -1 99028.9 1714.77   6
  -1   4   0 285133. 4938.97   2
  -1   4   0 274206. 4812.06   8
  -1   4  -1 12551.7 598.272   2
  -1   4  -2 2856.68 318.257   2
  -1   4  -3 293433. 5365.53   2
   1  -4   3 287833. 4938.91   3
  -1   4  -4 162924. 3484.53   2
   1  -4   4 164998. 3056.10   3
   1  -4   5 79564.4 1771.85   3
  -1   4  -5 82345.0 2181.21   2
  -1   4  -5 80236.5 2018.30   7
  -1   4  -6 988.020 261.177   2
   1  -4   6 818.993 166.987   3
  -1   4  -6 636.840 179.527   7
   1  -4   7 10821.3 558.721   3
  -1   4  -7 12674.9 744.431   7
  -1   4  -7 11521.1 789.949   2
   1  -4   8 24293.4 908.033   3
  -1   4  -8 25386.7 1165.68   7
  -1   4  -8 26108.6 1262.49   2
   1  -4   9 66272.3 1754.89   3
  -1   4  -9 67129.5 2250.42   2
  -1   4  -9 69331.1 2162.13   7
  -1   4 -10 1620.85 368.389   2
   1  -4  10 1864.72 280.259   3
  -1   4 -10 1326.69 289.085   7
  -1   4 -11 1.90257 269.604   2
   1  -4  11 24.5709 138.727   3
  -1   4 -11-47.7822 262.053   7
  -1   4 -12 24652.8 1373.97   7
  -1   4 -12 25439.0 1465.17   2
  -1   4 -13 38936.3 1842.36   7
  -1   4 -13 37246.2 1877.16   2
  -1   4 -14 12700.0 1131.69   2
  -1   4 -14 12630.8 1075.91   7
  -1   4 -15 4787.55 780.203   2
  -1   4 -15 4489.91 679.297   7
  -1   4 -16 404.960 401.698   2
  -1   4 -17 3125.83 660.898   2
  -1   4 -18 19778.8 1624.72   2
   1  -3 -21 7232.28 1055.63   7
   1  -3 -20 171.432 382.370   7
   1  -3 -19 4873.75 840.834   7
   1  -3 -18 14839.5 1178.70   2
   1  -3 -18 15286.4 1335.50   7
   1  -3 -17 21366.1 1332.02   2
   1  -3 -17 20148.8 1460.14   7
   1  -3 -16 12444.8 969.177   2
   1  -3 -16 13620.1 1161.74   7
   1  -3 -15 2038.06 419.734   2
   1  -3 -15 1303.77 421.670   7
   1  -3 -14 3304.61 480.827   2
   1  -3 -14 3501.85 590.295   7
   1  -3 -13 22629.6 1162.13   2
   1  -3 -13 26503.2 1395.07   7
   1  -3 -12 58166.8 1871.82   2
   1  -3 -12 58063.1 2062.61   7
   1  -3 -12 55269.9 1195.80   5
   1  -3 -11 11503.2 734.134   2
   1  -3 -11 12104.2 437.625   5
   1  -3 -11 12557.8 864.113   7
   1  -3 -10 14990.1 793.880   2
   1  -3 -10 13528.1 469.250   5
   1  -3 -10 13718.4 863.645   7
   1  -3  -9 35848.5 1232.01   2
   1  -3  -9 36806.5 1399.64   7
   1  -3  -8 55190.8 1539.79   2
   1  -3  -8 56190.2 1372.89   1
   1  -3  -8 57098.4 1727.17   7
   1  -3  -7 166183. 3127.39   1
   1  -3  -7 164494. 3478.69   7
   1  -3  -6 27517.4 856.211   1
   1  -3  -6 24967.0 966.587   7
   1  -3  -5 289.967 108.611   1
  -1   3   5 335.142 113.635   8
   1  -3  -5 474.114 143.131   7
  -1   3   4 199458. 3498.39   8
   1  -3  -4 198350. 3618.28   1
  -1   3   3 237282. 4174.26   4
   1  -3  -3 244900. 4144.89   8
  -1   3   2 120338. 2222.53   4
  -1   3   2 122388. 2196.75   8
   1  -3  -2 121696. 2190.64   8
  -1   3   1 242649. 4030.14   8
   1  -3  -1 237867. 4027.11   8
  -1   3   0 919.196 137.415   2
  -1   3  -1 203689. 3710.01   2
  -1   3  -1 205135. 3480.15   3
  -1   3  -2 246242. 4562.77   2
  -1   3  -2 259597. 4279.67   3
   1  -3   3 7110.57 326.911   3
  -1   3  -3 7286.13 397.226   7
  -1   3  -3 6350.89 433.634   2
   1  -3   4 4900.16 284.333   3
  -1   3  -4 5081.92 360.941   7
  -1   3  -4 5157.59 415.619   2
   1  -3   5 54579.9 1292.62   3
  -1   3  -5 55991.9 1513.82   7
  -1   3  -5 57672.9 1653.00   2
   1  -3   6 133833. 2636.99   3
  -1   3  -6 139786. 2975.13   7
  -1   3  -6 132724. 3081.79   2
   1  -3   7 45466.6 1259.69   3
  -1   3  -7 48013.5 1631.45   2
  -1   3  -8 126.911 185.658   2
   1  -3   8 446.033 136.387   3
  -1   3  -8 54.9713 158.861   7
  -1   3  -9 3903.94 493.054   2
   1  -3   9 4024.42 358.402   3
  -1   3  -9 3463.33 442.646   7
   1  -3  10 7957.49 529.383   3
  -1   3 -10 8033.97 680.549   7
  -1   3 -10 9475.01 789.522   2
   1  -3  11 65395.5 1826.36   3
  -1   3 -11 70028.9 2382.12   2
  -1   3 -11 67886.7 2268.83   7
  -1   3 -12 17273.5 1175.76   2
  -1   3 -12 17522.9 1140.96   7
  -1   3 -13-29.5581 280.079   2
  -1   3 -13-261.519 259.975   7
  -1   3 -14 27669.2 1616.69   2
  -1   3 -14 26205.8 1526.51   7
  -1   3 -15 30744.6 1760.43   2
  -1   3 -15 26851.9 1615.41   7
  -1   3 -16 6933.82 881.270   2
  -1   3 -16 6562.57 839.311   7
  -1   3 -17 2275.26 599.825   2
  -1   3 -18 246.301 406.206   2
  -1   3 -19 2762.59 688.128   2
   1  -2 -21 6788.87 1052.39   7
   1  -2 -20 10758.1 1226.48   7
   1  -2 -19 12286.3 1249.04   7
   1  -2 -18 4371.81 669.946   2
   1  -2 -18 3811.24 707.481   7
   1  -2 -17 6538.35 770.100   2
   1  -2 -17 5908.69 824.007   7
   1  -2 -16 8862.15 838.270   2
   1  -2 -16 9218.30 952.152   7
   1  -2 -15 31412.6 1528.37   2
   1  -2 -15 33935.5 1760.14   7
   1  -2 -14 44053.0 1762.37   2
   1  -2 -14 48050.5 2041.83   7
   1  -2 -13 194.977 210.211   2
   1  -2 -13 256.183 249.706   7
   1  -2 -12 11219.9 775.971   2
   1  -2 -12 12838.9 926.046   7
   1  -2 -11 111901. 2780.44   2
   1  -2 -11 112285. 3034.75   7
   1  -2 -10 108973. 2559.73   2
   1  -2 -10 104758. 2755.74   7
   1  -2  -9 18191.8 836.570   2
   1  -2  -9 17865.6 511.507   5
   1  -2  -8 17663.0 773.787   2
   1  -2  -8 16932.9 866.817   7
   1  -2  -8 17722.3 487.994   5
   1  -2  -7 49117.8 1354.04   2
   1  -2  -7 53525.3 1553.84   7
   1  -2  -6 9766.66 480.065   2
   1  -2  -6 10322.5 455.719   1
   1  -2  -5 201812. 3573.78   1
  -1   2   5 202005. 3586.00   1
   1  -2  -5 200225. 3809.81   7
  -1   2   4 67360.9 1402.04   1
   1  -2  -4 64722.9 1397.84   1
  -1   2   4 63988.1 1343.60   8
  -1   2   3 12040.9 434.346   4
   1  -2  -3 11162.1 465.992   1
  -1   2   3 12299.8 400.519   8
   1  -2  -3 11420.1 396.195   8
   1  -2  -3 12386.9 492.567   7
   1  -2  -2 129149. 2302.40   4
  -1   2   2 124891. 2265.76   4
   1  -2  -2 128295. 2181.35   8
  -1   2   2 127894. 2186.62   8
   1  -2  -2 128173. 2386.50   1
   1  -2  -1 235164. 3972.89   2
   1  -2  -1 242067. 3895.54   8
  -1   2   1 242331. 3894.99   8
  -1   2   0 4720.80 245.973   2
   1  -2   0 3805.32 232.262   2
   1  -2   0 3885.87 232.461   5
  -1   2  -1 19347.9 614.792   2
  -1   2  -2 100085. 1744.78   3
  -1   2  -2 96317.9 1996.48   2
   1  -2   2 97394.8 1834.21   7
  -1   2  -2 94434.0 1925.44   5
   1  -2   3 59899.0 1173.87   3
  -1   2  -3 59357.9 1460.55   2
  -1   2  -3 60720.9 1318.26   7
  -1   2  -3 56000.4 1350.68   5
   1  -2   3 57411.5 1301.66   7
   1  -2   4 92536.1 1763.74   3
  -1   2  -4 92405.1 2105.37   2
  -1   2  -4 94618.0 1960.38   7
  -1   2  -4 91062.5 1958.82   5
   1  -2   5 91612.8 1819.75   3
  -1   2  -5 92607.8 2187.99   2
  -1   2  -5 94983.0 2051.49   7
  -1   2  -5 88266.3 1994.32   5
  -1   2  -6 5837.23 480.502   2
   1  -2   6 5770.96 341.719   3
  -1   2  -6 4955.45 379.057   5
  -1   2  -6 6380.69 446.149   7
  -1   2  -7 112279. 2719.69   2
   1  -2   7 109524. 2277.21   3
  -1   2  -7 114566. 2597.96   7
  -1   2  -8 53247.9 1754.05   2
   1  -2   8 52644.5 1393.05   3
  -1   2  -8 54100.3 1662.86   7
  -1   2  -9 74733.2 2221.35   2
  -1   2  -9 74456.4 2122.96   7
  -1   2 -10 5976.26 622.753   2
   1  -2  10 5572.54 437.422   3
  -1   2 -10 6059.75 579.757   7
  -1   2 -11 277.210 218.115   2
   1  -2  11 455.555 179.477   3
  -1   2 -11 254.246 227.005   7
  -1   2 -12 21823.9 1271.74   2
   1  -2  12 20780.5 947.400   3
  -1   2 -12 21724.2 1221.39   7
  -1   2 -13 72816.3 2586.80   2
  -1   2 -13 73075.2 2519.37   7
  -1   2 -14 32244.1 1690.31   2
  -1   2 -14 31777.9 1642.32   7
  -1   2 -15 2206.48 541.420   2
  -1   2 -15 1789.25 460.924   7
  -1   2 -16 22599.4 1543.29   2
  -1   2 -16 26383.1 1619.71   7
  -1   2 -17 15511.1 1340.56   2
  -1   2 -17 16217.0 1323.20   7
  -1   2 -18 11264.6 1170.74   2
  -1   2 -19 2826.50 667.220   2
  -1   2 -20 537.489 460.723   2
   1  -1 -21 3730.68 782.409   7
   1  -1 -20-92.1348 349.264   7
   1  -1 -19 6340.27 931.669   7
   1  -1 -18 23993.1 1512.29   2
   1  -1 -18 23382.3 1688.79   7
   1  -1 -17 6479.78 748.660   2
   1  -1 -17 8057.14 974.173   7
   1  -1 -16 3938.88 590.558   2
   1  -1 -16 4245.39 676.785   7
   1  -1 -15 982.870 324.602   2
   1  -1 -15 353.816 288.865   7
   1  -1 -14 9410.06 786.286   2
   1  -1 -14 9450.25 897.875   7
   1  -1 -13 37255.7 1563.79   2
   1  -1 -13 39179.9 1772.44   7
   1  -1 -12 34185.4 1412.18   2
   1  -1 -12 34098.1 1574.65   7
   1  -1 -11 999.067 246.413   2
   1  -1 -11 747.111 283.968   7
   1  -1 -10 17996.6 900.586   2
   1  -1 -10 18031.4 1017.74   7
   1  -1  -9 111241. 2600.71   2
   1  -1  -9 112975. 2855.98   7
   1  -1  -8 35203.7 1165.29   2
   1  -1  -8 36095.9 1317.73   7
   1  -1  -8 35504.1 786.548   5
   1  -1  -7 20203.0 786.633   2
   1  -1  -7 21636.6 923.547   7
   1  -1  -7 19400.4 488.105   5
   1  -1  -6 2612.17 252.004   2
   1  -1  -6 2458.59 126.909   5
   1  -1  -6 2762.26 307.284   7
  -1   1   5 78888.1 1615.54   1
   1  -1  -5 76869.4 1634.98   2
   1  -1  -5 76433.8 1817.11   7
  -1   1   4 10585.3 419.058   1
   1  -1  -4 10058.0 390.987   2
   1  -1  -4 10560.4 410.928   1
   1  -1  -4 9725.81 474.738   7
   1  -1  -3 26440.2 708.954   1
  -1   1   3 28279.7 725.474   1
   1  -1  -3 26347.2 660.786   8
   1  -1  -3 25983.0 764.601   7
  -1   1   2 119712. 2113.79   4
   1  -1  -2 117332. 2123.60   4
   1  -1  -2 119050. 2181.96   1
  -1   1   2 123941. 2191.83   1
   1  -1  -2 118992. 2002.98   8
  -1   1   2 121534. 2000.38   8
   1  -1  -2 115719. 2167.40   7
  -1   1   2 121985. 2171.59   7
   1  -1  -1 47381.7 1028.42   1
  -1   1   1 46868.9 1037.51   1
  -1   1   1 47836.2 955.131   4
   1  -1  -1 47291.1 940.624   7
   1  -1  -1 46041.7 901.902   5
  -1   1   1 49832.1 899.231   5
   1  -1   0 69533.4 1386.90   1
   1  -1   0 71113.1 1294.82   2
  -1   1   0 72127.5 1295.59   2
   1  -1   0 71729.6 1339.29   5
  -1   1   0 72706.2 1331.61   5
   1  -1   1 87472.9 1667.84   2
  -1   1  -1 88583.4 1659.80   2
   1  -1   1 92223.9 1683.64   5
  -1   1  -1 86750.0 1654.59   5
  -1   1  -2 38474.9 982.508   2
  -1   1  -2 42715.5 846.652   7
   1  -1   2 42577.1 985.257   5
  -1   1  -2 39113.5 948.478   5
   1  -1   2 40900.2 835.824   7
  -1   1  -3 6002.43 351.130   2
   1  -1   3 5259.79 201.370   3
  -1   1  -3 5132.56 264.512   7
   1  -1   3 5291.20 260.566   7
  -1   1  -3 5326.86 307.525   5
  -1   1  -4 16917.1 683.195   2
  -1   1  -4 16249.9 602.158   5
  -1   1  -4 18296.5 607.047   7
  -1   1  -5 79213.3 1943.51   2
  -1   1  -5 81373.3 1795.15   5
  -1   1  -6 131281. 2853.39   2
  -1   1  -6 128421. 2616.08   5
  -1   1  -6 132662. 2723.18   7
  -1   1  -7 100288. 2439.48   2
  -1   1  -7 101679. 2328.02   7
  -1   1  -7 95160.6 2147.89   5
  -1   1  -8 4539.74 465.897   2
  -1   1  -8 4050.34 401.684   7
  -1   1  -8 5123.78 389.513   5
  -1   1  -9 90990.4 2507.86   2
  -1   1  -9 95116.3 2436.20   7
  -1   1  -9 90863.2 2149.01   5
  -1   1 -10 54022.2 1868.66   2
  -1   1 -10 53369.6 1807.13   7
  -1   1 -11 77308.2 2419.95   2
  -1   1 -11 75816.8 2335.06   7
  -1   1 -12 3077.06 486.549   2
  -1   1 -12 2934.93 456.166   7
  -1   1 -13 393.834 269.390   2
  -1   1 -13 194.316 213.336   7
  -1   1 -14 26630.6 1510.66   2
  -1   1 -14 30852.9 1584.24   7
  -1   1 -15 49643.0 2168.85   2
  -1   1 -15 44319.1 2038.20   7
  -1   1 -16 13764.9 1172.84   2
  -1   1 -16 15156.3 1209.49   7
  -1   1 -17 818.890 422.039   2
  -1   1 -17 178.992 282.913   7
  -1   1 -18 15561.8 1349.67   2
  -1   1 -19 9238.47 1081.86   2
  -1   1 -20 2307.59 601.821   2
   1   0 -20 11799.0 1285.01   7
   1   0 -19 6347.30 965.986   7
   1   0 -18 1331.87 411.779   2
   1   0 -18 2966.96 649.409   7
   1   0 -17 10608.2 999.787   2
   1   0 -17 13793.4 1270.65   7
   1   0 -16 23343.1 1420.45   2
   1   0 -16 25156.9 1633.79   7
   1   0 -15 20234.6 1252.19   2
   1   0 -15 19077.4 1362.08   7
   1   0 -14 6941.44 697.570   2
   1   0 -14 6803.45 808.139   7
   1   0 -13 2334.19 399.653   2
   1   0 -13 1890.66 405.734   7
   1   0 -12 71851.5 2239.09   2
   1   0 -12 72214.8 2450.11   7
   1   0 -11 82157.2 2340.73   2
   1   0 -11 82234.1 2571.87   7
   1   0 -10 125724. 2999.82   2
   1   0 -10 127687. 3263.88   7
   1   0  -9 53.0812 166.385   2
   1   0  -9 32.3353 181.029   7
   1   0  -8 4259.54 390.357   2
   1   0  -8 4734.78 481.970   7
   1   0  -7 217586. 4146.16   2
   1   0  -7 226230. 4430.02   7
   1   0  -6 84875.8 1915.73   2
   1   0  -6 89629.5 2140.55   7
   1   0  -5 16516.3 608.890   2
   1   0  -5 17018.5 722.469   7
  -1   0   4 29026.2 772.402   2
   1   0  -4 27703.9 748.562   2
   1   0  -4 27053.7 891.475   7
   1   0  -3 6634.20 272.901   2
  -1   0   3 7246.18 284.642   2
   1   0  -3 6735.37 363.880   7
  -1   0   2 125759. 2259.77   1
   1   0  -2 125489. 2087.33   2
  -1   0   2 131218. 2096.60   2
   1   0  -2 122696. 2193.84   4
   1   0  -2 124470. 2297.96   7
  -1   0   2 127784. 2293.12   7
  -1   0   1 215806. 3470.65   1
   1   0  -1 200740. 3457.41   1
   1   0  -1 207726. 3385.61   4
  -1   0   1 208858. 3377.23   4
  -1   0   1 212439. 3427.74   7
   1   0  -1 205852. 3428.47   7
  -1   0  -1 56557.6 1099.47   2
  -1   0  -1 60433.3 1088.30   1
   1   0   1 58355.6 1080.24   1
   1   0   1 57129.0 1102.07   2
  -1   0  -1 56352.0 1121.80   5
   1   0   1 56108.8 1041.52   6
  -1   0  -1 57212.0 1034.08   6
  -1   0  -2 18039.5 556.231   2
   1   0   2 19869.6 461.333   1
   1   0   2 19190.6 572.684   2
  -1   0  -2 19587.1 555.001   5
  -1   0  -2 19765.7 431.133   7
   1   0   2 18561.8 424.730   7
  -1   0  -3 222559. 3939.32   2
  -1   0  -3 228528. 3876.29   5
   1   0   3 221891. 3745.30   7
  -1   0  -3 232183. 3752.25   7
  -1   0  -4 7931.62 429.348   2
  -1   0  -4 8397.39 393.413   5
  -1   0  -4 7704.86 357.846   7
   1   0   4 8182.97 356.160   7
  -1   0  -5 92.2959 115.726   2
  -1   0  -5 141.955 93.6367   5
  -1   0  -5 114.671 75.2541   7
  -1   0  -6 35515.8 1166.19   2
  -1   0  -6 38162.0 1093.25   7
  -1   0  -6 36938.8 1035.82   5
  -1   0  -7 215860. 4290.25   2
  -1   0  -7 208870. 3970.13   5
  -1   0  -8 125933. 2942.80   2
  -1   0  -8 123761. 2609.80   5
  -1   0  -8 130896. 2853.14   7
  -1   0  -9 5404.43 508.684   2
  -1   0  -9 5107.78 393.413   5
  -1   0  -9 4569.15 440.826   7
   1   0  10 4921.46 221.361   1
  -1   0 -10 4926.20 524.990   2
  -1   0 -10 5487.29 513.104   7
  -1   0 -10 4562.74 387.399   5
  -1   0 -11 54242.9 1921.86   2
  -1   0 -11 53023.5 1854.67   7
  -1   0 -11 56174.2 1567.10   5
  -1   0 -12 28862.5 1400.87   2
  -1   0 -12 29576.2 1377.56   7
  -1   0 -12 27119.1 1054.09   5
  -1   0 -13 27560.0 1428.63   2
  -1   0 -13 26713.3 1381.11   7
  -1   0 -14 395.850 261.052   2
  -1   0 -14 557.462 285.141   7
  -1   0 -15 1323.56 474.460   2
  -1   0 -15 964.373 358.514   7
  -1   0 -16 12361.7 1093.16   2
  -1   0 -16 10466.2 997.075   7
  -1   0 -17 34409.5 1885.40   2
  -1   0 -17 32784.0 1847.80   7
  -1   0 -18 7034.11 930.350   2
  -1   0 -18 9943.65 1029.23   7
  -1   0 -19 139.672 341.388   2
  -1   0 -20 8662.40 1075.01   2
  -1   0 -21 4291.41 803.149   2
   1   1 -20 600.327 411.220   7
   1   1 -19 8995.60 1119.96   7
   1   1 -18 25701.5 1640.14   2
   1   1 -18 30586.0 1976.30   7
   1   1 -17 15515.9 1221.56   2
   1   1 -17 15425.6 1356.88   7
   1   1 -16 471.493 325.759   2
   1   1 -16-68.2426 300.123   7
   1   1 -15 24840.6 1422.91   2
   1   1 -15 24828.5 1578.29   7
   1   1 -14 31391.3 1558.24   2
   1   1 -14 34027.4 1759.67   7
   1   1 -13 16267.8 1047.70   2
   1   1 -13 17648.0 1207.93   7
   1   1 -12 11158.7 827.447   2
   1   1 -12 9926.96 875.746   7
   1   1 -11 19861.7 1061.38   2
   1   1 -11 22272.2 1241.03   7
   1   1 -10 22506.3 1066.74   2
   1   1 -10 21849.5 1170.05   7
   1   1  -9 111397. 2731.07   2
   1   1  -9 116543. 2980.14   7
   1   1  -8 138064. 3069.59   2
   1   1  -8 144892. 3333.21   7
   1   1  -7 2193.86 272.583   2
   1   1  -7 2178.22 327.816   7
   1   1  -6 7863.36 471.674   2
  -1  -1   6 8454.34 358.517   5
   1   1  -6 8619.11 568.331   7
   1   1  -5 196048. 3626.14   2
  -1  -1   5 196652. 3344.44   5
   1   1  -5 203374. 3870.44   7
   1   1  -4 58839.9 1350.56   2
   1   1  -4 59661.4 1519.46   7
  -1  -1   4 61505.0 1160.62   5
  -1  -1   3 178672. 3055.11   2
   1   1  -3 171767. 3046.49   2
   1   1  -3 174453. 3246.45   7
  -1  -1   2 43203.6 885.457   2
   1   1  -2 42425.0 888.390   2
   1   1  -2 40477.3 1022.39   7
  -1  -1   1 109902. 1783.39   2
  -1  -1   1 104266. 1750.40   4
   1   1  -1 101137. 1757.76   4
   1   1  -1 104621. 1781.84   2
   1   1  -1 103040. 1926.72   7
  -1  -1   1 105542. 1926.20   7
  -1  -1   0 201700. 3292.66   7
   1   1   0 196401. 3287.43   7
  -1  -1   0 201787. 3220.04   8
   1   1   1 220422. 3574.71   3
  -1  -1  -1 230006. 3572.33   3
   1   1   1 223762. 3649.80   8
  -1  -1  -1 227767. 3651.86   8
  -1  -1  -2 20754.4 578.734   8
   1   1   2 20208.1 563.577   8
   1   1   2 19689.9 537.941   6
  -1  -1  -3 64420.6 1395.57   2
  -1  -1  -3 64354.0 1261.01   7
  -1  -1  -4 115975. 2337.80   2
  -1  -1  -4 118715. 2197.56   7
  -1  -1  -5 154207. 3111.04   2
  -1  -1  -5 163342. 2969.88   7
  -1  -1  -6 27537.9 989.193   2
  -1  -1  -6 29165.8 875.069   5
  -1  -1  -6 28995.4 917.414   7
  -1  -1  -7 11199.8 629.154   2
  -1  -1  -7 11051.4 524.920   5
  -1  -1  -7 10902.7 583.045   7
  -1  -1  -8 30584.9 1173.75   2
  -1  -1  -8 31395.6 1103.77   7
  -1  -1  -8 29961.4 972.112   5
  -1  -1  -9 75756.2 2137.26   2
  -1  -1  -9 76955.0 1840.54   5
  -1  -1  -9 78691.1 2077.51   7
  -1  -1 -10 90822.1 2507.46   2
  -1  -1 -10 92768.6 2437.16   7
  -1  -1 -10 91129.6 2117.67   5
  -1  -1 -11 46293.1 1714.18   2
  -1  -1 -11 47281.3 1390.39   5
  -1  -1 -11 49004.6 1709.77   7
  -1  -1 -12 197.695 212.946   2
  -1  -1 -12 499.791 170.303   5
  -1  -1 -12 709.783 257.041   7
  -1  -1 -13 20862.3 1211.14   2
  -1  -1 -13 21421.5 1209.35   7
  -1  -1 -13 21459.2 903.609   5
  -1  -1 -14 45777.2 1912.26   2
  -1  -1 -14 42236.6 1835.89   7
  -1  -1 -15 27459.3 1533.08   2
  -1  -1 -15 29661.9 1578.07   7
  -1  -1 -16 1460.92 404.965   2
  -1  -1 -16 2252.92 482.795   7
  -1  -1 -17 1489.04 472.912   2
  -1  -1 -17 1808.42 481.831   7
  -1  -1 -18 16543.8 1334.51   2
  -1  -1 -18 17661.7 1381.73   7
  -1  -1 -19 22747.2 1619.37   2
  -1  -1 -19 21745.9 1589.47   7
  -1  -1 -20 4170.33 765.034   2
  -1  -1 -21 292.482 367.574   2
   1   2 -19 366.088 419.561   7
   1   2 -18 1029.55 432.686   2
   1   2 -18 1230.40 481.484   7
   1   2 -17 9818.13 1005.22   2
   1   2 -17 12059.2 1214.15   7
   1   2 -16 35319.0 1848.33   2
   1   2 -16 37084.3 2057.97   7
   1   2 -15 9537.18 925.837   2
   1   2 -15 11666.4 1094.05   7
   1   2 -14-5.82518 259.391   2
   1   2 -14 286.462 276.130   7
   1   2 -13 16178.2 1079.45   2
   1   2 -13 15385.2 1170.18   7
   1   2 -12 37961.3 1631.28   2
   1   2 -12 38166.7 1770.10   7
   1   2 -11 6038.36 590.611   2
   1   2 -11 7495.84 742.346   7
   1   2 -10 24123.6 1155.74   2
   1   2 -10 26339.4 1325.99   7
   1   2  -9 4263.64 454.709   2
   1   2  -9 4736.29 534.510   7
   1   2  -8 37398.2 1333.38   2
   1   2  -8 36332.8 1440.37   7
   1   2  -7 189402. 3849.01   2
   1   2  -7 191840. 4092.41   7
   1   2  -6 148704. 3104.46   2
   1   2  -6 155015. 3318.38   7
   1   2  -5-71.8830 136.695   2
   1   2  -5 105.509 128.394   7
   1   2  -4 19190.2 698.005   2
   1   2  -4 19093.8 781.414   7
   1   2  -3 197218. 3526.58   2
   1   2  -3 198497. 3695.82   7
   1   2  -2 110042. 2102.64   2
   1   2  -2 112280. 2253.04   7
  -1  -2   2 114258. 2107.98   2
  -1  -2   1 11332.7 424.136   3
  -1  -2   1 11786.5 399.271   2
   1   2  -1 10845.6 447.450   7
  -1  -2   1 10234.2 438.733   7
  -1  -2   0 5487.93 257.603   3
   1   2   0 5486.32 263.627   3
  -1  -2   0 5588.44 279.402   7
   1   2   0 5097.73 242.006   8
  -1  -2   0 5330.97 239.583   8
  -1  -2  -1 141240. 2403.70   3
   1   2   1 139475. 2415.20   3
   1   2   1 139460. 2441.44   8
  -1  -2  -1 139698. 2442.09   8
  -1  -2  -2 6913.84 315.517   8
   1   2   2 6702.79 312.964   8
   1   2   2 6620.00 300.382   6
  -1  -2  -2 6822.24 300.212   6
   1   2   3 612634. 9854.34   8
   1   2   4 98884.2 2052.72   8
  -1  -2  -5 31894.0 1019.53   2
  -1  -2  -5 35126.0 964.674   7
  -1  -2  -6 169696. 3417.09   2
  -1  -2  -6 177649. 3327.28   7
  -1  -2  -7 54938.9 1592.83   2
  -1  -2  -7 58902.8 1530.88   7
  -1  -2  -8 97630.7 2423.34   2
  -1  -2  -8 98505.5 2148.41   5
  -1  -2  -8 101539. 2350.60   7
  -1  -2  -9 7352.94 578.541   2
  -1  -2  -9 6972.46 454.404   5
  -1  -2  -9 8407.92 578.868   7
  -1  -2 -10 14728.0 862.757   2
  -1  -2 -10 12836.0 641.105   5
  -1  -2 -10 13544.5 783.291   7
  -1  -2 -11 105182. 2815.47   2
  -1  -2 -11 102157. 2365.44   5
  -1  -2 -11 108748. 2775.14   7
  -1  -2 -12 39614.2 1625.28   2
  -1  -2 -12 41835.2 1625.55   7
  -1  -2 -12 40875.4 1293.60   5
  -1  -2 -13 23044.4 1268.19   2
  -1  -2 -13 23446.0 1238.98   7
  -1  -2 -13 22922.0 934.105   5
  -1  -2 -14 1489.15 387.664   2
  -1  -2 -14 1804.20 423.073   7
  -1  -2 -15 21099.1 1316.00   2
  -1  -2 -15 21075.5 1292.18   7
  -1  -2 -16 13593.0 1100.49   2
  -1  -2 -16 10926.7 985.626   7
  -1  -2 -17 27198.1 1627.14   2
  -1  -2 -17 30532.7 1722.23   7
  -1  -2 -18 6307.42 803.171   2
  -1  -2 -18 6534.82 843.290   7
  -1  -2 -19 1573.91 493.389   2
  -1  -2 -19 1350.61 508.792   7
  -1  -2 -20 7805.74 983.810   2
  -1  -2 -21 11397.6 1219.56   2
   1   3 -19 6544.27 1006.93   7
   1   3 -18 7949.99 1053.87   7
   1   3 -17 535.048 351.078   2
   1   3 -17 64.9503 370.433   7
   1   3 -16 3695.36 663.977   2
   1   3 -16 3470.08 687.859   7
   1   3 -15 24912.8 1521.61   2
   1   3 -15 23975.8 1623.90   7
  -1  -3  14 55506.3 2068.03   3
   1   3 -14 58522.3 2334.46   2
   1   3 -14 62398.6 2575.87   7
  -1  -3  13 11034.3 835.989   3
   1   3 -13 11985.9 959.913   2
   1   3 -13 11256.4 1020.10   7
   1   3 -12 571.435 279.698   2
   1   3 -12 425.218 285.580   7
   1   3 -11 11667.9 856.334   2
   1   3 -11 11281.9 916.088   7
   1   3 -10 16605.8 983.800   2
   1   3 -10 15016.3 1016.42   7
   1   3  -9 2745.60 380.206   2
   1   3  -9 2968.62 436.121   7
   1   3  -8 93615.1 2476.06   2
   1   3  -8 97315.1 2653.73   7
   1   3  -7 6177.55 505.449   2
   1   3  -7 6111.10 555.316   7
   1   3  -6 73045.4 2055.50   7
   1   3  -6 73976.8 1934.49   2
   1   3  -5 204156. 3984.37   2
   1   3  -5 208537. 4162.60   7
  -1  -3   4 88660.1 2030.81   3
   1   3  -4 91459.6 2056.92   2
   1   3  -4 88906.5 2160.53   7
  -1  -3   3 45931.2 1229.12   3
   1   3  -3 45582.5 1229.55   2
   1   3  -3 47517.3 1337.36   7
   1   3  -2 9023.59 439.843   2
  -1  -3   2 9062.97 451.310   3
   1   3  -2 8610.38 477.928   7
  -1  -3   1 120071. 2317.06   3
   1   3  -1 120620. 2291.22   8
  -1  -3   0 34440.9 877.597   3
   1   3   0 33869.0 866.900   8
  -1  -3  -1 1451.51 148.418   3
   1   3   1 1039.81 135.505   8
   1   3   2 8027.26 374.257   8
  -1  -3  -2 8128.13 365.109   6
   1   3   3 49729.2 1207.06   8
  -1  -3  -3 49483.5 1153.41   6
   1   3   4 63065.0 1496.97   8
   1   3   5 50039.6 1343.56   8
   1   3   6 117506. 2558.20   8
  -1  -3  -6 118836. 2472.90   7
  -1  -3  -7 298.260 176.953   2
  -1  -3  -7 479.287 186.792   7
  -1  -3  -8 28581.7 1125.99   2
  -1  -3  -8 29816.7 1090.19   7
  -1  -3  -9 52739.4 1695.15   2
  -1  -3  -9 57421.5 1672.85   7
  -1  -3 -10 34047.9 1368.35   2
  -1  -3 -10 37842.9 1374.60   7
  -1  -3 -11 15397.5 927.015   2
  -1  -3 -11 15922.7 746.595   5
  -1  -3 -11 17172.5 934.291   7
  -1  -3 -12 4047.57 500.571   2
  -1  -3 -12 4807.89 412.341   5
  -1  -3 -12 4409.57 517.801   7
  -1  -3 -13 87222.4 2660.20   2
  -1  -3 -13 84805.3 2137.10   5
  -1  -3 -13 90690.2 2650.88   7
  -1  -3 -14 28050.0 1445.27   2
  -1  -3 -14 28757.4 1072.78   5
  -1  -3 -14 25161.1 1352.02   7
  -1  -3 -15 9417.81 869.555   2
  -1  -3 -15 9440.48 859.613   7
  -1  -3 -16-129.142 301.825   2
  -1  -3 -16-45.3806 293.605   7
  -1  -3 -17 9726.86 948.684   2
  -1  -3 -17 9673.43 964.326   7
  -1  -3 -18 18826.4 1376.51   2
  -1  -3 -18 20675.9 1462.29   7
  -1  -3 -19 13211.3 1207.26   2
  -1  -3 -19 14956.2 1302.95   7
  -1  -3 -20 1849.50 537.053   2
  -1  -3 -20 2265.76 566.438   7
  -1  -3 -21-138.846 417.062   2
   1   4 -18 7422.44 1023.42   7
   1   4 -17 4970.11 796.536   2
   1   4 -17 5244.09 858.017   7
   1   4 -16 9537.12 994.226   2
   1   4 -16 8749.11 1051.74   7
   1   4 -15 3567.97 628.444   2
   1   4 -15 3574.61 654.860   7
   1   4 -14 366.549 311.953   2
   1   4 -14 390.194 373.230   7
   1   4 -13 33242.4 1698.47   2
  -1  -4  13 32880.8 1498.16   3
   1   4 -13 32626.6 1792.64   7
   1   4 -12 49326.2 2003.11   2
  -1  -4  12 42828.8 1714.06   3
   1   4 -12 47746.9 2092.15   7
   1   4 -11 20878.2 1200.69   2
  -1  -4  11 18172.0 1028.20   3
   1   4 -11 18656.8 1221.84   7
  -1  -4  10-51.2937 193.803   3
   1   4 -10 395.200 263.386   7
  -1  -4   9 17090.5 925.476   3
   1   4  -9 18551.5 1036.07   2
   1   4  -9 17756.9 1090.80   7
   1   4  -8 45122.8 1631.00   2
  -1  -4   8 43587.0 1510.10   3
   1   4  -8 46634.9 1753.43   7
   1   4  -7 62200.9 1877.56   2
  -1  -4   7 57718.1 1742.21   3
   1   4  -7 62251.0 1989.96   7
   1   4  -6 32704.0 1240.02   2
  -1  -4   6 31895.7 1164.35   3
   1   4  -6 34766.1 1350.22   7
   1   4  -5 4041.87 401.060   2
  -1  -4   5 4052.66 382.233   3
   1   4  -5 4280.31 429.334   7
  -1  -4   4 70332.6 1750.45   3
   1   4  -4 67086.6 1776.66   2
   1   4  -4 70179.7 1908.80   7
   1   4  -3 425139. 7288.43   2
  -1  -4   3 427115. 7217.60   3
   1   4  -3 413693. 7429.40   7
   1   4  -2 54722.5 1435.29   2
  -1  -4   2 55185.9 1395.24   3
   1   4  -2 57767.7 1522.09   7
  -1  -4   1 9360.17 458.758   3
   1   4  -1 8688.97 446.481   8
  -1  -4   0 41385.9 1065.05   3
   1   4   0 40080.1 1066.35   8
  -1  -4  -1 102656. 2014.54   3
   1   4   1 99246.1 2045.06   8
   1   4   2 333688. 5668.73   8
   1   4   3 13993.7 578.715   8
  -1  -4  -3 13994.2 544.416   6
   1   4   4 1161.66 183.973   8
   1   4   5 14026.6 645.737   8
   1   4   6 281025. 5158.43   8
   1   4   7 169422. 3500.81   8
  -1  -4  -8 20774.5 550.464   1
  -1  -4  -8 19680.5 881.945   7
  -1  -4  -9 122.148 199.907   2
  -1  -4  -9 108.243 145.005   7
  -1  -4 -10 49077.3 1695.68   2
  -1  -4 -10 52864.2 1688.37   7
  -1  -4 -11 65384.8 2078.74   2
  -1  -4 -11 64393.0 2007.35   7
  -1  -4 -12 24352.2 1238.37   2
  -1  -4 -12 25224.8 990.665   5
  -1  -4 -12 26662.4 1256.58   7
  -1  -4 -13 2785.54 457.117   2
  -1  -4 -13 3321.60 358.273   5
  -1  -4 -13 2218.58 403.937   7
  -1  -4 -14 2483.96 435.416   2
  -1  -4 -14 2172.15 298.717   5
  -1  -4 -14 3086.40 488.658   7
  -1  -4 -15 37036.0 1741.46   2
  -1  -4 -15 37075.6 1723.92   7
  -1  -4 -16 25464.2 1491.08   2
  -1  -4 -16 28146.7 1550.43   7
  -1  -4 -17 3605.18 612.853   2
  -1  -4 -17 3581.07 612.899   7
  -1  -4 -18 898.562 397.609   2
  -1  -4 -18 978.684 391.757   7
  -1  -4 -19 3353.48 645.393   2
  -1  -4 -19 1969.17 546.741   7
  -1  -4 -20 11857.1 1167.50   2
  -1  -4 -20 11002.7 1148.01   7
  -1  -4 -21 15688.6 1399.98   2
  -1  -4 -21 19700.0 1606.46   7
   1   5 -17 75.8281 404.555   2
   1   5 -17 572.584 338.216   7
   1   5 -16 4218.12 728.105   2
   1   5 -16 4333.02 760.982   7
   1   5 -15 12473.8 1144.11   2
   1   5 -15 14435.6 1290.73   7
   1   5 -14 38433.9 1966.05   2
   1   5 -14 37671.3 2055.34   7
   1   5 -13 7328.90 819.310   2
   1   5 -13 8633.20 925.940   7
   1   5 -12 1251.00 397.655   2
  -1  -5  12 825.575 240.235   3
   1   5 -12 1046.84 377.039   7
  -1  -5  11 19797.9 1081.20   3
   1   5 -11 21021.4 1267.48   2
   1   5 -11 19841.7 1305.68   7
   1   5 -10 143850. 3727.66   2
   1   5 -10 152284. 3956.49   7
  -1  -5   9 24476.4 1150.38   3
   1   5  -9 25097.7 1288.16   2
   1   5  -9 27524.5 1411.82   7
   1   5  -8 713.862 278.251   2
  -1  -5   8 60.4749 157.615   3
   1   5  -8 617.702 259.285   7
   1   5  -7 43073.6 1570.55   2
  -1  -5   7 39457.7 1403.33   3
   1   5  -7 41153.2 1627.45   7
   1   5  -6 36540.3 1384.80   2
  -1  -5   6 34109.6 1249.53   3
   1   5  -6 36406.9 1464.89   7
   1   5  -5 78187.7 2139.40   2
  -1  -5   5 77312.0 2006.14   3
   1   5  -5 79782.6 2237.07   7
   1   5  -4 40689.2 1371.72   2
  -1  -5   4 41059.4 1283.33   3
   1   5  -4 40725.5 1427.54   7
  -1  -5   3 2412.64 284.388   3
   1   5  -3 2251.49 299.554   2
  -1  -5   2 68002.0 1672.53   3
   1   5  -2 67650.6 1763.09   2
  -1  -5   1 281426. 5115.67   3
   1   5  -1 293103. 5148.83   8
  -1  -5   0 38218.6 1083.26   3
   1   5   0 38027.6 1108.01   8
   1   5   1 6032.87 386.273   8
  -1  -5  -2 773.812 78.7324   4
   1   5   2 640.181 150.173   8
  -1  -5  -3 52310.9 1089.77   4
   1   5   3 53560.4 1399.26   8
  -1  -5  -3 54636.9 1336.64   6
   1   5   4 192413. 3631.31   8
  -1  -5  -4 186208. 3510.41   6
   1   5   5 84878.9 2017.58   8
   1   5   6 1641.16 271.490   8
   1   5   7 55434.8 1620.04   8
   1   5   8 72918.3 2009.02   8
  -1  -5  -9 95371.6 1883.54   1
   1   5   9 94316.6 2465.97   8
  -1  -5  -9 96255.8 2447.95   7
  -1  -5 -10 24665.6 1142.89   2
  -1  -5 -10 24656.2 649.846   1
  -1  -5 -10 25739.5 1126.43   7
  -1  -5 -11 11507.0 793.925   2
  -1  -5 -11 11582.4 792.062   7
  -1  -5 -12 18458.4 1065.28   2
  -1  -5 -12 17050.6 997.985   7
  -1  -5 -13 54662.8 2028.00   2
  -1  -5 -13 58878.0 2061.41   7
  -1  -5 -14 30676.5 1502.22   2
  -1  -5 -14 31355.3 1179.69   5
  -1  -5 -14 32600.6 1534.70   7
  -1  -5 -15 4994.63 614.859   2
  -1  -5 -15 4688.63 623.325   7
  -1  -5 -16 5452.58 712.232   2
  -1  -5 -16 5917.19 704.188   7
  -1  -5 -17 29565.0 1661.84   2
  -1  -5 -17 33299.2 1761.84   7
  -1  -5 -18 22193.8 1466.88   2
  -1  -5 -18 20543.5 1443.13   7
  -1  -5 -19 7088.87 883.021   2
  -1  -5 -19 7795.10 950.060   7
  -1  -5 -20-302.986 379.217   2
  -1  -5 -20-20.7373 402.703   7
  -1  -5 -21 5409.21 826.624   2
  -1  -5 -21 3905.71 774.923   7
   1   6 -17 12187.5 1261.02   2
   1   6 -16 3352.19 707.881   7
   1   6 -16 3695.19 708.177   2
   1   6 -15 161.039 314.744   7
   1   6 -15-122.211 435.799   2
   1   6 -14 7257.47 922.215   7
   1   6 -14 7694.60 901.715   2
   1   6 -13 15715.3 1231.24   2
   1   6 -13 15884.5 1303.56   7
   1   6 -12 33503.6 1745.25   2
  -1  -6  12 30562.3 1442.25   3
   1   6 -12 32539.2 1806.54   7
   1   6 -11 6437.03 745.498   2
  -1  -6  11 5578.12 601.107   3
   1   6 -11 6007.21 747.563   7
   1   6 -10 1295.65 392.524   2
  -1  -6  10 1482.08 333.858   3
   1   6 -10 1094.40 389.942   7
  -1  -6   9 54538.9 1856.68   3
   1   6  -9 59016.8 2144.40   2
   1   6  -9 57541.9 2205.38   7
  -1  -6   8 57977.4 1866.96   3
   1   6  -8 60008.9 2087.75   2
   1   6  -8 60235.8 2187.53   7
   1   6  -7 22071.3 1153.91   2
  -1  -6   7 20828.9 1007.66   3
   1   6  -7 22320.5 1210.52   7
  -1  -6   6 1405.04 277.828   3
   1   6  -6 1103.53 313.702   7
   1   6  -6 1899.90 348.958   2
   1   6  -5 20697.1 1047.32   2
  -1  -6   5 23149.0 983.407   3
   1   6  -5 21025.6 1086.09   7
   1   6  -4 47689.3 1596.02   2
  -1  -6   4 44326.6 1424.34   3
   1   6  -3 47411.1 1554.02   2
  -1  -6   3 48838.4 1444.80   3
  -1  -6   2 78918.1 1973.17   3
   1   6  -2 80479.6 2019.07   8
  -1  -6   1 6433.60 443.176   3
   1   6  -1 6560.08 473.020   8
  -1  -6   0 129566. 2664.46   3
   1   6   0 125380. 2699.39   8
   1   6   1 160813. 2607.48   4
   1   6   1 158794. 3217.34   8
   1   6   2 114505. 2482.13   8
  -1  -6  -3 2148.22 165.990   4
   1   6   3 2275.28 279.574   8
  -1  -6  -3 1998.11 222.449   6
   1   6   4 38144.3 1206.88   8
  -1  -6  -4 39527.6 1134.55   6
   1   6   5 87859.3 2142.42   8
  -1  -6  -5 89745.8 2019.97   6
   1   6   6 181752. 3718.14   8
   1   6   7 80161.4 2113.33   8
   1   6   8 2125.64 328.264   8
   1   6   9 49734.8 1657.43   8
  -1  -6 -10 78158.9 1697.08   1
   1   6  10 71714.8 2172.94   8
  -1  -6 -10 76258.9 2200.25   7
  -1  -6 -11 54597.9 1254.57   1
  -1  -6 -11 53005.1 1821.98   7
  -1  -6 -12 3408.90 482.006   2
  -1  -6 -12 4456.73 536.720   7
  -1  -6 -13 5682.53 630.078   2
  -1  -6 -13 5250.12 594.501   7
  -1  -6 -14 18404.6 1170.93   2
  -1  -6 -14 20089.6 1201.70   7
  -1  -6 -15 50748.4 2084.31   2
  -1  -6 -15 54582.6 2161.76   7
  -1  -6 -16 33538.6 1712.55   2
  -1  -6 -16 36252.8 1767.94   7
  -1  -6 -17 1003.46 392.656   2
  -1  -6 -17 1775.98 503.511   7
  -1  -6 -18 4654.51 711.280   2
  -1  -6 -18 4154.65 685.275   7
  -1  -6 -19 16543.2 1319.78   2
  -1  -6 -19 16616.9 1343.12   7
  -1  -6 -20 9021.16 1011.74   2
  -1  -6 -20 8991.06 1031.71   7
  -1  -6 -21 2148.15 544.127   2
  -1  -6 -21 1317.70 489.587   7
  -1  -6 -22-567.115 490.510   7
   1   7 -16 16900.7 1482.29   2
   1   7 -16 18933.5 1609.52   7
   1   7 -15 10315.5 1116.34   2
   1   7 -15 9881.12 1138.19   7
   1   7 -14 4632.80 776.542   2
   1   7 -14 3176.41 677.534   7
   1   7 -13 70.2250 300.864   2
   1   7 -13-428.081 404.510   7
   1   7 -12 6363.31 818.167   7
   1   7 -12 6833.76 808.056   2
   1   7 -11 37938.4 1876.30   2
  -1  -7  11 33904.2 1509.34   3
   1   7 -11 35698.4 1882.67   7
   1   7 -10 44888.0 2008.01   2
  -1  -7  10 44798.9 1731.18   3
   1   7 -10 48864.3 2120.27   7
   1   7  -9 7272.28 757.413   2
  -1  -7   9 6081.49 591.769   3
   1   7  -9 6711.10 757.564   7
   1   7  -8 5830.89 650.698   2
  -1  -7   8 5645.24 559.998   3
   1   7  -8 4183.48 582.516   7
   1   7  -7 42264.4 1736.78   2
  -1  -7   7 41782.2 1537.02   3
  -1  -7   6 48036.9 1624.63   3
   1   7  -6 49342.6 1827.18   2
  -1  -7   5 42627.0 1478.37   3
   1   7  -5 44508.9 1660.77   2
   1   7  -4 181.543 213.759   2
  -1  -7   4 134.012 140.983   3
  -1  -7   3 18096.3 851.063   3
   1   7  -3 18739.5 920.219   8
  -1  -7   2 43799.8 1377.82   3
   1   7  -2 42818.2 1439.98   8
  -1  -7   1 99756.4 2326.37   3
   1   7  -1 97956.6 2402.09   8
   1   7   0 122997. 2772.74   8
   1   7   1 11591.8 327.258   4
   1   7   1 11681.5 652.120   8
   1   7   2 23625.7 939.324   8
   1   7   3 101193. 2369.11   8
  -1  -7  -3 100705. 2249.26   6
   1   7   4 53124.5 1540.57   8
  -1  -7  -4 50012.2 1404.65   6
   1   7   5 16557.9 794.900   8
  -1  -7  -5 14994.7 700.661   6
   1   7   6 15119.3 797.109   8
   1   7   7 41331.9 1432.50   8
   1   7   8 158342. 3526.91   8
   1   7   9 37386.6 1431.99   8
   1   7  10 1264.10 303.213   8
  -1  -7 -11 38963.2 1141.75   1
   1   7  11 37118.7 1526.29   8
  -1  -7 -11 39255.4 1557.75   7
  -1  -7 -12 14790.3 600.392   1
  -1  -7 -12 13933.8 944.278   7
  -1  -7 -13 4859.10 594.146   2
  -1  -7 -13 6004.14 640.797   7
  -1  -7 -14 12432.4 956.819   2
  -1  -7 -14 11446.9 921.313   7
  -1  -7 -15 688.807 301.766   2
  -1  -7 -15 57.7067 309.952   7
  -1  -7 -16 18043.7 1243.87   2
  -1  -7 -16 17201.5 1219.79   7
  -1  -7 -17 35094.8 1820.80   2
  -1  -7 -17 38237.3 1903.92   7
  -1  -7 -18 21496.4 1458.24   2
  -1  -7 -18 24841.6 1570.47   7
  -1  -7 -19 3955.08 680.996   2
  -1  -7 -19 4945.75 781.281   7
  -1  -7 -20 2147.17 584.888   2
  -1  -7 -20 2375.31 600.256   7
  -1  -7 -21 8349.11 1009.13   2
  -1  -7 -21 8576.89 1061.66   7
  -1  -7 -22 4200.36 727.729   2
  -1  -7 -22 4193.25 796.633   7
   1   8 -16 503.753 390.155   2
   1   8 -15 3820.41 748.687   2
   1   8 -14 17435.0 1449.95   2
   1   8 -13 9076.29 1032.85   2
   1   8 -12 8965.56 987.821   2
  -1  -8  11 744.046 262.994   3
   1   8 -11 297.511 339.281   2
   1   8 -10 8824.78 899.002   2
  -1  -8  10 8466.69 738.902   3
   1   8  -9 21537.6 1342.82   2
  -1  -8   9 22602.0 1197.43   3
  -1  -8   8 35971.5 1487.31   3
   1   8  -8 35160.8 1706.70   2
  -1  -8   7 333.038 235.822   3
   1   8  -7 627.929 293.947   2
   1   8  -6 3144.08 494.297   2
  -1  -8   6 3031.13 417.132   3
   1   8  -5 50039.3 1875.87   2
  -1  -8   5 50587.6 1682.73   3
  -1  -8   4 57332.8 1773.58   3
   1   8  -4 57516.8 1899.29   8
  -1  -8   3 43124.8 1470.66   3
   1   8  -3 45984.1 1609.98   8
  -1  -8   2 12949.4 731.910   3
   1   8  -2 13024.7 791.833   8
  -1  -8   1 9509.53 612.233   3
   1   8  -1 9699.31 664.664   8
   1   8   0 66243.3 1897.85   8
   1   8   1 120791. 2089.60   4
   1   8   1 123691. 2835.16   8
   1   8   2 30201.4 1164.05   8
   1   8   3 91.1159 153.737   8
   1   8   4 39234.1 1351.65   8
  -1  -8  -4 39564.6 1240.70   6
   1   8   5 154448. 3370.09   8
  -1  -8  -5 152207. 3170.79   6
   1   8   6 114821. 2767.14   8
   1   8   7 5282.88 511.914   8
   1   8   8 584.462 249.935   8
   1   8   9 84039.4 2377.24   8
   1   8  10 84673.6 2451.46   8
   1   8  11 17150.5 1030.22   8
  -1  -8 -12 1745.51 266.767   1
   1   8  12 1513.59 353.469   8
  -1  -8 -12 1294.86 338.403   7
  -1  -8 -13 14053.6 1000.54   7
  -1  -8 -14 22504.5 1330.99   2
  -1  -8 -14 25575.7 1401.17   7
  -1  -8 -15 46458.0 2005.25   2
  -1  -8 -15 50060.9 2090.35   7
  -1  -8 -16 7343.10 812.228   2
  -1  -8 -16 7550.40 829.579   7
  -1  -8 -17 638.070 346.795   2
  -1  -8 -17 351.817 336.016   7
  -1  -8 -18 5038.64 718.866   2
  -1  -8 -18 5499.07 787.448   7
  -1  -8 -19 36637.3 1995.93   2
  -1  -8 -19 36296.6 2005.53   7
  -1  -8 -20 23216.0 1614.11   2
  -1  -8 -20 22919.2 1671.38   7
  -1  -8 -21 1852.48 571.476   2
  -1  -8 -21 2642.62 681.273   7
  -1  -8 -22 211.945 416.545   2
  -1  -8 -22 1329.65 579.090   7
   1   9 -15 10010.3 1197.21   2
   1   9 -14 996.677 447.299   2
   1   9 -13 1531.34 532.133   2
   1   9 -12 15696.9 1355.08   2
   1   9 -11 20673.1 1501.68   2
   1   9 -10 10132.7 1008.41   2
  -1  -9  10 8355.74 760.934   3
   1   9  -9 672.797 340.774   2
  -1  -9   9 225.020 195.844   3
   1   9  -8 11303.5 991.530   2
  -1  -9   8 11409.3 843.147   3
  -1  -9   7 28023.9 1311.95   3
   1   9  -7 29291.8 1551.35   2
  -1  -9   6 54554.9 1867.17   3
   1   9  -6 54048.7 2123.80   2
  -1  -9   5 2115.47 370.981   3
   1   9  -5 2278.32 405.829   8
  -1  -9   4 5356.43 524.077   3
   1   9  -4 5975.26 616.619   8
  -1  -9   3 42119.3 1501.55   3
   1   9  -3 42367.7 1631.89   8
   1   9  -2 91905.9 2548.05   8
   1   9  -1 93719.0 2539.49   8
   1   9   0 15292.7 454.914   4
   1   9   0 14447.5 847.959   8
   1   9   1 10896.5 355.528   4
   1   9   1 11122.7 726.865   8
   1   9   2 68699.9 2003.03   8
   1   9   3 81425.2 2212.98   8
   1   9   4 67609.0 1976.69   8
  -1  -9  -4 67533.1 1816.92   6
   1   9   5 196.961 182.401   8
  -1  -9  -5 308.325 172.821   6
   1   9   6 21234.4 1027.28   8
  -1  -9  -6 21777.7 927.747   6
   1   9   7 56632.0 1836.80   8
   1   9   8 79689.2 2321.25   8
   1   9   9 12706.6 854.800   8
   1   9  10 1457.32 365.836   8
   1   9  11 25606.7 1287.43   8
   1   9  12 50173.0 1925.75   8
   1   9  13 22294.1 1252.50   8
  -1  -9 -13 21450.8 1275.39   7
  -1  -9 -14 299.789 297.828   7
  -1  -9 -15 17248.5 1201.77   2
  -1  -9 -15 18493.0 1250.21   7
  -1  -9 -16 14913.2 1143.87   2
  -1  -9 -16 14487.7 1152.58   7
  -1  -9 -17 20890.1 1403.49   2
  -1  -9 -17 21265.0 1446.76   7
  -1  -9 -18 14127.1 1196.49   2
  -1  -9 -18 15724.9 1286.37   7
  -1  -9 -19-43.9300 352.056   2
  -1  -9 -19 688.573 414.230   7
  -1  -9 -20 6331.83 900.985   2
  -1  -9 -20 5994.38 890.540   7
  -1  -9 -21 18966.7 1528.00   2
  -1  -9 -21 15626.4 1420.20   7
  -1  -9 -22 9715.33 1132.77   2
  -1  -9 -22 9468.55 1138.07   7
   1  10 -14 25735.1 1867.48   2
   1  10 -13 12906.3 1317.81   2
   1  10 -12 1197.15 459.470   2
   1  10 -11 3098.42 648.403   2
   1  10 -10 23349.9 1594.84   2
   1  10  -9 5875.69 786.817   2
  -1 -10   9 5689.93 645.217   3
  -1 -10   8 6945.82 685.179   3
   1  10  -8 7064.66 822.411   2
  -1 -10   7 124.087 215.744   3
   1  10  -7 31.0449 260.876   8
  -1 -10   6 12561.7 872.561   3
   1  10  -6 12800.3 979.887   8
  -1 -10   5 48638.3 1769.68   3
   1  10  -5 48943.7 1948.28   8
  -1 -10   4 59804.6 1960.65   3
   1  10  -4 57970.1 2105.87   8
   1  10  -3 24333.8 1269.06   8
   1  10  -2-12.7850 237.385   8
   1  10  -1 26501.6 1246.81   8
   1  10   0 45690.8 993.368   4
   1  10   0 47343.0 1684.15   8
   1  10   1 92952.5 1718.12   4
   1  10   1 96030.0 2576.16   8
   1  10   2 22529.6 1103.45   8
   1  10   3 38146.9 1468.70   8
   1  10   4 105840. 2748.42   8
  -1 -10  -4 105769. 2529.72   6
   1  10   5 86063.7 2415.78   8
  -1 -10  -5 87977.4 2221.26   6
   1  10   6 73936.1 2214.57   8
  -1 -10  -6 74591.7 2002.26   6
   1  10   7 3530.96 437.860   8
   1  10   8 28172.5 1291.20   8
   1  10   9 15433.1 962.839   8
   1  10  10 29478.1 1387.11   8
   1  10  11 2403.68 440.411   8
   1  10  12 6090.25 665.370   8
  -1 -10 -13 53773.3 1701.25   1
   1  10  13 53176.6 2064.31   8
  -1 -10 -13 53762.4 2118.80   7
   1  10  14 30909.9 1582.76   8
  -1 -10 -14 36009.5 1731.37   7
  -1 -10 -15 21873.4 1388.78   7
  -1 -10 -16 936.874 373.817   2
  -1 -10 -16 1005.42 396.355   7
  -1 -10 -17 7644.07 877.385   2
  -1 -10 -17 8950.11 955.077   7
  -1 -10 -18 9200.50 989.080   2
  -1 -10 -18 9061.75 989.078   7
  -1 -10 -19 15841.2 1330.30   2
  -1 -10 -19 15138.9 1320.98   7
  -1 -10 -20 7063.05 904.854   2
  -1 -10 -20 6361.86 909.822   7
  -1 -10 -21 988.716 460.127   2
  -1 -10 -21 1875.27 609.426   7
  -1 -10 -22 5177.35 910.521   2
  -1 -10 -22 7642.04 1052.88   7
   1  11 -12 22037.1 1662.91   8
   1  11 -11 3575.42 692.579   8
   1  11 -10 722.922 388.519   8
  -1 -11   9 5702.92 672.019   3
   1  11  -9 6805.23 852.255   8
  -1 -11   8 15009.8 1026.38   3
   1  11  -8 14882.1 1190.58   8
   1  11  -7 20891.4 1371.39   8
   1  11  -6 51094.1 2137.86   8
   1  11  -5 1113.71 395.132   8
   1  11  -4 26225.5 1416.51   8
   1  11  -3 77361.1 2533.56   8
   1  11  -2 73913.1 2430.26   8
   1  11  -1 3142.29 469.023   8
   1  11   0 5354.84 261.202   4
   1  11   0 6107.73 616.134   8
   1  11   1 73805.0 1426.71   4
   1  11   1 74711.5 2319.01   8
   1  11   2 102669. 2823.57   8
   1  11   3 45317.1 1700.18   8
   1  11   4 11054.8 793.563   8
  -1 -11  -4 10324.6 680.677   6
   1  11   5 10632.3 785.472   8
  -1 -11  -5 10141.3 665.100   6
   1  11   6 59388.6 2020.81   8
  -1 -11  -6 63433.7 1836.57   6
   1  11   7 60763.7 2042.12   8
   1  11   8 23609.6 1222.51   8
   1  11   9 735.641 280.966   8
   1  11  10 12342.8 912.750   8
   1  11  11 53060.6 2004.44   8
   1  11  12 43112.1 1829.29   8
   1  11  13 13551.0 1019.24   8
   1  11  14-69.6090 304.855   8
  -1 -11 -14 359.270 365.726   7
   1  11  15 35605.4 1766.66   8
  -1 -11 -15 34390.6 1799.44   7
  -1 -11 -16 34252.9 1840.53   7
  -1 -11 -17 6885.08 870.434   2
  -1 -11 -17 6611.79 847.067   7
  -1 -11 -18-426.990 460.826   2
  -1 -11 -18 582.393 430.367   7
  -1 -11 -19 3819.60 693.652   2
  -1 -11 -19 2050.96 523.173   7
  -1 -11 -20 5650.46 845.661   2
  -1 -11 -20 4494.72 760.713   7
  -1 -11 -21 7310.65 971.323   2
  -1 -11 -21 7829.71 1012.52   7
  -1 -11 -22 3096.26 720.368   2
  -1 -11 -22 5400.94 925.879   7
   1  12 -11 3225.09 692.065   8
   1  12 -10 22434.0 1624.65   8
   1  12  -9 6725.80 893.899   8
   1  12  -8 870.566 428.598   8
   1  12  -7 3383.62 605.971   8
   1  12  -6 27824.0 1615.89   8
   1  12  -5 28565.5 1604.16   8
   1  12  -4 45359.5 1991.39   8
   1  12  -3 1411.10 383.004   8
   1  12  -2 8217.08 785.525   8
   1  12  -1 48988.5 1933.94   8
   1  12   0 29819.4 1443.80   8
   1  12   1 703.420 297.674   8
   1  12   2 4439.17 561.906   8
   1  12   3 27420.5 1346.91   8
   1  12   4 72159.8 2316.64   8
  -1 -12  -4 70025.7 2053.11   6
   1  12   5 51419.4 1908.63   8
  -1 -12  -5 52361.2 1679.76   6
   1  12   6 16604.9 1041.00   8
  -1 -12  -6 17220.6 908.978   6
   1  12   7 7077.59 705.821   8
   1  12   8 45269.1 1808.78   8
   1  12   9 25215.8 1326.16   8
   1  12  10 15145.5 1035.57   8
   1  12  11 37.7048 241.738   8
   1  12  12 12593.6 971.291   8
   1  12  13 39617.5 1839.95   8
   1  12  14 47934.0 2074.26   8
   1  12  15 7154.54 824.988   8
  -1 -12 -15 8813.52 916.290   7
  -1 -12 -16 543.639 413.152   7
  -1 -12 -17 20876.7 1509.25   7
  -1 -12 -18 22797.5 1575.61   2
  -1 -12 -18 21592.1 1573.57   7
  -1 -12 -19 7847.01 990.600   2
  -1 -12 -19 6700.73 905.698   7
  -1 -12 -20-433.805 461.266   2
  -1 -12 -20-255.528 447.498   7
  -1 -12 -21 2368.28 617.474   2
  -1 -12 -21 3177.28 749.049   7
   1  13 -10 358.261 421.005   8
   1  13  -9 7241.85 981.507   8
   1  13  -8 38799.4 2127.52   8
   1  13  -7 9054.15 1009.39   8
   1  13  -6 2329.43 537.755   8
   1  13  -5 377.898 320.885   8
   1  13  -4 17121.0 1257.76   8
   1  13  -3 20917.0 1341.78   8
   1  13  -2 44378.2 1948.94   8
   1  13  -1 712.195 320.045   8
   1  13   0 15968.6 1109.75   8
   1  13   1 41731.8 1808.55   8
   1  13   2 13365.1 994.856   8
   1  13   3 2769.56 482.805   8
  -1 -13  -3 2724.13 376.559   6
   1  13   4-4.00532 239.883   8
  -1 -13  -4 230.597 178.911   6
   1  13   5 3750.40 539.022   8
  -1 -13  -5 4347.89 472.314   6
   1  13   6 62725.8 2246.38   8
  -1 -13  -6 66098.7 1992.81   6
   1  13   7 53569.5 2034.24   8
  -1 -13  -7 52376.0 1751.45   6
   1  13   8 15048.5 1051.00   8
   1  13   9 7718.47 766.467   8
   1  13  10 25045.1 1401.53   8
   1  13  11 51343.3 2094.31   8
   1  13  12 31364.6 1614.27   8
   1  13  13 327.931 297.232   8
   1  13  14 5659.89 719.878   8
   1  13  15 20020.2 1369.39   8
  -1 -13 -15 21949.5 1489.09   7
   1  13  16 20361.2 1399.86   8
  -1 -13 -16 20624.3 1468.74   7
  -1 -13 -17 5636.24 830.956   7
  -1 -13 -18 333.592 425.170   2
  -1 -13 -18 431.993 423.828   7
  -1 -13 -19 9141.77 1069.61   2
  -1 -13 -19 8480.76 1076.63   7
  -1 -13 -20 10123.2 1126.56   2
  -1 -13 -20 11452.7 1230.48   7
  -1 -13 -21 3634.02 757.348   2
  -1 -13 -21 4951.84 881.733   7
   1  14  -9 12232.4 1251.85   8
   1  14  -8-740.863 493.951   8
   1  14  -7 14139.2 1300.18   8
   1  14  -6 29074.0 1812.59   8
   1  14  -5 7521.07 911.680   8
   1  14  -4 1954.66 512.056   8
   1  14  -3 611.805 336.743   8
   1  14  -2 16688.6 1217.46   8
   1  14  -1 32498.5 1697.17   8
   1  14   0 48029.0 2077.44   8
   1  14   1 1675.30 429.322   8
   1  14   2 10888.6 928.546   8
   1  14   3 45096.7 1927.57   8
  -1 -14  -3 42501.3 1624.12   6
   1  14   4 22084.9 1298.90   8
  -1 -14  -4 21066.5 1078.30   6
   1  14   5 3060.29 498.221   8
  -1 -14  -5 2858.71 418.292   6
   1  14   6 133.880 270.468   8
  -1 -14  -6 38.2291 182.360   6
   1  14   7 9806.20 874.895   8
  -1 -14  -7 9969.63 735.835   6
   1  14   8 56083.1 2178.19   8
   1  14   9 50108.6 2076.92   8
   1  14  10 8466.35 846.306   8
   1  14  11 7459.39 807.935   8
   1  14  12 27799.4 1562.56   8
   1  14  13 12491.4 1069.31   8
   1  14  14 9325.87 926.724   8
   1  14  15 410.137 307.634   8
   1  14  16 1906.47 548.540   8
  -1 -14 -16 1716.91 568.647   7
   1  14  17 11150.2 1114.18   8
  -1 -14 -17 11437.5 1160.79   7
  -1 -14 -18 25363.2 1763.73   7
  -1 -14 -19 5674.31 870.308   2
  -1 -14 -19 7779.35 1066.23   7
  -1 -14 -20 421.743 420.958   2
  -1 -14 -20 563.398 404.858   7
  -1 -14 -21 3574.22 773.643   2
   1  15  -8 31134.5 2059.58   8
   1  15  -7 18585.3 1538.52   8
   1  15  -6 355.252 397.844   8
   1  15  -5 7850.73 962.110   8
   1  15  -4 23523.5 1605.43   8
   1  15  -3 12817.9 1148.43   8
   1  15  -2 6876.84 848.825   8
   1  15  -1-11.8031 394.157   8
   1  15   0 20675.2 1400.11   8
   1  15   1 48566.4 2152.56   8
   1  15   2 50476.0 2177.77   8
   1  15   3 487.934 392.853   8
  -1 -15  -3 240.129 212.407   6
   1  15   4 33027.1 1699.01   8
  -1 -15  -4 33885.1 1447.73   6
   1  15   5 37809.7 1803.67   8
  -1 -15  -5 36457.3 1496.76   6
   1  15   6 20053.7 1298.13   8
  -1 -15  -6 21129.3 1105.31   6
   1  15   7 1543.75 441.872   8
  -1 -15  -7 1855.69 358.774   6
   1  15   8-635.343 408.167   8
   1  15   9 15851.5 1173.57   8
   1  15  10 56677.5 2317.04   8
   1  15  11 36467.0 1852.27   8
   1  15  12 4320.81 657.623   8
   1  15  13 5079.24 733.394   8
   1  15  14 17006.1 1290.65   8
   1  15  15 17307.2 1326.66   8
   1  15  16 14213.5 1230.56   8
  -1 -15 -16 16983.7 1416.24   7
   1  15  17 1877.09 576.561   8
  -1 -15 -17 2716.24 665.266   7
  -1 -15 -18 4741.03 848.090   7
  -1 -15 -19 22076.8 1725.25   7
  -1 -15 -20 11978.8 1260.29   2
  -1 -15 -20 10726.8 1237.57   7
  -1 -15 -21 1919.68 620.647   2
   1  16  -6 30170.2 1981.19   8
   1  16  -5 10979.7 1160.85   8
   1  16  -4-250.069 463.763   8
   1  16  -3 9307.02 1030.62   8
   1  16  -2 29230.5 1797.95   8
   1  16  -1 14666.5 1230.43   8
   1  16   0 4670.01 716.557   8
   1  16   1 53.0359 398.872   8
   1  16   2 19026.2 1364.37   8
   1  16   3 46465.2 2133.69   8
   1  16   4 22327.8 1447.33   8
   1  16   5-85.7826 354.373   8
  -1 -16  -5 260.085 238.562   6
   1  16   6 11693.7 1031.22   8
  -1 -16  -6 14458.8 918.840   6
   1  16   7 34297.2 1797.38   8
   1  16   8 27835.3 1610.00   8
   1  16   9 7636.33 861.064   8
   1  16  10 897.938 368.841   8
   1  16  11 6332.96 810.978   8
   1  16  12 37896.4 1955.92   8
   1  16  13 25959.2 1630.51   8
   1  16  14 762.396 420.871   8
   1  16  15 1296.88 402.615   8
   1  16  16 9700.15 1036.97   8
   1  16  17 14983.5 1303.08   8
  -1 -16 -17 15825.6 1455.32   7
   1  16  18 9816.36 1098.59   8
  -1 -16 -18 13852.1 1376.90   7
  -1 -16 -19 291.180 400.555   7
  -1 -16 -20 1911.16 629.556   2
   1  17  -5 9616.35 1151.16   8
   1  17  -4 29387.3 1966.71   8
   1  17  -3 12801.0 1269.18   8
   1  17  -2-318.749 420.981   8
   1  17  -1 7110.62 943.992   8
   1  17   0 14428.4 1288.31   8
   1  17   1 13245.3 1202.88   8
   1  17   2 11786.5 1119.63   8
   1  17   3 416.496 420.144   8
   1  17   4 20487.2 1433.23   8
   1  17   5 33037.6 1837.12   8
   1  17   6 22788.8 1522.67   8
   1  17   7 316.139 338.216   8
   1  17   8 8156.69 918.260   8
   1  17   9 8422.63 922.571   8
   1  17  10 16642.6 1313.03   8
   1  17  11 10758.3 1078.84   8
   1  17  12 305.442 338.991   8
   1  17  13 7803.43 963.866   8
   1  17  14 20460.0 1485.00   8
   1  17  15 13475.0 1244.92   8
   1  17  16 1348.03 520.453   8
   1  17  17 2004.26 577.620   8
  -1 -17 -17 2794.00 734.184   7
   1  17  18 5623.08 856.166   8
  -1 -17 -18 5194.26 922.760   7
   1  17  19 8578.41 1064.56   8
   1  18  -3 9486.41 1148.36   8
   1  18  -2 23282.2 1755.72   8
   1  18  -1 6657.43 952.846   8
   1  18   0 558.236 431.073   8
   1  18   1 7561.70 990.798   8
   1  18   2 18884.6 1467.62   8
   1  18   3 19542.5 1488.29   8
   1  18   4 6353.56 844.906   8
   1  18   5 1739.34 546.035   8
   1  18   6 24717.8 1637.31   8
   1  18   7 25021.2 1650.35   8
   1  18   8 14716.3 1259.71   8
   1  18   9 166.460 357.556   8
   1  18  10 2702.69 602.705   8
   1  18  11 10050.7 1062.69   8
   1  18  12 13872.7 1263.68   8
   1  18  13 10516.7 1108.99   8
   1  18  14 1901.08 548.855   8
   1  18  15 2172.51 599.891   8
   1  18  16 13420.4 1315.35   8
   1  18  17 8630.51 1055.25   8
  -1 -18 -17 11913.1 1308.66   7
   1  18  18 1202.35 512.076   8
   1  18  19-311.088 459.581   8
   1  19  -1 11258.5 1264.50   8
   1  19   0 22153.2 1734.20   8
   1  19   1 5962.57 921.600   8
   1  19   2-118.591 351.235   8
   1  19   3 7243.39 989.477   8
   1  19   4 19148.2 1506.02   8
   1  19   5 16475.2 1395.43   8
   1  19   6 8867.92 1028.92   8
   1  19   7 4.80791 344.533   8
   1  19   8 12393.4 1192.20   8
   1  19   9 21614.5 1587.02   8
   1  19  10 11576.7 1168.92   8
   1  19  11 543.288 412.580   8
   1  19  12 1393.16 494.610   8
   1  19  13 6539.10 906.989   8
   1  19  14 19810.5 1555.39   8
   1  19  15 11527.0 1261.43   8
   1  19  16 164.130 390.900   8
   1  19  17 5759.76 911.372   8
   1  20   2 18093.8 1570.15   8
   1  20   3 6267.57 962.743   8
   1  20   4 550.892 409.681   8
   1  20   5 2437.28 654.381   8
   1  20   6 11402.3 1250.79   8
   1  20   7 13929.2 1325.93   8
   1  20   8 7804.77 1031.19   8
   1  20   9 192.106 393.524   8
   1  20  10 11697.6 1231.76   8
   1  20  11 15566.5 1425.01   8
   1  20  12 10647.4 1170.20   8
   1  20  13 3030.55 696.796   8
   1  20  14 76.8721 375.879   8
   1  20  15 9915.16 1171.15   8
   1  20  16 14662.2 1421.74   8
   1  21   6 1103.33 509.807   8
   1  21   7 1230.41 478.082   8
   1  21   8 16542.8 1480.92   8
   1  21   9 27771.2 1936.03   8
   1  21  10 8818.06 1107.94   8
   1  21  11 178.382 421.415   8
   1  21  12 11341.0 1265.86   8
   1  21  13 15366.8 1459.85   8
  -2  21  10 8568.18 1065.01   8
  -2  21   9 13309.1 1303.16   8
  -2  21   8 6094.04 921.740   8
  -2  21   7-940.274 555.567   8
   2 -20 -14 443.809 519.187   1
   2 -20 -13 9715.92 1324.45   1
   2 -20 -12 14795.4 1589.12   1
  -2  20  11 8203.02 1015.24   8
  -2  20  10 2481.31 575.436   8
  -2  20   9 2247.74 572.377   8
  -2  20   8 7249.42 958.463   8
  -2  20   7 11638.6 1203.56   8
  -2  20   6 6120.19 899.499   8
  -2  20   5-315.308 409.453   8
  -2  20   4 2263.79 582.742   8
  -2  20   3 10198.9 1133.21   8
   2 -19 -14 14472.4 1534.95   1
   2 -19 -13 1923.27 656.754   1
   2 -19 -12 1847.53 734.961   1
  -2  19  12-53.0655 334.311   8
  -2  19  11 3325.15 647.033   8
  -2  19  10 13297.9 1219.07   8
  -2  19   9 10568.3 1078.66   8
  -2  19   8 921.982 420.533   8
  -2  19   7 3856.34 688.889   8
  -2  19   6 7145.04 922.205   8
  -2  19   5 12806.2 1222.30   8
  -2  19   4 5416.70 843.614   8
  -2  19   3 211.606 371.978   8
  -2  19   2 972.673 387.159   8
  -2  19   1 14032.9 1325.08   8
  -2  19   0 15593.4 1426.94   8
   2 -18 -15 852.941 526.134   7
   2 -18 -14 8113.63 1138.97   1
   2 -18 -13 14945.0 1449.47   1
  -2  18  13 11423.9 1099.76   8
   2 -18 -12 11358.5 1306.49   1
  -2  18  12 11877.6 1114.93   8
  -2  18  11 3120.30 580.320   8
  -2  18  10 87.1861 284.587   8
  -2  18   9 4914.24 722.294   8
  -2  18   8 21623.9 1482.70   8
  -2  18   7 19610.5 1425.24   8
  -2  18   6 6277.60 841.657   8
  -2  18   5 2419.14 546.464   8
  -2  18   4 15469.9 1284.59   8
  -2  18   3 20663.3 1509.08   8
  -2  18   2 13297.2 1226.14   8
  -2  18   1-298.302 421.231   8
  -2  18   0 2651.85 598.473   8
  -2  18  -1 15410.6 1399.23   8
  -2  18  -2 14982.2 1390.17   8
   2 -17 -17-813.027 532.821   7
   2 -17 -16 12460.2 1373.27   7
   2 -17 -15 15549.8 1458.14   7
   2 -17 -14 13197.7 1341.04   1
  -2  17  14 12391.2 1109.58   8
   2 -17 -13 3548.81 777.981   1
  -2  17  13 1671.55 468.592   8
   2 -17 -12 6111.57 957.234   1
  -2  17  12 6295.17 790.414   8
  -2  17  11 14799.2 1193.63   8
  -2  17  10 9361.60 946.236   8
  -2  17   9 5457.55 751.000   8
  -2  17   8 2063.91 504.544   8
  -2  17   7 6534.78 792.491   8
  -2  17   6 28902.0 1668.21   8
  -2  17   5 18691.9 1355.45   8
  -2  17   4 5509.13 768.405   8
  -2  17   3 6216.18 782.110   8
  -2  17   2 7289.28 872.562   8
  -2  17   1 19404.0 1443.06   8
  -2  17   0 13537.1 1225.30   8
  -2  17  -1 215.135 361.900   8
  -2  17  -2 2678.86 616.883   8
  -2  17  -3 16704.9 1440.25   8
  -2  17  -4 15514.0 1413.86   8
   2 -16 -18 9228.66 1192.25   7
   2 -16 -17 13674.5 1410.41   7
   2 -16 -16 5210.92 930.514   7
   2 -16 -15-179.214 397.546   7
   2 -16 -14 7147.01 983.909   1
  -2  16  14 6096.46 776.080   8
   2 -16 -14 8630.28 1072.63   7
   2 -16 -13 22107.2 1658.98   1
  -2  16  13 21258.5 1398.34   8
   2 -16 -12 25197.1 1779.08   1
  -2  16  12 23726.0 1468.77   8
  -2  16  11 642.685 336.284   8
  -2  16  10 5714.74 735.504   8
  -2  16   9 16923.5 1218.51   8
  -2  16   8 27921.3 1563.64   8
  -2  16   7 7260.34 787.490   8
  -2  16   6 101.234 298.470   8
  -2  16   5 14128.1 1114.28   8
  -2  16   4 43951.6 2031.19   8
  -2  16   3 25699.7 1544.13   8
  -2  16   2 3652.67 632.033   8
  -2  16   1 17.6830 341.554   8
  -2  16   0 6574.81 834.745   8
  -2  16  -1 28249.5 1750.71   8
  -2  16  -2 19630.7 1469.12   8
  -2  16  -3 615.937 417.870   8
  -2  16  -4 3184.62 703.051   8
  -2  16  -5 20740.1 1606.81   8
   2 -15 -18-466.941 524.983   7
   2 -15 -17 6794.21 992.102   7
   2 -15 -16 16752.5 1475.42   7
  -2  15  15 15846.9 1197.98   8
   2 -15 -15 14874.2 1339.33   7
   2 -15 -14 5401.19 821.549   1
  -2  15  14 5027.91 685.337   8
   2 -15 -14 5082.83 826.210   7
   2 -15 -13 1028.82 453.405   1
  -2  15  13 794.981 363.288   8
   2 -15 -12 10361.3 1084.81   1
  -2  15  12 8096.26 826.126   8
  -2  15  11 27369.3 1526.36   8
  -2  15  10 32432.9 1645.41   8
  -2  15   9 2516.02 483.613   8
  -2  15   8 2939.05 528.614   8
  -2  15   7 12837.3 994.907   8
  -2  15   6 24492.6 1399.96   8
  -2  15   5 14304.0 1064.17   8
  -2  15   4 3320.49 559.869   8
  -2  15   3 20794.6 1355.28   8
  -2  15   2 52391.5 2200.74   8
  -2  15   1 19396.5 1312.14   8
  -2  15   0 6248.14 758.790   8
  -2  15  -1 327.191 353.803   8
  -2  15  -2 4126.85 684.619   8
  -2  15  -3 19052.8 1408.79   8
  -2  15  -4 14591.6 1271.14   8
  -2  15  -5 144.426 428.782   8
  -2  15  -6 6192.43 899.080   8
  -2  15  -7 21070.0 1666.09   8
   2 -14 -19 14118.8 1448.58   7
   2 -14 -18 17743.8 1584.54   7
   2 -14 -17 3193.03 741.942   7
  -2  14  16 683.172 344.252   8
   2 -14 -16 986.943 520.100   7
  -2  14  15 3096.50 552.189   8
   2 -14 -15 3017.37 675.712   7
   2 -14 -14 14154.5 1190.71   1
  -2  14  14 13975.9 1061.42   8
   2 -14 -13 23383.7 1533.99   1
  -2  14  13 20889.6 1306.79   8
   2 -14 -13 23598.8 1605.68   7
  -2  14  12 20469.0 1253.87   8
   2 -14 -12 19895.4 1432.75   1
  -2  14  11 456.984 328.002   8
  -2  14  10 17857.5 1157.50   8
  -2  14   9 35768.4 1655.84   8
  -2  14   8 39537.5 1732.27   8
  -2  14   7 2715.88 468.554   8
  -2  14   6 10733.5 688.091   4
  -2  14   6 9519.74 833.665   8
  -2  14   5 39178.6 1377.62   4
  -2  14   5 40089.6 1746.85   8
  -2  14   4 52609.2 1610.60   4
  -2  14   4 48896.5 2002.37   8
  -2  14   3 13316.0 1006.90   8
  -2  14   2-136.668 256.589   8
  -2  14   1 27899.5 1497.24   8
  -2  14   0 30723.5 1598.38   8
  -2  14  -1 18040.0 1252.81   8
  -2  14  -2 3918.71 624.228   8
  -2  14  -3 866.861 410.045   8
  -2  14  -4 3464.62 651.639   8
  -2  14  -5 26672.8 1698.73   8
  -2  14  -6 25319.1 1709.34   8
  -2  14  -7 499.927 390.010   8
  -2  14  -8 5009.62 859.890   8
   2 -13 -19 3631.44 771.092   7
   2 -13 -18 1991.07 665.339   7
   2 -13 -17 13582.3 1311.34   7
   2 -13 -16 18948.0 1510.13   7
  -2  13  15 5850.51 701.326   8
   2 -13 -15 5988.66 847.712   7
   2 -13 -14 1025.71 423.924   1
  -2  13  14 364.676 278.009   8
   2 -13 -14 365.221 350.412   7
   2 -13 -13 9962.59 984.112   1
  -2  13  13 10172.3 877.377   8
   2 -13 -13 10689.5 1036.38   7
  -2  13  12 32568.4 1547.00   8
   2 -13 -12 31500.1 1755.94   1
  -2  13  11 24571.4 1340.23   8
   2 -13 -11 26848.8 1590.50   1
  -2  13  10 14765.2 1002.05   8
  -2  13   9 5993.04 644.036   8
  -2  13   8 36039.0 1576.67   8
  -2  13   7 30814.5 1435.16   8
  -2  13   6 41858.0 1416.10   4
  -2  13   6 41305.5 1698.85   8
  -2  13   5 7141.35 554.971   4
  -2  13   5 7293.49 695.032   8
  -2  13   4 21873.1 960.714   4
  -2  13   4 22535.7 1228.95   8
  -2  13   3 33299.8 1210.47   4
  -2  13   3 34115.0 1551.04   8
  -2  13   2 27060.3 1071.21   4
  -2  13   2 26283.2 1369.87   8
  -2  13   1 7151.99 542.756   4
  -2  13   1 9335.81 822.417   8
  -2  13   0 2387.89 472.543   8
  -2  13  -1 20919.4 1286.80   8
  -2  13  -2 28613.3 1557.06   8
  -2  13  -3 14650.2 1133.25   8
  -2  13  -4 6146.65 767.717   8
  -2  13  -5 667.739 403.721   8
  -2  13  -6 5738.11 788.397   8
  -2  13  -7 37884.8 2059.08   8
  -2  13  -8 16471.4 1386.49   8
  -2  13  -9 163.244 317.244   8
   2 -12 -20 5877.97 970.480   7
   2 -12 -19 7075.26 999.335   7
   2 -12 -18 10673.2 1196.91   7
   2 -12 -17 2883.44 702.594   7
   2 -12 -16 1166.64 493.547   7
  -2  12  15 24626.3 1390.33   8
   2 -12 -15 28322.3 1742.39   7
   2 -12 -14 51685.6 2131.52   1
   2 -12 -14 54829.7 2389.20   7
   2 -12 -13 19118.1 1268.40   1
  -2  12  13 16438.8 1085.25   8
   2 -12 -13 18362.3 1328.84   7
   2 -12 -12 3756.80 609.836   1
  -2  12  12 2999.50 459.342   8
   2 -12 -12 4001.77 638.009   7
  -2  12  11-12.2325 229.081   8
   2 -12 -11 800.989 394.852   1
  -2  12  10 28000.8 1364.12   8
  -2  12   9 40081.2 1629.09   8
  -2  12   8 14816.2 944.687   8
  -2  12   7 2008.25 394.972   8
  -2  12   6 34503.5 1250.14   4
  -2  12   6 35659.8 1494.75   8
  -2  12   5 58890.4 1710.67   4
  -2  12   5 59276.8 2002.82   8
  -2  12   4 98567.7 2384.32   4
  -2  12   4 99721.5 2782.86   8
  -2  12   3 16171.7 785.686   4
  -2  12   3 14905.3 960.518   8
  -2  12   2 3182.92 355.646   4
  -2  12   2 3153.44 486.555   8
  -2  12   1 30957.0 1159.46   4
  -2  12   1 31969.7 1461.64   8
  -2  12   0 42366.2 1746.49   8
  -2  12  -1 3271.50 511.242   8
  -2  12  -2 977.711 348.924   8
  -2  12  -3 17464.5 1182.33   8
  -2  12  -4 35261.2 1751.00   8
  -2  12  -5 22994.8 1436.56   8
  -2  12  -6 15524.6 1216.93   8
  -2  12  -7 237.315 398.657   8
  -2  12  -8 4113.12 738.075   8
  -2  12  -9 24754.2 1806.50   2
  -2  12  -9 25959.4 1740.32   8
  -2  12 -10 10762.0 1232.63   2
  -2  12 -10 10519.6 1155.99   8
  -2  12 -11-156.405 536.456   2
   2 -11 -20 5628.32 991.630   7
   2 -11 -19-118.552 459.316   7
   2 -11 -18 2672.22 659.029   7
   2 -11 -17 12183.7 1203.58   7
   2 -11 -16 32395.4 1921.90   7
   2 -11 -15 7533.01 907.986   7
   2 -11 -14 2355.85 454.659   1
  -2  11  14 2391.99 448.730   8
   2 -11 -14 2726.44 624.196   7
   2 -11 -13 28246.5 1490.39   1
  -2  11  13 25962.6 1337.00   8
   2 -11 -13 29338.2 1645.30   7
   2 -11 -12 52848.2 2089.01   1
  -2  11  12 49332.6 1873.03   8
   2 -11 -12 51843.2 2178.45   7
  -2  11  11 4866.55 554.210   8
   2 -11 -11 4922.50 646.341   1
  -2  11  10-204.741 257.553   8
   2 -11 -10 507.096 362.625   1
  -2  11   9 4429.18 507.820   8
  -2  11   8 53509.8 1826.10   8
  -2  11   7 60553.3 1949.26   8
  -2  11   6 18913.7 869.739   4
  -2  11   6 16956.9 951.402   8
  -2  11   5 80.6008 145.278   4
  -2  11   5 167.231 209.317   8
  -2  11   4 20353.9 881.980   4
  -2  11   4 20109.4 1049.79   8
  -2  11   3 40694.9 1320.09   4
  -2  11   3 42003.6 1573.74   8
  -2  11   2 109880. 2552.03   4
  -2  11   2 109246. 2910.96   8
   2 -11  -2 111819. 2229.75   6
  -2  11   1 56603.8 1923.24   8
   2 -11  -1 55657.5 1387.95   6
  -2  11   0 106.491 219.682   8
  -2  11  -1 62487.1 2141.55   8
  -2  11  -2 76000.9 2467.28   8
  -2  11  -3 20255.9 1217.11   8
  -2  11  -4 3891.09 586.831   8
  -2  11  -5 18682.8 1339.12   2
  -2  11  -5 17503.3 1206.21   8
  -2  11  -6 31290.2 1785.33   2
  -2  11  -6 27626.3 1580.54   8
  -2  11  -7 20730.5 1486.46   2
  -2  11  -8 9327.94 1051.36   2
  -2  11  -9 189.646 414.806   2
  -2  11 -10 2049.79 628.890   2
  -2  11 -11 18248.3 1605.06   2
  -2  11 -12 14080.3 1462.36   2
   2 -10 -21 963.146 506.440   7
   2 -10 -20 11812.5 1294.28   7
   2 -10 -19 5423.90 873.303   7
   2 -10 -18 5081.36 818.555   7
   2 -10 -17 77.8004 382.083   7
   2 -10 -16 12504.9 1000.31   2
   2 -10 -16 13606.7 1206.78   7
   2 -10 -15 22958.0 1513.58   7
   2 -10 -14 26020.0 1346.77   1
   2 -10 -14 26971.1 1614.14   7
   2 -10 -13 13484.1 959.517   1
  -2  10  13 11931.0 871.982   8
   2 -10 -13 13309.3 1088.88   7
   2 -10 -12 3305.68 501.296   1
  -2  10  12 3674.75 508.995   8
   2 -10 -12 3968.72 617.385   7
   2 -10 -11 14141.4 998.689   1
  -2  10  11 13365.8 874.283   8
   2 -10 -11 13255.8 1033.43   7
  -2  10  10 20812.3 1079.78   8
   2 -10 -10 25153.3 1338.09   1
  -2  10   9 16352.9 921.673   8
   2 -10  -9 17350.0 1145.11   1
  -2  10   8 9569.44 688.374   8
  -2  10   7 7391.19 593.604   8
  -2  10   6 80202.0 2048.59   4
  -2  10   6 77731.4 2187.22   8
  -2  10   5 104221. 2420.76   4
  -2  10   5 102606. 2620.73   8
  -2  10   4 66619.7 1772.92   4
  -2  10   4 68470.4 2002.19   8
  -2  10   3 4705.20 401.106   4
  -2  10   3 3823.59 432.964   8
  -2  10   2 51097.0 1512.25   4
  -2  10   2 51514.6 1724.59   8
   2 -10  -2 54909.9 1253.99   6
  -2  10   1 17732.8 953.550   8
   2 -10  -1 16829.6 619.636   6
  -2  10   0 86480.4 2463.76   8
  -2  10  -1 8083.82 688.167   8
  -2  10  -2 5163.13 570.172   8
  -2  10  -3 65974.5 2214.26   8
  -2  10  -4 61132.1 2312.14   2
  -2  10  -4 53949.6 2060.30   8
  -2  10  -5 7800.39 828.068   2
  -2  10  -6 473.018 317.552   2
  -2  10  -7 10988.2 1056.91   2
  -2  10  -8 13432.0 1194.23   2
  -2  10  -9 16606.5 1371.14   2
  -2  10 -10 10928.0 1176.14   2
  -2  10 -11 522.410 336.413   2
  -2  10 -12 7570.95 1050.06   2
  -2  10 -13 27713.2 2019.18   2
   2  -9 -21 13456.7 1411.27   7
   2  -9 -20 1130.75 511.342   7
   2  -9 -19 8024.43 1049.74   7
   2  -9 -18 18824.8 1502.15   7
   2  -9 -17 12170.0 997.573   2
   2  -9 -17 11631.3 1176.63   7
   2  -9 -16 19409.6 1198.04   2
   2  -9 -16 17359.4 1358.86   7
   2  -9 -15 9497.92 828.291   2
   2  -9 -15 10165.2 986.734   7
   2  -9 -14 28704.1 1627.62   7
   2  -9 -13 49226.7 1820.06   1
   2  -9 -13 48130.0 2077.19   7
   2  -9 -12 41473.4 1663.96   1
  -2   9  12 39267.8 1557.62   8
   2  -9 -12 42314.8 1874.52   7
   2  -9 -11 2189.62 419.921   1
  -2   9  11 1050.27 273.188   8
   2  -9 -11 1316.34 392.859   7
   2  -9 -10 7319.15 693.810   1
  -2   9  10 7192.93 602.387   8
   2  -9 -10 6692.97 682.132   7
  -2   9   9 30750.6 1258.67   8
   2  -9  -9 33174.4 1480.19   1
  -2   9   8 78767.9 2168.19   8
  -2   9   7 34458.7 1277.94   8
  -2   9   6 4960.84 433.457   4
  -2   9   6 5754.89 485.913   8
  -2   9   5 2276.60 292.589   4
  -2   9   5 2242.41 336.584   8
  -2   9   4 133352. 2848.13   4
  -2   9   4 134430. 3042.27   8
  -2   9   3 66752.0 1744.61   4
  -2   9   3 70956.7 1947.13   8
  -2   9   2 19716.0 823.499   4
  -2   9   2 19695.2 934.046   8
   2  -9  -2 19171.0 600.547   6
  -2   9   1 11777.6 730.627   8
   2  -9  -1 11432.7 461.658   6
  -2   9   0 25053.8 1112.00   8
  -2   9  -1 38778.0 1470.43   8
  -2   9  -2 80280.9 2502.51   2
  -2   9  -2 77385.5 2297.47   8
  -2   9  -3 15237.8 1020.47   2
  -2   9  -4 403.950 290.044   2
  -2   9  -5 52756.0 2131.26   2
  -2   9  -6 46553.1 2040.16   2
  -2   9  -7 2282.72 472.817   2
  -2   9  -8 3280.04 612.009   2
  -2   9  -9 5086.94 765.032   2
  -2   9 -10 13694.0 1246.91   2
  -2   9 -11 19382.2 1529.84   2
  -2   9 -12 9800.08 1131.04   2
  -2   9 -13-243.800 387.321   2
  -2   9 -14 3115.98 754.896   2
   2  -8 -21 7612.04 1090.30   7
   2  -8 -20 30036.4 2023.86   7
   2  -8 -19 20129.9 1606.15   7
   2  -8 -18 191.645 413.920   7
   2  -8 -17 4447.28 606.216   2
   2  -8 -17 5925.50 830.128   7
   2  -8 -16 14150.7 1009.08   2
   2  -8 -16 14669.9 1225.75   7
   2  -8 -15 25581.2 1336.64   2
   2  -8 -15 24187.0 1510.10   7
   2  -8 -14 20540.1 1146.92   2
   2  -8 -14 20804.9 1357.87   7
   2  -8 -13 1019.25 279.048   1
   2  -8 -13 859.530 352.306   7
   2  -8 -12 23047.7 1149.07   1
   2  -8 -12 23505.4 1341.71   7
   2  -8 -11 83579.2 2437.57   1
  -2   8  11 83207.6 2316.21   8
   2  -8 -11 83257.3 2646.76   7
   2  -8 -10 56678.4 1916.46   1
  -2   8  10 53431.1 1721.64   8
   2  -8 -10 54073.0 1993.28   7
   2  -8  -9 13216.2 875.542   1
  -2   8   9 12039.3 720.679   8
   2  -8  -9 11312.0 841.231   7
  -2   8   8 880.260 233.034   8
   2  -8  -8 853.935 253.353   1
  -2   8   7 28972.6 1114.32   8
  -2   8   6 118906. 2622.99   4
  -2   8   6 117390. 2687.98   8
  -2   8   5 54176.8 1510.11   4
  -2   8   5 55110.3 1584.11   8
  -2   8   4 3860.88 351.419   4
  -2   8   4 3866.80 376.699   8
  -2   8   3 822.649 181.869   4
  -2   8   3 1158.67 239.479   8
  -2   8   2 208790. 4131.11   8
   2  -8  -2 206936. 3524.53   6
  -2   8   1 95047.1 2357.73   8
   2  -8  -1 95646.3 1830.93   6
  -2   8   0 18865.5 903.597   8
  -2   8  -1 501.065 209.459   8
  -2   8  -2 17413.9 1008.98   2
  -2   8  -3 39609.3 1633.90   2
  -2   8  -4 94069.2 2790.08   2
  -2   8  -5 20711.8 1230.48   2
  -2   8  -6 2393.08 474.290   2
  -2   8  -7 56228.3 2244.91   2
  -2   8  -8 67904.4 2574.89   2
  -2   8  -9 13030.4 1122.88   2
  -2   8 -10 3188.55 590.258   2
  -2   8 -11 1184.31 449.364   2
  -2   8 -12 15506.0 1351.03   2
  -2   8 -13 14069.3 1318.44   2
  -2   8 -14 9812.48 1193.31   2
  -2   8 -15 14.2361 471.282   2
   2  -7 -21 4583.44 813.963   7
   2  -7 -20 583.370 417.937   7
   2  -7 -19 4928.22 843.665   7
   2  -7 -18 37068.2 2098.88   7
   2  -7 -17 30390.7 1550.71   2
   2  -7 -17 33869.8 1914.19   7
   2  -7 -16 278.910 231.487   2
   2  -7 -16 909.305 444.094   7
   2  -7 -15 1341.76 317.414   2
   2  -7 -15 748.075 369.671   7
   2  -7 -14 5957.52 610.863   2
   2  -7 -14 6332.87 732.942   7
   2  -7 -13 26858.4 1256.05   2
   2  -7 -13 25496.4 1125.98   1
   2  -7 -13 25605.5 1442.28   7
   2  -7 -12 32239.3 1300.25   1
   2  -7 -12 29554.6 1512.37   7
   2  -7 -11 20597.1 1026.92   1
   2  -7 -11 17753.6 1115.77   7
   2  -7 -10 14477.1 863.420   1
  -2   7  10 16124.1 841.901   8
   2  -7 -10 17333.2 1054.11   7
   2  -7  -9 78749.3 2285.01   1
  -2   7   9 84644.4 2147.43   8
   2  -7  -9 79258.8 2399.75   7
   2  -7  -8 103516. 2711.96   1
  -2   7   8 106711. 2480.17   8
   2  -7  -8 103459. 2763.60   7
  -2   7   7 13571.4 697.880   8
   2  -7  -7 14533.5 855.032   1
  -2   7   6 2152.67 285.007   4
  -2   7   6 2202.29 277.612   8
  -2   7   5 1288.45 212.497   4
  -2   7   5 1041.05 205.932   8
  -2   7   4 108994. 2345.99   4
  -2   7   4 105178. 2367.44   8
  -2   7   3 44916.0 1268.16   4
  -2   7   3 44092.1 1312.26   8
  -2   7   2 5874.68 437.450   8
  -2   7   1 31665.7 1095.11   8
   2  -7  -1 31381.3 732.925   6
  -2   7   0 87404.0 2159.36   8
  -2   7  -1 58160.0 1827.40   2
  -2   7  -2 6590.94 584.580   2
  -2   7  -3 1540.92 312.905   2
  -2   7  -4 5631.38 590.864   2
  -2   7  -5 30065.5 1421.19   2
  -2   7  -6 121916. 3362.61   2
  -2   7  -7 19619.8 1223.85   2
  -2   7  -8 3263.38 550.306   2
  -2   7  -9 44777.2 2028.97   2
  -2   7 -10 43578.1 2094.64   2
  -2   7 -11 6380.71 810.524   2
  -2   7 -12 2686.49 569.599   2
  -2   7 -13 282.757 396.414   2
  -2   7 -14 7396.11 957.744   2
  -2   7 -15 12430.8 1287.67   2
  -2   7 -16 5722.41 984.429   2
   2  -6 -21 5052.80 918.889   7
   2  -6 -20 8004.38 1089.43   7
   2  -6 -19 6055.47 901.832   7
   2  -6 -18-275.077 426.832   7
   2  -6 -17 14208.7 1022.39   2
   2  -6 -17 12270.0 1173.72   7
   2  -6 -16 45033.2 1845.23   2
   2  -6 -16 46942.6 2205.03   7
   2  -6 -15 32910.0 1480.27   2
   2  -6 -15 31138.5 1718.61   7
   2  -6 -14-222.504 245.554   2
   2  -6 -14 706.793 366.029   7
   2  -6 -13 4532.70 496.856   2
   2  -6 -13 4425.26 626.577   7
   2  -6 -12 27829.0 1132.11   1
   2  -6 -12 25032.4 1151.22   2
   2  -6 -12 25292.5 1378.97   7
   2  -6 -11 39182.1 1400.38   1
   2  -6 -11 40420.6 1692.72   7
   2  -6 -10 89971.6 2386.73   1
   2  -6 -10 94915.3 2686.08   7
   2  -6  -9 5068.28 480.662   1
  -2   6   9 4224.31 400.184   8
   2  -6  -9 5540.13 557.714   7
   2  -6  -8 71010.2 2012.24   1
  -2   6   8 67752.8 1797.23   8
   2  -6  -8 68699.2 2072.20   7
   2  -6  -7 62323.0 1869.71   1
  -2   6   7 62837.3 1638.28   8
   2  -6  -7 60678.3 1860.78   7
  -2   6   6 54900.6 1514.42   4
  -2   6   6 57260.5 1497.88   8
   2  -6  -6 56702.4 1752.37   1
  -2   6   5 31927.6 1040.86   4
  -2   6   5 31932.9 1006.76   8
  -2   6   4 20163.0 774.476   4
  -2   6   4 19918.6 747.132   8
  -2   6   3 10058.3 517.211   4
  -2   6   3 10480.7 529.146   8
  -2   6   2 104168. 2247.32   8
  -2   6   1 145894. 2956.85   8
   2  -6  -1 147436. 2450.08   6
  -2   6   0 6410.18 487.125   2
  -2   6   0 5630.40 421.417   8
  -2   6  -1 21479.2 968.299   2
  -2   6  -2 55991.3 1748.07   2
  -2   6  -3 48560.9 1665.79   2
  -2   6  -4 63086.3 2016.49   2
  -2   6  -5 2696.93 396.570   2
  -2   6  -6 2710.08 446.053   2
  -2   6  -7 41924.0 1754.33   2
  -2   6  -8 165446. 4198.16   2
  -2   6  -9 40086.2 1851.10   2
  -2   6 -10 1767.66 438.878   2
  -2   6 -11 32044.7 1762.52   2
  -2   6 -12 24816.2 1599.91   2
  -2   6 -13 9902.04 1040.53   2
  -2   6 -14 4604.04 772.499   2
  -2   6 -15 419.807 472.423   2
  -2   6 -16 13032.1 1351.67   2
   2  -5 -21 577.218 411.177   7
   2  -5 -20 2944.34 693.409   7
   2  -5 -19 10366.9 1174.21   7
   2  -5 -18 14184.2 1292.66   7
   2  -5 -17 19272.9 1193.14   2
   2  -5 -17 20356.3 1490.44   7
   2  -5 -16 485.487 278.430   2
   2  -5 -16-11.6652 325.554   7
   2  -5 -15 34331.0 1517.73   2
   2  -5 -15 34476.9 1810.94   7
   2  -5 -14 38065.6 1546.86   2
   2  -5 -14 40135.6 1879.79   7
   2  -5 -13 81544.7 2357.12   2
   2  -5 -13 82397.7 2732.77   7
   2  -5 -12 7767.84 608.907   2
   2  -5 -12 8798.68 797.645   7
   2  -5 -11 2247.45 325.853   2
   2  -5 -11 1867.43 302.387   1
   2  -5 -11 2029.16 360.392   7
   2  -5 -10 29196.3 1125.75   1
   2  -5 -10 28681.6 1341.79   7
   2  -5  -9 61523.5 1769.13   1
   2  -5  -9 60602.1 1980.99   7
   2  -5  -8 77876.9 2053.00   1
  -2   5   8 76335.0 1888.45   8
   2  -5  -8 74542.6 2175.12   7
   2  -5  -7 30957.0 1171.49   1
  -2   5   7 30035.0 999.271   8
   2  -5  -7 29978.2 1197.75   7
   2  -5  -6 90546.0 2278.50   1
  -2   5   6 91040.5 1999.88   8
   2  -5  -6 90046.4 2276.18   7
  -2   5   5 95978.5 2110.84   4
  -2   5   5 93772.6 2020.43   8
   2  -5  -5 95647.0 2357.59   1
  -2   5   4 44351.1 1218.84   4
  -2   5   4 44294.4 1149.61   8
  -2   5   3 35217.1 1031.00   4
  -2   5   3 36154.0 986.081   8
  -2   5   3 34935.3 813.822   6
  -2   5   2 10091.6 466.544   8
  -2   5   1 7711.68 422.876   8
  -2   5   0 120577. 2636.38   2
  -2   5  -1 11036.2 630.706   2
  -2   5  -2 21093.0 928.527   2
  -2   5  -3 4984.97 481.298   2
  -2   5  -4 138149. 3222.12   2
  -2   5  -5 31074.2 1331.20   2
  -2   5  -6 29167.4 1328.23   2
  -2   5  -7 11425.3 836.356   2
  -2   5  -8 11477.7 887.091   2
  -2   5  -9 71178.9 2458.47   2
  -2   5  -9 74798.9 2228.48   7
  -2   5 -10 95569.3 3031.90   2
  -2   5 -10 91467.7 2694.31   7
  -2   5 -11 7271.28 695.999   7
  -2   5 -11 6426.86 768.289   2
  -2   5 -12 6404.88 700.108   7
  -2   5 -12 6953.06 846.116   2
  -2   5 -13 22630.3 1537.54   2
  -2   5 -14 21276.7 1545.31   2
  -2   5 -15 3686.71 706.769   2
  -2   5 -16 4423.80 801.021   2
  -2   5 -17 1085.71 451.868   2
   2  -4 -21 13029.7 1419.91   7
   2  -4 -20 2313.24 587.419   7
   2  -4 -19-264.832 442.211   7
   2  -4 -18 908.965 471.927   7
   2  -4 -17 17791.1 1150.46   2
   2  -4 -17 20082.5 1487.28   7
   2  -4 -16 27921.3 1406.03   2
   2  -4 -16 30276.4 1760.32   7
   2  -4 -15 17553.2 1056.69   2
   2  -4 -15 15600.4 1213.12   7
   2  -4 -14 5.18485 205.254   2
   2  -4 -14-130.751 282.076   7
   2  -4 -13 14191.3 866.976   2
   2  -4 -13 12888.8 1003.73   7
   2  -4 -12 137084. 3211.00   2
   2  -4 -12 138814. 3671.73   7
   2  -4 -11 53867.6 1677.33   2
   2  -4 -11 56262.7 2012.38   7
   2  -4 -10 281.550 125.557   1
   2  -4 -10 175.669 129.104   2
   2  -4 -10 616.937 220.558   7
   2  -4  -9 7228.86 490.917   2
   2  -4  -9 7662.72 517.261   1
   2  -4  -9 7258.14 633.928   7
   2  -4  -8 78265.0 1978.69   1
   2  -4  -8 75137.9 2171.27   7
   2  -4  -7 170263. 3540.36   1
  -2   4   7 174405. 3342.22   8
   2  -4  -7 174305. 3707.25   7
   2  -4  -6 34429.7 1169.96   1
  -2   4   6 32083.8 960.046   8
   2  -4  -6 33009.6 1182.72   7
  -2   4   5 7158.31 433.788   4
   2  -4  -5 7837.34 526.191   1
  -2   4   5 6603.41 371.119   8
   2  -4  -5 7336.85 498.234   7
  -2   4   4 89980.1 1958.97   4
  -2   4   4 91618.2 1827.56   8
   2  -4  -4 90379.7 2183.05   1
  -2   4   3 122288. 2443.35   4
   2  -4  -3 119943. 2675.04   1
  -2   4   3 123252. 2292.01   8
  -2   4   2 138292. 2502.99   8
  -2   4   2 134259. 2250.92   6
  -2   4   1 20408.5 650.785   8
  -2   4   0 2684.99 273.250   2
  -2   4  -1 59411.7 1554.35   2
  -2   4  -2 177622. 3571.84   2
  -2   4  -3 103546. 2471.26   2
  -2   4  -4 56338.5 1713.00   2
  -2   4  -5 1291.16 282.767   2
  -2   4  -6 54372.8 1550.33   7
  -2   4  -6 53067.7 1786.78   2
   2  -4   7 64470.1 1507.29   3
  -2   4  -7 68759.5 1880.02   7
  -2   4  -7 67800.0 2144.40   2
   2  -4   8 68752.7 1629.94   3
  -2   4  -8 72777.3 2314.88   2
  -2   4  -8 74860.4 2083.63   7
  -2   4  -9 109.255 256.500   2
   2  -4   9 213.837 118.938   3
  -2   4  -9-211.324 174.971   7
  -2   4 -10 11322.4 920.743   2
  -2   4 -10 9804.69 743.137   7
  -2   4 -11 43235.3 1929.30   2
  -2   4 -11 43424.6 1719.68   7
  -2   4 -12 56683.3 2319.97   2
  -2   4 -12 54647.1 2057.79   7
  -2   4 -13 9903.98 974.701   2
  -2   4 -13 7328.64 754.188   7
  -2   4 -14 1968.10 485.729   2
  -2   4 -15 15059.7 1304.87   2
  -2   4 -16 2963.53 648.981   2
  -2   4 -17 3251.98 728.036   2
  -2   4 -18 4641.73 825.986   2
   2  -3 -21 1142.79 490.924   7
   2  -3 -20 9241.51 1178.92   7
   2  -3 -19 10186.8 1177.11   7
   2  -3 -18 2739.16 622.622   7
   2  -3 -17 3400.95 646.807   7
   2  -3 -16 1857.58 373.354   2
   2  -3 -16 2300.35 547.962   7
   2  -3 -15 17488.0 1070.65   2
   2  -3 -15 16368.9 1240.90   7
   2  -3 -14 44329.6 1694.48   2
   2  -3 -14 47281.6 2073.24   7
   2  -3 -13 43301.6 1592.58   2
   2  -3 -13 41920.6 1869.61   7
   2  -3 -12 4325.16 465.300   2
   2  -3 -12 4974.82 616.204   7
   2  -3 -11 36367.1 1317.88   2
   2  -3 -11 36614.0 1573.96   7
   2  -3 -10 56219.7 1654.12   2
   2  -3 -10 60458.7 2006.12   7
   2  -3  -9 67531.4 1755.90   2
   2  -3  -9 66372.4 2057.52   7
   2  -3  -8 1481.22 217.048   2
   2  -3  -8 1468.55 228.845   1
   2  -3  -8 1369.89 265.369   7
   2  -3  -7 4320.06 369.934   1
   2  -3  -7 4312.68 431.336   7
   2  -3  -6 53130.3 1481.87   1
   2  -3  -6 54520.1 1592.75   7
  -2   3   5 34673.8 1057.55   4
   2  -3  -5 37710.9 1170.85   1
  -2   3   5 38496.0 954.006   8
   2  -3  -5 34579.6 1165.45   7
  -2   3   4 160307. 3072.93   4
   2  -3  -4 164695. 3277.24   1
   2  -3  -4 163401. 2872.60   8
  -2   3   4 168035. 2888.39   8
   2  -3  -4 158988. 3193.26   7
  -2   3   3 56366.4 1336.37   4
   2  -3  -3 58663.3 1526.23   1
   2  -3  -3 55376.4 1155.67   8
  -2   3   3 57760.6 1166.58   8
   2  -3  -3 55620.5 1389.75   7
  -2   3   2 97760.8 1984.24   4
   2  -3  -2 95345.0 1895.46   2
  -2   3   2 97804.7 1787.38   8
   2  -3  -2 97457.5 1780.05   8
   2  -3  -2 95063.5 2178.04   1
  -2   3   1 10422.0 438.177   2
  -2   3   1 10169.1 373.975   8
  -2   3   0 156098. 2934.65   2
  -2   3  -1 22837.6 804.988   2
  -2   3  -2 23123.0 620.052   3
  -2   3  -2 24482.3 873.698   2
   2  -3   2 23382.3 677.007   7
  -2   3  -2 23109.9 828.442   5
  -2   3  -3 93553.2 2147.22   2
  -2   3  -3 90783.8 1722.14   3
  -2   3  -3 87012.6 2043.24   5
  -2   3  -4 267350. 5077.35   2
  -2   3  -4 272916. 4517.24   3
  -2   3  -4 262150. 4930.98   5
  -2   3  -5 38073.6 1333.28   2
  -2   3  -5 37703.3 1109.81   7
  -2   3  -5 37179.8 1222.94   5
   2  -3   6 10629.3 420.930   3
  -2   3  -6 9436.78 543.520   7
  -2   3  -6 10090.9 686.734   2
   2  -3   7 22948.8 711.150   3
  -2   3  -7 24857.4 971.330   7
  -2   3  -7 22581.0 1103.15   2
   2  -3   8 27624.0 845.657   3
  -2   3  -8 30984.6 1167.28   7
  -2   3  -8 28154.2 1304.34   2
   2  -3   9 27651.7 882.562   3
  -2   3  -9 29171.2 1207.80   7
  -2   3  -9 27564.0 1343.33   2
   2  -3  10 12833.1 593.105   3
  -2   3 -10 13566.8 967.722   2
  -2   3 -10 13848.5 874.645   7
  -2   3 -11 115.329 263.288   2
  -2   3 -11 181.089 201.203   7
  -2   3 -12 2305.96 477.532   2
  -2   3 -12 2302.61 400.668   7
  -2   3 -13 36681.4 1841.23   2
  -2   3 -13 33985.9 1615.45   7
  -2   3 -14 44263.2 2127.07   2
  -2   3 -14 46236.9 1982.45   7
  -2   3 -15 5704.31 801.809   2
  -2   3 -16 920.428 467.494   2
  -2   3 -17 4552.27 820.081   2
  -2   3 -18 5917.02 928.370   2
   2  -2 -20 3046.14 691.383   7
   2  -2 -19 1653.38 566.433   7
   2  -2 -18 13655.3 1302.20   7
   2  -2 -17 16852.9 1401.59   7
   2  -2 -16 8709.90 798.132   2
   2  -2 -16 9811.14 1037.82   7
   2  -2 -15 12132.5 896.954   2
   2  -2 -15 11126.1 1034.72   7
   2  -2 -14 85.7025 242.616   2
   2  -2 -14 262.778 299.630   7
   2  -2 -13 39601.6 1527.75   2
   2  -2 -13 40191.4 1838.76   7
   2  -2 -12 51011.7 1717.08   2
   2  -2 -12 56457.1 2111.53   7
   2  -2 -11 97614.1 2449.82   2
   2  -2 -11 94260.4 2824.79   7
   2  -2 -10 2444.47 311.488   2
   2  -2 -10 2424.56 401.637   7
   2  -2  -9 33202.4 1115.68   2
   2  -2  -9 32896.9 1371.77   7
   2  -2  -8 72357.7 1758.19   2
   2  -2  -8 74986.4 2121.76   7
   2  -2  -7 104251. 2195.16   2
   2  -2  -7 108749. 2594.00   7
   2  -2  -6 720.638 129.749   2
   2  -2  -6 563.131 154.524   1
   2  -2  -6 456.950 182.901   7
   2  -2  -5 2872.36 284.009   1
   2  -2  -5 3301.84 323.763   7
   2  -2  -5 2697.04 133.987   5
  -2   2   4 116517. 2263.74   4
   2  -2  -4 117580. 2395.78   1
   2  -2  -4 111698. 2054.85   8
   2  -2  -4 113192. 2370.43   7
   2  -2  -4 108945. 1944.49   5
  -2   2   3 77783.5 1673.18   4
   2  -2  -3 82074.8 1842.95   1
   2  -2  -3 78950.0 1434.22   8
  -2   2   3 81375.4 1446.87   8
   2  -2  -3 78722.0 1741.47   7
   2  -2  -3 78940.2 1505.92   5
   2  -2  -2 54845.8 1105.93   2
  -2   2   2 56367.3 1268.59   4
   2  -2  -2 55006.6 1406.71   1
   2  -2  -2 54620.9 1003.68   8
  -2   2   2 55993.2 1015.95   8
   2  -2  -2 55437.7 1249.90   7
   2  -2  -2 52043.5 1186.27   5
  -2   2   1 31404.6 746.588   2
   2  -2  -1 30349.5 745.723   2
   2  -2  -1 32183.5 972.838   1
  -2   2   1 30437.0 655.129   8
  -2   2   1 30761.8 800.063   5
   2  -2   0 129028. 2602.93   1
  -2   2   0 130934. 2417.37   2
  -2   2   0 131341. 2468.98   5
  -2   2  -1 1982.01 198.377   2
  -2   2  -1 2022.77 215.272   5
   2  -2   1 2137.86 115.207   6
  -2   2  -2 187022. 3441.40   2
   2  -2   2 183957. 3082.66   7
  -2   2  -2 181980. 3412.78   5
  -2   2  -3 120328. 2551.87   2
  -2   2  -3 125401. 2088.38   3
   2  -2   3 120417. 2186.46   7
  -2   2  -4 1770.84 261.653   2
  -2   2  -4 1391.17 234.193   5
  -2   2  -4 1788.24 179.102   7
   2  -2   4 1616.45 161.311   7
   2  -2   5 42397.2 895.632   3
  -2   2  -5 44108.9 1394.97   2
  -2   2  -5 44851.6 1153.71   7
  -2   2  -5 40441.6 1255.27   5
   2  -2   6 231142. 3914.17   3
  -2   2  -6 234364. 4668.78   2
  -2   2  -6 238951. 4314.84   7
  -2   2  -6 234045. 4453.36   5
   2  -2   7 18374.7 580.115   3
  -2   2  -7 18198.2 941.518   2
  -2   2  -7 18934.9 804.061   7
  -2   2  -7 18097.3 827.781   5
   2  -2   8 24787.0 747.248   3
  -2   2  -8 25036.0 1173.64   2
  -2   2  -8 25508.3 1012.94   7
  -2   2  -8 24609.1 1015.49   5
   2  -2   9 6534.25 378.611   3
  -2   2  -9 7415.82 669.247   2
  -2   2  -9 7323.97 558.476   7
  -2   2  -9 6964.10 535.536   5
   2  -2  10 21265.2 770.279   3
  -2   2 -10 22789.1 1229.60   2
  -2   2 -10 23323.4 1087.93   7
  -2   2 -11 19595.4 1188.06   2
  -2   2 -11 18227.2 1022.45   7
  -2   2 -12 50130.9 2056.44   2
  -2   2 -12 51113.6 1895.90   7
  -2   2 -13 144.398 295.178   2
  -2   2 -13 727.956 302.926   7
  -2   2 -14 4307.63 685.791   2
  -2   2 -14 4738.70 608.985   7
  -2   2 -15 28874.0 1708.40   2
  -2   2 -15 25155.9 1475.45   7
  -2   2 -16 29703.7 1817.40   2
  -2   2 -17 4648.77 791.227   2
  -2   2 -18 247.043 404.959   2
  -2   2 -19 7432.80 1026.63   2
   2  -1 -20 11700.2 1317.87   7
   2  -1 -19 21105.8 1704.28   7
   2  -1 -18 5318.61 859.524   7
   2  -1 -17 1659.80 533.268   7
   2  -1 -16 15730.2 1087.50   2
   2  -1 -16 14441.9 1261.11   7
   2  -1 -15 18117.6 1125.29   2
   2  -1 -15 20143.1 1426.86   7
   2  -1 -14 15463.5 986.913   2
   2  -1 -14 14545.9 1142.81   7
   2  -1 -13 7725.88 662.721   2
   2  -1 -13 7710.60 801.530   7
   2  -1 -12 6138.04 559.776   2
   2  -1 -12 7264.35 759.171   7
   2  -1 -11 72645.7 2056.12   2
   2  -1 -11 74743.2 2447.40   7
   2  -1 -10 56790.7 1660.25   2
   2  -1 -10 55552.2 1968.83   7
   2  -1  -9 26602.8 1009.97   2
   2  -1  -9 30362.1 1321.62   7
   2  -1  -8 6057.77 413.583   2
   2  -1  -8 5611.51 521.607   7
   2  -1  -7 1270.23 194.924   2
   2  -1  -7 1361.60 273.462   7
   2  -1  -6 95835.6 1972.19   2
   2  -1  -6 98990.1 2354.10   7
   2  -1  -5 119497. 2180.23   2
   2  -1  -5 113821. 2551.73   7
   2  -1  -4 48867.1 990.360   2
   2  -1  -4 48551.4 1262.66   1
   2  -1  -4 48873.9 1065.68   8
   2  -1  -4 47108.4 1300.48   7
  -2   1   3 116.084 42.7040   5
  -2   1   3 135.566 79.8021   4
   2  -1  -3 108.109 103.606   1
   2  -1  -3 87.4733 44.9209   8
   2  -1  -3 202.519 96.1882   7
   2  -1  -2 164301. 3165.67   1
   2  -1  -2 170029. 2881.04   5
  -2   1   2 172706. 3024.69   4
  -2   1   2 174937. 2856.45   5
   2  -1  -2 163475. 3036.41   7
   2  -1  -1 508782. 8047.48   2
   2  -1  -1 508397. 8440.93   1
  -2   1   1 521015. 8048.34   2
   2  -1  -1 503681. 8232.52   5
  -2   1   1 523112. 8206.62   5
   2  -1  -1 497617. 8186.46   7
  -2   1   1 522475. 8189.75   7
   2  -1   0 362556. 6278.50   1
   2  -1   0 378372. 6033.20   2
  -2   1   0 380248. 6026.28   2
   2  -1   0 363212. 5932.86   7
  -2   1   0 376718. 6153.99   5
   2  -1   1 415144. 6908.32   1
   2  -1   1 417673. 6796.25   2
  -2   1  -1 422447. 6786.15   2
  -2   1  -1 411757. 6865.84   5
   2  -1   1 409584. 6582.83   6
  -2   1  -2 218412. 3816.34   2
   2  -1   2 216417. 3802.41   1
  -2   1  -2 209807. 3824.89   5
   2  -1   3 31736.3 879.417   1
  -2   1  -3 32227.9 969.327   2
  -2   1  -3 31660.3 687.663   7
  -2   1  -3 30526.1 933.331   5
   2  -1   3 31260.3 674.185   7
  -2   1  -4 189044. 3622.49   2
   2  -1   4 186391. 3201.85   7
  -2   1  -4 184334. 3537.10   5
  -2   1  -4 189647. 3239.13   7
  -2   1  -5 26732.5 999.472   2
   2  -1   5 26682.1 570.472   3
  -2   1  -5 27356.5 939.957   5
  -2   1  -5 27188.1 797.020   7
  -2   1  -6 36184.9 1265.52   2
   2  -1   6 35951.2 797.394   3
  -2   1  -6 37127.7 1056.68   7
  -2   1  -6 36429.1 1159.19   5
  -2   1  -7 125956. 2947.85   2
   2  -1   7 120209. 2255.37   3
  -2   1  -7 129964. 2651.18   7
  -2   1  -7 125150. 2716.83   5
  -2   1  -8 113765. 2906.13   2
   2  -1   8 116039. 2251.86   3
  -2   1  -8 121589. 2675.62   7
  -2   1  -8 122717. 2697.51   5
  -2   1  -9 27768.9 1262.79   2
   2  -1   9 26002.5 818.227   3
  -2   1  -9 28144.1 1090.63   5
  -2   1  -9 28554.2 1114.43   7
  -2   1 -10 32175.9 1436.89   2
   2  -1  10 34651.7 903.701   1
   2  -1  10 29656.4 948.714   3
  -2   1 -10 31697.2 1203.61   5
  -2   1 -10 33993.5 1305.57   7
  -2   1 -11 3349.59 488.997   2
  -2   1 -11 3247.47 393.071   5
   2  -1  11 2992.25 282.752   3
  -2   1 -11 3203.48 427.426   7
  -2   1 -12 5692.21 643.493   2
  -2   1 -12 5974.52 534.032   5
  -2   1 -12 6921.54 644.936   7
  -2   1 -13 24461.9 1403.15   2
  -2   1 -13 25013.8 1312.74   7
  -2   1 -14 25468.4 1514.39   2
  -2   1 -14 26517.5 1402.01   7
  -2   1 -15 4765.27 702.143   2
  -2   1 -15 5040.89 654.860   7
  -2   1 -16 6695.74 872.249   2
  -2   1 -16 5996.66 752.335   7
  -2   1 -17 33468.2 1954.24   2
  -2   1 -18 23734.2 1701.85   2
  -2   1 -19 4422.08 811.638   2
  -2   1 -20 190.472 426.844   2
   2   0 -20 772.103 530.763   7
   2   0 -19 3738.11 796.110   7
   2   0 -18 12761.0 1306.90   7
   2   0 -17 27871.5 1860.82   7
   2   0 -16 3054.04 521.999   2
   2   0 -16 3428.28 681.428   7
   2   0 -15-244.416 214.094   2
   2   0 -15 133.982 351.765   7
   2   0 -14 7177.33 693.294   2
   2   0 -14 8574.46 916.136   7
   2   0 -13 35417.4 1500.08   2
   2   0 -13 38887.0 1852.01   7
   2   0 -12 14658.9 891.697   2
   2   0 -12 15207.5 1089.09   7
   2   0 -11 27225.3 1175.86   2
   2   0 -11 28940.8 1443.76   7
   2   0 -10-99.8045 172.155   2
   2   0 -10-94.9081 273.735   7
   2   0  -9 90793.3 2234.73   2
   2   0  -9 96283.6 2650.50   7
   2   0  -8 69560.3 1760.64   2
   2   0  -8 70655.8 2105.06   7
   2   0  -7 56172.8 1436.82   2
   2   0  -7 57713.0 1775.76   7
   2   0  -6 37.6603 81.8506   2
   2   0  -6 129.179 160.267   7
   2   0  -5 2952.62 216.004   2
   2   0  -5 3374.32 352.261   7
   2   0  -4 277595. 4580.39   2
  -2   0   4 282904. 4598.11   2
   2   0  -4 276399. 5026.70   7
   2   0  -3 33723.7 669.918   2
  -2   0   3 33757.1 673.280   2
  -2   0   3 31930.4 850.633   4
   2   0  -3 32368.1 968.212   7
  -2   0   2 30509.9 770.350   4
   2   0  -2 31096.1 854.948   7
   2   0  -1 7868.07 389.543   1
  -2   0   1 8188.25 328.088   7
   2   0  -1 7379.35 323.275   7
   2   0   0 400321. 6378.43   2
   2   0   0 396660. 6646.13   1
  -2   0   0 404731. 6377.42   2
  -2   0   0 407006. 6665.77   1
  -2   0   0 418263. 6339.35   8
   2   0   0 405814. 6403.12   7
  -2   0   0 417823. 6398.32   7
   2   0   1 209599. 3623.87   2
  -2   0  -1 213478. 3614.68   2
   2   0   1 213746. 3720.31   1
  -2   0  -1 222605. 3744.76   1
  -2   0  -1 213735. 3558.56   6
   2   0   2 20210.9 619.481   1
  -2   0  -2 22578.4 642.961   1
  -2   0  -2 20583.2 645.851   2
  -2   0  -2 20759.0 677.987   5
   2   0   2 20234.0 577.876   6
  -2   0  -3 13974.2 581.816   2
   2   0   3 14701.2 496.958   1
  -2   0  -3 14039.3 580.847   5
  -2   0  -3 14530.9 364.543   7
  -2   0  -4 13079.8 599.964   2
   2   0   4 13344.1 461.074   1
  -2   0  -4 13558.2 593.991   5
  -2   0  -4 13443.4 425.170   7
   2   0   4 13356.1 422.301   7
   2   0   5 12972.4 440.072   1
  -2   0  -5 11080.9 597.171   2
  -2   0  -5 12161.9 470.266   7
  -2   0  -5 12007.6 581.980   5
  -2   0  -6 181291. 3769.13   2
   2   0   6 189828. 3211.83   1
  -2   0  -6 180893. 3603.84   5
  -2   0  -6 189954. 3441.24   7
   2   0   7 3175.54 201.515   1
  -2   0  -7 2434.38 341.566   2
  -2   0  -7 2421.28 297.327   5
  -2   0  -7 2376.17 259.922   7
  -2   0  -8 1453.33 276.719   2
   2   0   8 1551.68 135.866   1
  -2   0  -8 1811.65 268.226   5
  -2   0  -8 1725.12 247.014   7
   2   0   9 61629.8 1180.43   1
  -2   0  -9 61641.0 1959.03   2
  -2   0  -9 62169.2 1748.76   7
  -2   0  -9 59967.6 1706.21   5
  -2   0 -10 176058. 4073.98   2
  -2   0 -10 174381. 3682.56   5
  -2   0 -10 180698. 3824.09   7
  -2   0 -11 33390.9 1504.28   2
  -2   0 -11 33980.5 1358.62   7
  -2   0 -11 33355.6 1242.81   5
  -2   0 -12 12003.4 930.283   2
  -2   0 -12 13621.5 773.861   5
  -2   0 -12 13671.3 884.321   7
  -2   0 -13 114.245 261.412   2
  -2   0 -13 136.961 159.906   5
  -2   0 -13 377.247 242.651   7
  -2   0 -14 13106.6 1052.53   2
  -2   0 -14 14109.1 1007.22   7
  -2   0 -15 28680.1 1641.35   2
  -2   0 -15 29300.6 1541.27   7
  -2   0 -16 28936.3 1695.53   2
  -2   0 -16 26823.1 1541.87   7
  -2   0 -17 1052.03 459.937   2
  -2   0 -18 5949.65 887.637   2
  -2   0 -19 21984.9 1666.40   2
  -2   0 -20 22109.2 1726.97   2
   2   1 -20 11803.2 1381.05   7
   2   1 -19 10773.0 1267.71   7
   2   1 -18 2072.60 597.143   7
   2   1 -17 3057.57 675.885   7
   2   1 -16 19420.0 1277.20   2
   2   1 -16 19768.0 1514.97   7
   2   1 -15 47080.8 1967.81   2
   2   1 -15 46820.6 2276.33   7
   2   1 -14 1412.89 372.413   2
   2   1 -14 1188.12 439.568   7
   2   1 -13 1075.85 310.391   2
   2   1 -13 749.420 358.531   7
   2   1 -12 29884.6 1342.89   2
   2   1 -12 33323.2 1661.29   7
   2   1 -11 64265.0 2002.40   2
   2   1 -11 68473.9 2389.54   7
   2   1 -10 51585.1 1678.82   2
   2   1 -10 56487.4 2044.15   7
   2   1  -9 41758.5 1390.33   2
   2   1  -9 41553.2 1653.19   7
   2   1  -8 11271.3 637.056   2
   2   1  -8 13233.5 846.901   7
   2   1  -7 95143.2 2146.18   2
  -2  -1   7 92429.2 1735.19   5
   2   1  -6 63860.9 1577.23   2
  -2  -1   6 69530.1 1262.58   5
   2   1  -6 64624.5 1888.01   7
   2   1  -5 100334. 2028.93   2
   2   1  -5 101292. 2392.94   7
   2   1  -4 57529.0 1265.29   2
  -2  -1   4 60102.1 1274.75   2
   2   1  -4 60565.7 1588.27   7
  -2  -1   3 9342.72 324.428   2
   2   1  -3 8605.55 317.805   2
   2   1  -3 8875.95 486.743   7
   2   1  -2 180423. 3215.51   4
  -2  -1   2 193192. 3053.76   2
  -2  -1   2 184386. 3190.33   4
   2   1  -2 184685. 3417.03   7
  -2  -1   1 818837. 12693.1   4
  -2  -1   1 834443. 12586.4   8
   2   1  -1 789504. 12590.4   8
   2   1  -1 795808. 12847.9   7
  -2  -1   1 815928. 12851.3   7
  -2  -1   0 89721.7 1541.05   8
   2   1   0 86720.3 1545.87   8
   2   1   0 84105.0 1643.56   7
  -2  -1   0 86277.8 1644.06   7
  -2  -1  -1 292.545 91.4528   1
  -2  -1  -1 382.885 79.8037   8
   2   1   1 347.704 76.3473   8
  -2  -1  -1 305.382 54.9587   7
  -2  -1  -2 96273.7 1628.89   3
  -2  -1  -2 93119.3 1858.64   2
  -2  -1  -2 93546.3 1804.12   1
   2   1   2 94135.1 1841.40   8
  -2  -1  -2 93683.2 1847.79   8
  -2  -1  -2 94979.9 1812.53   6
   2   1   2 92426.0 1835.02   6
  -2  -1  -3 7030.25 302.255   1
  -2  -1  -3 6656.36 370.550   2
   2   1   3 6888.30 212.756   3
  -2  -1  -4 144417. 2871.18   2
  -2  -1  -4 145249. 2521.40   1
  -2  -1  -4 147393. 2554.44   7
  -2  -1  -5 440.168 167.720   2
  -2  -1  -5 316.709 95.1781   7
  -2  -1  -6 60076.8 1669.93   2
  -2  -1  -6 60390.9 1558.29   5
  -2  -1  -6 60640.0 1423.04   7
  -2  -1  -7 3069.96 359.725   2
  -2  -1  -7 3734.74 346.305   5
  -2  -1  -7 3997.82 321.885   7
  -2  -1  -8 169811. 3687.97   2
  -2  -1  -8 166565. 3437.21   5
  -2  -1  -8 170686. 3381.87   7
  -2  -1  -9 26603.2 1198.85   2
  -2  -1  -9 30141.3 1096.46   5
  -2  -1  -9 28445.3 1071.59   7
  -2  -1 -10 3839.92 471.734   2
  -2  -1 -10 4793.06 435.006   5
  -2  -1 -10 4124.07 422.752   7
  -2  -1 -11 19777.4 1111.54   2
  -2  -1 -11 20308.2 933.222   5
  -2  -1 -11 19974.4 992.171   7
  -2  -1 -12 65915.7 2245.26   2
  -2  -1 -12 61197.5 1816.06   5
  -2  -1 -12 61447.8 2010.00   7
  -2  -1 -13 7219.80 740.650   2
  -2  -1 -13 6012.88 611.785   7
  -2  -1 -13 6279.73 536.871   5
  -2  -1 -14 667.744 334.359   2
  -2  -1 -14 509.113 223.391   5
  -2  -1 -14 153.423 226.104   7
  -2  -1 -15 1526.01 480.250   2
  -2  -1 -15 834.217 326.728   7
  -2  -1 -16 5068.56 742.280   2
  -2  -1 -16 5713.59 711.556   7
  -2  -1 -17 19735.3 1433.68   2
  -2  -1 -17 18423.2 1314.11   7
  -2  -1 -18 21462.5 1538.90   2
  -2  -1 -19 547.820 436.755   2
  -2  -1 -20 1542.10 552.173   2
  -2  -1 -21 9075.34 1133.68   2
   2   2 -19 9171.63 1190.62   7
   2   2 -18 12034.7 1316.28   7
   2   2 -17 18666.0 1566.94   7
   2   2 -16 734.816 343.109   2
   2   2 -16 1332.81 494.584   7
   2   2 -15 9319.90 888.189   2
   2   2 -15 11723.4 1147.08   7
   2   2 -14 24399.0 1366.85   2
   2   2 -14 27251.0 1664.96   7
   2   2 -13 31352.6 1504.39   2
   2   2 -13 35229.9 1819.71   7
   2   2 -12 12887.8 897.084   2
   2   2 -12 14977.1 1128.83   7
   2   2 -11 16030.9 952.056   2
   2   2 -11 16996.2 1146.45   7
   2   2 -10 16918.8 926.988   2
   2   2 -10 16129.5 1070.48   7
   2   2  -9 97051.3 2471.16   2
   2   2  -9 95589.6 2797.46   7
   2   2  -8 42805.4 1401.22   2
   2   2  -8 44248.4 1674.63   7
   2   2  -7 29754.2 1062.25   2
   2   2  -7 29691.3 1274.31   7
   2   2  -6 55363.2 1478.81   2
   2   2  -6 57571.5 1773.23   7
   2   2  -5 93782.7 2034.43   2
   2   2  -5 94477.2 2351.32   7
   2   2  -4 157829. 2984.40   2
   2   2  -4 165861. 3354.95   7
   2   2  -3 46722.9 1107.03   2
   2   2  -3 48845.3 1357.28   7
  -2  -2   2 2363.56 174.793   2
   2   2  -2 2439.23 170.433   4
   2   2  -2 1998.60 225.441   7
  -2  -2   1 2880.80 161.682   4
   2   2  -1 3001.32 190.315   8
   2   2  -1 2445.86 229.903   7
  -2  -2   0 145573. 2614.69   3
   2   2   0 139713. 2497.25   8
   2   2   0 137339. 2613.22   7
  -2  -2   0 144283. 2621.13   7
  -2  -2   0 143025. 2485.91   8
   2   2   1 636432. 10160.7   3
  -2  -2  -1 667355. 10145.8   3
   2   2   1 632905. 10134.3   8
  -2  -2  -1 647418. 10130.0   8
   2   2   2 1305.64 125.845   3
  -2  -2  -2 1216.02 119.552   3
   2   2   2 1003.53 141.527   8
  -2  -2  -2 1144.37 153.116   6
   2   2   3 8928.42 318.326   3
   2   2   3 9640.28 447.707   8
  -2  -2  -3 8400.17 405.686   6
   2   2   4 206232. 3815.82   8
  -2  -2  -5 49528.1 970.625   1
  -2  -2  -5 47814.2 1365.83   2
  -2  -2  -6 43562.2 1348.73   2
  -2  -2  -6 43517.4 1152.15   7
  -2  -2  -7 447.923 191.952   2
  -2  -2  -7 271.830 119.369   7
  -2  -2  -8 7728.40 577.395   2
  -2  -2  -8 7632.10 489.739   7
  -2  -2  -9 42955.8 1553.89   2
  -2  -2  -9 43368.9 1371.49   5
  -2  -2  -9 44814.1 1387.32   7
  -2  -2 -10 136623. 3357.23   2
  -2  -2 -10 137395. 3048.91   5
  -2  -2 -10 139818. 3117.32   7
  -2  -2 -11 82373.6 2485.59   2
  -2  -2 -11 81424.3 2160.12   5
  -2  -2 -11 85373.1 2299.55   7
  -2  -2 -12 2767.60 454.496   2
  -2  -2 -12 3495.85 400.450   5
  -2  -2 -12 2159.11 357.971   7
  -2  -2 -13 35327.9 1638.51   2
  -2  -2 -13 36786.9 1535.88   7
  -2  -2 -13 36410.6 1340.71   5
  -2  -2 -14 55894.0 2202.81   2
  -2  -2 -14 57416.9 2080.50   7
  -2  -2 -14 58731.4 1801.01   5
  -2  -2 -15 13541.3 1070.80   2
  -2  -2 -15 12088.8 955.750   7
  -2  -2 -16 5072.44 705.844   2
  -2  -2 -16 4329.52 619.105   7
  -2  -2 -17 330.948 314.495   2
  -2  -2 -17 284.917 333.299   7
  -2  -2 -18 7677.73 945.832   2
  -2  -2 -18 7663.07 890.320   7
  -2  -2 -19 18000.0 1446.78   2
  -2  -2 -20 19753.3 1581.93   2
  -2  -2 -21 2541.82 634.917   2
   2   3 -19 3358.17 764.235   7
   2   3 -18 663.798 478.521   7
   2   3 -17 8853.91 1111.23   7
   2   3 -16 18128.5 1309.86   2
   2   3 -16 16766.9 1429.20   7
  -2  -3  15 21191.2 1319.13   3
   2   3 -15 21675.2 1568.86   7
   2   3 -14 150.461 278.296   2
   2   3 -14-621.764 464.291   7
   2   3 -13 12196.8 943.578   2
   2   3 -13 12457.3 1101.96   7
   2   3 -12 22071.9 1227.48   2
   2   3 -12 20679.0 1369.93   7
   2   3 -11 45865.8 1745.50   2
   2   3 -11 44571.8 1963.27   7
   2   3 -10 2320.39 376.070   2
   2   3 -10 2008.16 432.594   7
   2   3  -9 2882.98 389.810   2
   2   3  -9 3177.19 486.807   7
   2   3  -8 24185.1 1052.13   2
   2   3  -8 22599.7 1189.23   7
   2   3  -7 63919.5 1800.97   2
   2   3  -7 66702.8 2092.22   7
   2   3  -6 17877.5 800.195   2
   2   3  -6 19834.6 992.172   7
   2   3  -5 73903.0 1794.46   2
   2   3  -5 72169.8 2043.34   7
   2   3  -4 6346.27 403.205   2
   2   3  -4 6708.06 504.598   7
   2   3  -3 55840.7 1365.80   2
   2   3  -3 56763.4 1582.98   7
   2   3  -2 129209. 2269.46   4
   2   3  -2 128269. 2729.99   7
   2   3  -2 131276. 2495.94   8
  -2  -3   1 221092. 3925.08   3
   2   3  -1 213838. 3975.98   7
   2   3  -1 211504. 3765.41   8
  -2  -3   0 301035. 5065.87   3
   2   3   0 290008. 4969.91   8
  -2  -3  -1 33563.0 882.821   3
   2   3   1 33259.1 887.579   8
  -2  -3  -2 141571. 2548.10   3
   2   3   2 137958. 2645.82   8
   2   3   3 310194. 5364.77   8
  -2  -3  -3 311417. 5331.75   6
   2   3   4 90508.0 2020.17   8
  -2  -3  -4 91672.5 1952.06   6
   2   3   5 569.902 176.881   8
   2   3   6 266101. 4968.90   8
  -2  -3  -7 36299.8 1276.33   2
  -2  -3  -7 38940.4 1148.66   7
  -2  -3  -8 89987.8 2365.49   2
  -2  -3  -8 94142.4 2175.05   7
  -2  -3  -9 23514.0 1100.72   2
  -2  -3  -9 24523.8 986.654   7
  -2  -3 -10 4160.91 487.215   2
  -2  -3 -10 4459.11 432.319   7
  -2  -3 -11 41132.7 1637.60   2
  -2  -3 -11 41072.0 1402.12   5
  -2  -3 -11 43155.4 1511.43   7
  -2  -3 -12 75436.3 2455.10   2
  -2  -3 -12 78400.9 2280.21   7
  -2  -3 -12 78143.3 2124.79   5
  -2  -3 -13 16836.6 1089.57   2
  -2  -3 -13 15127.6 834.918   5
  -2  -3 -13 15221.1 952.061   7
  -2  -3 -14 242.402 274.571   2
  -2  -3 -14-300.395 237.957   5
  -2  -3 -14-261.021 220.159   7
  -2  -3 -15 15893.8 1157.50   2
  -2  -3 -15 15700.8 1067.64   7
  -2  -3 -16 30949.5 1696.30   2
  -2  -3 -16 33356.8 1665.42   7
  -2  -3 -17 17885.7 1324.53   2
  -2  -3 -17 16956.6 1231.92   7
  -2  -3 -18 10106.6 1042.32   2
  -2  -3 -18 7132.50 848.110   7
  -2  -3 -19 1718.91 535.467   2
  -2  -3 -19 299.807 307.496   7
  -2  -3 -20 4033.79 731.120   2
  -2  -3 -21 11137.4 1200.13   2
   2   4 -18 5154.58 878.826   7
   2   4 -17-366.304 452.976   7
   2   4 -16-265.183 353.834   2
   2   4 -16-282.293 473.641   7
   2   4 -15 14880.4 1184.51   2
   2   4 -15 15285.6 1356.41   7
   2   4 -14 21677.1 1382.95   2
  -2  -4  14 18548.3 1213.33   3
   2   4 -14 22731.2 1584.72   7
   2   4 -13 19391.3 1246.08   2
  -2  -4  13 18714.3 1173.20   3
   2   4 -13 20156.2 1431.45   7
   2   4 -12 19.7585 253.983   2
  -2  -4  12-240.170 276.412   3
   2   4 -12-125.290 353.346   7
   2   4 -11 4803.80 578.205   2
  -2  -4  11 4399.58 543.867   3
   2   4 -11 4874.31 657.194   7
  -2  -4  10 10456.0 778.405   3
   2   4 -10 11338.5 830.541   2
   2   4 -10 11714.8 958.396   7
   2   4  -9 47963.9 1712.82   2
   2   4  -9 47061.0 1919.36   7
   2   4  -8 11446.3 760.179   2
   2   4  -8 12328.9 895.528   7
   2   4  -7-93.8852 155.280   2
   2   4  -7-67.8864 211.934   7
   2   4  -6 37768.8 1312.98   2
   2   4  -6 40869.6 1547.69   7
   2   4  -5 166390. 3430.67   2
  -2  -4   5 165461. 3514.99   3
   2   4  -5 166331. 3731.50   7
   2   4  -4 116238. 2581.37   2
  -2  -4   4 119395. 2685.38   3
   2   4  -4 122922. 2853.74   7
   2   4  -3 147808. 2989.78   2
  -2  -4   3 150073. 3102.60   3
   2   4  -3 149867. 3231.58   7
  -2  -4   2 12763.8 626.299   3
   2   4  -2 12431.8 385.806   4
   2   4  -2 13296.3 588.818   8
   2   4  -2 13380.8 684.212   7
   2   4  -1 77814.2 1337.68   4
   2   4  -1 76695.8 1715.92   8
  -2  -4   0 237209. 4243.44   3
   2   4   0 235461. 4192.44   8
  -2  -4  -1 161163. 3024.30   3
   2   4   1 160672. 3027.47   8
  -2  -4  -2 10249.6 455.110   3
   2   4   2 9845.23 484.330   8
   2   4   3 13592.6 598.005   8
  -2  -4  -3 12801.0 576.595   6
   2   4   4 85858.1 1981.56   8
  -2  -4  -4 85684.9 1909.00   6
   2   4   5 167503. 3378.89   8
   2   4   6 45995.8 1405.28   8
   2   4   7 681.757 199.251   8
  -2  -4  -8 28675.4 1176.56   2
  -2  -4  -8 29099.9 1054.68   7
  -2  -4  -9 45048.2 1597.40   2
  -2  -4  -9 47475.0 1463.59   7
  -2  -4 -10 37814.2 1494.74   2
  -2  -4 -10 38929.3 1376.98   7
  -2  -4 -11 12061.8 838.670   2
  -2  -4 -11 10673.1 711.883   7
  -2  -4 -12 2993.38 455.137   2
  -2  -4 -12 2874.72 375.203   5
  -2  -4 -12 2589.59 395.418   7
  -2  -4 -13 29440.6 1471.93   2
  -2  -4 -13 33618.9 1297.27   5
  -2  -4 -13 33536.9 1450.59   7
  -2  -4 -14 60757.0 2274.15   2
  -2  -4 -14 60027.5 1861.82   5
  -2  -4 -14 56616.7 2059.26   7
  -2  -4 -15 23723.5 1409.71   2
  -2  -4 -15 25135.2 1363.77   7
  -2  -4 -16 757.703 393.577   2
  -2  -4 -16-194.376 227.755   7
  -2  -4 -17 5901.52 758.989   2
  -2  -4 -17 7170.70 785.100   7
  -2  -4 -18 17112.8 1344.64   2
  -2  -4 -18 18891.9 1321.22   7
  -2  -4 -19 5507.96 803.802   2
  -2  -4 -19 5521.67 761.957   7
  -2  -4 -20 7794.73 979.946   2
  -2  -4 -21 22.1760 387.397   2
  -2  -4 -22 4672.22 824.496   2
   2   5 -18 1649.50 654.935   7
   2   5 -17 9134.40 1174.06   7
   2   5 -16 8470.30 1102.93   7
   2   5 -15 2581.42 541.213   2
   2   5 -15 3699.42 730.927   7
   2   5 -14 554.775 325.294   2
   2   5 -14 492.809 421.227   7
   2   5 -13 23693.6 1431.64   2
  -2  -5  13 22472.3 1303.63   3
   2   5 -13 22238.3 1548.44   7
  -2  -5  12 24265.2 1332.35   3
   2   5 -12 24568.4 1399.25   2
   2   5 -12 27315.7 1635.86   7
  -2  -5  11 46557.1 1851.70   3
   2   5 -11 45391.0 1897.03   2
   2   5 -11 49778.8 2182.58   7
  -2  -5  10 7899.98 702.927   3
   2   5 -10 8588.85 760.213   2
   2   5 -10 8595.31 842.432   7
  -2  -5   9 19246.7 1070.89   3
   2   5  -9 19377.4 1096.67   2
   2   5  -9 20061.7 1246.00   7
  -2  -5   8 20782.7 1067.32   3
   2   5  -8 19616.0 1051.90   2
   2   5  -8 21860.2 1244.32   7
  -2  -5   7 53284.2 1778.84   3
   2   5  -7 54438.3 1792.46   2
   2   5  -7 55963.3 1993.97   7
   2   5  -6 13235.7 786.577   2
  -2  -5   6 13106.0 790.501   3
   2   5  -6 12865.5 871.510   7
  -2  -5   5 1571.62 279.377   3
   2   5  -5 1509.11 277.338   2
   2   5  -5 1428.78 296.306   7
   2   5  -4 27559.8 1062.50   2
  -2  -5   4 28023.4 1089.36   3
   2   5  -4 26937.8 1182.93   7
  -2  -5   3 188223. 3811.89   3
   2   5  -3 193015. 4023.90   7
  -2  -5   2 110570. 2452.15   3
   2   5  -2 107727. 2398.85   8
  -2  -5   1 53002.1 1448.08   3
   2   5  -1 53444.4 944.257   4
   2   5  -1 53531.9 1430.36   8
  -2  -5   0 2367.41 269.186   3
   2   5   0 2299.29 255.627   8
  -2  -5  -1 31861.0 994.803   3
   2   5   1 32934.6 1021.28   8
  -2  -5  -2 66484.7 1561.12   3
   2   5   2 65667.1 1626.83   8
   2   5   3 115522. 2491.98   8
  -2  -5  -3 118579. 2490.31   6
   2   5   4 1093.19 199.619   8
  -2  -5  -4 1210.33 201.780   6
   2   5   5 6939.04 493.224   8
  -2  -5  -5 8851.79 515.011   6
   2   5   6 78242.2 2029.23   8
   2   5   7 201245. 4117.26   8
   2   5   8 16243.4 868.941   8
   2   5   9 1021.42 277.920   8
  -2  -5  -9 1514.15 266.679   7
  -2  -5 -10 38987.1 1528.12   2
  -2  -5 -10 42341.5 1458.06   7
  -2  -5 -11 35587.6 1527.30   2
  -2  -5 -11 40752.0 1477.21   7
  -2  -5 -12 42957.8 1724.02   2
  -2  -5 -12 41826.0 1581.78   7
  -2  -5 -13 13838.3 987.737   2
  -2  -5 -13 13713.5 914.456   7
  -2  -5 -14 4751.47 599.801   2
  -2  -5 -14 5430.30 527.103   5
  -2  -5 -14 5216.57 606.365   7
  -2  -5 -15 12563.1 1025.75   2
  -2  -5 -15 12016.4 778.468   5
  -2  -5 -15 11111.8 904.784   7
  -2  -5 -16 53600.3 2270.95   2
  -2  -5 -16 56985.2 2207.70   7
  -2  -5 -17 19270.4 1363.31   2
  -2  -5 -17 20681.6 1338.17   7
  -2  -5 -18-133.652 338.006   2
  -2  -5 -18-70.8071 282.281   7
  -2  -5 -19 2334.94 529.078   2
  -2  -5 -19 1858.86 487.522   7
  -2  -5 -20 11094.3 1142.41   2
  -2  -5 -20 11042.8 1119.46   7
  -2  -5 -21 14363.8 1348.46   2
  -2  -5 -22 3583.40 766.760   2
   2   6 -17 726.719 520.904   7
   2   6 -16 1675.57 581.200   7
   2   6 -15 12693.2 1171.97   2
   2   6 -15 12245.6 1279.73   7
   2   6 -14 9580.37 984.003   2
   2   6 -14 11742.6 1190.54   7
  -2  -6  13 9590.55 864.904   3
   2   6 -13 11516.8 1039.42   2
   2   6 -13 9125.62 1021.12   7
   2   6 -12 543.201 342.308   2
  -2  -6  12 1136.18 329.634   3
   2   6 -12 480.382 305.757   7
  -2  -6  11 20784.7 1205.53   3
   2   6 -11 22024.9 1331.94   2
   2   6 -11 20803.2 1425.58   7
   2   6 -10 65184.6 2347.34   2
  -2  -6  10 65726.9 2222.10   3
   2   6 -10 71267.5 2631.21   7
  -2  -6   9 54934.4 1950.68   3
   2   6  -9 55794.5 2048.41   2
   2   6  -9 55201.7 2230.73   7
  -2  -6   8 225.801 205.085   3
   2   6  -8 91.2928 191.480   2
   2   6  -8 207.839 250.282   7
   2   6  -7 33991.7 1439.00   2
  -2  -6   7 33148.9 1371.11   3
   2   6  -7 32934.5 1570.68   7
   2   6  -6 51698.0 1762.27   2
  -2  -6   6 49001.6 1689.92   3
   2   6  -6 51163.7 1907.62   7
   2   6  -5 88328.7 2377.96   2
  -2  -6   5 85593.8 2316.09   3
   2   6  -5 87042.4 2541.05   7
  -2  -6   4 42098.4 1430.14   3
   2   6  -4 40835.6 1449.34   2
   2   6  -4 43283.6 1594.01   7
  -2  -6   3 1361.85 262.123   3
   2   6  -3 1155.63 237.667   8
  -2  -6   2 105173. 2441.73   3
   2   6  -2 102841. 2427.07   8
  -2  -6   1 129418. 2810.64   3
   2   6  -1 127468. 2783.68   8
  -2  -6   0 95533.9 2197.21   3
   2   6   0 94001.0 2195.06   8
  -2  -6  -1 100355. 2238.56   3
   2   6   1 100173. 2291.81   8
  -2  -6  -2 13993.1 333.405   4
   2   6   2 12626.3 647.383   8
   2   6   3 61698.3 1648.94   8
   2   6   4 225228. 4306.45   8
  -2  -6  -4 219664. 4210.06   6
   2   6   5 159942. 3349.79   8
  -2  -6  -5 155847. 3219.15   6
   2   6   6 7750.67 562.129   8
   2   6   7 28660.0 1161.24   8
   2   6   8 90977.7 2412.64   8
   2   6   9 77049.5 2222.64   8
   2   6  10 38256.6 1519.07   8
  -2  -6 -11 4404.92 222.153   1
  -2  -6 -11 4659.47 564.139   2
  -2  -6 -11 4887.24 518.361   7
  -2  -6 -12 27771.0 1375.54   2
  -2  -6 -12 28398.0 1298.30   7
  -2  -6 -13 20676.5 1236.37   2
  -2  -6 -13 23585.8 1210.87   7
  -2  -6 -14 29770.6 1526.93   2
  -2  -6 -14 30252.5 1454.42   7
  -2  -6 -15 11670.9 997.018   2
  -2  -6 -15 11873.7 799.207   5
  -2  -6 -15 12699.4 967.730   7
  -2  -6 -16 1187.62 401.514   2
  -2  -6 -16 2130.81 460.431   7
  -2  -6 -17 15724.0 1235.84   2
  -2  -6 -17 16140.5 1195.08   7
  -2  -6 -18 19806.1 1435.23   2
  -2  -6 -18 18374.5 1324.89   7
  -2  -6 -19 7420.62 946.380   2
  -2  -6 -19 8029.33 921.945   7
  -2  -6 -20-270.438 434.396   2
  -2  -6 -20-414.260 381.160   7
  -2  -6 -21 3816.15 752.169   2
  -2  -6 -22 8373.65 1105.03   2
   2   7 -17 14453.4 1503.11   7
   2   7 -16 5659.54 953.777   7
   2   7 -15-143.745 361.656   2
   2   7 -15-182.685 439.904   7
   2   7 -14 1463.18 476.159   2
   2   7 -14 2759.51 653.207   7
   2   7 -13 18127.7 1338.26   2
   2   7 -13 18103.5 1471.51   7
  -2  -7  12 22907.5 1321.08   3
   2   7 -12 24958.0 1542.98   2
   2   7 -12 24774.3 1646.79   7
   2   7 -11 12958.8 1078.38   2
  -2  -7  11 12335.2 933.825   3
   2   7 -11 12832.0 1165.27   7
  -2  -7  10 2074.18 395.035   3
   2   7 -10 2568.15 499.561   2
   2   7 -10 2019.10 477.033   7
  -2  -7   9 29773.4 1410.18   3
   2   7  -9 31010.6 1538.96   2
   2   7  -9 31760.3 1688.39   7
  -2  -7   8 32186.6 1424.24   3
   2   7  -8 28817.2 1447.56   2
   2   7  -8 32921.9 1646.88   7
   2   7  -7 40785.0 1681.24   2
  -2  -7   7 39741.8 1557.45   3
   2   7  -7 42970.8 1828.20   7
  -2  -7   6 2414.91 378.061   3
   2   7  -6 2225.79 407.500   2
   2   7  -6 2239.61 402.372   7
  -2  -7   5 5663.02 531.668   3
   2   7  -5 6205.29 584.860   2
  -2  -7   4 56910.9 1777.14   3
   2   7  -4 58040.0 1829.36   8
  -2  -7   3 57632.6 1755.59   3
   2   7  -3 60153.8 1810.55   8
  -2  -7   2 34509.0 1247.52   3
   2   7  -2 32831.2 1236.05   8
  -2  -7   1 8248.53 557.089   3
   2   7  -1 8166.62 567.076   8
  -2  -7   0 40685.3 1315.38   3
   2   7   0 42388.6 1362.75   8
  -2  -7  -1 172835. 3488.84   3
   2   7   1 171185. 3565.23   8
   2   7   2 19299.8 861.256   8
  -2  -7  -3 54451.8 1080.05   4
   2   7   3 54764.3 1594.85   8
   2   7   4 45671.0 1438.45   8
  -2  -7  -4 44155.9 1365.37   6
   2   7   5 119430. 2764.89   8
  -2  -7  -5 115541. 2627.08   6
   2   7   6 85230.1 2262.68   8
  -2  -7  -6 86254.3 2134.68   6
   2   7   7 64453.6 1923.61   8
   2   7   8 22154.3 1067.56   8
   2   7   9 13533.3 851.377   8
   2   7  10 79937.5 2386.62   8
   2   7  11 35013.8 1500.12   8
  -2  -7 -11 33542.3 1454.60   7
  -2  -7 -12 23917.0 1303.30   2
  -2  -7 -12 24386.4 1218.12   7
  -2  -7 -13 11213.8 912.772   2
  -2  -7 -13 13208.0 917.709   7
  -2  -7 -14 21210.3 1310.54   2
  -2  -7 -14 20003.1 1199.86   7
  -2  -7 -15 35958.9 1764.72   2
  -2  -7 -15 34992.0 1660.83   7
  -2  -7 -16 31939.0 1716.11   2
  -2  -7 -16 33014.8 1672.66   7
  -2  -7 -17 13245.6 1127.46   2
  -2  -7 -17 13431.0 1107.93   7
  -2  -7 -18 1853.62 476.466   2
  -2  -7 -18 2054.88 502.331   7
  -2  -7 -19 14642.7 1276.79   2
  -2  -7 -19 17198.8 1337.52   7
  -2  -7 -20 14117.8 1300.91   2
  -2  -7 -20 14061.8 1258.42   7
  -2  -7 -21 6408.32 902.278   2
  -2  -7 -21 8028.40 975.544   7
  -2  -7 -22-147.177 427.887   2
   2   8 -15 16624.8 1457.99   2
   2   8 -14 5574.39 810.517   2
   2   8 -13 399.400 325.195   2
   2   8 -13 476.258 394.319   7
   2   8 -12 408.281 318.706   2
  -2  -8  12 833.440 346.557   3
   2   8 -12 237.785 343.249   7
  -2  -8  11 23152.6 1325.55   3
   2   8 -11 25690.1 1571.60   2
   2   8 -11 25824.1 1655.40   7
   2   8 -10 26434.3 1547.25   2
  -2  -8  10 26209.5 1388.59   3
   2   8 -10 27109.8 1664.71   7
   2   8  -9 29913.7 1592.29   2
  -2  -8   9 29868.2 1444.07   3
   2   8  -8 2559.34 463.336   2
  -2  -8   8 2223.78 396.289   3
  -2  -8   7 38267.3 1567.46   3
   2   8  -7 38147.6 1683.32   2
  -2  -8   6 39892.4 1575.49   3
  -2  -8   5 31103.3 1322.42   3
   2   8  -5 29165.9 1340.86   8
  -2  -8   4 6977.90 598.198   3
   2   8  -4 7200.30 624.212   8
  -2  -8   3 7692.98 610.620   3
   2   8  -3 7577.31 630.472   8
  -2  -8   2 20821.0 986.225   3
   2   8  -2 20145.2 1004.89   8
  -2  -8   1 118396. 2784.51   3
   2   8  -1 114963. 2815.86   8
  -2  -8   0 30518.0 1160.04   3
   2   8   0 29561.4 1183.24   8
   2   8   1 12951.1 745.257   8
   2   8   2 8145.47 582.360   8
  -2  -8  -3 140932. 2444.12   4
   2   8   3 141529. 3183.31   8
   2   8   4 18985.5 928.710   8
  -2  -8  -4 17439.9 825.983   6
   2   8   5 14901.2 823.669   8
  -2  -8  -5 15984.4 792.983   6
   2   8   6 17728.8 915.379   8
  -2  -8  -6 15358.8 808.047   6
   2   8   7 24364.6 1126.97   8
   2   8   8 138160. 3341.13   8
   2   8   9 54936.2 1879.34   8
   2   8  10 2257.95 384.363   8
   2   8  11 1773.07 353.339   8
   2   8  12 20437.1 1183.47   8
  -2  -8 -12 21881.6 1176.21   7
  -2  -8 -13 38243.4 1647.94   7
  -2  -8 -14 17545.2 1184.25   2
  -2  -8 -14 18322.7 1153.63   7
  -2  -8 -15 621.483 324.460   2
  -2  -8 -15 7.72351 260.958   7
  -2  -8 -16 8371.67 879.154   2
  -2  -8 -16 9356.64 887.190   7
  -2  -8 -17 25324.7 1584.97   2
  -2  -8 -17 23491.4 1471.05   7
  -2  -8 -18 20736.1 1498.04   2
  -2  -8 -18 20525.0 1413.47   7
  -2  -8 -19 4720.09 772.934   2
  -2  -8 -19 5133.86 775.558   7
  -2  -8 -20 3826.31 783.379   2
  -2  -8 -20 3494.73 673.737   7
  -2  -8 -21 5350.02 850.916   2
  -2  -8 -21 4488.57 784.468   7
  -2  -8 -22 9452.95 1131.12   2
  -2  -8 -22 10560.2 1187.25   7
   2   9 -14 16431.4 1446.66   2
   2   9 -13 20796.9 1573.69   2
   2   9 -12 8458.47 966.683   2
   2   9 -11 217.274 301.039   2
  -2  -9  11 12.8617 225.903   3
   2   9 -10 2235.39 524.332   2
  -2  -9  10 1912.53 433.602   3
  -2  -9   9 15354.1 1044.97   3
   2   9  -9 17350.2 1241.34   2
  -2  -9   8 58619.3 2122.92   3
  -2  -9   7 23925.7 1269.63   3
   2   9  -7 26817.6 1417.25   8
  -2  -9   6 676.642 293.173   3
   2   9  -6 198.047 245.618   8
  -2  -9   5 42608.1 1661.38   3
   2   9  -5 44136.4 1751.15   8
  -2  -9   4 52718.1 1804.72   3
   2   9  -4 51719.4 1886.77   8
  -2  -9   3 59164.7 1909.42   3
   2   9  -3 61026.1 2018.68   8
  -2  -9   2 1917.89 310.303   3
   2   9  -2 1554.29 328.922   8
  -2  -9   1 12231.3 761.214   3
   2   9  -1 12520.6 805.292   8
  -2  -9   0 32652.2 1267.85   3
   2   9   0 33238.5 1331.11   8
   2   9   1 144730. 3364.69   8
   2   9   2 33982.1 1331.73   8
   2   9   3 2930.38 387.585   8
   2   9   4 37775.7 1417.30   8
  -2  -9  -4 38237.7 1348.18   6
   2   9   5 51867.6 1710.70   8
  -2  -9  -5 49641.4 1586.31   6
   2   9   6 38962.8 1470.72   8
  -2  -9  -6 36956.9 1328.81   6
   2   9   7 40464.4 1547.09   8
  -2  -9  -7 43496.1 1461.64   6
   2   9   8 184.902 189.137   8
   2   9   9 17432.7 1015.84   8
   2   9  10 88433.0 2617.07   8
   2   9  11 92011.7 2754.59   8
   2   9  12 39298.3 1704.34   8
   2   9  13 315.216 271.639   8
  -2  -9 -13 387.393 299.883   7
  -2  -9 -14 38223.2 1740.98   7
  -2  -9 -15 38850.0 1891.96   2
  -2  -9 -15 43172.5 1901.98   7
  -2  -9 -16 10044.6 973.894   2
  -2  -9 -16 12161.7 1025.62   7
  -2  -9 -17 1323.59 447.229   2
  -2  -9 -17 1734.88 452.379   7
  -2  -9 -18 6359.48 869.252   2
  -2  -9 -18 7106.77 886.215   7
  -2  -9 -19 23334.0 1623.19   2
  -2  -9 -19 21476.5 1531.50   7
  -2  -9 -20 17700.0 1445.03   2
  -2  -9 -20 17681.4 1455.94   7
  -2  -9 -21 1962.90 630.326   2
  -2  -9 -21 1277.91 520.088   7
  -2  -9 -22 517.220 494.298   2
  -2  -9 -22-29.5118 366.292   7
   2  10 -14 5401.15 882.558   8
   2  10 -13 842.510 487.973   8
   2  10 -12 10680.5 1141.23   8
   2  10 -11 28534.3 1779.36   8
  -2 -10  10 5121.80 653.872   3
   2  10 -10 5969.49 805.924   8
  -2 -10   9 226.754 252.362   3
   2  10  -9 4.62454 291.710   8
  -2 -10   8-64.2453 276.097   3
   2  10  -8 110.590 286.909   8
  -2 -10   7 31854.0 1516.42   3
   2  10  -7 33273.6 1664.65   8
  -2 -10   6 42716.2 1729.26   3
   2  10  -6 40947.1 1820.14   8
  -2 -10   5 19778.1 1121.04   3
   2  10  -5 19761.3 1199.46   8
  -2 -10   4 195.580 217.908   3
   2  10  -4 102.025 271.195   8
  -2 -10   3 45138.4 1675.20   3
   2  10  -3 44289.1 1753.28   8
  -2 -10   2 20519.2 1056.32   3
   2  10  -2 18196.0 1059.94   8
  -2 -10   1 22197.4 1091.40   3
   2  10  -1 21047.8 1122.40   8
   2  10   0 5309.66 557.578   8
   2  10   1 1628.34 334.460   8
   2  10   2 36816.7 1467.68   8
   2  10   3 191862. 4248.68   8
   2  10   4 22789.6 1114.84   8
  -2 -10  -4 22502.4 1043.57   6
   2  10   5 589.275 207.573   8
  -2 -10  -5 503.179 189.155   6
   2  10   6 58571.5 1944.90   8
  -2 -10  -6 59386.0 1805.79   6
   2  10   7 56677.2 1936.89   8
  -2 -10  -7 56827.0 1778.56   6
   2  10   8 35451.9 1506.90   8
   2  10   9 36901.8 1574.13   8
   2  10  10 3425.46 515.370   8
   2  10  11 21830.4 1245.61   8
   2  10  12 107372. 3138.43   8
   2  10  13 67001.7 2420.78   8
   2  10  14 328.668 277.880   8
  -2 -10 -14 117.457 272.696   7
  -2 -10 -15 4645.70 659.238   7
  -2 -10 -16 19110.2 1355.25   2
  -2 -10 -16 18688.9 1303.86   7
  -2 -10 -17 14244.1 1192.03   2
  -2 -10 -17 14647.5 1199.34   7
  -2 -10 -18 10102.1 1054.81   2
  -2 -10 -18 12068.7 1107.90   7
  -2 -10 -19 1373.18 495.868   2
  -2 -10 -19 714.067 356.540   7
  -2 -10 -20 6595.50 902.777   2
  -2 -10 -20 5648.72 868.749   7
  -2 -10 -21 11422.6 1220.31   2
  -2 -10 -21 11180.1 1206.24   7
  -2 -10 -22 10406.6 1214.63   2
  -2 -10 -22 11085.6 1208.51   7
   2  11 -13 16703.1 1471.02   8
   2  11 -12 5358.89 840.198   8
   2  11 -11 5136.14 853.105   8
  -2 -11  10 16647.5 1181.66   3
   2  11 -10 17353.9 1372.20   8
  -2 -11   9 20715.1 1298.65   3
   2  11  -9 20796.4 1453.05   8
  -2 -11   8 14082.3 1054.04   3
   2  11  -8 16144.3 1242.48   8
  -2 -11   7 5161.90 619.947   3
   2  11  -7 5084.86 694.973   8
  -2 -11   6 503.646 299.405   3
   2  11  -6 225.727 303.815   8
  -2 -11   5 53953.2 1999.51   3
   2  11  -5 54375.9 2176.52   8
  -2 -11   4 70170.5 2285.65   3
   2  11  -4 67667.2 2407.56   8
  -2 -11   3 43630.5 1697.78   3
   2  11  -3 41843.8 1794.25   8
   2  11  -2 205.032 211.671   8
   2  11  -1 44093.8 1748.83   8
   2  11   0 31877.7 1459.85   8
   2  11   1 91540.4 2661.00   8
   2  11   2 15155.4 958.466   8
   2  11   3 2836.76 434.327   8
   2  11   4 47078.5 1765.75   8
  -2 -11  -4 48739.3 1670.50   6
   2  11   5 135825. 3413.25   8
  -2 -11  -5 135518. 3230.37   6
   2  11   6 14843.5 952.838   8
  -2 -11  -6 14394.3 837.219   6
   2  11   7 4834.69 553.782   8
  -2 -11  -7 4108.42 470.990   6
   2  11   8 20068.0 1152.86   8
   2  11   9 13697.6 961.943   8
   2  11  10 5953.08 657.745   8
   2  11  11 19964.6 1217.51   8
   2  11  12 2386.40 471.594   8
   2  11  13 12072.8 1011.74   8
   2  11  14 43550.0 1963.12   8
   2  11  15 21167.5 1384.62   8
  -2 -11 -15 22991.3 1428.73   7
  -2 -11 -16 3545.73 640.762   7
  -2 -11 -17 808.906 365.900   2
  -2 -11 -17 961.417 388.241   7
  -2 -11 -18 10349.4 1098.28   2
  -2 -11 -18 10146.7 1034.54   7
  -2 -11 -19 7362.12 939.585   2
  -2 -11 -19 7824.41 954.622   7
  -2 -11 -20 4547.82 781.161   2
  -2 -11 -20 4686.16 785.518   7
  -2 -11 -21 292.391 429.846   2
  -2 -11 -21-517.691 492.864   7
  -2 -11 -22 4306.78 828.051   2
  -2 -11 -22 6037.14 935.577   7
   2  12 -12 8272.51 1066.98   8
   2  12 -11 9917.03 1140.03   8
   2  12 -10 4043.99 719.650   8
  -2 -12   9 1748.30 448.043   3
   2  12  -9 2504.33 572.181   8
  -2 -12   8 8449.15 838.650   3
   2  12  -8 8352.12 954.826   8
  -2 -12   7 21473.7 1304.02   3
   2  12  -7 19554.8 1391.49   8
  -2 -12   6 19384.2 1230.03   3
   2  12  -6 21983.0 1424.07   8
  -2 -12   5 3965.26 562.130   3
   2  12  -5 3778.63 608.119   8
   2  12  -4 1451.44 415.791   8
   2  12  -3 55055.3 2169.05   8
   2  12  -2 60573.3 2236.98   8
   2  12  -1 14566.0 1016.00   8
   2  12   0 4272.28 554.427   8
   2  12   1 56924.8 2081.80   8
   2  12   2 35834.7 1592.73   8
   2  12   3 33814.5 1528.30   8
   2  12   4 9908.63 799.772   8
  -2 -12  -4 11205.6 765.566   6
   2  12   5 2044.93 418.065   8
  -2 -12  -5 1694.05 321.846   6
   2  12   6 29374.4 1430.53   8
  -2 -12  -6 31523.4 1319.18   6
   2  12   7 129870. 3480.43   8
  -2 -12  -7 133417. 3225.12   6
   2  12   8 20447.5 1203.83   8
   2  12   9 993.892 323.938   8
   2  12  10 20654.2 1243.75   8
   2  12  11 31912.8 1596.61   8
   2  12  12 31017.7 1608.55   8
   2  12  13 23642.2 1415.44   8
   2  12  14 106.578 302.955   8
   2  12  15 14986.7 1190.21   8
  -2 -12 -15 16408.8 1233.62   7
   2  12  16 34825.1 1882.21   8
  -2 -12 -16 37952.4 1948.60   7
  -2 -12 -17 19189.4 1440.71   2
  -2 -12 -17 20830.5 1482.24   7
  -2 -12 -18 428.267 394.804   2
  -2 -12 -18 659.376 433.685   7
  -2 -12 -19-483.017 448.453   2
  -2 -12 -19 28.9987 378.661   7
  -2 -12 -20 3225.04 751.214   2
  -2 -12 -20 3033.22 650.749   7
  -2 -12 -21 13866.7 1357.61   2
  -2 -12 -21 12374.7 1281.30   7
  -2 -12 -22 5470.63 919.384   2
  -2 -12 -22 5941.17 942.375   7
   2  13 -10 8093.87 1027.51   8
   2  13  -9 20064.5 1564.16   8
   2  13  -8 6672.18 889.922   8
   2  13  -7 1431.69 495.188   8
   2  13  -6 7353.61 851.294   8
   2  13  -5 23821.5 1524.93   8
   2  13  -4 24744.3 1498.92   8
   2  13  -3 5150.08 688.400   8
   2  13  -2 197.816 280.879   8
   2  13  -1 78513.0 2685.62   8
   2  13   0 60696.9 2280.68   8
   2  13   1 16504.5 1111.07   8
   2  13   2 6100.62 684.478   8
   2  13   3 13933.7 1002.31   8
   2  13   4 17194.4 1111.95   8
  -2 -13  -4 15805.3 957.027   6
   2  13   5 82631.7 2622.34   8
  -2 -13  -5 77592.5 2360.03   6
   2  13   6 12716.5 963.259   8
  -2 -13  -6 12684.8 843.647   6
   2  13   7 455.520 323.715   8
  -2 -13  -7 916.012 298.212   6
   2  13   8 15781.3 1092.40   8
  -2 -13  -8 17052.4 994.642   6
   2  13   9 63990.1 2354.80   8
   2  13  10 19938.1 1265.70   8
   2  13  11 1928.97 459.436   8
   2  13  12 4864.22 651.439   8
   2  13  13 12839.8 1047.92   8
   2  13  14 25899.9 1565.96   8
   2  13  15 19289.0 1366.97   8
   2  13  16 282.725 369.100   8
  -2 -13 -16 789.088 464.030   7
  -2 -13 -17 10056.8 1054.36   7
  -2 -13 -18 26635.3 1793.14   2
  -2 -13 -18 26244.7 1739.77   7
  -2 -13 -19 16550.2 1418.69   2
  -2 -13 -19 15483.6 1377.28   7
  -2 -13 -20-336.290 454.366   2
  -2 -13 -20 119.722 379.684   7
  -2 -13 -21 806.193 481.483   2
  -2 -13 -21 183.720 373.687   7
  -2 -13 -22 7443.87 1073.54   2
   2  14  -9 2210.49 584.438   8
   2  14  -8 14337.9 1342.72   8
   2  14  -7 18719.9 1487.78   8
   2  14  -6 7425.70 936.378   8
   2  14  -5 2962.97 625.474   8
   2  14  -4 8677.67 928.667   8
   2  14  -3 21709.0 1431.26   8
   2  14  -2 18999.3 1310.88   8
   2  14  -1 8141.38 880.134   8
   2  14   0 645.036 311.535   8
   2  14   1 49596.0 2098.90   8
   2  14   2 30164.4 1606.18   8
   2  14   3 21319.8 1313.30   8
   2  14   4 2013.59 446.855   8
  -2 -14  -4 2138.13 386.485   6
   2  14   5 10043.6 886.693   8
  -2 -14  -5 8903.51 734.839   6
   2  14   6 17433.7 1187.39   8
  -2 -14  -6 19106.2 1069.71   6
   2  14   7 53732.8 2165.02   8
  -2 -14  -7 56172.5 1956.18   6
   2  14   8 29578.6 1580.25   8
  -2 -14  -8 32162.8 1426.48   6
   2  14   9 252.049 256.358   8
   2  14  10 37982.4 1824.28   8
   2  14  11 57628.3 2329.18   8
   2  14  12 14266.3 1148.30   8
   2  14  13 693.629 288.104   8
   2  14  14 4009.10 660.576   8
   2  14  15 10139.9 1047.12   8
   2  14  16 7230.73 855.386   8
  -2 -14 -16 6643.34 969.619   7
   2  14  17 15527.2 1296.81   8
  -2 -14 -17 16658.5 1387.31   7
  -2 -14 -18 73.0754 430.115   7
  -2 -14 -19 7627.75 1034.32   2
  -2 -14 -19 8872.50 1093.77   7
  -2 -14 -20 14628.3 1403.32   2
  -2 -14 -20 15651.3 1454.11   7
  -2 -14 -21 8365.94 1102.94   2
  -2 -14 -21 7243.98 1052.70   7
   2  15  -8 4516.30 833.455   8
   2  15  -7 5645.63 880.968   8
   2  15  -6 24367.3 1720.55   8
   2  15  -5 12909.9 1230.45   8
   2  15  -4 3759.17 710.103   8
   2  15  -3 3456.38 634.130   8
   2  15  -2 11430.7 1081.81   8
   2  15  -1 28012.4 1660.33   8
   2  15   0 27024.6 1606.10   8
   2  15   1 8714.26 888.474   8
   2  15   2 412.388 355.201   8
   2  15   3 49142.9 2133.22   8
   2  15   4 43917.1 1996.76   8
  -2 -15  -4 43912.2 1767.52   6
   2  15   5 14407.0 1111.08   8
  -2 -15  -5 14211.2 946.808   6
   2  15   6-209.616 374.978   8
  -2 -15  -6 51.8126 214.230   6
   2  15   7 12528.1 1050.75   8
  -2 -15  -7 13185.5 922.406   6
   2  15   8 17743.0 1256.57   8
  -2 -15  -8 17813.9 1083.14   6
   2  15   9 53160.4 2248.18   8
   2  15  10 13584.0 1108.41   8
   2  15  11 2265.94 536.867   8
   2  15  12 22277.5 1465.80   8
   2  15  13 21099.3 1446.30   8
   2  15  14 9599.05 999.933   8
   2  15  15 4693.07 723.065   8
   2  15  16 986.939 465.718   8
   2  15  17 12688.6 1209.12   8
  -2 -15 -17 14331.0 1334.37   7
   2  15  18 12951.6 1270.25   8
  -2 -15 -18 14741.4 1367.66   7
  -2 -15 -19 10314.7 1206.90   7
  -2 -15 -20 405.813 412.598   2
  -2 -15 -20 514.687 567.671   7
  -2 -15 -21 2661.83 697.346   2
   2  16  -6-242.087 385.675   8
   2  16  -5 14201.0 1340.29   8
   2  16  -4 16568.9 1407.80   8
   2  16  -3 14941.0 1303.81   8
   2  16  -2 3504.28 667.457   8
   2  16  -1 1369.44 505.066   8
   2  16   0 6547.20 829.871   8
   2  16   1 26959.5 1659.16   8
   2  16   2 23791.3 1521.51   8
   2  16   3 15770.3 1220.38   8
  -2 -16  -3 13444.0 989.450   6
   2  16   4-227.888 379.744   8
  -2 -16  -4 104.662 244.261   6
   2  16   5 34729.0 1821.59   8
  -2 -16  -5 35102.6 1578.43   6
   2  16   6 38649.8 1938.74   8
  -2 -16  -6 40192.6 1702.97   6
   2  16   7 9001.79 936.693   8
  -2 -16  -7 9259.77 801.561   6
   2  16   8 107.205 309.099   8
  -2 -16  -8 160.672 228.422   6
   2  16   9 8787.80 923.326   8
   2  16  10 15136.2 1215.08   8
   2  16  11 31802.8 1806.27   8
   2  16  12 8042.50 924.740   8
   2  16  13 1746.62 474.862   8
   2  16  14 12141.5 1143.02   8
   2  16  15 20590.9 1495.50   8
   2  16  16 10600.0 1107.51   8
   2  16  17-25.3785 377.669   8
  -2 -16 -17 1413.84 623.851   7
   2  16  18 3211.08 697.431   8
  -2 -16 -18 3539.83 780.256   7
  -2 -16 -19 13842.4 1395.77   7
  -2 -16 -20 10419.4 1248.61   2
   2  17  -5 18467.9 1580.19   8
   2  17  -4 1875.24 565.931   8
   2  17  -3 11226.3 1202.81   8
   2  17  -2 18274.0 1492.99   8
   2  17  -1 9924.90 1087.02   8
   2  17   0 4839.42 769.678   8
   2  17   1 136.503 377.008   8
   2  17   2 4338.28 731.457   8
   2  17   3 25005.3 1604.16   8
   2  17   4 30185.2 1780.97   8
  -2 -17  -4 30933.9 1530.92   6
   2  17   5 10544.4 1062.31   8
  -2 -17  -5 10959.4 891.684   6
   2  17   6 1475.76 460.755   8
  -2 -17  -6 727.510 304.272   6
   2  17   7 34420.7 1899.40   8
  -2 -17  -7 38318.9 1685.55   6
   2  17   8 31860.3 1811.66   8
   2  17   9 10552.5 1039.09   8
   2  17  10-627.210 394.143   8
   2  17  11 9111.83 991.695   8
   2  17  12 25351.6 1668.41   8
   2  17  13 31029.5 1866.43   8
   2  17  14 7439.19 945.043   8
   2  17  15-289.794 382.374   8
   2  17  16 10591.7 1152.04   8
   2  17  17 15361.6 1370.93   8
   2  17  18 6578.89 939.313   8
  -2 -17 -18 7312.96 1050.37   7
   2  17  19 2980.73 719.946   8
   2  18  -3 19884.0 1664.36   8
   2  18  -2 1461.68 498.662   8
   2  18  -1 8341.69 1068.04   8
   2  18   0 10346.7 1158.76   8
   2  18   1 14561.7 1328.78   8
   2  18   2 13664.2 1288.06   8
   2  18   3 3583.40 677.936   8
   2  18   4 182.533 365.762   8
   2  18   5 24740.6 1659.21   8
   2  18   6 14720.9 1294.74   8
   2  18   7 2682.11 605.191   8
   2  18   8 83.5072 351.174   8
   2  18   9 14979.4 1298.06   8
   2  18  10 20460.5 1520.02   8
   2  18  11 9866.19 1074.19   8
   2  18  12 839.647 495.638   8
   2  18  13 1851.04 544.217   8
   2  18  14 5645.12 844.565   8
   2  18  15 14311.1 1340.18   8
   2  18  16 4746.96 852.060   8
   2  18  17 2561.06 675.268   8
   2  18  18 4168.25 768.913   8
   2  19  -1 19400.2 1653.92   8
   2  19   0 1102.36 479.837   8
   2  19   1 11635.4 1253.67   8
   2  19   2 20117.0 1598.86   8
   2  19   3 13973.4 1332.94   8
   2  19   4 10596.1 1159.03   8
   2  19   5 1187.66 421.512   8
   2  19   6 3372.89 671.737   8
   2  19   7 17871.3 1475.15   8
   2  19   8 13411.1 1281.51   8
   2  19   9 1544.11 497.145   8
   2  19  10 1696.70 542.953   8
   2  19  11 15052.1 1343.73   8
   2  19  12 17754.5 1469.63   8
   2  19  13 16146.4 1446.47   8
   2  19  14 3501.78 717.301   8
   2  19  15 852.523 497.941   8
   2  19  16 9054.88 1095.66   8
   2  19  17 11441.9 1250.43   8
   2  20   2 852.984 493.175   8
   2  20   3 8713.50 1105.91   8
   2  20   4 7515.36 1040.91   8
   2  20   5 7134.12 987.812   8
   2  20   6 6862.34 976.437   8
   2  20   7 705.533 485.125   8
   2  20   8 3584.89 706.856   8
   2  20   9 23759.8 1737.42   8
   2  20  10 12051.0 1244.17   8
   2  20  11 128.300 382.521   8
   2  20  12-77.3449 403.004   8
   2  20  13 6852.81 973.356   8
   2  20  14 15701.6 1452.12   8
   2  20  15 8840.64 1171.15   8
   2  21   6 5619.11 913.327   8
   2  21   7 9099.21 1146.46   8
   2  21   8 11347.0 1273.96   8
   2  21   9 560.620 410.148   8
   2  21  10 2857.85 692.584   8
   2  21  11 15027.0 1456.91   8
   2  21  12 11309.2 1264.94   8
  -3  20   7 157.519 358.853   8
  -3  20   6 3508.40 741.923   8
  -3  20   5 10006.8 1113.24   8
  -3  20   4 11899.1 1231.94   8
   3 -19 -14 539.650 542.552   1
   3 -19 -13 4381.27 900.549   1
   3 -19 -12 6541.03 1080.55   1
   3 -19 -11 15789.9 1630.82   1
   3 -19 -10 7920.77 1211.60   1
  -3  19   9 1776.29 512.347   8
  -3  19   8 10409.6 1064.22   8
  -3  19   7 11533.7 1127.37   8
  -3  19   6 3480.72 670.179   8
  -3  19   5 1005.20 495.204   8
  -3  19   4 2241.14 573.908   8
  -3  19   3 10964.5 1157.58   8
  -3  19   2 24280.6 1727.16   8
  -3  19   1 10704.0 1170.80   8
   3 -18 -15 10608.8 1255.06   7
   3 -18 -14 14947.5 1515.21   1
   3 -18 -14 15067.3 1486.21   7
   3 -18 -13 8354.32 1165.16   1
   3 -18 -12 490.300 456.062   1
   3 -18 -11 1732.31 693.452   1
   3 -18 -10 15938.0 1592.48   1
  -3  18  10 14837.1 1201.18   8
  -3  18   9 27838.5 1671.31   8
  -3  18   8 7400.09 901.679   8
  -3  18   7 803.223 430.043   8
  -3  18   6 8072.13 915.527   8
  -3  18   5 16998.2 1333.14   8
  -3  18   4 7333.66 898.522   8
  -3  18   3 4492.13 746.708   8
  -3  18   2-140.735 428.664   8
  -3  18   1 8735.02 1027.44   8
  -3  18   0 14680.3 1342.52   8
  -3  18  -1 8075.39 1041.48   8
   3 -17 -16 6359.54 1027.04   7
   3 -17 -15 1248.59 555.740   7
   3 -17 -14 1153.33 555.459   1
   3 -17 -14 2762.30 724.095   7
   3 -17 -13 11152.3 1262.59   1
   3 -17 -13 12740.5 1323.41   7
   3 -17 -12 16301.3 1544.12   1
   3 -17 -11 9493.74 1226.14   1
  -3  17  11 10388.5 976.681   8
   3 -17 -10 1017.63 528.896   1
  -3  17  10 1294.37 393.374   8
  -3  17   9 2766.44 547.423   8
  -3  17   8 16370.1 1255.36   8
  -3  17   7 31661.8 1726.10   8
  -3  17   6 10209.5 989.022   8
  -3  17   5 798.171 395.853   8
  -3  17   4 23471.8 1517.79   8
  -3  17   3 25477.8 1594.22   8
  -3  17   2 8096.70 908.969   8
  -3  17   1 3413.43 637.022   8
  -3  17   0 535.121 352.253   8
  -3  17  -1 7189.78 922.277   8
  -3  17  -2 14479.1 1340.93   8
  -3  17  -3 9495.13 1087.82   8
   3 -16 -17 293.482 440.011   7
   3 -16 -16 6244.46 976.541   7
   3 -16 -15 18927.0 1584.34   7
   3 -16 -14 9644.21 1138.71   1
   3 -16 -14 12703.3 1284.26   7
   3 -16 -13 2658.69 637.216   1
   3 -16 -13 3404.42 722.717   7
   3 -16 -12 2427.08 650.624   1
   3 -16 -11 16803.2 1499.35   1
  -3  16  11 13849.7 1087.95   8
   3 -16 -10 19728.7 1619.10   1
  -3  16  10 16636.2 1186.49   8
  -3  16   9 18178.1 1232.60   8
  -3  16   8 3342.75 556.964   8
  -3  16   7 3789.23 594.962   8
  -3  16   6 22769.3 1392.65   8
  -3  16   5 35348.3 1784.73   8
  -3  16   4 13663.8 1100.41   8
  -3  16   3 846.287 363.734   8
  -3  16   2 14933.4 1182.19   8
  -3  16   1 20955.0 1422.72   8
  -3  16   0 8879.14 938.942   8
  -3  16  -1 6893.52 877.124   8
  -3  16  -2 253.428 347.560   8
  -3  16  -3 10844.2 1139.59   8
  -3  16  -4 12407.5 1228.40   8
  -3  16  -5 10751.1 1171.01   8
   3 -15 -18 5858.55 962.775   7
   3 -15 -17 7100.92 1040.20   7
   3 -15 -16 4682.26 869.144   7
   3 -15 -15 1234.75 584.292   7
   3 -15 -14 5853.98 899.063   1
   3 -15 -14 5593.92 874.057   7
   3 -15 -13 28375.5 1855.39   1
   3 -15 -13 31974.9 1929.52   7
  -3  15  12 22609.5 1346.05   8
   3 -15 -12 23942.8 1691.66   1
  -3  15  11 3546.51 565.981   8
   3 -15 -11 4909.12 845.734   1
  -3  15  10 1621.92 420.228   8
   3 -15 -10 1669.67 532.197   1
  -3  15   9 15131.1 1076.21   8
  -3  15   8 24242.8 1379.04   8
  -3  15   7 14229.5 880.897   4
  -3  15   7 15125.8 1074.15   8
  -3  15   6 841.642 278.629   4
  -3  15   6 1034.55 343.711   8
  -3  15   5 5194.05 518.436   4
  -3  15   5 5056.68 644.080   8
  -3  15   4 27579.9 1510.58   8
  -3  15   3 49546.4 2097.72   8
  -3  15   2 7835.98 834.896   8
  -3  15   1-83.6758 320.566   8
  -3  15   0 9805.20 971.260   8
  -3  15  -1 29032.5 1687.64   8
  -3  15  -2 20374.0 1427.49   8
  -3  15  -3 6705.67 859.846   8
  -3  15  -4 10.0867 348.165   8
  -3  15  -5 18289.1 1472.17   8
  -3  15  -6 26482.5 1809.06   8
   3 -14 -18-724.886 604.257   7
   3 -14 -17 8014.94 1061.49   7
   3 -14 -16 8825.88 1067.60   7
   3 -14 -15 13744.3 1309.64   7
   3 -14 -14 7633.96 933.068   1
   3 -14 -14 9470.37 1073.80   7
  -3  14  13 247.211 252.067   8
   3 -14 -13 201.394 323.609   7
   3 -14 -12 4124.42 733.810   1
  -3  14  12 4483.01 587.000   8
   3 -14 -12 5920.55 849.263   7
  -3  14  11 39581.7 1760.47   8
   3 -14 -11 44146.1 2254.39   1
  -3  14  10 27586.9 1425.89   8
   3 -14 -10 28089.9 1793.16   1
  -3  14   9 3828.80 543.863   8
  -3  14   8 1455.41 377.499   8
  -3  14   7 9403.41 700.797   4
  -3  14   7 9088.88 803.933   8
  -3  14   6 30079.3 1265.77   4
  -3  14   6 28468.1 1439.30   8
  -3  14   5 33152.6 1330.10   4
  -3  14   5 32606.0 1554.23   8
  -3  14   4 2942.26 398.824   4
  -3  14   4 3380.00 533.071   8
  -3  14   3 10765.5 723.403   4
  -3  14   3 10857.4 927.081   8
  -3  14   2 50596.3 1706.85   4
  -3  14   2 51847.8 2076.52   8
  -3  14   1 42050.6 1886.75   8
  -3  14   0 9499.28 899.737   8
  -3  14  -1 599.459 303.440   8
  -3  14  -2 10857.0 1003.71   8
  -3  14  -3 21555.1 1434.68   8
  -3  14  -4 14057.2 1202.23   8
  -3  14  -5 7878.99 945.743   8
  -3  14  -6 1141.00 480.278   8
  -3  14  -7 14367.5 1328.33   8
  -3  14  -8 12364.1 1265.80   8
   3 -13 -19 7270.58 1047.20   7
   3 -13 -18 15607.6 1488.69   7
   3 -13 -17 8735.23 1075.09   7
   3 -13 -16 1162.25 492.956   7
   3 -13 -15 2396.70 641.479   7
   3 -13 -14 18184.6 1366.50   1
   3 -13 -14 18238.6 1424.91   7
   3 -13 -13 23438.0 1550.23   1
  -3  13  13 22729.8 1274.11   8
   3 -13 -13 25310.3 1631.28   7
   3 -13 -12 24813.9 1586.51   1
  -3  13  12 22452.9 1263.97   8
   3 -13 -12 25514.4 1593.63   7
  -3  13  11 3354.22 495.068   8
   3 -13 -11 4055.38 687.225   1
  -3  13  10 19944.4 1152.92   8
   3 -13 -10 21246.1 1464.08   1
  -3  13   9 52463.8 1950.58   8
   3 -13  -9 56606.4 2455.44   1
  -3  13   8 13637.7 926.260   8
  -3  13   7 6993.40 596.622   4
  -3  13   7 6252.19 633.551   8
  -3  13   6 1243.54 309.980   4
  -3  13   6 579.065 267.077   8
  -3  13   5 18624.7 957.636   4
  -3  13   5 18499.0 1102.64   8
  -3  13   4 14668.3 837.844   4
  -3  13   4 14181.2 976.228   8
  -3  13   3 15251.7 856.426   4
  -3  13   3 15261.9 1016.55   8
  -3  13   2 6307.14 560.265   4
  -3  13   2 6189.48 677.622   8
  -3  13   1 6701.82 580.514   4
  -3  13   1 5605.26 642.722   8
  -3  13   0 32707.2 1597.05   8
  -3  13  -1 38157.6 1772.13   8
  -3  13  -2 9142.08 887.889   8
  -3  13  -3 71.3725 276.445   8
  -3  13  -4 4875.67 700.400   8
  -3  13  -5 18125.6 1361.74   8
  -3  13  -6 15856.1 1300.54   8
  -3  13  -7 10153.7 1086.76   8
  -3  13  -8 444.842 374.731   8
  -3  13  -9 7693.48 1017.15   8
   3 -12 -19 1933.34 645.702   7
   3 -12 -18 961.986 495.424   7
   3 -12 -17 13982.3 1341.21   7
   3 -12 -16 30772.8 1930.30   7
   3 -12 -15 15915.7 1332.87   7
   3 -12 -14 2463.27 522.893   1
  -3  12  14 2397.93 430.778   8
   3 -12 -14 2371.27 603.437   7
   3 -12 -13 3412.33 597.000   1
  -3  12  13 3628.29 507.915   8
   3 -12 -13 3310.01 617.822   7
   3 -12 -12 9861.19 964.155   1
  -3  12  12 8155.59 724.360   8
   3 -12 -12 8723.43 928.220   7
   3 -12 -11 32538.2 1768.93   1
  -3  12  11 29083.3 1366.29   8
   3 -12 -11 30172.0 1648.29   7
  -3  12  10 14265.9 936.067   8
   3 -12 -10 15969.5 1247.48   1
  -3  12   9 116.054 195.973   8
   3 -12  -9 308.590 422.046   1
  -3  12   8 21862.5 1140.29   8
  -3  12   7 71012.1 2069.34   4
  -3  12   7 70302.2 2218.95   8
  -3  12   6 29361.3 1208.43   4
  -3  12   6 27783.8 1290.12   8
  -3  12   5 673.254 232.123   4
  -3  12   5 822.946 296.236   8
  -3  12   4 2795.05 370.953   4
  -3  12   4 3012.38 453.408   8
  -3  12   3 6950.30 566.658   4
  -3  12   3 7593.73 678.734   8
  -3  12   2 33001.0 1283.27   4
  -3  12   2 34709.5 1496.47   8
  -3  12   1 46215.8 1802.43   8
  -3  12   0 715.405 300.037   8
  -3  12  -1 17695.7 1139.87   8
  -3  12  -2 57360.9 2184.98   8
  -3  12  -3 54131.3 2175.85   8
  -3  12  -4 8755.34 882.421   8
  -3  12  -5 281.482 309.816   8
  -3  12  -6 2411.67 531.888   8
  -3  12  -7 23580.4 1693.66   2
  -3  12  -7 23476.9 1576.13   8
  -3  12  -8 23708.0 1747.38   2
  -3  12  -8 21539.9 1553.42   8
  -3  12  -9 13368.3 1377.52   2
  -3  12  -9 14668.8 1330.47   8
  -3  12 -10 1382.60 560.876   2
   3 -11 -20 1742.29 648.531   7
   3 -11 -19 7095.30 1039.68   7
   3 -11 -18 18348.0 1569.22   7
   3 -11 -17 12732.7 1270.92   7
   3 -11 -16-394.765 436.790   7
   3 -11 -15 18193.7 1430.36   7
   3 -11 -14 34304.8 1721.70   1
   3 -11 -14 36683.6 1967.72   7
   3 -11 -13 53582.7 2204.20   1
  -3  11  13 51774.0 1901.69   8
   3 -11 -13 53713.6 2338.14   7
   3 -11 -12 12558.5 1038.46   1
  -3  11  12 9796.20 775.338   8
   3 -11 -12 11085.1 1010.79   7
   3 -11 -11 18.2904 282.500   1
  -3  11  11-281.105 232.962   8
   3 -11 -11-198.830 313.010   7
  -3  11  10 9535.64 724.532   8
   3 -11 -10 9299.92 908.318   1
  -3  11   9 69321.6 2133.48   8
   3 -11  -9 72782.3 2637.96   1
  -3  11   8 39046.0 1500.05   8
   3 -11  -8 42014.9 1943.06   1
  -3  11   7 424.264 212.811   4
  -3  11   7 907.218 271.155   8
  -3  11   6 31577.4 1227.87   4
  -3  11   6 27623.8 1236.78   8
  -3  11   5 56867.0 1722.60   4
  -3  11   5 53607.4 1801.32   8
  -3  11   4 12731.5 747.560   4
  -3  11   4 13536.1 841.790   8
  -3  11   3 4708.47 457.956   4
  -3  11   3 4485.78 512.877   8
  -3  11   2 10327.9 678.631   4
  -3  11   2 9835.96 749.229   8
  -3  11   1 5880.66 593.662   8
  -3  11   0 41425.9 1661.19   8
  -3  11  -1 44567.6 1764.25   8
  -3  11  -2 495.230 263.160   8
  -3  11  -3 7456.98 748.458   8
  -3  11  -4 38423.6 1761.77   8
  -3  11  -5 47567.1 2215.64   2
  -3  11  -5 45614.8 2008.08   8
  -3  11  -6 7131.94 882.228   2
  -3  11  -7 944.316 489.572   2
  -3  11  -8 2659.76 653.477   2
  -3  11  -9 21808.3 1680.13   2
  -3  11 -10 23693.0 1794.69   2
  -3  11 -11 7008.17 1001.82   2
   3 -10 -20 7632.50 1074.02   7
   3 -10 -19 580.610 462.457   7
   3 -10 -18 2076.17 616.721   7
   3 -10 -17 18774.8 1507.50   7
   3 -10 -16 32651.2 1930.77   7
   3 -10 -15 14797.0 1237.21   7
   3 -10 -14 342.933 288.160   1
   3 -10 -14 435.378 342.539   7
   3 -10 -13 18631.4 1214.19   1
  -3  10  13 18286.3 1039.29   8
   3 -10 -13 19269.7 1340.36   7
   3 -10 -12 69449.5 2466.84   1
  -3  10  12 63958.1 2064.61   8
   3 -10 -12 69342.6 2571.94   7
   3 -10 -11 43745.1 1903.89   1
  -3  10  11 41185.3 1558.11   8
   3 -10 -11 43013.8 1910.03   7
   3 -10 -10 7250.75 773.117   1
  -3  10  10 7818.45 619.803   8
   3 -10 -10 8954.77 829.615   7
  -3  10   9 10297.4 707.932   8
   3 -10  -9 8683.69 833.859   1
  -3  10   8 15557.8 865.191   8
   3 -10  -8 14992.4 1096.62   1
  -3  10   7 76510.5 2131.68   4
  -3  10   7 80191.9 2185.00   8
  -3  10   6 56171.0 1722.09   4
  -3  10   6 58030.6 1783.58   8
  -3  10   5 823.869 213.258   4
  -3  10   5 748.456 228.695   8
  -3  10   4 25439.5 1049.50   4
  -3  10   4 24432.1 1087.99   8
  -3  10   3 58799.4 1737.86   4
  -3  10   3 59275.1 1841.69   8
  -3  10   2 34340.8 1349.35   8
  -3  10   1 39729.3 1500.14   8
  -3  10   0 2531.73 398.695   8
  -3  10  -1 20130.8 1089.20   8
  -3  10  -2 75251.5 2353.82   8
  -3  10  -3 105642. 3169.17   2
  -3  10  -3 98592.4 2897.75   8
  -3  10  -4 3728.62 589.955   2
  -3  10  -5 24160.4 1487.02   2
  -3  10  -6 20653.8 1398.19   2
  -3  10  -7 33175.6 1862.72   2
  -3  10  -8 7838.45 935.038   2
  -3  10  -9 2937.73 622.532   2
  -3  10 -10 2275.22 620.509   2
  -3  10 -11 15675.4 1434.19   2
  -3  10 -12 18959.5 1648.88   2
   3  -9 -20 8650.80 1115.31   7
   3  -9 -19 20306.2 1680.41   7
   3  -9 -18 14390.2 1352.43   7
   3  -9 -17 1406.37 536.304   7
   3  -9 -16 760.919 393.862   7
   3  -9 -15 20186.6 1455.09   7
   3  -9 -14 28445.1 1414.52   1
   3  -9 -14 24561.7 1533.34   7
   3  -9 -13 10899.8 881.869   1
   3  -9 -13 10285.6 955.904   7
   3  -9 -12 1026.91 336.810   1
  -3   9  12 732.774 257.539   8
   3  -9 -12 1356.90 421.915   7
   3  -9 -11 49179.9 1969.35   1
  -3   9  11 49666.5 1676.82   8
   3  -9 -11 50877.5 2062.77   7
   3  -9 -10 31459.8 1525.55   1
  -3   9  10 28966.8 1204.01   8
   3  -9 -10 30673.0 1517.70   7
   3  -9  -9 36160.6 1642.07   1
  -3   9   9 33334.9 1273.16   8
   3  -9  -9 33144.0 1541.96   7
  -3   9   8 20129.2 949.945   8
   3  -9  -8 22495.6 1281.36   1
  -3   9   7 6334.70 530.133   4
  -3   9   7 5822.89 486.192   8
   3  -9  -7 7570.93 746.336   1
  -3   9   6 31988.1 1209.23   4
  -3   9   6 32204.3 1199.57   8
  -3   9   5 37011.0 1283.55   4
  -3   9   5 35904.2 1281.40   8
  -3   9   4 38515.1 1319.41   4
  -3   9   4 39530.1 1355.66   8
  -3   9   3 1201.86 248.389   4
  -3   9   3 1552.06 278.669   8
  -3   9   2 51207.3 1619.83   8
  -3   9   1 56500.0 1755.75   8
  -3   9   0 9351.04 676.617   8
   3  -9   0 10030.1 309.109   6
  -3   9  -1 21536.1 1062.13   8
  -3   9  -2 9558.34 809.037   2
  -3   9  -2 10674.6 769.691   8
  -3   9  -3 19504.9 1190.29   2
  -3   9  -4 46207.5 1947.40   2
  -3   9  -5 66095.4 2461.79   2
  -3   9  -6 1690.01 467.777   2
  -3   9  -7 12366.6 1085.64   2
  -3   9  -8 11923.6 1105.40   2
  -3   9  -9 31395.3 1867.08   2
  -3   9 -10 9944.39 1085.77   2
  -3   9 -11 2426.15 602.531   2
  -3   9 -12 7512.63 1043.28   2
  -3   9 -13 20963.8 1723.75   2
   3  -8 -20 5586.95 973.915   7
   3  -8 -19 1821.16 577.356   7
   3  -8 -18 19920.5 1594.34   7
   3  -8 -17 30124.6 1872.31   7
   3  -8 -16 12637.0 1187.06   7
   3  -8 -15 3366.14 673.063   7
   3  -8 -14 10506.7 785.853   2
   3  -8 -14 9631.41 769.264   1
   3  -8 -14 10417.5 982.979   7
   3  -8 -13 43515.0 1726.97   1
   3  -8 -13 43215.7 1984.76   7
   3  -8 -12 42095.6 1715.40   1
   3  -8 -12 41173.8 1879.73   7
   3  -8 -11 6429.87 657.107   1
  -3   8  11 5395.24 498.872   8
   3  -8 -11 5042.31 661.594   7
   3  -8 -10 46.0846 242.331   1
  -3   8  10 268.556 185.938   8
   3  -8 -10 404.079 279.428   7
   3  -8  -9 24402.2 1275.38   1
  -3   8   9 24392.8 1026.13   8
   3  -8  -9 26694.4 1326.12   7
   3  -8  -8 42762.0 1720.06   1
  -3   8   8 40763.5 1341.21   8
   3  -8  -8 38885.4 1600.15   7
  -3   8   7 41137.0 1385.97   4
  -3   8   7 42491.8 1346.80   8
   3  -8  -7 43028.0 1767.80   1
  -3   8   6 23765.3 1003.90   4
  -3   8   6 23759.9 950.263   8
   3  -8  -6 26053.0 1310.99   1
  -3   8   5 62.9819 136.376   4
  -3   8   5 185.169 116.488   8
  -3   8   4 19232.0 864.117   4
  -3   8   4 19483.0 843.461   8
  -3   8   3 103117. 2435.77   4
  -3   8   3 102860. 2405.59   8
  -3   8   2 78942.4 2031.56   8
  -3   8   1 866.471 219.546   8
  -3   8   0 36359.2 1308.84   8
  -3   8  -1 95596.7 2644.75   2
  -3   8  -1 91732.9 2409.66   8
  -3   8  -2 18274.6 1056.88   2
  -3   8  -3 10455.4 830.815   2
  -3   8  -4 9706.30 824.410   2
  -3   8  -5 18349.2 1177.87   2
  -3   8  -6 53984.4 2165.19   2
  -3   8  -7 35971.6 1787.25   2
  -3   8  -8-234.822 309.072   2
  -3   8  -9 12814.4 1133.76   2
  -3   8 -10 11371.5 1110.73   2
  -3   8 -11 20029.5 1520.73   2
  -3   8 -12 4371.03 779.699   2
  -3   8 -13 1144.27 472.598   2
  -3   8 -14 3049.52 750.607   2
   3  -7 -20 12475.2 1363.48   7
   3  -7 -19 16573.5 1499.08   7
   3  -7 -18 6388.55 937.033   7
   3  -7 -17 1762.27 569.932   7
   3  -7 -16 14200.9 1236.07   7
   3  -7 -15 21349.4 1475.74   7
   3  -7 -14 26861.6 1254.23   2
   3  -7 -14 28345.9 1632.36   7
   3  -7 -13-53.7017 243.347   1
   3  -7 -13 12.3577 172.534   2
   3  -7 -13-51.2628 328.049   7
   3  -7 -12 22.0960 188.749   1
   3  -7 -12-477.479 397.387   7
   3  -7 -11 41335.9 1641.25   1
   3  -7 -11 41133.1 1789.75   7
   3  -7 -10 114765. 3029.30   1
  -3   7  10 109951. 2626.69   8
   3  -7 -10 114403. 3163.06   7
   3  -7  -9 15846.2 976.656   1
  -3   7   9 14987.3 753.101   8
   3  -7  -9 16599.3 1026.57   7
   3  -7  -8 2988.08 454.277   1
  -3   7   8 3572.48 353.860   8
   3  -7  -8 3469.17 470.727   7
  -3   7   7 18922.5 879.391   4
   3  -7  -7 20244.3 1100.00   1
  -3   7   7 18496.8 803.221   8
   3  -7  -7 18103.9 988.766   7
  -3   7   6 80734.9 2079.40   4
  -3   7   6 82110.7 1952.91   8
   3  -7  -6 82979.7 2472.31   1
  -3   7   5 86996.5 2135.34   4
   3  -7  -5 82260.7 2484.26   1
  -3   7   5 87052.1 2005.47   8
  -3   7   4 53211.1 1529.92   4
  -3   7   4 55831.2 1459.32   8
  -3   7   4 51225.6 1153.95   6
  -3   7   3 19118.2 827.646   4
  -3   7   3 18175.7 762.405   8
  -3   7   2 65829.0 1706.30   8
  -3   7   1 196074. 3865.06   8
  -3   7   0 72707.4 2079.16   2
  -3   7   0 73271.6 1920.36   8
  -3   7  -1 482.958 218.819   2
  -3   7  -2 13113.3 853.704   2
  -3   7  -3 56184.4 1929.08   2
  -3   7  -4 29160.7 1382.52   2
  -3   7  -5 28147.5 1402.67   2
  -3   7  -6 19350.7 1195.78   2
  -3   7  -7 24804.4 1425.51   2
  -3   7  -8 27807.4 1536.15   2
  -3   7  -9 54620.1 2322.95   2
  -3   7 -10-363.378 346.516   2
  -3   7 -11 3686.14 664.599   2
  -3   7 -12 6742.27 890.667   2
  -3   7 -13 14528.9 1364.75   2
  -3   7 -14 5874.62 896.386   2
  -3   7 -15 3249.90 789.313   2
   3  -6 -20 854.174 500.377   7
   3  -6 -19 4410.73 845.199   7
   3  -6 -18 18891.1 1532.19   7
   3  -6 -17 19482.6 1489.56   7
   3  -6 -16 11208.0 1097.06   7
   3  -6 -15 662.085 419.633   7
   3  -6 -14 14180.1 868.522   2
   3  -6 -14 13531.3 1105.08   7
   3  -6 -13 22701.9 1086.88   2
   3  -6 -13 22576.6 1116.96   1
   3  -6 -13 21090.6 1343.34   7
   3  -6 -12 26687.6 1140.04   2
   3  -6 -12 26939.1 1224.48   1
   3  -6 -12 29102.3 1504.60   7
   3  -6 -11 31300.0 1343.45   1
   3  -6 -11 32638.5 1554.56   7
   3  -6 -10 532.473 229.447   1
   3  -6 -10 462.070 250.945   7
   3  -6  -9 76086.4 2271.84   1
  -3   6   9 75821.8 1921.93   8
   3  -6  -9 76167.5 2358.00   7
   3  -6  -8 98218.1 2663.15   1
  -3   6   8 97611.0 2222.45   8
   3  -6  -8 95552.3 2642.40   7
  -3   6   7 34226.4 1190.98   4
   3  -6  -7 33177.4 1385.59   1
  -3   6   7 31627.0 1033.50   8
   3  -6  -7 33233.1 1338.77   7
  -3   6   6 3636.66 378.527   4
   3  -6  -6 4316.18 486.423   1
  -3   6   6 3774.95 326.327   8
   3  -6  -6 3425.40 403.605   7
  -3   6   5 18082.3 798.504   4
  -3   6   5 17377.3 677.409   8
   3  -6  -5 17065.8 961.955   1
  -3   6   4 73437.4 1850.34   4
  -3   6   4 71415.5 1671.45   8
   3  -6  -4 71521.1 2171.05   1
  -3   6   3 84975.7 2057.14   4
  -3   6   3 86976.2 1914.09   8
  -3   6   2 95371.8 2084.44   8
  -3   6   1 33782.0 1065.26   8
  -3   6   0 71601.5 1948.98   2
  -3   6   0 69855.6 1776.75   8
  -3   6  -1 89767.4 2337.87   2
  -3   6  -2 122641. 2978.93   2
  -3   6  -3 1472.82 318.962   2
  -3   6  -4 13315.5 868.008   2
  -3   6  -5 48252.6 1805.58   2
  -3   6  -6 32347.7 1507.88   2
  -3   6  -7 15978.1 1088.37   2
  -3   6  -8 4722.25 646.902   2
  -3   6  -9 43738.6 1986.28   2
  -3   6 -10 43487.3 2042.26   2
  -3   6 -11 48749.8 2239.53   2
  -3   6 -12 262.220 335.621   2
  -3   6 -13 3205.47 663.293   2
  -3   6 -14 5226.66 811.165   2
  -3   6 -15 19545.5 1604.31   2
  -3   6 -16 8426.36 1116.40   2
   3  -5 -20 12291.5 1356.51   7
   3  -5 -19 7879.78 1085.23   7
   3  -5 -18 2942.18 710.024   7
   3  -5 -17 8258.53 1016.88   7
   3  -5 -16 29476.7 1795.63   7
   3  -5 -15 31939.9 1796.39   7
   3  -5 -14 14328.3 872.743   2
   3  -5 -14 14738.5 1169.40   7
   3  -5 -13 80.5092 173.596   2
   3  -5 -13 948.111 389.806   7
   3  -5 -12 39162.0 1379.74   2
   3  -5 -12 37957.6 1749.83   7
   3  -5 -11 15922.2 814.912   2
   3  -5 -11 16429.1 896.957   1
   3  -5 -11 16530.9 1087.84   7
   3  -5 -10 46295.8 1608.64   1
   3  -5 -10 45970.0 1423.47   2
   3  -5 -10 46363.0 1795.90   7
   3  -5  -9 10458.8 718.221   1
   3  -5  -9 11235.5 815.862   7
   3  -5  -8 11037.2 745.637   1
   3  -5  -8 12377.5 802.714   7
   3  -5  -7 105569. 2734.93   1
  -3   5   7 109083. 2285.61   8
   3  -5  -7 110848. 2771.86   7
  -3   5   6 117064. 2603.56   4
   3  -5  -6 119962. 2915.15   1
  -3   5   6 117148. 2354.85   8
   3  -5  -6 113457. 2778.25   7
  -3   5   5 45555.1 1361.33   4
   3  -5  -5 45884.3 1590.01   1
  -3   5   5 46647.1 1169.86   8
   3  -5  -5 46922.3 1470.16   7
  -3   5   4 67.3754 138.468   4
  -3   5   4 155.031 86.6447   8
   3  -5  -4 94.7581 195.995   1
  -3   5   3 15490.2 711.721   4
  -3   5   3 16192.3 604.066   8
   3  -5  -3 17471.9 918.726   1
  -3   5   2 39970.4 1047.80   8
   3  -5  -2 36993.6 1423.37   1
  -3   5   1 61673.1 1606.38   2
  -3   5   1 58957.3 1444.33   8
  -3   5   0 85202.6 2094.10   2
  -3   5  -1 1869.91 295.604   2
  -3   5  -2 158516. 3443.53   2
  -3   5  -3 114106. 2804.11   2
  -3   5  -4 94151.8 2546.91   2
  -3   5  -5 20.8588 187.843   2
  -3   5  -6 1491.04 333.653   2
  -3   5  -7 53335.7 1977.30   2
  -3   5  -8 16166.2 1083.24   2
  -3   5  -9 14552.6 1070.58   2
  -3   5 -10 4360.08 651.691   2
  -3   5 -11 31004.7 1691.21   2
  -3   5 -12 23908.8 1562.27   2
  -3   5 -13 41086.0 2126.13   2
  -3   5 -14 4230.85 759.164   2
  -3   5 -15-166.448 396.203   2
  -3   5 -16 4620.36 819.463   2
  -3   5 -17 15882.8 1512.43   2
   3  -4 -20 1975.31 641.997   7
   3  -4 -19 9561.82 1172.73   7
   3  -4 -18 19785.5 1589.84   7
   3  -4 -17 12524.3 1217.70   7
   3  -4 -16 308.208 317.919   7
   3  -4 -15 14072.6 1172.31   7
   3  -4 -14 43669.0 1601.11   2
   3  -4 -14 47520.5 2130.86   7
   3  -4 -13 14103.9 825.305   2
   3  -4 -13 15474.1 1135.40   7
   3  -4 -12 4289.65 428.940   2
   3  -4 -12 4201.76 564.905   7
   3  -4 -11 2542.18 318.131   2
   3  -4 -11 3019.45 469.176   7
   3  -4 -10 12015.3 650.436   2
   3  -4 -10 12997.3 773.617   1
   3  -4 -10 12962.0 912.490   7
   3  -4  -9 111117. 2328.02   2
   3  -4  -9 109777. 2636.62   1
   3  -4  -9 108171. 2871.73   7
   3  -4  -8 76979.2 2079.23   1
   3  -4  -8 76491.2 2200.95   7
   3  -4  -7 27975.7 1149.68   1
   3  -4  -7 26684.8 1156.01   7
  -3   4   6 2252.16 286.450   4
   3  -4  -6 2207.99 330.319   1
  -3   4   6 1919.82 200.174   8
   3  -4  -6 2057.85 323.605   7
  -3   4   5 170629. 3450.94   4
   3  -4  -5 175862. 3753.39   1
  -3   4   5 176181. 3119.12   8
   3  -4  -5 175309. 3597.67   7
  -3   4   4 183516. 3559.43   4
   3  -4  -4 186315. 3903.94   1
   3  -4  -4 180660. 3195.33   8
  -3   4   4 187492. 3225.58   8
   3  -4  -4 184918. 3654.99   7
  -3   4   3 1265.70 216.737   4
   3  -4  -3 1392.51 286.599   1
  -3   4   3 1123.90 144.445   8
   3  -4  -3 1579.68 231.427   7
  -3   4   2 139.026 67.7696   8
   3  -4  -2 29.4471 157.498   1
  -3   4   1 4007.58 322.982   2
  -3   4   1 4021.33 269.934   8
   3  -4  -1 3563.86 424.336   1
  -3   4   0 89010.2 2037.76   2
  -3   4  -1 171834. 3445.35   2
  -3   4  -2 88989.1 2195.98   2
  -3   4  -3 1108.79 240.770   2
  -3   4  -4 80930.8 2199.94   2
  -3   4  -5 102734. 2669.14   2
  -3   4  -6 26282.2 1225.03   2
  -3   4  -7 466.933 272.079   2
  -3   4  -8 7521.79 711.890   2
  -3   4  -9 71375.6 2460.09   2
  -3   4  -9 75268.7 2083.16   7
  -3   4 -10 24369.2 1404.07   2
  -3   4 -10 26796.9 1191.58   7
  -3   4 -11 21033.0 1344.81   2
  -3   4 -11 21362.4 1118.13   7
  -3   4 -12 1336.49 439.791   2
  -3   4 -13 12413.7 1134.48   2
  -3   4 -14 31811.2 1875.61   2
  -3   4 -15 23247.3 1666.48   2
  -3   4 -16 588.971 479.724   2
  -3   4 -17-229.431 393.674   2
   3  -3 -20 8686.42 1175.18   7
   3  -3 -19 2167.67 683.766   7
   3  -3 -18 1168.59 442.881   7
   3  -3 -17 6573.21 871.315   7
   3  -3 -16 36413.0 2026.42   7
   3  -3 -15 35998.9 1928.79   7
   3  -3 -14 442.243 181.394   2
   3  -3 -14-231.897 340.604   7
   3  -3 -13 10657.3 718.669   2
   3  -3 -13 11896.5 1016.56   7
   3  -3 -12 58500.3 1748.00   2
   3  -3 -12 57966.2 2234.18   7
   3  -3 -11 39612.9 1312.80   2
   3  -3 -11 39079.5 1699.42   7
   3  -3 -10 14999.6 710.535   2
   3  -3 -10 14655.9 955.122   7
   3  -3  -9 1241.91 192.400   2
   3  -3  -9 1648.72 336.260   7
   3  -3  -8 43228.7 1170.26   2
   3  -3  -8 44507.4 1453.38   1
   3  -3  -8 41746.7 1554.64   7
   3  -3  -7 161184. 3023.40   2
   3  -3  -7 169425. 3520.20   1
   3  -3  -7 160561. 2731.82   5
   3  -3  -7 166588. 3622.77   7
   3  -3  -6 187512. 3802.68   1
  -3   3   6 193353. 3603.45   4
   3  -3  -6 178113. 3776.88   7
   3  -3  -6 175783. 3112.25   5
  -3   3   5 37947.7 1143.55   4
   3  -3  -5 37135.4 1276.46   1
   3  -3  -5 34581.7 855.865   8
   3  -3  -5 35905.2 1209.85   7
  -3   3   4 478.702 166.024   4
   3  -3  -4 403.725 197.434   1
   3  -3  -4 286.697 68.4302   8
  -3   3   4 268.430 74.5456   8
   3  -3  -4 291.259 151.820   7
  -3   3   3 96999.4 2100.41   4
   3  -3  -3 97809.5 2344.47   1
  -3   3   3 97906.9 1713.27   8
   3  -3  -3 94546.2 2093.65   7
   3  -3  -2 140033. 3037.93   1
  -3   3   2 141649. 2404.65   8
   3  -3  -1 1903.76 296.032   1
  -3   3   1 1860.85 193.022   2
  -3   3   1 1633.84 205.555   5
  -3   3   0 168.138 115.309   2
   3  -3   0 207.289 158.384   1
  -3   3   0 208.095 132.275   5
   3  -3   1 5766.62 467.257   1
  -3   3  -1 5110.61 377.029   2
  -3   3  -1 5625.30 403.705   5
  -3   3  -2 135232. 2827.69   2
   3  -3   2 130210. 2929.31   1
  -3   3  -2 137470. 2842.02   5
   3  -3   2 133478. 2354.36   6
  -3   3  -3 172432. 2940.53   3
  -3   3  -3 175011. 3529.82   2
   3  -3   3 171788. 2985.12   7
  -3   3  -3 164660. 3455.56   5
  -3   3  -4 49458.2 1062.14   3
  -3   3  -4 49478.3 1510.05   5
   3  -3   4 51624.4 1156.39   7
  -3   3  -5 2838.66 382.011   2
  -3   3  -5 1555.87 287.881   5
  -3   3  -6 31501.8 1298.33   2
  -3   3  -6 29746.3 1177.99   5
  -3   3  -7 71095.9 2221.24   2
  -3   3  -7 75248.0 1829.18   7
  -3   3  -7 71619.6 2053.28   5
  -3   3  -8 24527.4 1255.66   2
  -3   3  -8 23905.6 965.369   7
  -3   3  -8 24370.4 1110.25   5
  -3   3  -9 7207.63 706.064   2
  -3   3  -9 7050.47 538.172   7
   3  -3  10 229.651 178.566   1
  -3   3 -10 516.451 281.315   2
  -3   3 -10 295.748 149.747   7
  -3   3 -11 36836.1 1755.78   2
  -3   3 -11 37684.0 1483.85   7
  -3   3 -12 36959.5 1822.64   2
  -3   3 -12 32972.8 1458.30   7
  -3   3 -13 25448.4 1562.45   2
  -3   3 -14 1749.38 487.773   2
  -3   3 -15 8329.36 975.556   2
  -3   3 -16 10884.2 1161.03   2
  -3   3 -17 14345.8 1344.25   2
  -3   3 -18 1181.99 531.762   2
   3  -2 -20 2932.72 743.646   7
   3  -2 -19 15755.7 1512.58   7
   3  -2 -18 18552.8 1593.82   7
   3  -2 -17 1179.73 512.139   7
   3  -2 -16 323.828 342.344   7
   3  -2 -15 4564.77 726.536   7
   3  -2 -14 33327.2 1389.54   2
   3  -2 -14 33428.1 1802.69   7
   3  -2 -13 10455.5 719.680   2
   3  -2 -13 10065.6 948.997   7
   3  -2 -12 213.302 147.826   2
   3  -2 -12 212.684 265.287   7
   3  -2 -11 43983.9 1400.69   2
   3  -2 -11 43498.0 1831.83   7
   3  -2 -10 64398.1 1698.77   2
   3  -2 -10 63760.8 2188.91   7
   3  -2  -9 50671.6 1380.73   2
   3  -2  -9 51177.4 1848.44   7
   3  -2  -8 17920.8 679.380   2
   3  -2  -8 18860.0 999.795   7
   3  -2  -7 5951.89 470.653   1
   3  -2  -7 5424.90 321.073   2
   3  -2  -7 6602.26 559.753   7
   3  -2  -6 17017.4 542.360   2
   3  -2  -6 17414.0 807.756   1
   3  -2  -6 15857.8 823.635   7
  -3   2   5 97908.9 2121.05   4
   3  -2  -5 97331.1 2281.28   1
   3  -2  -5 90972.5 1796.11   8
   3  -2  -5 93348.6 2248.58   7
   3  -2  -4 166890. 2981.79   5
  -3   2   4 174565. 3260.85   4
   3  -2  -4 172572. 3489.57   1
   3  -2  -4 167804. 2813.44   8
   3  -2  -4 167962. 3361.39   7
   3  -2  -3 7571.01 514.025   1
  -3   2   3 8352.63 456.183   4
   3  -2  -3 8414.17 289.350   2
  -3   2   3 7888.85 355.565   5
   3  -2  -3 7881.96 448.360   7
   3  -2  -2 60648.2 1670.96   1
   3  -2  -2 62275.5 1243.82   2
   3  -2  -2 63066.8 1451.16   7
  -3   2   2 65271.0 1398.18   5
   3  -2  -1 51847.2 1497.48   1
   3  -2  -1 54652.1 1171.89   2
  -3   2   1 53713.9 1165.82   2
   3  -2  -1 51837.4 1196.64   7
  -3   2   1 54798.0 1298.10   5
   3  -2   0 104174. 2378.52   1
  -3   2   0 107782. 2084.38   2
  -3   2   0 108902. 2212.57   5
   3  -2   0 103378. 1923.35   7
  -3   2  -1 181431. 3320.28   2
   3  -2   1 175224. 3552.62   1
  -3   2  -1 177503. 3402.53   5
  -3   2  -2 9877.57 519.244   2
   3  -2   2 9143.38 545.504   1
   3  -2   2 9183.79 276.768   7
  -3   2  -2 9657.07 534.709   5
   3  -2   2 9041.42 355.689   6
  -3   2  -3 7363.58 488.744   2
   3  -2   3 5946.81 457.724   1
  -3   2  -3 6357.37 457.848   5
   3  -2   3 6517.05 236.150   7
   3  -2   4 64785.7 1686.35   1
  -3   2  -4 64281.2 1756.93   2
  -3   2  -4 65666.0 1169.89   3
  -3   2  -4 62128.7 1710.61   5
   3  -2   4 64228.7 1260.96   7
  -3   2  -5 147889. 3235.94   2
   3  -2   5 145618. 3023.45   1
  -3   2  -5 146578. 2672.22   7
  -3   2  -5 141974. 3124.70   5
   3  -2   5 146098. 2626.14   7
  -3   2  -6 50320.2 1647.82   2
   3  -2   6 50758.0 1436.13   1
  -3   2  -6 49076.6 1232.84   7
  -3   2  -6 46485.4 1502.03   5
   3  -2   7 35077.8 1157.82   1
  -3   2  -7 35883.2 1429.76   2
  -3   2  -7 36637.8 1094.17   7
  -3   2  -7 38631.5 1351.68   5
   3  -2   8 38767.1 1213.79   1
  -3   2  -8 37539.6 1528.51   2
  -3   2  -8 37413.8 1208.88   7
  -3   2  -8 38777.3 1401.78   5
  -3   2  -9 44029.3 1739.05   2
   3  -2   9 47653.2 1356.07   1
  -3   2  -9 43043.4 1411.96   7
  -3   2  -9 43546.3 1546.70   5
   3  -2  10 47544.2 1341.70   1
  -3   2 -10 44403.7 1836.62   2
  -3   2 -10 45521.3 1524.31   7
  -3   2 -10 42726.9 1576.32   5
  -3   2 -11 8344.93 812.906   2
  -3   2 -11 8413.05 681.872   5
  -3   2 -12 1788.41 437.512   2
  -3   2 -12 1564.75 304.339   7
  -3   2 -13 38773.6 1889.57   2
  -3   2 -13 35391.3 1544.45   7
  -3   2 -14 27650.3 1660.61   2
  -3   2 -15 21768.3 1519.27   2
  -3   2 -16-104.325 337.733   2
  -3   2 -17 7529.12 995.482   2
  -3   2 -18 9769.59 1150.61   2
  -3   2 -19 10191.9 1196.37   2
   3  -1 -20 10028.4 1260.95   7
   3  -1 -19 2526.03 717.110   7
   3  -1 -18 6172.57 931.148   7
   3  -1 -17 15368.9 1383.93   7
   3  -1 -16 25294.0 1719.41   7
   3  -1 -15 6991.21 886.100   7
   3  -1 -14 247.202 192.529   2
   3  -1 -14 307.363 297.101   7
   3  -1 -13 34261.1 1390.85   2
   3  -1 -13 37867.3 1850.17   7
   3  -1 -12 51375.4 1665.64   2
   3  -1 -12 51444.5 2131.23   7
   3  -1 -11 63176.8 1797.16   2
   3  -1 -11 63010.4 2292.24   7
   3  -1 -10 8148.69 531.212   2
   3  -1 -10 8081.35 733.807   7
   3  -1  -9 24566.8 898.536   2
   3  -1  -9 27156.8 1285.45   7
   3  -1  -8 54048.1 1377.51   2
   3  -1  -8 56840.0 1872.95   7
   3  -1  -7 17993.9 625.129   2
   3  -1  -7 18646.9 971.229   7
   3  -1  -6 129185. 2366.93   2
   3  -1  -6 131999. 3006.85   7
  -3   1   5 11374.9 557.561   4
   3  -1  -5 12220.1 373.137   2
   3  -1  -5 11951.4 449.354   8
   3  -1  -5 10509.8 644.561   7
  -3   1   4 1211.74 110.522   5
  -3   1   4 1133.43 180.864   4
   3  -1  -4 923.608 201.535   1
   3  -1  -4 877.271 96.5757   8
   3  -1  -4 1206.40 199.915   7
   3  -1  -3 148593. 3121.45   1
  -3   1   3 154535. 2921.97   4
  -3   1   3 156634. 2686.31   5
   3  -1  -3 147283. 2979.55   7
   3  -1  -2 50654.0 1434.22   1
  -3   1   2 52002.5 1277.49   4
  -3   1   2 53383.3 1173.03   5
   3  -1  -2 50137.9 1246.70   7
   3  -1  -1 257263. 4741.76   1
   3  -1  -1 259269. 4236.98   2
  -3   1   1 262822. 4226.48   2
   3  -1  -1 250980. 4394.77   7
  -3   1   1 266355. 4485.04   5
  -3   1   0 34042.5 832.259   2
   3  -1   0 33555.1 838.784   2
   3  -1   0 34300.2 1087.31   1
  -3   1   0 34023.8 763.444   7
   3  -1   0 33763.3 770.713   7
  -3   1   0 33504.6 976.428   5
   3  -1   1 64908.2 1632.55   1
  -3   1  -1 64380.8 1448.55   2
  -3   1  -1 62941.1 1558.64   5
  -3   1  -1 68662.7 1302.86   6
   3  -1   1 65798.1 1161.08   7
   3  -1   2 72493.7 1729.31   1
  -3   1  -2 71925.9 1646.82   2
   3  -1   2 69883.2 1453.64   6
  -3   1  -2 72599.0 1726.57   5
  -3   1  -3 77243.6 1805.26   2
   3  -1   3 74905.2 1788.32   1
  -3   1  -3 73812.8 1825.19   5
   3  -1   4 13688.3 624.232   1
  -3   1  -4 15024.3 712.705   2
  -3   1  -4 15174.1 396.676   7
   3  -1   4 13819.8 370.773   7
  -3   1  -4 14382.2 711.306   5
   3  -1   5 17967.0 714.573   1
  -3   1  -5 18162.9 845.637   2
  -3   1  -5 18846.0 554.570   7
  -3   1  -5 17801.0 819.504   5
   3  -1   5 18194.5 526.827   7
  -3   1  -6 116577. 2788.89   2
   3  -1   6 117889. 2452.37   1
  -3   1  -6 119613. 2293.20   7
  -3   1  -6 115524. 2682.84   5
  -3   1  -7 147318. 3466.90   2
   3  -1   7 158918. 3012.22   1
  -3   1  -7 152480. 2966.33   7
  -3   1  -7 149136. 3323.60   5
   3  -1   8 9682.73 493.255   1
  -3   1  -8 9489.01 714.290   2
  -3   1  -8 9193.74 641.688   5
  -3   1  -8 9194.55 528.647   7
  -3   1  -9 18153.0 1033.68   2
   3  -1   9 17069.7 658.046   1
   3  -1   9 15520.9 426.137   3
  -3   1  -9 16554.2 781.872   7
  -3   1  -9 17501.7 904.248   5
  -3   1 -10 31908.3 1483.65   2
   3  -1  10 32594.9 944.411   1
  -3   1 -10 30615.1 1276.10   5
  -3   1 -10 33940.4 1234.28   7
  -3   1 -11 32326.6 1562.89   2
  -3   1 -11 34457.4 1373.63   5
  -3   1 -11 33921.2 1328.32   7
  -3   1 -12 17328.0 1169.86   2
  -3   1 -12 19895.1 1046.41   5
  -3   1 -12 16972.8 974.698   7
  -3   1 -13 2600.55 498.112   2
  -3   1 -13 2644.26 412.500   5
  -3   1 -13 2535.49 393.812   7
  -3   1 -14 1455.72 413.152   2
  -3   1 -14 1732.64 359.339   7
  -3   1 -15 25009.4 1602.10   2
  -3   1 -16 23506.9 1610.34   2
  -3   1 -17 13261.5 1261.42   2
  -3   1 -18 113.717 384.744   2
  -3   1 -19 3301.97 773.429   2
   3   0 -19 15738.7 1523.55   7
   3   0 -18 14876.9 1446.88   7
   3   0 -17 657.983 436.167   7
   3   0 -16 9829.10 1090.52   7
   3   0 -15 15974.1 1322.89   7
   3   0 -14 18560.9 1072.81   2
   3   0 -14 21638.0 1461.46   7
   3   0 -13 408.651 228.739   2
   3   0 -13 6.10479 300.078   7
   3   0 -12 19190.2 977.781   2
   3   0 -12 19241.4 1278.65   7
   3   0 -11 19587.8 934.889   2
   3   0 -11 22973.6 1323.83   7
   3   0 -10 115823. 2674.86   2
   3   0 -10 120193. 3309.93   7
   3   0  -9 24341.7 929.911   2
   3   0  -9 25424.3 1282.90   7
   3   0  -8 14099.0 630.949   2
   3   0  -8 15063.8 912.001   7
   3   0  -7 311.115 103.615   2
   3   0  -7 119.957 164.847   7
   3   0  -6 71486.0 1512.60   2
   3   0  -6 73173.3 2047.94   7
   3   0  -5 72983.8 1408.30   2
   3   0  -5 71311.3 1941.46   7
  -3   0   4 88697.9 1959.28   4
   3   0  -4 91231.9 1591.39   2
   3   0  -4 88809.4 2164.98   7
  -3   0   3 4070.04 299.597   4
   3   0  -3 4548.91 357.851   7
   3   0  -2 49862.1 1407.91   1
  -3   0   2 53949.8 1265.20   4
   3   0  -2 53674.4 1318.25   7
   3   0  -1 954244. 15487.7   1
  -3   0   1 999999. 14892.5   2
   3   0  -1 971348. 15226.2   7
  -3   0   0 661431. 10150.7   2
   3   0   0 639438. 10576.0   1
   3   0   0 643350. 10158.5   2
  -3   0   0 672911. 10095.5   8
   3   0   0 640768. 10201.3   7
  -3   0   0 674200. 10178.8   7
  -3   0  -1 110551. 2284.89   5
   3   0   1 108259. 2326.73   1
  -3   0  -1 112640. 2126.61   2
   3   0   1 110046. 1914.10   7
  -3   0  -1 111240. 2086.44   8
  -3   0  -1 114570. 1906.98   7
   3   0   2 14285.9 610.324   1
  -3   0  -2 16081.8 601.952   2
  -3   0  -2 15475.5 644.977   5
  -3   0  -2 15980.8 530.038   6
   3   0   3 115228. 2345.19   1
  -3   0  -3 115440. 2409.89   2
  -3   0  -3 117037. 2484.24   5
   3   0   4 97145.5 2018.07   1
  -3   0  -4 94077.3 2188.96   2
  -3   0  -4 93070.8 2205.33   5
  -3   0  -4 97671.0 1663.29   7
   3   0   5 14664.6 584.959   1
  -3   0  -5 14012.5 722.407   2
  -3   0  -5 15171.1 463.446   7
  -3   0  -5 13771.6 698.688   5
   3   0   6 35421.1 974.484   1
  -3   0  -6 35444.0 1277.57   2
  -3   0  -6 36573.6 932.916   7
  -3   0  -6 35976.9 1232.23   5
   3   0   7 18155.2 626.640   1
  -3   0  -7 18551.0 929.835   2
  -3   0  -7 18634.0 681.531   7
  -3   0  -7 18600.8 872.354   5
  -3   0  -8 84385.2 2399.09   2
   3   0   8 88429.4 1775.90   1
  -3   0  -8 87918.6 2006.30   7
  -3   0  -8 86106.3 2261.77   5
  -3   0  -9 122318. 3133.85   2
   3   0   9 129575. 2281.83   1
   3   0   9 117669. 2133.33   3
  -3   0  -9 125045. 2715.48   7
  -3   0  -9 123766. 2921.22   5
   3   0  10 45793.8 949.132   1
  -3   0 -10 46830.9 1779.81   2
   3   0  10 41915.6 979.467   3
  -3   0 -10 45626.1 1570.45   5
  -3   0 -10 45709.0 1460.57   7
  -3   0 -11 119.029 252.743   2
  -3   0 -11-12.9780 197.104   5
  -3   0 -11-15.3252 149.450   7
  -3   0 -12 1248.77 388.135   2
  -3   0 -12 873.320 278.406   5
  -3   0 -12 1604.43 315.921   7
  -3   0 -13 34268.9 1709.53   2
  -3   0 -13 38653.6 1505.18   5
  -3   0 -13 36861.1 1521.27   7
  -3   0 -14 26462.5 1547.48   2
  -3   0 -14 26673.2 1267.15   5
  -3   0 -14 26442.1 1345.55   7
  -3   0 -15 11740.8 1066.09   2
  -3   0 -15 11873.5 929.136   7
  -3   0 -15 11814.8 849.926   5
  -3   0 -16 1597.99 471.846   2
  -3   0 -17 28721.7 1804.85   2
  -3   0 -18 20175.0 1575.33   2
  -3   0 -19 7225.24 981.507   2
  -3   0 -20-199.323 419.217   2
   3   1 -19 982.386 570.682   7
   3   1 -18 8587.88 1149.21   7
   3   1 -17 19520.3 1590.66   7
   3   1 -16 11962.3 1229.80   7
   3   1 -15 813.820 463.324   7
   3   1 -14 6858.42 677.244   2
   3   1 -14 6613.52 825.295   7
   3   1 -13 20318.5 1106.83   2
   3   1 -13 24454.3 1526.45   7
   3   1 -12 44736.2 1627.93   2
   3   1 -12 45741.0 2062.31   7
   3   1 -11 9854.29 679.481   2
   3   1 -11 10680.6 923.713   7
   3   1 -10 12.4001 150.394   2
   3   1 -10 255.264 267.215   7
   3   1  -9 24202.3 966.440   2
   3   1  -9 25519.6 1318.39   7
   3   1  -8 95830.9 2211.37   2
   3   1  -8 99771.8 2763.66   7
   3   1  -7 46730.9 1260.15   2
   3   1  -7 48590.8 1703.67   7
   3   1  -6 13417.1 542.587   2
   3   1  -6 13173.2 786.990   7
   3   1  -5 30347.0 805.048   2
   3   1  -5 28642.9 1145.92   7
  -3  -1   4 43789.6 913.427   2
   3   1  -4 40430.4 911.008   2
   3   1  -4 40255.0 1322.47   7
  -3  -1   3 111225. 1860.18   2
  -3  -1   3 106043. 2139.10   4
   3   1  -3 104258. 2387.56   7
  -3  -1   2 209363. 3660.79   4
   3   1  -2 210140. 3448.43   8
   3   1  -2 205838. 3867.69   7
  -3  -1   1 54368.4 1018.37   8
   3   1  -1 53069.1 1041.19   8
   3   1  -1 51375.3 1276.99   7
  -3  -1   0 185144. 3110.40   8
   3   1   0 181254. 3263.73   7
   3   1   0 183627. 3129.08   8
  -3  -1   0 190615. 3274.23   7
  -3  -1  -1 173214. 3152.40   2
  -3  -1  -1 184615. 3135.17   8
   3   1   1 175140. 3070.82   7
   3   1   1 183947. 3137.68   8
  -3  -1  -1 180678. 3072.08   7
  -3  -1  -2 98223.5 2041.90   2
  -3  -1  -2 103707. 1793.25   7
  -3  -1  -2 98974.1 2024.33   6
  -3  -1  -3 18431.2 704.147   2
   3   1   3 17363.1 644.065   1
  -3  -1  -3 18391.4 453.024   3
  -3  -1  -3 18671.6 641.200   6
  -3  -1  -4 6830.17 448.540   2
   3   1   4 6185.48 346.161   1
   3   1   5 60254.8 1334.57   1
  -3  -1  -5 58035.2 1635.68   2
  -3  -1  -5 60667.6 1350.47   1
  -3  -1  -5 60952.5 1244.72   7
   3   1   6 60242.5 1289.52   1
  -3  -1  -6 59606.0 1722.28   2
  -3  -1  -6 59738.9 1668.59   5
  -3  -1  -6 59232.2 1327.08   7
  -3  -1  -7 62598.2 1848.62   2
  -3  -1  -7 61282.0 1753.63   5
  -3  -1  -7 62998.6 1466.57   7
  -3  -1  -8 9378.74 698.550   2
  -3  -1  -8 8949.59 614.120   5
  -3  -1  -8 8691.05 486.805   7
  -3  -1  -9 4056.65 499.768   2
  -3  -1  -9 3728.87 415.859   5
  -3  -1  -9 4234.31 367.743   7
  -3  -1 -10 62529.5 2111.31   2
  -3  -1 -10 64305.8 1913.25   5
  -3  -1 -10 64008.7 1780.05   7
  -3  -1 -11 83282.1 2596.24   2
  -3  -1 -11 83399.0 2319.48   5
  -3  -1 -11 86150.0 2266.99   7
  -3  -1 -12 17921.8 1143.32   2
  -3  -1 -12 18644.3 974.433   7
  -3  -1 -12 19576.5 1010.77   5
  -3  -1 -13 2549.07 498.512   2
  -3  -1 -13 2393.78 380.173   5
  -3  -1 -13 2424.71 382.322   7
  -3  -1 -14 5770.16 736.264   2
  -3  -1 -14 6083.98 592.002   5
  -3  -1 -14 5006.03 568.825   7
  -3  -1 -15 20220.1 1378.26   2
  -3  -1 -15 19036.9 1058.62   5
  -3  -1 -15 20748.4 1213.87   7
  -3  -1 -16 25104.8 1600.33   2
  -3  -1 -17 8695.81 991.640   2
  -3  -1 -18 368.345 395.602   2
  -3  -1 -19 18562.9 1535.55   2
  -3  -1 -20 10678.8 1200.31   2
   3   2 -19 10092.8 1278.63   7
   3   2 -18 1850.12 645.148   7
   3   2 -17 1546.37 541.674   7
   3   2 -16 26689.6 1838.57   7
   3   2 -15 19319.2 1508.75   7
   3   2 -14 18528.6 1158.43   2
   3   2 -14 20983.5 1510.03   7
   3   2 -13 2145.65 399.803   2
   3   2 -13 1692.95 487.285   7
   3   2 -12 15967.3 968.370   2
   3   2 -12 14994.2 1166.45   7
   3   2 -11 27605.9 1230.36   2
   3   2 -11 27862.3 1540.11   7
   3   2 -10 47842.5 1603.15   2
   3   2 -10 48277.5 1985.97   7
   3   2  -9 21255.9 957.001   2
   3   2  -9 21682.3 1226.54   7
   3   2  -8 206.458 129.537   2
  -3  -2   8 46.4807 56.4753   5
   3   2  -8 225.093 219.658   7
   3   2  -7 35496.1 1129.84   2
  -3  -2   7 35310.7 816.785   5
   3   2  -7 35438.3 1467.19   7
   3   2  -6 127291. 2589.80   2
   3   2  -6 124841. 3101.67   7
   3   2  -5 32639.8 931.142   2
   3   2  -5 30819.2 1231.87   7
   3   2  -4 25868.8 748.571   2
   3   2  -4 26824.7 1062.84   7
  -3  -2   3 88837.9 1790.03   4
  -3  -2   3 91371.9 1698.10   2
   3   2  -3 87616.4 1790.38   8
   3   2  -3 85984.3 2136.63   7
  -3  -2   2 21642.0 632.960   4
  -3  -2   2 21314.6 571.420   2
   3   2  -2 21186.3 622.349   8
   3   2  -2 20516.1 831.677   7
  -3  -2   1 168472. 2922.05   4
  -3  -2   1 163375. 2862.45   8
   3   2  -1 166811. 2897.61   8
   3   2  -1 161980. 3168.13   7
   3   2   0 7986.66 349.800   8
  -3  -2   0 8699.62 348.564   8
   3   2   0 8113.78 414.309   7
  -3  -2  -1 140581. 2599.57   3
   3   2   1 135385. 2543.12   8
  -3  -2  -2 95379.6 1825.51   3
   3   2   2 92821.5 1933.31   8
  -3  -2  -3 39301.1 874.913   3
  -3  -2  -3 39709.9 1076.73   6
   3   2   4 56875.1 1154.05   3
  -3  -2  -4 57871.2 1505.09   2
   3   2   4 54873.1 1475.63   8
  -3  -2  -4 57071.5 1406.22   6
  -3  -2  -5 20790.2 880.950   2
   3   2   5 22009.3 562.458   3
  -3  -2  -6 154.027 75.1226   1
  -3  -2  -6 28.2509 159.384   2
   3   2   6 149.480 62.8545   3
  -3  -2  -6 266.914 108.915   7
  -3  -2  -7 7859.88 596.958   2
  -3  -2  -7 8555.67 448.220   7
  -3  -2  -8 31187.5 1273.22   2
  -3  -2  -8 31069.2 1176.31   5
  -3  -2  -8 31927.1 1015.51   7
  -3  -2  -9 66536.9 2094.86   2
  -3  -2  -9 70611.7 1992.06   5
  -3  -2  -9 70625.5 1784.19   7
  -3  -2 -10 24926.0 1234.01   2
  -3  -2 -10 24106.1 1087.14   5
  -3  -2 -10 24467.8 990.750   7
  -3  -2 -11 13396.5 936.862   2
  -3  -2 -11 13181.3 756.451   7
  -3  -2 -11 13677.9 812.181   5
  -3  -2 -12 41290.2 1758.23   2
  -3  -2 -12 40737.9 1493.66   7
  -3  -2 -12 39813.7 1500.99   5
  -3  -2 -13 53357.3 2112.27   2
  -3  -2 -13 51910.0 1819.68   7
  -3  -2 -13 53440.6 1807.06   5
  -3  -2 -14 18932.1 1259.70   2
  -3  -2 -14 20827.9 1070.50   5
  -3  -2 -14 19496.2 1106.97   7
  -3  -2 -15 3535.25 597.795   2
  -3  -2 -15 5281.58 559.597   5
  -3  -2 -15 5045.17 594.712   7
  -3  -2 -16 4329.07 705.133   2
  -3  -2 -16 3941.20 565.750   7
  -3  -2 -17 15464.4 1280.25   2
  -3  -2 -18 16669.1 1383.09   2
  -3  -2 -19 2922.96 678.131   2
  -3  -2 -20 5807.94 912.002   2
   3   3 -18 10279.4 1260.61   7
   3   3 -17 10938.8 1248.66   7
  -3  -3  16 1134.84 342.532   3
   3   3 -16 2010.63 628.268   7
   3   3 -15 1491.08 501.926   7
   3   3 -14 33737.1 1645.38   2
   3   3 -14 37721.5 2055.94   7
   3   3 -13 23728.9 1284.07   2
   3   3 -13 23087.0 1542.12   7
   3   3 -12 30456.1 1421.36   2
   3   3 -12 31404.4 1741.67   7
   3   3 -11 1374.19 319.639   2
   3   3 -11 722.526 276.944   7
   3   3 -10 14017.7 846.767   2
   3   3 -10 13589.8 1033.25   7
   3   3  -9 24227.5 1083.39   2
   3   3  -9 23938.9 1334.09   7
   3   3  -8 93708.4 2330.33   2
   3   3  -8 89755.1 2729.70   7
   3   3  -7 42031.9 1328.36   2
   3   3  -7 40766.9 1633.90   7
   3   3  -6 5266.84 408.686   2
   3   3  -6 6045.67 561.554   7
   3   3  -5 72915.5 1746.77   2
   3   3  -5 75384.4 2156.06   7
   3   3  -4 233140. 4167.86   2
   3   3  -4 228687. 4653.72   7
   3   3  -3 18903.2 690.119   8
   3   3  -3 21476.5 936.550   7
  -3  -3   2 97839.7 1811.82   4
   3   3  -2 95514.3 1960.21   8
   3   3  -1 127912. 2539.76   8
   3   3  -1 133126. 2795.58   7
  -3  -3   0 137551. 2683.60   3
   3   3   0 132322. 2522.81   8
   3   3   0 129978. 2671.66   7
  -3  -3  -1 45798.0 1170.33   3
   3   3   1 44486.1 1126.67   8
  -3  -3  -2 198023. 3482.08   3
   3   3   2 192661. 3581.88   8
  -3  -3  -3 2426.53 203.188   3
   3   3   3 2080.08 256.550   8
  -3  -3  -3 1972.68 263.699   6
   3   3   4 198189. 3768.53   8
  -3  -3  -4 193080. 3689.56   6
   3   3   5 140109. 2964.28   8
  -3  -3  -6 149468. 3204.32   2
  -3  -3  -6 147709. 2708.40   1
  -3  -3  -7 120367. 2168.61   1
  -3  -3  -7 114183. 2788.69   2
  -3  -3  -7 118346. 2436.31   7
  -3  -3  -8 21205.4 1031.13   2
  -3  -3  -8 23315.7 859.765   7
  -3  -3  -9 75343.6 2237.53   2
  -3  -3  -9 74818.2 1904.24   7
  -3  -3 -10 71409.1 2259.34   2
  -3  -3 -10 70438.4 2074.46   5
  -3  -3 -10 77565.6 1987.27   7
  -3  -3 -11 32258.4 1477.13   2
  -3  -3 -11 32163.5 1308.43   5
  -3  -3 -11 33568.5 1262.27   7
  -3  -3 -12 22518.6 1272.98   2
  -3  -3 -12 21756.7 1082.97   5
  -3  -3 -12 24603.0 1111.82   7
  -3  -3 -13 16538.4 1131.43   2
  -3  -3 -13 14558.7 886.496   5
  -3  -3 -13 15072.8 910.648   7
  -3  -3 -14 25454.7 1463.80   2
  -3  -3 -14 26264.9 1234.42   5
  -3  -3 -14 25303.5 1268.57   7
  -3  -3 -15 30024.6 1645.06   2
  -3  -3 -15 29191.6 1433.24   7
  -3  -3 -15 30176.2 1334.92   5
  -3  -3 -16 6919.19 847.982   2
  -3  -3 -16 6526.22 705.812   7
  -3  -3 -17-286.393 364.102   2
  -3  -3 -17-85.9301 349.893   7
  -3  -3 -18 1477.37 490.025   2
  -3  -3 -19 13413.5 1274.35   2
  -3  -3 -20 4777.09 835.569   2
  -3  -3 -21 1390.06 591.323   2
   3   4 -18-165.122 428.508   7
   3   4 -17 1884.60 574.626   7
   3   4 -16 16007.7 1494.37   7
  -3  -4  15 28029.9 1608.87   3
   3   4 -15 28089.4 1912.02   7
   3   4 -14 12175.9 1003.47   2
  -3  -4  14 13004.5 1071.70   3
   3   4 -14 12433.9 1232.80   7
   3   4 -13 1042.05 340.927   2
  -3  -4  13 508.351 270.590   3
   3   4 -13 417.037 356.824   7
   3   4 -12 23870.1 1295.90   2
   3   4 -12 24070.0 1556.00   7
   3   4 -11 30084.5 1420.61   2
   3   4 -11 36927.8 1857.40   7
   3   4 -10 11976.8 830.843   2
   3   4 -10 11797.0 1005.30   7
   3   4  -9 17432.1 957.338   2
   3   4  -9 18483.1 1203.90   7
   3   4  -8 2761.72 367.669   2
   3   4  -8 2847.45 464.863   7
   3   4  -7 54391.3 1681.77   2
   3   4  -7 57163.6 2045.52   7
   3   4  -6 125900. 2850.78   2
   3   4  -6 130862. 3292.64   7
   3   4  -5 15730.5 744.976   2
   3   4  -5 17314.9 953.447   7
   3   4  -4 6107.69 535.034   7
  -3  -4   3 49677.9 1506.86   3
   3   4  -3 48197.6 1562.33   7
   3   4  -3 48513.3 1337.47   8
  -3  -4   2 141601. 3037.44   3
   3   4  -2 144334. 2843.46   8
   3   4  -2 143182. 3148.13   7
  -3  -4   1 7137.78 475.159   3
  -3  -4   1 7670.26 288.052   4
   3   4  -1 8208.31 534.972   7
   3   4  -1 8251.46 444.174   8
  -3  -4   0 34627.5 1087.52   3
   3   4   0 35433.8 1022.61   8
  -3  -4  -1 11883.4 555.770   3
   3   4   1 11858.1 545.784   8
  -3  -4  -2 93751.7 1971.81   3
   3   4   2 90937.1 2019.84   8
  -3  -4  -3 236036. 4136.40   3
   3   4   3 232372. 4333.58   8
   3   4   4 65410.9 1695.19   8
  -3  -4  -4 65772.6 1668.74   6
   3   4   5 17331.6 798.189   8
  -3  -4  -5 16359.2 736.287   6
   3   4   6 74906.5 1991.11   8
   3   4   7 118552. 2813.49   8
  -3  -4  -8 100420. 2595.51   2
  -3  -4  -8 98394.6 1844.72   1
  -3  -4  -9 3986.67 469.080   2
  -3  -4  -9 5027.82 428.928   7
  -3  -4 -10 195.386 220.556   2
  -3  -4 -10 504.669 185.289   7
  -3  -4 -11 36439.7 1587.36   2
  -3  -4 -11 37803.0 1371.46   7
  -3  -4 -12 93736.8 2845.87   2
  -3  -4 -12 92529.7 2565.50   5
  -3  -4 -12 97164.1 2560.63   7
  -3  -4 -13 23852.8 1369.00   2
  -3  -4 -13 25830.6 1206.10   5
  -3  -4 -13 26870.8 1241.09   7
  -3  -4 -14 26606.0 1482.80   2
  -3  -4 -14 26026.3 1231.95   5
  -3  -4 -14 25042.2 1262.67   7
  -3  -4 -15 3714.61 640.410   2
  -3  -4 -15 3255.41 443.260   5
  -3  -4 -15 3296.38 509.347   7
  -3  -4 -16 27869.3 1652.70   2
  -3  -4 -16 29757.3 1511.56   7
  -3  -4 -17 37563.3 1954.72   2
  -3  -4 -17 32115.3 1656.32   7
  -3  -4 -18 9392.19 1020.79   2
  -3  -4 -18 10314.3 971.814   7
  -3  -4 -19-215.315 425.654   2
  -3  -4 -20 7310.15 985.859   2
  -3  -4 -21 17216.6 1537.25   2
   3   5 -17 1573.70 619.374   7
   3   5 -16 88.3789 398.399   7
   3   5 -15 1465.03 519.086   7
   3   5 -14 27209.3 1576.19   2
  -3  -5  14 25857.8 1520.64   3
   3   5 -14 27883.0 1854.10   7
  -3  -5  13 27443.4 1533.30   3
   3   5 -13 26785.8 1499.51   2
   3   5 -13 27967.8 1783.46   7
   3   5 -12 7225.76 747.620   2
  -3  -5  12 7195.97 767.456   3
   3   5 -12 7849.26 920.758   7
  -3  -5  11 1368.25 358.861   3
   3   5 -11 1886.63 402.737   2
   3   5 -11 1629.77 441.836   7
  -3  -5  10 36309.8 1642.19   3
   3   5 -10 37932.6 1613.33   2
   3   5 -10 40434.7 1932.89   7
  -3  -5   9 26887.6 1353.43   3
   3   5  -9 30685.4 1368.75   2
   3   5  -9 29645.6 1585.64   7
   3   5  -8 34508.9 1409.89   2
  -3  -5   8 34799.0 1497.81   3
   3   5  -8 37773.7 1718.66   7
   3   5  -7 16902.9 912.749   2
  -3  -5   7 15726.0 944.162   3
   3   5  -7 16261.8 1069.00   7
   3   5  -6 217.304 166.170   2
  -3  -5   6 193.776 166.636   3
   3   5  -6 292.369 208.440   7
   3   5  -5 79154.6 2097.02   2
  -3  -5   5 81083.7 2273.79   3
   3   5  -5 84076.8 2443.68   7
  -3  -5   4 154612. 3437.60   3
   3   5  -4 150183. 3237.84   8
   3   5  -4 157323. 3624.97   7
  -3  -5   3 57147.1 1757.69   3
   3   5  -3 62961.7 1923.61   7
   3   5  -3 60288.0 1635.65   8
   3   5  -2 5250.94 256.639   4
  -3  -5   2 5400.83 467.713   3
   3   5  -2 6061.11 436.935   8
   3   5  -2 5435.78 487.755   7
  -3  -5   1 100361. 2322.69   3
   3   5  -1 95444.4 2177.71   8
  -3  -5   0 115918. 2533.85   3
  -3  -5   0 116427. 1932.15   4
   3   5   0 110911. 2457.90   8
  -3  -5  -1 61953.6 1600.11   3
   3   5   1 63489.7 1597.31   8
  -3  -5  -2 11931.5 602.979   3
   3   5   2 11879.4 604.984   8
  -3  -5  -3 23796.2 814.370   3
   3   5   3 22925.9 888.582   8
   3   5   4 55042.6 1542.09   8
  -3  -5  -4 51723.9 1496.25   6
   3   5   5 164611. 3443.99   8
  -3  -5  -5 164692. 3373.15   6
   3   5   6 147393. 3221.76   8
  -3  -5  -6 144239. 3089.94   6
   3   5   7 14242.0 811.540   8
   3   5   8 20771.3 1030.15   8
  -3  -5  -9 45384.3 1659.93   2
  -3  -5 -10 92411.7 2662.03   2
  -3  -5 -10 95991.8 2403.48   7
  -3  -5 -11 13433.5 928.957   2
  -3  -5 -11 13992.0 821.403   7
  -3  -5 -12 3953.06 548.050   2
  -3  -5 -12 2640.22 384.689   7
  -3  -5 -13 20080.3 1242.87   2
  -3  -5 -13 21336.1 1105.03   7
  -3  -5 -14 50514.4 2094.91   2
  -3  -5 -14 50271.2 1803.21   5
  -3  -5 -14 49336.9 1846.85   7
  -3  -5 -15 32334.2 1697.64   2
  -3  -5 -15 32191.5 1413.49   5
  -3  -5 -15 32346.8 1526.65   7
  -3  -5 -16 4186.32 679.194   2
  -3  -5 -16 5441.57 641.682   7
  -3  -5 -17 4102.51 685.938   2
  -3  -5 -17 3667.48 584.685   7
  -3  -5 -18 11096.8 1105.61   2
  -3  -5 -18 8779.14 879.329   7
  -3  -5 -19 14782.4 1322.73   2
  -3  -5 -20 8414.92 1036.95   2
  -3  -5 -21 702.266 527.425   2
   3   6 -17 7516.17 1110.17   7
   3   6 -16 8621.97 1151.42   7
   3   6 -15 5093.65 898.337   7
   3   6 -14-287.378 354.437   2
  -3  -6  14-370.410 326.819   3
   3   6 -14 198.032 439.202   7
   3   6 -13 1513.04 421.076   2
  -3  -6  13 1159.57 384.366   3
   3   6 -13 1884.67 547.150   7
   3   6 -12 32507.7 1666.19   2
  -3  -6  12 30627.6 1603.34   3
   3   6 -12 33065.6 1918.30   7
   3   6 -11 44745.6 1909.07   2
  -3  -6  11 40978.1 1826.03   3
   3   6 -11 40654.8 2087.98   7
   3   6 -10 14911.6 1026.50   2
  -3  -6  10 13849.2 1009.42   3
   3   6 -10 14681.8 1179.20   7
   3   6  -9 13520.0 949.865   2
  -3  -6   9 13862.9 977.396   3
   3   6  -9 15504.7 1164.76   7
  -3  -6   8 50364.7 1879.20   3
   3   6  -8 48605.2 1806.58   2
   3   6  -8 48739.3 2060.73   7
  -3  -6   7 16494.3 998.340   3
   3   6  -7 17706.2 994.670   2
   3   6  -7 17727.1 1153.28   7
  -3  -6   6 39356.7 1556.93   3
   3   6  -6 40987.7 1511.87   2
   3   6  -6 43538.9 1794.69   7
  -3  -6   5 7095.03 606.668   3
   3   6  -5 6605.74 557.413   8
   3   6  -5 7938.74 723.118   7
  -3  -6   4 12786.6 788.830   3
   3   6  -4 13144.7 744.413   8
   3   6  -4 12420.9 858.433   7
  -3  -6   3 75773.1 2111.16   3
   3   6  -3 78678.9 2287.35   7
   3   6  -3 74112.8 1991.17   8
   3   6  -2 135609. 2353.91   4
  -3  -6   2 135555. 3061.38   3
   3   6  -2 134592. 2956.59   8
  -3  -6   1 5124.17 447.110   3
   3   6  -1 6071.72 470.828   8
  -3  -6   0 28491.4 1054.79   3
   3   6   0 27742.2 1021.84   8
  -3  -6  -1 29204.9 1042.97   3
   3   6   1 28700.4 1044.82   8
  -3  -6  -2 54247.8 1477.88   3
   3   6   2 52539.7 1509.71   8
  -3  -6  -3 78716.4 1853.16   3
   3   6   3 74481.7 1934.00   8
   3   6   4 22062.0 941.014   8
  -3  -6  -4 20798.6 905.403   6
   3   6   5 10375.5 660.978   8
  -3  -6  -5 10706.6 638.238   6
   3   6   6 75317.2 2056.54   8
  -3  -6  -6 73284.1 1960.21   6
   3   6   7 68415.6 2015.88   8
   3   6   8 58457.4 1875.44   8
   3   6   9 1471.83 333.708   8
   3   6  10 35465.3 1478.10   8
  -3  -6 -11 30470.1 1428.97   2
  -3  -6 -11 31784.9 1289.99   7
  -3  -6 -12 45978.8 1876.72   2
  -3  -6 -12 46605.3 1672.41   7
  -3  -6 -13 4545.32 623.336   2
  -3  -6 -13 5172.65 574.046   7
  -3  -6 -14 125.570 287.537   2
  -3  -6 -14 126.269 204.114   7
  -3  -6 -15 22444.4 1407.90   2
  -3  -6 -15 21429.4 1158.21   5
  -3  -6 -15 21073.3 1223.45   7
  -3  -6 -16 39187.9 1962.10   2
  -3  -6 -16 37833.9 1606.34   5
  -3  -6 -16 39521.2 1793.78   7
  -3  -6 -17 17436.1 1333.66   2
  -3  -6 -17 18428.1 1237.35   7
  -3  -6 -18 4173.45 717.340   2
  -3  -6 -18 4140.46 639.032   7
  -3  -6 -19 2330.10 550.702   2
  -3  -6 -19 2409.12 526.523   7
  -3  -6 -20 5986.91 886.567   2
  -3  -6 -21 18898.5 1571.31   2
   3   7 -16 5688.39 943.902   7
   3   7 -15 10576.2 1262.26   7
   3   7 -14 12444.9 1308.97   7
   3   7 -13 6126.75 773.589   2
  -3  -7  13 4354.28 628.156   3
   3   7 -13 5326.80 819.622   7
   3   7 -12-71.6389 315.118   2
  -3  -7  12 116.252 257.021   3
   3   7 -12 286.639 332.199   7
  -3  -7  11 3291.70 551.664   3
   3   7 -11 4480.32 629.205   2
   3   7 -11 4917.54 727.844   7
   3   7 -10 49433.3 2044.76   2
  -3  -7  10 47231.7 1955.50   3
   3   7 -10 49676.3 2291.43   7
  -3  -7   9 57724.5 2155.12   3
   3   7  -9 64526.8 2264.78   2
   3   7  -9 60700.8 2496.18   7
   3   7  -8 4330.95 545.367   2
  -3  -7   8 3758.93 502.249   3
   3   7  -8 4606.60 665.887   7
  -3  -7   7 4682.19 543.409   3
   3   7  -7 4150.42 615.470   7
  -3  -7   6 42725.5 1650.42   3
   3   7  -6 41985.1 1613.71   8
   3   7  -6 41164.1 1799.82   7
  -3  -7   5 39824.8 1560.88   3
   3   7  -5 42001.8 1555.16   8
   3   7  -5 42527.1 1767.10   7
  -3  -7   4 19087.4 1004.75   3
   3   7  -4 19182.3 976.105   8
  -3  -7   3 6905.59 574.289   3
   3   7  -3 7963.93 590.918   8
  -3  -7   2 1809.73 303.845   3
   3   7  -2 1332.79 258.352   8
  -3  -7   1 131313. 3023.30   3
   3   7  -1 132712. 2987.62   8
  -3  -7   0 132202. 2965.54   3
   3   7   0 131912. 2961.09   8
  -3  -7  -1 114490. 2622.29   3
   3   7   1 111861. 2640.69   8
  -3  -7  -2 3561.89 370.264   3
   3   7   2 3705.96 399.088   8
   3   7   3 25479.5 1045.23   8
   3   7   4 163983. 3514.55   8
  -3  -7  -4 163375. 3506.28   6
   3   7   5 83948.9 2247.56   8
  -3  -7  -5 84657.2 2172.35   6
   3   7   6 21822.8 1032.69   8
  -3  -7  -6 20849.6 952.523   6
   3   7   7 970.514 288.127   8
  -3  -7  -7 668.599 243.721   6
   3   7   8 129561. 3195.15   8
   3   7   9 80005.9 2382.07   8
   3   7  10 37639.7 1568.24   8
   3   7  11 1219.14 356.616   8
  -3  -7 -12 17670.5 1125.74   2
  -3  -7 -12 16547.2 977.323   7
  -3  -7 -13 11622.0 957.345   2
  -3  -7 -13 13683.6 909.733   7
  -3  -7 -14 36677.2 1772.35   2
  -3  -7 -14 35844.6 1590.54   7
  -3  -7 -15 8629.95 869.934   2
  -3  -7 -15 7445.33 735.891   7
  -3  -7 -16 1475.36 433.405   2
  -3  -7 -16 1475.00 408.103   7
  -3  -7 -17 15736.8 1270.51   2
  -3  -7 -17 15675.9 1153.01   7
  -3  -7 -18 19287.6 1454.80   2
  -3  -7 -18 22805.7 1440.91   7
  -3  -7 -19 14037.0 1267.81   2
  -3  -7 -19 12748.0 1148.83   7
  -3  -7 -20 4085.63 716.487   2
  -3  -7 -20 2938.68 590.715   7
  -3  -7 -21 160.050 366.433   2
  -3  -7 -22 3842.68 762.826   2
   3   8 -15 540.497 478.963   7
   3   8 -14 3475.23 744.323   7
  -3  -8  13 3884.94 622.089   3
   3   8 -13 5176.14 739.349   2
  -3  -8  12 15202.6 1136.82   3
   3   8 -12 14087.7 1167.57   2
   3   8 -12 15766.3 1393.13   7
  -3  -8  11 9867.77 899.571   3
   3   8 -11 7841.99 869.590   2
   3   8 -11 10793.2 1134.11   7
   3   8 -10 5587.62 696.638   2
  -3  -8  10 4303.40 587.233   3
   3   8 -10 3636.72 647.367   7
  -3  -8   9 2503.72 456.585   3
   3   8  -9 2755.74 545.550   7
  -3  -8   8 42002.7 1763.21   3
   3   8  -8 40731.3 1985.77   7
  -3  -8   7 44454.3 1783.38   3
   3   8  -7 44488.0 1795.33   8
  -3  -8   6 8149.49 714.969   3
   3   8  -6 8459.35 730.374   8
  -3  -8   5 6404.61 619.628   3
   3   8  -5 5627.40 583.549   8
  -3  -8   4 58339.4 1934.28   3
   3   8  -4 60976.2 1964.32   8
  -3  -8   3 42945.6 1571.70   3
   3   8  -3 45225.4 1583.46   8
  -3  -8   2 65223.9 1981.87   3
   3   8  -2 63272.1 1939.63   8
  -3  -8   1 30363.0 1238.78   3
   3   8  -1 33321.5 1296.07   8
  -3  -8   0 1946.68 309.307   3
   3   8   0 1824.60 308.104   8
  -3  -8  -1 129426. 2963.38   3
   3   8   1 129131. 3018.38   8
  -3  -8  -2 142976. 3171.99   3
   3   8   2 147127. 3280.91   8
  -3  -8  -3 9148.16 288.938   4
   3   8   3 8264.14 608.244   8
   3   8   4 16449.1 878.754   8
   3   8   5 25207.7 1125.40   8
  -3  -8  -5 25907.2 1091.12   6
   3   8   6 66913.8 2068.09   8
  -3  -8  -6 71021.6 1994.22   6
   3   8   7 73739.5 2212.26   8
  -3  -8  -7 77382.9 2127.21   6
   3   8   8 24279.6 1187.96   8
   3   8   9 557.489 203.779   8
   3   8  10 50946.7 1897.33   8
   3   8  11 38753.8 1663.37   8
   3   8  12 12126.1 929.227   8
  -3  -8 -13 596.274 347.203   2
  -3  -8 -13 528.817 256.056   7
  -3  -8 -14 2961.04 519.982   2
  -3  -8 -14 2638.58 467.505   7
  -3  -8 -15 33744.2 1764.65   2
  -3  -8 -15 34802.6 1644.78   7
  -3  -8 -16 35536.4 1872.49   2
  -3  -8 -16 35553.2 1716.42   7
  -3  -8 -17 13461.4 1179.43   2
  -3  -8 -17 13045.1 1059.88   7
  -3  -8 -18 2115.21 586.859   2
  -3  -8 -18 2136.84 480.856   7
  -3  -8 -19 9164.98 1086.90   2
  -3  -8 -19 10106.0 1023.18   7
  -3  -8 -20 17547.5 1498.46   2
  -3  -8 -20 17204.0 1371.52   7
  -3  -8 -21 8737.04 1100.25   2
  -3  -8 -22 916.898 555.506   2
   3   9 -15 17707.3 1515.25   8
   3   9 -14 12908.5 1267.02   8
   3   9 -13 3775.84 671.777   8
  -3  -9  12 3287.36 582.672   3
   3   9 -12 5094.33 778.686   8
  -3  -9  11 10691.4 966.501   3
   3   9 -11 9634.78 991.105   8
  -3  -9  10 21231.0 1305.12   3
   3   9 -10 20119.3 1377.98   8
  -3  -9   9 16316.4 1120.28   3
   3   9  -9 17464.3 1223.30   8
  -3  -9   8 482.377 328.120   3
   3   9  -8-178.924 299.369   8
  -3  -9   7 3575.60 537.869   3
   3   9  -7 2055.89 393.484   8
  -3  -9   6 43137.6 1760.66   3
   3   9  -6 44697.4 1819.48   8
  -3  -9   5 33662.3 1479.73   3
   3   9  -5 31913.0 1473.89   8
  -3  -9   4 19484.6 1091.10   3
   3   9  -4 18978.2 1079.61   8
  -3  -9   3 2064.55 367.367   3
   3   9  -3 2011.55 372.097   8
  -3  -9   2 8558.77 693.997   3
   3   9  -2 8813.44 693.369   8
  -3  -9   1 44533.0 1591.80   3
   3   9  -1 45232.4 1624.61   8
  -3  -9   0 100010. 2568.37   3
   3   9   0 94725.6 2573.62   8
  -3  -9  -1 24994.5 1103.76   3
   3   9   1 25642.6 1151.76   8
   3   9   2 1758.69 316.604   8
   3   9   3 86087.3 2382.65   8
  -3  -9  -4 97037.1 1809.49   4
   3   9   4 105162. 2666.46   8
   3   9   5 30623.5 1303.50   8
  -3  -9  -5 32881.9 1298.26   6
   3   9   6-135.429 220.304   8
  -3  -9  -6 136.314 170.224   6
   3   9   7 10940.3 799.014   8
  -3  -9  -7 12650.2 797.488   6
   3   9   8 47226.6 1765.44   8
   3   9   9 56737.1 2010.11   8
   3   9  10 29350.6 1425.58   8
   3   9  11 1086.55 349.792   8
   3   9  12 40459.2 1779.47   8
   3   9  13 44113.2 1911.44   8
  -3  -9 -14 31217.0 1675.70   2
  -3  -9 -14 31985.6 1550.40   7
  -3  -9 -15 427.716 348.163   2
  -3  -9 -15-76.8109 270.102   7
  -3  -9 -16-45.1290 386.089   2
  -3  -9 -16 519.624 287.819   7
  -3  -9 -17 12038.0 1129.69   2
  -3  -9 -17 13146.9 1102.34   7
  -3  -9 -18 37655.2 2060.66   2
  -3  -9 -18 38314.0 1951.91   7
  -3  -9 -19 18192.9 1456.50   2
  -3  -9 -19 19136.4 1394.57   7
  -3  -9 -20 50.3791 420.331   2
  -3  -9 -20 667.150 381.516   7
  -3  -9 -21 10002.7 1159.94   2
  -3  -9 -21 10488.8 1089.68   7
  -3  -9 -22 13339.0 1382.54   2
   3  10 -14 5653.21 912.691   8
   3  10 -13 16987.2 1432.69   8
   3  10 -12 11156.8 1142.51   8
  -3 -10  11 1670.19 451.760   3
   3  10 -11 2312.03 542.261   8
  -3 -10  10 9262.92 906.595   3
   3  10 -10 8857.09 951.605   8
  -3 -10   9 9220.24 892.715   3
   3  10  -9 11178.9 1016.89   8
  -3 -10   8 20899.4 1285.75   3
   3  10  -8 21198.5 1347.28   8
  -3 -10   7 24790.1 1375.88   3
   3  10  -7 27408.6 1515.78   8
  -3 -10   6 1441.57 359.474   3
   3  10  -6 1607.22 395.094   8
  -3 -10   5 9147.47 776.076   3
   3  10  -5 8981.77 813.340   8
  -3 -10   4 76825.8 2426.32   3
   3  10  -4 75201.3 2474.40   8
  -3 -10   3 57760.5 2014.46   3
   3  10  -3 59914.7 2078.44   8
  -3 -10   2 15302.2 950.573   3
   3  10  -2 17200.7 1033.60   8
  -3 -10   1 1109.33 303.399   3
   3  10  -1 758.772 259.528   8
  -3 -10   0 37349.2 1472.33   3
   3  10   0 40242.8 1584.67   8
  -3 -10  -1 59886.3 1892.30   3
   3  10   1 57348.8 1952.32   8
   3  10   2 72888.5 2225.80   8
   3  10   3 12627.7 837.649   8
  -3 -10  -4 19944.1 531.331   4
   3  10   4 20813.6 1080.06   8
   3  10   5 17399.8 996.604   8
  -3 -10  -5 17235.4 945.385   6
   3  10   6 83731.8 2475.36   8
  -3 -10  -6 84376.0 2365.72   6
   3  10   7 50406.2 1832.55   8
  -3 -10  -7 45599.3 1644.56   6
   3  10   8 2081.24 411.302   8
  -3 -10  -8 1707.82 348.703   6
   3  10   9 5204.71 604.127   8
   3  10  10 43026.8 1785.99   8
   3  10  11 89207.8 2802.14   8
   3  10  12 25712.7 1444.98   8
   3  10  13 16140.6 1150.13   8
   3  10  14 44124.3 1998.43   8
  -3 -10 -14 45039.3 1909.96   7
  -3 -10 -15 25771.1 1569.53   2
  -3 -10 -15 28608.7 1536.84   7
  -3 -10 -16 15885.8 1262.35   2
  -3 -10 -16 17541.7 1229.84   7
  -3 -10 -17-92.0092 365.295   2
  -3 -10 -17-315.508 358.188   7
  -3 -10 -18 1104.45 465.651   2
  -3 -10 -18 192.854 335.590   7
  -3 -10 -19 3348.05 651.553   2
  -3 -10 -19 4979.82 755.250   7
  -3 -10 -20 14435.4 1366.17   2
  -3 -10 -20 18199.9 1426.24   7
  -3 -10 -21 2377.85 627.656   2
  -3 -10 -21 2656.40 643.633   7
  -3 -10 -22 802.927 524.392   2
   3  11 -13 640.408 445.150   8
   3  11 -12 7360.08 973.326   8
  -3 -11  11 21144.8 1397.94   3
   3  11 -11 21800.2 1598.27   8
  -3 -11  10 12879.2 1077.35   3
   3  11 -10 13158.6 1197.71   8
  -3 -11   9-179.458 323.617   3
   3  11  -9 440.137 337.474   8
  -3 -11   8 12925.0 1034.40   3
   3  11  -8 14176.3 1171.13   8
  -3 -11   7 15670.1 1121.85   3
   3  11  -7 16948.5 1225.21   8
  -3 -11   6 38046.2 1738.64   3
   3  11  -6 41958.8 1913.25   8
  -3 -11   5 36785.6 1668.36   3
   3  11  -5 36210.9 1733.77   8
  -3 -11   4 4485.69 570.493   3
   3  11  -4 3766.97 540.584   8
  -3 -11   3 3100.55 497.157   3
   3  11  -3 3459.22 527.419   8
  -3 -11   2 42902.6 1709.57   3
   3  11  -2 44127.0 1799.34   8
  -3 -11   1 11693.1 847.961   3
   3  11  -1 11941.6 890.326   8
  -3 -11   0 19437.0 1064.03   3
   3  11   0 18869.2 1114.28   8
   3  11   1 6872.17 667.394   8
   3  11   2 53320.8 1916.41   8
   3  11   3 77610.8 2398.85   8
   3  11   4 64633.1 2150.33   8
   3  11   5 20441.1 1150.61   8
  -3 -11  -5 22719.4 1135.58   6
   3  11   6 2433.59 415.339   8
  -3 -11  -6 2581.87 383.588   6
   3  11   7 45553.4 1800.61   8
  -3 -11  -7 46041.4 1677.46   6
   3  11   8 36300.1 1618.17   8
  -3 -11  -8 36727.8 1478.17   6
   3  11   9 8884.98 799.152   8
   3  11  10-241.466 302.043   8
   3  11  11 35762.9 1694.43   8
   3  11  12 95942.2 3042.67   8
   3  11  13 48230.1 2080.20   8
   3  11  14 19465.2 1324.63   8
   3  11  15-76.9588 316.158   8
  -3 -11 -15 319.193 320.150   7
  -3 -11 -16 26614.7 1683.89   2
  -3 -11 -16 24652.4 1511.69   7
  -3 -11 -17 12725.0 1186.31   2
  -3 -11 -17 13633.2 1154.91   7
  -3 -11 -18 7659.67 949.398   2
  -3 -11 -18 6513.96 842.367   7
  -3 -11 -19 1463.33 552.387   2
  -3 -11 -19 2112.43 512.234   7
  -3 -11 -20-134.737 411.629   2
  -3 -11 -20-199.690 418.218   7
  -3 -11 -21 13888.9 1384.23   2
  -3 -11 -21 10993.0 1180.00   7
  -3 -11 -22 13494.7 1419.62   2
  -3 -11 -22 15144.8 1422.67   7
   3  12 -12 6016.65 914.422   8
   3  12 -11 327.320 366.707   8
  -3 -12  10 16131.6 1242.52   3
   3  12 -10 12589.8 1224.35   8
  -3 -12   9 26105.9 1554.46   3
   3  12  -9 29737.5 1812.97   8
  -3 -12   8 14834.0 1132.15   3
   3  12  -8 15544.7 1276.21   8
  -3 -12   7 2684.59 508.811   3
   3  12  -7 3632.32 622.689   8
  -3 -12   6 5029.55 654.106   3
   3  12  -6 6156.59 781.425   8
  -3 -12   5 17774.6 1178.43   3
   3  12  -5 21319.9 1370.77   8
  -3 -12   4 47845.4 1947.58   3
   3  12  -4 48994.3 2076.32   8
  -3 -12   3 34222.3 1592.78   3
   3  12  -3 33588.6 1649.77   8
  -3 -12   2 6930.48 692.944   3
   3  12  -2 8958.42 830.858   8
   3  12  -1 1402.12 411.496   8
   3  12   0 60580.9 2191.15   8
   3  12   1 18263.3 1136.26   8
   3  12   2 6475.59 671.598   8
   3  12   3 43.0494 247.667   8
   3  12   4 10253.1 829.462   8
   3  12   5 55950.4 2041.35   8
  -3 -12  -5 50592.9 1849.99   6
   3  12   6 64830.5 2254.72   8
  -3 -12  -6 65196.6 2122.41   6
   3  12   7 11680.6 914.946   8
  -3 -12  -7 9578.95 762.696   6
   3  12   8 7553.19 748.095   8
  -3 -12  -8 7513.33 681.434   6
   3  12   9 21574.1 1270.54   8
   3  12  10 25594.6 1430.05   8
   3  12  11 8682.01 834.455   8
   3  12  12 447.242 333.630   8
   3  12  13 13277.6 1086.72   8
   3  12  14 40205.1 1963.75   8
   3  12  15 29391.8 1705.01   8
  -3 -12 -16 9744.82 968.190   7
  -3 -12 -17 3426.09 656.781   2
  -3 -12 -17 2547.72 560.986   7
  -3 -12 -18 8749.40 1048.72   2
  -3 -12 -18 6944.72 859.366   7
  -3 -12 -19 3847.65 774.783   2
  -3 -12 -19 5189.19 765.845   7
  -3 -12 -20 2110.45 613.616   2
  -3 -12 -20 2216.30 581.619   7
  -3 -12 -21 1055.35 542.259   2
  -3 -12 -21 1183.64 468.757   7
  -3 -12 -22 1735.91 630.554   7
   3  13 -11 17417.5 1533.83   8
   3  13 -10 4181.92 772.467   8
  -3 -13   9-76.4051 316.517   3
   3  13  -9 644.969 427.323   8
  -3 -13   8 26821.9 1582.46   3
   3  13  -8 26906.8 1770.19   8
  -3 -13   7 25130.4 1521.59   3
   3  13  -7 27299.8 1724.72   8
  -3 -13   6 17119.6 1226.89   3
   3  13  -6 19099.3 1398.84   8
  -3 -13   5 9068.17 866.592   3
   3  13  -5 9026.12 956.741   8
  -3 -13   4 5058.64 663.925   3
   3  13  -4 4797.84 689.935   8
   3  13  -3 8447.96 881.260   8
   3  13  -2 43111.2 1952.33   8
   3  13  -1 39019.2 1807.60   8
   3  13   0 2047.24 460.292   8
   3  13   1 6223.81 704.090   8
   3  13   2 39472.5 1777.80   8
   3  13   3 19542.3 1202.27   8
   3  13   4 40866.6 1782.14   8
   3  13   5 6451.87 717.359   8
  -3 -13  -5 5426.65 598.482   6
   3  13   6 10833.3 907.483   8
  -3 -13  -6 11791.0 861.602   6
   3  13   7 55685.6 2169.05   8
  -3 -13  -7 57876.7 2021.21   6
   3  13   8 48962.2 2031.16   8
  -3 -13  -8 50628.1 1874.01   6
   3  13   9 3153.88 568.837   8
   3  13  10 14470.4 1100.87   8
   3  13  11 22796.9 1409.67   8
   3  13  12 43365.3 2017.62   8
   3  13  13 12580.0 1078.32   8
   3  13  14 2610.03 586.803   8
   3  13  15 2740.53 575.312   8
   3  13  16 22682.9 1545.48   8
  -3 -13 -16 23977.9 1553.85   7
  -3 -13 -17 22462.8 1541.68   7
  -3 -13 -18 6229.27 936.353   2
  -3 -13 -18 6382.55 877.266   7
  -3 -13 -19 269.535 402.464   2
  -3 -13 -19 102.238 375.620   7
  -3 -13 -20 4959.62 850.559   2
  -3 -13 -20 5107.80 816.294   7
  -3 -13 -21 9331.36 1166.34   2
  -3 -13 -21 6666.86 974.329   7
   3  14  -9 20468.9 1626.90   8
   3  14  -8 6457.39 930.747   8
   3  14  -7 462.127 409.563   8
   3  14  -6 10379.4 1088.42   8
   3  14  -5 12191.3 1125.52   8
   3  14  -4 18620.6 1360.30   8
   3  14  -3 12893.7 1107.79   8
   3  14  -2-247.042 354.229   8
   3  14  -1 17722.1 1272.32   8
   3  14   0 56353.5 2310.10   8
   3  14   1 30504.7 1632.40   8
   3  14   2 4568.49 642.663   8
   3  14   3 6100.12 727.138   8
   3  14   4 30317.1 1589.46   8
  -3 -14  -4 30886.3 1490.60   6
   3  14   5 34287.0 1701.86   8
  -3 -14  -5 32948.2 1518.84   6
   3  14   6 13704.1 1059.11   8
  -3 -14  -6 13509.4 953.107   6
   3  14   7 142.751 291.663   8
  -3 -14  -7 568.273 292.908   6
   3  14   8 24240.9 1428.39   8
  -3 -14  -8 23697.5 1271.64   6
   3  14   9 49350.0 2131.89   8
  -3 -14  -9 51914.1 1947.84   6
   3  14  10 49419.5 2155.84   8
   3  14  11 3310.75 595.982   8
   3  14  12 5073.60 728.194   8
   3  14  13 14424.5 1197.70   8
   3  14  14 22773.1 1525.91   8
   3  14  15 14851.9 1247.07   8
   3  14  16 2874.27 636.285   8
   3  14  17 4716.50 806.293   8
  -3 -14 -17 5872.88 850.528   7
  -3 -14 -18 25978.6 1750.59   7
  -3 -14 -19 22169.4 1710.80   2
  -3 -14 -19 19568.4 1559.54   7
  -3 -14 -20 4970.71 910.803   2
  -3 -14 -20 2177.82 619.255   7
  -3 -14 -21-312.599 508.729   2
  -3 -14 -21-175.912 485.497   7
   3  15  -8 14227.6 1414.22   8
   3  15  -7 38393.1 2225.38   8
   3  15  -6 13406.9 1269.89   8
   3  15  -5 679.270 435.132   8
   3  15  -4 14143.4 1254.98   8
   3  15  -3 23124.7 1559.46   8
   3  15  -2 23062.6 1533.35   8
   3  15  -1 14235.2 1174.19   8
   3  15   0 1498.41 449.712   8
   3  15   1 16484.0 1244.75   8
   3  15   2 63740.9 2501.37   8
   3  15   3 36504.3 1836.97   8
   3  15   4 1754.42 466.088   8
  -3 -15  -4 1859.97 424.510   6
   3  15   5 2465.99 533.089   8
  -3 -15  -5 2141.10 411.811   6
   3  15   6 20691.6 1355.94   8
  -3 -15  -6 21720.9 1246.21   6
   3  15   7 27371.4 1570.13   8
  -3 -15  -7 27604.2 1413.12   6
   3  15   8 23767.5 1463.41   8
  -3 -15  -8 23905.3 1305.40   6
   3  15   9 4670.23 698.959   8
  -3 -15  -9 4420.03 606.704   6
   3  15  10 16054.5 1239.54   8
   3  15  11 42613.9 2071.68   8
   3  15  12 19210.8 1384.91   8
   3  15  13 1063.52 422.456   8
   3  15  14 1259.04 492.298   8
   3  15  15 4413.46 751.532   8
   3  15  16 11651.8 1157.58   8
   3  15  17 13170.3 1252.28   8
  -3 -15 -17 14613.5 1311.03   7
   3  15  18 4813.70 842.347   8
  -3 -15 -18 6428.41 940.580   7
  -3 -15 -19 2422.09 690.954   2
  -3 -15 -19 1830.17 580.206   7
  -3 -15 -20 14556.3 1476.31   2
  -3 -15 -20 17247.7 1532.69   7
   3  16  -6 18573.5 1561.95   8
   3  16  -5 23145.9 1699.89   8
   3  16  -4 8205.13 980.522   8
   3  16  -3-354.371 405.307   8
   3  16  -2 13247.8 1228.90   8
   3  16  -1 15368.0 1316.78   8
   3  16   0 16375.5 1308.85   8
   3  16   1 10074.8 1024.45   8
   3  16   2 188.439 349.914   8
   3  16   3 22925.6 1510.77   8
   3  16   4 47040.9 2190.65   8
  -3 -16  -4 49367.4 2035.07   6
   3  16   5 12970.9 1131.04   8
  -3 -16  -5 12390.3 972.289   6
   3  16   6 426.086 320.392   8
  -3 -16  -6 379.377 268.839   6
   3  16   7 4274.41 673.172   8
  -3 -16  -7 3076.00 523.147   6
   3  16   8 16531.7 1290.70   8
  -3 -16  -8 19190.4 1198.43   6
   3  16   9 23686.8 1540.16   8
  -3 -16  -9 23213.1 1324.16   6
   3  16  10 15106.8 1246.61   8
   3  16  11 3682.73 664.026   8
   3  16  12 10843.7 1083.79   8
   3  16  13 23587.6 1614.52   8
   3  16  14 16614.9 1372.10   8
   3  16  15 830.005 444.827   8
   3  16  16 1251.66 448.025   8
   3  16  17 2812.51 623.155   8
   3  16  18 17017.0 1478.46   8
  -3 -16 -18 17595.0 1516.39   7
  -3 -16 -19 10000.8 1193.40   7
  -3 -16 -20 993.447 470.483   2
   3  17  -5 111.173 370.455   8
   3  17  -4 11649.5 1229.08   8
   3  17  -3 24962.5 1779.32   8
   3  17  -2 5724.52 873.967   8
   3  17  -1 728.761 386.329   8
   3  17   0 10535.6 1117.81   8
   3  17   1 18200.2 1422.69   8
   3  17   2 30167.6 1818.18   8
   3  17   3 17008.8 1351.88   8
  -3 -17  -3 16539.6 1190.65   6
   3  17   4 3600.38 668.956   8
  -3 -17  -4 2987.74 503.958   6
   3  17   5 34291.9 1894.73   8
  -3 -17  -5 29554.3 1560.06   6
   3  17   6 38229.0 2033.50   8
  -3 -17  -6 43115.0 1883.30   6
   3  17   7 20984.9 1482.43   8
  -3 -17  -7 22139.8 1318.94   6
   3  17   8-231.725 362.807   8
  -3 -17  -8 567.358 354.214   6
   3  17   9 1471.18 494.594   8
   3  17  10 4742.29 762.290   8
   3  17  11 21102.3 1525.03   8
   3  17  12 18072.7 1428.48   8
   3  17  13 1318.58 514.701   8
   3  17  14 10241.5 1129.30   8
   3  17  15 15882.0 1383.37   8
   3  17  16 11690.0 1230.72   8
   3  17  17 380.105 419.885   8
   3  17  18-50.2846 383.999   8
  -3 -17 -18 522.887 483.763   7
   3  17  19 1167.72 535.071   8
  -3 -17 -19 1990.12 676.384   7
   3  18  -3-249.775 458.055   8
   3  18  -2 11896.1 1297.29   8
   3  18  -1 16996.5 1489.14   8
   3  18   0 6764.95 963.297   8
   3  18   1 398.409 424.512   8
   3  18   2 5767.17 843.889   8
   3  18   3 21152.0 1568.91   8
   3  18   4 33312.4 1961.29   8
  -3 -18  -4 32356.8 1706.82   6
   3  18   5 6453.78 910.721   8
  -3 -18  -5 5729.41 709.397   6
   3  18   6 932.296 440.142   8
  -3 -18  -6 873.905 277.630   6
   3  18   7 15720.6 1330.02   8
  -3 -18  -7 15366.5 1136.98   6
   3  18   8 23243.1 1622.73   8
  -3 -18  -8 25470.4 1456.09   6
   3  18   9 15212.8 1328.35   8
   3  18  10 661.285 434.068   8
   3  18  11 1460.29 497.977   8
   3  18  12 14879.5 1349.92   8
   3  18  13 19313.0 1543.83   8
   3  18  14 11040.5 1214.86   8
   3  18  15 544.505 413.945   8
   3  18  16 5317.70 884.584   8
   3  18  17 13771.3 1371.56   8
   3  18  18 5657.63 878.657   8
   3  19  -1-565.022 497.241   8
   3  19   0 12618.7 1317.13   8
   3  19   1 27007.7 1897.05   8
   3  19   2 12785.3 1308.14   8
   3  19   3 716.112 409.508   8
   3  19   4 7247.26 961.604   8
   3  19   5 20123.5 1573.93   8
   3  19   6 14198.1 1334.60   8
   3  19   7 6151.50 895.232   8
   3  19   8-100.292 411.964   8
   3  19   9 7938.94 1035.74   8
   3  19  10 16241.5 1424.99   8
   3  19  11 12945.7 1280.85   8
   3  19  12 7237.21 1013.05   8
   3  19  13-107.906 405.307   8
   3  19  14 7204.80 984.759   8
   3  19  15 17993.5 1546.58   8
   3  19  16 9654.64 1185.41   8
   3  19  17 1228.54 562.167   8
   3  20   2 14863.7 1434.39   8
   3  20   3 20710.3 1685.25   8
   3  20   4 9522.06 1151.89   8
   3  20   5 1843.14 566.228   8
   3  20   6 879.448 501.057   8
   3  20   7 11298.7 1269.54   8
   3  20   8 18583.7 1568.54   8
   3  20   9 9590.26 1167.84   8
   3  20  10-62.3608 453.369   8
   3  20  11 6835.32 1014.51   8
   3  20  12 12286.4 1303.04   8
   3  20  13 19116.3 1628.27   8
   3  20  14 3212.41 732.409   8
   3  20  15 805.465 564.006   8
   3  21   6 9717.74 1229.09   8
   3  21   7-166.442 446.664   8
   3  21   8 4769.89 882.356   8
   3  21   9 13616.6 1411.45   8
   3  21  10 13829.2 1433.54   8
   3  21  11 2804.65 716.475   8
   3  21  12 1009.05 531.966   8
   4 -19 -14 16288.5 1717.01   1
   4 -19 -13 8178.65 1205.05   1
   4 -19 -12 8047.95 1218.14   1
   4 -19 -12 9540.31 1184.86   7
   4 -19 -11 2405.44 777.508   1
   4 -19 -10 4261.32 966.540   1
   4 -19  -9 14306.6 1659.64   1
   4 -19  -8 11025.3 1446.83   1
   4 -19  -7 263.382 509.846   1
  -4  19   5 7973.43 960.856   8
  -4  19   4 14256.1 1279.90   8
  -4  19   3 8209.87 991.940   8
  -4  19   2 4258.54 783.407   8
   4 -18 -14 127.826 544.512   1
   4 -18 -14 1095.99 552.760   7
   4 -18 -13-119.083 576.218   1
   4 -18 -13 1583.11 635.543   7
   4 -18 -12 3098.99 812.789   1
   4 -18 -12 4904.46 868.353   7
   4 -18 -11 10258.3 1326.59   1
   4 -18 -10 7272.32 1146.38   1
   4 -18  -9 1362.24 744.003   1
   4 -18  -8 5394.52 1042.97   1
   4 -18  -7 13639.5 1548.57   1
  -4  18   6 16530.4 1308.32   8
  -4  18   5 539.367 337.640   8
  -4  18   4 1650.43 503.924   8
  -4  18   3 7050.74 905.846   8
  -4  18   2 13989.2 1256.23   8
  -4  18   1 6684.68 896.679   8
  -4  18   0 699.658 416.878   8
  -4  18  -1 4298.76 789.365   8
   4 -17 -15 10924.7 1289.67   7
   4 -17 -14 16719.4 1568.55   1
   4 -17 -14 21279.5 1732.16   7
   4 -17 -13 6147.82 1018.10   1
   4 -17 -13 6584.47 1004.97   7
   4 -17 -12-156.799 564.424   1
   4 -17 -12 199.993 390.015   7
   4 -17 -11 1027.96 656.970   1
   4 -17 -10 10053.1 1281.06   1
   4 -17  -9 15405.0 1570.53   1
   4 -17  -8 14862.9 1533.04   1
   4 -17  -7 1605.13 723.384   1
  -4  17   7 772.843 344.274   8
  -4  17   6 9267.41 931.425   8
  -4  17   5 20922.7 1406.07   8
  -4  17   4 16177.3 1251.83   8
  -4  17   3 588.037 398.430   8
  -4  17   2 1378.77 436.915   8
  -4  17   1 4356.06 726.328   8
  -4  17   0 12442.8 1190.32   8
  -4  17  -1 9532.22 1054.74   8
  -4  17  -2 3422.58 673.112   8
  -4  17  -3 2300.69 615.786   8
   4 -16 -16 31607.4 2158.09   7
   4 -16 -15 11289.5 1276.11   7
   4 -16 -14-484.323 452.844   1
   4 -16 -14 1032.74 503.952   7
   4 -16 -13 15104.9 1470.57   1
   4 -16 -13 16792.5 1458.20   7
   4 -16 -12 25025.3 1897.40   1
   4 -16 -12 28955.4 1876.81   7
   4 -16 -11 7720.41 1067.50   1
   4 -16 -10 1023.00 622.096   1
   4 -16  -9 428.454 522.023   1
   4 -16  -8 10130.6 1220.87   1
  -4  16   8 9772.56 899.989   8
   4 -16  -7 23570.1 1860.85   1
  -4  16   7 23084.7 1393.95   8
  -4  16   6 17887.5 1238.84   8
  -4  16   5 1225.87 394.170   8
  -4  16   4 14317.1 1124.31   8
  -4  16   3 23393.0 1475.60   8
  -4  16   2 15586.7 1215.39   8
  -4  16   1 517.851 314.028   8
  -4  16   0 470.781 374.465   8
  -4  16  -1 3042.18 620.795   8
  -4  16  -2 15005.2 1301.28   8
  -4  16  -3 13512.9 1260.16   8
  -4  16  -4 3532.50 685.110   8
   4 -15 -17 610.530 557.043   7
   4 -15 -16 1358.34 577.117   7
   4 -15 -15 13526.5 1368.36   7
   4 -15 -14 19036.7 1572.74   1
   4 -15 -14 21402.6 1653.44   7
   4 -15 -13 13136.7 1340.55   1
   4 -15 -13 13454.2 1277.98   7
   4 -15 -12 383.338 485.589   1
   4 -15 -12 1656.32 562.351   7
   4 -15 -11 21016.2 1675.96   1
   4 -15 -11 20009.2 1502.96   7
   4 -15 -10 26050.7 1862.42   1
  -4  15   9 11156.7 903.394   8
   4 -15  -9 14380.8 1401.71   1
  -4  15   8 2969.14 457.184   4
  -4  15   8 3518.71 519.760   8
   4 -15  -8 2472.51 703.535   1
  -4  15   7 190.641 221.269   4
  -4  15   7-115.144 227.627   8
   4 -15  -7 182.977 405.641   1
  -4  15   6 13430.2 901.927   4
  -4  15   6 13906.1 1024.29   8
  -4  15   5 33908.4 1463.30   4
  -4  15   5 37089.6 1730.61   8
  -4  15   4 24179.6 1209.58   4
  -4  15   4 23963.2 1396.32   8
  -4  15   3 188.511 267.059   8
  -4  15   2 18224.8 1248.43   8
  -4  15   1 21786.3 1408.45   8
  -4  15   0 25317.2 1559.61   8
  -4  15  -1 3312.72 630.877   8
  -4  15  -2 290.353 322.743   8
  -4  15  -3 1734.17 480.503   8
  -4  15  -4 17916.0 1428.61   8
  -4  15  -5 14994.0 1335.24   8
  -4  15  -6 3280.28 686.653   8
   4 -14 -18 9560.86 1204.40   7
   4 -14 -17 13309.5 1390.03   7
   4 -14 -16 9425.90 1153.05   7
   4 -14 -15 905.507 533.720   7
   4 -14 -14 3127.61 654.416   1
   4 -14 -14 3483.45 755.086   7
   4 -14 -13 9861.71 1067.75   1
   4 -14 -13 10603.8 1133.91   7
   4 -14 -12 51497.8 2530.12   1
   4 -14 -12 52982.8 2449.80   7
   4 -14 -11 26510.7 1791.52   1
   4 -14 -11 27473.2 1707.67   7
  -4  14  10 5070.37 596.585   8
   4 -14 -10 4886.46 823.962   1
  -4  14   9 27927.4 1421.31   8
   4 -14  -9 31135.0 1947.99   1
  -4  14   8 26430.4 1283.79   4
  -4  14   8 26460.8 1358.04   8
   4 -14  -8 26634.8 1829.52   1
  -4  14   7 10672.5 798.383   4
  -4  14   7 10495.5 842.674   8
   4 -14  -7 11566.7 1218.98   1
  -4  14   6 1824.35 360.299   4
  -4  14   6 1381.95 344.215   8
  -4  14   5 547.441 255.784   4
  -4  14   5 722.630 322.944   8
  -4  14   4 18055.8 1021.69   4
  -4  14   4 19909.5 1205.17   8
  -4  14   3 38872.2 1554.51   4
  -4  14   3 38829.6 1758.58   8
  -4  14   2 17313.8 1005.58   4
  -4  14   2 19780.1 1232.08   8
  -4  14   1 582.147 242.048   4
  -4  14   1 479.233 327.576   8
  -4  14   0 6460.33 760.818   8
  -4  14  -1 17986.8 1254.41   8
  -4  14  -2 29891.0 1691.93   8
  -4  14  -3 3988.24 659.623   8
  -4  14  -4-165.996 322.917   8
  -4  14  -5 8869.10 1012.43   8
  -4  14  -6 25910.0 1754.98   8
  -4  14  -7 11893.9 1219.92   8
   4 -13 -18 1377.53 512.866   7
   4 -13 -17 2156.31 696.682   7
   4 -13 -16 12793.9 1289.56   7
   4 -13 -15 10078.7 1139.19   7
   4 -13 -14 9718.38 1052.61   1
   4 -13 -14 9507.22 1071.08   7
   4 -13 -13 2468.67 622.292   1
   4 -13 -13 3794.88 691.443   7
   4 -13 -12-94.5552 348.445   1
   4 -13 -12 447.828 356.612   7
   4 -13 -11 15814.5 1341.70   1
   4 -13 -11 16199.1 1274.30   7
   4 -13 -10 41696.2 2184.07   1
  -4  13  10 35430.4 1560.45   8
   4 -13 -10 39274.8 1949.70   7
  -4  13   9 18610.2 1088.98   8
   4 -13  -9 23139.6 1617.29   1
  -4  13   8 2014.46 388.343   4
  -4  13   8 1320.57 336.142   8
   4 -13  -8 1587.92 496.813   1
  -4  13   7 30413.1 1344.69   4
  -4  13   7 27772.4 1343.56   8
   4 -13  -7 27966.7 1776.68   1
  -4  13   6 33702.1 1410.91   4
  -4  13   6 31227.0 1433.99   8
  -4  13   5 15606.9 929.508   4
  -4  13   5 16546.7 1026.76   8
  -4  13   4 9270.71 707.378   4
  -4  13   4 8671.06 759.334   8
  -4  13   3 823.712 276.774   4
  -4  13   3 16.6337 216.142   8
  -4  13   2 18889.5 1035.10   4
  -4  13   2 18381.6 1138.56   8
  -4  13   1 26283.9 1260.06   4
  -4  13   1 27741.5 1425.08   8
  -4  13   0 25467.8 1408.80   8
  -4  13  -1 502.081 323.686   8
  -4  13  -2 12535.8 1037.79   8
  -4  13  -3 15558.8 1201.18   8
  -4  13  -4 19924.2 1378.53   8
  -4  13  -5 10003.1 1027.24   8
  -4  13  -6-3.51897 346.321   8
  -4  13  -7 5528.26 812.069   8
  -4  13  -8 12623.7 1230.18   8
   4 -12 -19 3053.48 802.104   7
   4 -12 -18 16990.5 1561.09   7
   4 -12 -17 17401.8 1557.83   7
   4 -12 -16 2980.58 657.565   7
   4 -12 -15 1028.21 528.598   7
   4 -12 -14 25713.7 1618.88   1
   4 -12 -14 27458.7 1758.78   7
   4 -12 -13 27299.2 1669.18   1
   4 -12 -13 26777.6 1672.62   7
   4 -12 -12 10086.8 1012.93   1
   4 -12 -12 10629.3 1032.77   7
   4 -12 -11 2462.90 567.874   1
  -4  12  11 2018.26 364.591   8
   4 -12 -11 2542.82 562.165   7
   4 -12 -10 7904.44 934.998   1
  -4  12  10 7276.85 654.647   8
   4 -12 -10 8588.07 900.534   7
  -4  12   9 27447.0 1275.48   8
   4 -12  -9 31798.0 1832.41   1
  -4  12   8 45924.1 1689.98   4
  -4  12   8 42211.2 1621.92   8
   4 -12  -8 48883.0 2295.40   1
  -4  12   7 16758.2 961.979   4
  -4  12   7 15584.2 938.041   8
   4 -12  -7 17359.6 1345.45   1
  -4  12   6 2005.36 362.997   4
  -4  12   6 1357.47 310.423   8
   4 -12  -6 2216.73 552.370   1
  -4  12   5 26415.4 1211.92   4
  -4  12   5 28758.8 1302.72   8
  -4  12   4 27289.7 1223.10   4
  -4  12   4 27333.2 1288.88   8
  -4  12   3 19050.0 1007.40   4
  -4  12   3 18308.6 1058.10   8
  -4  12   2 34606.0 1417.08   4
  -4  12   2 33307.8 1474.45   8
  -4  12   1 9495.88 777.170   8
  -4  12   0 30562.3 1480.92   8
  -4  12  -1 49606.0 1987.71   8
  -4  12  -2 22912.0 1336.26   8
  -4  12  -3-276.025 313.013   8
  -4  12  -4 8507.27 858.104   8
  -4  12  -5 17362.4 1271.19   8
  -4  12  -6 27771.0 1827.01   2
  -4  12  -6 29813.7 1713.15   8
  -4  12  -7 7601.92 974.439   2
  -4  12  -7 8173.93 937.682   8
  -4  12  -8-183.928 471.456   2
  -4  12  -8-674.682 440.051   8
  -4  12  -9 5114.91 903.607   2
   4 -11 -19 4869.65 929.341   7
   4 -11 -18 198.679 390.350   7
   4 -11 -17 4434.41 837.709   7
   4 -11 -16 32016.3 2000.49   7
   4 -11 -15 18267.1 1461.44   7
   4 -11 -14 4349.81 682.009   1
   4 -11 -14 4231.80 701.379   7
   4 -11 -13 195.511 328.709   1
   4 -11 -13 576.131 386.119   7
   4 -11 -12 5251.29 702.601   1
   4 -11 -12 6779.54 801.995   7
   4 -11 -11 8661.68 921.802   1
  -4  11  11 7697.89 639.893   8
   4 -11 -11 8408.19 878.758   7
   4 -11 -10 11540.4 1058.77   1
  -4  11  10 11233.7 765.271   8
   4 -11 -10 10719.0 969.509   7
   4 -11  -9 7254.97 864.291   1
  -4  11   9 6116.34 576.651   8
   4 -11  -9 7444.63 793.378   7
  -4  11   8 5626.61 566.757   4
  -4  11   8 4126.12 471.240   8
   4 -11  -8 4212.66 674.176   1
  -4  11   7 34558.7 1402.03   4
  -4  11   7 33801.0 1344.40   8
   4 -11  -7 37498.0 1913.57   1
  -4  11   6 81147.1 2331.78   4
  -4  11   6 84552.7 2331.86   8
   4 -11  -6 85732.3 3050.02   1
  -4  11   5 37023.0 1427.36   4
  -4  11   5 36145.5 1410.43   8
  -4  11   4 596.410 258.915   4
  -4  11   4 411.985 202.651   8
  -4  11   3 11028.0 753.619   4
  -4  11   3 12146.0 802.940   8
  -4  11   2 44507.2 1606.56   4
  -4  11   2 43666.2 1654.95   8
  -4  11   1 23774.1 1191.01   8
  -4  11   0 3713.95 502.133   8
  -4  11  -1 3515.73 491.331   8
  -4  11  -2 52921.4 2016.22   8
  -4  11  -3 45623.8 1902.62   8
  -4  11  -4 22791.7 1468.88   2
  -4  11  -4 23097.5 1344.46   8
  -4  11  -5 11.8360 332.757   2
  -4  11  -5-72.6741 298.126   8
  -4  11  -6 3019.71 642.893   2
  -4  11  -7 9302.32 1025.35   2
  -4  11  -8 20482.5 1590.51   2
  -4  11  -9 6235.35 956.782   2
  -4  11 -10-393.980 464.228   2
  -4  11 -11 8805.64 1147.80   2
   4 -10 -19 6847.76 1029.37   7
   4 -10 -18 9573.12 1161.30   7
   4 -10 -17 11730.5 1246.60   7
   4 -10 -16 580.697 387.820   7
   4 -10 -15 5296.49 806.225   7
   4 -10 -14 33783.2 1735.38   1
   4 -10 -14 36517.0 1961.31   7
   4 -10 -13 60606.1 2408.77   1
   4 -10 -13 63930.3 2590.06   7
   4 -10 -12 7147.46 811.947   1
  -4  10  12 5789.19 552.942   8
   4 -10 -12 5804.33 743.831   7
   4 -10 -11 2255.34 486.911   1
  -4  10  11 3022.23 401.221   8
   4 -10 -11 3271.99 565.558   7
   4 -10 -10 14082.6 1115.90   1
  -4  10  10 13961.1 810.695   8
   4 -10 -10 13873.3 1066.31   7
   4 -10  -9 31303.7 1671.13   1
  -4  10   9 30728.8 1224.01   8
   4 -10  -9 29893.0 1527.92   7
  -4  10   8 54919.1 1827.55   4
   4 -10  -8 53798.4 2266.87   1
  -4  10   8 60166.9 1782.79   8
   4 -10  -8 54554.8 2076.99   7
  -4  10   7 6913.34 598.380   4
  -4  10   7 6229.64 516.954   8
   4 -10  -7 7880.22 858.698   1
  -4  10   6 11109.9 746.988   4
  -4  10   6 11668.8 713.048   8
   4 -10  -6 12889.3 1077.15   1
  -4  10   5 43148.8 1534.38   4
  -4  10   5 46840.6 1532.17   8
   4 -10  -5 42133.8 1994.96   1
  -4  10   4 104658. 2684.62   4
  -4  10   4 108577. 2680.47   8
  -4  10   3 62149.8 1909.64   4
  -4  10   3 61538.5 1877.42   8
  -4  10   2 767.965 219.949   8
  -4  10   1 22089.1 1083.75   8
  -4  10   0 50038.4 1778.08   8
  -4  10  -1 20157.4 1106.00   8
  -4  10  -2 11281.6 846.502   8
  -4  10  -3 1595.76 446.197   2
  -4  10  -3 1477.33 362.594   8
  -4  10  -4 39753.9 1918.82   2
  -4  10  -5 38707.7 1936.40   2
  -4  10  -6 18046.9 1348.36   2
  -4  10  -7 335.452 387.924   2
  -4  10  -8 2716.94 573.311   2
  -4  10  -9 8680.65 1037.43   2
  -4  10 -10 24269.9 1784.99   2
  -4  10 -11 7063.53 1024.32   2
  -4  10 -12-334.550 466.143   2
   4  -9 -20 9345.13 1213.37   7
   4  -9 -19 1748.71 567.093   7
   4  -9 -18 6196.31 934.228   7
   4  -9 -17 13595.5 1341.05   7
   4  -9 -16 16174.0 1389.27   7
   4  -9 -15 30676.9 1838.04   7
   4  -9 -14 1739.37 428.501   1
   4  -9 -14 2150.34 505.033   7
   4  -9 -13 12559.7 1008.98   1
   4  -9 -13 14121.8 1163.14   7
   4  -9 -12 82996.8 2790.85   1
   4  -9 -12 81925.1 2884.32   7
   4  -9 -11 32856.2 1654.26   1
  -4   9  11 33138.9 1265.47   8
   4  -9 -11 30880.3 1627.99   7
   4  -9 -10 4053.62 592.228   1
  -4   9  10 3121.01 372.350   8
   4  -9 -10 3115.25 526.611   7
   4  -9  -9 1277.98 381.902   1
  -4   9   9 1236.15 246.426   8
   4  -9  -9 794.338 343.015   7
  -4   9   8 31188.4 1296.07   4
   4  -9  -8 31968.1 1640.93   1
  -4   9   8 30471.1 1156.99   8
   4  -9  -8 28863.5 1428.24   7
  -4   9   7 41040.9 1504.86   4
  -4   9   7 42822.9 1390.95   8
   4  -9  -7 43807.9 1944.55   1
  -4   9   6 54263.1 1723.75   4
  -4   9   6 50652.3 1555.12   8
   4  -9  -6 52677.6 2147.37   1
  -4   9   5 53098.2 1707.42   4
  -4   9   5 53153.5 1604.54   8
  -4   9   4 3271.39 391.979   4
  -4   9   4 4085.80 407.863   8
   4  -9  -4 3062.24 566.517   1
  -4   9   3 65677.3 1935.45   4
  -4   9   3 64557.7 1843.56   8
  -4   9   2 60609.9 1791.23   8
  -4   9   1 25931.4 1123.00   8
  -4   9   0-181.815 190.319   8
  -4   9  -1 7995.26 645.769   8
  -4   9  -2 82259.5 2623.45   2
  -4   9  -2 79381.8 2362.31   8
  -4   9  -3 23363.4 1338.40   2
  -4   9  -4 29009.0 1536.49   2
  -4   9  -5 295.411 315.892   2
  -4   9  -6 28690.8 1621.15   2
  -4   9  -7 29914.3 1730.86   2
  -4   9  -8 18479.0 1403.84   2
  -4   9  -9 902.335 494.558   2
  -4   9 -10 1142.95 429.718   2
  -4   9 -11 18832.2 1555.75   2
  -4   9 -12 32064.4 2101.43   2
  -4   9 -13 10555.1 1272.00   2
   4  -8 -20 6467.09 1023.85   7
   4  -8 -19 21177.0 1735.66   7
   4  -8 -18 3921.95 797.582   7
   4  -8 -17 2657.87 609.553   7
   4  -8 -16 539.643 404.544   7
   4  -8 -15 13863.9 1237.42   7
   4  -8 -14 25581.6 1379.40   1
   4  -8 -14 25267.3 1598.27   7
   4  -8 -13 9802.54 858.068   1
   4  -8 -13 8984.89 903.825   7
   4  -8 -12 210.461 267.009   1
   4  -8 -12-23.3997 345.060   7
   4  -8 -11 23262.5 1343.95   1
   4  -8 -11 25120.2 1411.15   7
   4  -8 -10 52046.0 2067.45   1
  -4   8  10 53119.2 1583.37   8
   4  -8 -10 54281.7 2087.59   7
   4  -8  -9 43569.5 1864.03   1
  -4   8   9 43710.9 1377.62   8
   4  -8  -9 42865.1 1780.10   7
  -4   8   8 2626.59 402.054   4
   4  -8  -8 2440.29 444.502   1
  -4   8   8 2703.58 324.847   8
   4  -8  -8 2470.14 409.490   7
  -4   8   7 2743.31 380.222   4
   4  -8  -7 2579.91 517.565   1
  -4   8   7 2992.83 329.564   8
   4  -8  -7 2487.26 427.484   7
  -4   8   6 15248.6 841.822   4
  -4   8   6 13358.1 676.493   8
   4  -8  -6 12630.7 978.550   1
  -4   8   5 34138.7 1284.09   4
  -4   8   5 34935.6 1153.00   8
   4  -8  -5 35503.6 1667.77   1
  -4   8   4 51433.5 1642.71   4
  -4   8   4 52847.4 1515.71   8
   4  -8  -4 53812.4 2080.60   1
  -4   8   3 25309.0 1095.89   4
  -4   8   3 27262.5 1022.74   8
   4  -8  -3 26554.9 1426.15   1
  -4   8   2 33433.6 1181.99   8
  -4   8   1 47600.7 1500.21   8
  -4   8   0 65830.6 1897.55   8
  -4   8  -1 13854.0 905.615   2
  -4   8  -1 14138.6 813.846   8
  -4   8  -2 1079.11 299.535   2
  -4   8  -3 1944.52 400.230   2
  -4   8  -4 63882.8 2297.78   2
  -4   8  -5 33371.8 1647.28   2
  -4   8  -6 18498.3 1243.85   2
  -4   8  -7 529.934 372.155   2
  -4   8  -8 40410.0 2007.95   2
  -4   8  -9 29796.5 1778.76   2
  -4   8 -10 15696.5 1318.02   2
  -4   8 -11 2158.26 575.778   2
  -4   8 -12 1176.39 484.786   2
  -4   8 -13 9856.20 1185.41   2
  -4   8 -14 19676.5 1694.05   2
   4  -7 -20 4895.26 934.515   7
   4  -7 -19 1132.66 613.548   7
   4  -7 -18 14437.3 1395.08   7
   4  -7 -17 24714.3 1745.92   7
   4  -7 -16 16973.8 1400.95   7
   4  -7 -15 5072.65 757.066   7
   4  -7 -14 2110.21 433.315   1
   4  -7 -14 1790.16 501.089   7
   4  -7 -13 23888.2 1282.68   1
   4  -7 -13 23725.2 1456.09   7
   4  -7 -12 24218.4 1304.99   1
   4  -7 -12 23961.7 1055.45   2
   4  -7 -12 22522.8 1386.29   7
   4  -7 -11 37099.3 1641.34   1
   4  -7 -11 35087.7 1686.71   7
   4  -7 -10 2172.76 450.442   1
   4  -7 -10 3107.27 474.434   7
   4  -7  -9 12611.0 926.044   1
  -4   7   9 10965.3 605.835   8
   4  -7  -9 12531.2 914.215   7
  -4   7   8 61730.3 1898.36   4
   4  -7  -8 65685.2 2265.29   1
  -4   7   8 64083.9 1655.93   8
   4  -7  -8 64882.2 2147.49   7
  -4   7   7 67261.0 1949.59   4
   4  -7  -7 68034.6 2309.95   1
  -4   7   7 68432.6 1687.89   8
   4  -7  -7 67099.1 2128.63   7
  -4   7   6 10308.2 679.705   4
   4  -7  -6 10771.0 856.546   1
  -4   7   6 10022.5 538.373   8
   4  -7  -6 9275.23 692.084   7
  -4   7   5 17094.8 866.957   4
   4  -7  -5 17184.0 1088.48   1
  -4   7   5 19011.8 748.606   8
  -4   7   4 792.941 202.863   4
   4  -7  -4 852.558 294.827   1
  -4   7   4 993.346 185.970   8
  -4   7   4 912.680 110.531   6
  -4   7   3 130117. 2954.68   4
  -4   7   3 128424. 2693.85   8
   4  -7  -3 126972. 3425.85   1
  -4   7   2 62759.1 1646.51   8
   4  -7  -2 61755.4 2206.37   1
  -4   7   1 22572.3 913.332   8
  -4   7   0 33826.4 1344.53   2
  -4   7   0 33617.1 1189.71   8
  -4   7  -1 24463.2 1167.36   2
  -4   7  -2 60058.3 1987.42   2
  -4   7  -3 10980.0 820.939   2
  -4   7  -4-10.3128 248.118   2
  -4   7  -5 180.135 234.182   2
  -4   7  -6 55777.0 2182.58   2
  -4   7  -7 36150.1 1758.89   2
  -4   7  -8 10823.3 998.126   2
  -4   7  -9 143.996 348.005   2
  -4   7 -10 17487.5 1331.97   2
  -4   7 -11 19168.0 1470.15   2
  -4   7 -12 14142.7 1303.72   2
  -4   7 -13 279.533 402.883   2
  -4   7 -14-18.1345 384.658   2
   4  -6 -20 7120.47 1086.49   7
   4  -6 -19 21809.4 1768.81   7
   4  -6 -18 7176.01 980.890   7
   4  -6 -17 27.5653 359.768   7
   4  -6 -16 12883.0 1230.27   7
   4  -6 -15 26610.3 1677.65   7
   4  -6 -14 16693.8 1273.29   7
   4  -6 -13 5771.27 728.541   7
   4  -6 -12 167.667 156.373   2
   4  -6 -12 66.0137 228.365   1
   4  -6 -12-13.6412 270.383   7
   4  -6 -11 20471.5 895.487   2
   4  -6 -11 20231.7 1137.09   1
   4  -6 -11 20297.9 1244.27   7
   4  -6 -10 73275.9 2337.97   1
   4  -6 -10 71827.3 2432.65   7
   4  -6  -9 92172.2 2716.42   1
   4  -6  -9 91653.6 2723.63   7
  -4   6   8 2755.84 380.366   4
   4  -6  -8 2478.91 424.978   1
  -4   6   8 2721.28 273.957   8
   4  -6  -8 2686.22 436.751   7
  -4   6   7 19660.0 937.229   4
   4  -6  -7 20535.0 1143.63   1
  -4   6   7 18946.0 715.073   8
   4  -6  -7 17637.3 1031.06   7
  -4   6   6 70437.8 1970.62   4
   4  -6  -6 73546.0 2348.39   1
  -4   6   6 73475.5 1672.30   8
   4  -6  -6 74737.5 2148.50   7
  -4   6   5 105555. 2566.29   4
   4  -6  -5 107904. 2983.99   1
  -4   6   5 111637. 2236.47   8
   4  -6  -5 109234. 2692.90   7
  -4   6   4 25772.5 1048.00   4
   4  -6  -4 27675.6 1320.90   1
  -4   6   4 27058.6 853.909   8
   4  -6  -4 25628.2 1056.85   7
  -4   6   3-66.1836 188.803   4
   4  -6  -3-93.5761 214.884   1
  -4   6   3 94.3712 97.1375   8
  -4   6   3 7.23835 41.4112   6
  -4   6   2 39121.2 1127.05   8
   4  -6  -2 37458.0 1618.35   1
  -4   6   1 96549.4 2355.80   2
  -4   6   1 94838.6 2131.38   8
   4  -6  -1 89523.9 2701.47   1
   4  -6   0 100415. 2863.55   1
  -4   6   0 104749. 2555.64   2
  -4   6  -1 17783.7 916.960   2
  -4   6  -2 40624.2 1495.18   2
   4  -6   2 39011.2 814.393   6
  -4   6  -3 12980.9 861.538   2
  -4   6  -4 85312.7 2533.41   2
  -4   6  -5 27440.8 1368.81   2
  -4   6  -6 412.710 305.239   2
  -4   6  -7 3554.67 561.368   2
  -4   6  -8 53784.3 2195.73   2
   4  -6   9 66218.8 2287.30   1
  -4   6  -9 65911.1 2548.44   2
  -4   6 -10 15103.6 1223.77   2
  -4   6 -11 2514.54 540.452   2
  -4   6 -12 12740.7 1189.55   2
  -4   6 -13 11736.3 1206.35   2
  -4   6 -14 9693.75 1144.91   2
  -4   6 -15 801.618 417.706   2
   4  -5 -20 350.524 534.514   7
   4  -5 -19 3503.02 862.909   7
   4  -5 -18 9860.90 1171.55   7
   4  -5 -17 30728.1 1961.29   7
   4  -5 -16 17631.8 1423.40   7
   4  -5 -15 1056.99 460.324   7
   4  -5 -14 7686.16 876.112   7
   4  -5 -13 30290.5 1668.90   7
   4  -5 -12 18832.8 874.707   2
   4  -5 -12 21657.4 1330.52   7
   4  -5 -11 32983.4 1142.24   2
   4  -5 -11 35125.1 1483.81   1
   4  -5 -11 31776.4 1577.29   7
   4  -5 -10-173.290 226.286   1
   4  -5 -10 411.941 156.404   2
   4  -5 -10-40.4383 261.274   7
   4  -5  -9 56642.1 1974.06   1
   4  -5  -9 61651.0 2103.74   7
   4  -5  -8 98377.2 2729.59   1
   4  -5  -8 93436.3 2674.03   7
  -4   5   7 126000. 2904.62   4
   4  -5  -7 130183. 3262.49   1
  -4   5   7 124800. 2464.09   8
   4  -5  -7 125902. 3120.45   7
  -4   5   6 1605.92 289.751   4
   4  -5  -6 1650.09 332.621   1
  -4   5   6 1764.47 185.879   8
   4  -5  -6 1395.60 279.480   7
  -4   5   5 85971.7 2161.46   4
   4  -5  -5 85357.6 2495.98   1
  -4   5   5 85858.0 1752.66   8
   4  -5  -5 84150.0 2232.01   7
  -4   5   4 64368.6 1764.84   4
   4  -5  -4 64142.8 2074.92   1
  -4   5   4 63743.0 1400.94   8
   4  -5  -4 64138.7 1787.71   7
  -4   5   3 86525.1 2137.12   4
   4  -5  -3 82341.0 2443.72   1
  -4   5   3 85436.3 1763.12   8
   4  -5  -3 83367.8 2062.06   7
  -4   5   2 15633.6 589.814   8
   4  -5  -2 17809.3 1010.16   1
  -4   5   1 28432.8 1034.62   2
  -4   5   1 28897.6 903.486   8
   4  -5  -1 29731.5 1324.93   1
   4  -5   0 41276.5 1621.99   1
  -4   5   0 45104.8 1406.37   2
   4  -5   1 77160.9 2359.24   1
  -4   5  -1 82236.3 2129.99   2
   4  -5   2 105753. 2910.46   1
   4  -5   2 110042. 1965.82   6
  -4   5  -3 79264.6 2249.34   2
  -4   5  -4 16256.2 946.946   2
  -4   5  -5 15547.2 956.390   2
  -4   5  -6 58081.8 2057.51   2
  -4   5  -7 54401.6 2062.84   2
  -4   5  -8 17899.3 1188.58   2
   4  -5   8 20480.1 1124.96   1
   4  -5   9 3344.28 508.628   1
  -4   5  -9 4537.66 655.182   2
  -4   5 -10 67350.4 2596.03   2
  -4   5 -11 24659.5 1563.81   2
  -4   5 -12 8654.76 959.404   2
  -4   5 -13 2020.50 602.740   2
  -4   5 -14 10936.3 1168.18   2
  -4   5 -15 5352.63 867.409   2
  -4   5 -16 10109.0 1218.85   2
   4  -4 -20 8605.17 1203.56   7
   4  -4 -19 6328.79 995.194   7
   4  -4 -18 3436.78 742.418   7
   4  -4 -17 1136.63 507.209   7
   4  -4 -16 19372.9 1508.27   7
   4  -4 -15 38261.9 2043.06   7
   4  -4 -14 7773.25 877.897   7
   4  -4 -13 1474.41 417.433   7
   4  -4 -12 8379.24 557.182   2
   4  -4 -12 7323.12 799.825   7
   4  -4 -11 36046.3 1177.46   2
   4  -4 -11 37858.1 1714.13   7
   4  -4 -10 11286.1 576.468   2
   4  -4 -10 13190.1 841.756   1
   4  -4 -10 12432.9 925.630   7
   4  -4  -9 19333.1 1042.47   1
   4  -4  -9 17824.9 702.245   2
   4  -4  -9 18816.5 1096.29   7
   4  -4  -8 1642.05 169.449   5
   4  -4  -8 1540.48 317.498   7
   4  -4  -7 56271.8 1899.35   1
  -4   4   7 60328.2 1720.32   4
   4  -4  -7 58613.9 1895.53   7
  -4   4   6 80454.6 2030.22   4
   4  -4  -6 81671.7 2305.73   1
   4  -4  -6 74168.8 1531.01   8
   4  -4  -6 77524.0 2157.20   7
  -4   4   5 68380.8 1819.54   4
   4  -4  -5 70652.5 2120.84   1
   4  -4  -5 66856.6 1337.69   8
  -4   4   5 69295.8 1369.34   8
   4  -4  -5 67568.7 1906.82   7
  -4   4   4 881.712 202.297   4
   4  -4  -4 823.672 255.276   1
  -4   4   4 763.529 106.335   8
   4  -4  -4 1204.41 235.394   7
  -4   4   3 18881.4 837.928   4
   4  -4  -3 19910.4 1040.04   1
  -4   4   3 19675.3 568.560   8
   4  -4  -3 19782.6 820.728   7
   4  -4  -2 22386.5 1105.35   1
  -4   4   2 25437.8 694.392   8
   4  -4  -2 22878.1 846.993   7
   4  -4  -1 113433. 2848.64   1
  -4   4   1 113873. 2383.65   2
   4  -4  -1 107205. 2256.28   7
   4  -4   0 6600.54 600.341   1
  -4   4   0 6171.37 440.320   2
  -4   4   0 6190.04 471.658   5
   4  -4   1 16286.7 956.083   1
  -4   4  -1 17962.5 814.025   2
  -4   4  -1 18374.4 850.604   5
  -4   4  -2 153048. 3298.59   2
  -4   4  -2 156319. 3334.83   5
   4  -4   3 168905. 3852.09   1
  -4   4  -3 177559. 3745.66   2
   4  -4   3 171064. 3060.39   7
  -4   4  -3 176435. 3723.99   5
  -4   4  -4 108893. 2707.47   2
   4  -4   4 105100. 2741.90   1
  -4   4  -4 102689. 2625.34   5
   4  -4   4 101981. 2009.10   7
  -4   4  -5 10783.0 768.260   2
   4  -4   5 10886.1 764.218   1
  -4   4  -5 10243.4 720.149   5
  -4   4  -6 18942.0 1071.29   2
   4  -4   6 18789.3 1015.15   1
  -4   4  -6 18375.3 991.533   5
   4  -4   7 14369.0 879.486   1
  -4   4  -7 14501.1 979.482   2
  -4   4  -7 14066.2 883.121   5
  -4   4  -8 57522.6 2119.86   2
   4  -4   8 56502.9 1895.18   1
   4  -4   9 29048.0 1270.27   1
  -4   4  -9 27011.6 1463.46   2
   4  -4  10 239.457 211.503   1
  -4   4 -10-130.833 298.210   2
  -4   4 -11 9038.21 910.177   2
  -4   4 -12 34458.9 1863.57   2
  -4   4 -13 26481.4 1679.43   2
  -4   4 -14 9222.54 1057.64   2
  -4   4 -15 311.950 369.544   2
  -4   4 -16 7356.73 992.167   2
  -4   4 -17 5368.99 901.173   2
   4  -3 -20 1181.08 564.929   7
   4  -3 -19 7334.11 1036.62   7
   4  -3 -18 11407.9 1275.08   7
   4  -3 -17 19590.8 1590.32   7
   4  -3 -16 3652.68 715.147   7
   4  -3 -15 2476.24 563.259   7
   4  -3 -14 13902.1 1164.73   7
   4  -3 -13 40387.6 1959.62   7
   4  -3 -12 43449.4 1366.81   2
   4  -3 -12 41643.8 1915.51   7
   4  -3 -11-14.8901 138.071   2
   4  -3 -11 459.598 269.369   7
   4  -3 -10 9222.92 503.691   2
   4  -3 -10 10291.1 843.229   7
   4  -3  -9 61088.4 1470.99   2
   4  -3  -9 61970.1 2113.37   7
   4  -3  -8 72643.6 1574.14   2
   4  -3  -8 74387.8 2158.77   1
   4  -3  -8 71140.0 2219.23   7
   4  -3  -7 25376.5 719.022   2
   4  -3  -7 26346.9 1163.39   1
  -4   3   7 25571.3 1025.91   4
   4  -3  -7 26802.3 1192.37   7
  -4   3   6 13966.9 709.295   4
   4  -3  -6 12322.8 787.238   1
   4  -3  -6 12923.1 447.229   8
   4  -3  -6 13355.2 788.742   7
   4  -3  -5 55634.8 1173.06   2
  -4   3   5 60132.6 1601.38   4
   4  -3  -5 57469.1 1822.47   1
   4  -3  -5 55954.1 1072.34   8
   4  -3  -5 54138.9 1651.04   7
  -4   3   4 142274. 3061.22   4
   4  -3  -4 143419. 2612.61   2
   4  -3  -4 145473. 3377.12   1
  -4   3   4 150522. 2421.98   8
   4  -3  -4 141207. 3097.07   7
  -4   3   3 72091.1 1829.30   4
   4  -3  -3 74778.5 2124.19   1
   4  -3  -3 70687.3 1501.54   2
  -4   3   3 74308.9 1317.62   8
   4  -3  -3 72417.0 1790.63   7
   4  -3  -2 6809.49 572.542   1
  -4   3   2 6943.68 274.500   8
   4  -3  -2 6983.05 420.609   7
  -4   3   2 7549.31 447.205   5
   4  -3  -1 43747.0 1509.99   1
  -4   3   1 44823.9 1155.06   2
  -4   3   1 45231.5 1280.61   5
   4  -3  -1 40843.9 1122.79   7
   4  -3   0 49422.7 1644.87   1
  -4   3   0 53617.0 1370.33   2
  -4   3   0 52589.4 1453.85   5
  -4   3   0 52124.3 974.752   6
   4  -3   0 47985.3 1154.65   7
  -4   3  -1 83931.7 1952.74   2
   4  -3   1 82220.4 2222.57   1
  -4   3  -1 86007.9 2056.64   5
   4  -3   1 78799.0 1560.05   7
  -4   3  -2 10056.6 590.723   2
   4  -3   2 10716.7 704.186   1
  -4   3  -2 10351.1 638.278   5
  -4   3  -3 5374.14 463.055   2
   4  -3   3 5899.74 518.583   1
   4  -3   3 5824.45 236.053   7
  -4   3  -3 5901.13 512.868   5
   4  -3   4 23237.5 1062.02   1
  -4   3  -4 24766.6 1061.36   2
  -4   3  -4 23400.2 600.158   3
  -4   3  -4 23905.2 1049.91   5
   4  -3   4 24007.7 587.588   7
  -4   3  -5 81074.7 2266.04   2
   4  -3   5 84631.3 2248.37   1
  -4   3  -5 83279.7 2237.75   5
   4  -3   5 79429.5 1570.10   7
  -4   3  -6 94519.9 2607.24   2
   4  -3   6 95393.0 2459.64   1
  -4   3  -6 93005.1 2507.71   5
  -4   3  -7 22240.3 1166.83   2
   4  -3   7 23605.7 1056.70   1
  -4   3  -7 19691.2 1027.51   5
  -4   3  -8 27.5267 229.398   2
   4  -3   8 121.034 171.828   1
  -4   3  -8 235.433 212.539   5
   4  -3   9 1880.37 313.926   1
  -4   3  -9 1109.10 326.182   2
  -4   3  -9 2352.52 388.605   5
   4  -3  10 33569.5 1264.53   1
  -4   3 -10 32014.7 1607.43   2
  -4   3 -10 32153.5 1192.87   7
  -4   3 -10 32027.1 1436.87   5
  -4   3 -11 18880.0 1272.88   2
  -4   3 -12 4344.96 671.254   2
  -4   3 -13 2095.96 523.051   2
  -4   3 -14 27041.0 1731.22   2
  -4   3 -15 14845.8 1351.62   2
  -4   3 -16 5239.16 898.040   2
  -4   3 -17 597.334 457.096   2
   4  -2 -19 1353.45 555.079   7
   4  -2 -18 562.696 521.594   7
   4  -2 -17 9168.85 1126.95   7
   4  -2 -16 16654.7 1425.57   7
   4  -2 -15 26333.9 1720.27   7
   4  -2 -14 7451.79 899.153   7
   4  -2 -13 2744.50 565.849   7
   4  -2 -12 21904.1 934.834   2
   4  -2 -12 23688.5 1426.86   7
   4  -2 -11 98087.6 2290.15   2
   4  -2 -11 102758. 3117.19   7
   4  -2 -10 17648.0 718.821   2
   4  -2 -10 19649.3 1181.39   7
   4  -2  -9 49.7496 86.5094   2
   4  -2  -9 103.839 210.585   7
   4  -2  -8 17513.9 597.525   2
   4  -2  -8 17927.7 1017.72   7
   4  -2  -7 57320.4 1796.42   1
   4  -2  -7 55273.7 1171.45   2
   4  -2  -7 55869.1 1840.36   7
  -4   2   6 42823.3 1318.10   4
   4  -2  -6 42062.6 861.494   2
   4  -2  -6 43079.6 1496.82   1
   4  -2  -6 40132.0 968.462   8
   4  -2  -6 39657.2 1440.80   7
  -4   2   5 42830.3 1287.61   4
   4  -2  -5 41470.6 791.277   2
   4  -2  -5 41885.1 788.936   2
   4  -2  -5 42689.2 1463.30   1
   4  -2  -5 39262.1 827.926   8
   4  -2  -5 39586.4 1362.14   7
   4  -2  -4 4174.70 170.997   2
   4  -2  -4 4051.54 437.575   1
  -4   2   4 4335.90 371.064   4
  -4   2   4 4799.29 287.696   5
   4  -2  -4 4374.79 399.259   7
   4  -2  -3 86852.6 2298.61   1
   4  -2  -3 91022.4 1620.14   2
  -4   2   3 86761.3 2073.94   4
   4  -2  -3 88265.3 2057.79   7
  -4   2   3 92317.8 1896.63   5
   4  -2  -2 90633.6 2327.28   1
   4  -2  -2 91337.4 1722.24   2
  -4   2   2 89766.3 1713.11   2
   4  -2  -2 85253.7 1958.59   7
  -4   2   2 93804.3 1974.14   5
   4  -2  -1 198127. 4148.59   1
  -4   2   1 205492. 3569.00   2
   4  -2  -1 197403. 3620.98   7
  -4   2   1 209959. 3820.99   5
  -4   2   0 4318.31 307.093   2
   4  -2   0 3524.35 391.923   1
   4  -2   0 4409.76 257.281   7
   4  -2   1 68614.5 1899.23   1
  -4   2  -1 71055.5 1642.26   2
   4  -2   1 67726.8 1286.77   7
  -4   2  -1 66361.8 1749.04   5
  -4   2  -1 66261.7 1337.49   6
  -4   2  -2 95779.2 2182.67   2
   4  -2   2 96978.6 2377.14   1
  -4   2  -2 94111.7 2274.75   5
   4  -2   3 78076.1 2066.83   1
  -4   2  -3 77751.6 1971.19   2
  -4   2  -3 77829.8 2030.92   5
  -4   2  -4 30267.1 1152.69   2
   4  -2   4 29348.8 1131.38   1
  -4   2  -4 30036.5 619.816   3
  -4   2  -4 29153.9 1146.03   5
   4  -2   5 14442.4 762.143   1
  -4   2  -5 14395.0 816.516   2
  -4   2  -5 13701.9 776.555   5
   4  -2   5 12921.7 363.452   7
  -4   2  -6 54922.8 1799.63   2
   4  -2   6 56437.4 1645.16   1
   4  -2   6 52577.2 1136.57   7
  -4   2  -6 57687.9 1778.50   5
  -4   2  -7 26755.6 1269.32   2
   4  -2   7 29324.8 1113.37   1
  -4   2  -7 29258.7 1243.16   5
  -4   2  -8 101404. 2858.23   2
   4  -2   8 106047. 2471.89   1
  -4   2  -8 102267. 2189.82   7
  -4   2  -8 96197.4 2654.16   5
   4  -2   9 30945.1 1115.48   1
  -4   2  -9 27619.8 1387.66   2
  -4   2  -9 26972.9 981.279   7
  -4   2  -9 28322.8 1282.33   5
   4  -2  10 215.929 153.481   1
  -4   2 -10 136.699 262.650   2
  -4   2 -10 125.594 204.523   5
  -4   2 -10 276.815 145.161   7
  -4   2 -11 4382.15 624.354   2
  -4   2 -11 4515.88 533.156   5
  -4   2 -11 3715.00 409.062   7
  -4   2 -12 43621.4 2007.60   2
  -4   2 -12 41924.0 1716.30   5
  -4   2 -13 28943.2 1672.24   2
  -4   2 -14 7252.72 889.195   2
  -4   2 -15 7643.83 952.222   2
  -4   2 -16 21534.1 1597.20   2
  -4   2 -17 11938.5 1265.48   2
  -4   2 -18 6452.66 976.697   2
   4  -1 -19 14672.1 1521.28   7
   4  -1 -18 12342.8 1356.32   7
   4  -1 -17 2944.68 712.173   7
   4  -1 -16 2613.56 651.512   7
   4  -1 -15 7620.88 949.428   7
   4  -1 -14 13023.1 1172.24   7
   4  -1 -13 54137.9 2364.11   7
   4  -1 -12 37378.5 1316.39   2
   4  -1 -12 38686.0 1880.50   7
   4  -1 -11 1878.17 275.197   2
   4  -1 -11 1591.67 389.304   7
   4  -1 -10 55143.2 1479.41   2
   4  -1 -10 58030.3 2159.17   7
   4  -1  -9 50663.7 1308.00   2
   4  -1  -9 51805.4 1948.45   7
   4  -1  -8 22267.8 706.963   2
   4  -1  -8 24228.8 1210.32   7
   4  -1  -7 6037.74 288.101   2
   4  -1  -7 7081.50 602.870   7
   4  -1  -6 36974.6 763.769   2
  -4   1   6 37682.6 1196.22   4
   4  -1  -6 37307.0 1396.74   7
  -4   1   5 109050. 2506.55   4
   4  -1  -5 118148. 2100.80   8
  -4   1   5 122854. 2120.93   5
   4  -1  -5 112758. 2739.13   7
   4  -1  -4 18284.9 887.618   1
  -4   1   4 17389.7 737.954   4
  -4   1   4 18089.8 577.412   5
   4  -1  -4 18776.2 840.046   7
   4  -1  -3 58181.4 1730.62   1
  -4   1   3 57299.5 1511.14   4
  -4   1   3 61195.5 1353.98   5
   4  -1  -3 57107.2 1547.34   7
   4  -1  -2 20162.1 491.961   2
   4  -1  -2 20253.1 913.920   1
  -4   1   2 20937.7 486.778   2
  -4   1   2 21672.5 728.637   5
   4  -1  -2 20455.3 764.983   7
   4  -1  -1 74374.3 1486.01   2
   4  -1  -1 74245.5 1980.62   1
  -4   1   1 76056.4 1473.57   2
  -4   1   1 76468.4 1352.35   8
  -4   1   1 77371.4 1758.68   5
   4  -1  -1 74003.0 1637.90   7
   4  -1   0 96289.3 2357.93   1
  -4   1   0 100996. 1948.22   2
  -4   1   0 99866.4 2182.25   5
   4  -1   0 99746.3 1888.50   7
  -4   1   0 94385.1 1867.11   7
   4  -1   1 86395.8 2153.72   1
  -4   1  -1 86806.7 1865.14   2
   4  -1   1 87267.5 1583.31   7
  -4   1  -1 87833.9 2065.55   5
  -4   1  -1 87572.5 1744.24   6
  -4   1  -2 1332.86 199.015   2
   4  -1   2 1264.02 237.357   1
  -4   1  -2 1657.43 282.885   5
  -4   1  -2 1627.13 176.774   6
  -4   1  -3 10000.3 567.912   2
   4  -1   3 9600.31 593.703   1
  -4   1  -3 10191.0 621.288   5
   4  -1   4 82387.6 2049.23   1
  -4   1  -4 84202.6 2099.39   2
  -4   1  -4 82248.6 2129.83   5
   4  -1   5 59285.8 1649.23   1
  -4   1  -5 60758.0 1772.66   2
  -4   1  -5 60983.1 1792.18   5
   4  -1   6 39790.9 1248.19   1
  -4   1  -6 38871.8 1432.97   2
  -4   1  -6 37752.3 863.058   7
  -4   1  -6 39197.3 1399.47   5
   4  -1   7 29484.3 1042.54   1
  -4   1  -7 28776.4 1255.17   2
  -4   1  -7 30015.2 829.614   7
  -4   1  -7 29826.6 1224.70   5
  -4   1  -8 44249.2 1689.52   2
   4  -1   8 46063.1 1338.50   1
  -4   1  -8 45982.9 1211.64   7
  -4   1  -8 43390.6 1581.53   5
   4  -1   9 52027.2 1423.56   1
  -4   1  -9 47882.5 1849.92   2
  -4   1  -9 51424.6 1406.19   7
  -4   1  -9 49526.6 1737.17   5
   4  -1  10 82856.5 1880.27   1
  -4   1 -10 75898.1 2529.91   2
  -4   1 -10 78952.8 2011.32   7
  -4   1 -10 80703.0 2382.46   5
  -4   1 -11 32864.1 1610.91   2
  -4   1 -11 32220.9 1215.52   7
  -4   1 -11 33452.1 1448.06   5
  -4   1 -12-108.603 305.071   2
  -4   1 -12 484.259 259.600   5
  -4   1 -13 14130.6 1155.27   2
  -4   1 -13 15758.3 1011.17   5
  -4   1 -14 30149.3 1738.95   2
  -4   1 -14 29594.6 1443.63   5
  -4   1 -15 21430.0 1511.17   2
  -4   1 -16 1832.99 561.490   2
  -4   1 -17 7217.58 973.165   2
  -4   1 -18 16185.2 1475.09   2
  -4   1 -19 9239.25 1156.74   2
   4   0 -19 1068.59 564.557   7
   4   0 -18 1870.42 621.818   7
   4   0 -17 13765.5 1376.64   7
   4   0 -16 13926.5 1333.68   7
   4   0 -15 8446.53 1020.30   7
   4   0 -14 646.445 358.118   7
   4   0 -13 16861.7 1294.96   7
   4   0 -12 42280.6 1446.12   2
   4   0 -12 41257.2 1984.65   7
   4   0 -11 77742.7 2049.50   2
   4   0 -11 87542.6 2859.62   7
   4   0 -10 11214.7 603.074   2
   4   0 -10 11083.3 920.253   7
   4   0  -9 2515.17 271.721   2
   4   0  -9 3083.85 499.841   7
   4   0  -8 47022.2 1202.11   2
   4   0  -8 46951.3 1807.23   7
   4   0  -7 61454.3 1337.16   2
   4   0  -7 59144.0 1966.30   7
   4   0  -6 29643.4 726.461   2
   4   0  -6 30669.7 1274.82   7
  -4   0   6 32804.2 646.714   5
  -4   0   5 1472.79 221.108   4
  -4   0   5 1240.80 125.604   5
   4   0  -5 1247.71 262.350   7
  -4   0   4 7447.65 445.934   4
  -4   0   4 7192.91 336.719   5
   4   0  -4 6662.13 255.354   8
   4   0  -4 6246.22 492.000   7
  -4   0   3 137656. 2555.96   5
  -4   0   3 135275. 2716.43   4
   4   0  -3 130211. 2857.94   7
   4   0  -2 94221.1 2311.06   1
  -4   0   2 95965.4 1987.59   5
  -4   0   2 94370.7 2059.91   4
   4   0  -2 93123.6 2094.58   7
  -4   0   1 185280. 3584.24   5
   4   0  -1 188299. 3848.05   1
  -4   0   1 195519. 3204.62   2
  -4   0   1 194139. 3120.10   8
   4   0  -1 190287. 3539.28   7
  -4   0   0 38673.2 1130.66   5
   4   0   0 36053.4 1219.95   1
  -4   0   0 37624.3 902.695   2
  -4   0   0 36886.8 846.652   8
   4   0   0 37088.2 952.339   7
  -4   0  -1 114548. 2492.01   5
   4   0   1 109025. 2538.81   1
  -4   0  -1 114436. 2268.13   2
   4   0   1 114014. 2076.58   7
  -4   0  -1 119638. 2059.80   7
   4   0   2 104834. 2413.95   1
  -4   0  -2 108207. 2258.09   2
  -4   0  -2 108788. 2449.75   5
  -4   0  -2 109885. 2166.40   6
   4   0   3 65003.2 1679.81   1
  -4   0  -3 64101.2 1631.92   2
  -4   0  -3 63658.7 1743.91   5
  -4   0  -3 64114.1 1470.07   6
   4   0   4 14165.8 674.062   1
  -4   0  -4 13275.6 702.422   2
  -4   0  -4 14060.2 752.256   5
  -4   0  -5 796.040 228.855   2
   4   0   5 1206.48 219.578   1
   4   0   6 199184. 3782.81   1
  -4   0  -6 195550. 4151.28   2
  -4   0  -6 197828. 4149.86   5
  -4   0  -6 201447. 3370.35   7
   4   0   7 93516.1 2063.71   1
  -4   0  -7 92290.0 2482.06   2
  -4   0  -7 92599.9 1854.36   7
  -4   0  -7 92724.3 2443.37   5
  -4   0  -8 23609.3 1166.83   2
   4   0   8 24353.1 830.507   1
  -4   0  -8 22842.1 1099.18   5
  -4   0  -8 24568.1 803.928   7
  -4   0  -9 1142.27 300.792   2
   4   0   9 1713.20 214.935   1
  -4   0  -9 1663.19 329.344   5
  -4   0  -9 1652.61 226.771   7
  -4   0 -10 29399.7 1427.60   2
   4   0  10 29682.6 846.502   1
  -4   0 -10 30876.1 1082.52   7
  -4   0 -10 29114.2 1312.52   5
  -4   0 -11 36727.2 1691.93   2
  -4   0 -11 36195.2 1503.89   5
  -4   0 -11 38817.4 1319.22   7
  -4   0 -12 25098.1 1432.12   2
  -4   0 -12 24998.7 1098.39   7
  -4   0 -12 24346.1 1225.81   5
  -4   0 -13 4437.06 631.544   2
  -4   0 -13 4158.86 535.870   5
  -4   0 -14 659.333 400.766   2
  -4   0 -14 727.780 311.848   5
  -4   0 -15 12411.2 1133.77   2
  -4   0 -15 12095.5 925.623   5
  -4   0 -16 30870.1 1849.92   2
  -4   0 -17 13061.0 1257.22   2
  -4   0 -18 123.745 416.637   2
  -4   0 -19 2197.93 703.818   2
   4   1 -19 15414.6 1585.07   7
   4   1 -18 17620.5 1626.13   7
   4   1 -17 808.299 430.095   7
   4   1 -16 2089.36 565.366   7
   4   1 -15 32995.6 2019.36   7
   4   1 -14 15574.2 1315.45   7
   4   1 -13 9507.48 990.971   7
   4   1 -12 47.6132 162.091   2
   4   1 -12 395.401 353.511   7
   4   1 -11 14275.9 787.151   2
   4   1 -11 16665.5 1195.37   7
   4   1 -10 50918.5 1538.00   2
   4   1 -10 54703.9 2163.35   7
   4   1  -9 96144.9 2228.67   2
   4   1  -9 99530.0 2960.01   7
   4   1  -8 7596.74 442.153   2
   4   1  -8 7991.05 732.740   7
   4   1  -7 2386.04 224.861   2
   4   1  -7 3034.93 436.288   7
   4   1  -6 21836.3 661.328   2
   4   1  -6 22834.8 1103.05   7
  -4  -1   5 215973. 3555.43   2
   4   1  -5 201298. 4386.19   7
  -4  -1   4 24065.5 831.795   4
  -4  -1   4 24555.2 522.819   2
   4   1  -4 22389.8 653.578   8
   4   1  -4 23518.0 1013.45   7
  -4  -1   3 52880.6 1361.97   4
   4   1  -3 55750.8 1120.89   8
   4   1  -3 53616.8 1569.61   7
  -4  -1   2 62206.8 1480.64   4
   4   1  -2 62279.2 1199.84   8
   4   1  -2 60353.5 1613.28   7
  -4  -1   1 301654. 4861.26   2
  -4  -1   1 302576. 4842.96   8
   4   1  -1 298818. 4885.99   8
   4   1  -1 295754. 5271.21   7
  -4  -1   0 253182. 4203.62   2
  -4  -1   0 247848. 4146.56   8
   4   1   0 249924. 4362.66   7
   4   1   0 244072. 4171.85   8
  -4  -1  -1 47096.3 1153.90   2
   4   1   1 46174.4 1093.26   7
   4   1   1 49048.8 1128.86   8
  -4  -1  -1 45976.5 1083.34   7
  -4  -1  -2 43604.5 1192.13   2
  -4  -1  -2 46339.2 1212.86   6
  -4  -1  -2 45905.9 973.997   7
  -4  -1  -3 3572.67 216.877   3
   4   1   3 3049.49 314.465   1
  -4  -1  -3 3343.78 309.360   2
  -4  -1  -3 3269.39 171.672   7
  -4  -1  -3 3070.48 277.038   6
  -4  -1  -4 132146. 2858.43   2
   4   1   4 134254. 2741.93   1
  -4  -1  -4 134246. 2275.38   3
  -4  -1  -5 77954.7 2063.79   2
   4   1   5 83427.0 1883.74   1
  -4  -1  -5 76760.9 2096.45   5
  -4  -1  -5 82892.4 1493.75   7
  -4  -1  -6 1665.30 305.835   2
   4   1   6 1823.32 224.733   1
  -4  -1  -6 1671.88 293.438   5
  -4  -1  -6 1837.94 158.442   7
  -4  -1  -7 801.735 263.040   2
  -4  -1  -7 385.202 191.989   5
  -4  -1  -7 389.884 101.394   7
  -4  -1  -8 93386.3 2609.27   2
  -4  -1  -8 98803.3 2560.79   5
  -4  -1  -8 97877.8 2044.26   7
  -4  -1  -9 98748.4 2779.02   2
  -4  -1  -9 100862. 2664.79   5
  -4  -1  -9 102355. 2226.69   7
  -4  -1 -10 42740.9 1732.06   2
  -4  -1 -10 40899.3 1570.73   5
  -4  -1 -10 44859.0 1344.78   7
  -4  -1 -11 3549.35 531.553   2
  -4  -1 -11 3411.41 452.300   5
  -4  -1 -11 2827.88 340.323   7
  -4  -1 -12 6958.00 745.080   2
  -4  -1 -12 6618.38 537.925   7
  -4  -1 -12 6861.83 645.476   5
  -4  -1 -13 33656.5 1702.94   2
  -4  -1 -13 32278.9 1458.90   5
  -4  -1 -13 34146.3 1375.61   7
  -4  -1 -14 42471.9 2001.85   2
  -4  -1 -14 41340.7 1698.40   5
  -4  -1 -15 7941.23 904.666   2
  -4  -1 -15 8288.23 746.278   5
  -4  -1 -16 241.794 386.016   2
  -4  -1 -17 7435.67 935.008   2
  -4  -1 -18 27854.6 1851.18   2
  -4  -1 -19 10255.4 1157.52   2
   4   2 -18 4406.31 893.187   7
   4   2 -17 22616.0 1814.25   7
   4   2 -16 17560.5 1538.94   7
   4   2 -15-850.744 530.301   7
   4   2 -14 2062.50 568.422   7
   4   2 -13 26537.6 1686.42   7
   4   2 -12 15578.7 915.494   2
   4   2 -12 14677.7 1189.01   7
   4   2 -11 3958.46 447.296   2
   4   2 -11 4209.76 631.043   7
   4   2 -10 213.436 138.287   2
   4   2 -10-100.838 301.430   7
   4   2  -9 26353.6 1031.13   2
   4   2  -9 26222.5 1429.30   7
   4   2  -8 46447.8 1341.27   2
  -4  -2   8 45417.6 922.056   5
   4   2  -8 48515.3 1890.71   7
   4   2  -7 86970.1 1977.20   2
   4   2  -7 87504.1 2610.24   7
   4   2  -6 1871.63 210.006   2
   4   2  -6 1696.24 340.648   7
   4   2  -5 12880.3 807.082   7
  -4  -2   4 4198.23 231.240   2
   4   2  -4 3836.63 278.993   8
   4   2  -4 3777.93 416.998   7
  -4  -2   3 125539. 2411.21   4
  -4  -2   3 117310. 2128.38   2
   4   2  -3 119169. 2277.50   8
   4   2  -3 122479. 2782.58   7
  -4  -2   2 58803.2 1362.29   4
   4   2  -2 56627.0 1254.85   8
   4   2  -2 55107.7 1580.51   7
   4   2  -1 54067.5 1204.75   8
  -4  -2   1 55183.3 1170.49   8
   4   2  -1 55068.8 1478.97   7
   4   2   0 23214.0 705.517   8
   4   2   0 24538.6 829.446   7
   4   2   1 79710.6 1728.34   8
  -4  -2  -2 132883. 2516.31   3
  -4  -2  -2 125552. 2597.60   2
   4   2   2 130795. 2584.85   8
  -4  -2  -3 79471.5 1625.63   3
  -4  -2  -3 78769.2 1869.51   2
  -4  -2  -3 79966.4 1610.21   7
   4   2   3 80254.2 1857.95   8
  -4  -2  -3 79067.2 1849.25   6
  -4  -2  -4 968.998 210.450   2
  -4  -2  -4 1086.05 122.404   3
  -4  -2  -4 1163.31 207.843   6
  -4  -2  -5 38985.4 1299.25   2
  -4  -2  -6 66365.9 1892.96   2
  -4  -2  -6 66771.8 1416.52   7
  -4  -2  -7 79324.4 2237.91   2
  -4  -2  -7 81164.0 1723.33   7
  -4  -2  -8 2985.99 406.215   2
  -4  -2  -8 3295.75 421.140   5
   4   2   8 2608.80 143.301   3
  -4  -2  -8 2656.63 251.677   7
  -4  -2  -9 1251.79 289.394   2
   4   2   9 1098.82 92.3368   3
  -4  -2  -9 1104.88 276.723   5
  -4  -2  -9 1386.27 205.743   7
  -4  -2 -10 57669.4 2053.90   2
  -4  -2 -10 59478.0 1939.46   5
  -4  -2 -10 59649.7 1612.08   7
  -4  -2 -11 58540.0 2142.69   2
  -4  -2 -11 57435.1 1959.85   5
  -4  -2 -11 61337.6 1729.15   7
  -4  -2 -12 18713.9 1208.39   2
  -4  -2 -12 20380.1 1104.13   5
  -4  -2 -12 19836.1 953.290   7
  -4  -2 -13 352.177 312.629   2
  -4  -2 -13-28.6438 277.499   5
  -4  -2 -13-177.935 204.161   7
  -4  -2 -14 17266.0 1240.20   2
  -4  -2 -14 16320.7 1020.95   5
  -4  -2 -14 16919.8 986.271   7
  -4  -2 -15 14338.6 1182.43   2
  -4  -2 -15 13870.7 963.505   5
  -4  -2 -16 25164.8 1629.97   2
  -4  -2 -16 25741.1 1333.64   5
  -4  -2 -17 18934.5 1460.54   2
  -4  -2 -18-206.851 467.104   2
  -4  -2 -19 6841.96 966.086   2
  -4  -2 -20 10728.5 1239.12   2
   4   3 -18 2488.57 680.778   7
   4   3 -17 107.263 416.858   7
   4   3 -16 11126.3 1271.89   7
   4   3 -15 26111.4 1826.98   7
   4   3 -14 21943.2 1624.40   7
   4   3 -13 458.632 350.101   7
   4   3 -12 1923.52 371.876   2
   4   3 -12 1488.89 434.488   7
   4   3 -11 20717.0 1047.43   2
   4   3 -11 19344.7 1353.32   7
   4   3 -10 8036.69 616.859   2
   4   3 -10 7823.99 848.671   7
   4   3  -9 28332.4 1154.58   2
   4   3  -9 32596.9 1626.42   7
   4   3  -8 10591.5 633.771   2
   4   3  -8 10838.3 881.139   7
   4   3  -7 37435.4 1201.58   2
   4   3  -7 37216.2 1630.47   7
   4   3  -6 104650. 2885.70   7
   4   3  -5 126842. 3156.30   7
   4   3  -4 40196.8 1137.69   8
   4   3  -4 39966.4 1478.33   7
  -4  -3   3 26951.0 811.102   4
   4   3  -3 26611.9 837.655   8
   4   3  -3 26643.5 1104.62   7
  -4  -3   2 6577.84 361.097   4
   4   3  -2 7397.61 530.513   7
   4   3  -2 6650.63 380.275   8
  -4  -3   1 71132.4 1530.96   4
   4   3  -1 71408.9 1571.97   8
   4   3  -1 70958.7 1836.88   7
   4   3   0 53275.2 1273.87   8
   4   3   0 49596.8 1420.75   7
  -4  -3  -1 121269. 2492.72   3
   4   3   1 116155. 2378.55   8
  -4  -3  -2 65157.3 1545.07   3
   4   3   2 66787.6 1600.20   8
  -4  -3  -3 147752. 2757.60   3
   4   3   3 142608. 2963.11   8
  -4  -3  -3 148903. 3029.77   6
  -4  -3  -4 22579.8 690.545   3
   4   3   4 23457.3 905.169   8
  -4  -3  -4 23515.7 901.858   6
  -4  -3  -5 42751.8 1370.41   2
   4   3   5 40955.6 1338.37   8
  -4  -3  -5 40444.5 1264.46   6
  -4  -3  -6 896.260 235.477   2
  -4  -3  -7 19752.6 976.441   2
   4   3   7 18825.3 592.101   3
  -4  -3  -8 34844.3 1382.30   2
  -4  -3  -8 33265.9 908.144   1
   4   3   8 32520.2 830.985   3
  -4  -3  -8 35838.8 1058.86   7
  -4  -3  -9 60231.0 1993.99   2
   4   3   9 53069.1 1219.53   3
  -4  -3 -10 21239.9 1168.20   2
  -4  -3 -10 21841.0 1113.11   5
  -4  -3 -10 22367.7 905.383   7
  -4  -3 -11 1335.65 347.698   2
  -4  -3 -11 1390.44 312.160   5
  -4  -3 -11 1534.34 265.304   7
  -4  -3 -12 58103.7 2170.23   2
  -4  -3 -12 54082.7 1921.88   5
  -4  -3 -12 56343.0 1735.44   7
  -4  -3 -13 48377.5 2042.33   2
  -4  -3 -13 46834.0 1639.91   7
  -4  -3 -13 45458.6 1763.44   5
  -4  -3 -14 9112.34 921.431   2
  -4  -3 -14 9597.24 787.853   5
  -4  -3 -14 10212.7 759.137   7
  -4  -3 -15-96.0922 331.785   2
  -4  -3 -15 66.3925 260.436   5
  -4  -3 -15-215.461 278.563   7
  -4  -3 -16 3881.56 680.333   2
  -4  -3 -16 4205.18 554.935   5
  -4  -3 -17 11601.0 1130.21   2
  -4  -3 -18 16906.8 1415.57   2
  -4  -3 -19 12120.6 1266.94   2
  -4  -3 -20 426.679 414.317   2
   4   4 -17 5134.18 955.526   7
  -4  -4  16 8608.46 938.821   3
   4   4 -16 7209.26 1070.88   7
  -4  -4  15-142.274 361.525   3
   4   4 -15 438.863 426.030   7
   4   4 -14 9174.29 1087.04   7
   4   4 -13 39041.8 2155.09   7
   4   4 -12 17396.1 1075.16   2
   4   4 -12 17641.9 1383.73   7
   4   4 -11 1611.79 357.569   2
   4   4 -11 1974.81 494.770   7
   4   4 -10 168.497 214.358   2
   4   4 -10 32.3590 282.606   7
   4   4  -9 29635.3 1236.37   2
   4   4  -9 28926.4 1573.94   7
   4   4  -8 41667.5 1457.49   2
   4   4  -8 44821.4 1910.49   7
   4   4  -7 33367.8 1193.21   2
   4   4  -7 33803.2 1579.36   7
   4   4  -6 229.313 240.579   7
   4   4  -5 43917.0 1351.32   8
   4   4  -5 46048.1 1723.44   7
   4   4  -4 122677. 2634.24   8
   4   4  -4 123027. 3073.81   7
   4   4  -3 169591. 3342.89   8
   4   4  -3 174201. 3798.78   7
  -4  -4   2 1171.24 152.571   4
   4   4  -2 888.521 162.928   8
   4   4  -2 919.373 223.314   7
  -4  -4   1 1159.70 223.486   3
  -4  -4   1 1143.46 150.637   4
   4   4  -1 743.422 207.774   7
   4   4  -1 1448.50 204.961   8
  -4  -4   0 1825.83 258.202   3
   4   4   0 2109.12 241.876   8
  -4  -4  -1 112810. 2409.73   3
   4   4   1 105523. 2308.06   8
  -4  -4  -2 108211. 2307.87   3
   4   4   2 108158. 2355.54   8
  -4  -4  -3 35087.5 1021.62   3
   4   4   3 34112.2 1129.59   8
  -4  -4  -4 71563.0 1580.80   3
   4   4   4 67883.3 1822.14   8
  -4  -4  -4 71653.1 1852.46   6
   4   4   5 211974. 4218.34   8
  -4  -4  -5 211515. 4150.89   6
   4   4   6 103373. 2565.45   8
  -4  -4  -6 104700. 2448.35   6
  -4  -4  -7 25046.3 1129.20   2
   4   4   7 25755.4 1126.49   8
  -4  -4  -8 4895.61 508.380   2
  -4  -4  -9 2865.79 423.022   2
  -4  -4  -9 2901.20 225.440   1
  -4  -4  -9 3684.12 351.723   7
  -4  -4 -10 67333.4 2241.25   2
  -4  -4 -10 70979.3 1876.25   7
  -4  -4 -11 51799.4 2008.25   2
  -4  -4 -11 60082.2 1741.82   7
  -4  -4 -12 5951.71 682.952   2
  -4  -4 -12 6812.64 644.500   5
  -4  -4 -12 7594.10 589.740   7
  -4  -4 -13 2313.20 494.064   2
  -4  -4 -13 2214.39 388.872   5
  -4  -4 -13 2963.28 394.453   7
  -4  -4 -14 34767.3 1774.86   2
  -4  -4 -14 36027.7 1574.78   5
  -4  -4 -14 34843.4 1453.43   7
  -4  -4 -15 44806.5 2072.95   2
  -4  -4 -15 41911.5 1746.76   5
  -4  -4 -15 43129.0 1717.04   7
  -4  -4 -16 8535.38 948.878   2
  -4  -4 -16 8058.78 739.716   5
  -4  -4 -16 9077.22 785.614   7
  -4  -4 -17 2043.65 539.013   2
  -4  -4 -18 2176.09 561.068   2
  -4  -4 -19 4678.81 808.668   2
  -4  -4 -20 15594.0 1451.64   2
  -4  -4 -21 8588.77 1145.04   2
   4   5 -17 1505.59 594.571   7
   4   5 -16 5826.86 959.501   7
  -4  -5  15 13366.7 1166.49   3
   4   5 -15 18212.3 1576.48   7
  -4  -5  14 15748.2 1235.60   3
   4   5 -14 15109.7 1400.37   7
  -4  -5  13 1025.75 347.685   3
   4   5 -13 1045.24 479.515   7
   4   5 -12 11320.9 892.136   2
  -4  -5  12 10886.5 972.233   3
   4   5 -12 13417.0 1210.54   7
  -4  -5  11 49323.2 2082.27   3
   4   5 -11 51612.4 1953.80   2
   4   5 -11 55885.3 2463.50   7
  -4  -5  10 49810.4 2046.26   3
   4   5 -10 52748.8 1907.23   2
   4   5 -10 51714.0 2321.18   7
   4   5  -9 5356.60 548.635   2
   4   5  -9 5347.87 711.491   7
   4   5  -8 1554.34 311.943   2
   4   5  -8 1882.69 434.952   7
   4   5  -7 67061.4 2392.00   7
   4   5  -6 77976.9 2511.91   7
   4   5  -6 75307.2 2096.77   8
  -4  -5   5 36392.5 1457.55   3
   4   5  -5 37905.1 1604.27   7
   4   5  -5 35186.8 1262.09   8
  -4  -5   4 11569.5 766.282   3
   4   5  -4 11808.8 663.698   8
   4   5  -4 12240.9 838.867   7
  -4  -5   3 94072.9 2451.52   3
   4   5  -3 92705.4 2191.45   8
   4   5  -3 89562.1 2538.06   7
  -4  -5   2 85988.5 2283.70   3
   4   5  -2 87406.2 2390.94   7
   4   5  -2 88204.1 2082.75   8
  -4  -5   1 161080. 2794.18   4
  -4  -5   1 159868. 3434.15   3
   4   5  -1 159128. 3224.06   8
  -4  -5   0 54586.9 1136.10   4
  -4  -5   0 49916.5 1526.44   3
   4   5   0 52381.8 1447.58   8
  -4  -5  -1 475.562 185.657   3
   4   5   1 307.702 138.565   8
  -4  -5  -2 6682.14 456.627   3
   4   5   2 6445.15 462.022   8
  -4  -5  -3 227607. 4207.43   3
   4   5   3 226408. 4376.98   8
  -4  -5  -4 162068. 3122.74   3
   4   5   4 160836. 3398.68   8
  -4  -5  -4 161259. 3413.13   6
   4   5   5 78938.4 2087.82   8
  -4  -5  -5 78916.5 2059.16   6
   4   5   6 78962.8 2169.28   8
  -4  -5  -6 79666.9 2081.36   6
   4   5   7 197864. 4250.81   8
   4   5   8 80618.2 2313.57   8
  -4  -5  -9 23700.5 1201.87   2
  -4  -5 -10-147.353 260.761   2
  -4  -5 -10 10.9292 149.774   7
  -4  -5 -11 4201.81 584.286   2
  -4  -5 -11 6138.80 521.227   7
  -4  -5 -12 54638.3 2097.94   2
  -4  -5 -12 55706.0 1776.10   7
  -4  -5 -13 68459.6 2498.33   2
  -4  -5 -13 71197.9 2142.16   7
  -4  -5 -14 5749.22 730.513   2
  -4  -5 -14 4978.07 583.093   5
  -4  -5 -14 5177.55 570.248   7
  -4  -5 -15 262.829 341.430   2
  -4  -5 -15 101.100 237.428   5
  -4  -5 -15 162.461 220.419   7
  -4  -5 -16 23521.2 1533.93   2
  -4  -5 -16 20924.4 1225.58   5
  -4  -5 -16 23477.1 1298.91   7
  -4  -5 -17 31047.0 1825.02   2
  -4  -5 -18 6803.24 899.655   2
  -4  -5 -19 1239.33 507.651   2
  -4  -5 -20 824.681 513.548   2
  -4  -5 -21 9611.77 1203.63   2
   4   6 -16 657.574 422.046   7
  -4  -6  15 2558.40 595.757   3
   4   6 -15 3891.95 822.448   7
  -4  -6  14 16193.3 1257.01   3
   4   6 -14 15530.0 1456.71   7
  -4  -6  13 16471.4 1241.66   3
   4   6 -13 16124.9 1436.99   7
   4   6 -12 20455.3 1270.63   2
  -4  -6  12 19255.9 1331.53   3
   4   6 -12 19093.9 1498.16   7
   4   6 -11 233.360 269.193   2
  -4  -6  11 400.463 297.766   3
   4   6 -11-81.8170 383.623   7
  -4  -6  10 22763.5 1359.96   3
   4   6 -10 23190.1 1256.93   2
   4   6 -10 20322.6 1437.97   7
  -4  -6   9 40547.1 1805.14   3
   4   6  -9 44751.8 2084.61   7
  -4  -6   8 28291.9 1426.08   3
   4   6  -8 29176.2 1598.28   7
  -4  -6   7-38.0021 264.728   3
   4   6  -7 609.485 233.846   8
   4   6  -7 216.774 256.300   7
  -4  -6   6 202.413 234.866   3
   4   6  -6 63.2127 168.948   8
   4   6  -6 479.277 265.377   7
  -4  -6   5 40234.6 1593.90   3
   4   6  -5 40094.5 1437.98   8
   4   6  -5 40021.1 1711.72   7
  -4  -6   4 63479.1 1997.20   3
   4   6  -4 59454.6 1787.40   8
   4   6  -4 62959.4 2147.28   7
  -4  -6   3 55052.3 1793.40   3
   4   6  -3 53825.9 1629.30   8
   4   6  -3 55598.7 1912.68   7
  -4  -6   2 1900.08 309.366   3
   4   6  -2 1920.50 274.587   8
  -4  -6   1 17477.5 888.603   3
   4   6  -1 18846.7 841.541   8
  -4  -6   0 7160.56 268.715   4
  -4  -6   0 6588.06 522.852   3
   4   6   0 7065.64 516.211   8
  -4  -6  -1 83738.4 2078.18   3
   4   6   1 79766.1 2031.36   8
  -4  -6  -2 4878.00 410.627   3
   4   6   2 5014.92 434.115   8
  -4  -6  -3 16882.5 767.435   3
   4   6   3 17889.8 840.685   8
   4   6   4 2074.06 303.136   8
  -4  -6  -4 2630.40 339.382   6
   4   6   5 111283. 2740.70   8
  -4  -6  -5 117217. 2744.73   6
   4   6   6 123979. 2973.58   8
  -4  -6  -6 123152. 2886.36   6
   4   6   7 39046.8 1483.11   8
  -4  -6  -7 40122.9 1417.98   6
   4   6   8 32816.2 1385.39   8
   4   6   9 87958.1 2552.81   8
  -4  -6 -10 38944.4 1626.82   2
  -4  -6 -11 36264.4 1634.27   2
  -4  -6 -11 36274.8 1366.23   7
  -4  -6 -12 935.259 336.454   2
  -4  -6 -12 848.661 247.784   7
  -4  -6 -13 11443.1 970.596   2
  -4  -6 -13 11437.7 807.551   7
  -4  -6 -14 35246.6 1773.06   2
  -4  -6 -14 36415.1 1533.49   7
  -4  -6 -15 64757.4 2579.15   2
  -4  -6 -15 65534.7 2282.65   5
  -4  -6 -15 66116.7 2240.46   7
  -4  -6 -16 18254.0 1346.05   2
  -4  -6 -16 14705.1 1039.50   5
  -4  -6 -16 16136.1 1078.62   7
  -4  -6 -17 397.873 366.907   2
  -4  -6 -17 1640.89 392.158   7
  -4  -6 -18 14673.8 1287.81   2
  -4  -6 -19 13303.6 1291.78   2
  -4  -6 -20 8188.39 1049.46   2
  -4  -6 -21 503.186 488.546   2
   4   7 -16 13763.5 1505.22   7
   4   7 -15 6702.04 1047.80   7
  -4  -7  14-402.071 326.615   3
   4   7 -14-455.573 478.998   7
  -4  -7  13 9462.41 958.458   3
   4   7 -13 8911.52 1106.90   7
  -4  -7  12 16520.1 1224.11   3
   4   7 -12 17877.8 1500.77   7
  -4  -7  11 33366.5 1728.84   3
   4   7 -11 36578.1 2081.20   7
  -4  -7  10 28157.4 1549.81   3
   4   7 -10 29988.4 1807.87   7
  -4  -7   9 982.145 354.594   3
   4   7  -9 1826.81 490.649   7
  -4  -7   8 42046.8 1813.39   3
   4   7  -8 44477.4 2074.83   7
   4   7  -8 42777.2 1730.94   8
  -4  -7   7 38449.5 1691.58   3
   4   7  -7 41399.6 1653.57   8
   4   7  -7 41824.8 1936.78   7
  -4  -7   6 23586.7 1251.75   3
   4   7  -6 23149.6 1142.02   8
   4   7  -6 23351.3 1386.18   7
  -4  -7   5 4926.15 557.008   3
   4   7  -5 5836.65 661.240   7
   4   7  -5 5568.52 549.063   8
  -4  -7   4 163.279 198.353   3
   4   7  -4 2.25462 254.773   7
   4   7  -4 215.390 183.122   8
  -4  -7   3 44018.8 1619.83   3
   4   7  -3 43741.2 1514.33   8
  -4  -7   2 68435.8 2045.50   3
   4   7  -2 67079.0 1930.34   8
  -4  -7   1 79966.7 2216.87   3
   4   7  -1 82069.4 2163.18   8
  -4  -7   0 59506.2 1779.17   3
   4   7   0 58138.5 1731.39   8
  -4  -7  -1 15310.4 803.769   3
  -4  -7  -1 15311.5 372.938   4
   4   7   1 15155.1 791.755   8
  -4  -7  -2 35336.7 1229.96   3
   4   7   2 33665.6 1245.91   8
  -4  -7  -3 45022.1 1398.13   3
   4   7   3 46811.9 1521.43   8
   4   7   4 32668.8 1253.83   8
   4   7   5 10250.2 696.558   8
  -4  -7  -5 10741.4 696.875   6
   4   7   6 22118.6 1078.15   8
  -4  -7  -6 23922.6 1063.11   6
   4   7   7 87216.6 2446.77   8
  -4  -7  -7 86786.6 2343.65   6
   4   7   8 76572.5 2312.10   8
   4   7   9 53472.5 1906.85   8
   4   7  10 45182.5 1777.74   8
  -4  -7 -11 35022.2 1644.21   2
   4   7  11 39393.5 1707.11   8
  -4  -7 -12 9881.15 862.282   2
  -4  -7 -12 8582.34 691.176   7
  -4  -7 -13 10443.1 928.373   2
  -4  -7 -13 9265.49 746.562   7
  -4  -7 -14 288.440 290.999   2
  -4  -7 -14 500.227 239.153   7
  -4  -7 -15 5109.02 719.232   2
  -4  -7 -15 7992.76 741.774   7
  -4  -7 -16 23903.0 1555.68   2
  -4  -7 -16 25220.7 1372.13   5
  -4  -7 -16 24993.2 1375.57   7
  -4  -7 -17 27830.1 1742.70   2
  -4  -7 -17 24768.2 1423.72   7
  -4  -7 -18 6442.94 905.643   2
  -4  -7 -18 6158.06 733.304   7
  -4  -7 -19 1012.32 480.640   2
  -4  -7 -20 4281.62 799.992   2
  -4  -7 -21 6126.17 912.020   2
   4   8 -16 1052.05 488.222   8
   4   8 -15 9282.04 1064.25   8
   4   8 -15 11163.4 1322.75   7
   4   8 -14 17644.1 1406.36   8
   4   8 -14 19428.6 1704.61   7
  -4  -8  13 5931.70 781.768   3
   4   8 -13 5690.12 802.099   8
   4   8 -13 6205.86 967.422   7
  -4  -8  12 1731.30 447.242   3
   4   8 -12 1389.86 442.061   8
   4   8 -12 2564.01 615.815   7
  -4  -8  11 5302.52 709.906   3
   4   8 -11 4295.41 648.345   8
   4   8 -11 3823.09 721.901   7
  -4  -8  10 15247.8 1158.36   3
   4   8 -10 15800.1 1328.95   7
   4   8 -10 14748.9 1118.66   8
  -4  -8   9 31136.7 1621.40   3
   4   8  -9 32085.4 1855.03   7
   4   8  -9 32015.3 1602.01   8
  -4  -8   8 24435.9 1395.96   3
   4   8  -8 28240.5 1667.31   7
   4   8  -8 26969.9 1418.51   8
  -4  -8   7 5637.67 664.838   3
   4   8  -7 6614.23 674.159   8
   4   8  -7 5320.02 733.975   7
  -4  -8   6 42438.4 1764.95   3
   4   8  -6 44773.1 2004.03   7
   4   8  -6 44350.3 1738.56   8
  -4  -8   5 59061.9 2074.18   3
   4   8  -5 59847.0 2024.56   8
  -4  -8   4 36739.4 1534.99   3
   4   8  -4 35328.7 1438.43   8
  -4  -8   3 5465.72 574.757   3
   4   8  -3 4938.87 505.407   8
  -4  -8   2 10890.1 769.419   3
   4   8  -2 11722.7 761.706   8
  -4  -8   1 63905.3 1990.12   3
   4   8  -1 63106.9 1926.98   8
  -4  -8   0 73230.7 2121.23   3
   4   8   0 73647.7 2096.63   8
  -4  -8  -1 36306.1 1356.21   3
   4   8   1 38773.4 1406.94   8
  -4  -8  -2 1439.12 291.407   3
   4   8   2 2047.29 330.986   8
  -4  -8  -3 77739.3 2076.39   3
   4   8   3 79887.7 2200.85   8
   4   8   4 28927.2 1225.83   8
   4   8   5 93919.2 2536.93   8
  -4  -8  -5 95817.0 2535.65   6
   4   8   6 2713.31 379.605   8
  -4  -8  -6 2852.46 409.585   6
   4   8   7 1072.89 294.409   8
  -4  -8  -7 844.938 261.346   6
   4   8   8 12989.6 890.061   8
  -4  -8  -8 15237.8 888.661   6
   4   8   9 123134. 3271.07   8
   4   8  10 29660.1 1432.54   8
   4   8  11 12105.6 927.090   8
   4   8  12 3653.41 585.867   8
  -4  -8 -13 30015.5 1593.44   2
  -4  -8 -13 29004.9 1365.27   7
  -4  -8 -14 26680.6 1557.40   2
  -4  -8 -14 28582.1 1395.23   7
  -4  -8 -15 14337.2 1179.98   2
  -4  -8 -15 15131.2 1047.08   7
  -4  -8 -16 3493.47 623.725   2
  -4  -8 -16 3248.43 517.257   7
  -4  -8 -17 1759.32 529.000   2
  -4  -8 -17 1413.84 395.760   7
  -4  -8 -18 27711.3 1784.05   2
  -4  -8 -18 25219.7 1509.24   7
  -4  -8 -19 24182.1 1720.92   2
  -4  -8 -20 2966.90 698.310   2
  -4  -8 -21 533.708 423.908   2
   4   9 -15 1845.27 565.662   8
   4   9 -14 40.5079 319.572   8
  -4  -9  13 7056.76 863.499   3
   4   9 -13 6655.23 905.989   8
  -4  -9  12 23691.8 1515.94   3
   4   9 -12 20940.7 1502.27   8
  -4  -9  11 12111.4 1067.58   3
   4   9 -11 10516.3 1024.22   8
  -4  -9  10 2266.28 489.629   3
   4   9 -10 2161.22 517.704   8
  -4  -9   9 2001.67 442.403   3
   4   9  -9 3215.56 563.392   8
  -4  -9   8 23493.1 1372.35   3
   4   9  -8 24617.5 1397.40   8
  -4  -9   7 38869.7 1767.94   3
   4   9  -7 39193.1 1747.51   8
  -4  -9   6 27320.5 1421.32   3
   4   9  -6 27464.4 1406.26   8
  -4  -9   5 2618.82 458.175   3
   4   9  -5 2747.39 443.181   8
  -4  -9   4 22761.6 1209.50   3
   4   9  -4 19789.6 1118.27   8
  -4  -9   3 52296.6 1893.46   3
   4   9  -3 52316.8 1861.52   8
  -4  -9   2 49643.1 1807.24   3
   4   9  -2 51958.9 1815.95   8
  -4  -9   1 11857.5 819.048   3
   4   9  -1 12180.2 810.373   8
  -4  -9   0 5343.64 539.807   3
   4   9   0 5860.98 552.720   8
  -4  -9  -1 46485.6 1623.97   3
   4   9   1 48100.9 1675.52   8
  -4  -9  -2 135873. 3192.59   3
   4   9   2 136683. 3287.10   8
  -4  -9  -3 50392.8 1641.88   3
   4   9   3 53162.6 1781.37   8
   4   9   4 8803.74 683.669   8
   4   9   5 38867.7 1530.88   8
  -4  -9  -5 40746.5 1532.67   6
   4   9   6 29840.1 1345.17   8
  -4  -9  -6 27964.5 1258.83   6
   4   9   7 133662. 3377.65   8
  -4  -9  -7 129725. 3225.96   6
   4   9   8 13477.3 946.823   8
  -4  -9  -8 15370.0 919.161   6
   4   9   9 2442.14 431.411   8
   4   9  10 25277.2 1332.84   8
   4   9  11 62168.3 2263.97   8
   4   9  12 45622.7 1956.11   8
   4   9  13 17512.7 1207.04   8
  -4  -9 -14 9320.44 939.813   2
  -4  -9 -14 11027.9 885.231   7
  -4  -9 -15 33578.1 1809.86   2
  -4  -9 -15 32544.5 1591.75   7
  -4  -9 -16 15956.9 1291.23   2
  -4  -9 -16 13697.6 1057.08   7
  -4  -9 -17 18331.3 1422.62   2
  -4  -9 -17 16865.5 1192.14   7
  -4  -9 -18 110.210 364.510   2
  -4  -9 -18 1392.01 422.457   7
  -4  -9 -19 4223.74 791.260   2
  -4  -9 -19 4207.60 678.622   7
  -4  -9 -20 23487.2 1765.54   2
  -4  -9 -21 13665.7 1402.05   2
   4  10 -14 16780.7 1472.71   8
   4  10 -13 6070.39 903.103   8
  -4 -10  12 289.595 319.745   3
   4  10 -12 328.749 349.954   8
  -4 -10  11 11225.8 1059.28   3
   4  10 -11 10806.9 1071.21   8
  -4 -10  10 13756.9 1135.87   3
   4  10 -10 17007.1 1291.43   8
  -4 -10   9 8964.38 894.499   3
   4  10  -9 9066.47 927.492   8
  -4 -10   8 4755.83 657.775   3
   4  10  -8 4128.87 618.625   8
  -4 -10   7 1135.82 379.087   3
   4  10  -7 1583.11 425.580   8
  -4 -10   6 26787.6 1458.23   3
   4  10  -6 27247.5 1470.35   8
  -4 -10   5 37823.5 1698.53   3
   4  10  -5 38957.4 1742.93   8
  -4 -10   4 62209.5 2203.41   3
   4  10  -4 60590.5 2181.17   8
  -4 -10   3 210.943 246.544   3
   4  10  -3-135.251 260.663   8
  -4 -10   2 8995.13 766.726   3
   4  10  -2 10331.2 810.597   8
  -4 -10   1 52439.0 1873.75   3
   4  10  -1 50749.6 1865.58   8
  -4 -10   0 50175.6 1801.60   3
   4  10   0 50558.7 1855.98   8
  -4 -10  -1 32250.6 1375.42   3
   4  10   1 34476.1 1455.31   8
  -4 -10  -2 4756.38 511.972   3
   4  10   2 5012.88 542.881   8
   4  10   3 101550. 2785.52   8
  -4 -10  -4 97395.8 1741.57   4
   4  10   4 99932.6 2759.58   8
   4  10   5 54342.4 1904.98   8
  -4 -10  -5 53105.9 1858.32   6
   4  10   6 681.137 265.193   8
  -4 -10  -6 998.782 280.339   6
   4  10   7 18375.5 1098.82   8
  -4 -10  -7 18467.9 1028.79   6
   4  10   8 9204.40 783.879   8
  -4 -10  -8 8366.85 703.449   6
   4  10   9 30597.6 1496.05   8
   4  10  10 9184.20 833.181   8
   4  10  11 1651.07 418.828   8
   4  10  12 3002.57 558.630   8
   4  10  13 36799.7 1807.36   8
   4  10  14 34662.6 1778.80   8
  -4 -10 -15 6785.66 863.369   2
  -4 -10 -15 6055.85 704.134   7
  -4 -10 -16 3861.11 685.647   2
  -4 -10 -16 4346.76 637.757   7
  -4 -10 -17 9324.20 1030.42   2
  -4 -10 -17 9294.64 909.966   7
  -4 -10 -18 19325.0 1516.07   2
  -4 -10 -18 19427.2 1361.68   7
  -4 -10 -19 12258.0 1245.44   2
  -4 -10 -19 12312.2 1112.03   7
  -4 -10 -20 14.1702 399.204   2
  -4 -10 -20 585.822 415.589   7
  -4 -10 -21 5264.09 906.034   2
   4  11 -13 9264.54 1131.87   8
   4  11 -12 13833.6 1310.92   8
  -4 -11  11-210.253 312.132   3
   4  11 -11 509.368 386.118   8
  -4 -11  10 1357.79 392.872   3
   4  11 -10 157.711 326.759   8
  -4 -11   9 6146.55 765.802   3
   4  11  -9 7192.07 893.499   8
  -4 -11   8 15793.2 1177.50   3
   4  11  -8 17119.1 1285.42   8
  -4 -11   7 19546.6 1293.98   3
   4  11  -7 21025.5 1389.21   8
  -4 -11   6 16196.2 1151.84   3
   4  11  -6 14101.6 1108.32   8
  -4 -11   5 5403.68 669.141   3
   4  11  -5 6619.59 741.493   8
  -4 -11   4 34729.7 1641.66   3
   4  11  -4 35546.2 1682.04   8
  -4 -11   3 51076.8 1989.61   3
   4  11  -3 52058.1 2040.65   8
  -4 -11   2 25878.1 1324.09   3
   4  11  -2 23730.7 1308.79   8
  -4 -11   1 13748.4 943.195   3
   4  11  -1 14105.3 972.465   8
  -4 -11   0 24735.2 1253.77   3
   4  11   0 26247.4 1326.42   8
  -4 -11  -1 92857.8 2659.95   3
   4  11   1 95527.6 2773.41   8
   4  11   2 44354.3 1756.83   8
   4  11   3 33564.7 1499.95   8
   4  11   4 164.109 282.496   8
   4  11   5 86212.4 2607.45   8
  -4 -11  -5 80908.9 2485.20   6
   4  11   6 66892.8 2269.00   8
  -4 -11  -6 66031.7 2188.42   6
   4  11   7 42553.6 1779.12   8
  -4 -11  -7 42129.1 1669.19   6
   4  11   8 4426.93 585.466   8
  -4 -11  -8 3595.02 500.396   6
   4  11   9 12512.3 968.069   8
  -4 -11  -9 11055.5 834.889   6
   4  11  10 14645.2 1079.07   8
   4  11  11 71777.2 2561.57   8
   4  11  12 20305.3 1329.71   8
   4  11  13 8196.97 860.961   8
   4  11  14 15267.8 1198.36   8
   4  11  15 35356.6 1906.59   8
  -4 -11 -15 36447.8 1767.59   7
  -4 -11 -16 16748.2 1357.79   2
  -4 -11 -16 17003.8 1222.53   7
  -4 -11 -17 4042.19 741.711   2
  -4 -11 -17 3710.04 634.256   7
  -4 -11 -18 2484.60 626.808   2
  -4 -11 -18 2305.05 535.026   7
  -4 -11 -19 8168.94 1032.13   2
  -4 -11 -19 8376.12 949.060   7
  -4 -11 -20 9248.54 1121.82   2
  -4 -11 -20 9202.10 1013.75   7
  -4 -11 -21 7949.83 1090.09   2
   4  12 -12-191.083 429.102   8
  -4 -12  11 8243.02 961.856   3
   4  12 -11 8828.64 1059.59   8
  -4 -12  10 15422.7 1250.76   3
   4  12 -10 16962.0 1407.90   8
  -4 -12   9 828.163 372.372   3
   4  12  -9 1565.19 548.530   8
  -4 -12   8 300.725 299.145   3
   4  12  -8-54.3138 288.796   8
  -4 -12   7 6583.39 779.333   3
   4  12  -7 6297.51 826.371   8
  -4 -12   6 30328.1 1642.19   3
   4  12  -6 29557.6 1698.74   8
  -4 -12   5 28960.3 1559.61   3
   4  12  -5 28917.9 1609.45   8
  -4 -12   4 11424.5 959.046   3
   4  12  -4 12846.9 1047.66   8
  -4 -12   3 5772.59 688.336   3
   4  12  -3 5854.53 687.369   8
  -4 -12   2 43160.1 1831.14   3
   4  12  -2 44069.2 1900.75   8
  -4 -12   1 45627.8 1843.66   3
   4  12  -1 43796.9 1885.30   8
  -4 -12   0 19280.0 1140.93   3
   4  12   0 18077.6 1161.71   8
   4  12   1 15751.4 1065.21   8
   4  12   2 15153.7 1044.46   8
   4  12   3 52004.7 1994.35   8
   4  12   4 45865.1 1869.69   8
   4  12   5 16051.2 1071.10   8
  -4 -12  -5 17294.9 1057.93   6
   4  12   6 60.1561 271.551   8
  -4 -12  -6 22.1991 222.397   6
   4  12   7 54351.7 2108.27   8
  -4 -12  -7 57622.3 2032.07   6
   4  12   8 30428.4 1529.23   8
  -4 -12  -8 28484.1 1388.86   6
   4  12   9 8581.80 842.409   8
  -4 -12  -9 9238.52 799.650   6
   4  12  10 234.910 302.306   8
   4  12  11 546.776 340.042   8
   4  12  12 6893.80 785.128   8
   4  12  13 34865.0 1836.79   8
   4  12  14 17346.8 1278.88   8
   4  12  15 402.866 394.332   8
  -4 -12 -16 10113.2 984.500   7
  -4 -12 -17 25232.6 1714.65   2
  -4 -12 -17 27058.2 1629.28   7
  -4 -12 -18 10666.4 1182.89   2
  -4 -12 -18 10680.4 1060.22   7
  -4 -12 -19 1400.57 531.208   2
  -4 -12 -19 1346.52 450.586   7
  -4 -12 -20 739.423 420.953   2
  -4 -12 -20 752.092 414.249   7
  -4 -12 -21 10579.9 1248.14   2
  -4 -12 -21 11307.2 1173.21   7
   4  13 -11 2183.43 646.412   8
  -4 -13  10 959.117 419.261   3
   4  13 -10 260.677 408.248   8
  -4 -13   9 12970.6 1170.64   3
   4  13  -9 12366.8 1240.15   8
  -4 -13   8 22148.5 1494.99   3
   4  13  -8 22881.9 1628.60   8
  -4 -13   7 2751.55 571.850   3
   4  13  -7 3629.46 678.229   8
  -4 -13   6-1.49935 314.106   3
   4  13  -6-187.980 322.148   8
  -4 -13   5 12250.3 1031.09   3
   4  13  -5 13314.8 1133.95   8
  -4 -13   4 28823.8 1595.34   3
   4  13  -4 36398.5 1840.78   8
  -4 -13   3 21475.0 1332.65   3
   4  13  -3 23564.3 1451.11   8
  -4 -13   2 5546.23 682.769   3
   4  13  -2 5486.11 704.979   8
  -4 -13   1 14223.4 1043.98   3
   4  13  -1 17059.9 1177.21   8
   4  13   0 30790.4 1588.99   8
   4  13   1 27632.5 1497.40   8
   4  13   2 8871.35 844.580   8
   4  13   3 563.690 362.934   8
   4  13   4-3.77971 285.170   8
   4  13   5 55474.1 2164.14   8
  -4 -13  -5 55870.7 2087.21   6
   4  13   6 67194.2 2437.11   8
  -4 -13  -6 65296.9 2275.58   6
   4  13   7 32907.7 1645.65   8
  -4 -13  -7 33565.2 1546.22   6
   4  13   8 180.015 299.323   8
  -4 -13  -8-103.751 260.859   6
   4  13   9 50449.7 2128.92   8
  -4 -13  -9 48955.1 1923.52   6
   4  13  10 40935.9 1919.73   8
   4  13  11 17029.8 1246.02   8
   4  13  12 4600.36 665.439   8
   4  13  13-251.988 351.893   8
   4  13  14 11180.4 1072.03   8
   4  13  15 31545.3 1828.99   8
   4  13  16 10294.0 1072.91   8
  -4 -13 -17 22.0312 382.075   2
  -4 -13 -17 830.508 418.778   7
  -4 -13 -18 4119.37 793.407   2
  -4 -13 -18 3886.59 725.892   7
  -4 -13 -19 12844.2 1348.20   2
  -4 -13 -19 16313.7 1361.13   7
  -4 -13 -20 7798.65 1064.15   2
  -4 -13 -20 7305.46 958.693   7
  -4 -13 -21 1897.56 613.408   2
  -4 -13 -21 2866.62 663.921   7
  -4 -14   9 1721.12 531.430   3
   4  14  -9 1384.28 493.172   8
  -4 -14   8-93.3842 291.974   3
   4  14  -8 296.348 344.575   8
  -4 -14   7 12208.9 1102.91   3
   4  14  -7 11049.2 1142.46   8
  -4 -14   6 15931.4 1241.87   3
   4  14  -6 15697.6 1322.68   8
  -4 -14   5 2529.77 558.854   3
   4  14  -5 2088.14 543.016   8
  -4 -14   4 392.520 328.581   3
   4  14  -4-274.246 338.488   8
   4  14  -3 10642.1 1025.19   8
   4  14  -2 40937.2 1995.01   8
   4  14  -1 38350.9 1913.26   8
   4  14   0 16162.7 1216.57   8
   4  14   1 5698.65 711.563   8
   4  14   2 13491.7 1076.45   8
   4  14   3 30154.5 1619.42   8
   4  14   4 30093.6 1605.73   8
   4  14   5 19.2961 298.980   8
  -4 -14  -5-224.647 333.981   6
   4  14   6 8648.76 886.044   8
  -4 -14  -6 9566.48 842.841   6
   4  14   7 36276.3 1791.64   8
  -4 -14  -7 37183.6 1692.51   6
   4  14   8 56103.9 2295.33   8
  -4 -14  -8 54014.5 2083.70   6
   4  14   9 45252.7 2059.46   8
  -4 -14  -9 42835.1 1841.39   6
   4  14  10 1646.40 457.958   8
   4  14  11 35698.7 1860.50   8
   4  14  12 11756.2 1064.81   8
   4  14  13 7138.31 895.692   8
   4  14  14-94.0162 365.023   8
   4  14  15-3.60665 372.301   8
   4  14  16 2743.83 626.604   8
   4  14  17 21940.1 1654.93   8
  -4 -14 -17 24923.3 1650.76   7
  -4 -14 -18 15213.2 1436.80   2
  -4 -14 -18 17066.7 1412.02   7
  -4 -14 -19-79.3174 446.894   2
  -4 -14 -19 314.226 385.505   7
  -4 -14 -20 4038.36 842.516   2
  -4 -14 -20 3314.09 679.899   7
  -4 -14 -21 5197.05 911.067   7
   4  15  -8 12706.3 1308.79   8
   4  15  -7 2893.59 658.090   8
   4  15  -6 2889.53 623.043   8
   4  15  -5 12926.9 1218.94   8
   4  15  -4 20492.5 1509.74   8
   4  15  -3 6729.32 863.544   8
   4  15  -2 1566.79 472.853   8
   4  15  -1 9714.43 1008.09   8
   4  15   0 49947.0 2264.39   8
   4  15   1 42499.8 2049.40   8
   4  15   2 12520.1 1087.55   8
   4  15   3 9657.47 958.844   8
   4  15   4 19020.8 1314.91   8
   4  15   5 33497.2 1761.67   8
  -4 -15  -5 33626.8 1661.38   6
   4  15   6 19710.1 1343.13   8
  -4 -15  -6 16972.8 1155.99   6
   4  15   7 117.654 371.757   8
  -4 -15  -7 879.740 349.169   6
   4  15   8 3347.23 604.488   8
  -4 -15  -8 3827.59 575.423   6
   4  15   9 32007.6 1786.76   8
  -4 -15  -9 35519.7 1683.93   6
   4  15  10 53692.0 2371.77   8
   4  15  11 13154.3 1169.65   8
   4  15  12 609.923 391.788   8
   4  15  13 31760.1 1849.38   8
   4  15  14 21114.7 1545.39   8
   4  15  15 7105.06 896.658   8
   4  15  16 4680.12 801.512   8
   4  15  17 109.707 449.510   8
  -4 -15 -18 16426.3 1396.04   7
  -4 -15 -19 29084.7 2020.56   2
  -4 -15 -19 24228.8 1741.59   7
  -4 -15 -20 9364.81 1200.49   2
  -4 -15 -20 8412.14 1082.90   7
   4  16  -6 10599.4 1183.62   8
   4  16  -5 633.926 486.311   8
   4  16  -4 2033.01 613.939   8
   4  16  -3 16657.7 1409.59   8
   4  16  -2 21910.0 1590.90   8
   4  16  -1 7538.33 919.434   8
   4  16   0 1232.50 506.060   8
   4  16   1 6114.17 821.355   8
   4  16   2 46236.0 2211.81   8
   4  16   3 31276.5 1776.83   8
   4  16   4 5522.51 771.751   8
  -4 -16  -4 4589.76 631.740   6
   4  16   5 3315.96 630.055   8
  -4 -16  -5 3284.20 543.179   6
   4  16   6 15219.3 1232.39   8
  -4 -16  -6 15025.6 1113.64   6
   4  16   7 28967.5 1701.42   8
  -4 -16  -7 28599.5 1556.77   6
   4  16   8 20030.7 1431.72   8
  -4 -16  -8 22385.8 1364.65   6
   4  16   9 1068.77 423.669   8
  -4 -16  -9 1199.20 421.027   6
   4  16  10 2194.80 559.603   8
   4  16  11 34348.2 1935.06   8
   4  16  12 24588.5 1647.90   8
   4  16  13 12683.6 1200.78   8
   4  16  14-113.830 385.996   8
   4  16  15 18939.8 1504.14   8
   4  16  16 14654.9 1339.86   8
   4  16  17 8165.21 1068.23   8
   4  16  18 4119.92 816.595   8
  -4 -16 -18 3926.12 796.075   7
  -4 -16 -19-447.600 414.156   7
  -4 -16 -20 3090.79 741.693   7
   4  17  -5 13489.3 1367.15   8
   4  17  -4 12048.8 1279.29   8
   4  17  -3 2292.40 625.687   8
   4  17  -2 3868.34 749.740   8
   4  17  -1 12447.4 1234.73   8
   4  17   0 16802.1 1396.80   8
   4  17   1 8241.20 972.412   8
   4  17   2 3891.41 712.053   8
   4  17   3 4998.26 784.225   8
   4  17   4 29467.7 1810.29   8
  -4 -17  -4 29371.8 1663.50   6
   4  17   5 24009.7 1611.14   8
  -4 -17  -5 25290.0 1522.86   6
   4  17   6 4924.46 763.403   8
  -4 -17  -6 4894.50 690.386   6
   4  17   7 5480.09 803.566   8
  -4 -17  -7 5791.00 722.227   6
   4  17   8 5102.74 770.308   8
  -4 -17  -8 7529.78 816.056   6
   4  17   9 11933.5 1148.34   8
  -4 -17  -9 13678.1 1097.02   6
   4  17  10 15604.0 1325.46   8
   4  17  11 2675.53 615.049   8
   4  17  12 4295.24 756.248   8
   4  17  13 16724.3 1431.65   8
   4  17  14 18834.0 1518.50   8
   4  17  15 6453.88 947.764   8
   4  17  16 499.048 487.128   8
   4  17  17 14592.0 1414.32   8
   4  17  18 12181.1 1303.14   8
  -4 -17 -19 4431.01 869.843   7
   4  18  -3 12398.4 1336.92   8
   4  18  -2 9213.17 1116.78   8
   4  18  -1 862.157 503.307   8
   4  18   0 3613.78 755.287   8
   4  18   1 15414.4 1406.49   8
   4  18   2 24390.8 1734.98   8
   4  18   3 13325.4 1278.40   8
   4  18   4 3038.76 669.249   8
  -4 -18  -4 3452.24 590.086   6
   4  18   5 7253.98 947.175   8
  -4 -18  -5 7243.62 827.965   6
   4  18   6 30703.3 1907.94   8
  -4 -18  -6 33251.6 1760.42   6
   4  18   7 17740.6 1443.41   8
  -4 -18  -7 19152.0 1306.35   6
   4  18   8 1167.52 473.235   8
  -4 -18  -8 1314.31 436.761   6
   4  18   9 6960.03 930.481   8
  -4 -18  -9 4988.05 715.550   6
   4  18  10 8314.18 1017.07   8
   4  18  11 20984.9 1601.41   8
   4  18  12 18879.5 1534.40   8
   4  18  13 2459.16 641.868   8
   4  18  14-334.951 512.203   8
   4  18  15 9440.72 1095.04   8
   4  18  16 16528.8 1534.19   8
   4  18  17 4903.72 861.240   8
   4  19  -1 11750.7 1294.51   8
   4  19   0 11358.8 1266.89   8
   4  19   1 1049.85 534.219   8
   4  19   2 2478.78 651.887   8
   4  19   3 10356.1 1155.42   8
   4  19   4 18439.8 1551.90   8
  -4 -19  -4 16858.0 1294.43   6
   4  19   5 7832.42 1012.85   8
  -4 -19  -5 6716.73 827.073   6
   4  19   6 626.533 414.984   8
  -4 -19  -6 1338.58 422.597   6
   4  19   7 4582.09 795.947   8
  -4 -19  -7 5442.67 745.564   6
   4  19   8 25459.3 1802.95   8
  -4 -19  -8 26928.7 1598.35   6
   4  19   9 17834.4 1494.07   8
  -4 -19  -9 19039.3 1331.74   6
   4  19  10 3058.06 693.663   8
   4  19  11 1525.88 602.465   8
   4  19  12 5694.62 909.246   8
   4  19  13 12989.7 1303.75   8
   4  19  14 13636.2 1378.94   8
   4  19  15 4249.72 832.556   8
   4  19  16 1251.22 526.878   8
   4  20   2 10102.9 1195.82   8
   4  20   3 2236.58 632.857   8
   4  20   4-29.4366 469.025   8
   4  20   5 3672.92 796.305   8
   4  20   6 12544.7 1280.14   8
   4  20   7 6309.28 934.162   8
   4  20   8 1923.29 564.149   8
   4  20   9 2555.92 688.348   8
   4  20  10 23342.6 1778.52   8
   4  20  11 15026.0 1456.86   8
   4  20  12 9229.73 1136.87   8
   4  20  13 344.493 456.055   8
   4  20  14 5437.37 950.751   8
   4  21   7 12572.5 1350.32   8
   4  21   8 24148.8 1867.38   8
   4  21   9 15147.5 1489.53   8
   4  21  10 989.836 544.866   8
   5 -19 -11 9511.95 1176.44   7
   5 -19 -10 11562.0 1280.27   7
   5 -18 -14 6270.09 1121.74   1
   5 -18 -13 6868.24 1126.32   1
   5 -18 -13 8810.26 1166.65   7
   5 -18 -12 6272.63 1139.50   1
   5 -18 -12 6144.91 974.016   7
   5 -18 -11 2139.19 675.877   1
   5 -18 -11 2614.69 652.287   7
   5 -18 -10 1430.41 643.978   1
   5 -18 -10 1488.36 518.459   7
   5 -18  -9 15649.6 1676.95   1
   5 -18  -8 15852.9 1704.81   1
   5 -18  -7 8786.75 1300.00   1
   5 -18  -6 1347.29 672.160   1
   5 -18  -5 9631.87 1358.29   1
   5 -18  -4 19716.7 1976.15   1
  -5  18   2 3985.76 720.910   8
  -5  18   1 460.531 392.242   8
  -5  18   0 9634.52 1114.68   8
   5 -17 -14 2605.28 705.256   1
   5 -17 -14 2076.01 713.666   7
   5 -17 -13 3704.07 852.542   1
   5 -17 -13 4064.35 801.925   7
   5 -17 -12 5334.26 979.072   1
   5 -17 -12 6062.71 929.315   7
   5 -17 -11 9789.03 1344.00   1
   5 -17 -11 10744.9 1197.09   7
   5 -17 -10 12571.8 1465.42   1
   5 -17 -10 12005.4 1220.37   7
   5 -17  -9 4843.35 954.883   1
   5 -17  -8 1779.30 801.512   1
   5 -17  -7 13518.4 1538.56   1
   5 -17  -6 19642.1 1836.17   1
   5 -17  -5 6830.75 1109.61   1
   5 -17  -4 890.012 719.883   1
   5 -17  -3 8128.13 1258.82   1
  -5  17   3 7654.17 884.477   8
   5 -17  -2 11837.2 1466.80   1
  -5  17   2 10815.0 1065.20   8
   5 -17  -1 15083.6 1754.14   1
  -5  17   1 11785.7 1116.21   8
   5 -17   0 4254.51 1139.39   1
  -5  17   0 3674.11 673.497   8
  -5  17  -1 57.5449 329.445   8
  -5  17  -2 6596.60 905.353   8
   5 -16 -15 2538.22 731.698   7
   5 -16 -14 14054.7 1450.21   1
   5 -16 -14 12395.4 1295.12   7
   5 -16 -13 22874.9 1872.35   1
   5 -16 -13 23801.5 1775.29   7
   5 -16 -12 3703.45 872.059   1
   5 -16 -12 2700.24 648.416   7
   5 -16 -11 2185.79 742.530   1
   5 -16 -11 3568.24 706.989   7
   5 -16 -10 6713.15 1045.30   1
   5 -16 -10 5150.79 820.379   7
   5 -16  -9 16259.5 1592.08   1
  -5  16   8 13730.9 1006.30   4
   5 -16  -8 16160.9 1631.55   1
  -5  16   7 1912.61 407.256   4
   5 -16  -7 1621.48 606.861   1
   5 -16  -6 5821.10 1036.18   1
   5 -16  -5 26235.2 2080.59   1
   5 -16  -4 21631.0 1853.87   1
  -5  16   4 17866.6 1251.52   8
   5 -16  -3 8952.18 1232.71   1
  -5  16   3 8256.37 860.968   8
   5 -16  -2 1103.34 596.898   1
  -5  16   2 318.992 280.020   8
  -5  16   1 5199.43 726.540   8
  -5  16   0 10295.8 1044.27   8
  -5  16  -1 15484.1 1288.03   8
  -5  16  -2 5399.19 809.396   8
   5 -16   3 1134.38 671.870   1
  -5  16  -3 1208.36 498.066   8
   5 -16   4 15327.1 1696.24   1
  -5  16  -4 13353.6 1303.35   8
   5 -15 -16 11557.1 1327.85   7
   5 -15 -15 1760.20 614.111   7
   5 -15 -14 314.703 462.803   1
   5 -15 -14 1015.90 491.619   7
   5 -15 -13 3662.06 776.888   1
   5 -15 -13 3249.12 711.339   7
   5 -15 -12 27177.2 1963.43   1
   5 -15 -12 25565.1 1775.40   7
   5 -15 -11 25724.5 1913.37   1
   5 -15 -11 27051.9 1781.57   7
   5 -15 -10 9694.13 1187.67   1
   5 -15 -10 9127.87 1021.41   7
   5 -15  -9-145.887 399.588   1
   5 -15  -9-89.4996 332.975   7
  -5  15   8 4779.00 594.646   4
   5 -15  -8 5481.07 954.994   1
  -5  15   7 16826.1 1073.92   4
   5 -15  -7 17378.5 1627.98   1
  -5  15   6 17775.8 1099.07   4
   5 -15  -6 17422.2 1603.39   1
  -5  15   5 6493.60 666.179   4
  -5  15   5 5204.37 637.513   8
   5 -15  -5 7126.60 1063.00   1
  -5  15   4 2915.12 485.188   4
  -5  15   4 3582.61 566.963   8
   5 -15  -4 4479.31 902.088   1
  -5  15   3 36913.4 1626.80   4
   5 -15  -3 39434.4 2451.03   1
  -5  15   3 35891.7 1765.29   8
   5 -15  -2 29188.8 2156.01   1
  -5  15   2 31423.4 1655.65   8
  -5  15   1 7712.83 846.768   8
  -5  15   0 100.399 264.295   8
  -5  15  -1 5931.58 797.541   8
  -5  15  -2 10951.7 1061.66   8
  -5  15  -3 11126.7 1111.68   8
  -5  15  -4 1347.83 465.570   8
   5 -15   5 2420.26 816.233   1
  -5  15  -5 2488.82 610.836   8
   5 -15   6 10827.8 1395.70   1
   5 -14 -17-30.6973 437.803   7
   5 -14 -16 2577.38 685.192   7
   5 -14 -15 8429.14 1081.82   7
   5 -14 -14 15292.8 1427.44   1
   5 -14 -14 15778.6 1402.59   7
   5 -14 -13 18934.9 1553.47   1
   5 -14 -13 15122.8 1347.22   7
   5 -14 -12 6091.43 943.748   1
   5 -14 -12 5908.44 850.548   7
   5 -14 -11 4675.19 834.216   1
   5 -14 -11 6397.78 887.686   7
   5 -14 -10 31951.9 2086.80   1
   5 -14 -10 35734.0 1938.13   7
   5 -14  -9 33190.5 2103.28   1
  -5  14   9 33163.4 1551.99   4
  -5  14   8 7122.42 710.776   4
   5 -14  -8 7281.71 1010.56   1
  -5  14   7 3527.07 534.139   4
   5 -14  -7 3471.23 747.523   1
  -5  14   6 8444.08 755.909   4
  -5  14   6 6290.56 660.577   8
   5 -14  -6 6269.26 1000.29   1
  -5  14   5 24456.4 1282.32   4
  -5  14   5 27036.5 1389.33   8
   5 -14  -5 26880.4 1923.92   1
  -5  14   4 33967.9 1510.01   4
  -5  14   4 33244.9 1585.99   8
   5 -14  -4 31190.1 2119.03   1
  -5  14   3 3480.05 502.080   4
  -5  14   3 3967.82 579.061   8
   5 -14  -3 4867.56 913.181   1
  -5  14   2 7117.59 715.435   4
  -5  14   2 6251.30 708.454   8
  -5  14   1 27466.4 1394.60   4
  -5  14   1 28623.0 1532.37   8
  -5  14   0 18351.4 1250.28   8
  -5  14  -1 7943.32 845.973   8
  -5  14  -2-122.281 264.863   8
  -5  14  -3 7980.10 895.003   8
  -5  14  -4 11412.0 1091.48   8
   5 -14   5 13124.7 1499.91   1
  -5  14  -5 15242.4 1318.43   8
   5 -14   6 8928.93 1237.07   1
  -5  14  -6 6200.89 916.943   8
  -5  14  -7 1433.05 551.714   8
   5 -13 -17 11639.0 1321.83   7
   5 -13 -16 4445.58 813.550   7
   5 -13 -15 1029.82 451.463   7
   5 -13 -14 449.364 369.255   1
   5 -13 -14 1430.45 528.350   7
   5 -13 -13 10448.8 1125.66   1
   5 -13 -13 10900.2 1134.51   7
   5 -13 -12 20823.6 1612.12   1
   5 -13 -12 21806.0 1527.67   7
   5 -13 -11 19758.8 1552.66   1
   5 -13 -11 17898.1 1363.12   7
   5 -13 -10 762.365 445.640   1
   5 -13 -10 2029.10 550.984   7
   5 -13  -9 19581.3 1555.53   1
  -5  13   9 17783.9 1103.50   4
   5 -13  -9 19606.3 1351.32   7
  -5  13   8 35089.0 1562.77   4
   5 -13  -8 40806.6 2244.76   1
  -5  13   7 29069.9 1374.20   4
  -5  13   7 24957.8 1249.73   8
   5 -13  -7 28252.2 1880.39   1
  -5  13   6 8530.77 735.275   4
  -5  13   6 7164.75 660.560   8
   5 -13  -6 8609.98 1052.26   1
  -5  13   5 2401.34 436.161   4
  -5  13   5 2314.72 412.695   8
   5 -13  -5 1136.00 508.869   1
  -5  13   4 8898.14 742.052   4
  -5  13   4 10507.4 821.364   8
   5 -13  -4 8582.39 1076.06   1
  -5  13   3 20265.4 1143.68   4
  -5  13   3 20491.1 1185.78   8
   5 -13  -3 20625.5 1645.24   1
  -5  13   2 22352.9 1215.84   4
   5 -13  -2 19413.6 1633.15   1
  -5  13   2 22149.4 1259.41   8
  -5  13   1 2684.54 471.323   8
  -5  13   0 6579.91 711.428   8
  -5  13  -1 30318.6 1583.20   8
  -5  13  -2 22865.8 1414.15   8
  -5  13  -3 8667.23 899.968   8
  -5  13  -4 1188.29 427.317   8
  -5  13  -5 5580.49 798.505   8
   5 -13   6 15278.7 1518.28   1
  -5  13  -6 17373.8 1382.41   8
   5 -13   7 19610.1 1714.13   1
  -5  13  -7 17200.0 1414.92   8
  -5  13  -8 4501.77 782.483   8
   5 -12 -18 7856.30 1130.81   7
   5 -12 -17 266.391 472.698   7
   5 -12 -16 12067.0 1272.87   7
   5 -12 -15 23881.3 1736.43   7
   5 -12 -14 19558.3 1516.58   1
   5 -12 -14 19757.8 1520.54   7
   5 -12 -13 4825.44 760.404   1
   5 -12 -13 5710.03 856.119   7
   5 -12 -12 602.664 367.400   1
   5 -12 -12 137.996 329.334   7
   5 -12 -11 8804.21 1000.37   1
   5 -12 -11 9711.97 993.132   7
   5 -12 -10 30023.3 1860.37   1
   5 -12 -10 30716.2 1706.11   7
   5 -12  -9 12656.7 1205.65   1
  -5  12   9 13943.3 947.989   4
   5 -12  -9 14381.0 1129.34   7
   5 -12  -8 2545.21 622.334   1
  -5  12   8 2430.05 439.443   4
   5 -12  -8 3829.72 599.335   7
  -5  12   7 11203.4 836.024   4
  -5  12   7 11842.2 806.385   8
   5 -12  -7 12721.1 1213.52   1
  -5  12   6 55574.7 1943.93   4
  -5  12   6 52818.9 1818.68   8
   5 -12  -6 52720.2 2529.73   1
  -5  12   5 24949.9 1237.64   4
  -5  12   5 24021.2 1180.79   8
   5 -12  -5 25996.9 1747.85   1
  -5  12   4 3441.81 462.420   4
  -5  12   4 4114.02 501.579   8
   5 -12  -4 3403.51 679.134   1
  -5  12   3 1042.87 287.507   4
  -5  12   3 1461.28 318.927   8
   5 -12  -3 1086.93 500.017   1
  -5  12   2 398.702 226.564   4
  -5  12   2 434.816 229.928   8
  -5  12   1 19370.3 1122.87   8
  -5  12   0 23487.1 1292.60   8
  -5  12  -1 907.173 331.133   8
  -5  12  -2 1694.24 424.286   8
  -5  12  -3 21132.6 1333.95   8
  -5  12  -4 21094.9 1359.94   8
  -5  12  -5 19497.0 1360.30   8
  -5  12  -6 4316.23 790.261   2
  -5  12  -6 4545.01 728.477   8
   5 -12   6 5668.24 930.134   1
  -5  12  -7 6227.76 933.322   2
  -5  12  -7 5013.26 776.006   8
   5 -12   7 5257.64 899.804   1
  -5  12  -8 20166.1 1662.31   2
  -5  12  -8 17400.3 1424.91   8
  -5  12  -9 16066.8 1541.04   2
  -5  12  -9 16500.8 1418.88   8
   5 -11 -18 9002.82 1186.83   7
   5 -11 -17 24336.6 1831.52   7
   5 -11 -16 11059.3 1226.67   7
   5 -11 -15 523.892 438.111   7
   5 -11 -14 13320.0 1179.05   1
   5 -11 -14 13871.7 1253.79   7
   5 -11 -13 38428.3 2036.73   1
   5 -11 -13 39677.5 2075.60   7
   5 -11 -12 12360.8 1140.83   1
   5 -11 -12 11233.6 1072.97   7
   5 -11 -11 1020.76 404.774   1
   5 -11 -11 978.796 364.984   7
   5 -11 -10 635.970 403.050   1
   5 -11 -10 1333.47 419.326   7
   5 -11  -9 18909.2 1427.38   1
  -5  11   9 17840.4 1063.72   4
   5 -11  -9 17778.3 1219.21   7
  -5  11   8 45983.9 1732.47   4
   5 -11  -8 47230.3 2253.14   1
  -5  11   8 42105.3 1512.17   8
   5 -11  -8 44574.8 1930.59   7
  -5  11   7 19106.7 1076.70   4
   5 -11  -7 22662.1 1556.77   1
  -5  11   7 18774.8 960.215   8
   5 -11  -7 21684.9 1281.83   7
  -5  11   6 6343.23 623.302   4
  -5  11   6 4694.74 492.889   8
   5 -11  -6 7021.10 909.215   1
  -5  11   5 10336.5 775.875   4
  -5  11   5 10632.4 728.628   8
   5 -11  -5 9355.47 1030.68   1
  -5  11   4 33535.4 1428.08   4
  -5  11   4 34346.0 1370.70   8
   5 -11  -4 31656.5 1882.88   1
  -5  11   3 47236.4 1723.07   4
  -5  11   3 42188.7 1595.57   8
   5 -11  -3 43475.2 2227.39   1
  -5  11   2 30631.6 1341.01   8
   5 -11  -2 27406.4 1779.06   1
  -5  11   1 4104.97 503.240   8
   5 -11  -1 3653.82 705.439   1
  -5  11   0 6204.33 636.686   8
  -5  11  -1 65013.7 2232.85   8
  -5  11  -2 51614.0 2009.58   8
  -5  11  -3 5927.38 680.168   8
  -5  11  -4 2477.42 551.046   2
  -5  11  -4 2232.21 471.152   8
[truncated: 460,882 more chars]
