# Supplementary material for: Organic Room‐Temperature near‐IR Phosphorescence Harvested by Intramolecular Through‐Space Sensitization in Composite Molecules
Source: Angew Chem Int Ed Engl. 2025 Mar 23;64(21):e202503327. doi: 10.1002/anie.202503327 (PMC12176076; doi:10.1002/anie.202503327)
Supplement: Supplementary file 2 — Supporting Information [file ANIE-64-e202503327-s001.zip › 4.cif]

 
data_4
 
_audit_creation_method            'SHELXL-2018/3'
_shelx_SHELXL_version_number      '2018/3'
_chemical_name_systematic         ?
_chemical_name_common             ?
_chemical_melting_point           ?
_chemical_formula_moiety          
'2(C47 H34 N3 P Pt), 4(C F3 O3 S), C2 H3 N'
_chemical_formula_sum
 'C100 H71 F12 N7 O12 P2 Pt2 S4' 
_chemical_formula_weight          2370.99

loop_
 _atom_type_symbol
 _atom_type_description
 _atom_type_scat_dispersion_real
 _atom_type_scat_dispersion_imag
 _atom_type_scat_source
 'C'  'C'   0.0033   0.0016
 'International Tables Vol C Tables 4.2.6.8 and 6.1.1.4'
 'H'  'H'   0.0000   0.0000
 'International Tables Vol C Tables 4.2.6.8 and 6.1.1.4'
 'F'  'F'   0.0171   0.0103
 'International Tables Vol C Tables 4.2.6.8 and 6.1.1.4'
 'N'  'N'   0.0061   0.0033
 'International Tables Vol C Tables 4.2.6.8 and 6.1.1.4'
 'O'  'O'   0.0106   0.0060
 'International Tables Vol C Tables 4.2.6.8 and 6.1.1.4'
 'P'  'P'   0.1023   0.0942
 'International Tables Vol C Tables 4.2.6.8 and 6.1.1.4'
 'Pt'  'Pt'  -1.7033   8.3905
 'International Tables Vol C Tables 4.2.6.8 and 6.1.1.4'
 'S'  'S'   0.1246   0.1234
 'International Tables Vol C Tables 4.2.6.8 and 6.1.1.4'
 
_space_group_crystal_system       triclinic
_space_group_IT_number            2
_space_group_name_H-M_alt         'P -1'
_space_group_name_Hall            '-P 1'
 
_shelx_space_group_comment
;
The symmetry employed for this shelxl refinement is uniquely defined
by the following loop, which should always be used as a source of
symmetry information in preference to the above space-group names.
They are only intended as comments.
;
 
loop_
 _space_group_symop_operation_xyz
 'x, y, z'
 '-x, -y, -z'
 
_cell_length_a                    9.1662(4)
_cell_length_b                    23.3810(11)
_cell_length_c                    23.8008(11)
_cell_angle_alpha                 62.237(2)
_cell_angle_beta                  82.723(2)
_cell_angle_gamma                 87.284(2)
_cell_volume                      4476.9(4)
_cell_formula_units_Z             2
_cell_measurement_temperature     150(2)
_cell_measurement_reflns_used    9706
_cell_measurement_theta_min        2.61
_cell_measurement_theta_max       41.48
 
_exptl_crystal_description        block
_exptl_crystal_colour             red
_exptl_crystal_density_meas       ?
_exptl_crystal_density_method     ?
_exptl_crystal_density_diffrn     1.759          
_exptl_crystal_F_000              2348
_exptl_transmission_factor_min    ?
_exptl_transmission_factor_max    ?
_exptl_crystal_size_max           0.648
_exptl_crystal_size_mid           0.253
_exptl_crystal_size_min           0.144
_exptl_absorpt_coefficient_mu     3.345
_shelx_estimated_absorpt_T_min    0.220
_shelx_estimated_absorpt_T_max    0.644
_exptl_absorpt_correction_type    numerical
_exptl_absorpt_correction_T_min   0.220
_exptl_absorpt_correction_T_max   0.644
_exptl_absorpt_process_details    'SADABS (Sheldrick, 2008)' 
_publ_section_exptl_refinement
;
All hydrogen atoms were positioned geometrically and constrained 
to ride on their parent atoms, with C---H = 0.95-0.98 \%A, 
U~iso~ = 1.2-1.5 U~eq~(parent atom).
The highest peak is located 0.75 \%A from atom Pt2 and the deepest hole
is located 0.34 \%A from atom F8.
;
_exptl_absorpt_special_details    ?
_diffrn_ambient_temperature       150(2)
_diffrn_radiation_wavelength      0.71073
_diffrn_radiation_type            MoK\a
_diffrn_radiation_monochromator   'horizontally mounted graphite crystal'
_diffrn_measurement_device_type   'Bruker KAPPA APEX II CCD'
_diffrn_measurement_device        '62mm x 62mm CCD camera on \k-goniostat'
_diffrn_detector_area_resol_mean   16
_diffrn_measurement_method        '\f scans and \w scans with \k offset'
_diffrn_reflns_number             133749
_diffrn_reflns_av_unetI/netI      0.0239
_diffrn_reflns_av_R_equivalents   0.0262
_diffrn_reflns_limit_h_min        -14
_diffrn_reflns_limit_h_max        14
_diffrn_reflns_limit_k_min        -35
_diffrn_reflns_limit_k_max        35
_diffrn_reflns_limit_l_min        -36
_diffrn_reflns_limit_l_max        36
_diffrn_reflns_theta_min          2.335
_diffrn_reflns_theta_max          33.000
_diffrn_reflns_theta_full         25.242
_diffrn_measured_fraction_theta_max   1.000
_diffrn_measured_fraction_theta_full  0.999
_diffrn_reflns_Laue_measured_fraction_max    1.000
_diffrn_reflns_Laue_measured_fraction_full   0.999
_diffrn_reflns_point_group_measured_fraction_max   1.000
_diffrn_reflns_point_group_measured_fraction_full  0.999
_reflns_number_total              33703
_reflns_number_gt                 27609
_reflns_threshold_expression      'I > 2\s(I)'
_reflns_Friedel_coverage          0.000
_reflns_Friedel_fraction_max      .
_reflns_Friedel_fraction_full     .
 
_reflns_special_details
;
 Reflections were merged by SHELXL according to the crystal
 class for the calculation of statistics and refinement.
 
 _reflns_Friedel_fraction is defined as the number of unique
 Friedel pairs measured divided by the number that would be
 possible theoretically, ignoring centric projections and
 systematic absences.
;
 
_computing_data_collection        'APEX2 (Bruker AXS, 2010)'
_computing_cell_refinement        'SAINT (Bruker AXS, 2009)'
_computing_data_reduction         'SAINT (Bruker AXS, 2009)'
_computing_structure_solution    'SHELXL-2018/3 (Sheldrick, 2018)'
_computing_structure_refinement  'SHELXL-2018/3 (Sheldrick, 2018)'
_computing_molecular_graphics    'Diamond v.4.6.7 (Brandenburg, 2022)'
_computing_publication_material  'SHELXL-2018/3 (Sheldrick, 2018)'

_refine_special_details           ?
_refine_ls_structure_factor_coef  Fsqd
_refine_ls_matrix_type            full
_refine_ls_weighting_scheme       calc
_refine_ls_weighting_details
'w=1/[\s^2^(Fo^2^)+(0.0194P)^2^+4.0912P] where P=(Fo^2^+2Fc^2^)/3'
_atom_sites_solution_primary      ?
_atom_sites_solution_secondary    ?
_atom_sites_solution_hydrogens    geom
_refine_ls_hydrogen_treatment     constr
_refine_ls_extinction_method      none
_refine_ls_extinction_coef        .
_refine_ls_number_reflns          33703
_refine_ls_number_parameters      1253
_refine_ls_number_restraints      0
_refine_ls_R_factor_all           0.0341
_refine_ls_R_factor_gt            0.0229
_refine_ls_wR_factor_ref          0.0541
_refine_ls_wR_factor_gt           0.0492
_refine_ls_goodness_of_fit_ref    1.026
_refine_ls_restrained_S_all       1.026
_refine_ls_shift/su_max           0.006
_refine_ls_shift/su_mean          0.000
 
loop_
 _atom_site_label
 _atom_site_type_symbol
 _atom_site_fract_x
 _atom_site_fract_y
 _atom_site_fract_z
 _atom_site_U_iso_or_equiv
 _atom_site_adp_type
 _atom_site_occupancy
 _atom_site_site_symmetry_order  
 _atom_site_calc_flag
 _atom_site_refinement_flags_posn
 _atom_site_refinement_flags_adp
 _atom_site_refinement_flags_occupancy
 _atom_site_disorder_assembly
 _atom_site_disorder_group
C1 C 0.40052(18) -0.11337(8) 0.67425(8) 0.0159(3) Uani 1 1 d . . . . .
C2 C 0.4138(2) -0.12119(9) 0.61867(9) 0.0216(3) Uani 1 1 d . . . . .
H03B H 0.483003 -0.095237 0.583380 0.026 Uiso 1 1 calc R U . . .
C3 C 0.3287(2) -0.16567(10) 0.61431(10) 0.0249(4) Uani 1 1 d . . . . .
H03E H 0.338904 -0.169961 0.576233 0.030 Uiso 1 1 calc R U . . .
C4 C 0.2282(2) -0.20414(10) 0.66568(10) 0.0259(4) Uani 1 1 d . . . . .
H03F H 0.169288 -0.234885 0.662933 0.031 Uiso 1 1 calc R U . . .
C5 C 0.2140(2) -0.19760(9) 0.72101(9) 0.0234(4) Uani 1 1 d . . . . .
H02L H 0.145539 -0.224411 0.756147 0.028 Uiso 1 1 calc R U . . .
C6 C 0.29833(18) -0.15237(8) 0.72631(8) 0.0169(3) Uani 1 1 d . . . . .
C7 C 0.27266(19) -0.14816(9) 0.78762(8) 0.0184(3) Uani 1 1 d . . . . .
C8 C 0.3391(2) -0.19352(9) 0.84099(9) 0.0223(3) Uani 1 1 d . . . . .
C9 C 0.4266(2) -0.24476(10) 0.83957(10) 0.0286(4) Uani 1 1 d . . . . .
H03D H 0.441101 -0.249199 0.801556 0.034 Uiso 1 1 calc R U . . .
C10 C 0.4900(3) -0.28766(11) 0.89187(12) 0.0385(5) Uani 1 1 d . . . . .
H03L H 0.548147 -0.321538 0.889852 0.046 Uiso 1 1 calc R U . . .
C11 C 0.4702(3) -0.28226(13) 0.94902(12) 0.0445(7) Uani 1 1 d . . . . .
H03P H 0.516484 -0.311970 0.984892 0.053 Uiso 1 1 calc R U . . .
C12 C 0.3857(3) -0.23495(13) 0.95282(10) 0.0404(6) Uani 1 1 d . . . . .
H03N H 0.372632 -0.232211 0.991725 0.049 Uiso 1 1 calc R U . . .
C13 C 0.3154(2) -0.18882(11) 0.89953(9) 0.0282(4) Uani 1 1 d . . . . .
C14 C 0.2279(2) -0.14039(12) 0.90287(9) 0.0305(4) Uani 1 1 d . . . . .
H025 H 0.216712 -0.136409 0.941123 0.037 Uiso 1 1 calc R U . . .
C15 C 0.1557(2) -0.09731(10) 0.85152(9) 0.0256(4) Uani 1 1 d . . . . .
C16 C 0.0625(2) -0.04849(12) 0.85531(11) 0.0336(5) Uani 1 1 d . . . . .
H02T H 0.055333 -0.042457 0.892361 0.040 Uiso 1 1 calc R U . . .
C17 C -0.0164(3) -0.01046(11) 0.80682(12) 0.0352(5) Uani 1 1 d . . . . .
H02S H -0.077489 0.022094 0.810049 0.042 Uiso 1 1 calc R U . . .
C18 C -0.0080(2) -0.01906(10) 0.75124(11) 0.0311(4) Uani 1 1 d . . . . .
H023 H -0.068210 0.005991 0.718692 0.037 Uiso 1 1 calc R U . . .
C19 C 0.0861(2) -0.06319(9) 0.74415(10) 0.0236(4) Uani 1 1 d . . . . .
H01Q H 0.092883 -0.067484 0.706135 0.028 Uiso 1 1 calc R U . . .
C20 C 0.1743(2) -0.10281(9) 0.79344(9) 0.0205(3) Uani 1 1 d . . . . .
C21 C 0.69933(18) -0.06271(8) 0.63908(8) 0.0169(3) Uani 1 1 d . . . . .
C22 C 0.7421(2) -0.12021(10) 0.63761(9) 0.0237(4) Uani 1 1 d . . . . .
H02I H 0.673886 -0.155213 0.653899 0.028 Uiso 1 1 calc R U . . .
C23 C 0.8839(2) -0.12660(11) 0.61248(10) 0.0296(4) Uani 1 1 d . . . . .
H036 H 0.912686 -0.166292 0.612765 0.036 Uiso 1 1 calc R U . . .
C24 C 0.9826(2) -0.07563(12) 0.58718(10) 0.0322(5) Uani 1 1 d . . . . .
H03A H 1.078491 -0.079651 0.568974 0.039 Uiso 1 1 calc R U . . .
C25 C 0.9414(2) -0.01889(11) 0.58845(12) 0.0352(5) Uani 1 1 d . . . . .
H035 H 1.009543 0.016259 0.571046 0.042 Uiso 1 1 calc R U . . .
C26 C 0.8022(2) -0.01230(10) 0.61475(11) 0.0284(4) Uani 1 1 d . . . . .
H037 H 0.776457 0.026845 0.616243 0.034 Uiso 1 1 calc R U . . .
C27 C 0.45878(19) 0.02465(9) 0.60834(8) 0.0190(3) Uani 1 1 d . . . . .
C28 C 0.3467(2) 0.02712(10) 0.57288(9) 0.0257(4) Uani 1 1 d . . . . .
H02N H 0.298830 -0.011603 0.581002 0.031 Uiso 1 1 calc R U . . .
C29 C 0.3046(3) 0.08632(13) 0.52552(10) 0.0400(6) Uani 1 1 d . . . . .
H03M H 0.227666 0.087803 0.501632 0.048 Uiso 1 1 calc R U . . .
C30 C 0.3735(3) 0.14254(12) 0.51316(12) 0.0477(7) Uani 1 1 d . . . . .
H03R H 0.346466 0.182653 0.479978 0.057 Uiso 1 1 calc R U . . .
C31 C 0.4821(3) 0.14054(11) 0.54908(13) 0.0434(6) Uani 1 1 d . . . . .
H03Q H 0.528713 0.179560 0.540854 0.052 Uiso 1 1 calc R U . . .
C32 C 0.5244(2) 0.08211(9) 0.59720(11) 0.0301(4) Uani 1 1 d . . . . .
H02F H 0.597724 0.081373 0.622386 0.036 Uiso 1 1 calc R U . . .
C33 C 0.28849(19) 0.06141(9) 0.70923(8) 0.0199(3) Uani 1 1 d . . . . .
H01Y H 0.282285 0.047012 0.678282 0.024 Uiso 1 1 calc R U . . .
C34 C 0.2014(2) 0.11263(10) 0.70691(10) 0.0247(4) Uani 1 1 d . . . . .
H01F H 0.138037 0.132846 0.674533 0.030 Uiso 1 1 calc R U . . .
C35 C 0.2070(2) 0.13392(9) 0.75140(10) 0.0248(4) Uani 1 1 d . . . . .
H02J H 0.149427 0.169335 0.749986 0.030 Uiso 1 1 calc R U . . .
C36 C 0.2992(2) 0.10231(9) 0.79862(9) 0.0225(3) Uani 1 1 d . . . . .
H01S H 0.304186 0.115593 0.830467 0.027 Uiso 1 1 calc R U . . .
C37 C 0.38318(19) 0.05170(8) 0.79915(8) 0.0172(3) Uani 1 1 d . . . . .
C38 C 0.48021(18) 0.01572(8) 0.84815(8) 0.0168(3) Uani 1 1 d . . . . .
C39 C 0.5065(2) 0.02768(9) 0.89822(9) 0.0215(3) Uani 1 1 d . . . . .
H02C H 0.456902 0.061223 0.904510 0.026 Uiso 1 1 calc R U . . .
C40 C 0.6074(2) -0.01086(10) 0.93864(9) 0.0238(4) Uani 1 1 d . . . . .
H038 H 0.627902 -0.003095 0.972651 0.029 Uiso 1 1 calc R U . . .
C41 C 0.6788(2) -0.06054(10) 0.93020(9) 0.0221(3) Uani 1 1 d . . . . .
H02A H 0.747359 -0.086877 0.958045 0.027 Uiso 1 1 calc R U . . .
C42 C 0.64716(18) -0.07060(8) 0.88013(8) 0.0170(3) Uani 1 1 d . . . . .
C43 C 0.71246(18) -0.11890(8) 0.86206(8) 0.0169(3) Uani 1 1 d . . . . .
C44 C 0.8137(2) -0.16317(9) 0.89641(9) 0.0207(3) Uani 1 1 d . . . . .
H019 H 0.841800 -0.163651 0.933699 0.025 Uiso 1 1 calc R U . . .
C45 C 0.8737(2) -0.20671(9) 0.87608(10) 0.0245(4) Uani 1 1 d . . . . .
H028 H 0.946038 -0.236404 0.898142 0.029 Uiso 1 1 calc R U . . .
C46 C 0.8263(2) -0.20610(9) 0.82311(9) 0.0236(4) Uani 1 1 d . . . . .
H02H H 0.864023 -0.236250 0.808834 0.028 Uiso 1 1 calc R U . . .
C47 C 0.7231(2) -0.16118(8) 0.79073(9) 0.0197(3) Uani 1 1 d . . . . .
H026 H 0.689879 -0.161934 0.754850 0.024 Uiso 1 1 calc R U . . .
C48 C 0.59075(18) 0.59128(8) 0.34705(8) 0.0149(3) Uani 1 1 d . . . . .
C49 C 0.57518(19) 0.59024(9) 0.40712(8) 0.0183(3) Uani 1 1 d . . . . .
H01Z H 0.508961 0.559953 0.440867 0.022 Uiso 1 1 calc R U . . .
C50 C 0.6541(2) 0.63233(10) 0.41820(9) 0.0227(3) Uani 1 1 d . . . . .
H030 H 0.641368 0.631123 0.458976 0.027 Uiso 1 1 calc R U . . .
C51 C 0.7518(2) 0.67622(10) 0.36924(10) 0.0250(4) Uani 1 1 d . . . . .
H033 H 0.807064 0.705057 0.376448 0.030 Uiso 1 1 calc R U . . .
C52 C 0.7688(2) 0.67796(9) 0.30985(9) 0.0232(4) Uani 1 1 d . . . . .
H02U H 0.836002 0.708287 0.276673 0.028 Uiso 1 1 calc R U . . .
C53 C 0.68953(19) 0.63625(8) 0.29733(8) 0.0170(3) Uani 1 1 d . . . . .
C54 C 0.71483(19) 0.64386(8) 0.23077(8) 0.0184(3) Uani 1 1 d . . . . .
C55 C 0.6454(2) 0.69506(9) 0.18233(9) 0.0217(3) Uani 1 1 d . . . . .
C56 C 0.5510(2) 0.73907(10) 0.19460(10) 0.0257(4) Uani 1 1 d . . . . .
H02V H 0.532013 0.733873 0.236901 0.031 Uiso 1 1 calc R U . . .
C57 C 0.4872(2) 0.78881(11) 0.14634(11) 0.0330(5) Uani 1 1 d . . . . .
H03G H 0.423836 0.817505 0.155491 0.040 Uiso 1 1 calc R U . . .
C58 C 0.5152(3) 0.79768(12) 0.08313(11) 0.0386(6) Uani 1 1 d . . . . .
H03J H 0.471199 0.832621 0.049925 0.046 Uiso 1 1 calc R U . . .
C59 C 0.6041(2) 0.75685(12) 0.06930(10) 0.0343(5) Uani 1 1 d . . . . .
H03K H 0.621698 0.763707 0.026396 0.041 Uiso 1 1 calc R U . . .
C60 C 0.6720(2) 0.70359(10) 0.11803(9) 0.0259(4) Uani 1 1 d . . . . .
C61 C 0.7619(2) 0.66063(11) 0.10482(9) 0.0283(4) Uani 1 1 d . . . . .
H024 H 0.774114 0.665036 0.062752 0.034 Uiso 1 1 calc R U . . .
C62 C 0.8345(2) 0.61122(10) 0.15206(9) 0.0243(4) Uani 1 1 d . . . . .
C63 C 0.9286(2) 0.56733(11) 0.13913(10) 0.0307(4) Uani 1 1 d . . . . .
H02B H 0.935169 0.568716 0.098359 0.037 Uiso 1 1 calc R U . . .
C64 C 1.0088(2) 0.52372(11) 0.18404(11) 0.0319(5) Uani 1 1 d . . . . .
H022 H 1.069374 0.494324 0.174809 0.038 Uiso 1 1 calc R U . . .
C65 C 1.0028(2) 0.52170(10) 0.24502(10) 0.0280(4) Uani 1 1 d . . . . .
H016 H 1.064831 0.493253 0.275131 0.034 Uiso 1 1 calc R U . . .
C66 C 0.9083(2) 0.56052(9) 0.26030(9) 0.0230(3) Uani 1 1 d . . . . .
H01A H 0.903191 0.557863 0.301569 0.028 Uiso 1 1 calc R U . . .
C67 C 0.8171(2) 0.60490(9) 0.21554(8) 0.0194(3) Uani 1 1 d . . . . .
C68 C 0.29334(18) 0.53756(8) 0.37320(8) 0.0160(3) Uani 1 1 d . . . . .
C69 C 0.24378(19) 0.58746(9) 0.38666(9) 0.0208(3) Uani 1 1 d . . . . .
H01P H 0.310016 0.620865 0.379518 0.025 Uiso 1 1 calc R U . . .
C70 C 0.0979(2) 0.58879(10) 0.41049(10) 0.0249(4) Uani 1 1 d . . . . .
H02X H 0.064798 0.623396 0.419034 0.030 Uiso 1 1 calc R U . . .
C71 C 0.0007(2) 0.54020(10) 0.42186(9) 0.0252(4) Uani 1 1 d . . . . .
H02K H -0.098563 0.540942 0.438808 0.030 Uiso 1 1 calc R U . . .
C72 C 0.0487(2) 0.49047(10) 0.40843(10) 0.0271(4) Uani 1 1 d . . . . .
H02Q H -0.017741 0.456841 0.416373 0.032 Uiso 1 1 calc R U . . .
C73 C 0.1931(2) 0.48939(9) 0.38345(10) 0.0233(4) Uani 1 1 d . . . . .
H01W H 0.224274 0.455692 0.373192 0.028 Uiso 1 1 calc R U . . .
C74 C 0.53802(18) 0.45296(8) 0.39644(8) 0.0159(3) Uani 1 1 d . . . . .
C75 C 0.64412(19) 0.44360(8) 0.43703(8) 0.0177(3) Uani 1 1 d . . . . .
H01H H 0.685923 0.479791 0.437446 0.021 Uiso 1 1 calc R U . . .
C76 C 0.6890(2) 0.38144(9) 0.47691(9) 0.0231(4) Uani 1 1 d . . . . .
H02R H 0.761011 0.375469 0.504508 0.028 Uiso 1 1 calc R U . . .
C77 C 0.6293(2) 0.32831(9) 0.47662(10) 0.0265(4) Uani 1 1 d . . . . .
H039 H 0.659844 0.286002 0.504152 0.032 Uiso 1 1 calc R U . . .
C78 C 0.5247(2) 0.33697(9) 0.43599(10) 0.0251(4) Uani 1 1 d . . . . .
H02Z H 0.483959 0.300567 0.435586 0.030 Uiso 1 1 calc R U . . .
C79 C 0.4796(2) 0.39879(9) 0.39598(9) 0.0205(3) Uani 1 1 d . . . . .
H00T H 0.408605 0.404469 0.368039 0.025 Uiso 1 1 calc R U . . .
C80 C 0.72650(19) 0.43802(9) 0.28748(8) 0.0187(3) Uani 1 1 d . . . . .
H00Z H 0.729053 0.448458 0.321439 0.022 Uiso 1 1 calc R U . . .
C81 C 0.8203(2) 0.39079(9) 0.28459(9) 0.0235(4) Uani 1 1 d . . . . .
H00Y H 0.883659 0.368809 0.316655 0.028 Uiso 1 1 calc R U . . .
C82 C 0.8207(2) 0.37611(9) 0.23490(10) 0.0246(4) Uani 1 1 d . . . . .
H034 H 0.883550 0.343733 0.232289 0.029 Uiso 1 1 calc R U . . .
C83 C 0.7274(2) 0.40952(9) 0.18867(9) 0.0235(4) Uani 1 1 d . . . . .
H02O H 0.726974 0.400733 0.153538 0.028 Uiso 1 1 calc R U . . .
C84 C 0.63525(19) 0.45562(9) 0.19405(8) 0.0186(3) Uani 1 1 d . . . . .
C85 C 0.5343(2) 0.49257(9) 0.14730(8) 0.0192(3) Uani 1 1 d . . . . .
C86 C 0.5057(2) 0.48394(10) 0.09580(9) 0.0260(4) Uani 1 1 d . . . . .
H031 H 0.556617 0.452444 0.086502 0.031 Uiso 1 1 calc R U . . .
C87 C 0.4002(2) 0.52273(11) 0.05820(9) 0.0283(4) Uani 1 1 d . . . . .
H032 H 0.378036 0.517142 0.023130 0.034 Uiso 1 1 calc R U . . .
C88 C 0.3270(2) 0.56947(10) 0.07106(9) 0.0239(4) Uani 1 1 d . . . . .
H02W H 0.255811 0.596157 0.044998 0.029 Uiso 1 1 calc R U . . .
C89 C 0.36033(19) 0.57615(9) 0.12289(8) 0.0178(3) Uani 1 1 d . . . . .
C90 C 0.29218(19) 0.62007(8) 0.14632(8) 0.0176(3) Uani 1 1 d . . . . .
C91 C 0.1913(2) 0.66605(9) 0.11428(9) 0.0220(3) Uani 1 1 d . . . . .
H01K H 0.165940 0.671025 0.074778 0.026 Uiso 1 1 calc R U . . .
C92 C 0.1273(2) 0.70484(9) 0.14013(10) 0.0245(4) Uani 1 1 d . . . . .
H02E H 0.054891 0.735434 0.119641 0.029 Uiso 1 1 calc R U . . .
C93 C 0.1711(2) 0.69807(9) 0.19607(9) 0.0223(3) Uani 1 1 d . . . . .
H01O H 0.130379 0.724714 0.214238 0.027 Uiso 1 1 calc R U . . .
C94 C 0.27538(19) 0.65203(8) 0.22601(9) 0.0185(3) Uani 1 1 d . . . . .
H029 H 0.306590 0.648717 0.263976 0.022 Uiso 1 1 calc R U . . .
C95 C 1.0747(2) -0.09552(10) 1.06578(11) 0.0277(4) Uani 1 1 d . . . . .
C96 C 0.7304(3) 0.15450(12) 0.69791(14) 0.0419(6) Uani 1 1 d . . . . .
C97 C 0.2867(4) 0.32901(14) 0.25879(14) 0.0553(8) Uani 1 1 d . . . . .
C98 C 0.0846(2) 0.40808(10) 0.05337(10) 0.0285(4) Uani 1 1 d . . . . .
C99 C 1.0349(4) 0.25097(19) 0.50669(18) 0.0757(11) Uani 1 1 d . . . . .
H03C H 0.993088 0.291366 0.476404 0.114 Uiso 1 1 calc R U . . .
H03H H 1.138912 0.249049 0.491857 0.114 Uiso 1 1 calc R U . . .
H03I H 1.026243 0.249269 0.548906 0.114 Uiso 1 1 calc R U . . .
C100 C 0.9558(4) 0.1965(2) 0.51099(18) 0.0669(10) Uani 1 1 d . . . . .
F1 F 1.18667(15) -0.13624(7) 1.08323(8) 0.0466(4) Uani 1 1 d . . . . .
F2 F 1.06157(17) -0.06566(8) 1.10197(8) 0.0475(4) Uani 1 1 d . . . . .
F3 F 1.11268(17) -0.05141(7) 1.00597(7) 0.0435(3) Uani 1 1 d . . . . .
F4 F 0.7315(3) 0.11896(9) 0.76037(9) 0.0783(6) Uani 1 1 d . . . . .
F5 F 0.5914(2) 0.15680(10) 0.68600(12) 0.0791(7) Uani 1 1 d . . . . .
F6 F 0.8046(2) 0.12221(9) 0.67006(11) 0.0675(5) Uani 1 1 d . . . . .
F7 F 0.4206(3) 0.35076(13) 0.24766(16) 0.1290(12) Uani 1 1 d . . . . .
F8 F 0.2133(4) 0.37239(13) 0.21239(10) 0.1109(10) Uani 1 1 d . . . . .
F9 F 0.2956(3) 0.27518(11) 0.25289(10) 0.0891(8) Uani 1 1 d . . . . .
F10 F 0.07560(18) 0.43845(7) 0.08897(7) 0.0435(3) Uani 1 1 d . . . . .
F11 F 0.20001(16) 0.36902(8) 0.06806(9) 0.0517(4) Uani 1 1 d . . . . .
F12 F 0.11315(17) 0.45224(7) -0.00745(7) 0.0405(3) Uani 1 1 d . . . . .
N1 N 0.38094(15) 0.03155(7) 0.75347(7) 0.0161(3) Uani 1 1 d . . . . .
N2 N 0.54996(15) -0.03262(7) 0.84118(7) 0.0157(3) Uani 1 1 d . . . . .
N3 N 0.66840(15) -0.11678(7) 0.80814(7) 0.0155(3) Uani 1 1 d . . . . .
N4 N 0.63231(15) 0.46957(7) 0.24426(7) 0.0163(3) Uani 1 1 d . . . . .
N5 N 0.46205(16) 0.53780(7) 0.15880(7) 0.0160(3) Uani 1 1 d . . . . .
N6 N 0.33338(15) 0.61210(7) 0.20301(7) 0.0151(2) Uani 1 1 d . . . . .
N7 N 0.8933(5) 0.1537(2) 0.5144(2) 0.1044(14) Uani 1 1 d . . . . .
O1 O 0.89268(17) -0.18712(7) 1.14042(7) 0.0277(3) Uani 1 1 d . . . . .
O2 O 0.79499(15) -0.08905(7) 1.05897(7) 0.0258(3) Uani 1 1 d . . . . .
O3 O 0.93872(17) -0.16224(8) 1.02811(7) 0.0291(3) Uani 1 1 d . . . . .
O4 O 0.7199(2) 0.25803(10) 0.70792(10) 0.0520(5) Uani 1 1 d . . . . .
O5 O 0.9567(2) 0.22224(10) 0.67923(12) 0.0625(7) Uani 1 1 d . . . . .
O6 O 0.7824(2) 0.26599(9) 0.60373(8) 0.0501(5) Uani 1 1 d . . . . .
O7 O 0.1902(3) 0.37678(10) 0.33296(12) 0.0584(6) Uani 1 1 d . . . . .
O8 O 0.2957(2) 0.26963(10) 0.37891(10) 0.0546(5) Uani 1 1 d . . . . .
O9 O 0.0614(2) 0.28690(9) 0.33906(12) 0.0565(6) Uani 1 1 d . . . . .
O10 O -0.19747(16) 0.40968(7) 0.05275(7) 0.0255(3) Uani 1 1 d . . . . .
O11 O -0.08709(17) 0.31564(7) 0.13413(6) 0.0269(3) Uani 1 1 d . . . . .
O12 O -0.05501(17) 0.33539(7) 0.02313(7) 0.0274(3) Uani 1 1 d . . . . .
P1 P 0.51570(4) -0.05110(2) 0.67248(2) 0.01346(7) Uani 1 1 d . . . . .
P2 P 0.48148(4) 0.53312(2) 0.33900(2) 0.01317(7) Uani 1 1 d . . . . .
Pt1 Pt 0.52200(2) -0.04425(2) 0.76552(2) 0.01268(2) Uani 1 1 d . . . . .
Pt2 Pt 0.48425(2) 0.54042(2) 0.23959(2) 0.01263(2) Uani 1 1 d . . . . .
S1 S 0.90539(5) -0.13866(2) 1.07448(2) 0.01878(8) Uani 1 1 d . . . . .
S2 S 0.80607(5) 0.23459(2) 0.66927(2) 0.02305(9) Uani 1 1 d . . . . .
S3 S 0.19903(6) 0.31371(3) 0.33662(3) 0.02913(10) Uani 1 1 d . . . . .
S4 S -0.08346(5) 0.36187(2) 0.06744(2) 0.01881(8) Uani 1 1 d . . . . .
 
loop_
 _atom_site_aniso_label
 _atom_site_aniso_U_11
 _atom_site_aniso_U_22
 _atom_site_aniso_U_33
 _atom_site_aniso_U_23
 _atom_site_aniso_U_13
 _atom_site_aniso_U_12
C1 0.0154(7) 0.0176(7) 0.0160(7) -0.0087(6) -0.0018(5) -0.0009(5)
C2 0.0206(8) 0.0284(9) 0.0197(8) -0.0145(7) -0.0005(6) -0.0037(7)
C3 0.0253(9) 0.0320(10) 0.0254(9) -0.0196(8) -0.0030(7) -0.0040(7)
C4 0.0248(9) 0.0267(9) 0.0328(10) -0.0185(8) -0.0045(7) -0.0050(7)
C5 0.0227(8) 0.0207(8) 0.0258(9) -0.0100(7) -0.0005(7) -0.0060(7)
C6 0.0178(7) 0.0162(7) 0.0171(7) -0.0079(6) -0.0031(6) 0.0004(6)
C7 0.0186(7) 0.0190(8) 0.0161(7) -0.0069(6) -0.0005(6) -0.0041(6)
C8 0.0199(8) 0.0234(9) 0.0175(8) -0.0038(7) -0.0022(6) -0.0069(6)
C9 0.0224(9) 0.0257(9) 0.0301(10) -0.0059(8) -0.0062(7) -0.0007(7)
C10 0.0284(10) 0.0302(11) 0.0417(13) -0.0016(10) -0.0130(9) -0.0021(8)
C11 0.0384(13) 0.0435(14) 0.0310(11) 0.0041(10) -0.0174(10) -0.0090(10)
C12 0.0374(12) 0.0527(15) 0.0184(9) -0.0031(9) -0.0076(8) -0.0163(11)
C13 0.0255(9) 0.0357(11) 0.0167(8) -0.0054(8) -0.0019(7) -0.0123(8)
C14 0.0302(10) 0.0449(12) 0.0182(8) -0.0165(9) 0.0043(7) -0.0148(9)
C15 0.0240(9) 0.0332(10) 0.0243(9) -0.0183(8) 0.0055(7) -0.0096(7)
C16 0.0325(11) 0.0402(12) 0.0375(11) -0.0287(10) 0.0121(9) -0.0118(9)
C17 0.0313(11) 0.0310(11) 0.0489(13) -0.0261(10) 0.0097(9) -0.0040(8)
C18 0.0270(10) 0.0258(10) 0.0409(12) -0.0164(9) -0.0019(8) 0.0020(8)
C19 0.0239(9) 0.0221(9) 0.0260(9) -0.0123(7) -0.0021(7) 0.0000(7)
C20 0.0202(8) 0.0226(8) 0.0191(8) -0.0104(7) 0.0012(6) -0.0048(6)
C21 0.0153(7) 0.0197(8) 0.0148(7) -0.0073(6) -0.0018(5) 0.0014(6)
C22 0.0218(8) 0.0252(9) 0.0270(9) -0.0145(8) -0.0043(7) 0.0033(7)
C23 0.0263(9) 0.0398(12) 0.0310(10) -0.0230(9) -0.0091(8) 0.0130(8)
C24 0.0190(9) 0.0450(13) 0.0283(10) -0.0144(9) -0.0017(7) 0.0081(8)
C25 0.0193(9) 0.0340(11) 0.0417(12) -0.0103(10) 0.0033(8) -0.0018(8)
C26 0.0184(8) 0.0232(9) 0.0379(11) -0.0106(8) 0.0015(7) -0.0013(7)
C27 0.0182(7) 0.0193(8) 0.0140(7) -0.0037(6) 0.0002(6) 0.0026(6)
C28 0.0251(9) 0.0309(10) 0.0174(8) -0.0079(7) -0.0049(7) 0.0059(7)
C29 0.0348(12) 0.0487(14) 0.0201(9) -0.0027(9) -0.0070(8) 0.0153(10)
C30 0.0403(13) 0.0358(13) 0.0309(12) 0.0105(10) 0.0073(10) 0.0158(10)
C31 0.0344(12) 0.0184(10) 0.0516(15) 0.0020(9) 0.0079(10) 0.0027(8)
C32 0.0240(9) 0.0174(8) 0.0394(11) -0.0064(8) 0.0005(8) 0.0001(7)
C33 0.0178(7) 0.0245(8) 0.0192(8) -0.0113(7) -0.0058(6) 0.0070(6)
C34 0.0229(8) 0.0246(9) 0.0259(9) -0.0109(7) -0.0077(7) 0.0098(7)
C35 0.0249(9) 0.0211(9) 0.0291(9) -0.0124(8) -0.0057(7) 0.0094(7)
C36 0.0253(9) 0.0209(8) 0.0257(9) -0.0144(7) -0.0056(7) 0.0059(7)
C37 0.0183(7) 0.0169(7) 0.0175(7) -0.0090(6) -0.0027(6) 0.0020(6)
C38 0.0167(7) 0.0187(8) 0.0170(7) -0.0101(6) -0.0020(6) 0.0015(6)
C39 0.0232(8) 0.0268(9) 0.0208(8) -0.0164(7) -0.0033(6) 0.0035(7)
C40 0.0237(8) 0.0331(10) 0.0206(8) -0.0173(8) -0.0046(7) 0.0026(7)
C41 0.0204(8) 0.0299(9) 0.0188(8) -0.0130(7) -0.0059(6) 0.0044(7)
C42 0.0170(7) 0.0191(8) 0.0155(7) -0.0082(6) -0.0037(6) 0.0021(6)
C43 0.0162(7) 0.0158(7) 0.0172(7) -0.0063(6) -0.0025(6) 0.0011(5)
C44 0.0201(8) 0.0191(8) 0.0202(8) -0.0062(7) -0.0064(6) 0.0033(6)
C45 0.0218(8) 0.0180(8) 0.0290(9) -0.0065(7) -0.0070(7) 0.0047(6)
C46 0.0247(9) 0.0173(8) 0.0277(9) -0.0099(7) -0.0043(7) 0.0057(6)
C47 0.0227(8) 0.0153(7) 0.0213(8) -0.0086(6) -0.0033(6) 0.0032(6)
C48 0.0161(7) 0.0150(7) 0.0157(7) -0.0087(6) -0.0028(5) 0.0008(5)
C49 0.0191(7) 0.0215(8) 0.0169(7) -0.0113(6) -0.0016(6) 0.0002(6)
C50 0.0241(8) 0.0280(9) 0.0244(9) -0.0190(8) -0.0039(7) 0.0011(7)
C51 0.0256(9) 0.0249(9) 0.0326(10) -0.0196(8) -0.0042(7) -0.0034(7)
C52 0.0234(8) 0.0210(8) 0.0265(9) -0.0122(7) -0.0003(7) -0.0058(7)
C53 0.0177(7) 0.0150(7) 0.0177(7) -0.0072(6) -0.0017(6) 0.0002(6)
C54 0.0186(7) 0.0183(8) 0.0159(7) -0.0061(6) 0.0004(6) -0.0053(6)
C55 0.0184(8) 0.0210(8) 0.0203(8) -0.0047(7) -0.0013(6) -0.0066(6)
C56 0.0216(8) 0.0235(9) 0.0274(9) -0.0076(8) -0.0034(7) -0.0025(7)
C57 0.0242(9) 0.0254(10) 0.0387(12) -0.0051(9) -0.0068(8) -0.0012(7)
C58 0.0298(11) 0.0341(12) 0.0335(11) 0.0020(9) -0.0119(9) -0.0034(9)
C59 0.0281(10) 0.0407(12) 0.0209(9) -0.0018(8) -0.0055(8) -0.0084(9)
C60 0.0233(9) 0.0300(10) 0.0179(8) -0.0046(7) -0.0026(7) -0.0094(7)
C61 0.0285(10) 0.0380(11) 0.0163(8) -0.0105(8) 0.0006(7) -0.0108(8)
C62 0.0228(8) 0.0318(10) 0.0197(8) -0.0139(8) 0.0038(6) -0.0094(7)
C63 0.0314(10) 0.0383(12) 0.0280(10) -0.0224(9) 0.0102(8) -0.0109(9)
C64 0.0290(10) 0.0318(11) 0.0403(12) -0.0242(10) 0.0104(9) -0.0058(8)
C65 0.0267(9) 0.0240(9) 0.0334(10) -0.0144(8) 0.0004(8) 0.0010(7)
C66 0.0243(9) 0.0223(9) 0.0223(8) -0.0107(7) -0.0011(7) 0.0003(7)
C67 0.0204(8) 0.0205(8) 0.0176(7) -0.0093(6) 0.0009(6) -0.0050(6)
C68 0.0146(7) 0.0188(7) 0.0139(7) -0.0072(6) -0.0011(5) 0.0005(6)
C69 0.0170(7) 0.0224(8) 0.0247(8) -0.0125(7) -0.0025(6) 0.0011(6)
C70 0.0200(8) 0.0305(10) 0.0292(9) -0.0182(8) -0.0035(7) 0.0051(7)
C71 0.0156(8) 0.0342(10) 0.0244(9) -0.0129(8) -0.0007(6) 0.0017(7)
C72 0.0166(8) 0.0282(10) 0.0341(10) -0.0128(8) -0.0002(7) -0.0044(7)
C73 0.0182(8) 0.0232(9) 0.0305(9) -0.0142(8) -0.0012(7) -0.0009(6)
C74 0.0155(7) 0.0156(7) 0.0151(7) -0.0059(6) -0.0016(5) 0.0002(5)
C75 0.0180(7) 0.0185(8) 0.0168(7) -0.0080(6) -0.0035(6) 0.0007(6)
C76 0.0242(9) 0.0223(9) 0.0208(8) -0.0071(7) -0.0086(7) 0.0028(7)
C77 0.0286(9) 0.0177(8) 0.0276(9) -0.0051(7) -0.0076(7) 0.0028(7)
C78 0.0270(9) 0.0163(8) 0.0301(10) -0.0080(7) -0.0075(7) -0.0016(7)
C79 0.0205(8) 0.0188(8) 0.0224(8) -0.0088(7) -0.0062(6) -0.0001(6)
C80 0.0176(7) 0.0210(8) 0.0187(7) -0.0102(6) -0.0039(6) 0.0039(6)
C81 0.0218(8) 0.0243(9) 0.0239(9) -0.0106(7) -0.0064(7) 0.0081(7)
C82 0.0243(9) 0.0223(9) 0.0287(9) -0.0137(8) -0.0042(7) 0.0079(7)
C83 0.0250(9) 0.0260(9) 0.0257(9) -0.0175(8) -0.0047(7) 0.0068(7)
C84 0.0204(8) 0.0198(8) 0.0181(7) -0.0111(6) -0.0034(6) 0.0050(6)
C85 0.0213(8) 0.0217(8) 0.0168(7) -0.0109(6) -0.0034(6) 0.0038(6)
C86 0.0310(10) 0.0337(10) 0.0202(8) -0.0182(8) -0.0072(7) 0.0098(8)
C87 0.0322(10) 0.0392(11) 0.0203(8) -0.0191(8) -0.0083(7) 0.0083(8)
C88 0.0255(9) 0.0311(10) 0.0168(8) -0.0118(7) -0.0074(7) 0.0058(7)
C89 0.0175(7) 0.0201(8) 0.0147(7) -0.0072(6) -0.0029(6) 0.0024(6)
C90 0.0178(7) 0.0179(7) 0.0162(7) -0.0068(6) -0.0045(6) 0.0017(6)
C91 0.0213(8) 0.0200(8) 0.0219(8) -0.0066(7) -0.0075(6) 0.0026(6)
C92 0.0224(8) 0.0180(8) 0.0308(10) -0.0083(7) -0.0096(7) 0.0050(6)
C93 0.0219(8) 0.0173(8) 0.0288(9) -0.0116(7) -0.0045(7) 0.0047(6)
C94 0.0198(7) 0.0157(7) 0.0207(8) -0.0090(6) -0.0033(6) 0.0016(6)
C95 0.0251(9) 0.0256(9) 0.0362(11) -0.0166(8) -0.0076(8) 0.0025(7)
C96 0.0426(14) 0.0301(12) 0.0523(15) -0.0195(11) 0.0008(11) -0.0065(10)
C97 0.069(2) 0.0376(14) 0.0430(15) -0.0076(12) 0.0046(14) 0.0011(13)
C98 0.0277(10) 0.0235(9) 0.0319(10) -0.0102(8) -0.0072(8) 0.0021(7)
C99 0.071(2) 0.086(3) 0.073(2) -0.047(2) 0.0257(19) -0.008(2)
C100 0.072(2) 0.066(2) 0.061(2) -0.0344(18) 0.0190(17) 0.0033(18)
F1 0.0240(6) 0.0416(8) 0.0727(11) -0.0233(8) -0.0170(7) 0.0094(6)
F2 0.0473(9) 0.0553(10) 0.0638(10) -0.0458(9) -0.0123(7) -0.0044(7)
F3 0.0421(8) 0.0317(7) 0.0441(8) -0.0084(6) 0.0036(6) -0.0094(6)
F4 0.1076(18) 0.0395(10) 0.0505(11) 0.0062(8) 0.0136(11) -0.0157(10)
F5 0.0430(10) 0.0757(14) 0.132(2) -0.0582(14) -0.0057(11) -0.0222(9)
F6 0.0826(14) 0.0403(9) 0.0916(15) -0.0435(10) 0.0008(11) 0.0035(9)
F7 0.0817(18) 0.0928(19) 0.165(3) -0.0367(19) 0.0697(18) -0.0430(15)
F8 0.172(3) 0.0887(17) 0.0402(11) -0.0059(11) -0.0185(14) 0.0505(18)
F9 0.147(2) 0.0704(14) 0.0602(12) -0.0448(11) 0.0048(13) 0.0208(14)
F10 0.0537(9) 0.0428(8) 0.0444(8) -0.0258(7) -0.0161(7) -0.0072(7)
F11 0.0255(7) 0.0424(8) 0.0769(12) -0.0178(8) -0.0149(7) 0.0088(6)
F12 0.0492(9) 0.0298(7) 0.0334(7) -0.0084(6) 0.0042(6) -0.0093(6)
N1 0.0161(6) 0.0167(6) 0.0167(6) -0.0089(5) -0.0029(5) 0.0031(5)
N2 0.0154(6) 0.0175(6) 0.0160(6) -0.0091(5) -0.0032(5) 0.0022(5)
N3 0.0151(6) 0.0148(6) 0.0156(6) -0.0061(5) -0.0024(5) 0.0012(5)
N4 0.0163(6) 0.0181(7) 0.0158(6) -0.0091(5) -0.0029(5) 0.0038(5)
N5 0.0179(6) 0.0163(6) 0.0139(6) -0.0068(5) -0.0044(5) 0.0027(5)
N6 0.0159(6) 0.0142(6) 0.0150(6) -0.0064(5) -0.0026(5) 0.0012(5)
N7 0.128(4) 0.084(3) 0.103(3) -0.054(2) 0.034(3) -0.020(3)
O1 0.0326(8) 0.0233(7) 0.0224(7) -0.0071(6) -0.0023(6) 0.0051(6)
O2 0.0248(7) 0.0264(7) 0.0277(7) -0.0130(6) -0.0094(5) 0.0101(5)
O3 0.0322(8) 0.0346(8) 0.0303(7) -0.0234(7) -0.0044(6) 0.0040(6)
O4 0.0699(14) 0.0460(11) 0.0509(11) -0.0357(10) 0.0120(10) -0.0047(10)
O5 0.0290(9) 0.0427(11) 0.0969(18) -0.0120(11) -0.0261(10) -0.0009(8)
O6 0.0765(14) 0.0403(10) 0.0244(8) -0.0073(7) -0.0125(8) 0.0147(9)
O7 0.0674(14) 0.0527(12) 0.0885(16) -0.0549(12) -0.0417(12) 0.0248(10)
O8 0.0593(12) 0.0641(13) 0.0467(11) -0.0269(10) -0.0349(10) 0.0323(10)
O9 0.0264(9) 0.0371(10) 0.0940(17) -0.0184(11) -0.0163(10) 0.0032(7)
O10 0.0278(7) 0.0255(7) 0.0271(7) -0.0146(6) -0.0111(5) 0.0111(5)
O11 0.0350(8) 0.0227(7) 0.0181(6) -0.0055(5) -0.0042(5) 0.0055(6)
O12 0.0379(8) 0.0251(7) 0.0236(7) -0.0152(6) -0.0060(6) 0.0066(6)
P1 0.01347(17) 0.01420(18) 0.01316(17) -0.00655(15) -0.00216(13) 0.00004(13)
P2 0.01334(17) 0.01409(18) 0.01261(17) -0.00660(15) -0.00175(13) 0.00043(13)
Pt1 0.01266(3) 0.01276(3) 0.01345(3) -0.00666(2) -0.00230(2) 0.00105(2)
Pt2 0.01264(3) 0.01357(3) 0.01261(3) -0.00680(2) -0.00225(2) 0.00157(2)
S1 0.01972(19) 0.01885(19) 0.02005(19) -0.01064(16) -0.00485(15) 0.00388(15)
S2 0.0231(2) 0.0203(2) 0.0231(2) -0.00724(17) -0.00558(16) 0.00106(16)
S3 0.0280(2) 0.0309(3) 0.0334(3) -0.0172(2) -0.0145(2) 0.00844(19)
S4 0.0233(2) 0.01711(18) 0.01677(18) -0.00814(15) -0.00562(15) 0.00499(15)
 
_geom_special_details
;
 All esds (except the esd in the dihedral angle between two l.s. planes)
 are estimated using the full covariance matrix.  The cell esds are taken
 into account individually in the estimation of esds in distances, angles
 and torsion angles; correlations between esds in cell parameters are only
 used when they are defined by crystal symmetry.  An approximate (isotropic)
 treatment of cell esds is used for estimating esds involving l.s. planes.
;
 
loop_
 _geom_bond_atom_site_label_1
 _geom_bond_atom_site_label_2
 _geom_bond_distance
 _geom_bond_site_symmetry_2
 _geom_bond_publ_flag
C1 C6 1.407(2) . ?
C1 C2 1.407(2) . ?
C1 P1 1.8204(17) . ?
C2 C3 1.378(3) . ?
C2 H03B 0.9500 . ?
C3 C4 1.386(3) . ?
C3 H03E 0.9500 . ?
C4 C5 1.384(3) . ?
C4 H03F 0.9500 . ?
C5 C6 1.399(2) . ?
C5 H02L 0.9500 . ?
C6 C7 1.496(2) . ?
C7 C20 1.404(3) . ?
C7 C8 1.410(2) . ?
C8 C9 1.421(3) . ?
C8 C13 1.437(3) . ?
C9 C10 1.363(3) . ?
C9 H03D 0.9500 . ?
C10 C11 1.412(4) . ?
C10 H03L 0.9500 . ?
C11 C12 1.351(4) . ?
C11 H03P 0.9500 . ?
C12 C13 1.433(3) . ?
C12 H03N 0.9500 . ?
C13 C14 1.383(3) . ?
C14 C15 1.393(3) . ?
C14 H025 0.9500 . ?
C15 C16 1.423(3) . ?
C15 C20 1.435(3) . ?
C16 C17 1.356(4) . ?
C16 H02T 0.9500 . ?
C17 C18 1.420(3) . ?
C17 H02S 0.9500 . ?
C18 C19 1.371(3) . ?
C18 H023 0.9500 . ?
C19 C20 1.430(3) . ?
C19 H01Q 0.9500 . ?
C21 C26 1.394(3) . ?
C21 C22 1.398(3) . ?
C21 P1 1.8323(17) . ?
C22 C23 1.392(3) . ?
C22 H02I 0.9500 . ?
C23 C24 1.378(3) . ?
C23 H036 0.9500 . ?
C24 C25 1.375(3) . ?
C24 H03A 0.9500 . ?
C25 C26 1.383(3) . ?
C25 H035 0.9500 . ?
C26 H037 0.9500 . ?
C27 C28 1.393(3) . ?
C27 C32 1.393(3) . ?
C27 P1 1.8261(17) . ?
C28 C29 1.393(3) . ?
C28 H02N 0.9500 . ?
C29 C30 1.373(4) . ?
C29 H03M 0.9500 . ?
C30 C31 1.377(4) . ?
C30 H03R 0.9500 . ?
C31 C32 1.390(3) . ?
C31 H03Q 0.9500 . ?
C32 H02F 0.9500 . ?
C33 N1 1.341(2) . ?
C33 C34 1.391(2) . ?
C33 H01Y 0.9500 . ?
C34 C35 1.371(3) . ?
C34 H01F 0.9500 . ?
C35 C36 1.389(3) . ?
C35 H02J 0.9500 . ?
C36 C37 1.377(2) . ?
C36 H01S 0.9500 . ?
C37 N1 1.374(2) . ?
C37 C38 1.462(2) . ?
C38 N2 1.339(2) . ?
C38 C39 1.395(2) . ?
C39 C40 1.390(3) . ?
C39 H02C 0.9500 . ?
C40 C41 1.389(3) . ?
C40 H038 0.9500 . ?
C41 C42 1.384(2) . ?
C41 H02A 0.9500 . ?
C42 N2 1.345(2) . ?
C42 C43 1.463(2) . ?
C43 N3 1.372(2) . ?
C43 C44 1.383(2) . ?
C44 C45 1.382(3) . ?
C44 H019 0.9500 . ?
C45 C46 1.378(3) . ?
C45 H028 0.9500 . ?
C46 C47 1.389(2) . ?
C46 H02H 0.9500 . ?
C47 N3 1.341(2) . ?
C47 H026 0.9500 . ?
C48 C49 1.407(2) . ?
C48 C53 1.409(2) . ?
C48 P2 1.8192(17) . ?
C49 C50 1.385(2) . ?
C49 H01Z 0.9500 . ?
C50 C51 1.386(3) . ?
C50 H030 0.9500 . ?
C51 C52 1.384(3) . ?
C51 H033 0.9500 . ?
C52 C53 1.400(2) . ?
C52 H02U 0.9500 . ?
C53 C54 1.498(2) . ?
C54 C67 1.407(3) . ?
C54 C55 1.413(2) . ?
C55 C56 1.422(3) . ?
C55 C60 1.438(3) . ?
C56 C57 1.369(3) . ?
C56 H02V 0.9500 . ?
C57 C58 1.410(4) . ?
C57 H03G 0.9500 . ?
C58 C59 1.355(4) . ?
C58 H03J 0.9500 . ?
C59 C60 1.431(3) . ?
C59 H03K 0.9500 . ?
C60 C61 1.391(3) . ?
C61 C62 1.396(3) . ?
C61 H024 0.9500 . ?
C62 C63 1.427(3) . ?
C62 C67 1.437(3) . ?
C63 C64 1.355(3) . ?
C63 H02B 0.9500 . ?
C64 C65 1.424(3) . ?
C64 H022 0.9500 . ?
C65 C66 1.364(3) . ?
C65 H016 0.9500 . ?
C66 C67 1.422(3) . ?
C66 H01A 0.9500 . ?
C68 C69 1.390(2) . ?
C68 C73 1.399(2) . ?
C68 P2 1.8312(17) . ?
C69 C70 1.390(3) . ?
C69 H01P 0.9500 . ?
C70 C71 1.381(3) . ?
C70 H02X 0.9500 . ?
C71 C72 1.382(3) . ?
C71 H02K 0.9500 . ?
C72 C73 1.384(3) . ?
C72 H02Q 0.9500 . ?
C73 H01W 0.9500 . ?
C74 C75 1.396(2) . ?
C74 C79 1.404(2) . ?
C74 P2 1.8305(17) . ?
C75 C76 1.393(2) . ?
C75 H01H 0.9500 . ?
C76 C77 1.384(3) . ?
C76 H02R 0.9500 . ?
C77 C78 1.389(3) . ?
C77 H039 0.9500 . ?
C78 C79 1.388(3) . ?
C78 H02Z 0.9500 . ?
C79 H00T 0.9500 . ?
C80 N4 1.344(2) . ?
C80 C81 1.389(2) . ?
C80 H00Z 0.9500 . ?
C81 C82 1.376(3) . ?
C81 H00Y 0.9500 . ?
C82 C83 1.388(3) . ?
C82 H034 0.9500 . ?
C83 C84 1.381(2) . ?
C83 H02O 0.9500 . ?
C84 N4 1.374(2) . ?
C84 C85 1.460(2) . ?
C85 N5 1.338(2) . ?
C85 C86 1.389(2) . ?
C86 C87 1.392(3) . ?
C86 H031 0.9500 . ?
C87 C88 1.389(3) . ?
C87 H032 0.9500 . ?
C88 C89 1.385(2) . ?
C88 H02W 0.9500 . ?
C89 N5 1.346(2) . ?
C89 C90 1.463(2) . ?
C90 N6 1.373(2) . ?
C90 C91 1.383(2) . ?
C91 C92 1.387(3) . ?
C91 H01K 0.9500 . ?
C92 C93 1.376(3) . ?
C92 H02E 0.9500 . ?
C93 C94 1.393(2) . ?
C93 H01O 0.9500 . ?
C94 N6 1.345(2) . ?
C94 H029 0.9500 . ?
C95 F3 1.324(3) . ?
C95 F2 1.330(3) . ?
C95 F1 1.334(2) . ?
C95 S1 1.828(2) . ?
C96 F4 1.324(3) . ?
C96 F6 1.332(3) . ?
C96 F5 1.334(3) . ?
C96 S2 1.807(2) . ?
C97 F7 1.299(4) . ?
C97 F9 1.328(4) . ?
C97 F8 1.334(4) . ?
C97 S3 1.799(3) . ?
C98 F10 1.329(3) . ?
C98 F12 1.329(2) . ?
C98 F11 1.334(2) . ?
C98 S4 1.828(2) . ?
C99 C100 1.451(5) . ?
C99 H03C 0.9800 . ?
C99 H03H 0.9800 . ?
C99 H03I 0.9800 . ?
C100 N7 1.141(5) . ?
N1 Pt1 2.0734(14) . ?
N2 Pt1 1.9906(14) . ?
N3 Pt1 2.0571(14) . ?
N4 Pt2 2.0621(14) . ?
N5 Pt2 1.9881(14) . ?
N6 Pt2 2.0506(14) . ?
O1 S1 1.4388(15) . ?
O2 S1 1.4457(14) . ?
O3 S1 1.4425(15) . ?
O4 S2 1.4193(18) . ?
O5 S2 1.4236(18) . ?
O6 S2 1.4225(17) . ?
O7 S3 1.4351(19) . ?
O8 S3 1.4260(17) . ?
O9 S3 1.4175(19) . ?
O10 S4 1.4429(13) . ?
O11 S4 1.4424(14) . ?
O12 S4 1.4446(14) . ?
P1 Pt1 2.3014(4) . ?
P2 Pt2 2.2884(4) . ?
 
loop_
 _geom_angle_atom_site_label_1
 _geom_angle_atom_site_label_2
 _geom_angle_atom_site_label_3
 _geom_angle
 _geom_angle_site_symmetry_1
 _geom_angle_site_symmetry_3
 _geom_angle_publ_flag
C6 C1 C2 118.73(16) . . ?
C6 C1 P1 124.49(13) . . ?
C2 C1 P1 116.76(13) . . ?
C3 C2 C1 121.45(17) . . ?
C3 C2 H03B 119.3 . . ?
C1 C2 H03B 119.3 . . ?
C2 C3 C4 119.77(18) . . ?
C2 C3 H03E 120.1 . . ?
C4 C3 H03E 120.1 . . ?
C5 C4 C3 119.77(17) . . ?
C5 C4 H03F 120.1 . . ?
C3 C4 H03F 120.1 . . ?
C4 C5 C6 121.46(18) . . ?
C4 C5 H02L 119.3 . . ?
C6 C5 H02L 119.3 . . ?
C5 C6 C1 118.82(16) . . ?
C5 C6 C7 117.35(16) . . ?
C1 C6 C7 123.83(15) . . ?
C20 C7 C8 120.25(17) . . ?
C20 C7 C6 120.27(15) . . ?
C8 C7 C6 119.29(16) . . ?
C7 C8 C9 122.45(18) . . ?
C7 C8 C13 119.06(19) . . ?
C9 C8 C13 118.47(18) . . ?
C10 C9 C8 121.1(2) . . ?
C10 C9 H03D 119.5 . . ?
C8 C9 H03D 119.5 . . ?
C9 C10 C11 120.7(2) . . ?
C9 C10 H03L 119.7 . . ?
C11 C10 H03L 119.7 . . ?
C12 C11 C10 120.2(2) . . ?
C12 C11 H03P 119.9 . . ?
C10 C11 H03P 119.9 . . ?
C11 C12 C13 121.6(2) . . ?
C11 C12 H03N 119.2 . . ?
C13 C12 H03N 119.2 . . ?
C14 C13 C12 122.2(2) . . ?
C14 C13 C8 119.83(18) . . ?
C12 C13 C8 118.0(2) . . ?
C13 C14 C15 121.63(18) . . ?
C13 C14 H025 119.2 . . ?
C15 C14 H025 119.2 . . ?
C14 C15 C16 121.83(19) . . ?
C14 C15 C20 119.14(19) . . ?
C16 C15 C20 119.0(2) . . ?
C17 C16 C15 121.0(2) . . ?
C17 C16 H02T 119.5 . . ?
C15 C16 H02T 119.5 . . ?
C16 C17 C18 120.3(2) . . ?
C16 C17 H02S 119.8 . . ?
C18 C17 H02S 119.8 . . ?
C19 C18 C17 120.6(2) . . ?
C19 C18 H023 119.7 . . ?
C17 C18 H023 119.7 . . ?
C18 C19 C20 120.61(19) . . ?
C18 C19 H01Q 119.7 . . ?
C20 C19 H01Q 119.7 . . ?
C7 C20 C19 122.16(17) . . ?
C7 C20 C15 119.66(17) . . ?
C19 C20 C15 118.12(18) . . ?
C26 C21 C22 118.24(17) . . ?
C26 C21 P1 118.72(14) . . ?
C22 C21 P1 123.03(14) . . ?
C23 C22 C21 120.50(19) . . ?
C23 C22 H02I 119.7 . . ?
C21 C22 H02I 119.7 . . ?
C24 C23 C22 120.3(2) . . ?
C24 C23 H036 119.8 . . ?
C22 C23 H036 119.8 . . ?
C25 C24 C23 119.53(19) . . ?
C25 C24 H03A 120.2 . . ?
C23 C24 H03A 120.2 . . ?
C24 C25 C26 120.9(2) . . ?
C24 C25 H035 119.6 . . ?
C26 C25 H035 119.6 . . ?
C25 C26 C21 120.5(2) . . ?
C25 C26 H037 119.8 . . ?
C21 C26 H037 119.8 . . ?
C28 C27 C32 119.16(17) . . ?
C28 C27 P1 122.22(15) . . ?
C32 C27 P1 118.52(14) . . ?
C27 C28 C29 120.1(2) . . ?
C27 C28 H02N 120.0 . . ?
C29 C28 H02N 120.0 . . ?
C30 C29 C28 120.4(2) . . ?
C30 C29 H03M 119.8 . . ?
C28 C29 H03M 119.8 . . ?
C29 C30 C31 119.7(2) . . ?
C29 C30 H03R 120.1 . . ?
C31 C30 H03R 120.1 . . ?
C30 C31 C32 120.8(2) . . ?
C30 C31 H03Q 119.6 . . ?
C32 C31 H03Q 119.6 . . ?
C31 C32 C27 119.7(2) . . ?
C31 C32 H02F 120.1 . . ?
C27 C32 H02F 120.1 . . ?
N1 C33 C34 122.54(17) . . ?
N1 C33 H01Y 118.7 . . ?
C34 C33 H01Y 118.7 . . ?
C35 C34 C33 119.93(17) . . ?
C35 C34 H01F 120.0 . . ?
C33 C34 H01F 120.0 . . ?
C34 C35 C36 118.22(17) . . ?
C34 C35 H02J 120.9 . . ?
C36 C35 H02J 120.9 . . ?
C37 C36 C35 119.84(17) . . ?
C37 C36 H01S 120.1 . . ?
C35 C36 H01S 120.1 . . ?
N1 C37 C36 121.99(15) . . ?
N1 C37 C38 115.49(14) . . ?
C36 C37 C38 122.51(16) . . ?
N2 C38 C39 119.56(15) . . ?
N2 C38 C37 113.47(15) . . ?
C39 C38 C37 126.96(16) . . ?
C40 C39 C38 118.10(17) . . ?
C40 C39 H02C 120.9 . . ?
C38 C39 H02C 120.9 . . ?
C41 C40 C39 121.20(17) . . ?
C41 C40 H038 119.4 . . ?
C39 C40 H038 119.4 . . ?
C42 C41 C40 118.16(16) . . ?
C42 C41 H02A 120.9 . . ?
C40 C41 H02A 120.9 . . ?
N2 C42 C41 119.93(16) . . ?
N2 C42 C43 113.24(14) . . ?
C41 C42 C43 126.80(15) . . ?
N3 C43 C44 122.08(16) . . ?
N3 C43 C42 115.58(14) . . ?
C44 C43 C42 122.33(16) . . ?
C45 C44 C43 119.52(17) . . ?
C45 C44 H019 120.2 . . ?
C43 C44 H019 120.2 . . ?
C46 C45 C44 118.57(16) . . ?
C46 C45 H028 120.7 . . ?
C44 C45 H028 120.7 . . ?
C45 C46 C47 119.66(18) . . ?
C45 C46 H02H 120.2 . . ?
C47 C46 H02H 120.2 . . ?
N3 C47 C46 122.57(17) . . ?
N3 C47 H026 118.7 . . ?
C46 C47 H026 118.7 . . ?
C49 C48 C53 118.82(15) . . ?
C49 C48 P2 117.17(13) . . ?
C53 C48 P2 124.02(12) . . ?
C50 C49 C48 121.58(17) . . ?
C50 C49 H01Z 119.2 . . ?
C48 C49 H01Z 119.2 . . ?
C49 C50 C51 119.39(17) . . ?
C49 C50 H030 120.3 . . ?
C51 C50 H030 120.3 . . ?
C52 C51 C50 119.89(17) . . ?
C52 C51 H033 120.1 . . ?
C50 C51 H033 120.1 . . ?
C51 C52 C53 121.79(18) . . ?
C51 C52 H02U 119.1 . . ?
C53 C52 H02U 119.1 . . ?
C52 C53 C48 118.52(16) . . ?
C52 C53 C54 116.79(16) . . ?
C48 C53 C54 124.68(15) . . ?
C67 C54 C55 120.52(16) . . ?
C67 C54 C53 120.52(15) . . ?
C55 C54 C53 118.65(16) . . ?
C54 C55 C56 122.47(18) . . ?
C54 C55 C60 118.93(18) . . ?
C56 C55 C60 118.60(17) . . ?
C57 C56 C55 121.0(2) . . ?
C57 C56 H02V 119.5 . . ?
C55 C56 H02V 119.5 . . ?
C56 C57 C58 120.4(2) . . ?
C56 C57 H03G 119.8 . . ?
C58 C57 H03G 119.8 . . ?
C59 C58 C57 120.6(2) . . ?
C59 C58 H03J 119.7 . . ?
C57 C58 H03J 119.7 . . ?
C58 C59 C60 121.3(2) . . ?
C58 C59 H03K 119.3 . . ?
C60 C59 H03K 119.3 . . ?
C61 C60 C59 122.06(19) . . ?
C61 C60 C55 119.84(18) . . ?
C59 C60 C55 118.1(2) . . ?
C60 C61 C62 121.42(18) . . ?
C60 C61 H024 119.3 . . ?
C62 C61 H024 119.3 . . ?
C61 C62 C63 122.14(19) . . ?
C61 C62 C67 119.32(19) . . ?
C63 C62 C67 118.52(19) . . ?
C64 C63 C62 121.08(19) . . ?
C64 C63 H02B 119.5 . . ?
C62 C63 H02B 119.5 . . ?
C63 C64 C65 120.4(2) . . ?
C63 C64 H022 119.8 . . ?
C65 C64 H022 119.8 . . ?
C66 C65 C64 120.2(2) . . ?
C66 C65 H016 119.9 . . ?
C64 C65 H016 119.9 . . ?
C65 C66 C67 121.16(18) . . ?
C65 C66 H01A 119.4 . . ?
C67 C66 H01A 119.4 . . ?
C54 C67 C66 122.37(16) . . ?
C54 C67 C62 119.36(17) . . ?
C66 C67 C62 118.24(17) . . ?
C69 C68 C73 118.63(16) . . ?
C69 C68 P2 123.61(13) . . ?
C73 C68 P2 117.70(13) . . ?
C68 C69 C70 120.38(18) . . ?
C68 C69 H01P 119.8 . . ?
C70 C69 H01P 119.8 . . ?
C71 C70 C69 120.52(18) . . ?
C71 C70 H02X 119.7 . . ?
C69 C70 H02X 119.7 . . ?
C70 C71 C72 119.56(18) . . ?
C70 C71 H02K 120.2 . . ?
C72 C71 H02K 120.2 . . ?
C71 C72 C73 120.37(19) . . ?
C71 C72 H02Q 119.8 . . ?
C73 C72 H02Q 119.8 . . ?
C72 C73 C68 120.50(18) . . ?
C72 C73 H01W 119.7 . . ?
C68 C73 H01W 119.7 . . ?
C75 C74 C79 118.77(15) . . ?
C75 C74 P2 123.02(13) . . ?
C79 C74 P2 118.03(12) . . ?
C76 C75 C74 120.29(17) . . ?
C76 C75 H01H 119.9 . . ?
C74 C75 H01H 119.9 . . ?
C77 C76 C75 120.44(17) . . ?
C77 C76 H02R 119.8 . . ?
C75 C76 H02R 119.8 . . ?
C76 C77 C78 119.87(17) . . ?
C76 C77 H039 120.1 . . ?
C78 C77 H039 120.1 . . ?
C79 C78 C77 120.04(18) . . ?
C79 C78 H02Z 120.0 . . ?
C77 C78 H02Z 120.0 . . ?
C78 C79 C74 120.58(16) . . ?
C78 C79 H00T 119.7 . . ?
C74 C79 H00T 119.7 . . ?
N4 C80 C81 122.76(17) . . ?
N4 C80 H00Z 118.6 . . ?
C81 C80 H00Z 118.6 . . ?
C82 C81 C80 119.45(17) . . ?
C82 C81 H00Y 120.3 . . ?
C80 C81 H00Y 120.3 . . ?
C81 C82 C83 118.71(17) . . ?
C81 C82 H034 120.6 . . ?
C83 C82 H034 120.6 . . ?
C84 C83 C82 119.60(17) . . ?
C84 C83 H02O 120.2 . . ?
C82 C83 H02O 120.2 . . ?
N4 C84 C83 121.93(16) . . ?
N4 C84 C85 115.47(15) . . ?
C83 C84 C85 122.59(16) . . ?
N5 C85 C86 119.61(16) . . ?
N5 C85 C84 113.28(15) . . ?
C86 C85 C84 127.09(16) . . ?
C85 C86 C87 118.13(18) . . ?
C85 C86 H031 120.9 . . ?
C87 C86 H031 120.9 . . ?
C88 C87 C86 121.15(17) . . ?
C88 C87 H032 119.4 . . ?
C86 C87 H032 119.4 . . ?
C89 C88 C87 118.24(17) . . ?
C89 C88 H02W 120.9 . . ?
C87 C88 H02W 120.9 . . ?
N5 C89 C88 119.53(16) . . ?
N5 C89 C90 113.34(15) . . ?
C88 C89 C90 127.08(16) . . ?
N6 C90 C91 121.90(16) . . ?
N6 C90 C89 115.53(14) . . ?
C91 C90 C89 122.56(16) . . ?
C90 C91 C92 119.65(17) . . ?
C90 C91 H01K 120.2 . . ?
C92 C91 H01K 120.2 . . ?
C93 C92 C91 118.55(16) . . ?
C93 C92 H02E 120.7 . . ?
C91 C92 H02E 120.7 . . ?
C92 C93 C94 119.80(17) . . ?
C92 C93 H01O 120.1 . . ?
C94 C93 H01O 120.1 . . ?
N6 C94 C93 122.25(16) . . ?
N6 C94 H029 118.9 . . ?
C93 C94 H029 118.9 . . ?
F3 C95 F2 107.59(18) . . ?
F3 C95 F1 107.04(19) . . ?
F2 C95 F1 107.47(18) . . ?
F3 C95 S1 112.09(15) . . ?
F2 C95 S1 111.58(15) . . ?
F1 C95 S1 110.83(15) . . ?
F4 C96 F6 107.1(2) . . ?
F4 C96 F5 107.2(2) . . ?
F6 C96 F5 106.6(2) . . ?
F4 C96 S2 112.0(2) . . ?
F6 C96 S2 112.21(19) . . ?
F5 C96 S2 111.43(19) . . ?
F7 C97 F9 106.0(3) . . ?
F7 C97 F8 107.1(3) . . ?
F9 C97 F8 108.1(3) . . ?
F7 C97 S3 112.7(3) . . ?
F9 C97 S3 111.1(2) . . ?
F8 C97 S3 111.6(2) . . ?
F10 C98 F12 107.73(17) . . ?
F10 C98 F11 107.58(18) . . ?
F12 C98 F11 107.40(19) . . ?
F10 C98 S4 111.44(15) . . ?
F12 C98 S4 111.96(15) . . ?
F11 C98 S4 110.52(15) . . ?
C100 C99 H03C 109.5 . . ?
C100 C99 H03H 109.5 . . ?
H03C C99 H03H 109.5 . . ?
C100 C99 H03I 109.5 . . ?
H03C C99 H03I 109.5 . . ?
H03H C99 H03I 109.5 . . ?
N7 C100 C99 179.8(5) . . ?
C33 N1 C37 117.41(14) . . ?
C33 N1 Pt1 129.30(12) . . ?
C37 N1 Pt1 113.27(11) . . ?
C38 N2 C42 123.04(15) . . ?
C38 N2 Pt1 118.61(11) . . ?
C42 N2 Pt1 118.14(11) . . ?
C47 N3 C43 117.49(14) . . ?
C47 N3 Pt1 129.02(12) . . ?
C43 N3 Pt1 113.49(11) . . ?
C80 N4 C84 117.50(14) . . ?
C80 N4 Pt2 129.16(12) . . ?
C84 N4 Pt2 113.30(11) . . ?
C85 N5 C89 123.33(15) . . ?
C85 N5 Pt2 118.42(11) . . ?
C89 N5 Pt2 117.66(12) . . ?
C94 N6 C90 117.74(14) . . ?
C94 N6 Pt2 128.87(11) . . ?
C90 N6 Pt2 113.35(11) . . ?
C1 P1 C27 105.23(8) . . ?
C1 P1 C21 105.10(8) . . ?
C27 P1 C21 102.66(8) . . ?
C1 P1 Pt1 118.63(6) . . ?
C27 P1 Pt1 111.94(6) . . ?
C21 P1 Pt1 111.82(5) . . ?
C48 P2 C74 106.37(8) . . ?
C48 P2 C68 106.57(8) . . ?
C74 P2 C68 102.22(8) . . ?
C48 P2 Pt2 118.23(6) . . ?
C74 P2 Pt2 111.22(6) . . ?
C68 P2 Pt2 110.92(5) . . ?
N2 Pt1 N3 79.43(6) . . ?
N2 Pt1 N1 79.03(6) . . ?
N3 Pt1 N1 158.41(6) . . ?
N2 Pt1 P1 173.19(4) . . ?
N3 Pt1 P1 99.34(4) . . ?
N1 Pt1 P1 102.23(4) . . ?
N5 Pt2 N6 79.78(6) . . ?
N5 Pt2 N4 79.16(6) . . ?
N6 Pt2 N4 158.86(6) . . ?
N5 Pt2 P2 171.67(4) . . ?
N6 Pt2 P2 99.78(4) . . ?
N4 Pt2 P2 101.32(4) . . ?
O1 S1 O3 115.69(9) . . ?
O1 S1 O2 115.04(9) . . ?
O3 S1 O2 114.73(9) . . ?
O1 S1 C95 102.72(10) . . ?
O3 S1 C95 102.48(10) . . ?
O2 S1 C95 103.54(9) . . ?
O4 S2 O6 114.80(13) . . ?
O4 S2 O5 116.76(15) . . ?
O6 S2 O5 113.85(14) . . ?
O4 S2 C96 103.00(12) . . ?
O6 S2 C96 103.04(13) . . ?
O5 S2 C96 102.76(12) . . ?
O9 S3 O8 114.99(13) . . ?
O9 S3 O7 114.23(12) . . ?
O8 S3 O7 116.07(12) . . ?
O9 S3 C97 102.18(16) . . ?
O8 S3 C97 103.39(14) . . ?
O7 S3 C97 103.39(15) . . ?
O11 S4 O10 115.11(9) . . ?
O11 S4 O12 115.47(9) . . ?
O10 S4 O12 114.71(8) . . ?
O11 S4 C98 102.10(9) . . ?
O10 S4 C98 103.85(9) . . ?
O12 S4 C98 103.05(10) . . ?
 
loop_
 _geom_torsion_atom_site_label_1
 _geom_torsion_atom_site_label_2
 _geom_torsion_atom_site_label_3
 _geom_torsion_atom_site_label_4
 _geom_torsion
 _geom_torsion_site_symmetry_1
 _geom_torsion_site_symmetry_2
 _geom_torsion_site_symmetry_3
 _geom_torsion_site_symmetry_4
 _geom_torsion_publ_flag
C6 C1 C2 C3 0.4(3) . . . . ?
P1 C1 C2 C3 -178.14(15) . . . . ?
C1 C2 C3 C4 -0.5(3) . . . . ?
C2 C3 C4 C5 0.0(3) . . . . ?
C3 C4 C5 C6 0.6(3) . . . . ?
C4 C5 C6 C1 -0.7(3) . . . . ?
C4 C5 C6 C7 178.82(17) . . . . ?
C2 C1 C6 C5 0.2(2) . . . . ?
P1 C1 C6 C5 178.58(14) . . . . ?
C2 C1 C6 C7 -179.26(16) . . . . ?
P1 C1 C6 C7 -0.9(2) . . . . ?
C5 C6 C7 C20 -94.2(2) . . . . ?
C1 C6 C7 C20 85.2(2) . . . . ?
C5 C6 C7 C8 80.8(2) . . . . ?
C1 C6 C7 C8 -99.8(2) . . . . ?
C20 C7 C8 C9 172.97(17) . . . . ?
C6 C7 C8 C9 -2.0(3) . . . . ?
C20 C7 C8 C13 -5.7(3) . . . . ?
C6 C7 C8 C13 179.32(16) . . . . ?
C7 C8 C9 C10 179.66(19) . . . . ?
C13 C8 C9 C10 -1.7(3) . . . . ?
C8 C9 C10 C11 0.0(3) . . . . ?
C9 C10 C11 C12 1.2(4) . . . . ?
C10 C11 C12 C13 -0.7(4) . . . . ?
C11 C12 C13 C14 179.6(2) . . . . ?
C11 C12 C13 C8 -1.0(3) . . . . ?
C7 C8 C13 C14 0.3(3) . . . . ?
C9 C8 C13 C14 -178.45(18) . . . . ?
C7 C8 C13 C12 -179.18(18) . . . . ?
C9 C8 C13 C12 2.1(3) . . . . ?
C12 C13 C14 C15 -177.57(19) . . . . ?
C8 C13 C14 C15 3.0(3) . . . . ?
C13 C14 C15 C16 178.31(19) . . . . ?
C13 C14 C15 C20 -0.8(3) . . . . ?
C14 C15 C16 C17 -174.5(2) . . . . ?
C20 C15 C16 C17 4.7(3) . . . . ?
C15 C16 C17 C18 0.5(3) . . . . ?
C16 C17 C18 C19 -3.9(3) . . . . ?
C17 C18 C19 C20 2.0(3) . . . . ?
C8 C7 C20 C19 -169.45(17) . . . . ?
C6 C7 C20 C19 5.5(3) . . . . ?
C8 C7 C20 C15 7.9(3) . . . . ?
C6 C7 C20 C15 -177.20(16) . . . . ?
C18 C19 C20 C7 -179.53(19) . . . . ?
C18 C19 C20 C15 3.1(3) . . . . ?
C14 C15 C20 C7 -4.6(3) . . . . ?
C16 C15 C20 C7 176.22(18) . . . . ?
C14 C15 C20 C19 172.82(18) . . . . ?
C16 C15 C20 C19 -6.4(3) . . . . ?
C26 C21 C22 C23 0.0(3) . . . . ?
P1 C21 C22 C23 -179.05(14) . . . . ?
C21 C22 C23 C24 -1.7(3) . . . . ?
C22 C23 C24 C25 1.7(3) . . . . ?
C23 C24 C25 C26 -0.1(3) . . . . ?
C24 C25 C26 C21 -1.6(4) . . . . ?
C22 C21 C26 C25 1.6(3) . . . . ?
P1 C21 C26 C25 -179.25(17) . . . . ?
C32 C27 C28 C29 2.1(3) . . . . ?
P1 C27 C28 C29 178.32(16) . . . . ?
C27 C28 C29 C30 0.4(3) . . . . ?
C28 C29 C30 C31 -1.9(4) . . . . ?
C29 C30 C31 C32 0.9(4) . . . . ?
C30 C31 C32 C27 1.5(4) . . . . ?
C28 C27 C32 C31 -3.0(3) . . . . ?
P1 C27 C32 C31 -179.39(18) . . . . ?
N1 C33 C34 C35 -0.7(3) . . . . ?
C33 C34 C35 C36 -1.1(3) . . . . ?
C34 C35 C36 C37 0.9(3) . . . . ?
C35 C36 C37 N1 1.0(3) . . . . ?
C35 C36 C37 C38 -178.85(18) . . . . ?
N1 C37 C38 N2 -1.3(2) . . . . ?
C36 C37 C38 N2 178.55(17) . . . . ?
N1 C37 C38 C39 177.59(17) . . . . ?
C36 C37 C38 C39 -2.6(3) . . . . ?
N2 C38 C39 C40 1.2(3) . . . . ?
C37 C38 C39 C40 -177.68(18) . . . . ?
C38 C39 C40 C41 -0.9(3) . . . . ?
C39 C40 C41 C42 0.2(3) . . . . ?
C40 C41 C42 N2 0.2(3) . . . . ?
C40 C41 C42 C43 178.35(18) . . . . ?
N2 C42 C43 N3 1.8(2) . . . . ?
C41 C42 C43 N3 -176.51(17) . . . . ?
N2 C42 C43 C44 -179.21(16) . . . . ?
C41 C42 C43 C44 2.5(3) . . . . ?
N3 C43 C44 C45 0.3(3) . . . . ?
C42 C43 C44 C45 -178.65(17) . . . . ?
C43 C44 C45 C46 -2.3(3) . . . . ?
C44 C45 C46 C47 1.6(3) . . . . ?
C45 C46 C47 N3 1.3(3) . . . . ?
C53 C48 C49 C50 0.2(3) . . . . ?
P2 C48 C49 C50 179.65(14) . . . . ?
C48 C49 C50 C51 -0.6(3) . . . . ?
C49 C50 C51 C52 0.5(3) . . . . ?
C50 C51 C52 C53 -0.1(3) . . . . ?
C51 C52 C53 C48 -0.3(3) . . . . ?
C51 C52 C53 C54 178.59(17) . . . . ?
C49 C48 C53 C52 0.3(2) . . . . ?
P2 C48 C53 C52 -179.17(13) . . . . ?
C49 C48 C53 C54 -178.56(16) . . . . ?
P2 C48 C53 C54 2.0(2) . . . . ?
C52 C53 C54 C67 95.4(2) . . . . ?
C48 C53 C54 C67 -85.8(2) . . . . ?
C52 C53 C54 C55 -78.3(2) . . . . ?
C48 C53 C54 C55 100.5(2) . . . . ?
C67 C54 C55 C56 -174.49(17) . . . . ?
C53 C54 C55 C56 -0.8(3) . . . . ?
C67 C54 C55 C60 4.8(3) . . . . ?
C53 C54 C55 C60 178.50(16) . . . . ?
C54 C55 C56 C57 178.96(18) . . . . ?
C60 C55 C56 C57 -0.3(3) . . . . ?
C55 C56 C57 C58 -0.6(3) . . . . ?
C56 C57 C58 C59 0.7(3) . . . . ?
C57 C58 C59 C60 0.1(3) . . . . ?
C58 C59 C60 C61 179.0(2) . . . . ?
C58 C59 C60 C55 -1.0(3) . . . . ?
C54 C55 C60 C61 1.7(3) . . . . ?
C56 C55 C60 C61 -178.94(18) . . . . ?
C54 C55 C60 C59 -178.21(17) . . . . ?
C56 C55 C60 C59 1.1(3) . . . . ?
C59 C60 C61 C62 176.12(19) . . . . ?
C55 C60 C61 C62 -3.8(3) . . . . ?
C60 C61 C62 C63 -179.09(19) . . . . ?
C60 C61 C62 C67 -0.6(3) . . . . ?
C61 C62 C63 C64 173.6(2) . . . . ?
C67 C62 C63 C64 -4.9(3) . . . . ?
C62 C63 C64 C65 -1.3(3) . . . . ?
C63 C64 C65 C66 4.7(3) . . . . ?
C64 C65 C66 C67 -1.8(3) . . . . ?
C55 C54 C67 C66 168.77(17) . . . . ?
C53 C54 C67 C66 -4.8(3) . . . . ?
C55 C54 C67 C62 -9.2(3) . . . . ?
C53 C54 C67 C62 177.24(16) . . . . ?
C65 C66 C67 C54 177.67(18) . . . . ?
C65 C66 C67 C62 -4.3(3) . . . . ?
C61 C62 C67 C54 7.1(3) . . . . ?
C63 C62 C67 C54 -174.35(17) . . . . ?
C61 C62 C67 C66 -170.97(18) . . . . ?
C63 C62 C67 C66 7.6(3) . . . . ?
C73 C68 C69 C70 0.7(3) . . . . ?
P2 C68 C69 C70 177.70(14) . . . . ?
C68 C69 C70 C71 0.8(3) . . . . ?
C69 C70 C71 C72 -1.0(3) . . . . ?
C70 C71 C72 C73 -0.3(3) . . . . ?
C71 C72 C73 C68 1.9(3) . . . . ?
C69 C68 C73 C72 -2.1(3) . . . . ?
P2 C68 C73 C72 -179.19(15) . . . . ?
C79 C74 C75 C76 -1.0(3) . . . . ?
P2 C74 C75 C76 -176.03(14) . . . . ?
C74 C75 C76 C77 0.2(3) . . . . ?
C75 C76 C77 C78 0.4(3) . . . . ?
C76 C77 C78 C79 -0.3(3) . . . . ?
C77 C78 C79 C74 -0.5(3) . . . . ?
C75 C74 C79 C78 1.1(3) . . . . ?
P2 C74 C79 C78 176.42(15) . . . . ?
N4 C80 C81 C82 1.5(3) . . . . ?
C80 C81 C82 C83 0.5(3) . . . . ?
C81 C82 C83 C84 -1.1(3) . . . . ?
C82 C83 C84 N4 -0.2(3) . . . . ?
C82 C83 C84 C85 -179.96(19) . . . . ?
N4 C84 C85 N5 4.5(2) . . . . ?
C83 C84 C85 N5 -175.69(18) . . . . ?
N4 C84 C85 C86 -173.62(19) . . . . ?
C83 C84 C85 C86 6.1(3) . . . . ?
N5 C85 C86 C87 -0.8(3) . . . . ?
C84 C85 C86 C87 177.3(2) . . . . ?
C85 C86 C87 C88 0.9(3) . . . . ?
C86 C87 C88 C89 -0.7(3) . . . . ?
C87 C88 C89 N5 0.2(3) . . . . ?
C87 C88 C89 C90 -177.20(19) . . . . ?
N5 C89 C90 N6 -4.8(2) . . . . ?
C88 C89 C90 N6 172.81(18) . . . . ?
N5 C89 C90 C91 176.14(17) . . . . ?
C88 C89 C90 C91 -6.3(3) . . . . ?
N6 C90 C91 C92 -1.0(3) . . . . ?
C89 C90 C91 C92 178.01(18) . . . . ?
C90 C91 C92 C93 2.6(3) . . . . ?
C91 C92 C93 C94 -1.3(3) . . . . ?
C92 C93 C94 N6 -1.7(3) . . . . ?
C34 C33 N1 C37 2.6(3) . . . . ?
C34 C33 N1 Pt1 -179.16(15) . . . . ?
C36 C37 N1 C33 -2.7(3) . . . . ?
C38 C37 N1 C33 177.14(16) . . . . ?
C36 C37 N1 Pt1 178.74(15) . . . . ?
C38 C37 N1 Pt1 -1.40(19) . . . . ?
C39 C38 N2 C42 -0.8(3) . . . . ?
C37 C38 N2 C42 178.21(16) . . . . ?
C39 C38 N2 Pt1 -175.37(13) . . . . ?
C37 C38 N2 Pt1 3.6(2) . . . . ?
C41 C42 N2 C38 0.1(3) . . . . ?
C43 C42 N2 C38 -178.31(16) . . . . ?
C41 C42 N2 Pt1 174.70(14) . . . . ?
C43 C42 N2 Pt1 -3.7(2) . . . . ?
C46 C47 N3 C43 -3.3(3) . . . . ?
C46 C47 N3 Pt1 177.50(14) . . . . ?
C44 C43 N3 C47 2.5(2) . . . . ?
C42 C43 N3 C47 -178.50(16) . . . . ?
C44 C43 N3 Pt1 -178.20(14) . . . . ?
C42 C43 N3 Pt1 0.83(19) . . . . ?
C81 C80 N4 C84 -2.8(3) . . . . ?
C81 C80 N4 Pt2 179.77(14) . . . . ?
C83 C84 N4 C80 2.1(3) . . . . ?
C85 C84 N4 C80 -178.12(16) . . . . ?
C83 C84 N4 Pt2 179.96(15) . . . . ?
C85 C84 N4 Pt2 -0.3(2) . . . . ?
C86 C85 N5 C89 0.4(3) . . . . ?
C84 C85 N5 C89 -177.95(16) . . . . ?
C86 C85 N5 Pt2 171.35(15) . . . . ?
C84 C85 N5 Pt2 -7.0(2) . . . . ?
C88 C89 N5 C85 -0.1(3) . . . . ?
C90 C89 N5 C85 177.68(16) . . . . ?
C88 C89 N5 Pt2 -171.15(14) . . . . ?
C90 C89 N5 Pt2 6.6(2) . . . . ?
C93 C94 N6 C90 3.3(3) . . . . ?
C93 C94 N6 Pt2 -178.90(13) . . . . ?
C91 C90 N6 C94 -1.9(3) . . . . ?
C89 C90 N6 C94 178.99(15) . . . . ?
C91 C90 N6 Pt2 179.96(14) . . . . ?
C89 C90 N6 Pt2 0.85(19) . . . . ?
C6 C1 P1 C27 -116.82(15) . . . . ?
C2 C1 P1 C27 61.60(15) . . . . ?
C6 C1 P1 C21 135.20(15) . . . . ?
C2 C1 P1 C21 -46.38(15) . . . . ?
C6 C1 P1 Pt1 9.33(17) . . . . ?
C2 C1 P1 Pt1 -172.25(11) . . . . ?
C28 C27 P1 C1 1.10(18) . . . . ?
C32 C27 P1 C1 177.37(15) . . . . ?
C28 C27 P1 C21 110.85(16) . . . . ?
C32 C27 P1 C21 -72.89(17) . . . . ?
C28 C27 P1 Pt1 -129.07(15) . . . . ?
C32 C27 P1 Pt1 47.19(17) . . . . ?
C26 C21 P1 C1 161.97(15) . . . . ?
C22 C21 P1 C1 -18.95(17) . . . . ?
C26 C21 P1 C27 52.13(17) . . . . ?
C22 C21 P1 C27 -128.79(15) . . . . ?
C26 C21 P1 Pt1 -68.04(16) . . . . ?
C22 C21 P1 Pt1 111.04(14) . . . . ?
C49 C48 P2 C74 -60.74(15) . . . . ?
C53 C48 P2 C74 118.71(14) . . . . ?
C49 C48 P2 C68 47.78(15) . . . . ?
C53 C48 P2 C68 -132.78(14) . . . . ?
C49 C48 P2 Pt2 173.40(11) . . . . ?
C53 C48 P2 Pt2 -7.15(16) . . . . ?
C75 C74 P2 C48 0.79(17) . . . . ?
C79 C74 P2 C48 -174.28(14) . . . . ?
C75 C74 P2 C68 -110.78(15) . . . . ?
C79 C74 P2 C68 74.14(15) . . . . ?
C75 C74 P2 Pt2 130.80(14) . . . . ?
C79 C74 P2 Pt2 -44.28(15) . . . . ?
C69 C68 P2 C48 14.39(17) . . . . ?
C73 C68 P2 C48 -168.63(14) . . . . ?
C69 C68 P2 C74 125.82(15) . . . . ?
C73 C68 P2 C74 -57.20(15) . . . . ?
C69 C68 P2 Pt2 -115.55(14) . . . . ?
C73 C68 P2 Pt2 61.43(15) . . . . ?
F3 C95 S1 O1 174.91(15) . . . . ?
F2 C95 S1 O1 -64.35(17) . . . . ?
F1 C95 S1 O1 55.38(18) . . . . ?
F3 C95 S1 O3 54.56(17) . . . . ?
F2 C95 S1 O3 175.31(15) . . . . ?
F1 C95 S1 O3 -64.97(17) . . . . ?
F3 C95 S1 O2 -65.05(17) . . . . ?
F2 C95 S1 O2 55.70(17) . . . . ?
F1 C95 S1 O2 175.42(15) . . . . ?
F4 C96 S2 O4 -55.1(2) . . . . ?
F6 C96 S2 O4 -175.6(2) . . . . ?
F5 C96 S2 O4 65.0(2) . . . . ?
F4 C96 S2 O6 -174.8(2) . . . . ?
F6 C96 S2 O6 64.7(2) . . . . ?
F5 C96 S2 O6 -54.7(2) . . . . ?
F4 C96 S2 O5 66.6(2) . . . . ?
F6 C96 S2 O5 -53.9(2) . . . . ?
F5 C96 S2 O5 -173.3(2) . . . . ?
F7 C97 S3 O9 -176.3(2) . . . . ?
F9 C97 S3 O9 -57.5(3) . . . . ?
F8 C97 S3 O9 63.2(3) . . . . ?
F7 C97 S3 O8 -56.5(3) . . . . ?
F9 C97 S3 O8 62.2(3) . . . . ?
F8 C97 S3 O8 -177.1(3) . . . . ?
F7 C97 S3 O7 64.9(3) . . . . ?
F9 C97 S3 O7 -176.4(2) . . . . ?
F8 C97 S3 O7 -55.7(3) . . . . ?
F10 C98 S4 O11 -62.40(16) . . . . ?
F12 C98 S4 O11 176.86(15) . . . . ?
F11 C98 S4 O11 57.17(18) . . . . ?
F10 C98 S4 O10 57.58(16) . . . . ?
F12 C98 S4 O10 -63.16(17) . . . . ?
F11 C98 S4 O10 177.15(16) . . . . ?
F10 C98 S4 O12 177.52(14) . . . . ?
F12 C98 S4 O12 56.78(17) . . . . ?
F11 C98 S4 O12 -62.91(17) . . . . ?
 
_refine_diff_density_max    1.314
_refine_diff_density_min   -0.877
_refine_diff_density_rms    0.092

_shelx_res_file
;
TITL shelx            P -1         R = 0.02 New:P-1
    shelx.res
    created by SHELXL-2018/3 at 20:20:10 on 17-Oct-2023
CELL  0.71073   9.1662  23.3810  23.8008   62.237   82.723   87.284
ZERR     2.00   0.0004   0.0011   0.0011    0.002    0.002    0.002
LATT   1
SFAC  C    H    F    N    O    P    PT   S
UNIT  200 142 24 14 24 4 4 8
MERG   2
OMIT    -2.00  66.00
OMIT     0  -2   1
OMIT     0   2   3
OMIT     1   0   0
FMAP   2
PLAN   20
SIZE     0.144   0.253   0.648
ACTA
BOND   $H
CONF
L.S.   5
TEMP  -123.00
WGHT    0.019400    4.091200
FVAR       0.04135
C1    1    0.400517   -0.113372    0.674245    11.00000    0.01535    0.01759 =
         0.01596   -0.00870   -0.00177   -0.00095
C2    1    0.413827   -0.121193    0.618669    11.00000    0.02065    0.02838 =
         0.01967   -0.01453   -0.00047   -0.00366
AFIX  43
H03B  2    0.483003   -0.095237    0.583380    11.00000   -1.20000
AFIX   0
C3    1    0.328727   -0.165674    0.614312    11.00000    0.02528    0.03198 =
         0.02538   -0.01959   -0.00301   -0.00395
AFIX  43
H03E  2    0.338904   -0.169961    0.576233    11.00000   -1.20000
AFIX   0
C4    1    0.228228   -0.204138    0.665680    11.00000    0.02483    0.02665 =
         0.03276   -0.01849   -0.00451   -0.00498
AFIX  43
H03F  2    0.169288   -0.234885    0.662933    11.00000   -1.20000
AFIX   0
C5    1    0.214030   -0.197597    0.721006    11.00000    0.02272    0.02075 =
         0.02581   -0.01004   -0.00045   -0.00601
AFIX  43
H02L  2    0.145539   -0.224411    0.756147    11.00000   -1.20000
AFIX   0
C6    1    0.298331   -0.152365    0.726308    11.00000    0.01778    0.01621 =
         0.01712   -0.00789   -0.00311    0.00036
C7    1    0.272659   -0.148157    0.787621    11.00000    0.01860    0.01903 =
         0.01615   -0.00689   -0.00050   -0.00405
C8    1    0.339119   -0.193515    0.840989    11.00000    0.01994    0.02337 =
         0.01750   -0.00382   -0.00219   -0.00687
C9    1    0.426595   -0.244762    0.839565    11.00000    0.02241    0.02566 =
         0.03015   -0.00589   -0.00621   -0.00071
AFIX  43
H03D  2    0.441101   -0.249199    0.801556    11.00000   -1.20000
AFIX   0
C10   1    0.490030   -0.287660    0.891870    11.00000    0.02841    0.03018 =
         0.04172   -0.00159   -0.01296   -0.00215
AFIX  43
H03L  2    0.548147   -0.321538    0.889852    11.00000   -1.20000
AFIX   0
C11   1    0.470246   -0.282258    0.949015    11.00000    0.03843    0.04346 =
         0.03102    0.00406   -0.01742   -0.00904
AFIX  43
H03P  2    0.516484   -0.311970    0.984892    11.00000   -1.20000
AFIX   0
C12   1    0.385743   -0.234953    0.952817    11.00000    0.03740    0.05266 =
         0.01837   -0.00314   -0.00761   -0.01633
AFIX  43
H03N  2    0.372632   -0.232211    0.991725    11.00000   -1.20000
AFIX   0
C13   1    0.315426   -0.188816    0.899534    11.00000    0.02550    0.03569 =
         0.01666   -0.00543   -0.00186   -0.01226
C14   1    0.227888   -0.140389    0.902869    11.00000    0.03020    0.04490 =
         0.01822   -0.01647    0.00427   -0.01482
AFIX  43
H025  2    0.216712   -0.136409    0.941123    11.00000   -1.20000
AFIX   0
C15   1    0.155723   -0.097313    0.851519    11.00000    0.02395    0.03322 =
         0.02433   -0.01835    0.00549   -0.00956
C16   1    0.062464   -0.048493    0.855306    11.00000    0.03252    0.04019 =
         0.03751   -0.02875    0.01205   -0.01181
AFIX  43
H02T  2    0.055333   -0.042457    0.892361    11.00000   -1.20000
AFIX   0
C17   1   -0.016365   -0.010465    0.806819    11.00000    0.03125    0.03097 =
         0.04890   -0.02613    0.00971   -0.00399
AFIX  43
H02S  2   -0.077489    0.022094    0.810049    11.00000   -1.20000
AFIX   0
C18   1   -0.008018   -0.019059    0.751239    11.00000    0.02697    0.02584 =
         0.04089   -0.01638   -0.00190    0.00203
AFIX  43
H023  2   -0.068210    0.005991    0.718692    11.00000   -1.20000
AFIX   0
C19   1    0.086139   -0.063187    0.744150    11.00000    0.02392    0.02207 =
         0.02602   -0.01232   -0.00205   -0.00004
AFIX  43
H01Q  2    0.092883   -0.067484    0.706135    11.00000   -1.20000
AFIX   0
C20   1    0.174294   -0.102808    0.793438    11.00000    0.02020    0.02255 =
         0.01913   -0.01040    0.00116   -0.00477
C21   1    0.699328   -0.062706    0.639078    11.00000    0.01534    0.01968 =
         0.01481   -0.00728   -0.00183    0.00137
C22   1    0.742104   -0.120213    0.637612    11.00000    0.02184    0.02524 =
         0.02698   -0.01452   -0.00434    0.00330
AFIX  43
H02I  2    0.673886   -0.155213    0.653899    11.00000   -1.20000
AFIX   0
C23   1    0.883871   -0.126596    0.612476    11.00000    0.02629    0.03979 =
         0.03095   -0.02297   -0.00912    0.01295
AFIX  43
H036  2    0.912686   -0.166292    0.612765    11.00000   -1.20000
AFIX   0
C24   1    0.982619   -0.075626    0.587176    11.00000    0.01896    0.04499 =
         0.02833   -0.01442   -0.00172    0.00811
AFIX  43
H03A  2    1.078491   -0.079651    0.568974    11.00000   -1.20000
AFIX   0
C25   1    0.941447   -0.018889    0.588454    11.00000    0.01932    0.03404 =
         0.04166   -0.01025    0.00335   -0.00176
AFIX  43
H035  2    1.009543    0.016259    0.571046    11.00000   -1.20000
AFIX   0
C26   1    0.802198   -0.012303    0.614748    11.00000    0.01845    0.02323 =
         0.03787   -0.01056    0.00150   -0.00129
AFIX  43
H037  2    0.776457    0.026845    0.616243    11.00000   -1.20000
AFIX   0
C27   1    0.458779    0.024648    0.608343    11.00000    0.01822    0.01927 =
         0.01396   -0.00375    0.00020    0.00258
C28   1    0.346659    0.027122    0.572884    11.00000    0.02512    0.03090 =
         0.01740   -0.00792   -0.00494    0.00591
AFIX  43
H02N  2    0.298830   -0.011603    0.581002    11.00000   -1.20000
AFIX   0
C29   1    0.304576    0.086325    0.525525    11.00000    0.03476    0.04867 =
         0.02014   -0.00270   -0.00701    0.01529
AFIX  43
H03M  2    0.227666    0.087803    0.501632    11.00000   -1.20000
AFIX   0
C30   1    0.373535    0.142539    0.513163    11.00000    0.04032    0.03578 =
         0.03092    0.01048    0.00730    0.01582
AFIX  43
H03R  2    0.346466    0.182653    0.479978    11.00000   -1.20000
AFIX   0
C31   1    0.482132    0.140537    0.549076    11.00000    0.03444    0.01835 =
         0.05157    0.00202    0.00786    0.00271
AFIX  43
H03Q  2    0.528713    0.179560    0.540854    11.00000   -1.20000
AFIX   0
C32   1    0.524406    0.082115    0.597202    11.00000    0.02401    0.01743 =
         0.03944   -0.00639    0.00050    0.00013
AFIX  43
H02F  2    0.597724    0.081373    0.622386    11.00000   -1.20000
AFIX   0
C33   1    0.288490    0.061412    0.709227    11.00000    0.01776    0.02446 =
         0.01922   -0.01130   -0.00582    0.00698
AFIX  43
H01Y  2    0.282285    0.047012    0.678282    11.00000   -1.20000
AFIX   0
C34   1    0.201381    0.112630    0.706915    11.00000    0.02288    0.02459 =
         0.02594   -0.01092   -0.00774    0.00980
AFIX  43
H01F  2    0.138037    0.132846    0.674533    11.00000   -1.20000
AFIX   0
C35   1    0.207004    0.133917    0.751402    11.00000    0.02488    0.02111 =
         0.02912   -0.01244   -0.00572    0.00942
AFIX  43
H02J  2    0.149427    0.169335    0.749986    11.00000   -1.20000
AFIX   0
C36   1    0.299154    0.102315    0.798619    11.00000    0.02525    0.02091 =
         0.02567   -0.01438   -0.00558    0.00592
AFIX  43
H01S  2    0.304186    0.115593    0.830467    11.00000   -1.20000
AFIX   0
C37   1    0.383181    0.051698    0.799146    11.00000    0.01829    0.01692 =
         0.01750   -0.00905   -0.00269    0.00201
C38   1    0.480215    0.015723    0.848145    11.00000    0.01671    0.01868 =
         0.01699   -0.01006   -0.00199    0.00147
C39   1    0.506526    0.027684    0.898223    11.00000    0.02323    0.02683 =
         0.02083   -0.01642   -0.00332    0.00352
AFIX  43
H02C  2    0.456902    0.061223    0.904510    11.00000   -1.20000
AFIX   0
C40   1    0.607386   -0.010861    0.938636    11.00000    0.02366    0.03312 =
         0.02061   -0.01727   -0.00458    0.00259
AFIX  43
H038  2    0.627902   -0.003095    0.972651    11.00000   -1.20000
AFIX   0
C41   1    0.678752   -0.060537    0.930205    11.00000    0.02040    0.02993 =
         0.01881   -0.01304   -0.00589    0.00437
AFIX  43
H02A  2    0.747359   -0.086877    0.958045    11.00000   -1.20000
AFIX   0
C42   1    0.647155   -0.070601    0.880131    11.00000    0.01702    0.01912 =
         0.01545   -0.00816   -0.00371    0.00210
C43   1    0.712463   -0.118899    0.862064    11.00000    0.01620    0.01576 =
         0.01716   -0.00629   -0.00253    0.00108
C44   1    0.813702   -0.163170    0.896410    11.00000    0.02009    0.01914 =
         0.02022   -0.00623   -0.00643    0.00326
AFIX  43
H019  2    0.841800   -0.163651    0.933699    11.00000   -1.20000
AFIX   0
C45   1    0.873692   -0.206706    0.876080    11.00000    0.02183    0.01799 =
         0.02899   -0.00648   -0.00703    0.00470
AFIX  43
H028  2    0.946038   -0.236404    0.898142    11.00000   -1.20000
AFIX   0
C46   1    0.826285   -0.206099    0.823115    11.00000    0.02469    0.01732 =
         0.02775   -0.00990   -0.00435    0.00571
AFIX  43
H02H  2    0.864023   -0.236250    0.808834    11.00000   -1.20000
AFIX   0
C47   1    0.723069   -0.161183    0.790732    11.00000    0.02266    0.01529 =
         0.02125   -0.00863   -0.00330    0.00320
AFIX  43
H026  2    0.689879   -0.161934    0.754850    11.00000   -1.20000
AFIX   0
C48   1    0.590745    0.591281    0.347054    11.00000    0.01610    0.01501 =
         0.01571   -0.00867   -0.00281    0.00082
C49   1    0.575181    0.590244    0.407116    11.00000    0.01910    0.02151 =
         0.01694   -0.01131   -0.00163    0.00022
AFIX  43
H01Z  2    0.508961    0.559953    0.440867    11.00000   -1.20000
AFIX   0
C50   1    0.654093    0.632327    0.418199    11.00000    0.02415    0.02800 =
         0.02440   -0.01900   -0.00386    0.00107
AFIX  43
H030  2    0.641368    0.631123    0.458976    11.00000   -1.20000
AFIX   0
C51   1    0.751823    0.676222    0.369239    11.00000    0.02556    0.02486 =
         0.03255   -0.01958   -0.00419   -0.00343
AFIX  43
H033  2    0.807064    0.705057    0.376448    11.00000   -1.20000
AFIX   0
C52   1    0.768771    0.677963    0.309849    11.00000    0.02343    0.02097 =
         0.02651   -0.01218   -0.00029   -0.00579
AFIX  43
H02U  2    0.836002    0.708287    0.276673    11.00000   -1.20000
AFIX   0
C53   1    0.689526    0.636249    0.297328    11.00000    0.01769    0.01499 =
         0.01771   -0.00722   -0.00173    0.00020
C54   1    0.714827    0.643863    0.230765    11.00000    0.01864    0.01830 =
         0.01586   -0.00610    0.00042   -0.00532
C55   1    0.645371    0.695060    0.182334    11.00000    0.01837    0.02103 =
         0.02031   -0.00475   -0.00131   -0.00656
C56   1    0.551041    0.739069    0.194598    11.00000    0.02158    0.02353 =
         0.02738   -0.00757   -0.00340   -0.00250
AFIX  43
H02V  2    0.532013    0.733873    0.236901    11.00000   -1.20000
AFIX   0
C57   1    0.487249    0.788811    0.146341    11.00000    0.02419    0.02536 =
         0.03868   -0.00507   -0.00675   -0.00122
AFIX  43
H03G  2    0.423836    0.817505    0.155491    11.00000   -1.20000
AFIX   0
C58   1    0.515175    0.797676    0.083129    11.00000    0.02984    0.03407 =
         0.03352    0.00203   -0.01189   -0.00337
AFIX  43
H03J  2    0.471199    0.832621    0.049925    11.00000   -1.20000
AFIX   0
C59   1    0.604098    0.756846    0.069297    11.00000    0.02813    0.04069 =
         0.02091   -0.00181   -0.00551   -0.00844
AFIX  43
H03K  2    0.621698    0.763707    0.026396    11.00000   -1.20000
AFIX   0
C60   1    0.672043    0.703588    0.118026    11.00000    0.02328    0.03003 =
         0.01785   -0.00463   -0.00260   -0.00941
C61   1    0.761893    0.660633    0.104825    11.00000    0.02854    0.03795 =
         0.01630   -0.01048    0.00057   -0.01082
AFIX  43
H024  2    0.774114    0.665036    0.062752    11.00000   -1.20000
AFIX   0
C62   1    0.834454    0.611217    0.152059    11.00000    0.02282    0.03179 =
         0.01972   -0.01388    0.00380   -0.00938
C63   1    0.928604    0.567334    0.139130    11.00000    0.03136    0.03834 =
         0.02802   -0.02235    0.01016   -0.01090
AFIX  43
H02B  2    0.935169    0.568716    0.098359    11.00000   -1.20000
AFIX   0
C64   1    1.008811    0.523719    0.184044    11.00000    0.02899    0.03183 =
         0.04030   -0.02416    0.01038   -0.00577
AFIX  43
H022  2    1.069374    0.494324    0.174809    11.00000   -1.20000
AFIX   0
C65   1    1.002813    0.521705    0.245021    11.00000    0.02671    0.02403 =
         0.03342   -0.01443    0.00045    0.00100
AFIX  43
H016  2    1.064831    0.493253    0.275131    11.00000   -1.20000
AFIX   0
C66   1    0.908263    0.560518    0.260305    11.00000    0.02435    0.02228 =
         0.02235   -0.01074   -0.00106    0.00030
AFIX  43
H01A  2    0.903191    0.557863    0.301569    11.00000   -1.20000
AFIX   0
C67   1    0.817113    0.604903    0.215545    11.00000    0.02037    0.02047 =
         0.01756   -0.00926    0.00088   -0.00499
C68   1    0.293339    0.537562    0.373202    11.00000    0.01464    0.01878 =
         0.01392   -0.00715   -0.00110    0.00050
C69   1    0.243783    0.587464    0.386656    11.00000    0.01704    0.02244 =
         0.02469   -0.01245   -0.00247    0.00113
AFIX  43
H01P  2    0.310016    0.620865    0.379518    11.00000   -1.20000
AFIX   0
C70   1    0.097897    0.588787    0.410493    11.00000    0.01995    0.03053 =
         0.02920   -0.01822   -0.00347    0.00513
AFIX  43
H02X  2    0.064798    0.623396    0.419034    11.00000   -1.20000
AFIX   0
C71   1    0.000675    0.540196    0.421862    11.00000    0.01561    0.03424 =
         0.02442   -0.01290   -0.00071    0.00166
AFIX  43
H02K  2   -0.098563    0.540942    0.438808    11.00000   -1.20000
AFIX   0
C72   1    0.048692    0.490471    0.408426    11.00000    0.01662    0.02820 =
         0.03411   -0.01284   -0.00023   -0.00440
AFIX  43
H02Q  2   -0.017741    0.456841    0.416373    11.00000   -1.20000
AFIX   0
C73   1    0.193051    0.489391    0.383451    11.00000    0.01817    0.02317 =
         0.03047   -0.01422   -0.00123   -0.00090
AFIX  43
H01W  2    0.224274    0.455692    0.373192    11.00000   -1.20000
AFIX   0
C74   1    0.538019    0.452959    0.396440    11.00000    0.01548    0.01561 =
         0.01509   -0.00588   -0.00155    0.00024
C75   1    0.644119    0.443600    0.437027    11.00000    0.01796    0.01849 =
         0.01680   -0.00798   -0.00349    0.00073
AFIX  43
H01H  2    0.685923    0.479791    0.437446    11.00000   -1.20000
AFIX   0
C76   1    0.688976    0.381443    0.476913    11.00000    0.02422    0.02231 =
         0.02084   -0.00713   -0.00865    0.00285
AFIX  43
H02R  2    0.761011    0.375469    0.504508    11.00000   -1.20000
AFIX   0
C77   1    0.629311    0.328308    0.476622    11.00000    0.02858    0.01775 =
         0.02764   -0.00510   -0.00759    0.00277
AFIX  43
H039  2    0.659844    0.286002    0.504152    11.00000   -1.20000
AFIX   0
C78   1    0.524686    0.336969    0.435991    11.00000    0.02700    0.01630 =
         0.03014   -0.00803   -0.00751   -0.00155
AFIX  43
H02Z  2    0.483959    0.300567    0.435586    11.00000   -1.20000
AFIX   0
C79   1    0.479607    0.398787    0.395976    11.00000    0.02051    0.01880 =
         0.02237   -0.00879   -0.00622   -0.00007
AFIX  43
H00T  2    0.408605    0.404469    0.368039    11.00000   -1.20000
AFIX   0
C80   1    0.726504    0.438019    0.287480    11.00000    0.01758    0.02105 =
         0.01872   -0.01024   -0.00394    0.00391
AFIX  43
H00Z  2    0.729053    0.448458    0.321439    11.00000   -1.20000
AFIX   0
C81   1    0.820291    0.390794    0.284593    11.00000    0.02180    0.02430 =
         0.02389   -0.01060   -0.00639    0.00813
AFIX  43
H00Y  2    0.883659    0.368809    0.316655    11.00000   -1.20000
AFIX   0
C82   1    0.820670    0.376111    0.234897    11.00000    0.02432    0.02234 =
         0.02869   -0.01365   -0.00421    0.00789
AFIX  43
H034  2    0.883550    0.343733    0.232289    11.00000   -1.20000
AFIX   0
C83   1    0.727409    0.409523    0.188671    11.00000    0.02504    0.02601 =
         0.02575   -0.01753   -0.00469    0.00680
AFIX  43
H02O  2    0.726974    0.400733    0.153538    11.00000   -1.20000
AFIX   0
C84   1    0.635250    0.455621    0.194048    11.00000    0.02038    0.01982 =
         0.01811   -0.01108   -0.00335    0.00504
C85   1    0.534296    0.492572    0.147299    11.00000    0.02131    0.02172 =
         0.01679   -0.01093   -0.00336    0.00376
C86   1    0.505670    0.483941    0.095802    11.00000    0.03104    0.03370 =
         0.02019   -0.01820   -0.00717    0.00982
AFIX  43
H031  2    0.556617    0.452444    0.086502    11.00000   -1.20000
AFIX   0
C87   1    0.400249    0.522732    0.058201    11.00000    0.03221    0.03920 =
         0.02034   -0.01908   -0.00827    0.00828
AFIX  43
H032  2    0.378036    0.517142    0.023130    11.00000   -1.20000
AFIX   0
C88   1    0.326951    0.569474    0.071056    11.00000    0.02546    0.03114 =
         0.01682   -0.01184   -0.00741    0.00580
AFIX  43
H02W  2    0.255811    0.596157    0.044998    11.00000   -1.20000
AFIX   0
C89   1    0.360334    0.576154    0.122885    11.00000    0.01746    0.02014 =
         0.01468   -0.00718   -0.00292    0.00236
C90   1    0.292178    0.620072    0.146321    11.00000    0.01778    0.01787 =
         0.01625   -0.00681   -0.00448    0.00168
C91   1    0.191293    0.666050    0.114283    11.00000    0.02129    0.02004 =
         0.02195   -0.00656   -0.00751    0.00256
AFIX  43
H01K  2    0.165940    0.671025    0.074778    11.00000   -1.20000
AFIX   0
C92   1    0.127349    0.704845    0.140126    11.00000    0.02245    0.01797 =
         0.03085   -0.00835   -0.00957    0.00504
AFIX  43
H02E  2    0.054891    0.735434    0.119641    11.00000   -1.20000
AFIX   0
C93   1    0.171127    0.698070    0.196072    11.00000    0.02187    0.01728 =
         0.02885   -0.01156   -0.00452    0.00468
AFIX  43
H01O  2    0.130379    0.724714    0.214238    11.00000   -1.20000
AFIX   0
C94   1    0.275377    0.652030    0.226011    11.00000    0.01979    0.01565 =
         0.02066   -0.00895   -0.00333    0.00164
AFIX  43
H029  2    0.306590    0.648717    0.263976    11.00000   -1.20000
AFIX   0
C95   1    1.074718   -0.095520    1.065783    11.00000    0.02507    0.02560 =
         0.03625   -0.01665   -0.00765    0.00252
C96   1    0.730414    0.154497    0.697906    11.00000    0.04258    0.03006 =
         0.05226   -0.01947    0.00084   -0.00647
C97   1    0.286655    0.329010    0.258795    11.00000    0.06884    0.03762 =
         0.04298   -0.00761    0.00461    0.00108
C98   1    0.084618    0.408076    0.053371    11.00000    0.02774    0.02348 =
         0.03191   -0.01018   -0.00717    0.00211
C99   1    1.034938    0.250966    0.506690    11.00000    0.07137    0.08552 =
         0.07313   -0.04674    0.02566   -0.00821
AFIX 137
H03C  2    0.993088    0.291366    0.476404    11.00000   -1.50000
H03H  2    1.138912    0.249049    0.491857    11.00000   -1.50000
H03I  2    1.026243    0.249269    0.548906    11.00000   -1.50000
AFIX   0
C100  1    0.955841    0.196505    0.510987    11.00000    0.07189    0.06599 =
         0.06064   -0.03440    0.01895    0.00330
F1    3    1.186665   -0.136242    1.083232    11.00000    0.02396    0.04159 =
         0.07268   -0.02333   -0.01702    0.00945
F2    3    1.061572   -0.065665    1.101975    11.00000    0.04727    0.05530 =
         0.06385   -0.04579   -0.01231   -0.00436
F3    3    1.112684   -0.051412    1.005968    11.00000    0.04211    0.03174 =
         0.04413   -0.00835    0.00361   -0.00945
F4    3    0.731543    0.118958    0.760371    11.00000    0.10759    0.03951 =
         0.05052    0.00615    0.01365   -0.01568
F5    3    0.591371    0.156795    0.685998    11.00000    0.04300    0.07575 =
         0.13175   -0.05822   -0.00569   -0.02220
F6    3    0.804601    0.122215    0.670064    11.00000    0.08258    0.04027 =
         0.09161   -0.04353    0.00077    0.00352
F7    3    0.420584    0.350756    0.247661    11.00000    0.08168    0.09279 =
         0.16515   -0.03669    0.06966   -0.04303
F8    3    0.213348    0.372390    0.212388    11.00000    0.17155    0.08871 =
         0.04017   -0.00594   -0.01846    0.05052
F9    3    0.295630    0.275182    0.252888    11.00000    0.14690    0.07043 =
         0.06022   -0.04478    0.00477    0.02083
F10   3    0.075598    0.438450    0.088966    11.00000    0.05373    0.04281 =
         0.04435   -0.02580   -0.01613   -0.00718
F11   3    0.200008    0.369021    0.068059    11.00000    0.02547    0.04237 =
         0.07692   -0.01777   -0.01491    0.00880
F12   3    0.113146    0.452240   -0.007448    11.00000    0.04924    0.02975 =
         0.03335   -0.00840    0.00422   -0.00930
N1    4    0.380942    0.031553    0.753469    11.00000    0.01612    0.01674 =
         0.01669   -0.00891   -0.00288    0.00312
N2    4    0.549959   -0.032620    0.841181    11.00000    0.01543    0.01746 =
         0.01601   -0.00912   -0.00320    0.00223
N3    4    0.668399   -0.116779    0.808136    11.00000    0.01508    0.01484 =
         0.01557   -0.00615   -0.00236    0.00117
N4    4    0.632306    0.469565    0.244260    11.00000    0.01631    0.01807 =
         0.01579   -0.00909   -0.00293    0.00380
N5    4    0.462049    0.537798    0.158801    11.00000    0.01786    0.01626 =
         0.01393   -0.00678   -0.00436    0.00266
N6    4    0.333377    0.612097    0.203009    11.00000    0.01589    0.01422 =
         0.01498   -0.00642   -0.00259    0.00121
N7    4    0.893264    0.153721    0.514407    11.00000    0.12796    0.08417 =
         0.10260   -0.05410    0.03386   -0.02004
O1    5    0.892680   -0.187119    1.140416    11.00000    0.03256    0.02329 =
         0.02240   -0.00709   -0.00234    0.00510
O2    5    0.794995   -0.089053    1.058972    11.00000    0.02476    0.02644 =
         0.02766   -0.01305   -0.00936    0.01012
O3    5    0.938720   -0.162245    1.028110    11.00000    0.03220    0.03455 =
         0.03030   -0.02342   -0.00437    0.00397
O4    5    0.719920    0.258025    0.707918    11.00000    0.06992    0.04600 =
         0.05093   -0.03571    0.01196   -0.00465
O5    5    0.956678    0.222238    0.679227    11.00000    0.02902    0.04269 =
         0.09693   -0.01204   -0.02608   -0.00085
O6    5    0.782378    0.265992    0.603730    11.00000    0.07654    0.04030 =
         0.02444   -0.00727   -0.01249    0.01473
O7    5    0.190239    0.376776    0.332963    11.00000    0.06736    0.05268 =
         0.08852   -0.05487   -0.04174    0.02481
O8    5    0.295707    0.269635    0.378908    11.00000    0.05927    0.06410 =
         0.04667   -0.02689   -0.03488    0.03230
O9    5    0.061432    0.286896    0.339062    11.00000    0.02643    0.03712 =
         0.09399   -0.01837   -0.01629    0.00323
O10   5   -0.197474    0.409683    0.052747    11.00000    0.02781    0.02552 =
         0.02712   -0.01463   -0.01107    0.01108
O11   5   -0.087086    0.315638    0.134133    11.00000    0.03495    0.02274 =
         0.01807   -0.00546   -0.00417    0.00551
O12   5   -0.055006    0.335394    0.023129    11.00000    0.03794    0.02515 =
         0.02362   -0.01515   -0.00600    0.00662
P1    6    0.515700   -0.051100    0.672478    11.00000    0.01347    0.01420 =
         0.01316   -0.00655   -0.00216    0.00004
P2    6    0.481477    0.533122    0.339001    11.00000    0.01334    0.01409 =
         0.01261   -0.00660   -0.00175    0.00043
PT1   7    0.522001   -0.044254    0.765519    11.00000    0.01266    0.01276 =
         0.01345   -0.00666   -0.00230    0.00105
PT2   7    0.484245    0.540422    0.239591    11.00000    0.01264    0.01357 =
         0.01261   -0.00680   -0.00225    0.00157
S1    8    0.905392   -0.138659    1.074476    11.00000    0.01972    0.01885 =
         0.02005   -0.01064   -0.00485    0.00388
S2    8    0.806068    0.234587    0.669273    11.00000    0.02315    0.02031 =
         0.02305   -0.00724   -0.00558    0.00106
S3    8    0.199028    0.313707    0.336618    11.00000    0.02799    0.03094 =
         0.03340   -0.01715   -0.01450    0.00844
S4    8   -0.083459    0.361866    0.067445    11.00000    0.02333    0.01711 =
         0.01677   -0.00814   -0.00562    0.00499
HKLF    4


REM  shelx            P -1         R = 0.02 New:P-1
REM wR2 = 0.0541, GooF = S = 1.026, Restrained GooF = 1.026 for all data
REM R1 = 0.0229 for 27609 Fo > 4sig(Fo) and 0.0341 for all 33703 data
REM 1253 parameters refined using 0 restraints

END

WGHT      0.0194      4.0912

REM Highest difference peak  1.314,  deepest hole -0.877,  1-sigma level  0.092
Q1    1   0.4573  0.5112  0.2699  11.00000  0.05    1.31
Q2    1   0.4914 -0.0721  0.7955  11.00000  0.05    1.19
Q3    1   0.4878  0.5694  0.2122  11.00000  0.05    1.16
Q4    1   0.4832  0.5695  0.2428  11.00000  0.05    1.14
Q5    1   0.4911  0.5093  0.2361  11.00000  0.05    1.13
Q6    1   0.5224 -0.0184  0.7383  11.00000  0.05    1.11
Q7    1   0.5255 -0.0774  0.7701  11.00000  0.05    1.03
Q8    1   0.4706  0.3364  0.2919  11.00000  0.05    1.02
Q9    1   0.5828 -0.0388  0.7789  11.00000  0.05    0.96
Q10   1   0.5106 -0.0196  0.7741  11.00000  0.05    0.95
Q11   1   0.3122  0.3778  0.2222  11.00000  0.05    0.94
Q12   1   0.4291  0.5396  0.2200  11.00000  0.05    0.82
Q13   1   0.0877  0.2899  0.3056  11.00000  0.05    0.81
Q14   1   0.5430  0.5466  0.2516  11.00000  0.05    0.81
Q15   1   0.3541  0.3230  0.2782  11.00000  0.05    0.80
Q16   1   0.3922  0.2711  0.2717  11.00000  0.05    0.73
Q17   1   0.3829  0.5420  0.2534  11.00000  0.05    0.69
Q18   1   0.8065  0.1904  0.6601  11.00000  0.05    0.65
Q19   1   0.6010 -0.0480  0.7565  11.00000  0.05    0.63
Q20   1   0.4250 -0.0423  0.7747  11.00000  0.05    0.60
;
_shelx_res_checksum   17661

_shelx_hkl_file
;
  -1   0   0  126.66    2.95
  -1   0   0  125.35    3.28
  -2   0   0   71.33    1.64
  -2   0   0   71.89    1.84
   2   0   0   69.33    1.68
   2   0   0   67.93    1.84
  -3   0   0  164.81    4.23
  -3   0   0  165.96    3.82
  -3   0   0  160.10    3.82
   3   0   0  165.48    3.79
   3   0   0  162.67    3.87
   3   0   0  160.49    4.23
  -4   0   0  132.85    3.15
  -4   0   0  136.55    3.15
   4   0   0  133.83    3.22
   4   0   0  136.38    3.15
   4   0   0  133.91    3.52
   5   0   0  103.90    2.46
   5   0   0  104.17    2.52
   5   0   0  104.64    2.77
   6   0   0   53.23    1.33
   6   0   0   54.61    1.51
   6   0   0   54.05    1.46
   6   0   0   55.00    1.37
   7   0   0   83.43    2.01
   7   0   0   81.31    2.26
   7   0   0   82.87    2.19
   7   0   0   83.27    2.06
   8   0   0    3.43    0.21
   8   0   0    3.94    0.27
   8   0   0    3.84    0.23
   8   0   0    4.09    0.27
   9   0   0   14.03    0.50
   9   0   0   14.25    0.48
   9   0   0   15.39    0.56
  10   0   0   22.15    0.68
  10   0   0   22.68    0.71
  10   0   0   22.61    0.78
  11   0   0    0.08    0.16
  11   0   0   -0.08    0.14
  11   0   0   -0.01    0.19
  11   0   0    0.19    0.06
  12   0   0    0.65    0.24
  12   0   0    0.54    0.20
  13   0   0    0.07    0.26
  14   0   0    0.32    0.31
  15   0   0    0.90    0.36
  16   0   0    0.27    0.34
  17   0   0    1.35    0.42
  17  -1   0   -0.15    0.38
  16  -1   0    0.14    0.35
  15  -1   0    0.09    0.32
  14  -1   0    0.33    0.29
  13  -1   0    0.45    0.23
  13  -1   0    0.79    0.29
  12  -1   0    1.11    0.27
  12  -1   0    1.10    0.22
  11  -1   0    0.35    0.20
  11  -1   0    0.17    0.16
  11  -1   0    0.21    0.18
  10  -1   0   -0.03    0.18
  10  -1   0    0.08    0.14
  10  -1   0    0.19    0.14
   9  -1   0    0.60    0.13
   9  -1   0    0.63    0.17
   9  -1   0    0.66    0.14
   8  -1   0    1.64    0.17
   8  -1   0    1.45    0.19
   8  -1   0    1.50    0.15
   8  -1   0    1.51    0.18
   7  -1   0    0.78    0.11
   7  -1   0    0.62    0.13
   7  -1   0    0.82    0.12
   7  -1   0    0.80    0.14
   6  -1   0    2.45    0.15
   6  -1   0    2.18    0.17
   6  -1   0    2.77    0.21
   6  -1   0    2.52    0.17
   5  -1   0   -0.01    0.06
   5  -1   0    0.06    0.06
   5  -1   0   -0.09    0.07
  -5   1   0    0.02    0.02
   4  -1   0    0.07    0.05
   4  -1   0    0.02    0.07
   4  -1   0    0.06    0.05
  -4   1   0    0.05    0.02
   3  -1   0    0.36    0.05
   3  -1   0    0.29    0.05
   3  -1   0    0.38    0.06
  -3   1   0    0.38    0.06
   2  -1   0    0.04    0.03
   2  -1   0    0.08    0.03
   2  -1   0    0.08    0.04
  -2   1   0    0.09    0.01
  -2   1   0    0.03    0.04
  -1   1   0   -0.09    0.02
  -1   1   0   -0.14    0.02
  -1  -1   0   -0.63    0.01
  -2  -1   0    0.40    0.04
  -2  -1   0    0.46    0.06
  -2  -1   0    0.56    0.03
   2   1   0    0.47    0.06
   2   1   0    0.41    0.04
   2   1   0    0.42    0.04
  -3  -1   0    0.88    0.09
  -3  -1   0    0.83    0.04
   3   1   0    0.90    0.07
   3   1   0    0.90    0.09
   3   1   0    0.78    0.07
  -4  -1   0    0.84    0.05
   4   1   0    0.79    0.08
   4   1   0    0.65    0.08
   4   1   0    0.56    0.09
  -5  -1   0    0.01    0.03
   5   1   0    0.11    0.08
   5   1   0    0.02    0.06
   5   1   0    0.09    0.07
  -6  -1   0   -0.01    0.03
   6   1   0    0.04    0.07
   6   1   0    0.00    0.09
   6   1   0    0.06    0.03
   6   1   0    0.06    0.08
   6   1   0    0.03    0.09
   7   1   0    1.53    0.17
   7   1   0    1.66    0.17
   7   1   0    1.68    0.15
   7   1   0    1.36    0.13
   8   1   0   -0.20    0.09
   8   1   0   -0.15    0.10
   8   1   0   -0.08    0.11
   8   1   0   -0.10    0.13
   9   1   0    0.18    0.13
   9   1   0    0.19    0.05
   9   1   0    0.21    0.15
   9   1   0    0.05    0.12
  10   1   0    0.70    0.16
  10   1   0    0.69    0.07
  10   1   0    0.52    0.20
  10   1   0    0.45    0.14
  11   1   0    0.12    0.17
  11   1   0    0.13    0.06
  11   1   0    0.17    0.20
  12   1   0    1.51    0.10
  12   1   0    1.25    0.29
  13   1   0    0.95    0.29
  13   1   0    1.05    0.10
  14   1   0    0.85    0.33
  15   1   0    0.60    0.36
  16   1   0    0.52    0.36
  17   1   0   -0.19    0.37
  17  -2   0    2.72    0.47
  16  -2   0    3.24    0.48
  15  -2   0    3.03    0.44
  14  -2   0    1.77    0.35
  13  -2   0    5.94    0.41
  13  -2   0    6.21    0.49
  12  -2   0    0.88    0.21
  12  -2   0    1.02    0.27
  11  -2   0    6.44    0.44
  11  -2   0    7.82    0.38
  11  -2   0    6.74    0.36
  10  -2   0    2.85    0.25
  10  -2   0    2.58    0.27
  10  -2   0    3.09    0.24
   9  -2   0    0.61    0.15
   9  -2   0    0.29    0.12
   9  -2   0    0.35    0.15
   8  -2   0    0.90    0.16
   8  -2   0    0.94    0.16
   8  -2   0    0.82    0.14
   8  -2   0    0.44    0.12
   7  -2   0    2.79    0.19
   7  -2   0    3.12    0.18
   7  -2   0    2.66    0.21
   7  -2   0    3.02    0.21
   6  -2   0    3.28    0.19
   6  -2   0    3.37    0.18
   6  -2   0    3.61    0.21
   6  -2   0    3.19    0.17
  -6   2   0    3.23    0.10
   5  -2   0   37.67    0.98
   5  -2   0   37.69    1.07
   5  -2   0   37.81    0.96
  -5   2   0   39.39    0.91
   4  -2   0   98.35    2.60
   4  -2   0   97.05    2.33
   4  -2   0   99.24    2.39
  -4   2   0  101.20    2.32
   3  -2   0   18.83    0.54
   3  -2   0   18.85    0.48
   3  -2   0   18.93    0.49
  -3   2   0   19.42    0.54
  -3   2   0   18.81    0.46
   2  -2   0  211.99    4.93
   2  -2   0  213.85    5.04
   2  -2   0  209.34    5.49
  -2   2   0  212.45    5.02
  -2   2   0  217.48    4.93
  -2   2   0  216.15    5.50
  -1   2   0  147.75    3.42
  -1   2   0  146.09    3.42
  -1   2   0  136.85    3.42
  -1   2   0  150.34    3.75
  -1  -2   0  190.60    4.47
  -1  -2   0  188.74    4.92
  -1  -2   0  188.78    4.49
  -2  -2   0  432.57   10.20
  -2  -2   0  440.30   10.16
  -2  -2   0  432.24   10.07
   2   2   0  429.05   10.30
   2   2   0  433.07   11.27
  -3  -2   0   95.60    2.27
  -3  -2   0   96.56    2.54
   3   2   0   98.62    2.54
   3   2   0   96.46    2.26
   3   2   0   95.28    2.31
  -4  -2   0   47.34    1.14
   4   2   0   48.66    1.18
   4   2   0   45.81    1.31
   4   2   0   49.10    1.16
  -5  -2   0   91.58    2.17
   5   2   0   93.85    2.18
   5   2   0   93.36    2.23
   5   2   0   88.64    2.46
  -6  -2   0  126.80    2.91
   6   2   0  122.92    3.30
   6   2   0  123.86    2.93
   6   2   0  125.34    3.00
   6   2   0  120.57    3.18
   6   2   0  123.03    2.76
  -7  -2   0   55.75    1.31
   7   2   0   54.58    1.23
   7   2   0   54.74    1.37
   7   2   0   54.02    1.56
   7   2   0   54.83    1.50
   7   2   0   55.46    1.40
   8   2   0   75.25    1.90
   8   2   0   76.25    1.86
   8   2   0   75.30    1.70
   8   2   0   74.65    2.03
   9   2   0   38.41    1.03
   9   2   0   38.25    1.05
   9   2   0   38.47    1.14
   9   2   0   37.70    0.88
  10   2   0   29.67    0.87
  10   2   0   29.54    0.96
  10   2   0   29.13    0.70
  11   2   0   13.98    0.62
  11   2   0   13.98    0.54
  11   2   0   13.97    0.37
  12   2   0    4.13    0.38
  12   2   0    4.11    0.18
  12   2   0    4.43    0.17
  13   2   0    1.75    0.12
  13   2   0    2.25    0.35
  14   2   0    1.69    0.38
  14   2   0    1.39    0.12
  15   2   0    0.99    0.36
  16   2   0    0.31    0.36
  17   2   0    0.03    0.36
  17  -3   0    0.38    0.38
  16  -3   0   -0.09    0.35
  15  -3   0    0.38    0.34
  14  -3   0    0.37    0.31
  13  -3   0    0.78    0.28
  13  -3   0    0.86    0.23
  12  -3   0    0.83    0.27
  12  -3   0    0.39    0.20
  11  -3   0    2.59    0.26
  11  -3   0    2.85    0.25
  11  -3   0    3.11    0.33
  10  -3   0    0.51    0.19
  10  -3   0    0.61    0.16
  10  -3   0    0.46    0.16
   9  -3   0    0.20    0.16
   9  -3   0   -0.01    0.12
   9  -3   0    0.04    0.11
   8  -3   0    6.51    0.29
   8  -3   0    5.98    0.27
   8  -3   0    6.44    0.31
   8  -3   0    5.75    0.35
   7  -3   0    0.81    0.12
   7  -3   0    0.78    0.13
   7  -3   0    0.90    0.12
   7  -3   0    0.72    0.13
   6  -3   0    0.09    0.09
   6  -3   0    0.09    0.08
   6  -3   0    0.35    0.10
   6  -3   0    0.24    0.09
  -6   3   0    0.29    0.04
   5  -3   0    3.82    0.19
   5  -3   0    3.88    0.17
   5  -3   0    3.94    0.18
  -5   3   0    3.86    0.12
   4  -3   0    3.83    0.17
   4  -3   0    3.85    0.16
   4  -3   0    3.89    0.17
  -4   3   0    3.65    0.12
   3  -3   0    0.38    0.06
   3  -3   0    0.31    0.06
   3  -3   0    0.22    0.05
  -3   3   0    0.32    0.03
  -3   3   0    0.26    0.05
   2  -3   0    2.63    0.10
   2  -3   0    2.62    0.10
  -2   3   0    2.56    0.10
  -2   3   0    2.53    0.09
  -2   3   0    2.60    0.10
  -1   3   0    1.59    0.06
   0  -3   0    0.26    0.03
   0  -3   0    0.16    0.02
   0   3   0    0.26    0.03
   0   3   0    0.22    0.02
   0   3   0    0.28    0.03
  -1  -3   0    2.15    0.08
  -1  -3   0    2.08    0.09
   1   3   0    2.04    0.09
   1   3   0    2.07    0.07
  -2  -3   0    1.17    0.07
  -2  -3   0    1.30    0.06
  -2  -3   0    1.18    0.07
   2   3   0    1.23    0.05
   2   3   0    1.22    0.05
   2   3   0    1.23    0.09
  -3  -3   0   -0.02    0.03
   3   3   0   -0.04    0.05
   3   3   0   -0.05    0.04
   3   3   0   -0.04    0.04
  -4  -3   0    4.21    0.14
   4   3   0    4.25    0.17
   4   3   0    3.99    0.16
  -5  -3   0   -0.01    0.04
   5   3   0   -0.03    0.08
   5   3   0    0.06    0.07
   5   3   0   -0.02    0.06
  -6  -3   0    0.14    0.04
   6   3   0    0.05    0.10
   6   3   0    0.14    0.10
   6   3   0    0.06    0.08
   6   3   0    0.13    0.08
  -7  -3   0    1.74    0.10
   7   3   0    1.51    0.14
   7   3   0    1.74    0.18
   7   3   0    1.57    0.09
   7   3   0    1.77    0.18
   7   3   0    1.37    0.14
   7   3   0    1.66    0.09
  -8  -3   0    0.30    0.06
   8   3   0    0.24    0.13
   8   3   0    0.27    0.06
   8   3   0    0.30    0.05
   8   3   0    0.40    0.12
   9   3   0    0.60    0.07
   9   3   0    0.66    0.15
   9   3   0    0.30    0.17
  10   3   0    1.50    0.10
  10   3   0    1.40    0.22
  10   3   0    1.86    0.21
  11   3   0    0.18    0.08
  11   3   0   -0.01    0.19
  12   3   0    0.24    0.08
  12   3   0    0.02    0.23
  13   3   0    0.70    0.10
  13   3   0    0.78    0.30
  14   3   0    0.13    0.10
  14   3   0   -0.09    0.30
  15   3   0    0.13    0.33
  16   3   0    0.13    0.35
  17   3   0    0.07    0.37
  17  -4   0    4.13    0.54
  16  -4   0    2.91    0.46
  15  -4   0    9.05    0.66
  14  -4   0    8.39    0.61
  13  -4   0    8.19    0.58
  13  -4   0    8.47    0.48
  12  -4   0   16.41    0.74
  12  -4   0   17.37    0.65
  11  -4   0   13.96    0.51
  11  -4   0   13.15    0.34
  11  -4   0   13.38    0.53
  11  -4   0   12.32    0.58
  10  -4   0   14.16    0.53
  10  -4   0   15.17    0.62
  10  -4   0   13.85    0.50
   9  -4   0   16.26    0.55
   9  -4   0   16.09    0.53
   9  -4   0   15.76    0.61
   8  -4   0    2.54    0.19
   8  -4   0    2.57    0.21
   8  -4   0    2.78    0.21
   8  -4   0    2.52    0.22
   7  -4   0   22.67    0.71
   7  -4   0   22.72    0.71
   7  -4   0   23.01    0.65
   7  -4   0   22.92    0.66
   6  -4   0    1.69    0.07
   6  -4   0    1.18    0.13
   6  -4   0    1.34    0.13
   6  -4   0    1.44    0.14
   6  -4   0    1.43    0.14
  -6   4   0    1.58    0.08
   5  -4   0    3.40    0.11
   5  -4   0    3.48    0.18
   5  -4   0    3.54    0.17
  -5   4   0    3.62    0.12
   4  -4   0    1.41    0.11
   4  -4   0    1.60    0.12
   4  -4   0    1.78    0.12
  -4   4   0    1.79    0.12
  -4   4   0    1.78    0.09
   3  -4   0   60.70    1.47
   3  -4   0   61.28    1.62
   3  -4   0   61.02    1.50
  -3   4   0   62.96    1.61
  -3   4   0   61.46    1.46
   2  -4   0    4.04    0.11
   2  -4   0    4.25    0.11
   2  -4   0    4.06    0.14
   2  -4   0    4.11    0.14
  -2   4   0    4.35    0.13
  -2   4   0    4.03    0.12
   1  -4   0    0.46    0.04
  -1   4   0    0.52    0.05
   0  -4   0    0.99    0.05
   0  -4   0    1.03    0.06
   0   4   0    0.97    0.06
   0   4   0    1.08    0.06
   0   4   0    0.98    0.06
  -1  -4   0  329.35    8.03
  -1  -4   0  344.16    8.04
  -1  -4   0  340.76    8.77
   1   4   0  349.56    8.09
  -2  -4   0  926.50   21.98
  -2  -4   0  951.61   24.17
  -2  -4   0  920.57   21.95
   2   4   0  959.37   21.92
   2   4   0  934.28   21.94
   2   4   0  917.48   24.21
  -3  -4   0    1.12    0.08
   3   4   0    1.39    0.11
   3   4   0    1.21    0.10
  -4  -4   0  123.86    2.91
   4   4   0  122.92    3.25
   4   4   0  122.58    2.94
  -5  -4   0   49.42    1.20
   5   4   0   50.05    1.39
   5   4   0   48.88    1.23
  -6  -4   0   74.66    1.76
   6   4   0   74.48    1.81
   6   4   0   73.29    2.02
   6   4   0   70.87    1.93
  -7  -4   0   91.01    2.15
   7   4   0   92.13    2.23
   7   4   0   88.64    2.38
   7   4   0   88.48    2.04
  -8  -4   0   77.75    1.85
   8   4   0   79.91    1.95
   8   4   0   77.11    1.75
   8   4   0   74.64    1.76
   8   4   0   78.31    2.10
   9   4   0   45.07    1.33
   9   4   0   46.09    1.07
  10   4   0   16.58    0.64
  10   4   0   15.88    0.42
  11   4   0   34.33    0.83
  11   4   0   34.03    1.12
  12   4   0    8.35    0.28
  12   4   0    8.79    0.52
  13   4   0    7.52    0.26
  13   4   0    7.66    0.58
  14   4   0    6.97    0.56
  14   4   0    7.04    0.25
  15   4   0    3.16    0.45
  16   4   0    4.35    0.52
  17   4   0    1.81    0.45
  17  -5   0   -0.15    0.38
  16  -5   0   -0.17    0.35
  15  -5   0    0.27    0.34
  14  -5   0   -0.14    0.27
  13  -5   0    0.03    0.20
  13  -5   0    0.00    0.25
  12  -5   0    0.40    0.20
  12  -5   0    0.36    0.25
  12  -5   0    0.41    0.08
  11  -5   0   -0.08    0.17
  11  -5   0    0.15    0.20
  11  -5   0   -0.05    0.06
  10  -5   0    0.85    0.21
  10  -5   0    0.66    0.07
  10  -5   0    0.60    0.17
  10  -5   0    0.85    0.18
   9  -5   0    0.37    0.05
   9  -5   0    0.32    0.16
   9  -5   0    0.18    0.12
   9  -5   0    0.21    0.14
   8  -5   0   -0.10    0.12
   8  -5   0   -0.01    0.04
   8  -5   0   -0.04    0.10
   8  -5   0    0.08    0.11
   8  -5   0   -0.05    0.11
   7  -5   0    1.48    0.08
   7  -5   0    1.56    0.16
   7  -5   0    1.35    0.15
   7  -5   0    1.43    0.08
   7  -5   0    1.58    0.17
   7  -5   0    1.60    0.15
   6  -5   0    4.32    0.14
   6  -5   0    4.30    0.22
   6  -5   0    4.33    0.24
   6  -5   0    4.67    0.22
   6  -5   0    4.81    0.21
   5  -5   0    3.30    0.12
   5  -5   0    3.88    0.18
   5  -5   0    3.67    0.17
   5  -5   0    3.58    0.18
  -5   5   0    3.45    0.13
   4  -5   0    0.56    0.08
   4  -5   0    0.53    0.08
   4  -5   0    0.53    0.08
  -4   5   0    0.68    0.08
  -4   5   0    0.60    0.06
   3  -5   0    9.60    0.29
   3  -5   0    9.51    0.28
   3  -5   0    9.94    0.29
  -3   5   0    9.62    0.29
  -3   5   0    9.20    0.26
   2  -5   0    2.83    0.12
   2  -5   0    2.67    0.09
   2  -5   0    2.80    0.10
   2  -5   0    2.73    0.09
  -2   5   0    2.91    0.10
   1  -5   0   -0.03    0.04
   1  -5   0   -0.11    0.03
  -1   5   0   -0.08    0.03
   0  -5   0    3.72    0.13
   0  -5   0    3.39    0.12
   0  -5   0    3.60    0.13
   0   5   0    3.82    0.13
   0   5   0    3.61    0.13
   0   5   0    3.57    0.13
  -1  -5   0    5.59    0.19
  -1  -5   0    5.25    0.17
  -1  -5   0    5.40    0.17
   1   5   0    5.48    0.17
   1   5   0    5.53    0.17
  -2  -5   0    1.61    0.12
  -2  -5   0    1.63    0.09
  -2  -5   0    1.62    0.08
   2   5   0    1.64    0.08
  -3  -5   0    2.54    0.11
  -3  -5   0    2.54    0.10
   3   5   0    2.64    0.09
   3   5   0    2.47    0.08
   3   5   0    2.51    0.13
   3   5   0    2.58    0.15
  -4  -5   0   10.92    0.31
   4   5   0   10.85    0.38
   4   5   0   10.78    0.35
  -5  -5   0    0.15    0.05
   5   5   0    0.20    0.09
  -6  -5   0    0.55    0.07
   6   5   0    0.67    0.07
   6   5   0    0.48    0.11
   6   5   0    0.54    0.12
  -7  -5   0    0.07    0.06
   7   5   0   -0.04    0.05
   7   5   0   -0.08    0.10
  -8  -5   0    1.44    0.10
   8   5   0    1.32    0.09
   8   5   0    1.34    0.19
   8   5   0    1.34    0.10
  -9  -5   0    0.25    0.07
   9   5   0    0.22    0.06
   9   5   0    0.22    0.07
   9   5   0   -0.03    0.16
  10   5   0   -0.12    0.16
  10   5   0   -0.07    0.07
  11   5   0    0.05    0.09
  11   5   0    0.10    0.20
  12   5   0    0.68    0.11
  12   5   0    0.50    0.26
 -13  -5   0   -0.06    0.08
  13   5   0    0.05    0.10
  13   5   0   -0.40    0.25
  13   5   0    0.03    0.10
  14   5   0   -0.22    0.27
  14   5   0    0.37    0.11
 -15  -5   0   -0.02    0.12
  15   5   0    0.02    0.11
  15   5   0   -0.13    0.33
  16   5   0    0.15    0.36
  17   5   0    0.22    0.38
  17  -6   0    3.03    0.49
  16  -6   0    5.81    0.57
  15  -6   0    8.03    0.62
  14  -6   0    8.35    0.62
  13  -6   0   13.58    0.71
  13  -6   0   13.12    0.58
  12  -6   0   21.88    0.56
  12  -6   0   23.50    0.79
  12  -6   0   22.48    0.88
  11  -6   0   27.52    0.88
  11  -6   0   28.35    0.68
  11  -6   0   27.80    0.98
  10  -6   0   30.65    0.89
  10  -6   0   31.75    0.92
  10  -6   0   30.33    0.72
  10  -6   0   28.39    0.97
   9  -6   0   52.80    1.37
   9  -6   0   53.20    1.50
   9  -6   0   51.49    1.20
   8  -6   0   12.66    0.49
   8  -6   0   12.50    0.32
   8  -6   0   12.83    0.46
   8  -6   0   12.59    0.30
   8  -6   0   12.86    0.43
   8  -6   0   12.45    0.45
   7  -6   0   32.41    0.96
   7  -6   0   33.33    0.91
   7  -6   0   33.09    0.76
   7  -6   0   32.72    0.76
   7  -6   0   34.31    0.96
   7  -6   0   31.91    0.88
   6  -6   0   36.80    0.99
   6  -6   0   36.31    1.05
   6  -6   0   39.63    1.05
   6  -6   0   37.02    0.86
   6  -6   0   36.99    0.86
   6  -6   0   36.99    0.97
   5  -6   0   19.43    0.55
   5  -6   0   20.44    0.59
   5  -6   0   20.01    0.56
   5  -6   0   19.63    0.48
   4  -6   0   85.89    2.12
   4  -6   0   84.96    2.08
   4  -6   0   88.84    2.29
   4  -6   0   85.83    1.97
  -4   6   0   90.37    2.28
   3  -6   0   13.17    0.38
   3  -6   0   13.94    0.39
   3  -6   0   13.11    0.38
  -3   6   0   13.39    0.38
   2  -6   0   49.16    1.16
   2  -6   0   48.67    1.27
   2  -6   0   48.19    1.19
   2  -6   0   49.35    1.17
  -2   6   0   48.01    1.18
   1  -6   0    7.58    0.22
   1  -6   0    7.38    0.21
  -1   6   0    7.14    0.22
   0  -6   0    0.55    0.06
   0  -6   0    0.53    0.06
   0   6   0    0.40    0.05
  -1  -6   0    3.01    0.12
  -1  -6   0    3.06    0.13
  -1  -6   0    2.96    0.12
   1   6   0    3.25    0.12
   1   6   0    2.98    0.12
  -2  -6   0   97.66    2.27
  -2  -6   0   91.73    2.28
   2   6   0   97.99    2.27
   2   6   0   94.47    2.44
  -3  -6   0   12.74    0.36
  -3  -6   0   13.41    0.36
   3   6   0   13.17    0.34
   3   6   0   12.45    0.40
   3   6   0   13.38    0.34
  -4  -6   0  116.20    2.76
   4   6   0  118.19    3.08
   4   6   0  113.27    2.96
  -5  -6   0   15.05    0.41
  -6  -6   0   33.94    0.86
   6   6   0   34.88    0.97
   6   6   0   33.22    0.81
  -7  -6   0   45.01    1.10
   7   6   0   44.47    1.05
   7   6   0   43.95    1.26
  -8  -6   0   21.33    0.57
   8   6   0   20.75    0.54
   8   6   0   21.73    0.71
  -9  -6   0   43.88    1.09
   9   6   0   44.00    1.29
   9   6   0   43.66    1.04
   9   6   0   43.52    1.02
  10   6   0   31.21    1.02
  10   6   0   31.40    0.78
  11   6   0   24.75    0.65
  11   6   0   25.44    0.92
 -12  -6   0   17.30    0.53
  12   6   0   18.24    0.50
  12   6   0   18.55    0.79
 -13  -6   0   13.13    0.44
  13   6   0   13.98    0.73
  13   6   0   13.53    0.41
  14   6   0    9.69    0.66
  14   6   0    8.93    0.32
  15   6   0    7.21    0.28
  15   6   0    6.95    0.59
  16   6   0    6.43    0.59
  17   6   0    3.33    0.51
  17  -7   0    0.35    0.40
  16  -7   0    0.09    0.37
  15  -7   0    0.51    0.33
  14  -7   0   -0.28    0.27
  13  -7   0    0.30    0.10
  13  -7   0    0.08    0.22
  13  -7   0    0.21    0.29
  12  -7   0    0.57    0.27
  12  -7   0    0.26    0.21
  12  -7   0    0.34    0.09
  11  -7   0   -0.09    0.21
  11  -7   0    0.02    0.16
  11  -7   0    0.03    0.08
  10  -7   0    0.13    0.19
  10  -7   0    0.04    0.15
  10  -7   0    0.11    0.08
  10  -7   0   -0.10    0.14
   9  -7   0    0.00    0.06
   9  -7   0   -0.08    0.13
   9  -7   0   -0.09    0.13
   9  -7   0   -0.05    0.15
   8  -7   0    0.09    0.05
   8  -7   0    0.05    0.10
   8  -7   0    0.12    0.14
   8  -7   0    0.10    0.06
   8  -7   0    0.03    0.12
   8  -7   0    0.05    0.10
   7  -7   0    0.74    0.14
   7  -7   0    0.94    0.07
   7  -7   0    0.86    0.13
   7  -7   0    0.89    0.07
   7  -7   0    1.08    0.13
   7  -7   0    0.97    0.15
   6  -7   0    1.12    0.13
   6  -7   0    1.45    0.13
   6  -7   0    1.27    0.08
   6  -7   0    1.49    0.13
   6  -7   0    1.42    0.15
   6  -7   0    1.26    0.08
   5  -7   0    0.56    0.10
   5  -7   0    0.57    0.07
   5  -7   0    0.52    0.09
   5  -7   0    0.51    0.08
   4  -7   0   13.68    0.36
   4  -7   0   14.33    0.42
   4  -7   0   14.24    0.41
  -4   7   0   14.49    0.41
   3  -7   0    0.10    0.06
   3  -7   0    0.08    0.03
   3  -7   0    0.11    0.03
   3  -7   0    0.13    0.05
   3  -7   0    0.01    0.04
   3  -7   0    0.14    0.06
  -3   7   0    0.18    0.05
   2  -7   0    0.02    0.03
   2  -7   0   -0.07    0.04
   2  -7   0    0.03    0.05
   2  -7   0    0.00    0.03
   2  -7   0   -0.01    0.04
  -2   7   0    0.11    0.04
   1  -7   0    5.94    0.18
   1  -7   0    6.03    0.19
  -1   7   0    5.96    0.19
   0  -7   0    0.54    0.06
   0  -7   0    0.39    0.05
   0  -7   0    0.44    0.06
   0   7   0    0.55    0.06
  -1  -7   0    2.03    0.10
  -1  -7   0    2.32    0.12
  -1  -7   0    2.18    0.11
   1   7   0    2.00    0.10
   1   7   0    1.87    0.10
  -2  -7   0   13.52    0.38
  -2  -7   0   14.44    0.38
   2   7   0   13.57    0.37
  -3  -7   0    4.77    0.19
  -3  -7   0    4.79    0.18
   3   7   0    4.99    0.21
   3   7   0    4.65    0.16
   3   7   0    5.00    0.16
  -4  -7   0    0.13    0.06
   4   7   0    0.13    0.03
   4   7   0    0.16    0.03
   4   7   0    0.09    0.07
  -5  -7   0    0.24    0.07
   5   7   0    0.23    0.09
   5   7   0    0.21    0.06
  -6  -7   0    5.08    0.20
  -6  -7   0    5.34    0.18
   6   7   0    5.41    0.27
   6   7   0    5.56    0.20
  -7  -7   0    0.08    0.04
  -7  -7   0    0.20    0.07
   7   7   0    0.10    0.12
   7   7   0    0.17    0.07
  -8  -7   0    0.53    0.09
  -8  -7   0    0.40    0.06
   8   7   0    0.41    0.15
   8   7   0    0.58    0.09
  -9  -7   0    0.47    0.09
  -9  -7   0    0.46    0.07
   9   7   0    0.38    0.17
   9   7   0    0.50    0.10
   9   7   0    0.42    0.08
 -10  -7   0   -0.09    0.08
 -10  -7   0   -0.03    0.07
  10   7   0   -0.17    0.18
  10   7   0   -0.01    0.07
  10   7   0   -0.08    0.09
 -11  -7   0    0.08    0.08
  11   7   0    0.01    0.20
  11   7   0    0.24    0.11
 -12  -7   0    0.16    0.09
  12   7   0    0.03    0.11
  12   7   0    0.16    0.25
  13   7   0    0.10    0.12
  13   7   0   -0.01    0.27
 -14  -7   0   -0.16    0.12
  14   7   0   -0.19    0.30
  14   7   0   -0.01    0.12
  15   7   0   -0.04    0.32
  15   7   0    0.30    0.13
  16   7   0   -0.19    0.34
  16  -8   0    2.61    0.46
  15  -8   0    5.14    0.54
  14  -8   0    7.36    0.58
  13  -8   0   10.04    0.51
  13  -8   0   10.08    0.63
  13  -8   0    9.58    0.31
  12  -8   0   13.54    0.59
  12  -8   0   14.66    0.70
  12  -8   0   14.12    0.40
  11  -8   0   24.95    0.89
  11  -8   0   25.33    0.83
  11  -8   0   24.55    0.63
  10  -8   0   33.38    0.82
  10  -8   0   33.75    1.09
  10  -8   0   33.91    0.97
   9  -8   0   31.96    0.89
   9  -8   0   29.69    0.97
   9  -8   0   31.05    0.75
   9  -8   0   30.28    0.91
   8  -8   0   67.28    1.91
   8  -8   0   70.55    1.61
   8  -8   0   70.10    1.81
   8  -8   0   70.48    1.77
   8  -8   0   71.95    1.59
   7  -8   0   75.56    1.90
   7  -8   0   78.76    1.95
   7  -8   0   76.26    1.76
   7  -8   0   74.75    2.06
   7  -8   0   76.81    1.75
   7  -8   0   79.90    2.07
   6  -8   0   43.89    1.18
   6  -8   0   42.46    1.00
   6  -8   0   42.85    1.00
   6  -8   0   41.13    1.19
   6  -8   0   42.72    1.10
   5  -8   0  141.75    3.37
   5  -8   0  144.51    3.44
   5  -8   0  138.35    3.64
   5  -8   0  141.97    3.20
   5  -8   0  139.10    3.20
   5  -8   0  148.48    3.70
   4  -8   0   48.43    1.19
   4  -8   0   46.32    1.12
   4  -8   0   48.94    1.28
   4  -8   0   48.57    1.22
   3  -8   0  161.06    4.09
   3  -8   0  158.57    3.79
   3  -8   0  158.43    3.73
   3  -8   0  154.15    3.56
   3  -8   0  158.38    3.71
   3  -8   0  161.50    3.72
  -3   8   0  157.74    3.75
   2  -8   0  139.03    3.50
   2  -8   0  134.33    3.21
   2  -8   0  134.28    3.23
   2  -8   0  136.17    3.22
  -2   8   0  135.74    3.23
   1  -8   0   42.99    1.08
   1  -8   0   43.69    1.07
   1  -8   0   44.98    1.08
  -1   8   0   43.05    1.08
  -1   8   0   43.08    1.08
   0  -8   0   16.03    0.44
   0  -8   0   16.49    0.43
   0   8   0   15.39    0.44
  -1  -8   0   12.00    0.36
  -1  -8   0   11.29    0.33
  -1  -8   0   11.32    0.34
   1   8   0   11.62    0.33
   1   8   0   11.70    0.33
  -2  -8   0   23.27    0.61
  -2  -8   0   23.05    0.62
   2   8   0   24.62    0.61
  -3  -8   0   22.47    0.59
  -3  -8   0   22.62    0.60
   3   8   0   22.56    0.65
   3   8   0   22.46    0.58
   3   8   0   22.77    0.58
  -4  -8   0    0.73    0.09
   4   8   0    0.64    0.06
   4   8   0    0.94    0.11
   4   8   0    0.63    0.06
  -5  -8   0    1.16    0.11
   5   8   0    1.48    0.14
   5   8   0    1.13    0.10
   5   8   0    1.22    0.09
  -6  -8   0    0.01    0.05
  -6  -8   0    0.13    0.08
   6   8   0    0.27    0.11
   6   8   0    0.24    0.07
   6   8   0    0.24    0.06
  -7  -8   0    3.61    0.16
  -7  -8   0    3.71    0.18
   7   8   0    3.65    0.18
   7   8   0    3.63    0.26
  -8  -8   0    4.68    0.19
  -8  -8   0    4.79    0.21
   8   8   0    4.49    0.20
   8   8   0    4.85    0.31
  -9  -8   0   11.80    0.37
  -9  -8   0   11.39    0.37
   9   8   0   11.80    0.36
   9   8   0   11.94    0.54
 -10  -8   0   29.89    0.85
 -10  -8   0   29.52    0.79
  10   8   0   29.79    0.77
  10   8   0   30.12    0.74
  10   8   0   30.69    1.00
 -11  -8   0    9.37    0.33
  11   8   0    8.60    0.32
  11   8   0    9.58    0.52
 -12  -8   0   10.67    0.39
  12   8   0   11.82    0.65
  12   8   0   10.70    0.37
  13   8   0   10.43    0.37
  13   8   0    9.74    0.60
 -14  -8   0    5.57    0.30
  14   8   0    5.45    0.27
  14   8   0    5.90    0.54
  14   8   0    5.74    0.28
 -15  -8   0    5.42    0.32
  15   8   0    6.42    0.58
  15   8   0    6.60    0.28
  16   8   0    4.51    0.24
  16   8   0    3.42    0.50
  16  -9   0    1.35    0.41
 -16   9   0    0.56    0.13
  15  -9   0    1.79    0.41
 -15   9   0    0.67    0.11
  14  -9   0    1.72    0.14
  14  -9   0    1.74    0.38
  13  -9   0    0.96    0.30
  13  -9   0    0.97    0.13
  13  -9   0    0.65    0.24
  12  -9   0    0.38    0.11
  12  -9   0    0.08    0.20
  12  -9   0    0.45    0.28
  11  -9   0    0.62    0.20
  11  -9   0    0.48    0.24
  11  -9   0    0.45    0.11
  10  -9   0    0.61    0.18
  10  -9   0    0.71    0.22
  10  -9   0    1.03    0.19
  10  -9   0    0.67    0.10
   9  -9   0    0.65    0.20
   9  -9   0    0.38    0.09
   9  -9   0    0.39    0.15
   9  -9   0    0.39    0.07
   9  -9   0    0.22    0.14
   8  -9   0    0.33    0.08
   8  -9   0    0.29    0.14
   8  -9   0    0.26    0.14
   8  -9   0    0.07    0.11
   8  -9   0    0.29    0.07
   7  -9   0    0.79    0.15
   7  -9   0    1.16    0.10
   7  -9   0    1.07    0.10
   7  -9   0    0.83    0.15
   7  -9   0    1.06    0.14
   6  -9   0    0.73    0.08
   6  -9   0    0.84    0.10
   6  -9   0    0.80    0.14
   6  -9   0    0.71    0.08
   6  -9   0    0.62    0.12
   6  -9   0    0.68    0.11
  -6   9   0    0.64    0.05
   5  -9   0    3.20    0.18
   5  -9   0    3.34    0.21
   5  -9   0    3.62    0.16
   5  -9   0    3.65    0.19
   5  -9   0    3.36    0.15
   5  -9   0    3.62    0.15
   4  -9   0    0.12    0.08
   4  -9   0    0.08    0.05
   4  -9   0    0.03    0.06
   4  -9   0    0.13    0.07
   3  -9   0    0.89    0.08
   3  -9   0    0.88    0.06
   3  -9   0    0.82    0.06
   3  -9   0    0.69    0.06
   3  -9   0    0.62    0.08
  -3   9   0    0.89    0.08
   2  -9   0    0.39    0.07
   2  -9   0    0.28    0.06
   2  -9   0    0.45    0.05
   2  -9   0    0.27    0.06
  -2   9   0    0.41    0.07
   1  -9   0    1.69    0.11
   1  -9   0    1.55    0.10
   1  -9   0    1.68    0.10
  -1   9   0    1.74    0.11
  -1   9   0    1.60    0.11
   0  -9   0    0.47    0.07
   0  -9   0    0.63    0.07
   0  -9   0    0.64    0.07
   0   9   0    0.57    0.07
  -1  -9   0    5.33    0.20
  -1  -9   0    5.50    0.19
   1   9   0    5.31    0.19
   1   9   0    5.12    0.19
  -2  -9   0    1.89    0.13
  -2  -9   0    2.18    0.12
   2   9   0    1.65    0.10
  -3  -9   0    1.04    0.09
  -3  -9   0    1.18    0.10
   3   9   0    1.36    0.13
   3   9   0    1.18    0.09
   3   9   0    1.10    0.09
  -4  -9   0    0.53    0.09
   4   9   0    0.67    0.07
   4   9   0    0.72    0.08
   4   9   0    0.76    0.11
   4   9   0    0.69    0.06
  -5  -9   0    6.79    0.25
   5   9   0    6.52    0.22
   5   9   0    6.85    0.30
   5   9   0    6.27    0.28
   5   9   0    6.60    0.23
  -6  -9   0    0.61    0.08
  -6  -9   0    0.63    0.10
   6   9   0    0.71    0.13
   6   9   0    0.74    0.09
   6   9   0    0.83    0.14
   6   9   0    0.72    0.08
  -7  -9   0    0.06    0.06
  -7  -9   0    0.18    0.09
   7   9   0    0.00    0.12
   7   9   0    0.12    0.08
  -8  -9   0    1.10    0.12
  -8  -9   0    1.10    0.10
   8   9   0    1.30    0.19
   8   9   0    1.20    0.12
  -9  -9   0    0.29    0.09
  -9  -9   0    0.42    0.10
   9   9   0    0.40    0.11
   9   9   0    0.31    0.18
 -10  -9   0    0.26    0.10
 -10  -9   0    0.07    0.09
  10   9   0    0.33    0.21
  10   9   0    0.15    0.09
  10   9   0    0.17    0.11
 -11  -9   0    0.10    0.10
 -11  -9   0    0.06    0.10
  11   9   0    0.02    0.20
  11   9   0    0.04    0.11
 -12  -9   0    0.04    0.11
  12   9   0   -0.08    0.25
  12   9   0   -0.06    0.12
  13   9   0    0.18    0.14
  13   9   0   -0.02    0.28
 -14  -9   0   -0.02    0.14
  14   9   0    0.04    0.14
  14   9   0    0.09    0.14
  14   9   0   -0.04    0.27
 -15  -9   0   -0.10    0.15
  15   9   0   -0.07    0.34
  15   9   0   -0.13    0.13
 -16  -9   0    0.12    0.17
  16   9   0   -0.16    0.13
  16   9   0   -0.48    0.35
  16 -10   0    0.42    0.37
 -16  10   0   -0.01    0.12
  15 -10   0    1.50    0.38
 -15  10   0    1.16    0.14
  14 -10   0    1.32    0.14
  14 -10   0    1.30    0.37
 -14  10   0    1.09    0.12
  13 -10   0    2.70    0.34
  13 -10   0    2.90    0.39
  13 -10   0    2.63    0.18
 -13  10   0    2.60    0.16
  12 -10   0    6.13    0.26
  12 -10   0    6.36    0.48
  12 -10   0    5.65    0.39
 -12  10   0    5.36    0.21
  11 -10   0    3.99    0.32
  11 -10   0    4.29    0.22
  11 -10   0    4.09    0.37
  10 -10   0   17.30    0.60
  10 -10   0   17.98    0.49
  10 -10   0   16.51    0.62
  10 -10   0   17.91    0.71
   9 -10   0   27.90    0.71
   9 -10   0   27.60    0.93
   9 -10   0   28.10    0.67
   9 -10   0   28.50    0.83
   9 -10   0   27.13    0.85
   8 -10   0   48.28    1.41
   8 -10   0   48.23    1.33
   8 -10   0   49.14    1.30
   8 -10   0   50.41    1.15
   8 -10   0   50.00    1.17
  -8  10   0   49.45    1.31
   7 -10   0   31.48    0.75
   7 -10   0   31.61    0.88
   7 -10   0   30.09    0.76
   7 -10   0   29.98    0.85
   7 -10   0   30.59    0.93
  -7  10   0   30.89    0.84
   6 -10   0   43.59    1.06
   6 -10   0   44.12    1.17
   6 -10   0   42.50    1.14
   6 -10   0   45.00    1.25
   6 -10   0   44.88    1.20
   6 -10   0   44.40    1.05
  -6  10   0   45.20    1.19
   5 -10   0  127.65    3.03
   5 -10   0  126.30    2.82
   5 -10   0  124.24    2.97
   5 -10   0  123.12    2.93
   5 -10   0  118.21    2.93
   5 -10   0  130.19    3.23
   5 -10   0  122.61    2.83
   5 -10   0  122.79    3.21
   4 -10   0   56.19    1.36
   4 -10   0   59.80    1.53
   4 -10   0   58.30    1.44
   4 -10   0   58.53    1.37
   4 -10   0   57.35    1.46
   4 -10   0   60.39    1.37
   4 -10   0   55.93    1.40
   4 -10   0   58.45    1.36
   3 -10   0  103.16    2.61
   3 -10   0   99.81    2.45
   3 -10   0  102.70    2.41
   3 -10   0   95.01    2.30
   3 -10   0  100.88    2.42
   3 -10   0  102.53    2.40
  -3  10   0  102.54    2.43
   2 -10   0  142.73    3.29
   2 -10   0  137.27    3.27
   2 -10   0  131.99    3.12
  -2  10   0  139.45    3.29
   1 -10   0   91.20    2.17
   1 -10   0   90.22    2.16
   1 -10   0   91.44    2.17
   1 -10   0   84.76    2.05
  -1  10   0   90.37    2.17
  -1  10   0   90.29    2.17
   0 -10   0  130.60    3.16
   0 -10   0  131.35    3.15
   0 -10   0  137.89    3.43
   0  10   0  128.80    3.16
  -1 -10   0   88.39    2.12
  -1 -10   0   89.46    2.13
   1  10   0   85.35    2.12
  -2 -10   0   57.90    1.44
  -2 -10   0   57.65    1.43
   2  10   0   58.45    1.42
   2  10   0   57.41    1.42
  -3 -10   0    3.22    0.17
  -3 -10   0    2.88    0.15
   3  10   0    2.80    0.18
   3  10   0    2.96    0.14
   3  10   0    3.11    0.14
   3  10   0    2.81    0.16
  -4 -10   0   26.78    0.70
  -4 -10   0   25.98    0.70
   4  10   0   26.60    0.66
   4  10   0   24.52    0.68
   4  10   0   25.73    0.66
   4  10   0   26.19    0.77
   4  10   0   26.34    0.67
  -5 -10   0   22.09    0.60
   5  10   0   21.11    0.66
   5  10   0   22.06    0.52
   5  10   0   20.93    0.66
   5  10   0   20.25    0.55
   5  10   0   20.19    0.56
   5  10   0   21.11    0.52
  -6 -10   0    1.32    0.11
  -6 -10   0    1.52    0.14
   6  10   0    1.90    0.19
   6  10   0    1.48    0.12
   6  10   0    1.52    0.17
   6  10   0    1.58    0.11
  -7 -10   0    4.27    0.22
  -7 -10   0    4.36    0.20
   7  10   0    4.48    0.18
   7  10   0    4.30    0.21
   7  10   0    4.15    0.28
  -8 -10   0    0.18    0.10
  -8 -10   0    0.07    0.08
   8  10   0    0.04    0.09
   8  10   0   -0.04    0.13
  -9 -10   0    0.03    0.10
  -9 -10   0    0.09    0.09
   9  10   0    0.09    0.16
   9  10   0    0.13    0.10
 -10 -10   0    0.08    0.11
 -10 -10   0    0.03    0.10
  10  10   0    0.09    0.10
  10  10   0    0.13    0.12
  10  10   0    0.00    0.20
 -11 -10   0    3.25    0.21
 -11 -10   0    3.18    0.23
  11  10   0    2.99    0.21
  11  10   0    3.55    0.35
  11  10   0    3.25    0.19
 -12 -10   0    4.32    0.27
  12  10   0    4.27    0.41
  12  10   0    3.85    0.26
  13  10   0    4.48    0.28
  13  10   0    4.27    0.44
 -14 -10   0    0.94    0.18
  14  10   0    1.28    0.18
  14  10   0    1.48    0.37
  14  10   0    1.38    0.19
  15  10   0    2.04    0.43
  15  10   0    2.75    0.22
 -16 -10   0    1.54    0.23
  16  10   0    2.23    0.20
  16  10   0    1.74    0.43
 -16  11   0    0.99    0.17
  15 -11   0    2.94    0.45
 -15  11   0    1.06    0.16
  14 -11   0    1.45    0.15
  14 -11   0    1.20    0.37
 -14  11   0    1.38    0.15
  13 -11   0    0.82    0.14
  13 -11   0    0.70    0.32
 -13  11   0    0.66    0.11
  12 -11   0    3.63    0.34
  12 -11   0    3.68    0.23
  12 -11   0    3.97    0.42
 -12  11   0    3.60    0.19
  11 -11   0    2.52    0.17
  11 -11   0    2.05    0.31
  11 -11   0    2.77    0.29
 -11  11   0    2.34    0.15
  10 -11   0    0.35    0.19
  10 -11   0    0.80    0.23
  10 -11   0    0.53    0.12
 -10  11   0    0.47    0.08
   9 -11   0    1.41    0.14
   9 -11   0    1.67    0.25
   9 -11   0    1.83    0.12
   9 -11   0    1.89    0.22
   9 -11   0    1.44    0.20
  -9  11   0    1.54    0.12
   8 -11   0    0.48    0.18
   8 -11   0    0.36    0.10
   8 -11   0    0.31    0.13
   8 -11   0    0.28    0.15
   8 -11   0    0.40    0.09
  -8  11   0    0.34    0.06
   7 -11   0    0.19    0.14
   7 -11   0    0.07    0.08
   7 -11   0    0.18    0.11
   7 -11   0    0.04    0.08
   7 -11   0    0.03    0.12
  -7  11   0    0.11    0.06
   6 -11   0    5.93    0.28
   6 -11   0    5.63    0.26
   6 -11   0    5.86    0.31
   6 -11   0    5.81    0.20
   6 -11   0    5.78    0.22
   6 -11   0    5.60    0.22
  -6  11   0    5.95    0.22
   5 -11   0    6.23    0.22
   5 -11   0    6.08    0.21
   5 -11   0    6.69    0.22
   5 -11   0    6.01    0.26
   5 -11   0    5.87    0.23
   5 -11   0    6.18    0.26
   4 -11   0    0.23    0.07
   4 -11   0    0.09    0.07
   4 -11   0    0.24    0.04
   4 -11   0    0.31    0.07
   4 -11   0    0.18    0.04
   4 -11   0    0.20    0.08
   4 -11   0    0.20    0.08
   4 -11   0    0.24    0.05
   3 -11   0    3.87    0.15
   3 -11   0    3.77    0.18
   3 -11   0    3.60    0.16
   3 -11   0    3.77    0.17
   3 -11   0    3.60    0.14
   3 -11   0    3.67    0.13
   3 -11   0    3.73    0.17
  -3  11   0    3.82    0.17
   2 -11   0    1.19    0.09
   2 -11   0    0.98    0.10
   2 -11   0    1.01    0.10
  -2  11   0    1.23    0.11
   1 -11   0    1.00    0.10
   1 -11   0    0.91    0.09
   1 -11   0    1.05    0.10
   1 -11   0    1.06    0.11
  -1  11   0    0.81    0.09
  -1  11   0    1.05    0.10
   0 -11   0    3.10    0.15
   0 -11   0    3.48    0.17
   0  11   0    2.94    0.16
  -1 -11   0    0.56    0.09
  -1 -11   0    0.63    0.08
   1  11   0    0.46    0.08
  -2 -11   0    0.17    0.07
  -2 -11   0    0.28    0.07
   2  11   0    0.30    0.07
   2  11   0    0.20    0.06
  -3 -11   0    6.62    0.24
  -3 -11   0    6.08    0.24
   3  11   0    6.39    0.22
   3  11   0    6.54    0.24
   3  11   0    6.13    0.29
  -4 -11   0    0.02    0.08
   4  11   0    0.02    0.05
   4  11   0    0.00    0.07
   4  11   0    0.03    0.05
   4  11   0    0.00    0.09
   4  11   0   -0.07    0.06
  -5 -11   0    0.51    0.10
   5  11   0    0.62    0.06
   5  11   0    0.56    0.09
   5  11   0    0.50    0.06
   5  11   0    0.70    0.10
   5  11   0    0.58    0.12
   5  11   0    0.68    0.13
  -6 -11   0    0.04    0.07
  -6 -11   0    0.22    0.10
   6  11   0   -0.02    0.07
   6  11   0    0.12    0.08
   6  11   0    0.15    0.12
   6  11   0    0.15    0.12
  -7 -11   0    0.67    0.10
  -7 -11   0    0.75    0.12
   7  11   0    0.82    0.17
   7  11   0    0.73    0.11
   7  11   0    0.80    0.09
  -8 -11   0   -0.02    0.08
  -8 -11   0    0.01    0.10
   8  11   0    0.14    0.10
   8  11   0    0.03    0.15
  -9 -11   0    0.11    0.09
  -9 -11   0    0.28    0.11
   9  11   0    0.25    0.11
   9  11   0    0.31    0.17
 -10 -11   0    0.16    0.10
 -10 -11   0    0.06    0.12
  10  11   0    0.15    0.12
  10  11   0    0.06    0.20
 -11 -11   0    0.00    0.11
 -11 -11   0   -0.03    0.11
  11  11   0   -0.04    0.12
  11  11   0   -0.08    0.10
  11  11   0    0.30    0.23
 -12 -11   0    0.24    0.14
  12  11   0    0.18    0.14
  12  11   0    0.22    0.27
 -13 -11   0    0.28    0.15
  13  11   0    0.45    0.31
  13  11   0    0.62    0.16
 -14 -11   0    0.81    0.18
  14  11   0    1.28    0.37
  14  11   0    0.81    0.18
  15  11   0    0.05    0.16
  15  11   0    0.10    0.35
 -16 -11   0   -0.04    0.18
  16  11   0    0.18    0.16
  16  11   0    0.29    0.37
 -16  12   0    0.61    0.16
 -15  12   0    0.79    0.16
  14 -12   0   -0.01    0.31
  14 -12   0    0.25    0.14
 -14  12   0    0.15    0.12
  13 -12   0    0.37    0.13
  13 -12   0    0.20    0.31
 -13  12   0    0.26    0.11
  12 -12   0   -0.10    0.20
  12 -12   0    0.01    0.27
  12 -12   0    0.21    0.13
 -12  12   0    0.22    0.10
  11 -12   0    1.70    0.25
  11 -12   0    2.36    0.33
  11 -12   0    1.43    0.16
 -11  12   0    1.25    0.12
  10 -12   0    2.96    0.28
  10 -12   0    3.74    0.34
  10 -12   0    3.18    0.21
 -10  12   0    3.18    0.18
   9 -12   0    4.35    0.20
   9 -12   0    4.05    0.22
   9 -12   0    3.72    0.28
   9 -12   0    4.11    0.31
   9 -12   0    4.13    0.34
  -9  12   0    4.70    0.20
   8 -12   0    9.65    0.45
   8 -12   0    9.74    0.30
   8 -12   0    9.63    0.32
   8 -12   0    8.91    0.38
   8 -12   0    9.01    0.40
  -8  12   0    9.42    0.32
   7 -12   0   27.03    0.80
   7 -12   0   26.47    0.68
   7 -12   0   27.03    0.78
   7 -12   0   26.29    0.69
   7 -12   0   26.45    0.86
  -7  12   0   27.66    0.77
   6 -12   0   44.18    1.19
   6 -12   0   45.68    1.11
   6 -12   0   45.74    1.09
   6 -12   0   44.75    1.21
   6 -12   0   46.24    1.10
  -6  12   0   46.17    1.26
   5 -12   0   59.37    1.46
   5 -12   0   61.88    1.54
   5 -12   0   60.57    1.42
   5 -12   0   59.14    1.42
   5 -12   0   60.09    1.51
   4 -12   0   36.84    0.94
   4 -12   0   34.90    0.88
   4 -12   0   35.66    0.87
   4 -12   0   36.06    0.87
   4 -12   0   34.79    0.93
   4 -12   0   35.14    0.88
   4 -12   0   34.98    0.90
   4 -12   0   36.46    0.95
   3 -12   0   91.76    2.17
   3 -12   0   95.93    2.44
   3 -12   0   94.22    2.30
   3 -12   0   97.36    2.26
   3 -12   0   95.61    2.27
   3 -12   0   91.21    2.17
   3 -12   0   95.28    2.28
   3 -12   0   89.16    2.26
  -3  12   0   96.59    2.29
   2 -12   0   66.49    1.58
   2 -12   0   64.12    1.64
   2 -12   0   69.63    1.64
   2 -12   0   66.81    1.66
  -2  12   0   69.48    1.67
  -2  12   0   66.78    1.66
   1 -12   0  107.34    2.60
   1 -12   0  107.09    2.48
   1 -12   0  108.72    2.62
  -1  12   0  108.76    2.62
   0 -12   0  138.60    3.36
   0 -12   0  141.73    3.35
   0 -12   0  139.34    3.18
   0  12   0  139.62    3.36
  -1 -12   0   71.64    1.75
  -1 -12   0   70.39    1.76
   1  12   0   71.50    1.76
  -2 -12   0   82.57    2.02
  -2 -12   0   82.31    2.03
   2  12   0   83.32    2.02
   2  12   0   81.70    2.00
  -3 -12   0   64.31    1.62
  -3 -12   0   66.35    1.61
   3  12   0   64.82    1.59
   3  12   0   62.54    1.75
   3  12   0   64.67    1.59
  -4 -12   0   41.94    1.10
   4  12   0   42.34    1.08
   4  12   0   40.99    1.20
   4  12   0   42.87    1.07
   4  12   0   41.89    1.04
   4  12   0   44.15    1.07
  -5 -12   0   52.98    1.33
   5  12   0   53.04    1.27
   5  12   0   51.71    1.27
   5  12   0   50.55    1.29
   5  12   0   52.09    1.45
   5  12   0   51.80    1.26
  -6 -12   0   43.89    1.21
  -6 -12   0   41.61    1.11
   6  12   0   43.07    1.23
   6  12   0   41.74    1.22
   6  12   0   42.47    1.07
   6  12   0   42.54    1.05
  -7 -12   0   21.72    0.65
  -7 -12   0   22.90    0.69
   7  12   0   22.65    0.62
   7  12   0   23.13    0.61
   7  12   0   22.03    0.75
  -8 -12   0   18.38    0.58
  -8 -12   0   19.32    0.61
   8  12   0   19.50    0.72
   8  12   0   19.21    0.55
  -9 -12   0    6.09    0.28
  -9 -12   0    5.75    0.29
   9  12   0    5.94    0.28
   9  12   0    5.63    0.39
 -10 -12   0    5.57    0.27
 -10 -12   0    5.51    0.29
  10  12   0    5.03    0.40
  10  12   0    5.02    0.27
 -11 -12   0    0.41    0.14
 -11 -12   0    0.68    0.15
  11  12   0    0.77    0.26
  11  12   0    0.66    0.16
  11  12   0    0.73    0.14
 -12 -12   0    0.19    0.15
  12  12   0    0.32    0.28
  12  12   0    0.53    0.17
 -13 -12   0   -0.14    0.16
  13  12   0    0.23    0.17
  13  12   0   -0.27    0.28
 -14 -12   0   -0.32    0.17
  14  12   0   -0.06    0.31
  14  12   0   -0.02    0.17
 -15 -12   0   -0.05    0.19
  15  12   0    0.15    0.17
  15  12   0    0.20    0.35
 -16 -12   0   -0.02    0.20
  16  12   0    0.08    0.17
  16  12   0   -0.11    0.36
  15 -13   0    1.03    0.15
 -15  13   0    0.64    0.17
  14 -13   0    1.23    0.17
 -14  13   0    1.09    0.17
  13 -13   0    2.85    0.21
  13 -13   0    2.57    0.41
 -13  13   0    2.35    0.19
  12 -13   0    1.62    0.27
  12 -13   0    1.80    0.18
  12 -13   0    1.79    0.35
 -12  13   0    1.38    0.15
  11 -13   0    1.56    0.25
  11 -13   0    1.84    0.32
  11 -13   0    1.46    0.17
 -11  13   0    1.54    0.14
  10 -13   0    5.63    0.37
  10 -13   0    6.86    0.48
  10 -13   0    5.73    0.28
 -10  13   0    6.33    0.27
   9 -13   0    3.30    0.27
   9 -13   0    3.50    0.32
   9 -13   0    3.55    0.19
   9 -13   0    3.28    0.27
   9 -13   0    3.28    0.21
  -9  13   0    3.70    0.21
   8 -13   0    2.83    0.27
   8 -13   0    2.85    0.25
   8 -13   0    2.73    0.18
   8 -13   0    2.60    0.23
   8 -13   0    2.74    0.19
  -8  13   0    2.55    0.19
   7 -13   0    4.31    0.22
   7 -13   0    4.23    0.26
   7 -13   0    3.96    0.21
   7 -13   0    4.24    0.25
  -7  13   0    4.08    0.21
   6 -13   0   15.23    0.43
   6 -13   0   16.27    0.52
   6 -13   0   15.29    0.44
   6 -13   0   15.85    0.46
   6 -13   0   14.89    0.50
  -6  13   0   16.02    0.50
   5 -13   0    0.61    0.10
   5 -13   0    0.51    0.12
   5 -13   0    0.53    0.10
   5 -13   0    0.50    0.12
   5 -13   0    0.64    0.11
   4 -13   0    0.41    0.11
   4 -13   0    0.37    0.06
   4 -13   0    0.34    0.09
   4 -13   0    0.27    0.06
   4 -13   0    0.18    0.10
   4 -13   0    0.27    0.09
   4 -13   0    0.31    0.09
   3 -13   0    3.71    0.19
   3 -13   0    3.62    0.16
   3 -13   0    3.66    0.19
   3 -13   0    3.69    0.14
   3 -13   0    4.10    0.19
   3 -13   0    3.80    0.17
   3 -13   0    3.85    0.19
   3 -13   0    3.50    0.19
  -3  13   0    3.97    0.19
   2 -13   0    1.61    0.13
   2 -13   0    1.76    0.13
   2 -13   0    2.06    0.14
   2 -13   0    1.62    0.11
  -2  13   0    1.49    0.13
  -2  13   0    1.62    0.13
   1 -13   0    0.09    0.06
   1 -13   0    0.09    0.08
   1 -13   0    0.21    0.08
   1 -13   0    0.15    0.06
   1 -13   0    0.06    0.07
  -1  13   0    0.05    0.06
   0 -13   0    3.01    0.18
   0 -13   0    3.01    0.18
  -1 -13   0    1.18    0.11
  -1 -13   0    1.18    0.12
   1  13   0    1.04    0.11
   1  13   0    1.11    0.11
  -2 -13   0    0.31    0.09
  -2 -13   0    0.22    0.08
   2  13   0    0.22    0.07
   2  13   0    0.29    0.08
  -3 -13   0   -0.02    0.08
  -3 -13   0   -0.14    0.06
   3  13   0    0.02    0.06
   3  13   0   -0.09    0.07
   3  13   0    0.05    0.08
  -4 -13   0    0.04    0.10
   4  13   0    0.00    0.11
   4  13   0    0.04    0.08
   4  13   0    0.17    0.08
   4  13   0   -0.07    0.06
  -5 -13   0    0.01    0.10
   5  13   0    0.04    0.06
   5  13   0    0.04    0.08
   5  13   0   -0.02    0.06
   5  13   0    0.10    0.09
   5  13   0   -0.11    0.11
  -6 -13   0    0.26    0.12
   6  13   0    0.24    0.10
   6  13   0    0.23    0.14
   6  13   0    0.13    0.10
   6  13   0    0.33    0.14
  -7 -13   0    0.09    0.12
   7  13   0   -0.03    0.13
   7  13   0    0.04    0.09
   7  13   0   -0.04    0.13
   7  13   0   -0.07    0.10
  -8 -13   0    0.32    0.11
  -8 -13   0    0.51    0.13
   8  13   0    0.49    0.12
   8  13   0    0.44    0.09
   8  13   0    0.31    0.18
  -9 -13   0    0.05    0.11
  -9 -13   0    0.16    0.13
   9  13   0    0.22    0.19
   9  13   0    0.11    0.12
 -10 -13   0    0.30    0.13
 -10 -13   0    0.08    0.13
  10  13   0    0.02    0.20
  10  13   0    0.07    0.13
 -11 -13   0    0.66    0.16
 -11 -13   0    0.61    0.15
  11  13   0    0.72    0.27
  11  13   0    0.60    0.14
  11  13   0    0.75    0.17
 -12 -13   0   -0.06    0.15
  12  13   0    0.28    0.28
  12  13   0    0.10    0.16
 -13 -13   0   -0.07    0.16
  13  13   0    0.04    0.16
  13  13   0    0.12    0.29
 -14 -13   0    0.04    0.18
  14  13   0    0.00    0.17
  14  13   0    0.04    0.32
  15  13   0    0.18    0.18
  15  13   0   -0.09    0.34
  15  13   0   -0.06    0.17
  16  13   0    0.00    0.17
  16  13   0    0.46    0.38
  15 -14   0    3.27    0.21
  14 -14   0    2.94    0.21
 -14  14   0    2.16    0.22
  13 -14   0    2.88    0.22
 -13  14   0    2.38    0.21
  12 -14   0    2.15    0.30
  12 -14   0    2.66    0.21
 -12  14   0    2.36    0.19
  11 -14   0    0.70    0.23
  11 -14   0    0.92    0.16
 -11  14   0    0.90    0.14
  10 -14   0    1.32    0.23
  10 -14   0    1.49    0.17
  10 -14   0    1.31    0.13
 -10  14   0    1.28    0.14
   9 -14   0    0.10    0.11
   9 -14   0    0.11    0.11
   9 -14   0   -0.11    0.14
   9 -14   0   -0.04    0.15
  -9  14   0    0.13    0.09
   8 -14   0    0.59    0.13
   8 -14   0    0.43    0.18
   8 -14   0    0.50    0.16
   8 -14   0    0.48    0.12
  -8  14   0    0.65    0.11
   7 -14   0    0.27    0.14
   7 -14   0    0.29    0.15
   7 -14   0    0.33    0.11
   7 -14   0    0.29    0.11
  -7  14   0    0.26    0.09
   6 -14   0    0.54    0.11
   6 -14   0    0.60    0.14
   6 -14   0    0.50    0.11
   6 -14   0    0.81    0.10
   6 -14   0    0.60    0.10
   6 -14   0    0.64    0.14
   5 -14   0    1.35    0.14
   5 -14   0    1.39    0.15
   5 -14   0    1.48    0.16
   5 -14   0    1.61    0.13
   5 -14   0    1.41    0.14
   4 -14   0   20.91    0.56
   4 -14   0   21.43    0.59
   4 -14   0   20.37    0.58
   4 -14   0   21.38    0.62
   4 -14   0   22.43    0.57
   4 -14   0   22.11    0.59
   4 -14   0   20.90    0.62
   3 -14   0   23.92    0.66
   3 -14   0   23.72    0.63
   3 -14   0   23.80    0.63
   3 -14   0   23.54    0.66
   3 -14   0   22.82    0.64
   3 -14   0   23.72    0.63
   2 -14   0   14.03    0.40
   2 -14   0   12.88    0.42
   2 -14   0   13.73    0.41
   2 -14   0   12.97    0.41
   2 -14   0   14.13    0.43
  -2  14   0   13.87    0.43
  -2  14   0   14.12    0.43
   1 -14   0   82.52    2.00
   1 -14   0   77.82    2.00
   1 -14   0   84.39    2.15
   1 -14   0   83.04    2.02
   1 -14   0   80.16    1.91
  -1  14   0   82.63    2.02
   0 -14   0   52.00    1.32
   0 -14   0   51.51    1.30
   0 -14   0   51.76    1.24
   0 -14   0   52.74    1.30
   0  14   0   49.57    1.30
   0  14   0   50.75    1.31
  -1 -14   0   70.49    1.68
  -1 -14   0   68.61    1.76
  -1 -14   0   71.98    1.79
  -1 -14   0   73.95    1.77
   1  14   0   70.75    1.77
   1  14   0   72.50    1.78
  -2 -14   0   61.15    1.58
  -2 -14   0   65.08    1.57
   2  14   0   63.23    1.57
   2  14   0   60.05    1.55
  -3 -14   0   71.57    1.74
  -3 -14   0   71.26    1.76
   3  14   0   66.88    1.72
   3  14   0   69.26    1.73
  -4 -14   0   54.76    1.41
   4  14   0   54.44    1.37
   4  14   0   54.78    1.54
   4  14   0   54.53    1.39
   4  14   0   55.73    1.33
  -5 -14   0   21.06    0.65
   5  14   0   22.70    0.63
   5  14   0   21.32    0.72
   5  14   0   21.85    0.59
   5  14   0   22.27    0.61
  -6 -14   0   74.98    1.92
   6  14   0   77.97    1.82
   6  14   0   74.49    1.81
   6  14   0   74.91    2.08
   6  14   0   78.73    1.82
   6  14   0   76.48    2.09
   6  14   0   75.52    1.87
  -7 -14   0   22.47    0.69
   7  14   0   23.63    0.65
   7  14   0   22.31    0.78
   7  14   0   24.58    0.80
   7  14   0   22.79    0.65
  -8 -14   0   19.26    0.61
   8  14   0   19.27    0.58
   8  14   0   18.71    0.71
   8  14   0   20.31    0.55
  -9 -14   0   14.86    0.51
  -9 -14   0   14.98    0.54
   9  14   0   15.29    0.50
   9  14   0   15.17    0.66
 -10 -14   0   12.34    0.49
 -10 -14   0   13.26    0.46
  10  14   0   12.95    0.64
  10  14   0   12.29    0.45
 -11 -14   0    7.25    0.39
 -11 -14   0    8.03    0.36
  11  14   0    7.89    0.56
  11  14   0    8.34    0.34
  11  14   0    8.03    0.37
 -12 -14   0    4.43    0.33
 -12 -14   0    4.79    0.29
  12  14   0    4.85    0.26
  12  14   0    4.55    0.46
  12  14   0    4.91    0.32
  13  14   0    3.32    0.27
  13  14   0    3.43    0.44
  14  14   0    0.90    0.21
  14  14   0    1.41    0.38
  15  14   0    0.50    0.37
  15  14   0    0.28    0.19
  15  14   0    0.19    0.20
  16  14   0    0.69    0.20
  16  14   0    0.78    0.39
  15 -15   0    0.87    0.17
  14 -15   0    0.60    0.17
  13 -15   0    0.89    0.18
  12 -15   0    1.29    0.18
  12 -15   0    1.43    0.27
  11 -15   0    3.16    0.23
  11 -15   0    3.53    0.33
 -11  15   0    3.20    0.25
  10 -15   0    4.56    0.33
  10 -15   0    5.11    0.23
  10 -15   0    4.44    0.27
 -10  15   0    4.51    0.27
   9 -15   0    3.15    0.28
   9 -15   0    2.91    0.20
   9 -15   0    3.43    0.24
   8 -15   0   13.54    0.45
   8 -15   0   13.55    0.51
   8 -15   0   13.21    0.42
   8 -15   0   13.57    0.52
   7 -15   0    1.41    0.18
   7 -15   0    1.27    0.18
   7 -15   0    1.53    0.15
   7 -15   0    1.40    0.15
   6 -15   0    4.77    0.24
   6 -15   0    4.76    0.26
   6 -15   0    5.01    0.24
   6 -15   0    4.87    0.27
   6 -15   0    4.82    0.22
   6 -15   0    4.58    0.23
   5 -15   0    8.37    0.35
   5 -15   0    8.67    0.22
   5 -15   0    7.86    0.34
   5 -15   0    8.57    0.31
   5 -15   0    8.10    0.31
   5 -15   0    8.56    0.31
   4 -15   0   13.46    0.45
   4 -15   0   14.18    0.44
   4 -15   0   13.78    0.39
   4 -15   0   14.30    0.46
   4 -15   0   13.35    0.42
   4 -15   0   14.03    0.43
   3 -15   0    0.83    0.10
   3 -15   0    1.12    0.13
   3 -15   0    1.11    0.13
   3 -15   0    0.94    0.12
   3 -15   0    0.92    0.13
   2 -15   0    2.33    0.16
   2 -15   0    1.98    0.16
   2 -15   0    2.08    0.15
   2 -15   0    1.99    0.15
   2 -15   0    2.04    0.16
  -2  15   0    2.10    0.16
   1 -15   0    6.01    0.24
   1 -15   0    6.28    0.25
   1 -15   0    6.12    0.26
   1 -15   0    5.99    0.27
  -1  15   0    5.88    0.27
  -1  15   0    5.49    0.26
   0 -15   0    6.33    0.26
   0 -15   0    6.72    0.26
   0 -15   0    6.01    0.27
   0 -15   0    6.31    0.28
   0  15   0    6.81    0.27
   0  15   0    6.11    0.26
  -1 -15   0    2.81    0.19
  -1 -15   0    3.30    0.20
  -1 -15   0    2.91    0.17
  -1 -15   0    3.08    0.20
   1  15   0    2.52    0.18
   1  15   0    3.06    0.21
  -2 -15   0    3.56    0.20
  -2 -15   0    3.55    0.19
  -2 -15   0    3.82    0.22
  -2 -15   0    4.12    0.23
   2  15   0    3.85    0.21
   2  15   0    3.28    0.19
  -3 -15   0    3.76    0.22
   3  15   0    3.85    0.23
   3  15   0    3.71    0.19
   3  15   0    3.61    0.20
  -4 -15   0    1.80    0.17
   4  15   0    1.38    0.19
   4  15   0    1.44    0.15
   4  15   0    1.89    0.15
   4  15   0    1.65    0.14
  -5 -15   0    0.06    0.11
   5  15   0    0.16    0.11
   5  15   0    0.00    0.09
   5  15   0   -0.02    0.14
   5  15   0    0.06    0.07
  -6 -15   0    0.18    0.13
   6  15   0    0.42    0.16
   6  15   0   -0.11    0.14
   6  15   0    0.05    0.11
   6  15   0    0.11    0.06
   6  15   0    0.32    0.11
  -7 -15   0    0.20    0.13
   7  15   0    0.06    0.12
   7  15   0   -0.21    0.10
   7  15   0   -0.01    0.16
   7  15   0   -0.18    0.14
  -8 -15   0    0.37    0.15
   8  15   0    0.65    0.14
   8  15   0    0.66    0.12
   8  15   0    0.60    0.21
  -9 -15   0    1.59    0.19
   9  15   0    1.46    0.27
   9  15   0    1.51    0.19
 -10 -15   0    0.04    0.14
  10  15   0    0.01    0.14
  10  15   0   -0.08    0.22
 -11 -15   0    0.19    0.15
  11  15   0   -0.03    0.25
  11  15   0    0.18    0.16
  12  15   0   -0.15    0.14
  12  15   0   -0.03    0.16
  12  15   0    0.17    0.28
  13  15   0    0.02    0.19
  13  15   0    0.37    0.30
  14  15   0    0.23    0.33
  14  15   0   -0.08    0.19
  15  15   0    0.11    0.20
  15  15   0    0.23    0.37
  15  15   0    0.05    0.18
  15 -16   0    3.72    0.25
  14 -16   0    6.39    0.32
  13 -16   0    5.09    0.31
  12 -16   0   10.05    0.41
  11 -16   0    6.37    0.43
  11 -16   0    6.85    0.33
  10 -16   0    9.55    0.47
  10 -16   0    9.48    0.34
  10 -16   0    9.75    0.38
   9 -16   0    4.55    0.24
   9 -16   0    4.19    0.27
   9 -16   0    4.15    0.33
   8 -16   0    1.16    0.21
   8 -16   0    1.14    0.16
   8 -16   0    1.34    0.15
   8 -16   0    1.09    0.19
   7 -16   0   11.62    0.47
   7 -16   0   11.87    0.41
   7 -16   0   12.15    0.37
   7 -16   0   12.95    0.40
   6 -16   0    1.73    0.17
   6 -16   0    1.56    0.16
   6 -16   0    1.91    0.15
   6 -16   0    1.89    0.15
   6 -16   0    1.94    0.20
   6 -16   0    1.68    0.20
   5 -16   0    0.58    0.12
   5 -16   0    0.29    0.13
   5 -16   0    0.46    0.06
   5 -16   0    0.33    0.12
   5 -16   0    0.48    0.06
   5 -16   0    0.46    0.14
   5 -16   0    0.32    0.12
   4 -16   0    2.27    0.17
   4 -16   0    2.33    0.17
   4 -16   0    2.32    0.19
   4 -16   0    2.08    0.17
   4 -16   0    2.39    0.18
   4 -16   0    2.15    0.14
   3 -16   0    6.00    0.27
   3 -16   0    6.06    0.27
   3 -16   0    5.48    0.25
   3 -16   0    6.15    0.25
   3 -16   0    5.80    0.23
   2 -16   0    1.81    0.16
   2 -16   0    1.60    0.16
   2 -16   0    1.40    0.15
   2 -16   0    1.49    0.13
   2 -16   0    1.50    0.14
   1 -16   0   21.63    0.63
   1 -16   0   20.52    0.60
   1 -16   0   21.74    0.61
   1 -16   0   21.65    0.63
  -1  16   0   21.99    0.63
  -1  16   0   21.59    0.63
   0 -16   0    7.83    0.32
   0 -16   0    7.78    0.30
   0 -16   0    7.45    0.31
   0 -16   0    7.92    0.29
   0  16   0    7.21    0.30
   0  16   0    7.60    0.31
  -1 -16   0   23.67    0.67
  -1 -16   0   24.26    0.69
  -1 -16   0   24.36    0.68
  -1 -16   0   23.12    0.65
   1  16   0   22.36    0.67
   1  16   0   22.81    0.67
  -2 -16   0   72.09    1.84
  -2 -16   0   72.38    1.76
  -2 -16   0   73.43    1.87
  -2 -16   0   75.30    1.85
   2  16   0   75.48    1.85
   2  16   0   74.36    1.85
  -3 -16   0   16.66    0.52
  -3 -16   0   16.52    0.54
   3  16   0   16.13    0.50
   3  16   0   16.11    0.51
  -4 -16   0   34.35    0.94
   4  16   0   34.93    0.88
   4  16   0   33.24    0.91
   4  16   0   32.46    0.89
   4  16   0   32.36    1.04
  -5 -16   0   27.30    0.80
   5  16   0   27.65    0.74
   5  16   0   27.43    0.74
   5  16   0   27.33    0.77
   5  16   0   26.27    0.88
  -6 -16   0   28.12    0.82
   6  16   0   28.41    0.73
   6  16   0   27.70    0.92
   6  16   0   28.24    0.92
   6  16   0   28.02    0.78
   6  16   0   27.98    0.77
  -7 -16   0   26.54    0.79
   7  16   0   25.80    0.74
   7  16   0   26.31    0.89
   7  16   0   25.65    0.89
   7  16   0   26.57    0.74
  -8 -16   0   27.20    0.81
   8  16   0   28.21    0.76
   8  16   0   27.27    0.95
   8  16   0   26.35    0.93
   8  16   0   27.49    0.78
  -9 -16   0   28.40    0.84
   9  16   0   27.03    0.79
   9  16   0   29.01    1.00
 -10 -16   0   12.60    0.49
  10  16   0   13.64    0.67
  10  16   0   12.79    0.48
 -11 -16   0   11.38    0.47
  11  16   0   11.27    0.66
  11  16   0   11.34    0.46
  12  16   0   10.58    0.46
  12  16   0   12.09    0.70
  12  16   0   11.76    0.43
  13  16   0    3.58    0.46
  13  16   0    3.37    0.29
  14  16   0    4.74    0.34
  14  16   0    5.39    0.54
  15  16   0    3.01    0.29
  15  16   0    2.82    0.28
  15  16   0    3.22    0.48
  15 -17   0    0.10    0.17
  14 -17   0    0.00    0.17
  13 -17   0    0.53    0.19
  12 -17   0    1.48    0.20
  11 -17   0    0.06    0.16
  11 -17   0   -0.03    0.22
  10 -17   0    3.11    0.32
  10 -17   0    2.30    0.22
  10 -17   0    2.25    0.19
   9 -17   0    1.42    0.19
   9 -17   0    1.67    0.17
   9 -17   0    1.09    0.22
   8 -17   0    0.92    0.16
   8 -17   0    0.97    0.20
   8 -17   0    1.26    0.16
   7 -17   0    0.45    0.14
   7 -17   0    0.40    0.15
   7 -17   0    0.44    0.16
   7 -17   0    0.42    0.13
   7 -17   0    0.52    0.12
   6 -17   0    4.27    0.28
   6 -17   0    3.95    0.23
   6 -17   0    4.06    0.26
   6 -17   0    4.20    0.23
   6 -17   0    4.22    0.24
   6 -17   0    4.10    0.24
   5 -17   0    4.22    0.25
   5 -17   0    3.76    0.15
   5 -17   0    3.65    0.23
   5 -17   0    3.42    0.23
   5 -17   0    3.47    0.23
   5 -17   0    3.80    0.25
   4 -17   0    1.77    0.18
   4 -17   0    1.56    0.13
   4 -17   0    1.64    0.17
   4 -17   0    1.92    0.17
   4 -17   0    2.04    0.18
   4 -17   0    1.78    0.18
   3 -17   0    1.13    0.14
   3 -17   0    0.97    0.14
   3 -17   0    1.10    0.12
   3 -17   0    1.17    0.16
   3 -17   0    1.15    0.15
   2 -17   0    7.96    0.32
   2 -17   0    6.97    0.29
   2 -17   0    7.63    0.30
   2 -17   0    7.03    0.28
   2 -17   0    8.07    0.32
  -2  17   0    7.39    0.31
   1 -17   0    1.36    0.16
   1 -17   0    1.55    0.16
   1 -17   0    1.72    0.15
   1 -17   0    1.60    0.14
   1 -17   0    1.35    0.15
  -1  17   0    1.49    0.15
  -1  17   0    1.53    0.16
   0 -17   0    3.50    0.21
   0 -17   0    3.16    0.23
   0 -17   0    3.32    0.23
   0 -17   0    3.26    0.21
   0  17   0    3.44    0.21
   0  17   0    3.85    0.23
  -1 -17   0    7.63    0.31
  -1 -17   0    7.67    0.33
  -1 -17   0    7.58    0.30
  -1 -17   0    7.84    0.34
   1  17   0    7.63    0.32
   1  17   0    7.57    0.31
  -2 -17   0    3.38    0.21
  -2 -17   0    3.08    0.23
  -2 -17   0    2.67    0.19
  -2 -17   0    3.44    0.25
   2  17   0    4.00    0.25
   2  17   0    3.09    0.20
  -3 -17   0    0.78    0.15
  -3 -17   0    0.92    0.15
   3  17   0    0.64    0.12
   3  17   0    0.80    0.12
   3  17   0    0.78    0.13
  -4 -17   0    0.36    0.13
   4  17   0    0.49    0.13
   4  17   0    0.14    0.09
   4  17   0    0.42    0.11
   4  17   0    0.25    0.16
  -5 -17   0    0.22    0.13
   5  17   0    0.13    0.11
   5  17   0    0.08    0.16
   5  17   0    0.03    0.08
   5  17   0    0.20    0.11
  -6 -17   0    0.01    0.13
   6  17   0    0.02    0.07
   6  17   0   -0.18    0.11
   6  17   0    0.00    0.15
   6  17   0   -0.05    0.15
   6  17   0    0.05    0.11
  -7 -17   0    0.01    0.14
   7  17   0    0.13    0.17
   7  17   0    0.07    0.12
   7  17   0    0.16    0.13
   7  17   0    0.14    0.19
  -8 -17   0   -0.03    0.15
   8  17   0   -0.03    0.14
   8  17   0    0.19    0.12
   8  17   0    0.40    0.19
   8  17   0    0.27    0.21
  -9 -17   0    0.19    0.16
   9  17   0    0.30    0.15
   9  17   0    0.30    0.23
 -10 -17   0    1.03    0.19
  10  17   0    0.50    0.17
  10  17   0    0.99    0.28
  11  17   0    0.09    0.27
  11  17   0    0.47    0.19
  12  17   0   -0.01    0.16
  12  17   0    0.12    0.26
  12  17   0   -0.09    0.18
  13  17   0    0.04    0.31
  13  17   0    0.13    0.21
  14  17   0   -0.08    0.21
  14  17   0    0.21    0.34
  15  17   0   -0.06    0.19
  15  17   0   -0.01    0.22
  15  17   0    0.70    0.38
  15 -18   0    2.41    0.23
  14 -18   0    5.95    0.34
  13 -18   0    5.78    0.34
  12 -18   0    5.57    0.33
  11 -18   0   17.55    0.58
  11 -18   0   17.43    0.71
  10 -18   0   12.21    0.41
  10 -18   0   11.54    0.44
  10 -18   0   11.53    0.53
   9 -18   0   18.38    0.69
   9 -18   0   19.98    0.58
   9 -18   0   19.72    0.61
   8 -18   0   14.93    0.50
   8 -18   0   14.67    0.47
   8 -18   0   13.69    0.54
   7 -18   0   14.41    0.45
   7 -18   0   14.27    0.47
   7 -18   0   14.03    0.54
   7 -18   0   14.57    0.54
   7 -18   0   14.34    0.48
   6 -18   0   12.39    0.49
   6 -18   0   13.90    0.46
   6 -18   0   13.82    0.49
   6 -18   0   13.41    0.45
   6 -18   0   13.51    0.45
   6 -18   0   13.85    0.44
   5 -18   0   15.17    0.40
   5 -18   0   14.13    0.51
   5 -18   0   14.83    0.51
   5 -18   0   14.66    0.48
   5 -18   0   14.18    0.47
   5 -18   0   14.73    0.48
   4 -18   0   28.82    0.78
   4 -18   0   28.49    0.82
   4 -18   0   28.16    0.75
   4 -18   0   28.67    0.78
   4 -18   0   28.29    0.80
   3 -18   0    1.97    0.15
   3 -18   0    2.04    0.19
   3 -18   0    2.03    0.19
   3 -18   0    2.70    0.20
   3 -18   0    2.20    0.18
   2 -18   0    0.37    0.13
   2 -18   0    0.54    0.12
   2 -18   0    0.28    0.12
   2 -18   0    0.29    0.10
  -2  18   0    0.63    0.13
   1 -18   0    3.92    0.25
   1 -18   0    3.46    0.23
   1 -18   0    3.47    0.22
   1 -18   0    3.55    0.20
   1 -18   0    3.62    0.23
  -1  18   0    3.76    0.24
  -1  18   0    3.72    0.22
   0 -18   0    0.13    0.10
   0 -18   0    0.02    0.12
   0 -18   0    0.27    0.12
   0 -18   0    0.05    0.12
   0  18   0    0.12    0.10
   0  18   0    0.45    0.12
  -1 -18   0    0.74    0.15
  -1 -18   0    0.45    0.13
  -1 -18   0    0.52    0.13
  -1 -18   0    0.49    0.12
   1  18   0    0.59    0.12
   1  18   0    0.61    0.14
  -2 -18   0    1.56    0.17
  -2 -18   0    1.35    0.16
  -2 -18   0    1.34    0.17
  -2 -18   0    1.53    0.18
   2  18   0    1.05    0.15
   2  18   0    1.47    0.15
  -3 -18   0    2.51    0.21
  -3 -18   0    2.56    0.23
   3  18   0    2.46    0.20
   3  18   0    2.34    0.18
   3  18   0    2.15    0.18
  -4 -18   0   11.52    0.45
   4  18   0   12.19    0.44
   4  18   0   11.39    0.40
   4  18   0   12.42    0.42
   4  18   0   11.04    0.51
  -5 -18   0    7.50    0.35
   5  18   0    7.64    0.42
   5  18   0    7.47    0.35
   5  18   0    7.25    0.29
   5  18   0    7.85    0.34
  -6 -18   0    4.53    0.30
   6  18   0    4.75    0.21
   6  18   0    4.61    0.35
   6  18   0    4.57    0.26
   6  18   0    4.72    0.30
  -7 -18   0   16.70    0.60
   7  18   0   17.17    0.57
   7  18   0   17.91    0.57
   7  18   0   18.51    0.72
   7  18   0   17.54    0.70
  -8 -18   0   17.82    0.61
   8  18   0   17.95    0.73
   8  18   0   16.71    0.72
   8  18   0   16.89    0.58
   8  18   0   17.66    0.56
  -9 -18   0    6.67    0.36
   9  18   0    6.39    0.35
   9  18   0    6.52    0.47
 -10 -18   0   13.65    0.54
  10  18   0   14.80    0.73
  10  18   0   15.30    0.54
  11  18   0    9.48    0.63
  11  18   0    8.54    0.43
  12  18   0    7.99    0.39
  12  18   0    8.65    0.63
  12  18   0    7.99    0.42
  13  18   0    4.71    0.35
  13  18   0    5.40    0.54
  14  18   0    7.70    0.63
  14  18   0    7.21    0.43
  15  18   0    3.16    0.30
  15  18   0    3.18    0.32
  15  18   0    3.94    0.50
  15 -19   0    0.47    0.20
  14 -19   0    0.21    0.19
  13 -19   0    0.36    0.19
  12 -19   0   -0.16    0.17
  11 -19   0    0.21    0.18
  11 -19   0   -0.23    0.22
  10 -19   0   -0.23    0.18
  10 -19   0   -0.07    0.16
  10 -19   0   -0.01    0.14
   9 -19   0    0.39    0.21
   9 -19   0    0.22    0.16
   9 -19   0    0.33    0.15
   8 -19   0   -0.03    0.16
   8 -19   0    0.11    0.15
   8 -19   0    0.28    0.15
   7 -19   0    0.18    0.15
   7 -19   0    0.21    0.17
   7 -19   0    0.26    0.14
   7 -19   0    0.09    0.12
   7 -19   0    0.49    0.16
   6 -19   0    0.23    0.13
   6 -19   0    0.62    0.17
   6 -19   0    0.31    0.14
   6 -19   0    0.19    0.15
   6 -19   0    0.38    0.16
   6 -19   0    0.29    0.13
   5 -19   0    0.44    0.14
   5 -19   0    0.33    0.14
   5 -19   0    0.46    0.14
   5 -19   0    0.47    0.14
   5 -19   0    0.44    0.08
   5 -19   0    0.28    0.15
   4 -19   0    5.52    0.29
   4 -19   0    6.05    0.30
   4 -19   0    5.62    0.23
   4 -19   0    5.47    0.29
   4 -19   0    5.69    0.30
   3 -19   0    4.17    0.21
   3 -19   0    4.60    0.26
   3 -19   0    4.09    0.27
   3 -19   0    4.31    0.26
   3 -19   0    4.41    0.25
   2 -19   0    2.68    0.21
   2 -19   0    3.29    0.22
   2 -19   0    2.81    0.19
   2 -19   0    2.49    0.21
  -2  19   0    2.82    0.22
   1 -19   0    1.14    0.17
   1 -19   0    0.95    0.14
   1 -19   0    0.88    0.15
   1 -19   0    0.80    0.15
   1 -19   0    0.89    0.14
  -1  19   0    0.95    0.15
   0 -19   0    4.61    0.27
   0 -19   0    4.94    0.27
   0 -19   0    4.93    0.28
   0 -19   0    4.92    0.26
   0  19   0    4.88    0.26
   0  19   0    4.74    0.27
  -1 -19   0    5.98    0.28
  -1 -19   0    5.53    0.30
  -1 -19   0    5.28    0.28
  -1 -19   0    5.42    0.29
   1  19   0    5.35    0.28
   1  19   0    5.93    0.32
  -2 -19   0   -0.10    0.12
  -2 -19   0   -0.16    0.12
   2  19   0    0.01    0.09
   2  19   0    0.03    0.12
  -3 -19   0    0.04    0.13
  -3 -19   0    0.06    0.14
   3  19   0    0.29    0.11
   3  19   0    0.19    0.12
   3  19   0   -0.04    0.10
  -4 -19   0    0.93    0.17
   4  19   0    0.91    0.16
   4  19   0    1.10    0.14
   4  19   0    1.09    0.17
   4  19   0    1.12    0.22
  -5 -19   0    3.86    0.28
   5  19   0    3.83    0.26
   5  19   0    3.17    0.20
   5  19   0    3.39    0.33
   5  19   0    3.69    0.26
  -6 -19   0    0.28    0.15
   6  19   0    0.32    0.10
   6  19   0    0.29    0.20
   6  19   0    0.43    0.15
   6  19   0    0.57    0.15
  -7 -19   0    0.48    0.17
   7  19   0    0.37    0.15
   7  19   0   -0.04    0.20
   7  19   0    0.37    0.15
   7  19   0    0.27    0.21
  -8 -19   0    0.47    0.18
   8  19   0    0.32    0.16
   8  19   0    0.83    0.23
   8  19   0    0.58    0.24
   8  19   0    0.49    0.15
  -9 -19   0    0.68    0.20
   9  19   0    0.73    0.19
   9  19   0    0.96    0.28
  10  19   0    0.75    0.28
  10  19   0    0.53    0.19
  11  19   0    0.11    0.20
  11  19   0   -0.13    0.27
  12  19   0    0.20    0.20
  12  19   0   -0.12    0.19
  12  19   0    0.28    0.31
  13  19   0    0.07    0.21
  13  19   0    0.32    0.33
  14  19   0    0.09    0.23
  14  19   0   -0.17    0.32
  15  19   0   -0.24    0.23
  14 -20   0    0.77    0.22
  13 -20   0    5.32    0.34
  12 -20   0    7.16    0.39
  11 -20   0    6.76    0.38
  11 -20   0    6.49    0.43
  10 -20   0   12.95    0.50
  10 -20   0   13.43    0.46
  10 -20   0   12.33    0.57
   9 -20   0   18.68    0.57
   9 -20   0   17.75    0.60
   9 -20   0   17.52    0.68
   8 -20   0   24.61    0.73
   8 -20   0   25.11    0.71
   8 -20   0   22.63    0.79
   7 -20   0    5.31    0.31
   7 -20   0    5.85    0.33
   7 -20   0    5.37    0.28
   7 -20   0    5.43    0.31
   6 -20   0   18.51    0.61
   6 -20   0   19.97    0.60
   6 -20   0   19.33    0.65
   6 -20   0   19.58    0.61
   6 -20   0   18.94    0.65
   6 -20   0   20.21    0.61
   5 -20   0   41.68    1.08
   5 -20   0   40.35    1.13
   5 -20   0   40.11    1.09
   5 -20   0   41.27    1.02
   5 -20   0   40.08    1.14
   5 -20   0   40.78    1.07
   4 -20   0   12.46    0.44
   4 -20   0   11.64    0.44
   4 -20   0   11.65    0.38
   4 -20   0   11.06    0.43
   4 -20   0   11.08    0.43
   3 -20   0   48.53    1.22
   3 -20   0   46.02    1.22
   3 -20   0   46.75    1.25
   3 -20   0   45.81    1.20
   3 -20   0   48.37    1.25
   2 -20   0   11.71    0.44
   2 -20   0   12.31    0.43
   2 -20   0   11.39    0.41
   2 -20   0   12.04    0.43
   2 -20   0   11.76    0.41
   1 -20   0    9.34    0.38
   1 -20   0    9.23    0.36
   1 -20   0    9.31    0.40
   1 -20   0    9.32    0.36
   1 -20   0    9.91    0.39
  -1  20   0    8.64    0.40
   0 -20   0   12.06    0.46
   0 -20   0   12.30    0.47
   0 -20   0   13.21    0.47
   0 -20   0   13.04    0.45
   0  20   0   13.08    0.49
   0  20   0   13.40    0.47
  -1 -20   0   12.18    0.44
  -1 -20   0   12.72    0.47
  -1 -20   0   11.64    0.46
  -1 -20   0   12.06    0.44
   1  20   0   12.57    0.48
   1  20   0   12.55    0.45
  -2 -20   0   12.21    0.47
  -2 -20   0   12.38    0.46
   2  20   0   11.17    0.46
   2  20   0   12.31    0.45
  -3 -20   0    0.48    0.16
  -3 -20   0    0.59    0.17
   3  20   0    0.53    0.16
   3  20   0    0.27    0.12
   3  20   0    0.48    0.14
  -4 -20   0    1.04    0.19
   4  20   0    0.96    0.15
   4  20   0    1.43    0.25
   4  20   0    1.36    0.18
   4  20   0    1.33    0.19
  -5 -20   0    0.06    0.15
   5  20   0    0.10    0.14
   5  20   0   -0.06    0.10
   5  20   0    0.07    0.14
   5  20   0    0.24    0.20
  -6 -20   0    0.99    0.21
   6  20   0    1.09    0.18
   6  20   0    1.03    0.13
   6  20   0    0.94    0.17
   6  20   0    0.76    0.23
  -7 -20   0    0.14    0.17
   7  20   0    0.15    0.20
   7  20   0    0.04    0.15
   7  20   0   -0.31    0.19
   7  20   0    0.17    0.15
   7  20   0    0.09    0.07
  -8 -20   0    2.92    0.28
   8  20   0    2.70    0.26
   8  20   0    2.95    0.24
   8  20   0    3.48    0.37
   8  20   0    3.27    0.35
  -9 -20   0    1.91    0.25
   9  20   0    2.11    0.25
   9  20   0    2.22    0.33
  10  20   0    4.08    0.32
  10  20   0    4.85    0.46
  11  20   0    3.16    0.41
  11  20   0    2.92    0.30
  12  20   0    4.28    0.35
  12  20   0    4.50    0.48
  12  20   0    4.09    0.32
  13  20   0    4.10    0.50
  13  20   0    4.86    0.37
  14  20   0    1.73    0.29
  14 -21   0    1.52    0.24
  13 -21   0    1.12    0.23
  12 -21   0    1.14    0.23
  11 -21   0    0.99    0.22
  10 -21   0    1.29    0.20
  10 -21   0    1.34    0.26
  10 -21   0    1.08    0.22
   9 -21   0    0.49    0.19
   9 -21   0    0.01    0.17
   9 -21   0    0.22    0.21
   8 -21   0    0.13    0.19
   8 -21   0    0.21    0.17
   8 -21   0    0.04    0.17
   7 -21   0    0.15    0.14
   7 -21   0    0.09    0.17
   7 -21   0    0.10    0.17
   7 -21   0   -0.01    0.15
   6 -21   0    0.65    0.18
   6 -21   0    0.41    0.16
   6 -21   0    0.64    0.17
   6 -21   0    0.61    0.17
   6 -21   0    0.36    0.15
   5 -21   0    0.01    0.14
   5 -21   0   -0.03    0.08
   5 -21   0    0.11    0.14
   5 -21   0    0.03    0.14
   5 -21   0   -0.05    0.14
   5 -21   0   -0.10    0.13
   4 -21   0   -0.12    0.14
   4 -21   0   -0.02    0.13
   4 -21   0    0.12    0.10
   4 -21   0    0.11    0.15
   4 -21   0    0.15    0.14
   3 -21   0    0.33    0.14
   3 -21   0    0.29    0.15
   3 -21   0    0.18    0.15
   3 -21   0    0.19    0.14
   3 -21   0    0.23    0.11
   2 -21   0    1.30    0.19
   2 -21   0    1.52    0.17
   2 -21   0    1.53    0.16
   2 -21   0    1.61    0.19
   2 -21   0    1.31    0.18
   1 -21   0    0.79    0.14
   1 -21   0    0.87    0.18
   1 -21   0    0.90    0.17
   1 -21   0    0.77    0.16
  -1  21   0    1.31    0.18
   0 -21   0    1.02    0.19
   0 -21   0    1.01    0.16
   0 -21   0    0.95    0.18
   0 -21   0    1.38    0.19
   0  21   0    1.12    0.18
   0  21   0    1.08    0.16
  -1 -21   0    0.91    0.17
  -1 -21   0    0.91    0.19
  -1 -21   0    0.77    0.17
  -1 -21   0    1.11    0.17
   1  21   0    0.53    0.14
   1  21   0    0.52    0.15
  -2 -21   0    1.04    0.18
  -2 -21   0    1.24    0.19
   2  21   0    1.08    0.15
   2  21   0    1.21    0.18
  -3 -21   0    3.82    0.28
  -3 -21   0    4.49    0.30
   3  21   0    4.21    0.29
   3  21   0    4.07    0.25
  -4 -21   0    0.97    0.19
   4  21   0    0.83    0.17
   4  21   0    0.91    0.18
   4  21   0    1.00    0.24
   4  21   0    0.63    0.14
  -5 -21   0    1.04    0.20
   5  21   0    1.15    0.18
   5  21   0    1.00    0.14
   5  21   0    1.11    0.25
   5  21   0    1.00    0.19
  -6 -21   0    1.24    0.20
   6  21   0    1.56    0.21
   6  21   0    1.12    0.19
   6  21   0    1.11    0.14
   6  21   0    1.16    0.26
  -7 -21   0    3.55    0.30
   7  21   0    5.02    0.40
   7  21   0    4.24    0.41
   7  21   0    4.24    0.30
   7  21   0    3.89    0.18
   7  21   0    3.92    0.29
  -8 -21   0    0.80    0.22
   8  21   0    0.94    0.20
   8  21   0    1.22    0.28
   8  21   0    1.38    0.20
   8  21   0    1.14    0.28
   9  21   0    0.45    0.26
   9  21   0    0.33    0.19
  10  21   0    1.62    0.33
  10  21   0    1.66    0.25
  11  21   0    0.32    0.22
  11  21   0    0.64    0.31
  12  21   0    0.14    0.22
  12  21   0    0.10    0.31
  12  21   0    0.29    0.21
  13  21   0    0.48    0.35
  13  21   0   -0.14    0.23
  14  21   0   -0.03    0.23
  14 -22   0    0.31    0.22
  13 -22   0   -0.15    0.21
  12 -22   0    0.52    0.22
  11 -22   0    2.06    0.27
  10 -22   0    8.94    0.51
  10 -22   0    9.92    0.41
  10 -22   0    9.70    0.45
   9 -22   0    4.65    0.32
   9 -22   0    4.13    0.34
   9 -22   0    4.45    0.31
   8 -22   0    9.82    0.43
   8 -22   0   10.08    0.45
   8 -22   0   10.57    0.50
   7 -22   0   27.84    0.83
   7 -22   0   28.98    0.81
   7 -22   0   29.30    0.84
   7 -22   0   28.35    0.90
   6 -22   0    7.44    0.38
   6 -22   0    7.04    0.36
   6 -22   0    7.11    0.36
   6 -22   0    7.21    0.36
   6 -22   0    7.48    0.35
   5 -22   0   18.04    0.63
   5 -22   0   18.73    0.63
   5 -22   0   18.49    0.61
   5 -22   0   19.21    0.53
   5 -22   0   20.42    0.63
   5 -22   0   19.45    0.67
   5 -22   0   18.75    0.61
   4 -22   0   23.06    0.74
   4 -22   0   24.09    0.73
   4 -22   0   22.67    0.66
   4 -22   0   24.38    0.71
   4 -22   0   22.44    0.70
   4 -22   0   23.40    0.72
   3 -22   0   37.95    1.02
   3 -22   0   37.09    1.01
   3 -22   0   37.94    1.03
   3 -22   0   37.80    1.06
   2 -22   0   24.60    0.77
   2 -22   0   25.04    0.74
   2 -22   0   25.33    0.74
   2 -22   0   25.91    0.76
   1 -22   0   27.57    0.81
   1 -22   0   28.35    0.81
   1 -22   0   27.42    0.83
  -1  22   0   26.74    0.83
   0 -22   0   25.26    0.77
   0 -22   0   22.86    0.72
   0 -22   0   24.57    0.73
   0 -22   0   23.80    0.76
   0  22   0   24.23    0.77
  -1 -22   0    6.70    0.35
  -1 -22   0    6.93    0.34
  -1 -22   0    6.72    0.38
  -1 -22   0    7.06    0.34
   1  22   0    6.75    0.35
   1  22   0    6.08    0.33
  -2 -22   0   20.24    0.68
  -2 -22   0   20.99    0.68
   2  22   0   19.65    0.67
   2  22   0   19.06    0.64
  -3 -22   0   18.75    0.66
  -3 -22   0   18.73    0.66
   3  22   0   19.75    0.63
   3  22   0   19.62    0.65
  -4 -22   0    4.43    0.32
   4  22   0    4.92    0.29
   4  22   0    5.00    0.42
   4  22   0    4.84    0.33
   4  22   0    4.23    0.26
  -5 -22   0    6.58    0.38
   5  22   0    6.63    0.45
   5  22   0    7.04    0.39
   5  22   0    6.78    0.31
   5  22   0    7.24    0.35
  -6 -22   0    0.91    0.21
   6  22   0    0.75    0.19
   6  22   0    0.89    0.19
   6  22   0    1.03    0.15
   6  22   0    1.16    0.28
  -7 -22   0    1.63    0.25
   7  22   0    1.59    0.22
   7  22   0    1.74    0.13
   7  22   0    2.03    0.33
   7  22   0    1.55    0.29
   7  22   0    1.81    0.23
  -8 -22   0    0.24    0.21
   8  22   0    0.37    0.19
   8  22   0    0.47    0.18
   8  22   0    0.42    0.25
   8  22   0    0.53    0.26
   9  22   0    0.31    0.27
   9  22   0   -0.19    0.15
   9  22   0   -0.28    0.18
  10  22   0    0.11    0.21
  10  22   0    0.21    0.28
  11  22   0    0.42    0.23
  11  22   0    0.80    0.32
  12  22   0    0.07    0.23
  12  22   0    0.26    0.22
  12  22   0    0.54    0.33
  13  22   0    0.34    0.26
  14  22   0    0.94    0.28
  14 -23   0    1.88    0.27
  13 -23   0    1.78    0.27
  12 -23   0    2.90    0.30
  11 -23   0    4.54    0.34
  10 -23   0    2.32    0.32
  10 -23   0    2.18    0.24
  10 -23   0    2.28    0.28
   9 -23   0    1.27    0.27
   9 -23   0    1.59    0.24
   9 -23   0    1.43    0.23
   8 -23   0    1.23    0.23
   8 -23   0    1.15    0.23
   8 -23   0    1.19    0.24
   7 -23   0    2.66    0.28
   7 -23   0    2.49    0.23
   7 -23   0    2.41    0.26
   7 -23   0    2.83    0.27
   6 -23   0    1.23    0.21
   6 -23   0    1.04    0.21
   6 -23   0    1.08    0.19
   6 -23   0    0.86    0.19
   6 -23   0    1.05    0.20
   5 -23   0    0.51    0.18
   5 -23   0    0.99    0.21
   5 -23   0    0.90    0.21
   5 -23   0    0.70    0.19
   5 -23   0    0.89    0.19
   5 -23   0    0.71    0.11
   4 -23   0    0.93    0.14
   4 -23   0    0.87    0.18
   4 -23   0    0.58    0.19
   4 -23   0    1.40    0.21
   4 -23   0    1.09    0.21
   3 -23   0    0.36    0.18
   3 -23   0    0.19    0.12
   3 -23   0    0.25    0.17
   3 -23   0   -0.01    0.15
   2 -23   0    0.03    0.17
   2 -23   0    0.25    0.16
   2 -23   0    0.26    0.14
   1 -23   0    0.72    0.16
   1 -23   0    0.60    0.18
   1 -23   0    0.78    0.19
  -1  23   0    0.80    0.19
   0 -23   0    1.84    0.23
   0 -23   0    1.41    0.20
   0 -23   0    1.69    0.20
   0 -23   0    1.60    0.22
   0  23   0    2.15    0.23
  -1 -23   0    0.20    0.16
  -1 -23   0    0.57    0.19
  -1 -23   0    0.39    0.19
   1  23   0    0.45    0.16
   1  23   0    0.39    0.14
  -2 -23   0    2.69    0.26
  -2 -23   0    3.13    0.28
   2  23   0    2.63    0.26
   2  23   0    3.02    0.25
  -3 -23   0    1.26    0.23
  -3 -23   0    1.23    0.21
   3  23   0    0.81    0.15
   3  23   0    1.50    0.22
  -4 -23   0    0.85    0.21
   4  23   0    0.93    0.16
   4  23   0    1.05    0.19
   4  23   0    1.01    0.25
   4  23   0    0.90    0.20
  -5 -23   0    1.11    0.22
   5  23   0    0.95    0.19
   5  23   0    1.36    0.22
   5  23   0    1.44    0.29
   5  23   0    1.02    0.16
  -6 -23   0    2.13    0.28
   6  23   0    1.85    0.25
   6  23   0    1.88    0.33
   6  23   0    1.77    0.18
   6  23   0    2.14    0.24
  -7 -23   0    0.33    0.21
   7  23   0    0.89    0.27
   7  23   0    0.63    0.20
   7  23   0    0.56    0.20
   7  23   0    0.82    0.27
   8  23   0    0.67    0.21
   8  23   0    0.88    0.22
   8  23   0    1.28    0.29
   8  23   0    0.79    0.30
   9  23   0    0.41    0.21
   9  23   0    0.26    0.18
   9  23   0    0.32    0.27
  10  23   0    0.09    0.21
  10  23   0    0.31    0.29
  11  23   0    0.84    0.26
  11  23   0    1.32    0.35
  12  23   0    0.60    0.34
  12  23   0    0.16    0.25
  12  23   0    0.79    0.24
  13  23   0    0.19    0.26
  13 -24   0    0.06    0.23
  12 -24   0   -0.01    0.23
  11 -24   0    0.30    0.23
  10 -24   0   -0.12    0.19
  10 -24   0   -0.16    0.21
   9 -24   0    2.82    0.27
   9 -24   0    1.80    0.29
   9 -24   0    1.91    0.26
   8 -24   0    2.00    0.27
   8 -24   0    1.71    0.26
   8 -24   0    1.93    0.25
   7 -24   0    7.17    0.37
   7 -24   0    6.13    0.39
   7 -24   0    6.61    0.38
   7 -24   0    5.64    0.37
   6 -24   0    8.84    0.42
   6 -24   0    8.70    0.42
   6 -24   0    8.14    0.41
   6 -24   0    8.59    0.40
   5 -24   0    6.55    0.36
   5 -24   0    5.46    0.35
   5 -24   0    6.30    0.37
   5 -24   0    5.14    0.38
   5 -24   0    6.41    0.26
   4 -24   0   12.15    0.47
   4 -24   0   12.03    0.48
   4 -24   0   10.77    0.40
   4 -24   0   11.97    0.48
   3 -24   0   17.02    0.56
   3 -24   0   15.64    0.53
   3 -24   0   15.55    0.58
   3 -24   0   16.13    0.57
   2 -24   0   25.14    0.77
   2 -24   0   25.61    0.80
   2 -24   0   24.08    0.74
   1 -24   0   30.54    0.92
   1 -24   0   30.15    0.88
   1 -24   0   30.10    0.88
  -1  24   0   30.49    0.93
   0 -24   0   17.97    0.62
   0 -24   0   17.03    0.59
   0 -24   0   17.17    0.59
   0  24   0   17.14    0.62
  -1 -24   0   26.54    0.84
  -1 -24   0   27.69    0.86
   1  24   0   26.73    0.85
   1  24   0   26.89    0.83
  -2 -24   0   19.01    0.69
  -2 -24   0   20.21    0.70
   2  24   0   20.64    0.67
   2  24   0   19.60    0.69
  -3 -24   0   22.37    0.80
  -3 -24   0   25.67    0.82
   3  24   0   23.90    0.77
   3  24   0   26.37    0.82
  -4 -24   0   20.27    0.72
   4  24   0   19.07    0.66
   4  24   0   19.54    0.70
   4  24   0   22.66    0.84
  -5 -24   0   13.52    0.58
   5  24   0   14.14    0.57
   5  24   0   15.41    0.69
   5  24   0   13.03    0.50
   5  24   0   13.97    0.53
  -6 -24   0    9.07    0.47
   6  24   0    9.29    0.46
   6  24   0    7.19    0.52
   6  24   0    8.57    0.42
  -7 -24   0    3.55    0.33
   7  24   0    4.40    0.41
   7  24   0    3.76    0.32
   7  24   0    4.34    0.32
   7  24   0    3.95    0.43
   8  24   0   10.33    0.61
   8  24   0    8.13    0.56
   8  24   0    8.47    0.45
   8  24   0    8.95    0.46
   9  24   0    1.57    0.26
   9  24   0    2.11    0.25
   9  24   0    1.58    0.34
  10  24   0    1.40    0.35
  10  24   0    0.97    0.25
  11  24   0    2.44    0.31
  11  24   0    1.80    0.38
  12  24   0    0.01    0.23
  12  24   0    0.12    0.23
  13  24   0   -0.07    0.25
  13 -25   0    1.28    0.27
  12 -25   0    1.64    0.28
  11 -25   0    2.28    0.30
  10 -25   0    2.20    0.27
  10 -25   0    2.02    0.28
   9 -25   0    1.57    0.27
   9 -25   0    1.37    0.25
   8 -25   0    2.39    0.28
   8 -25   0    2.54    0.27
   7 -25   0    2.19    0.27
   7 -25   0    2.33    0.24
   7 -25   0    2.00    0.26
   6 -25   0    4.42    0.31
   6 -25   0    3.52    0.30
   6 -25   0    3.15    0.30
   5 -25   0    4.10    0.30
   5 -25   0    4.39    0.32
   5 -25   0    4.60    0.32
   5 -25   0    4.51    0.33
   4 -25   0    1.77    0.23
   4 -25   0    1.34    0.17
   4 -25   0    1.71    0.24
   4 -25   0    1.01    0.22
   3 -25   0    0.91    0.19
   3 -25   0    0.93    0.22
   3 -25   0    1.17    0.22
   3 -25   0    1.14    0.17
   2 -25   0    1.89    0.20
   2 -25   0    1.92    0.25
   2 -25   0    2.35    0.27
   1 -25   0    2.67    0.27
   1 -25   0    2.54    0.24
   1 -25   0    2.71    0.28
  -1  25   0    2.73    0.26
   0 -25   0    0.11    0.18
   0 -25   0    0.16    0.15
   0 -25   0    0.35    0.21
   0  25   0    0.38    0.19
  -1 -25   0    0.22    0.19
  -1 -25   0    0.30    0.19
  -1 -25   0    0.05    0.18
   1  25   0    0.25    0.18
  -2 -25   0    0.38    0.20
  -2 -25   0    0.42    0.20
   2  25   0    0.22    0.15
   2  25   0    0.38    0.18
  -3 -25   0   -0.04    0.21
  -3 -25   0    0.16    0.20
   3  25   0   -0.17    0.12
   3  25   0   -0.02    0.17
  -4 -25   0   -0.04    0.19
   4  25   0    0.10    0.23
   4  25   0    0.05    0.14
   4  25   0   -0.05    0.18
  -5 -25   0   -0.39    0.19
   5  25   0    0.18    0.17
   5  25   0   -0.17    0.18
   5  25   0    0.01    0.24
  -6 -25   0    0.05    0.20
   6  25   0    0.15    0.20
   6  25   0   -0.01    0.24
   6  25   0    0.28    0.19
   7  25   0    0.08    0.20
   7  25   0    0.72    0.27
   7  25   0    0.12    0.21
   7  25   0    0.53    0.30
   8  25   0   -0.26    0.20
   8  25   0    0.20    0.26
   8  25   0   -0.23    0.19
   8  25   0   -0.34    0.24
   9  25   0    0.08    0.27
   9  25   0    0.03    0.21
   9  25   0   -0.31    0.18
  10  25   0    0.38    0.25
  10  25   0    0.55    0.30
  11  25   0    0.36    0.25
  12  25   0    0.68    0.25
  12  25   0    0.20    0.25
  13  25   0   -0.06    0.26
  13 -26   0    1.07    0.28
  12 -26   0    1.73    0.28
  11 -26   0    1.36    0.28
  10 -26   0    1.33    0.28
  10 -26   0    1.79    0.26
   9 -26   0    0.54    0.23
   9 -26   0    0.24    0.23
   8 -26   0   -0.14    0.20
   8 -26   0    0.00    0.22
   7 -26   0   -0.05    0.21
   7 -26   0    0.23    0.22
   7 -26   0    0.26    0.20
   6 -26   0    1.62    0.25
   6 -26   0    2.03    0.28
   6 -26   0    2.11    0.26
   5 -26   0    0.03    0.21
   5 -26   0    0.11    0.20
   5 -26   0   -0.05    0.19
   5 -26   0    0.51    0.23
   4 -26   0    2.52    0.28
   4 -26   0    2.57    0.29
   4 -26   0    2.74    0.30
   4 -26   0    1.93    0.25
   3 -26   0    6.72    0.40
   3 -26   0    7.29    0.41
   3 -26   0    6.22    0.32
   2 -26   0    3.75    0.27
   2 -26   0    4.60    0.34
   2 -26   0    4.66    0.35
   1 -26   0   13.30    0.56
   1 -26   0   12.51    0.53
   1 -26   0   12.30    0.49
  -1  26   0   12.84    0.55
   0 -26   0    8.64    0.43
   0 -26   0    8.39    0.41
   0 -26   0    9.27    0.48
   0  26   0    9.02    0.47
  -1 -26   0   20.63    0.72
  -1 -26   0   20.56    0.74
   1  26   0   19.24    0.72
  -2 -26   0    5.54    0.37
  -2 -26   0    5.50    0.39
   2  26   0    5.45    0.37
   2  26   0    5.57    0.33
  -3 -26   0    7.31    0.43
  -3 -26   0    7.05    0.42
   3  26   0    6.86    0.37
   3  26   0    7.82    0.45
  -4 -26   0   17.60    0.68
   4  26   0   18.96    0.77
   4  26   0   17.19    0.68
  -5 -26   0    9.82    0.52
   5  26   0   10.85    0.59
   5  26   0   10.58    0.53
  -6 -26   0   13.87    0.61
   6  26   0   14.15    0.60
   6  26   0   15.19    0.76
   6  26   0   15.24    0.59
   7  26   0    9.53    0.50
   7  26   0    8.20    0.45
   7  26   0    9.05    0.60
   7  26   0    8.32    0.61
   8  26   0    4.69    0.37
   8  26   0    4.18    0.36
   8  26   0    5.11    0.53
   8  26   0    4.84    0.45
   9  26   0    6.97    0.46
   9  26   0    6.26    0.42
   9  26   0    7.85    0.57
  11  26   0    3.64    0.37
  12  26   0    1.67    0.31
  12 -27   0    0.67    0.26
  11 -27   0    0.70    0.26
  10 -27   0    3.09    0.33
   9 -27   0    2.59    0.32
   9 -27   0    2.86    0.31
   8 -27   0    1.27    0.26
   8 -27   0    1.61    0.26
   7 -27   0    3.12    0.31
   7 -27   0    2.54    0.30
   7 -27   0    2.57    0.28
   6 -27   0    3.85    0.34
   6 -27   0    3.95    0.33
   6 -27   0    3.71    0.32
   5 -27   0    3.52    0.33
   5 -27   0    3.29    0.32
   5 -27   0    2.67    0.30
   5 -27   0    3.51    0.32
   4 -27   0    3.84    0.32
   4 -27   0    4.16    0.33
   4 -27   0    3.48    0.32
   4 -27   0    3.52    0.33
   3 -27   0    6.17    0.41
   3 -27   0    6.26    0.38
   2 -27   0    1.18    0.25
   2 -27   0    1.14    0.25
   2 -27   0    1.32    0.20
   1 -27   0    0.88    0.25
   1 -27   0    0.53    0.18
   1 -27   0    1.04    0.23
  -1  27   0    0.47    0.20
   0 -27   0    2.39    0.25
   0 -27   0    2.23    0.30
   0 -27   0    2.95    0.31
   0  27   0    2.09    0.28
  -1 -27   0    3.11    0.33
   1  27   0    3.88    0.34
  -2 -27   0    0.38    0.23
  -2 -27   0    0.81    0.26
   2  27   0    0.73    0.19
   2  27   0    0.68    0.22
  -3 -27   0    0.49    0.25
  -3 -27   0    0.68    0.25
   3  27   0    0.71    0.24
   3  27   0    0.67    0.19
  -4 -27   0    0.37    0.23
   4  27   0    0.83    0.26
   4  27   0    0.46    0.23
  -5 -27   0    0.14    0.23
   5  27   0    0.22    0.26
   5  27   0    0.05    0.22
   6  27   0    1.36    0.34
   6  27   0    0.65    0.26
   7  27   0   -0.10    0.23
   7  27   0    0.29    0.27
   7  27   0    0.31    0.22
   7  27   0   -0.08    0.27
   8  27   0   -0.36    0.23
   8  27   0    0.31    0.32
   8  27   0    0.23    0.28
   8  27   0   -0.06    0.22
   9  27   0   -0.17    0.22
   9  27   0    0.00    0.21
  10  27   0   -0.36    0.23
  11  27   0   -0.23    0.24
  12  27   0    0.07    0.26
  12 -28   0    1.73    0.30
  11 -28   0    1.99    0.31
  10 -28   0    2.81    0.33
   9 -28   0    3.26    0.33
   9 -28   0    2.89    0.33
   8 -28   0    1.09    0.28
   8 -28   0    1.38    0.28
   7 -28   0    1.49    0.27
   7 -28   0    2.10    0.27
   7 -28   0    1.51    0.29
   6 -28   0    1.33    0.27
   6 -28   0    1.78    0.28
   6 -28   0    1.25    0.27
   5 -28   0    0.02    0.23
   5 -28   0    0.12    0.25
   5 -28   0   -0.09    0.21
   5 -28   0   -0.23    0.20
   4 -28   0    0.74    0.25
   4 -28   0    0.21    0.23
   4 -28   0    0.34    0.25
   3 -28   0   -0.13    0.22
   3 -28   0    0.21    0.23
   2 -28   0    0.73    0.25
   2 -28   0    0.68    0.23
   1 -28   0    2.24    0.28
   1 -28   0    1.46    0.22
   1 -28   0    1.45    0.26
  -1  28   0    1.81    0.28
   0 -28   0    0.61    0.23
   0 -28   0    0.58    0.24
   0 -28   0    0.55    0.19
   0  28   0    0.87    0.23
  -1 -28   0    2.76    0.32
   1  28   0    2.99    0.33
  -2 -28   0    7.79    0.46
  -2 -28   0    7.55    0.46
   2  28   0    8.42    0.46
   2  28   0    7.99    0.41
  -3 -28   0    4.42    0.39
  -3 -28   0    3.58    0.35
   3  28   0    4.34    0.42
   3  28   0    3.79    0.36
  -4 -28   0    6.53    0.46
   4  28   0    7.11    0.48
   4  28   0    6.65    0.46
   5  28   0   11.09    0.61
   5  28   0    9.88    0.53
   6  28   0    6.14    0.54
   6  28   0    6.89    0.49
   7  28   0    9.00    0.64
   7  28   0    8.25    0.52
   7  28   0    9.94    0.65
   7  28   0    8.84    0.49
   8  28   0    8.82    0.63
   8  28   0    7.53    0.47
   8  28   0    9.09    0.52
   9  28   0    5.90    0.43
   9  28   0    6.31    0.44
  10  28   0    2.91    0.35
  11  28   0    2.97    0.36
  12  28   0    3.23    0.38
  11 -29   0    0.72    0.27
  10 -29   0   -0.02    0.26
   9 -29   0    1.01    0.28
   9 -29   0    0.45    0.25
   8 -29   0    1.48    0.30
   8 -29   0    1.39    0.29
   7 -29   0    1.86    0.28
   7 -29   0    1.62    0.30
   7 -29   0    1.80    0.30
   6 -29   0    0.51    0.25
   6 -29   0    0.57    0.25
   6 -29   0    0.41    0.25
   5 -29   0    3.70    0.36
   5 -29   0    3.92    0.35
   5 -29   0    3.70    0.36
   5 -29   0    3.75    0.35
   4 -29   0    5.83    0.42
   4 -29   0    6.18    0.43
   4 -29   0    5.67    0.42
   3 -29   0    1.39    0.30
   3 -29   0    0.71    0.26
   3 -29   0    1.01    0.27
   2 -29   0    1.06    0.27
   2 -29   0    1.25    0.29
   1 -29   0    4.01    0.37
   1 -29   0    4.10    0.37
  -1  29   0    4.51    0.38
   0 -29   0    3.14    0.36
   0 -29   0    3.21    0.33
   0  29   0    2.72    0.32
  -1 -29   0    2.11    0.33
   1  29   0    1.96    0.30
  -2 -29   0    5.44    0.42
   2  29   0    5.10    0.41
  -3 -29   0    1.11    0.27
  -3 -29   0    1.10    0.30
   3  29   0    1.56    0.30
   3  29   0    1.11    0.27
   4  29   0    0.69    0.27
   4  29   0    0.70    0.27
   5  29   0    2.34    0.36
   5  29   0    2.80    0.35
   6  29   0    2.88    0.41
   6  29   0    1.95    0.32
   7  29   0    0.17    0.26
   7  29   0    0.07    0.31
   8  29   0   -0.34    0.23
   8  29   0   -0.19    0.32
   8  29   0   -0.13    0.25
   9  29   0   -0.06    0.24
   9  29   0    0.33    0.25
  10  29   0   -0.06    0.25
  11  29   0    0.06    0.27
  11 -30   0    4.31    0.39
  10 -30   0    3.07    0.35
   9 -30   0    3.70    0.36
   9 -30   0    3.40    0.35
   8 -30   0    9.72    0.50
   8 -30   0    8.23    0.49
   7 -30   0    2.60    0.31
   7 -30   0    2.53    0.33
   7 -30   0    1.97    0.31
   6 -30   0    3.38    0.34
   6 -30   0    3.07    0.35
   6 -30   0    3.46    0.34
   5 -30   0    2.18    0.33
   5 -30   0    2.61    0.33
   5 -30   0    2.35    0.29
   4 -30   0    3.10    0.34
   4 -30   0    3.87    0.39
   4 -30   0    3.58    0.36
   3 -30   0    3.44    0.36
   3 -30   0    3.63    0.35
   3 -30   0    3.94    0.39
   2 -30   0    0.66    0.25
   2 -30   0    1.04    0.29
   1 -30   0    1.39    0.30
   1 -30   0    0.98    0.27
  -1  30   0    1.20    0.26
   0 -30   0    0.38    0.25
   0 -30   0    0.28    0.27
   0  30   0    0.11    0.24
  -1 -30   0    0.28    0.27
   1  30   0    0.27    0.23
  -2 -30   0    0.26    0.28
   2  30   0   -0.07    0.24
  -3 -30   0    2.56    0.36
   3  30   0    3.25    0.38
   3  30   0    3.48    0.37
   4  30   0    0.21    0.26
   4  30   0    0.52    0.26
   5  30   0    1.40    0.32
   5  30   0    0.92    0.28
   6  30   0    2.60    0.41
   6  30   0    2.13    0.35
   7  30   0    2.74    0.36
   7  30   0    3.34    0.47
   8  30   0    3.01    0.49
   8  30   0    3.19    0.38
   9  30   0    2.57    0.33
   9  30   0    1.61    0.32
  10  30   0    2.66    0.34
  11  30   0    1.80    0.33
  10 -31   0   -0.11    0.25
   9 -31   0    0.37    0.28
   8 -31   0    0.18    0.27
   8 -31   0    0.31    0.27
   7 -31   0    0.01    0.27
   7 -31   0    0.67    0.26
   7 -31   0   -0.38    0.24
   6 -31   0    1.97    0.31
   6 -31   0    1.16    0.29
   6 -31   0    1.30    0.30
   5 -31   0    0.80    0.28
   5 -31   0    0.32    0.27
   4 -31   0    0.60    0.31
   4 -31   0    0.72    0.29
   4 -31   0    0.61    0.29
   3 -31   0    2.30    0.37
   3 -31   0    1.96    0.34
   3 -31   0    2.02    0.33
   2 -31   0    2.86    0.35
   2 -31   0    3.72    0.40
   2 -31   0    3.97    0.39
   1 -31   0    1.88    0.33
   1 -31   0    1.99    0.30
  -1  31   0    2.35    0.33
   0 -31   0    2.48    0.36
   0  31   0    2.45    0.32
  -1 -31   0    2.65    0.36
   1  31   0    2.63    0.35
  -2 -31   0    2.02    0.34
   2  31   0    1.69    0.33
  -3 -31   0    3.28    0.40
   3  31   0    2.82    0.36
   3  31   0    3.00    0.38
   4  31   0    2.30    0.35
   4  31   0    3.97    0.43
   5  31   0    1.59    0.33
   5  31   0    0.87    0.32
   6  31   0    0.29    0.29
   6  31   0    0.37    0.31
   7  31   0    1.16    0.36
   7  31   0    1.02    0.31
   8  31   0    1.10    0.31
   9  31   0   -0.07    0.26
  10  31   0    0.39    0.28
  10 -32   0    3.96    0.39
   9 -32   0    2.08    0.34
   8 -32   0    5.30    0.43
   8 -32   0    5.33    0.44
   7 -32   0    5.78    0.45
   7 -32   0    6.94    0.44
   7 -32   0    6.39    0.47
   6 -32   0    7.40    0.48
   6 -32   0    7.75    0.48
   6 -32   0    7.22    0.49
   5 -32   0    6.91    0.50
   5 -32   0    6.72    0.47
   4 -32   0    5.30    0.43
   4 -32   0    6.30    0.46
   4 -32   0    5.92    0.46
   3 -32   0    9.44    0.51
   3 -32   0    9.46    0.58
   3 -32   0    9.52    0.55
   2 -32   0    6.23    0.48
   2 -32   0    4.41    0.42
   2 -32   0    4.61    0.40
   1 -32   0    1.86    0.35
   1 -32   0    3.11    0.41
   1 -32   0    2.06    0.33
  -1  32   0    2.89    0.34
   0 -32   0    5.75    0.47
   0  32   0    4.43    0.42
  -1 -32   0    1.32    0.34
   1  32   0    1.74    0.32
  -2 -32   0    1.71    0.36
   2  32   0    2.26    0.35
  -3 -32   0    1.18    0.34
   3  32   0    0.51    0.29
   3  32   0    1.50    0.33
   4  32   0    0.26    0.26
   4  32   0   -0.26    0.27
   5  32   0    0.37    0.29
   5  32   0    0.39    0.29
   6  32   0    0.15    0.31
   6  32   0   -0.21    0.27
   7  32   0    0.13    0.28
   8  32   0    0.25    0.29
   9 -33   0    0.51    0.29
   8 -33   0    0.23    0.29
   7 -33   0   -0.29    0.28
   7 -33   0    0.29    0.27
   7 -33   0    0.16    0.27
   6 -33   0    0.37    0.29
   6 -33   0    0.82    0.31
   5 -33   0    0.14    0.30
   5 -33   0    0.20    0.29
   4 -33   0    0.58    0.30
   4 -33   0    0.30    0.32
   3 -33   0   -0.14    0.31
   3 -33   0    0.33    0.30
   3 -33   0    0.52    0.30
   2 -33   0   -0.09    0.28
   2 -33   0    0.37    0.31
   2 -33   0    0.22    0.33
   1 -33   0    0.53    0.34
   1 -33   0    0.90    0.33
   1 -33   0    0.65    0.28
  -1  33   0    1.08    0.31
   0 -33   0    0.83    0.33
   0 -33   0    0.67    0.35
   0  33   0    0.51    0.29
  -1 -33   0    0.64    0.32
  -1 -33   0    0.50    0.35
   1  33   0    0.43    0.27
  -2 -33   0    1.65    0.35
  -2 -33   0    1.89    0.38
   2  33   0    1.63    0.33
  -3 -33   0    1.11    0.36
  -3 -33   0    2.28    0.42
   3  33   0    1.83    0.35
   3  33   0    1.54    0.33
   4  33   0    0.93    0.32
   4  33   0    1.14    0.33
   5  33   0    0.67    0.32
   5  33   0    1.15    0.34
   6  33   0    1.17    0.33
   7  33   0    1.02    0.33
   8  33   0    0.66    0.30
   8 -34   0    1.01    0.31
   7 -34   0    4.46    0.38
   6 -34   0    6.69    0.48
   6 -34   0    6.46    0.49
   5 -34   0    3.42    0.40
   5 -34   0    3.49    0.40
   4 -34   0    4.84    0.43
   4 -34   0    4.24    0.43
   3 -34   0    3.71    0.42
   3 -34   0    3.12    0.39
   3 -34   0    2.93    0.37
   2 -34   0   11.31    0.63
   2 -34   0   10.57    0.56
   2 -34   0   11.25    0.62
   1 -34   0    3.89    0.43
   1 -34   0    3.42    0.40
   1 -34   0    4.85    0.48
  -1  34   0    4.96    0.44
   0 -34   0    3.62    0.45
   0 -34   0    3.06    0.41
   0  34   0    3.35    0.40
  -1 -34   0    4.44    0.49
  -1 -34   0    3.98    0.45
   1  34   0    3.81    0.42
  -2 -34   0    4.84    0.47
  -2 -34   0    4.86    0.51
   2  34   0    4.72    0.47
   2  34   0    4.58    0.44
  -3 -34   0    5.92    0.54
  -3 -34   0    5.49    0.50
   3  34   0    5.56    0.49
   3  34   0    5.56    0.50
   4  34   0    2.03    0.36
   4  34   0    2.02    0.37
   5  34   0    1.69    0.38
   6  34   0    0.81    0.35
   7  34   0    0.69    0.33
   8  34   0    0.22    0.30
   8 -35   0    0.85    0.31
   6 -35   0    0.80    0.32
   5 -35   0    0.22    0.31
   5 -35   0    0.15    0.32
   4 -35   0    0.53    0.32
   4 -35   0    0.16    0.34
   3 -35   0   -0.42    0.33
   3 -35   0   -0.07    0.30
   2 -35   0   -0.25    0.29
   2 -35   0   -0.42    0.32
   2 -35   0    0.44    0.34
   1 -35   0   -0.09    0.31
   1 -35   0   -0.21    0.34
  -1  35   0    0.38    0.30
   0 -35   0    0.45    0.37
   0 -35   0    0.55    0.34
   0  35   0    0.27    0.30
  -1 -35   0    0.33    0.37
  -1 -35   0    0.18    0.32
   1  35   0    0.20    0.29
  -2 -35   0    0.17    0.33
  -2 -35   0   -0.38    0.35
   2  35   0    0.23    0.29
   2  35   0    0.03    0.31
  -3 -35   0    0.24    0.38
  -3 -35   0    0.53    0.35
   3  35   0   -0.39    0.29
   3  35   0    0.56    0.29
   4  35   0    0.23    0.32
   5  35   0    0.32    0.34
   6  35   0   -0.05    0.32
   7  35   0    0.30    0.31
   6 -36   0    1.74    0.34
   5 -36   0    1.00    0.35
   4 -36   0    3.56    0.43
   4 -36   0    2.58    0.39
   3 -36   0    2.71    0.39
   3 -36   0    2.94    0.42
   2 -36   0    2.87    0.39
   2 -36   0    2.69    0.42
   2 -36   0    3.50    0.43
   1 -36   0    5.52    0.52
   1 -36   0    5.16    0.49
  -1  36   0    5.11    0.47
   0 -36   0    3.04    0.43
   0 -36   0    4.11    0.49
   0  36   0    3.65    0.43
  -1 -36   0    2.93    0.42
  -1 -36   0    3.74    0.48
   1  36   0    3.28    0.41
  -2 -36   0    2.46    0.42
  -2 -36   0    2.88    0.47
   2  36   0    2.99    0.42
  -3 -36   0    6.20    0.56
  -3 -36   0    5.63    0.52
   3  36   0    5.35    0.51
   4  36   0    4.87    0.50
   5  36   0    2.97    0.43
   6  36   0    1.72    0.37
   5 -37   0    1.53    0.36
   4 -37   0    1.07    0.37
   3 -37   0    0.69    0.34
   3 -37   0    0.49    0.36
   2 -37   0    0.65    0.38
   2 -37   0    0.58    0.34
   1 -37   0    0.76    0.36
   1 -37   0    0.77    0.38
  -1  37   0    0.98    0.34
   0 -37   0   -0.12    0.33
   0 -37   0   -0.24    0.35
   0  37   0    0.20    0.31
  -1 -37   0    0.14    0.35
  -1 -37   0    0.30    0.38
   1  37   0    0.09    0.31
  -2 -37   0    0.05    0.37
  -2 -37   0   -0.05    0.34
   2  37   0   -0.16    0.31
  -3 -37   0   -0.38    0.34
  -3 -37   0   -0.09    0.38
   3  37   0   -0.10    0.32
   4  37   0   -0.11    0.33
   5  37   0   -0.51    0.33
   4 -38   0   -0.03    0.34
   3 -38   0    0.26    0.36
   2 -38   0    0.52    0.37
   1 -38   0    2.96    0.46
  -1  38   0    3.02    0.41
   0 -38   0    2.29    0.45
   0  38   0    3.21    0.43
  -1 -38   0    1.27    0.39
  -1 -38   0    0.91    0.41
   1  38   0    1.63    0.38
  -2 -38   0    2.74    0.46
  -2 -38   0    3.37    0.45
   2  38   0    2.46    0.43
  -3 -38   0    1.66    0.43
  -3 -38   0    1.21    0.40
   3  38   0    2.23    0.41
   4  38   0    3.47    0.46
   2 -39   0    1.28    0.41
   1 -39   0    0.41    0.38
   0 -39   0    0.94    0.41
   0  39   0    0.71    0.34
  -1 -39   0    0.76    0.42
   1  39   0    0.47    0.36
   3  38  -1   -0.43    0.32
  -3 -38   1    0.27    0.39
  -3 -38   1    0.28    0.36
   2  38  -1    0.88    0.37
  -2 -38   1    1.36    0.40
  -2 -38   1    0.58    0.41
   1  38  -1    0.88    0.35
  -1 -38   1    1.62    0.43
  -1 -38   1    1.12    0.38
   0  38  -1    2.15    0.40
   0 -38   1    1.80    0.40
   0 -38   1    1.40    0.43
  -1  38  -1    1.48    0.36
   1 -38   1    1.45    0.42
   2 -38   1    1.70    0.41
   3 -38   1    3.65    0.46
   4  37  -1    1.23    0.38
   3  37  -1    0.54    0.36
  -3 -37   1    0.43    0.39
  -3 -37   1    0.49    0.38
   2  37  -1    1.91    0.39
  -2 -37   1    1.74    0.40
  -2 -37   1    1.82    0.45
   1  37  -1    0.93    0.35
  -1 -37   1    1.34    0.40
  -1 -37   1    0.92    0.41
   0  37  -1    1.87    0.38
   0 -37   1    0.91    0.39
   0 -37   1    0.70    0.38
  -1  37  -1    0.54    0.33
   1 -37   1    1.32    0.39
   1 -37   1    0.99    0.40
   2 -37   1    1.63    0.41
   2 -37   1    1.73    0.37
   3 -37   1    1.61    0.39
   4 -37   1    0.65    0.36
   5 -37   1   -0.01    0.32
   6  36  -1    0.08    0.32
   5  36  -1    0.58    0.36
   4  36  -1    0.28    0.33
   3  36  -1    0.57    0.34
  -3 -36   1   -0.50    0.37
  -3 -36   1    0.06    0.34
   2  36  -1   -0.01    0.31
  -2 -36   1    0.25    0.40
  -2 -36   1    0.17    0.34
   1  36  -1   -0.43    0.28
  -1 -36   1    0.09    0.37
  -1 -36   1    0.23    0.34
   0  36  -1   -0.10    0.29
   0 -36   1   -0.36    0.32
   0 -36   1   -0.28    0.36
  -1  36  -1    2.48    0.39
   1 -36   1    2.13    0.41
   1 -36   1    2.07    0.41
   2 -36   1    0.50    0.33
   2 -36   1    0.89    0.36
   2 -36   1    0.32    0.37
   3 -36   1    0.80    0.37
   3 -36   1    0.25    0.31
   4 -36   1    3.14    0.42
   4 -36   1    2.99    0.41
   5 -36   1    1.27    0.36
   6 -36   1    3.17    0.38
   7  35  -1   -0.25    0.30
   6  35  -1   -0.09    0.32
   5  35  -1    0.55    0.35
   4  35  -1    0.72    0.34
   3  35  -1    0.48    0.35
  -3 -35   1    0.96    0.37
  -3 -35   1    1.61    0.43
   2  35  -1    1.35    0.35
  -2 -35   1    1.60    0.43
  -2 -35   1    1.14    0.37
   1  35  -1    1.42    0.35
  -1 -35   1    1.42    0.41
  -1 -35   1    1.05    0.37
   0  35  -1    1.35    0.35
   0 -35   1    1.73    0.39
   0 -35   1    2.39    0.44
  -1  35  -1    2.55    0.38
   1 -35   1    2.20    0.39
   1 -35   1    2.14    0.43
   2 -35   1    1.39    0.38
   2 -35   1    1.93    0.36
   2 -35   1    2.39    0.41
   3 -35   1    2.43    0.42
   3 -35   1    1.95    0.38
   3 -35   1    2.65    0.38
   4 -35   1    1.93    0.37
   4 -35   1    2.08    0.40
   5 -35   1    1.27    0.35
   5 -35   1    0.88    0.34
   6 -35   1    0.66    0.31
   8  34  -1    2.02    0.35
   7  34  -1    1.53    0.35
   6  34  -1    1.61    0.37
   5  34  -1    4.55    0.47
   4  34  -1    3.19    0.42
   3  34  -1    2.74    0.40
   3  34  -1    2.50    0.39
  -3 -34   1    2.50    0.44
  -3 -34   1    1.29    0.37
   2  34  -1    3.08    0.41
   2  34  -1    3.45    0.42
  -2 -34   1    3.02    0.43
  -2 -34   1    3.93    0.49
   1  34  -1    0.76    0.31
  -1 -34   1    0.22    0.37
  -1 -34   1    0.69    0.34
   0  34  -1   -0.01    0.28
   0 -34   1    0.26    0.32
   0 -34   1    0.23    0.36
  -1  34  -1    1.19    0.32
   1 -34   1   -0.12    0.31
   1 -34   1    0.43    0.36
   2 -34   1    0.85    0.36
   2 -34   1   -0.31    0.30
   2 -34   1    0.29    0.29
   3 -34   1    0.30    0.30
   3 -34   1   -0.03    0.31
   3 -34   1    0.18    0.32
   4 -34   1   -0.15    0.28
   4 -34   1    0.36    0.33
   5 -34   1   -0.18    0.31
   5 -34   1   -0.31    0.29
   6 -34   1    0.97    0.33
   6 -34   1    0.22    0.31
   8 -34   1    0.67    0.30
   8  33  -1   -0.30    0.28
   7  33  -1   -0.01    0.29
   6  33  -1   -0.09    0.30
   5  33  -1    0.04    0.30
   5  33  -1    0.49    0.30
   4  33  -1    0.35    0.27
   4  33  -1   -0.28    0.28
   3  33  -1    0.44    0.30
   3  33  -1    0.48    0.28
  -3 -33   1   -0.38    0.31
   2  33  -1    0.65    0.30
   2  33  -1    1.06    0.32
  -2 -33   1    0.63    0.31
   1  33  -1    1.47    0.34
  -1 -33   1    1.14    0.35
   0  33  -1   -0.12    0.26
   0 -33   1    0.30    0.36
   0 -33   1   -0.15    0.30
  -1  33  -1    0.98    0.31
   1 -33   1    1.05    0.37
   1 -33   1    0.95    0.33
   1 -33   1    0.70    0.30
   2 -33   1    2.29    0.39
   2 -33   1    2.47    0.38
   2 -33   1    2.32    0.36
   3 -33   1    1.25    0.34
   3 -33   1    1.59    0.34
   3 -33   1    2.31    0.38
   4 -33   1    1.80    0.35
   4 -33   1    1.24    0.34
   4 -33   1    1.99    0.34
   5 -33   1    3.49    0.40
   5 -33   1    3.25    0.38
   6 -33   1    1.21    0.33
   6 -33   1    1.89    0.35
   7 -33   1    0.86    0.30
   7 -33   1    0.73    0.31
   7 -33   1    1.00    0.29
   8 -33   1    0.94    0.30
   9 -33   1    1.52    0.34
   8  32  -1    2.89    0.37
   7  32  -1    5.10    0.45
   6  32  -1    6.26    0.57
   6  32  -1    6.50    0.50
   5  32  -1    3.32    0.44
   5  32  -1    3.06    0.39
   4  32  -1    5.62    0.51
   4  32  -1    7.09    0.51
   3  32  -1    8.53    0.55
   3  32  -1    8.59    0.56
  -3 -32   1    8.30    0.54
   2  32  -1    4.41    0.43
  -2 -32   1    4.67    0.45
   1  32  -1    6.62    0.48
  -1 -32   1    5.85    0.48
   0  32  -1    3.30    0.38
   0 -32   1    2.66    0.38
  -1  32  -1    3.16    0.38
   1 -32   1    3.52    0.38
   1 -32   1    3.31    0.40
   2 -32   1    1.81    0.35
   2 -32   1    2.00    0.37
   2 -32   1    2.26    0.34
   3 -32   1    1.14    0.33
   3 -32   1    1.21    0.30
   3 -32   1    1.57    0.37
   4 -32   1    1.66    0.31
   4 -32   1    1.36    0.33
   4 -32   1    1.79    0.36
   5 -32   1   -0.20    0.27
   5 -32   1    0.03    0.29
   6 -32   1    1.07    0.31
   6 -32   1    0.55    0.29
   7 -32   1    0.13    0.26
   7 -32   1   -0.10    0.28
   7 -32   1    0.05    0.26
   8 -32   1    0.37    0.28
   8 -32   1    0.02    0.28
   9 -32   1   -0.12    0.27
  10  31  -1    0.31    0.27
   8  31  -1    0.47    0.29
   7  31  -1    0.84    0.36
   7  31  -1    0.32    0.29
   6  31  -1    0.03    0.30
   6  31  -1    0.15    0.29
   5  31  -1    0.61    0.30
   5  31  -1   -0.08    0.27
   4  31  -1    0.23    0.28
   4  31  -1    0.64    0.28
   3  31  -1    0.46    0.27
   3  31  -1    0.23    0.27
  -3 -31   1    0.27    0.30
   2  31  -1   -0.08    0.26
  -2 -31   1    0.04    0.28
   1  31  -1    0.14    0.25
  -1 -31   1    0.00    0.28
   0  31  -1    0.28    0.26
   0 -31   1    0.11    0.28
  -1  31  -1    0.34    0.26
   1 -31   1    0.40    0.26
   1 -31   1    0.70    0.29
   2 -31   1    0.04    0.26
   2 -31   1    0.26    0.28
   3 -31   1    0.95    0.30
   3 -31   1    0.97    0.33
   3 -31   1    0.46    0.29
   4 -31   1    2.41    0.34
   4 -31   1    2.61    0.35
   4 -31   1    3.09    0.38
   5 -31   1    0.86    0.31
   5 -31   1    1.71    0.30
   5 -31   1    1.28    0.29
   6 -31   1    2.23    0.33
   6 -31   1    2.57    0.35
   6 -31   1    2.17    0.32
   7 -31   1    2.51    0.32
   7 -31   1    2.47    0.33
   7 -31   1    1.91    0.33
   8 -31   1    1.08    0.30
   8 -31   1    1.08    0.31
   9 -31   1    1.65    0.32
   9 -31   1    0.99    0.30
  10 -31   1    2.60    0.34
  10  30  -1    1.06    0.30
   9  30  -1    2.56    0.34
   8  30  -1    3.94    0.39
   7  30  -1    3.97    0.49
   7  30  -1    3.06    0.38
   6  30  -1    5.05    0.51
   6  30  -1    3.96    0.41
   5  30  -1    5.14    0.45
   5  30  -1    6.84    0.52
   4  30  -1    3.33    0.38
   4  30  -1    4.62    0.46
   3  30  -1   11.14    0.59
   3  30  -1   10.05    0.58
  -3 -30   1   11.47    0.58
   2  30  -1    7.67    0.51
  -2 -30   1    6.56    0.49
   1  30  -1   10.24    0.57
  -1 -30   1   10.40    0.58
   0  30  -1   11.23    0.59
   0 -30   1   12.99    0.62
  -1  30  -1    6.25    0.43
   1 -30   1    5.13    0.43
   1 -30   1    5.32    0.42
   2 -30   1    7.67    0.45
   2 -30   1    6.41    0.47
   3 -30   1    6.08    0.46
   3 -30   1    4.91    0.42
   3 -30   1    5.31    0.41
   4 -30   1   10.20    0.56
   4 -30   1    9.47    0.54
   4 -30   1    9.16    0.51
   5 -30   1    2.77    0.34
   5 -30   1    2.59    0.34
   5 -30   1    2.11    0.32
   6 -30   1    1.93    0.32
   6 -30   1    2.38    0.32
   6 -30   1    2.52    0.34
   7 -30   1    2.48    0.31
   7 -30   1    3.11    0.35
   7 -30   1    3.35    0.35
   8 -30   1   -0.13    0.25
   8 -30   1    0.14    0.26
   9 -30   1    0.00    0.25
   9 -30   1    0.51    0.26
  10 -30   1   -0.30    0.26
  11 -30   1    0.49    0.28
  11  29  -1    0.02    0.26
  10  29  -1    0.48    0.27
   9  29  -1    0.51    0.26
   9  29  -1    0.47    0.26
   8  29  -1   -0.13    0.33
   8  29  -1   -0.13    0.25
   8  29  -1    0.05    0.25
   7  29  -1    0.29    0.27
   7  29  -1    0.30    0.32
   6  29  -1    1.64    0.35
   6  29  -1    1.57    0.32
   5  29  -1    0.28    0.26
   5  29  -1    0.44    0.28
   4  29  -1    0.57    0.28
   4  29  -1    0.57    0.27
   3  29  -1    1.48    0.30
   3  29  -1    1.74    0.32
  -3 -29   1    1.95    0.34
  -3 -29   1    1.45    0.29
   2  29  -1    1.72    0.30
  -2 -29   1    1.75    0.30
   1  29  -1    0.05    0.23
  -1 -29   1    0.35    0.25
   0  29  -1    0.97    0.26
   0 -29   1    0.60    0.25
   0 -29   1    0.58    0.25
  -1  29  -1    0.37    0.24
   1 -29   1    0.11    0.26
   1 -29   1    0.26    0.25
   2 -29   1    0.31    0.25
   2 -29   1    0.20    0.25
   3 -29   1    0.25    0.26
   3 -29   1    0.15    0.25
   4 -29   1    0.11    0.27
   4 -29   1    0.30    0.25
   4 -29   1    0.11    0.24
   5 -29   1    1.17    0.27
   5 -29   1    1.21    0.30
   5 -29   1    1.07    0.27
   5 -29   1    1.30    0.29
   6 -29   1    1.06    0.28
   6 -29   1    1.34    0.28
   6 -29   1    1.45    0.28
   7 -29   1    0.69    0.27
   7 -29   1    0.63    0.25
   7 -29   1    0.52    0.26
   8 -29   1    0.88    0.28
   8 -29   1    0.64    0.27
   9 -29   1    1.66    0.30
   9 -29   1    1.68    0.30
  10 -29   1    0.73    0.28
  11 -29   1    1.44    0.30
  11  28  -1    0.11    0.27
  10  28  -1    0.85    0.28
   9  28  -1    0.24    0.26
   9  28  -1   -0.31    0.22
   8  28  -1    0.18    0.33
   8  28  -1    0.51    0.26
   8  28  -1   -0.09    0.23
   7  28  -1    1.54    0.36
   7  28  -1    2.05    0.32
   6  28  -1    1.17    0.29
   6  28  -1    1.33    0.35
   5  28  -1    6.55    0.46
   5  28  -1    7.07    0.53
   4  28  -1    6.82    0.49
   4  28  -1    5.16    0.42
  -4 -28   1    5.96    0.43
   3  28  -1    3.54    0.38
   3  28  -1    3.82    0.37
  -3 -28   1    3.28    0.35
  -3 -28   1    3.54    0.37
   2  28  -1    7.47    0.46
  -2 -28   1    7.57    0.49
   1  28  -1   17.58    0.70
  -1 -28   1   16.62    0.69
   0  28  -1   12.71    0.58
   0 -28   1   13.97    0.61
   0 -28   1   13.77    0.58
  -1  28  -1   11.89    0.55
   1 -28   1   11.36    0.52
   1 -28   1   12.18    0.57
   2 -28   1   14.66    0.61
   2 -28   1   13.10    0.57
   3 -28   1   11.59    0.51
   3 -28   1    9.56    0.51
   4 -28   1    7.78    0.48
   4 -28   1    8.35    0.46
   4 -28   1    8.30    0.47
   5 -28   1   14.23    0.61
   5 -28   1   12.98    0.58
   5 -28   1   13.37    0.57
   5 -28   1   14.42    0.59
   6 -28   1    6.45    0.43
   6 -28   1    7.02    0.44
   6 -28   1    7.63    0.45
   7 -28   1    6.19    0.42
   7 -28   1    6.24    0.41
   7 -28   1    5.98    0.41
   8 -28   1    5.83    0.42
   8 -28   1    6.02    0.41
   9 -28   1    4.06    0.36
   9 -28   1    3.83    0.37
  10 -28   1    1.03    0.27
  10 -28   1    1.04    0.26
  11 -28   1    0.22    0.26
  12 -28   1    1.64    0.30
  12  27  -1   -0.53    0.25
  11  27  -1    0.47    0.27
  10  27  -1    0.85    0.28
   9  27  -1   -0.14    0.22
   9  27  -1   -0.11    0.32
   9  27  -1    0.05    0.23
   8  27  -1    0.13    0.33
   8  27  -1    0.28    0.25
   8  27  -1    0.25    0.23
   7  27  -1    0.93    0.25
   7  27  -1    1.89    0.39
   7  27  -1    1.24    0.29
   6  27  -1    2.16    0.32
   6  27  -1    3.07    0.42
   5  27  -1    2.08    0.30
   5  27  -1    2.90    0.40
   4  27  -1    3.94    0.36
   4  27  -1    3.26    0.37
  -4 -27   1    3.02    0.33
   3  27  -1    1.17    0.26
  -3 -27   1    1.01    0.25
  -3 -27   1    0.97    0.27
   2  27  -1    1.34    0.27
   2  27  -1    1.12    0.20
  -2 -27   1    1.71    0.28
  -2 -27   1    1.69    0.27
   1  27  -1    3.51    0.33
  -1 -27   1    2.88    0.32
   0  27  -1    1.70    0.27
   0 -27   1    1.67    0.27
   0 -27   1    1.92    0.24
   0 -27   1    2.08    0.28
  -1  27  -1    0.08    0.20
   1 -27   1    0.14    0.16
   1 -27   1    0.12    0.22
   1 -27   1    0.29    0.22
   2 -27   1    0.14    0.23
   2 -27   1   -0.18    0.22
   3 -27   1    0.44    0.23
   3 -27   1    0.27    0.22
   4 -27   1    1.06    0.23
   4 -27   1    0.61    0.24
   4 -27   1    0.72    0.25
   5 -27   1   -0.24    0.20
   5 -27   1    0.20    0.21
   5 -27   1   -0.23    0.22
   5 -27   1   -0.04    0.21
   6 -27   1   -0.37    0.20
   6 -27   1   -0.11    0.20
   6 -27   1    0.33    0.23
   6 -27   1   -0.12    0.22
   7 -27   1    0.10    0.23
   7 -27   1    0.26    0.21
   7 -27   1    0.36    0.23
   8 -27   1    0.54    0.24
   8 -27   1    0.83    0.25
   9 -27   1    0.17    0.24
   9 -27   1   -0.18    0.22
  10 -27   1    0.59    0.24
  10 -27   1   -0.10    0.24
  11 -27   1    0.81    0.27
  12 -27   1    1.58    0.29
  12  26  -1    1.32    0.30
  11  26  -1    0.82    0.28
  10  26  -1    2.44    0.33
   9  26  -1    1.07    0.25
   9  26  -1    1.14    0.37
   9  26  -1    1.25    0.27
   8  26  -1    0.95    0.36
   8  26  -1    1.13    0.25
   8  26  -1    0.78    0.25
   7  26  -1   -0.13    0.20
   7  26  -1    0.46    0.26
   7  26  -1   -0.05    0.22
   7  26  -1    0.40    0.31
   6  26  -1    0.36    0.21
   6  26  -1    0.68    0.31
   6  26  -1    0.19    0.22
   5  26  -1    0.12    0.24
   5  26  -1    0.31    0.22
  -5 -26   1   -0.37    0.20
   4  26  -1    0.86    0.24
   4  26  -1    1.42    0.30
  -4 -26   1    1.13    0.26
   3  26  -1    0.42    0.16
   3  26  -1    0.64    0.23
  -3 -26   1    0.05    0.20
  -3 -26   1    0.18    0.23
   2  26  -1    3.23    0.32
   2  26  -1    2.88    0.26
  -2 -26   1    2.59    0.29
  -2 -26   1    2.53    0.31
   1  26  -1    4.26    0.34
  -1 -26   1    4.01    0.35
   0  26  -1    6.48    0.39
   0 -26   1    5.69    0.35
   0 -26   1    5.65    0.42
   0 -26   1    5.80    0.37
  -1  26  -1   18.76    0.68
   1 -26   1   18.10    0.64
   1 -26   1   18.81    0.70
   1 -26   1   19.30    0.66
   2 -26   1    7.91    0.45
   2 -26   1    9.33    0.44
   2 -26   1    7.95    0.38
   3 -26   1    8.07    0.42
   3 -26   1    7.55    0.44
   4 -26   1    6.03    0.39
   4 -26   1    6.14    0.37
   4 -26   1    5.70    0.38
   5 -26   1   15.46    0.58
   5 -26   1   14.34    0.59
   5 -26   1   14.56    0.58
   5 -26   1   14.71    0.57
   6 -26   1   15.40    0.59
   6 -26   1   15.38    0.60
   6 -26   1   16.81    0.61
   6 -26   1   15.84    0.61
   7 -26   1    5.84    0.39
   7 -26   1    6.22    0.40
   7 -26   1    6.06    0.39
   8 -26   1   15.68    0.61
   8 -26   1   16.00    0.61
   9 -26   1    4.61    0.37
   9 -26   1    4.91    0.36
  10 -26   1    3.06    0.32
  10 -26   1    3.27    0.31
  11 -26   1    3.83    0.35
  12 -26   1    1.92    0.30
  13  25  -1   -0.51    0.24
  12  25  -1   -0.50    0.24
  11  25  -1   -0.23    0.24
  10  25  -1   -0.25    0.22
   9  25  -1    0.69    0.24
   9  25  -1    0.50    0.21
   8  25  -1    0.14    0.30
   8  25  -1   -0.09    0.20
   8  25  -1    0.47    0.22
   8  25  -1    0.07    0.26
   7  25  -1    0.66    0.31
   7  25  -1    0.05    0.21
   7  25  -1    0.05    0.18
   7  25  -1    0.46    0.26
   6  25  -1    1.31    0.26
   6  25  -1    2.17    0.36
   6  25  -1    1.06    0.23
  -6 -25   1    1.25    0.27
   5  25  -1    1.60    0.26
   5  25  -1    2.22    0.34
  -5 -25   1    1.08    0.25
   4  25  -1    1.31    0.25
   4  25  -1    1.46    0.20
   4  25  -1    2.38    0.34
  -4 -25   1    1.73    0.26
   3  25  -1    1.88    0.27
   3  25  -1    1.76    0.21
  -3 -25   1    2.44    0.28
  -3 -25   1    2.31    0.28
   2  25  -1    6.75    0.43
   2  25  -1    7.54    0.37
  -2 -25   1    7.32    0.41
  -2 -25   1    6.97    0.41
   1  25  -1    2.17    0.27
  -1 -25   1    1.72    0.27
  -1 -25   1    1.77    0.26
   0  25  -1    5.02    0.35
   0 -25   1    4.09    0.30
   0 -25   1    3.68    0.33
   0 -25   1    4.90    0.34
  -1  25  -1    3.45    0.31
   1 -25   1    2.74    0.24
   1 -25   1    3.45    0.30
   1 -25   1    3.28    0.30
  -2  25  -1    3.68    0.31
   2 -25   1    2.97    0.24
   2 -25   1    3.39    0.31
   2 -25   1    3.67    0.31
   3 -25   1    2.88    0.29
   3 -25   1    2.52    0.27
   3 -25   1    2.88    0.23
   4 -25   1    5.54    0.36
   4 -25   1    5.00    0.27
   4 -25   1    5.64    0.35
   4 -25   1    5.36    0.35
   5 -25   1    2.50    0.28
   5 -25   1    3.02    0.28
   5 -25   1    2.31    0.27
   5 -25   1    2.73    0.27
   6 -25   1    1.84    0.26
   6 -25   1    0.98    0.23
   6 -25   1    1.89    0.25
   6 -25   1    1.85    0.26
   7 -25   1    1.17    0.25
   7 -25   1    1.23    0.23
   7 -25   1    1.45    0.25
   8 -25   1   -0.22    0.21
   8 -25   1    0.39    0.23
   9 -25   1    0.07    0.21
   9 -25   1    0.32    0.22
  10 -25   1    0.13    0.21
  10 -25   1    0.00    0.23
  11 -25   1   -0.13    0.22
  12 -25   1    0.09    0.23
  13 -25   1    0.26    0.24
  13  24  -1    2.12    0.34
  12  24  -1    4.15    0.35
  12  24  -1    3.98    0.38
  11  24  -1    4.15    0.37
  10  24  -1    6.68    0.43
   9  24  -1    4.09    0.32
   9  24  -1    4.87    0.38
   9  24  -1    5.16    0.46
   8  24  -1    3.58    0.32
   8  24  -1    4.55    0.42
   8  24  -1    4.23    0.33
   8  24  -1    3.62    0.46
   7  24  -1    3.76    0.45
   7  24  -1    3.41    0.31
   7  24  -1    3.91    0.38
   7  24  -1    2.94    0.30
  -7 -24   1    3.86    0.34
   6  24  -1    5.82    0.37
   6  24  -1    4.92    0.37
   6  24  -1    5.88    0.51
  -6 -24   1    6.06    0.41
   5  24  -1    5.11    0.35
   5  24  -1    5.22    0.46
   5  24  -1    5.81    0.39
  -5 -24   1    5.03    0.37
   4  24  -1    0.71    0.21
   4  24  -1    0.62    0.24
   4  24  -1    0.46    0.15
  -4 -24   1    0.71    0.21
   3  24  -1    0.50    0.19
   3  24  -1   -0.01    0.13
  -3 -24   1    0.05    0.19
  -3 -24   1    0.08    0.20
   2  24  -1    0.20    0.14
   2  24  -1    0.20    0.18
  -2 -24   1    0.31    0.19
  -2 -24   1    0.21    0.20
   1  24  -1    0.00    0.18
   1  24  -1    0.41    0.16
  -1 -24   1    0.33    0.19
  -1 -24   1    0.31    0.20
   0  24  -1    0.61    0.20
   0 -24   1    0.54    0.20
   0 -24   1    0.28    0.18
   0 -24   1    0.30    0.15
  -1  24  -1    3.32    0.28
   1 -24   1    3.05    0.27
   1 -24   1    2.84    0.29
   1 -24   1    3.92    0.27
   2 -24   1    1.85    0.25
   2 -24   1    1.38    0.18
   2 -24   1    0.88    0.21
   3 -24   1    8.93    0.40
   3 -24   1    7.98    0.41
   3 -24   1    7.94    0.39
   3 -24   1    7.46    0.34
   4 -24   1    4.99    0.35
   4 -24   1    6.53    0.34
   4 -24   1    5.94    0.36
   4 -24   1    5.68    0.28
   5 -24   1    1.09    0.14
   5 -24   1    0.92    0.21
   5 -24   1    1.14    0.22
   5 -24   1    1.58    0.24
   6 -24   1   16.48    0.61
   6 -24   1   17.18    0.60
   6 -24   1   17.61    0.61
   6 -24   1   17.54    0.62
   7 -24   1    9.85    0.43
   7 -24   1    8.80    0.46
   7 -24   1    8.94    0.44
   7 -24   1    8.50    0.43
   8 -24   1    6.34    0.39
   8 -24   1    6.94    0.39
   8 -24   1    6.80    0.42
   9 -24   1   11.04    0.47
   9 -24   1   11.70    0.52
   9 -24   1   10.58    0.55
  10 -24   1    9.77    0.47
  10 -24   1   10.02    0.45
  11 -24   1    7.96    0.44
  12 -24   1    2.51    0.30
  13 -24   1    3.69    0.33
  13  23  -1    0.15    0.26
  12  23  -1    0.01    0.22
  12  23  -1    0.33    0.25
  11  23  -1    0.25    0.24
  10  23  -1   -0.01    0.23
   9  23  -1   -0.09    0.20
   9  23  -1   -0.05    0.17
   9  23  -1    0.51    0.27
   8  23  -1    0.04    0.18
   8  23  -1    0.09    0.24
   8  23  -1   -0.23    0.18
   8  23  -1    0.00    0.26
   7  23  -1   -0.03    0.18
   7  23  -1    0.19    0.23
   7  23  -1   -0.29    0.17
   7  23  -1    0.00    0.25
  -7 -23   1   -0.15    0.19
   6  23  -1    0.26    0.18
   6  23  -1    0.58    0.26
   6  23  -1    0.11    0.19
  -6 -23   1    0.12    0.20
   5  23  -1    0.18    0.18
   5  23  -1    0.26    0.23
   5  23  -1   -0.14    0.12
   5  23  -1    0.14    0.16
  -5 -23   1   -0.18    0.17
   4  23  -1    1.02    0.17
   4  23  -1    1.38    0.22
   4  23  -1    0.81    0.26
   4  23  -1    1.04    0.19
  -4 -23   1    0.39    0.19
   3  23  -1    1.25    0.22
   3  23  -1    1.05    0.18
  -3 -23   1    1.14    0.23
  -3 -23   1    0.92    0.21
   2  23  -1    1.21    0.21
   2  23  -1    0.65    0.15
  -2 -23   1    0.87    0.22
  -2 -23   1    1.02    0.22
   1  23  -1    0.35    0.14
   1  23  -1    0.81    0.19
  -1 -23   1    0.46    0.18
  -1 -23   1    0.60    0.21
  -1 -23   1    0.55    0.18
   0  23  -1    5.37    0.34
   0 -23   1    6.51    0.34
   0 -23   1    4.83    0.36
   0 -23   1    5.82    0.30
   0 -23   1    5.87    0.35
  -1  23  -1    8.33    0.42
   1 -23   1    7.36    0.35
   1 -23   1    8.36    0.42
   1 -23   1    7.38    0.38
  -2  23  -1    7.55    0.39
   2 -23   1    7.99    0.35
   2 -23   1    7.53    0.40
   2 -23   1    7.65    0.39
   3 -23   1    4.76    0.33
   3 -23   1    4.76    0.31
   3 -23   1    4.86    0.33
   3 -23   1    4.15    0.25
   4 -23   1    5.89    0.35
   4 -23   1    6.65    0.35
   4 -23   1    6.48    0.34
   4 -23   1    5.69    0.28
   5 -23   1    4.50    0.22
   5 -23   1    4.32    0.30
   5 -23   1    4.20    0.30
   5 -23   1    4.24    0.30
   5 -23   1    4.04    0.30
   6 -23   1    5.60    0.36
   6 -23   1    5.34    0.34
   6 -23   1    5.54    0.33
   6 -23   1    5.52    0.35
   6 -23   1    5.56    0.34
   7 -23   1    5.01    0.34
   7 -23   1    4.95    0.33
   7 -23   1    4.76    0.33
   7 -23   1    4.45    0.33
   8 -23   1    1.63    0.24
   8 -23   1    2.33    0.25
   8 -23   1    1.80    0.27
   9 -23   1    1.14    0.26
   9 -23   1    0.57    0.21
   9 -23   1    1.23    0.23
  10 -23   1    0.97    0.24
  10 -23   1    1.40    0.23
  11 -23   1    0.74    0.23
  12 -23   1    0.60    0.23
  13 -23   1   -0.28    0.21
  14 -23   1   -0.33    0.22
  13  22  -1    4.07    0.37
  12  22  -1    5.10    0.39
  12  22  -1    5.32    0.37
  11  22  -1    6.51    0.42
  10  22  -1    8.64    0.61
  10  22  -1    7.36    0.43
   9  22  -1   10.65    0.49
   9  22  -1   11.23    0.64
   8  22  -1   15.29    0.69
   8  22  -1   12.76    0.69
   8  22  -1   12.52    0.53
   8  22  -1   13.68    0.54
  -8 -22   1   13.10    0.57
   7  22  -1   13.76    0.54
   7  22  -1   14.12    0.41
   7  22  -1   14.84    0.56
   7  22  -1   14.12    0.69
   7  22  -1   14.99    0.67
  -7 -22   1   13.87    0.58
   6  22  -1   11.77    0.44
   6  22  -1   13.88    0.51
   6  22  -1   13.10    0.65
   6  22  -1   13.61    0.53
  -6 -22   1   14.20    0.57
   5  22  -1   10.36    0.43
   5  22  -1    9.29    0.38
   5  22  -1    9.07    0.44
   5  22  -1    9.91    0.55
  -5 -22   1    9.33    0.46
   4  22  -1   23.42    0.72
   4  22  -1   23.74    0.77
   4  22  -1   21.90    0.71
   4  22  -1   24.84    0.90
  -4 -22   1   23.76    0.78
   3  22  -1   11.39    0.43
   3  22  -1   10.64    0.46
  -3 -22   1   11.58    0.48
  -3 -22   1   10.97    0.49
   2  22  -1    7.59    0.35
   2  22  -1    7.57    0.40
  -2 -22   1    7.49    0.39
  -2 -22   1    7.65    0.39
   1  22  -1    9.93    0.41
   1  22  -1    9.38    0.43
  -1 -22   1    9.64    0.43
  -1 -22   1    9.59    0.43
   0  22  -1    3.40    0.28
   0 -22   1    3.78    0.28
   0 -22   1    3.34    0.27
   0 -22   1    3.73    0.25
   0 -22   1    3.58    0.28
  -1  22  -1    7.66    0.38
   1 -22   1    6.76    0.32
   1 -22   1    8.03    0.37
   1 -22   1    7.15    0.37
   2 -22   1    0.33    0.13
   2 -22   1    0.33    0.17
   2 -22   1    0.22    0.14
   2 -22   1    0.30    0.16
   3 -22   1    0.21    0.17
   3 -22   1    0.02    0.16
   3 -22   1    0.06    0.14
   3 -22   1    0.22    0.12
   4 -22   1    0.55    0.19
   4 -22   1    0.49    0.17
   4 -22   1    0.52    0.12
   4 -22   1    0.91    0.19
   4 -22   1    0.51    0.16
   5 -22   1    1.45    0.22
   5 -22   1    1.67    0.21
   5 -22   1    1.36    0.21
   5 -22   1    1.51    0.14
   5 -22   1    1.38    0.20
   6 -22   1    0.23    0.16
   6 -22   1    0.18    0.16
   6 -22   1    0.47    0.18
   6 -22   1    0.07    0.17
   6 -22   1   -0.03    0.16
   7 -22   1    6.84    0.37
   7 -22   1    6.19    0.39
   7 -22   1    6.96    0.36
   7 -22   1    6.85    0.36
   8 -22   1    3.08    0.31
   8 -22   1    3.41    0.29
   8 -22   1    3.67    0.28
   9 -22   1    3.90    0.29
   9 -22   1    3.95    0.36
   9 -22   1    3.77    0.30
  10 -22   1    5.79    0.34
  10 -22   1    6.03    0.44
  10 -22   1    5.99    0.38
  11 -22   1    2.16    0.27
  12 -22   1    6.17    0.39
  13 -22   1    1.87    0.27
  14 -22   1    3.32    0.30
  14  21  -1    0.03    0.24
  13  21  -1   -0.15    0.24
  12  21  -1   -0.26    0.21
  12  21  -1   -0.04    0.20
  11  21  -1    0.13    0.21
  11  21  -1    0.19    0.29
  10  21  -1    0.24    0.28
  10  21  -1    0.12    0.20
   9  21  -1    0.05    0.22
   9  21  -1   -0.07    0.18
   8  21  -1    0.32    0.22
   8  21  -1    0.09    0.16
   8  21  -1    0.59    0.27
   8  21  -1    0.16    0.18
  -8 -21   1    0.21    0.18
   7  21  -1    0.19    0.22
   7  21  -1    0.16    0.17
   7  21  -1    0.12    0.07
   7  21  -1    0.35    0.24
   7  21  -1    0.25    0.17
  -7 -21   1    0.38    0.19
   6  21  -1    0.16    0.23
   6  21  -1    0.10    0.10
   6  21  -1    0.22    0.15
   6  21  -1   -0.02    0.15
  -6 -21   1    0.06    0.17
   5  21  -1    0.17    0.14
   5  21  -1    0.19    0.12
   5  21  -1    0.08    0.21
   5  21  -1    0.14    0.16
  -5 -21   1    0.22    0.18
   4  21  -1    0.10    0.16
   4  21  -1    0.07    0.11
   4  21  -1    0.26    0.14
   4  21  -1    0.15    0.20
  -4 -21   1    0.01    0.17
   3  21  -1   -0.09    0.12
   3  21  -1    0.14    0.15
   3  21  -1    0.06    0.11
  -3 -21   1   -0.04    0.16
  -3 -21   1    0.16    0.16
   2  21  -1    0.71    0.14
   2  21  -1    0.54    0.17
  -2 -21   1    0.87    0.19
  -2 -21   1    0.40    0.17
   1  21  -1    4.57    0.28
   1  21  -1    4.29    0.30
  -1 -21   1    4.91    0.29
  -1 -21   1    4.73    0.27
  -1 -21   1    4.84    0.33
  -1 -21   1    5.46    0.33
   0  21  -1    8.64    0.42
   0  21  -1    9.90    0.39
   0 -21   1    9.42    0.39
   0 -21   1    9.00    0.38
   0 -21   1    8.79    0.42
   0 -21   1    9.31    0.41
  -1  21  -1    1.16    0.19
   1 -21   1    1.17    0.20
   1 -21   1    0.92    0.15
   1 -21   1    0.96    0.18
  -2  21  -1    3.24    0.26
   2 -21   1    4.15    0.29
   2 -21   1    3.49    0.23
   2 -21   1    3.94    0.28
   2 -21   1    3.27    0.24
   3 -21   1    6.07    0.34
   3 -21   1    6.21    0.33
   3 -21   1    6.65    0.32
   3 -21   1    6.19    0.32
   3 -21   1    5.88    0.27
   4 -21   1    7.91    0.37
   4 -21   1    7.89    0.31
   4 -21   1    7.99    0.37
   4 -21   1    7.05    0.35
   4 -21   1    8.50    0.37
   5 -21   1    3.52    0.25
   5 -21   1    3.50    0.18
   5 -21   1    3.62    0.29
   5 -21   1    3.74    0.27
   5 -21   1    3.19    0.26
   5 -21   1    2.89    0.25
   6 -21   1    3.62    0.26
   6 -21   1    3.81    0.28
   6 -21   1    4.55    0.28
   6 -21   1    4.20    0.28
   6 -21   1    3.44    0.27
   7 -21   1    4.13    0.29
   7 -21   1    3.97    0.29
   7 -21   1    3.98    0.26
   7 -21   1    4.33    0.33
   8 -21   1    4.70    0.36
   8 -21   1    4.83    0.34
   8 -21   1    5.29    0.31
   9 -21   1    1.55    0.27
   9 -21   1    1.46    0.22
   9 -21   1    1.78    0.23
  10 -21   1    3.66    0.36
  10 -21   1    2.69    0.28
  10 -21   1    3.44    0.26
  11 -21   1    3.20    0.30
  12 -21   1    1.96    0.26
  13 -21   1    0.81    0.22
  14 -21   1    0.47    0.22
  14  20  -1    1.71    0.29
  13  20  -1    3.32    0.34
  12  20  -1    2.53    0.27
  12  20  -1    2.80    0.31
  12  20  -1    2.64    0.42
  11  20  -1    5.38    0.38
  11  20  -1    6.85    0.54
  10  20  -1    6.51    0.40
  10  20  -1    6.78    0.52
   9  20  -1   10.07    0.57
   9  20  -1   10.25    0.46
  -9 -20   1   10.63    0.48
   8  20  -1   19.98    0.64
   8  20  -1   19.09    0.76
   8  20  -1   18.12    0.78
   8  20  -1   18.49    0.63
  -8 -20   1   18.92    0.68
   7  20  -1    7.61    0.39
   7  20  -1    8.15    0.51
   7  20  -1    8.78    0.39
   7  20  -1    7.32    0.51
  -7 -20   1    8.02    0.41
   6  20  -1   19.94    0.80
   6  20  -1   19.13    0.59
   6  20  -1   21.31    0.68
   6  20  -1   21.24    0.65
  -6 -20   1   20.76    0.69
   5  20  -1   27.05    0.81
   5  20  -1   30.23    0.83
   5  20  -1   29.02    0.86
   5  20  -1   28.29    1.00
  -5 -20   1   29.00    0.89
   4  20  -1   44.27    1.21
   4  20  -1   44.53    1.23
   4  20  -1   44.83    1.18
   4  20  -1   46.70    1.43
  -4 -20   1   45.75    1.26
   3  20  -1   30.01    0.89
   3  20  -1   30.06    0.85
   3  20  -1   31.99    0.92
  -3 -20   1   31.60    0.93
  -3 -20   1   32.97    0.93
   2  20  -1   27.23    0.80
   2  20  -1   26.71    0.81
  -2 -20   1   26.08    0.80
  -2 -20   1   26.84    0.82
   1  20  -1   33.05    0.94
   1  20  -1   32.05    0.93
  -1 -20   1   32.66    0.89
  -1 -20   1   32.63    0.94
  -1 -20   1   32.70    0.95
  -1 -20   1   32.38    0.92
   0  20  -1    7.38    0.35
   0  20  -1    8.03    0.35
   0 -20   1    7.52    0.36
   0 -20   1    7.57    0.35
   0 -20   1    7.68    0.33
   0 -20   1    7.15    0.34
  -1  20  -1   49.25    1.32
   1 -20   1   46.71    1.29
   1 -20   1   50.01    1.33
   1 -20   1   49.75    1.32
   1 -20   1   49.68    1.26
  -2  20  -1   34.31    0.97
   2 -20   1   33.14    0.94
   2 -20   1   35.06    0.94
   2 -20   1   34.61    0.93
   2 -20   1   34.99    0.98
   3 -20   1    3.22    0.25
   3 -20   1    4.11    0.25
   3 -20   1    3.24    0.20
   3 -20   1    3.30    0.24
   3 -20   1    3.37    0.25
   4 -20   1   11.76    0.45
   4 -20   1   12.61    0.46
   4 -20   1   12.20    0.44
   4 -20   1   12.46    0.46
   4 -20   1   11.95    0.40
   5 -20   1    2.76    0.23
   5 -20   1    3.14    0.25
   5 -20   1    3.03    0.26
   5 -20   1    2.97    0.25
   5 -20   1    3.30    0.17
   5 -20   1    2.98    0.23
   6 -20   1    0.99    0.18
   6 -20   1    1.06    0.17
   6 -20   1    1.03    0.18
   6 -20   1    0.74    0.17
   6 -20   1    0.72    0.17
   6 -20   1    1.10    0.20
   7 -20   1    0.61    0.17
   7 -20   1    0.27    0.16
   7 -20   1    0.17    0.14
   7 -20   1    0.43    0.17
   8 -20   1    0.14    0.19
   8 -20   1    0.00    0.16
   8 -20   1    0.05    0.16
   9 -20   1    0.11    0.17
   9 -20   1    0.16    0.20
   9 -20   1    0.04    0.16
  10 -20   1    3.28    0.28
  10 -20   1    3.10    0.34
  10 -20   1    3.70    0.26
  11 -20   1    0.22    0.16
  11 -20   1    0.23    0.20
  12 -20   1    1.30    0.24
  13 -20   1    2.45    0.27
  14 -20   1    1.24    0.23
  14  19  -1   -0.06    0.23
  13  19  -1    0.05    0.22
  13  19  -1    0.06    0.32
  12  19  -1   -0.09    0.21
  12  19  -1    0.33    0.30
  12  19  -1   -0.03    0.19
  11  19  -1    1.22    0.34
  11  19  -1    1.79    0.25
  10  19  -1    0.30    0.20
  10  19  -1    0.37    0.27
   9  19  -1    0.15    0.18
   9  19  -1    0.41    0.25
  -9 -19   1    0.33    0.19
   8  19  -1    1.05    0.19
   8  19  -1    0.81    0.17
   8  19  -1    1.26    0.26
   8  19  -1    1.13    0.26
  -8 -19   1    0.71    0.20
   7  19  -1    0.39    0.23
   7  19  -1    0.26    0.16
   7  19  -1    0.42    0.15
   7  19  -1    0.34    0.21
  -7 -19   1    0.32    0.17
   6  19  -1    0.20    0.19
   6  19  -1    0.40    0.16
   6  19  -1    0.47    0.16
   6  19  -1    0.41    0.10
  -6 -19   1    0.40    0.16
   5  19  -1   -0.02    0.18
   5  19  -1   -0.10    0.12
   5  19  -1    0.06    0.10
   5  19  -1    0.26    0.14
  -5 -19   1    0.22    0.16
   4  19  -1    0.73    0.22
   4  19  -1    0.69    0.15
   4  19  -1    0.48    0.15
   4  19  -1    0.44    0.12
  -4 -19   1    0.54    0.16
   3  19  -1    0.25    0.14
   3  19  -1    0.19    0.11
   3  19  -1    0.40    0.12
  -3 -19   1    0.14    0.15
  -3 -19   1    0.63    0.16
   2  19  -1    1.47    0.16
   2  19  -1    1.13    0.17
  -2 -19   1    1.52    0.19
  -2 -19   1    2.11    0.21
   1  19  -1    0.45    0.14
   1  19  -1    0.30    0.11
  -1 -19   1    0.40    0.14
  -1 -19   1    0.44    0.15
  -1 -19   1    0.53    0.13
  -1 -19   1    0.41    0.16
   0  19  -1    2.93    0.23
   0  19  -1    2.94    0.21
   0 -19   1    2.87    0.23
   0 -19   1    3.21    0.24
   0 -19   1    2.65    0.23
   0 -19   1    3.07    0.21
  -1  19  -1    1.01    0.16
   1 -19   1    0.84    0.16
   1 -19   1    0.76    0.14
   1 -19   1    1.27    0.17
   1 -19   1    0.98    0.16
  -2  19  -1    1.61    0.19
   2 -19   1    1.84    0.16
   2 -19   1    1.80    0.19
   2 -19   1    1.87    0.20
   2 -19   1    2.03    0.19
   3 -19   1    0.39    0.14
   3 -19   1    0.15    0.12
   3 -19   1    0.45    0.14
   3 -19   1    0.15    0.10
   3 -19   1    0.37    0.14
   4 -19   1    2.61    0.21
   4 -19   1    2.18    0.20
   4 -19   1    2.55    0.17
   4 -19   1    2.58    0.21
   4 -19   1    2.44    0.20
   5 -19   1    5.88    0.31
   5 -19   1    6.57    0.23
   5 -19   1    5.86    0.33
   5 -19   1    6.61    0.30
   5 -19   1    6.19    0.33
   5 -19   1    5.77    0.30
   6 -19   1    6.28    0.35
   6 -19   1    6.28    0.32
   6 -19   1    6.42    0.33
   6 -19   1    6.11    0.33
   6 -19   1    6.20    0.31
   6 -19   1    6.29    0.32
   7 -19   1    2.09    0.24
   7 -19   1    2.16    0.21
   7 -19   1    2.57    0.20
   7 -19   1    2.38    0.22
   8 -19   1    5.32    0.29
   8 -19   1    5.14    0.31
   8 -19   1    5.41    0.34
   9 -19   1    6.50    0.40
   9 -19   1    7.50    0.34
   9 -19   1    7.13    0.35
  10 -19   1    3.49    0.24
  10 -19   1    3.60    0.34
  10 -19   1    2.81    0.26
  11 -19   1    3.03    0.27
  11 -19   1    3.70    0.25
  11 -19   1    3.58    0.36
  12 -19   1    2.10    0.25
  13 -19   1    2.18    0.25
  14 -19   1    1.30    0.23
  15 -19   1    0.71    0.21
  15  18  -1    0.12    0.24
  15  18  -1    0.23    0.21
  14  18  -1    0.18    0.22
  13  18  -1    0.24    0.22
  13  18  -1    0.07    0.32
  12  18  -1    0.34    0.19
  12  18  -1    0.36    0.22
  12  18  -1    0.63    0.32
  11  18  -1    0.88    0.30
  11  18  -1    0.83    0.21
  10  18  -1    3.57    0.29
  10  18  -1    3.44    0.39
 -10 -18   1    4.29    0.32
   9  18  -1    5.82    0.45
   9  18  -1    5.14    0.34
  -9 -18   1    5.32    0.34
   8  18  -1    6.50    0.48
   8  18  -1    6.26    0.45
   8  18  -1    5.53    0.33
   8  18  -1    6.16    0.32
  -8 -18   1    5.73    0.34
   7  18  -1   16.50    0.54
   7  18  -1   15.97    0.54
   7  18  -1   15.78    0.67
   7  18  -1   15.82    0.68
  -7 -18   1   15.73    0.58
   6  18  -1   18.11    0.74
   6  18  -1   19.79    0.63
   6  18  -1   19.40    0.55
   6  18  -1   20.05    0.72
   6  18  -1   19.22    0.61
  -6 -18   1   20.45    0.66
   5  18  -1   27.61    0.78
   5  18  -1   24.95    0.91
   5  18  -1   27.16    0.75
   5  18  -1   24.48    0.73
  -5 -18   1   27.05    0.81
   4  18  -1   17.82    0.56
   4  18  -1   18.69    0.59
   4  18  -1   17.89    0.69
   4  18  -1   17.64    0.55
  -4 -18   1   17.82    0.60
   3  18  -1   57.14    1.50
   3  18  -1   57.38    1.43
   3  18  -1   55.77    1.49
  -3 -18   1   59.68    1.51
  -3 -18   1   58.70    1.53
   2  18  -1   29.64    0.85
   2  18  -1   29.52    0.86
  -2 -18   1   29.65    0.88
  -2 -18   1   32.25    0.88
   1  18  -1   36.85    1.04
   1  18  -1   37.33    1.03
  -1 -18   1   36.93    1.03
  -1 -18   1   38.91    1.03
  -1 -18   1   39.91    1.06
  -1 -18   1   37.42    0.99
   0  18  -1   62.70    1.67
   0  18  -1   67.05    1.68
   0 -18   1   64.25    1.66
   0 -18   1   63.91    1.68
   0 -18   1   66.97    1.67
   0 -18   1   67.02    1.60
  -1  18  -1   23.80    0.73
  -1  18  -1   25.34    0.74
   1 -18   1   24.08    0.71
   1 -18   1   26.02    0.72
   1 -18   1   25.27    0.74
   1 -18   1   25.57    0.74
  -2  18  -1   15.64    0.53
   2 -18   1   15.93    0.50
   2 -18   1   15.09    0.48
   2 -18   1   15.54    0.49
   2 -18   1   16.16    0.52
   3 -18   1   58.41    1.49
   3 -18   1   59.86    1.53
   3 -18   1   59.57    1.47
   3 -18   1   59.02    1.52
   3 -18   1   59.54    1.46
   4 -18   1   33.20    0.91
   4 -18   1   32.11    0.87
   4 -18   1   35.18    0.90
   4 -18   1   31.65    0.88
   4 -18   1   33.48    0.93
   5 -18   1   14.36    0.39
   5 -18   1   13.67    0.46
   5 -18   1   12.88    0.49
   5 -18   1   13.55    0.46
   5 -18   1   13.47    0.46
   5 -18   1   13.85    0.49
   6 -18   1   10.35    0.39
   6 -18   1   10.07    0.42
   6 -18   1   10.19    0.39
   6 -18   1   10.50    0.38
   6 -18   1   10.03    0.39
   6 -18   1   10.72    0.44
   7 -18   1   12.51    0.44
   7 -18   1   12.49    0.41
   7 -18   1   12.90    0.50
   7 -18   1   12.03    0.44
   7 -18   1   12.12    0.50
   8 -18   1    1.73    0.19
   8 -18   1    1.41    0.19
   8 -18   1    1.67    0.23
   9 -18   1    3.35    0.23
   9 -18   1    3.11    0.30
   9 -18   1    3.01    0.25
  10 -18   1    5.87    0.29
  10 -18   1    5.67    0.33
  10 -18   1    5.79    0.41
  11 -18   1   -0.32    0.17
  11 -18   1    0.02    0.21
  12 -18   1    0.09    0.18
  13 -18   1    0.40    0.19
  14 -18   1    0.35    0.19
  15 -18   1    0.60    0.20
  15  17  -1   -0.24    0.22
  15  17  -1   -0.07    0.19
  14  17  -1   -0.18    0.21
  14  17  -1   -0.04    0.32
  13  17  -1    0.00    0.20
  13  17  -1   -0.13    0.30
  12  17  -1    0.28    0.18
  12  17  -1    0.02    0.19
  12  17  -1    0.11    0.29
  11  17  -1    0.02    0.26
  11  17  -1    0.28    0.19
  10  17  -1    0.38    0.25
  10  17  -1    0.47    0.18
 -10 -17   1    0.44    0.18
   9  17  -1    0.74    0.24
   9  17  -1    0.95    0.18
  -9 -17   1    0.69    0.18
   8  17  -1    1.27    0.24
   8  17  -1    1.19    0.19
   8  17  -1    1.78    0.27
   8  17  -1    1.48    0.17
  -8 -17   1    1.12    0.20
   7  17  -1    1.17    0.23
   7  17  -1    1.33    0.24
   7  17  -1    1.36    0.17
   7  17  -1    1.41    0.18
  -7 -17   1    1.18    0.18
   6  17  -1    0.80    0.20
   6  17  -1    0.61    0.20
   6  17  -1    0.72    0.15
   6  17  -1    0.68    0.10
   6  17  -1    0.66    0.15
  -6 -17   1    0.59    0.16
   5  17  -1    4.52    0.22
   5  17  -1    5.03    0.27
   5  17  -1    4.59    0.36
   5  17  -1    4.70    0.28
  -5 -17   1    4.51    0.27
   4  17  -1    1.49    0.17
   4  17  -1    1.30    0.14
   4  17  -1    1.47    0.23
   4  17  -1    1.74    0.17
  -4 -17   1    1.69    0.18
   3  17  -1    1.38    0.16
   3  17  -1    1.52    0.17
   3  17  -1    1.75    0.16
  -3 -17   1    1.54    0.18
  -3 -17   1    1.66    0.19
   2  17  -1    0.35    0.10
   2  17  -1    0.60    0.12
   2  17  -1    0.56    0.13
  -2 -17   1    0.36    0.11
  -2 -17   1    0.64    0.14
  -2 -17   1    0.59    0.14
  -2 -17   1    0.53    0.13
   1  17  -1    7.18    0.30
   1  17  -1    7.74    0.34
  -1 -17   1    7.63    0.32
  -1 -17   1    7.42    0.31
  -1 -17   1    6.91    0.30
  -1 -17   1    7.48    0.33
   0  17  -1    0.20    0.11
   0  17  -1    0.17    0.09
   0 -17   1    0.14    0.10
   0 -17   1    0.12    0.11
   0 -17   1    0.02    0.11
   0 -17   1    0.24    0.11
  -1  17  -1    1.00    0.13
  -1  17  -1    1.18    0.15
   1 -17   1    1.25    0.15
   1 -17   1    1.46    0.14
   1 -17   1    1.16    0.15
   1 -17   1    1.57    0.16
  -2  17  -1    2.02    0.18
   2 -17   1    1.45    0.16
   2 -17   1    1.85    0.17
   2 -17   1    1.70    0.14
   2 -17   1    1.54    0.16
   2 -17   1    1.63    0.17
   3 -17   1    1.30    0.13
   3 -17   1    1.22    0.15
   3 -17   1    1.35    0.16
   3 -17   1    1.21    0.15
   4 -17   1    0.27    0.09
   4 -17   1    0.38    0.12
   4 -17   1    0.41    0.13
   4 -17   1    0.27    0.13
   4 -17   1    0.46    0.12
   5 -17   1   -0.01    0.11
   5 -17   1   -0.01    0.13
   5 -17   1    0.04    0.12
   5 -17   1    0.15    0.11
   5 -17   1   -0.11    0.12
   5 -17   1   -0.03    0.06
   6 -17   1    0.60    0.14
   6 -17   1    0.66    0.17
   6 -17   1    0.57    0.15
   6 -17   1    0.66    0.13
   6 -17   1    0.66    0.15
   6 -17   1    0.94    0.15
   7 -17   1    5.99    0.34
   7 -17   1    5.55    0.29
   7 -17   1    4.95    0.26
   7 -17   1    5.96    0.33
   7 -17   1    4.70    0.27
   8 -17   1    2.22    0.24
   8 -17   1    2.47    0.20
   8 -17   1    2.61    0.22
   9 -17   1    2.26    0.26
   9 -17   1    2.35    0.20
   9 -17   1    1.75    0.20
  10 -17   1    3.33    0.26
  10 -17   1    4.01    0.25
  10 -17   1    3.39    0.32
  11 -17   1    2.74    0.32
  11 -17   1    2.44    0.24
  12 -17   1    1.18    0.20
  13 -17   1    1.59    0.22
  14 -17   1    1.59    0.22
  15 -17   1    0.49    0.19
  15  16  -1    2.05    0.42
  15  16  -1    2.07    0.27
  15  16  -1    2.03    0.26
  14  16  -1    1.12    0.24
  14  16  -1    0.89    0.36
  13  16  -1    1.43    0.24
  13  16  -1    1.59    0.37
  12  16  -1    0.49    0.20
  12  16  -1    0.35    0.17
  12  16  -1    0.38    0.27
  11  16  -1    0.32    0.26
  11  16  -1   -0.04    0.17
  10  16  -1    0.50    0.17
  10  16  -1    0.23    0.23
 -10 -16   1    0.34    0.17
   9  16  -1    0.56    0.23
   9  16  -1    0.49    0.17
  -9 -16   1    0.67    0.18
   8  16  -1    0.30    0.12
   8  16  -1   -0.04    0.17
   8  16  -1    0.13    0.14
   8  16  -1    0.39    0.19
  -8 -16   1    0.18    0.15
   7  16  -1   10.15    0.48
   7  16  -1   10.40    0.38
   7  16  -1   10.32    0.50
   7  16  -1   10.29    0.39
  -7 -16   1    9.65    0.41
   6  16  -1    1.57    0.23
   6  16  -1    1.30    0.11
   6  16  -1    1.52    0.17
   6  16  -1    1.27    0.21
   6  16  -1    1.09    0.15
  -6 -16   1    1.38    0.18
   5  16  -1    6.08    0.29
   5  16  -1    5.42    0.24
   5  16  -1    5.87    0.29
   5  16  -1    6.58    0.37
  -5 -16   1    6.40    0.31
   4  16  -1   31.80    0.86
   4  16  -1   31.31    0.84
   4  16  -1   29.61    0.98
  -4 -16   1   30.46    0.88
   3  16  -1   15.52    0.47
   3  16  -1   15.33    0.50
   3  16  -1   14.66    0.47
  -3 -16   1   15.80    0.50
  -3 -16   1   14.67    0.50
   2  16  -1   50.91    1.26
   2  16  -1   51.87    1.33
   2  16  -1   51.85    1.33
  -2 -16   1   51.23    1.35
  -2 -16   1   49.47    1.26
  -2 -16   1   50.45    1.33
  -2 -16   1   53.69    1.34
   1  16  -1   42.59    1.15
   1  16  -1   42.90    1.15
  -1 -16   1   44.65    1.15
  -1 -16   1   44.42    1.17
  -1 -16   1   43.76    1.15
  -1 -16   1   43.81    1.10
   0  16  -1   38.50    1.01
   0 -16   1   38.44    1.02
   0 -16   1   36.54    0.96
   0 -16   1   35.70    1.00
   0 -16   1   38.52    1.00
  -1  16  -1   55.55    1.40
  -1  16  -1   52.64    1.38
   1 -16   1   55.35    1.40
   1 -16   1   52.53    1.32
   1 -16   1   53.26    1.37
  -2  16  -1   42.53    1.15
   2 -16   1   43.61    1.15
   2 -16   1   44.89    1.10
   2 -16   1   43.48    1.13
   2 -16   1   45.02    1.11
   2 -16   1   44.48    1.16
   3 -16   1  135.67    3.31
   3 -16   1  140.04    3.18
   3 -16   1  141.66    3.18
   3 -16   1  133.00    3.31
   3 -16   1  138.65    3.35
   4 -16   1   43.92    1.16
   4 -16   1   43.16    1.12
   4 -16   1   43.42    1.09
   4 -16   1   43.13    1.09
   4 -16   1   42.64    1.09
   5 -16   1   50.61    1.37
   5 -16   1   52.97    1.30
   5 -16   1   52.21    1.32
   5 -16   1   52.56    1.39
   5 -16   1   51.83    1.29
   5 -16   1   53.85    1.27
   6 -16   1   42.40    1.18
   6 -16   1   42.99    1.20
   6 -16   1   44.32    1.12
   6 -16   1   44.63    1.12
   6 -16   1   44.45    1.11
   6 -16   1   44.00    1.10
   7 -16   1   19.21    0.54
   7 -16   1   19.84    0.57
   7 -16   1   19.05    0.64
   7 -16   1   18.29    0.63
   7 -16   1   19.59    0.56
   8 -16   1   24.54    0.79
   8 -16   1   24.77    0.68
   8 -16   1   23.77    0.77
   8 -16   1   25.03    0.70
   9 -16   1   17.78    0.64
   9 -16   1   16.32    0.54
   9 -16   1   17.07    0.51
  10 -16   1   10.90    0.38
  10 -16   1   11.23    0.42
  10 -16   1   12.39    0.54
  11 -16   1    4.50    0.30
  11 -16   1    4.47    0.37
  12 -16   1    3.56    0.26
  13 -16   1    2.80    0.24
  14 -16   1    0.24    0.17
  15 -16   1    0.46    0.18
  15  15  -1   -0.07    0.34
  15  15  -1   -0.32    0.19
  15  15  -1    0.09    0.18
  14  15  -1    0.25    0.33
  14  15  -1    0.00    0.20
  13  15  -1   -0.13    0.18
  13  15  -1    0.13    0.31
  12  15  -1    0.09    0.18
  12  15  -1    0.53    0.30
  12  15  -1    0.47    0.16
  11  15  -1    0.17    0.17
  11  15  -1    0.18    0.26
 -11 -15   1   -0.01    0.15
  10  15  -1    0.89    0.18
  10  15  -1    0.61    0.24
 -10 -15   1    0.81    0.17
   9  15  -1    1.00    0.25
   9  15  -1    0.81    0.16
  -9 -15   1    0.90    0.18
   8  15  -1    0.07    0.13
   8  15  -1    0.11    0.10
   8  15  -1   -0.13    0.16
  -8 -15   1    0.05    0.14
   7  15  -1    2.66    0.28
   7  15  -1    2.14    0.19
   7  15  -1    1.90    0.17
   7  15  -1    1.94    0.24
  -7 -15   1    2.28    0.21
   6  15  -1    1.96    0.18
   6  15  -1    2.20    0.18
   6  15  -1    2.12    0.25
   6  15  -1    1.75    0.22
   6  15  -1    1.89    0.12
  -6 -15   1    2.10    0.20
   5  15  -1    0.57    0.12
   5  15  -1    0.68    0.10
   5  15  -1    0.70    0.18
   5  15  -1    0.56    0.12
  -5 -15   1    0.67    0.14
   4  15  -1    0.09    0.10
   4  15  -1    0.10    0.08
   4  15  -1    0.06    0.13
   4  15  -1    0.06    0.09
  -4 -15   1    0.24    0.12
   3  15  -1    5.22    0.24
   3  15  -1    5.27    0.24
   3  15  -1    5.31    0.27
  -3 -15   1    5.80    0.28
  -3 -15   1    5.40    0.28
   2  15  -1   19.56    0.59
   2  15  -1   19.28    0.59
  -2 -15   1   21.52    0.60
  -2 -15   1   19.67    0.57
  -2 -15   1   20.93    0.62
  -2 -15   1   20.08    0.60
   1  15  -1    8.86    0.34
   1  15  -1    8.00    0.31
  -1 -15   1    8.53    0.32
  -1 -15   1    8.20    0.33
  -1 -15   1    8.66    0.32
  -1 -15   1    8.25    0.32
   0  15  -1    6.20    0.27
   0  15  -1    6.12    0.27
   0 -15   1    6.48    0.26
   0 -15   1    6.12    0.26
   0 -15   1    6.40    0.27
   0 -15   1    6.72    0.28
  -1  15  -1    5.43    0.25
  -1  15  -1    5.21    0.26
   1 -15   1    4.97    0.23
   1 -15   1    4.85    0.24
   1 -15   1    4.86    0.23
   1 -15   1    5.00    0.25
  -2  15  -1    0.06    0.08
  -2  15  -1    0.00    0.08
   2 -15   1   -0.02    0.08
   2 -15   1    0.10    0.10
   2 -15   1   -0.11    0.08
   2 -15   1    0.11    0.09
   2 -15   1    0.00    0.09
   3 -15   1    0.21    0.10
   3 -15   1    0.45    0.11
   3 -15   1    0.36    0.09
   3 -15   1    0.33    0.10
   3 -15   1    0.35    0.11
   4 -15   1    6.24    0.27
   4 -15   1    6.26    0.29
   4 -15   1    6.55    0.23
   4 -15   1    6.14    0.27
   4 -15   1    6.31    0.26
   5 -15   1    0.93    0.07
   5 -15   1    0.90    0.07
   5 -15   1    0.86    0.14
   5 -15   1    1.19    0.14
   5 -15   1    0.96    0.14
   5 -15   1    0.87    0.12
   5 -15   1    0.94    0.16
   6 -15   1    1.41    0.15
   6 -15   1    0.88    0.16
   6 -15   1    1.48    0.14
   6 -15   1    1.37    0.14
   6 -15   1    1.15    0.16
   6 -15   1    1.11    0.14
   7 -15   1    0.22    0.12
   7 -15   1    0.40    0.14
   7 -15   1    0.19    0.16
   7 -15   1    0.24    0.12
   7 -15   1    0.34    0.10
   8 -15   1    0.26    0.12
   8 -15   1    0.18    0.12
   8 -15   1    0.20    0.16
   8 -15   1    0.32    0.15
   9 -15   1    0.62    0.13
   9 -15   1    0.59    0.19
   9 -15   1    0.51    0.14
  10 -15   1    0.80    0.21
  10 -15   1    0.46    0.15
  10 -15   1    0.70    0.13
  11 -15   1    0.81    0.24
  11 -15   1    0.64    0.17
  12 -15   1    1.80    0.21
  12 -15   1    1.56    0.29
  13 -15   1    1.92    0.22
  14 -15   1    0.89    0.18
  15 -15   1    1.07    0.19
  15  14  -1    4.37    0.32
  15  14  -1    4.52    0.52
  15  14  -1    4.29    0.30
  14  14  -1    7.09    0.39
  14  14  -1    7.76    0.61
  13  14  -1    3.73    0.29
  13  14  -1    3.91    0.46
  12  14  -1    6.05    0.51
  12  14  -1    6.20    0.35
 -12 -14   1    6.26    0.37
  11  14  -1    5.46    0.45
  11  14  -1    4.75    0.30
 -11 -14   1    4.90    0.33
 -11 -14   1    4.79    0.29
  10  14  -1    7.68    0.35
  10  14  -1    7.18    0.51
 -10 -14   1    7.26    0.35
   9  14  -1    1.51    0.18
   9  14  -1    1.60    0.25
  -9 -14   1    1.37    0.17
  -9 -14   1    1.70    0.19
   8  14  -1    6.68    0.30
   8  14  -1    6.69    0.27
   8  14  -1    6.26    0.43
  -8 -14   1    6.94    0.33
   7  14  -1    4.36    0.25
   7  14  -1    4.75    0.36
   7  14  -1    4.44    0.32
   7  14  -1    4.43    0.24
  -7 -14   1    4.47    0.27
   6  14  -1    0.77    0.12
   6  14  -1    0.70    0.17
   6  14  -1    0.87    0.18
   6  14  -1    0.57    0.07
   6  14  -1    0.46    0.13
  -6 -14   1    0.49    0.14
   5  14  -1    0.14    0.14
   5  14  -1    0.14    0.10
   5  14  -1    0.07    0.10
   5  14  -1    0.02    0.07
  -5 -14   1   -0.02    0.10
   4  14  -1    0.93    0.17
   4  14  -1    0.84    0.12
   4  14  -1    0.86    0.13
   4  14  -1    0.86    0.10
  -4 -14   1    0.90    0.15
   3  14  -1    6.49    0.26
   3  14  -1    6.92    0.29
   3  14  -1    6.30    0.27
  -3 -14   1    6.07    0.28
   2  14  -1   11.46    0.39
   2  14  -1   11.24    0.37
  -2 -14   1   10.36    0.38
  -2 -14   1   11.11    0.37
  -2 -14   1   10.85    0.38
  -2 -14   1   11.84    0.38
   1  14  -1   22.46    0.65
  -1 -14   1   22.81    0.66
  -1 -14   1   23.48    0.64
  -1 -14   1   22.12    0.61
   0  14  -1   10.10    0.37
   0  14  -1   10.88    0.36
   0 -14   1   11.23    0.38
   0 -14   1   10.50    0.37
   0 -14   1   11.02    0.36
   0 -14   1   10.54    0.36
  -1  14  -1   58.96    1.45
   1 -14   1   56.54    1.37
   1 -14   1   55.21    1.43
   1 -14   1   55.84    1.43
   1 -14   1   58.95    1.46
  -2  14  -1   41.48    1.08
  -2  14  -1   42.36    1.08
   2 -14   1   41.70    1.07
   2 -14   1   40.50    1.02
   2 -14   1   39.87    1.06
   2 -14   1   41.32    1.02
   2 -14   1   39.82    1.05
   3 -14   1   19.32    0.52
   3 -14   1   18.28    0.55
   3 -14   1   18.80    0.55
   3 -14   1   19.33    0.53
   3 -14   1   18.82    0.53
   3 -14   1   18.18    0.54
   4 -14   1   36.82    0.97
   4 -14   1   35.35    0.91
   4 -14   1   35.20    0.93
   4 -14   1   35.30    0.90
   4 -14   1   35.54    0.91
   4 -14   1   36.99    0.92
   5 -14   1   71.98    1.69
   5 -14   1   71.76    1.68
   5 -14   1   68.20    1.77
   5 -14   1   70.18    1.73
   5 -14   1   74.42    1.68
   5 -14   1   69.80    1.68
   5 -14   1   69.14    1.80
   6 -14   1   56.29    1.40
   6 -14   1   56.77    1.50
   6 -14   1   58.12    1.38
   6 -14   1   57.53    1.37
   6 -14   1   57.37    1.40
   6 -14   1   54.92    1.46
   7 -14   1   37.00    0.92
   7 -14   1   35.53    1.03
   7 -14   1   36.28    0.93
   7 -14   1   35.98    1.01
   8 -14   1   30.92    0.82
   8 -14   1   31.71    0.81
   8 -14   1   31.10    0.92
   8 -14   1   31.65    0.93
  -9  14  -1   20.84    0.66
   9 -14   1   19.67    0.69
   9 -14   1   21.17    0.60
   9 -14   1   20.56    0.56
 -10  14  -1   13.48    0.48
  10 -14   1   13.89    0.46
  10 -14   1   13.89    0.41
  10 -14   1   13.81    0.56
 -11  14  -1   26.43    0.82
  11 -14   1   26.18    0.89
  11 -14   1   26.06    0.73
 -12  14  -1    7.59    0.35
  12 -14   1    6.73    0.33
  12 -14   1    6.42    0.45
  13 -14   1    6.08    0.32
  14 -14   1    6.72    0.33
  15 -14   1    3.67    0.26
  16  13  -1    0.41    0.36
  16  13  -1    0.35    0.18
  15  13  -1   -0.05    0.18
  15  13  -1    0.07    0.17
  15  13  -1    0.61    0.36
  14  13  -1    0.26    0.32
  14  13  -1    0.09    0.18
 -14 -13   1    0.22    0.19
  13  13  -1    0.00    0.28
  13  13  -1   -0.05    0.17
 -13 -13   1   -0.03    0.17
  12  13  -1    0.33    0.28
  12  13  -1   -0.01    0.16
 -12 -13   1   -0.17    0.15
  11  13  -1   -0.16    0.23
  11  13  -1    0.05    0.14
 -11 -13   1    0.18    0.14
 -11 -13   1    0.20    0.15
  10  13  -1   -0.13    0.21
  10  13  -1   -0.08    0.13
 -10 -13   1    0.20    0.13
 -10 -13   1    0.18    0.13
   9  13  -1    0.95    0.23
   9  13  -1    0.88    0.15
  -9 -13   1    0.84    0.16
  -9 -13   1    0.77    0.14
   8  13  -1   -0.18    0.10
   8  13  -1    0.05    0.15
  -8 -13   1    0.04    0.12
  -8 -13   1   -0.01    0.11
   7  13  -1    2.18    0.24
   7  13  -1    2.19    0.15
   7  13  -1    2.45    0.26
   7  13  -1    1.99    0.17
  -7 -13   1    2.11    0.19
   6  13  -1    0.11    0.09
   6  13  -1   -0.02    0.13
   6  13  -1    0.05    0.14
   6  13  -1    0.14    0.10
  -6 -13   1    0.14    0.12
   5  13  -1    2.87    0.19
   5  13  -1    2.99    0.15
   5  13  -1    2.84    0.24
   5  13  -1    3.05    0.20
  -5 -13   1    2.53    0.19
   4  13  -1   11.09    0.46
   4  13  -1   11.36    0.36
   4  13  -1   11.79    0.37
   4  13  -1   11.45    0.38
  -4 -13   1   12.33    0.41
   3  13  -1    5.01    0.24
   3  13  -1    5.30    0.21
   3  13  -1    4.87    0.21
  -3 -13   1    5.06    0.24
  -3 -13   1    4.29    0.21
   2  13  -1    1.36    0.12
   2  13  -1    1.38    0.13
  -2 -13   1    1.37    0.12
  -2 -13   1    1.39    0.14
   1  13  -1    8.23    0.31
   1  13  -1    7.99    0.30
  -1 -13   1    8.62    0.30
  -1 -13   1    8.75    0.32
  -1 -13   1    9.23    0.30
   0  13  -1   10.11    0.34
   0 -13   1    9.80    0.32
   0 -13   1    9.94    0.33
   0 -13   1   10.27    0.35
   0 -13   1    9.75    0.34
  -1  13  -1    2.79    0.17
  -1  13  -1    3.13    0.17
   1 -13   1    3.28    0.14
   1 -13   1    3.06    0.19
   1 -13   1    2.97    0.17
   1 -13   1    2.92    0.18
   1 -13   1    2.97    0.16
  -2  13  -1    7.27    0.27
  -2  13  -1    7.03    0.27
   2 -13   1    7.04    0.27
   2 -13   1    6.78    0.24
   2 -13   1    6.98    0.22
   2 -13   1    6.53    0.26
   2 -13   1    6.81    0.26
   3 -13   1    2.97    0.16
   3 -13   1    3.10    0.18
   3 -13   1    2.93    0.15
   3 -13   1    2.97    0.17
   3 -13   1    3.06    0.18
   3 -13   1    3.13    0.18
   3 -13   1    2.76    0.19
   4 -13   1    2.01    0.12
   4 -13   1    1.61    0.13
   4 -13   1    1.92    0.11
   4 -13   1    1.72    0.15
   4 -13   1    1.95    0.14
   4 -13   1    1.81    0.14
   4 -13   1    1.69    0.15
   5 -13   1    1.58    0.16
   5 -13   1    1.73    0.16
   5 -13   1    1.66    0.14
   5 -13   1    1.63    0.13
   5 -13   1    1.56    0.14
   6 -13   1    7.61    0.26
   6 -13   1    7.77    0.32
   6 -13   1    7.59    0.34
   6 -13   1    7.74    0.29
   6 -13   1    7.02    0.28
   6 -13   1    6.93    0.27
  -7  13  -1    0.07    0.08
   7 -13   1    0.06    0.12
   7 -13   1   -0.06    0.10
   7 -13   1    0.17    0.14
   7 -13   1    0.03    0.10
  -8  13  -1    0.12    0.08
   8 -13   1    0.31    0.15
   8 -13   1    0.38    0.19
   8 -13   1    0.30    0.11
   8 -13   1    0.32    0.11
   8 -13   1    0.18    0.13
  -9  13  -1    0.51    0.10
   9 -13   1    0.57    0.12
   9 -13   1    0.71    0.18
   9 -13   1    1.10    0.20
   9 -13   1    0.53    0.13
   9 -13   1    0.71    0.21
 -10  13  -1    0.52    0.11
  10 -13   1    0.63    0.20
  10 -13   1    0.52    0.11
  10 -13   1    0.68    0.23
  10 -13   1    0.35    0.13
 -11  13  -1    0.37    0.11
  11 -13   1    0.85    0.26
  11 -13   1    0.49    0.21
  11 -13   1    0.45    0.15
 -12  13  -1   -0.01    0.11
  12 -13   1    0.16    0.23
  12 -13   1    0.47    0.28
  12 -13   1    0.07    0.14
 -13  13  -1    0.21    0.13
  13 -13   1    0.11    0.31
  13 -13   1    0.24    0.15
 -14  13  -1    0.82    0.16
  14 -13   1    0.96    0.17
  15 -13   1    0.84    0.16
  16  12  -1    3.61    0.51
  16  12  -1    3.75    0.26
 -16 -12   1    3.71    0.31
  15  12  -1    4.25    0.29
  15  12  -1    4.17    0.29
  15  12  -1    4.23    0.50
 -15 -12   1    3.69    0.31
  14  12  -1    8.69    0.65
  14  12  -1    8.78    0.39
 -14 -12   1    7.82    0.43
  13  12  -1    8.08    0.61
  13  12  -1    7.93    0.37
 -13 -12   1    7.75    0.40
  12  12  -1   19.00    0.84
  12  12  -1   18.70    0.59
 -12 -12   1   18.71    0.65
  11  12  -1   17.64    0.51
  11  12  -1   16.78    0.54
  11  12  -1   17.46    0.74
 -11 -12   1   16.68    0.59
 -11 -12   1   16.70    0.54
  10  12  -1    9.95    0.38
  10  12  -1   11.07    0.54
 -10 -12   1   10.87    0.42
 -10 -12   1    9.86    0.39
   9  12  -1   24.66    0.88
   9  12  -1   24.22    0.69
  -9 -12   1   24.55    0.72
  -9 -12   1   26.36    0.78
   8  12  -1   10.44    0.50
   8  12  -1    9.65    0.35
  -8 -12   1    9.77    0.37
  -8 -12   1   10.06    0.38
   7  12  -1   16.00    0.61
   7  12  -1   15.48    0.48
   7  12  -1   16.12    0.47
   7  12  -1   16.43    0.60
  -7 -12   1   17.12    0.53
  -7 -12   1   15.30    0.51
   6  12  -1   28.95    0.89
   6  12  -1   28.18    0.89
   6  12  -1   28.05    0.74
   6  12  -1   27.76    0.75
  -6 -12   1   29.91    0.85
  -6 -12   1   27.94    0.79
   5  12  -1    3.92    0.27
   5  12  -1    4.81    0.18
   5  12  -1    4.57    0.17
   5  12  -1    4.39    0.21
   5  12  -1    4.21    0.21
  -5 -12   1    4.98    0.24
   4  12  -1   20.59    0.58
   4  12  -1   21.73    0.57
   4  12  -1   20.88    0.57
   4  12  -1   20.27    0.67
  -4 -12   1   20.73    0.61
   3  12  -1    0.25    0.08
   3  12  -1    0.16    0.07
  -3 -12   1    0.10    0.08
  -3 -12   1    0.08    0.07
   2  12  -1    0.94    0.11
   2  12  -1    0.89    0.10
  -2 -12   1    1.11    0.11
  -2 -12   1    1.28    0.13
   1  12  -1    0.08    0.08
   1  12  -1    0.04    0.07
  -1 -12   1   -0.04    0.06
  -1 -12   1    0.00    0.08
   0  12  -1    0.99    0.10
   0 -12   1    0.52    0.09
   0 -12   1    0.74    0.09
   0 -12   1    0.32    0.09
  -1  12  -1    9.98    0.33
  -1  12  -1   10.61    0.34
   1 -12   1    9.99    0.31
   1 -12   1    9.41    0.32
   1 -12   1    9.69    0.34
   1 -12   1    9.79    0.32
  -2  12  -1    4.56    0.20
   2 -12   1    3.96    0.19
   2 -12   1    4.42    0.19
   2 -12   1    4.23    0.19
   2 -12   1    3.73    0.17
   2 -12   1    4.09    0.14
  -3  12  -1   18.76    0.52
   3 -12   1   17.87    0.52
   3 -12   1   18.39    0.51
   3 -12   1   17.77    0.48
   3 -12   1   17.15    0.48
   3 -12   1   16.97    0.48
   3 -12   1   17.95    0.49
   3 -12   1   16.85    0.50
   4 -12   1   42.12    1.00
   4 -12   1   42.81    1.00
   4 -12   1   39.30    0.99
   4 -12   1   40.04    1.07
   4 -12   1   39.91    0.99
   4 -12   1   41.34    1.06
   4 -12   1   39.17    1.02
   5 -12   1   68.25    1.70
   5 -12   1   69.32    1.60
   5 -12   1   67.57    1.60
   5 -12   1   67.68    1.72
   5 -12   1   67.36    1.65
  -6  12  -1   32.94    0.93
   6 -12   1   33.39    0.82
   6 -12   1   32.02    0.82
   6 -12   1   32.42    0.82
   6 -12   1   32.69    0.90
   6 -12   1   34.37    0.93
   6 -12   1   31.57    0.82
  -7  12  -1   32.80    0.91
   7 -12   1   32.25    0.90
   7 -12   1   32.03    0.81
   7 -12   1   31.36    0.80
   7 -12   1   31.03    0.97
   7 -12   1   31.86    0.92
  -8  12  -1   19.17    0.57
   8 -12   1   18.32    0.51
   8 -12   1   18.72    0.69
   8 -12   1   17.76    0.60
   8 -12   1   18.63    0.62
   8 -12   1   18.65    0.53
  -9  12  -1   26.83    0.77
   9 -12   1   27.00    0.67
   9 -12   1   27.12    0.89
   9 -12   1   25.37    0.80
   9 -12   1   25.93    0.70
   9 -12   1   25.53    0.82
 -10  12  -1   17.87    0.57
  10 -12   1   19.41    0.55
  10 -12   1   19.48    0.49
  10 -12   1   17.35    0.66
  10 -12   1   20.27    0.77
 -11  12  -1   19.42    0.60
  11 -12   1   19.01    0.71
  11 -12   1   19.08    0.77
  11 -12   1   19.41    0.56
 -12  12  -1   13.92    0.48
  12 -12   1   14.03    0.46
  12 -12   1   14.78    0.69
  12 -12   1   14.23    0.62
 -13  12  -1    8.47    0.36
  13 -12   1    9.36    0.36
  13 -12   1    9.72    0.59
 -14  12  -1    9.97    0.41
  14 -12   1   10.35    0.37
  14 -12   1   10.60    0.68
 -15  12  -1    6.24    0.35
  15 -12   1    7.45    0.29
 -16  12  -1    4.25    0.31
  16  11  -1    0.23    0.16
  16  11  -1    0.42    0.36
 -16 -11   1   -0.03    0.19
  15  11  -1    0.36    0.17
  15  11  -1   -0.24    0.32
  15  11  -1   -0.11    0.16
 -15 -11   1    0.01    0.18
  14  11  -1    0.03    0.16
  14  11  -1    0.01    0.30
 -14 -11   1    0.04    0.16
  13  11  -1    0.01    0.26
  13  11  -1    0.18    0.16
 -13 -11   1    0.03    0.15
  12  11  -1    0.27    0.15
  12  11  -1   -0.08    0.25
 -12 -11   1    0.04    0.14
  11  11  -1    0.40    0.14
  11  11  -1    0.55    0.26
  11  11  -1    0.63    0.13
 -11 -11   1    0.66    0.14
 -11 -11   1    0.39    0.13
  10  11  -1   -0.03    0.12
  10  11  -1   -0.13    0.20
 -10 -11   1   -0.11    0.11
 -10 -11   1    0.10    0.11
   9  11  -1   -0.04    0.10
   9  11  -1    0.00    0.16
  -9 -11   1   -0.07    0.11
  -9 -11   1   -0.04    0.09
   8  11  -1    0.11    0.15
   8  11  -1    0.17    0.10
  -8 -11   1    0.20    0.10
  -8 -11   1    0.18    0.11
   7  11  -1    3.42    0.18
   7  11  -1    3.39    0.27
   7  11  -1    3.63    0.27
   7  11  -1    2.93    0.20
  -7 -11   1    3.26    0.20
  -7 -11   1    3.21    0.20
   6  11  -1    1.50    0.18
   6  11  -1    1.82    0.20
   6  11  -1    1.60    0.14
   6  11  -1    1.76    0.13
  -6 -11   1    1.47    0.15
  -6 -11   1    1.49    0.13
   5  11  -1   10.67    0.43
   5  11  -1   10.39    0.42
   5  11  -1   10.46    0.34
   5  11  -1   10.24    0.33
   5  11  -1   10.87    0.30
   5  11  -1   10.72    0.30
  -5 -11   1   10.21    0.36
   4  11  -1    0.92    0.10
   4  11  -1    0.72    0.10
   4  11  -1    0.83    0.13
   4  11  -1    0.88    0.08
   4  11  -1    1.05    0.09
  -4 -11   1    0.83    0.11
   3  11  -1   -0.01    0.05
   3  11  -1    0.01    0.09
   3  11  -1    0.06    0.07
  -3 -11   1   -0.01    0.06
  -3 -11   1    0.18    0.08
   2  11  -1    6.18    0.23
   2  11  -1    5.98    0.24
   2  11  -1    6.66    0.23
  -2 -11   1    6.67    0.25
  -2 -11   1    6.18    0.23
   1  11  -1    6.26    0.24
  -1 -11   1    6.60    0.25
  -1 -11   1    6.30    0.24
   0  11  -1    0.48    0.08
   0 -11   1    0.51    0.08
   0 -11   1    0.38    0.08
   0 -11   1    0.48    0.09
   0 -11   1    0.43    0.08
  -1  11  -1    6.82    0.25
  -1  11  -1    6.02    0.24
   1 -11   1    6.53    0.23
   1 -11   1    6.45    0.21
   1 -11   1    6.30    0.24
  -2  11  -1    3.79    0.18
   2 -11   1    3.51    0.17
   2 -11   1    3.67    0.18
   2 -11   1    3.74    0.16
   2 -11   1    3.38    0.18
   2 -11   1    3.90    0.13
  -3  11  -1    0.54    0.08
   3 -11   1    0.62    0.08
   3 -11   1    0.50    0.09
   3 -11   1    0.50    0.07
   3 -11   1    0.47    0.08
   3 -11   1    0.45    0.08
   3 -11   1    0.57    0.09
   4 -11   1    5.63    0.17
   4 -11   1    5.24    0.21
   4 -11   1    5.47    0.22
   4 -11   1    5.69    0.18
   4 -11   1    5.49    0.24
   4 -11   1    5.11    0.21
   4 -11   1    5.84    0.24
   5 -11   1    8.99    0.28
   5 -11   1    8.26    0.31
   5 -11   1    8.55    0.32
   5 -11   1    8.53    0.27
   5 -11   1    8.14    0.28
  -6  11  -1    9.41    0.32
   6 -11   1    9.79    0.36
   6 -11   1    9.23    0.35
   6 -11   1    9.88    0.31
   6 -11   1    9.44    0.30
   6 -11   1    9.17    0.28
   6 -11   1    9.08    0.28
   6 -11   1    9.45    0.39
  -7  11  -1    3.02    0.16
   7 -11   1    2.89    0.23
   7 -11   1    3.18    0.17
   7 -11   1    3.00    0.25
   7 -11   1    3.13    0.18
   7 -11   1    2.80    0.21
  -8  11  -1    3.19    0.17
   8 -11   1    2.71    0.26
   8 -11   1    3.32    0.19
   8 -11   1    3.36    0.18
   8 -11   1    3.56    0.24
   8 -11   1    3.87    0.28
  -9  11  -1    0.23    0.08
   9 -11   1    0.29    0.17
   9 -11   1    0.37    0.19
   9 -11   1    0.37    0.09
   9 -11   1    0.33    0.11
   9 -11   1    0.15    0.14
 -10  11  -1    0.25    0.08
  10 -11   1    0.41    0.12
  10 -11   1    0.42    0.21
  10 -11   1   -0.07    0.16
 -11  11  -1    0.51    0.09
  11 -11   1    0.71    0.13
  11 -11   1    0.63    0.22
  11 -11   1    0.78    0.27
 -12  11  -1    0.21    0.09
  12 -11   1    0.38    0.13
  12 -11   1   -0.06    0.19
  12 -11   1    0.45    0.26
 -13  11  -1    0.03    0.10
  13 -11   1    0.00    0.27
  13 -11   1   -0.04    0.13
 -14  11  -1   -0.02    0.11
  14 -11   1    0.03    0.13
  14 -11   1    0.27    0.33
 -15  11  -1    0.14    0.13
  15 -11   1    0.14    0.12
  15 -11   1    0.51    0.36
 -16  11  -1   -0.07    0.13
  16  10  -1    1.89    0.44
  16  10  -1    1.98    0.19
 -16 -10   1    1.56    0.23
  15  10  -1    3.94    0.50
  15  10  -1    3.57    0.24
 -15 -10   1    2.84    0.26
  14  10  -1    7.08    0.57
  14  10  -1    8.01    0.35
 -14 -10   1    6.58    0.37
  13  10  -1   10.94    0.66
  13  10  -1   10.83    0.40
 -13 -10   1    9.73    0.42
  12  10  -1   12.50    0.68
  12  10  -1   12.48    0.44
 -12 -10   1   13.48    0.48
  11  10  -1   18.77    0.77
  11  10  -1   19.56    0.52
  11  10  -1   19.14    0.56
 -11 -10   1   18.98    0.56
 -11 -10   1   18.86    0.61
  10  10  -1   22.75    0.64
  10  10  -1   23.06    0.85
 -10 -10   1   22.55    0.69
 -10 -10   1   22.60    0.65
   9  10  -1   23.09    0.64
   9  10  -1   24.87    0.84
  -9 -10   1   23.24    0.67
  -9 -10   1   23.99    0.71
   8  10  -1   38.09    0.96
   8  10  -1   37.64    1.16
  -8 -10   1   38.88    1.02
  -8 -10   1   39.63    1.09
   7  10  -1   15.42    0.47
   7  10  -1   16.41    0.44
   7  10  -1   16.31    0.60
  -7 -10   1   17.03    0.51
  -7 -10   1   16.45    0.50
   6  10  -1   85.13    2.34
   6  10  -1   87.55    2.05
   6  10  -1   90.12    2.36
   6  10  -1   87.49    2.12
  -6 -10   1   91.12    2.38
  -6 -10   1   88.64    2.17
   5  10  -1   55.69    1.39
   5  10  -1   59.75    1.35
   5  10  -1   55.52    1.55
   5  10  -1   55.93    1.35
   5  10  -1   55.39    1.54
   5  10  -1   56.37    1.35
  -5 -10   1   57.61    1.43
   4  10  -1   68.74    1.75
   4  10  -1   73.77    1.69
   4  10  -1   72.37    1.74
   4  10  -1   73.00    1.75
   4  10  -1   72.37    1.93
  -4 -10   1   73.13    1.78
   3  10  -1   28.89    0.78
   3  10  -1   29.02    0.87
   3  10  -1   30.69    0.78
   3  10  -1   29.74    0.78
  -3 -10   1   31.93    0.81
  -3 -10   1   32.12    0.80
   2  10  -1   59.21    1.46
   2  10  -1   59.72    1.47
  -2 -10   1   58.70    1.48
  -2 -10   1   60.44    1.47
   1  10  -1   59.93    1.47
  -1 -10   1   59.21    1.47
  -1 -10   1   59.93    1.48
   0  10  -1    3.72    0.17
   0 -10   1    3.50    0.17
   0 -10   1    3.93    0.16
   0 -10   1    3.62    0.16
  -1  10  -1   39.84    1.01
  -1  10  -1   40.18    1.01
   1 -10   1   38.98    1.00
   1 -10   1   38.02    0.95
   1 -10   1   39.58    1.00
   1 -10   1   40.53    1.05
   1 -10   1   38.30    0.99
  -2  10  -1    4.00    0.18
   2 -10   1    4.14    0.17
   2 -10   1    4.78    0.18
   2 -10   1    4.65    0.19
  -3  10  -1    0.62    0.08
   3 -10   1    0.48    0.09
   3 -10   1    0.51    0.08
   3 -10   1    0.54    0.07
   3 -10   1    0.89    0.09
   3 -10   1    0.65    0.07
   3 -10   1    0.61    0.08
   4 -10   1    0.34    0.04
   4 -10   1    0.12    0.09
   4 -10   1    0.38    0.08
   4 -10   1    0.43    0.08
   4 -10   1    0.38    0.04
   4 -10   1    0.25    0.09
   4 -10   1    0.40    0.05
   4 -10   1    0.26    0.07
   5 -10   1    0.57    0.09
   5 -10   1    0.78    0.08
   5 -10   1    0.59    0.11
   5 -10   1    0.63    0.07
   5 -10   1    0.72    0.13
   5 -10   1    0.44    0.10
   5 -10   1    0.59    0.09
  -6  10  -1    0.81    0.07
   6 -10   1    0.82    0.13
   6 -10   1    0.60    0.12
   6 -10   1    0.93    0.15
   6 -10   1    1.07    0.11
   6 -10   1    0.86    0.10
   6 -10   1    0.89    0.08
  -7  10  -1   24.79    0.68
   7 -10   1   23.91    0.62
   7 -10   1   24.53    0.73
   7 -10   1   23.42    0.77
   7 -10   1   24.12    0.71
   7 -10   1   25.27    0.63
  -8  10  -1    1.44    0.11
   8 -10   1    1.66    0.12
   8 -10   1    1.33    0.20
   8 -10   1    1.42    0.12
   8 -10   1    1.39    0.19
   8 -10   1    1.28    0.17
  -9  10  -1    8.57    0.27
   9 -10   1    7.70    0.38
   9 -10   1    8.84    0.26
   9 -10   1    8.69    0.45
   9 -10   1    8.64    0.30
   9 -10   1    8.26    0.38
 -10  10  -1   12.96    0.39
  10 -10   1   12.43    0.49
  10 -10   1   13.15    0.40
  10 -10   1   12.83    0.52
  10 -10   1   12.89    0.57
 -11  10  -1    9.03    0.30
  11 -10   1    8.87    0.45
  11 -10   1    9.27    0.52
  11 -10   1    9.34    0.33
 -12  10  -1   12.30    0.40
  12 -10   1   12.64    0.40
  12 -10   1   12.66    0.63
  12 -10   1   12.13    0.55
 -13  10  -1   12.09    0.41
  13 -10   1   12.87    0.59
  13 -10   1   12.54    0.40
  13 -10   1   12.71    0.67
 -14  10  -1    5.11    0.25
  14 -10   1    5.12    0.25
  14 -10   1    4.89    0.49
 -15  10  -1    9.07    0.36
  15 -10   1    9.73    0.67
 -16  10  -1    5.39    0.31
  16 -10   1    6.66    0.59
  16   9  -1   -0.19    0.34
  16   9  -1   -0.08    0.14
 -16  -9   1    0.02    0.17
  15   9  -1    0.21    0.15
  15   9  -1    0.06    0.34
 -15  -9   1   -0.09    0.16
  14   9  -1    0.32    0.32
  14   9  -1    0.35    0.15
 -14  -9   1    0.07    0.15
  13   9  -1    0.09    0.14
  13   9  -1   -0.12    0.27
 -13  -9   1    0.02    0.13
  12   9  -1    0.63    0.15
  12   9  -1    0.61    0.28
 -12  -9   1    0.43    0.13
  11   9  -1    0.73    0.14
  11   9  -1    0.75    0.24
 -11  -9   1    0.55    0.12
 -11  -9   1    0.78    0.12
  10   9  -1    0.73    0.13
  10   9  -1    1.04    0.24
 -10  -9   1    0.88    0.13
 -10  -9   1    0.64    0.11
   9   9  -1    0.06    0.10
   9   9  -1   -0.15    0.16
  -9  -9   1    0.10    0.10
  -9  -9   1   -0.01    0.08
   8   9  -1    0.02    0.13
   8   9  -1   -0.08    0.08
  -8  -9   1    0.10    0.09
  -8  -9   1    0.03    0.07
   7   9  -1    0.88    0.11
   7   9  -1    0.80    0.16
  -7  -9   1    0.78    0.09
  -7  -9   1    0.96    0.12
   6   9  -1   -0.02    0.10
   6   9  -1    0.05    0.06
   6   9  -1    0.04    0.07
   6   9  -1   -0.06    0.10
  -6  -9   1    0.04    0.06
  -6  -9   1    0.16    0.08
   5   9  -1    0.83    0.13
   5   9  -1    0.80    0.13
   5   9  -1    0.76    0.09
   5   9  -1    0.95    0.09
  -5  -9   1    0.67    0.10
   4   9  -1    2.89    0.16
   4   9  -1    3.16    0.13
   4   9  -1    3.13    0.13
   4   9  -1    3.16    0.20
  -4  -9   1    3.33    0.17
   3   9  -1    5.67    0.19
   3   9  -1    5.25    0.25
   3   9  -1    5.69    0.20
  -3  -9   1    5.17    0.21
  -3  -9   1    5.70    0.21
   2   9  -1    3.39    0.15
  -2  -9   1    3.11    0.17
  -2  -9   1    3.12    0.15
   1   9  -1    0.04    0.05
   1   9  -1    0.09    0.05
  -1  -9   1   -0.01    0.05
  -1  -9   1    0.10    0.07
   0   9  -1    6.36    0.23
   0  -9   1    6.40    0.23
   0  -9   1    6.65    0.22
   0  -9   1    6.65    0.22
  -1   9  -1    4.10    0.17
   1  -9   1    3.92    0.16
   1  -9   1    4.09    0.17
   1  -9   1    3.93    0.17
   1  -9   1    4.29    0.15
  -2   9  -1    2.34    0.13
   2  -9   1    2.52    0.12
   2  -9   1    2.60    0.13
   2  -9   1    2.50    0.13
  -3   9  -1    5.33    0.20
   3  -9   1    4.95    0.19
   3  -9   1    5.24    0.17
   3  -9   1    5.12    0.17
   3  -9   1    5.09    0.20
   3  -9   1    4.85    0.19
   4  -9   1   12.64    0.40
   4  -9   1   12.97    0.40
   4  -9   1   12.50    0.36
   4  -9   1   12.88    0.32
   4  -9   1   13.47    0.37
   4  -9   1   13.15    0.32
   5  -9   1    2.71    0.20
   5  -9   1    2.78    0.18
   5  -9   1    2.56    0.13
   5  -9   1    2.55    0.17
   5  -9   1    2.69    0.13
   5  -9   1    2.66    0.14
   5  -9   1    2.56    0.14
  -6   9  -1   12.27    0.36
   6  -9   1   12.27    0.41
   6  -9   1   12.44    0.35
   6  -9   1   12.75    0.39
   6  -9   1   12.45    0.35
   6  -9   1   12.03    0.42
  -7   9  -1    3.41    0.14
   7  -9   1    3.93    0.24
   7  -9   1    3.62    0.17
   7  -9   1    3.57    0.22
   7  -9   1    3.62    0.27
   7  -9   1    3.71    0.17
   8  -9   1    2.24    0.15
   8  -9   1    2.23    0.14
   8  -9   1    2.11    0.22
   8  -9   1    2.25    0.21
   8  -9   1    2.17    0.19
   9  -9   1    1.52    0.18
   9  -9   1    1.26    0.10
   9  -9   1    1.50    0.22
   9  -9   1    1.18    0.12
   9  -9   1    1.37    0.19
  10  -9   1    2.89    0.27
  10  -9   1    2.55    0.30
  10  -9   1    2.77    0.18
  10  -9   1    2.59    0.24
  11  -9   1    0.75    0.26
  11  -9   1    0.74    0.12
  11  -9   1    0.82    0.20
  12  -9   1    1.01    0.29
  12  -9   1    0.97    0.14
  12  -9   1    0.70    0.22
 -13   9  -1    1.03    0.10
  13  -9   1    1.38    0.15
  13  -9   1    1.15    0.33
  13  -9   1    1.05    0.27
 -14   9  -1    0.22    0.10
  14  -9   1   -0.25    0.30
  14  -9   1    0.31    0.12
 -15   9  -1    0.18    0.11
  15  -9   1    0.05    0.33
 -16   9  -1    0.16    0.12
  16  -9   1    0.20    0.37
  16   8  -1    0.36    0.37
  16   8  -1    0.07    0.13
 -16  -8   1    0.09    0.17
  15   8  -1    0.66    0.15
  15   8  -1    0.61    0.35
 -15  -8   1    0.55    0.17
  14   8  -1    1.21    0.17
  14   8  -1    1.70    0.38
 -14  -8   1    1.07    0.17
  13   8  -1    4.34    0.44
  13   8  -1    4.08    0.25
  12   8  -1    5.74    0.28
  12   8  -1    5.74    0.46
  11   8  -1    4.88    0.40
  11   8  -1    5.35    0.25
 -11  -8   1    5.28    0.24
  10   8  -1   32.03    0.80
  10   8  -1   32.60    0.83
  10   8  -1   31.94    1.07
 -10  -8   1   32.57    0.86
 -10  -8   1   33.85    0.92
   9   8  -1   19.76    0.74
   9   8  -1   19.90    0.55
  -9  -8   1   20.61    0.59
  -9  -8   1   20.55    0.57
   8   8  -1   30.03    0.93
   8   8  -1   29.80    0.76
  -8  -8   1   30.85    0.84
  -8  -8   1   29.44    0.79
   7   8  -1   35.62    0.88
   7   8  -1   35.67    1.06
  -7  -8   1   36.24    0.99
  -7  -8   1   35.73    0.93
   6   8  -1   64.68    1.51
   6   8  -1   63.68    1.74
   6   8  -1   63.20    1.54
  -6  -8   1   66.78    1.73
  -6  -8   1   64.62    1.59
   5   8  -1   67.75    1.65
   5   8  -1   67.83    1.60
   5   8  -1   68.78    1.83
  -5  -8   1   70.92    1.69
   4   8  -1  203.37    5.28
   4   8  -1  207.90    4.88
   4   8  -1  214.94    4.88
  -4  -8   1  205.34    4.93
   3   8  -1  140.96    3.23
   3   8  -1  135.04    3.23
  -3  -8   1  131.10    3.26
  -3  -8   1  138.60    3.25
   2   8  -1   69.59    1.70
  -2  -8   1   70.82    1.70
  -2  -8   1   69.98    1.71
   1   8  -1   42.29    1.06
   1   8  -1   43.45    1.07
  -1  -8   1   41.59    1.07
  -1  -8   1   43.70    1.07
  -1  -8   1   43.76    1.16
   0   8  -1   54.32    1.36
   0   8  -1   54.40    1.36
   0  -8   1   56.63    1.35
   0  -8   1   56.00    1.46
  -1   8  -1  144.51    3.38
   1  -8   1  142.93    3.38
   1  -8   1  141.18    3.37
   1  -8   1  142.61    3.66
   1  -8   1  139.55    3.38
  -2   8  -1   65.90    1.59
   2  -8   1   63.86    1.58
   2  -8   1   65.62    1.57
  -3   8  -1    5.61    0.20
   3  -8   1    5.71    0.17
   3  -8   1    5.50    0.21
   3  -8   1    5.69    0.17
   3  -8   1    5.46    0.19
   4  -8   1  103.83    2.52
   4  -8   1   99.60    2.35
   4  -8   1  107.60    2.69
   4  -8   1  103.45    2.47
   5  -8   1   13.56    0.43
   5  -8   1   13.55    0.42
   5  -8   1   13.29    0.36
   5  -8   1   14.20    0.41
   5  -8   1   13.91    0.47
   5  -8   1   13.37    0.37
   6  -8   1    2.76    0.21
   6  -8   1    3.11    0.20
   6  -8   1    2.96    0.19
   6  -8   1    3.43    0.17
   6  -8   1    2.84    0.14
   6  -8   1    2.93    0.14
   7  -8   1    0.34    0.13
   7  -8   1    0.34    0.07
   7  -8   1    0.18    0.13
   7  -8   1    0.14    0.10
   7  -8   1    0.17    0.07
   8  -8   1    0.01    0.13
   8  -8   1   -0.03    0.07
   8  -8   1   -0.06    0.14
   8  -8   1    0.11    0.11
   8  -8   1   -0.02    0.06
   9  -8   1    0.74    0.16
   9  -8   1    1.02    0.10
   9  -8   1    1.14    0.08
   9  -8   1    0.79    0.18
   9  -8   1    1.17    0.21
  10  -8   1    0.02    0.14
  10  -8   1    0.05    0.19
  10  -8   1   -0.08    0.16
  10  -8   1    0.13    0.09
  11  -8   1    2.31    0.15
  11  -8   1    1.67    0.25
  11  -8   1    2.20    0.30
  12  -8   1    4.38    0.22
  12  -8   1    4.06    0.41
  12  -8   1    3.66    0.34
  13  -8   1    7.68    0.28
  13  -8   1    7.35    0.57
  13  -8   1    7.57    0.47
 -14   8  -1    0.49    0.09
  14  -8   1    0.63    0.34
  14  -8   1    0.98    0.13
 -15   8  -1    3.05    0.19
  15  -8   1    3.94    0.50
 -16   8  -1    3.25    0.21
  16  -8   1    3.17    0.49
  16   7  -1    0.36    0.36
  15   7  -1   -0.33    0.31
  15   7  -1    0.16    0.12
  14   7  -1   -0.08    0.30
  14   7  -1    0.09    0.13
  14   7  -1   -0.01    0.12
 -14  -7   1    0.14    0.13
  13   7  -1   -0.20    0.27
  13   7  -1   -0.04    0.12
  12   7  -1    1.01    0.29
  12   7  -1    1.44    0.15
 -12  -7   1    0.87    0.12
  11   7  -1   -0.01    0.20
  11   7  -1    0.05    0.10
  10   7  -1    0.35    0.20
  10   7  -1    0.25    0.10
  10   7  -1    0.24    0.08
 -10  -7   1    0.17    0.09
 -10  -7   1    0.18    0.08
   9   7  -1    0.03    0.15
   9   7  -1    0.07    0.08
  -9  -7   1    0.11    0.06
  -9  -7   1    0.07    0.08
   8   7  -1    2.13    0.22
   8   7  -1    2.33    0.15
  -8  -7   1    2.21    0.12
  -8  -7   1    2.37    0.16
   7   7  -1    1.62    0.12
   7   7  -1    1.88    0.19
  -7  -7   1    1.83    0.11
  -7  -7   1    1.72    0.13
   6   7  -1    4.12    0.25
   6   7  -1    4.42    0.18
  -6  -7   1    4.45    0.17
  -6  -7   1    4.69    0.19
   5   7  -1    0.33    0.10
   5   7  -1    0.31    0.11
   5   7  -1    0.51    0.07
  -5  -7   1    0.33    0.07
   4   7  -1    2.23    0.08
   4   7  -1    2.05    0.08
   4   7  -1    2.48    0.17
  -4  -7   1    2.29    0.14
   3   7  -1    2.13    0.17
   3   7  -1    2.22    0.10
   3   7  -1    2.00    0.15
   3   7  -1    2.27    0.11
  -3  -7   1    2.20    0.13
  -3  -7   1    2.39    0.12
   2   7  -1   -0.05    0.04
  -2  -7   1   -0.02    0.05
  -2  -7   1   -0.11    0.04
   1   7  -1    7.87    0.24
   1   7  -1    7.76    0.24
  -1  -7   1    7.53    0.25
  -1  -7   1    8.05    0.26
  -1  -7   1    7.61    0.24
   0   7  -1   -0.05    0.04
   0   7  -1   -0.11    0.04
   0  -7   1   -0.03    0.05
   0  -7   1   -0.07    0.04
   0  -7   1   -0.09    0.04
  -1   7  -1    0.01    0.04
   1  -7   1   -0.01    0.03
   1  -7   1    0.02    0.04
   1  -7   1    0.07    0.04
   1  -7   1    0.02    0.05
  -2   7  -1   19.15    0.50
   2  -7   1   19.26    0.48
   2  -7   1   18.17    0.49
  -3   7  -1   10.61    0.30
   3  -7   1   10.69    0.28
   3  -7   1   11.13    0.30
   3  -7   1   10.58    0.28
   3  -7   1    9.96    0.29
   3  -7   1   10.60    0.32
   3  -7   1   10.44    0.32
  -4   7  -1    0.45    0.05
   4  -7   1    0.34    0.08
   4  -7   1    0.28    0.07
   4  -7   1    0.28    0.06
   4  -7   1    0.38    0.06
   5  -7   1    2.31    0.16
   5  -7   1    2.71    0.12
   5  -7   1    2.49    0.14
   5  -7   1    2.72    0.16
   5  -7   1    2.68    0.18
   6  -7   1    1.54    0.15
   6  -7   1    1.52    0.10
   6  -7   1    1.58    0.16
   6  -7   1    1.45    0.13
   6  -7   1    1.57    0.11
   6  -7   1    1.75    0.13
   7  -7   1    1.03    0.08
   7  -7   1    1.05    0.14
   7  -7   1    1.04    0.16
   7  -7   1    0.92    0.13
   7  -7   1    0.91    0.08
   7  -7   1    0.82    0.12
   8  -7   1    9.09    0.41
   8  -7   1    8.72    0.35
   8  -7   1    9.42    0.27
   8  -7   1    9.52    0.26
   8  -7   1    9.73    0.39
   9  -7   1    7.76    0.25
   9  -7   1    7.74    0.37
   9  -7   1    8.10    0.44
   9  -7   1    8.82    0.36
  10  -7   1    1.57    0.22
  10  -7   1    1.54    0.12
  10  -7   1    1.64    0.24
  10  -7   1    1.88    0.21
  11  -7   1    3.49    0.34
  11  -7   1    3.86    0.31
  11  -7   1    3.92    0.19
  12  -7   1    3.31    0.32
  12  -7   1    3.26    0.19
  12  -7   1    3.76    0.39
  13  -7   1    0.88    0.12
  13  -7   1    0.57    0.31
  13  -7   1    0.97    0.25
  14  -7   1    1.90    0.14
  14  -7   1    1.70    0.36
  15  -7   1    1.50    0.38
 -16   7  -1    0.45    0.11
  16  -7   1    0.79    0.39
 -17   7  -1    0.13    0.11
  17  -7   1    0.17    0.38
  16   6  -1    0.44    0.36
 -16  -6   1    0.08    0.15
  15   6  -1    0.22    0.12
  15   6  -1    0.01    0.33
  14   6  -1    0.02    0.30
  14   6  -1   -0.04    0.12
  14   6  -1    0.01    0.12
 -14  -6   1    0.02    0.12
  13   6  -1    0.01    0.27
  13   6  -1   -0.08    0.11
  12   6  -1    4.45    0.23
  12   6  -1    4.54    0.41
 -12  -6   1    4.17    0.21
  11   6  -1    2.40    0.16
  11   6  -1    2.80    0.32
  10   6  -1    6.47    0.41
  10   6  -1    6.38    0.25
 -10  -6   1    7.08    0.24
   9   6  -1   11.00    0.33
   9   6  -1   10.65    0.48
   9   6  -1   10.30    0.30
  -9  -6   1   10.93    0.33
   8   6  -1   27.95    0.89
   8   6  -1   27.77    0.70
  -8  -6   1   28.83    0.73
   7   6  -1   29.49    0.89
   7   6  -1   29.10    0.72
  -7  -6   1   30.04    0.76
   6   6  -1   29.54    0.73
   6   6  -1   30.21    0.87
   6   6  -1   29.14    0.93
  -6  -6   1   31.13    0.80
  -6  -6   1   29.93    0.77
   5   6  -1   47.54    1.35
  -5  -6   1   47.26    1.17
   4   6  -1  117.55    3.08
   4   6  -1  111.39    2.97
  -4  -6   1  118.50    2.76
   3   6  -1  103.32    2.40
   3   6  -1  100.86    2.60
   3   6  -1  101.74    2.69
   3   6  -1  102.26    2.40
  -3  -6   1  101.66    2.42
  -3  -6   1   98.85    2.43
   2   6  -1  145.08    3.77
   2   6  -1  144.95    3.41
  -2  -6   1  145.17    3.42
  -2  -6   1  142.75    3.43
   1   6  -1   61.82    1.48
   1   6  -1   60.65    1.48
  -1  -6   1   62.71    1.62
  -1  -6   1   59.87    1.48
  -1  -6   1   61.11    1.48
   0   6  -1  196.06    4.57
   0   6  -1  191.74    4.56
   0  -6   1  191.39    4.56
   0  -6   1  197.18    4.98
   0  -6   1  192.30    4.57
   0  -6   1  191.96    4.56
  -1   6  -1   55.08    1.34
   1  -6   1   55.84    1.34
   1  -6   1   56.45    1.34
   1  -6   1   53.32    1.33
  -2   6  -1  148.96    3.50
   2  -6   1  146.74    3.48
   2  -6   1  149.82    3.48
   2  -6   1  146.19    3.50
  -3   6  -1  274.35    6.94
  -3   6  -1  269.57    6.32
   3  -6   1  267.97    6.92
   3  -6   1  272.76    6.32
   3  -6   1  265.19    6.31
   3  -6   1  265.93    6.38
  -4   6  -1  124.41    3.13
   4  -6   1  116.33    2.72
   4  -6   1  122.59    3.13
   4  -6   1  121.96    2.85
   4  -6   1  118.93    2.91
   5  -6   1   46.61    1.11
   5  -6   1   47.88    1.22
   5  -6   1   48.31    1.29
   5  -6   1   49.05    1.20
   6  -6   1   36.82    0.96
   6  -6   1   36.02    0.86
   6  -6   1   38.02    1.03
   6  -6   1   36.93    0.86
   6  -6   1   36.40    1.05
   6  -6   1   37.96    0.99
   7  -6   1   14.25    0.48
   7  -6   1   14.37    0.37
   7  -6   1   14.10    0.51
   7  -6   1   15.01    0.46
   7  -6   1   15.04    0.48
   7  -6   1   14.34    0.36
   8  -6   1    5.21    0.26
   8  -6   1    5.26    0.17
   8  -6   1    5.30    0.16
   8  -6   1    4.79    0.27
   8  -6   1    4.79    0.31
   9  -6   1    0.33    0.16
   9  -6   1    0.18    0.13
   9  -6   1    0.24    0.07
   9  -6   1    0.00    0.13
  10  -6   1    9.02    0.47
  10  -6   1    8.77    0.26
  10  -6   1    8.59    0.39
  11  -6   1    0.58    0.23
  11  -6   1    0.30    0.08
  11  -6   1    0.19    0.18
  12  -6   1    0.36    0.10
  12  -6   1    1.02    0.28
  12  -6   1    0.28    0.21
  13  -6   1    0.38    0.23
  13  -6   1    0.43    0.10
  13  -6   1    0.22    0.28
  14  -6   1    0.24    0.32
  15  -6   1    0.09    0.34
  16  -6   1    0.60    0.37
  17  -6   1    1.18    0.43
  17   5  -1    0.29    0.38
  16   5  -1    0.24    0.36
  15   5  -1    0.20    0.33
  15   5  -1    0.02    0.11
 -15  -5   1    0.07    0.12
  14   5  -1   -0.12    0.29
  14   5  -1    0.02    0.11
 -14  -5   1    0.03    0.10
  13   5  -1    0.04    0.27
  13   5  -1    0.39    0.11
  12   5  -1    0.66    0.26
  12   5  -1    0.43    0.11
  11   5  -1    0.38    0.22
  11   5  -1    0.27    0.09
  10   5  -1    0.04    0.18
  10   5  -1    0.24    0.09
   9   5  -1    0.21    0.16
   9   5  -1    0.14    0.06
   9   5  -1    0.19    0.08
  -9  -5   1    0.24    0.07
   8   5  -1    0.45    0.15
   8   5  -1    0.36    0.07
  -8  -5   1    0.51    0.08
   7   5  -1    0.07    0.06
   7   5  -1    0.00    0.11
   7   5  -1   -0.06    0.11
  -7  -5   1    0.03    0.06
   6   5  -1    0.09    0.09
   6   5  -1   -0.02    0.10
   6   5  -1    0.03    0.05
  -6  -5   1    0.05    0.06
   5   5  -1    0.11    0.09
  -5  -5   1    0.31    0.06
   4   5  -1    0.23    0.09
   4   5  -1    0.24    0.07
  -4  -5   1    0.21    0.06
   3   5  -1    7.96    0.20
   3   5  -1    7.90    0.21
   3   5  -1    7.59    0.27
   3   5  -1    7.57    0.29
  -3  -5   1    7.85    0.23
  -3  -5   1    7.27    0.23
   2   5  -1    3.26    0.16
   2   5  -1    3.36    0.15
   2   5  -1    3.43    0.12
  -2  -5   1    3.67    0.16
  -2  -5   1    3.21    0.13
  -2  -5   1    3.39    0.13
   1   5  -1    5.95    0.19
   1   5  -1    6.42    0.22
   1   5  -1    6.67    0.19
  -1  -5   1    6.31    0.20
  -1  -5   1    6.60    0.22
  -1  -5   1    6.35    0.19
   0   5  -1    0.11    0.04
   0   5  -1    0.07    0.04
   0   5  -1    0.07    0.04
   0  -5   1    0.03    0.04
   0  -5   1    0.08    0.04
   0  -5   1    0.11    0.04
   0  -5   1    0.13    0.04
  -1   5  -1    4.62    0.15
   1  -5   1    4.36    0.15
   1  -5   1    4.30    0.14
  -2   5  -1   -0.04    0.03
   2  -5   1   -0.05    0.03
   2  -5   1   -0.05    0.03
  -3   5  -1    1.58    0.08
   3  -5   1    1.51    0.08
   3  -5   1    1.70    0.11
   3  -5   1    1.42    0.10
  -4   5  -1    0.39    0.06
   4  -5   1    0.31    0.06
   4  -5   1    0.31    0.05
   4  -5   1    0.34    0.07
   4  -5   1    0.43    0.08
   5  -5   1    0.03    0.07
   5  -5   1    0.11    0.05
   5  -5   1    0.04    0.06
   5  -5   1    0.13    0.07
   6  -5   1    0.53    0.06
   6  -5   1    0.45    0.09
   6  -5   1    0.40    0.10
   6  -5   1    0.52    0.11
   6  -5   1    0.50    0.10
   7  -5   1    1.95    0.16
   7  -5   1    1.79    0.17
   7  -5   1    2.00    0.09
   7  -5   1    2.03    0.18
   7  -5   1    2.09    0.17
   7  -5   1    1.90    0.10
   8  -5   1    0.46    0.15
   8  -5   1    0.40    0.06
   8  -5   1    0.48    0.05
   8  -5   1    0.41    0.11
   8  -5   1    0.54    0.13
   9  -5   1    0.23    0.06
   9  -5   1    0.47    0.13
   9  -5   1    0.12    0.15
   9  -5   1    0.13    0.15
  10  -5   1    3.22    0.29
  10  -5   1    3.24    0.27
  10  -5   1    3.22    0.14
  10  -5   1    3.22    0.25
  11  -5   1    0.96    0.24
  11  -5   1    1.00    0.20
  11  -5   1    1.09    0.09
  12  -5   1    1.50    0.24
  12  -5   1    1.26    0.11
  12  -5   1    1.54    0.30
  13  -5   1    1.12    0.26
  13  -5   1    0.85    0.29
  13  -5   1    1.10    0.11
  14  -5   1    1.92    0.37
  15  -5   1    1.16    0.38
  16  -5   1    1.04    0.38
  17  -5   1    2.27    0.46
  17   4  -1    3.38    0.51
  16   4  -1    2.13    0.44
 -16  -4   1    2.19    0.19
  15   4  -1    2.75    0.41
  14   4  -1    3.64    0.44
  14   4  -1    3.67    0.20
  13   4  -1    3.70    0.40
  13   4  -1    3.19    0.19
  12   4  -1    0.25    0.10
  12   4  -1    0.45    0.25
  11   4  -1    0.32    0.20
  11   4  -1    0.27    0.09
  10   4  -1    0.30    0.19
  10   4  -1    0.35    0.08
   9   4  -1    2.97    0.27
   9   4  -1    3.03    0.15
  -9  -4   1    2.57    0.14
   8   4  -1    6.64    0.22
   8   4  -1    7.13    0.35
  -8  -4   1    7.07    0.22
   7   4  -1    0.11    0.12
   7   4  -1    0.30    0.12
   7   4  -1    0.36    0.06
  -7  -4   1    0.27    0.06
   6   4  -1   13.26    0.34
   6   4  -1   13.79    0.46
   6   4  -1   12.89    0.48
  -6  -4   1   13.57    0.37
   5   4  -1    7.54    0.32
  -5  -4   1    8.35    0.24
   4   4  -1   61.28    1.60
   4   4  -1   61.58    1.67
  -4  -4   1   60.33    1.47
   3   4  -1   37.09    0.93
   3   4  -1   30.90    0.88
  -3  -4   1   30.75    0.81
   2   4  -1  999.15   22.79
   2   4  -1  955.51   25.14
   2   4  -1  948.81   22.79
  -2  -4   1  981.39   22.84
  -2  -4   1 1000.00   25.14
  -2  -4   1  943.23   22.89
   1   4  -1  133.31    3.15
   1   4  -1  132.58    3.46
  -1  -4   1  132.54    3.16
  -1  -4   1  133.50    3.15
  -1  -4   1  136.96    3.46
   0   4  -1  129.00    3.11
   0   4  -1  131.77    3.11
   0  -4   1  135.01    3.11
   0  -4   1  134.52    3.40
   0  -4   1  132.99    3.11
   0  -4   1  128.56    3.11
  -1   4  -1  585.37   13.38
   1  -4   1  548.18   13.32
   1  -4   1  567.48   13.33
  -2   4  -1   88.08    2.25
  -2   4  -1   88.19    2.06
   2  -4   1   86.49    2.05
   2  -4   1   87.24    2.05
   2  -4   1   85.99    2.09
  -3   4  -1  232.46    5.86
  -3   4  -1  224.83    5.35
   3  -4   1  228.01    5.40
   3  -4   1  226.29    5.86
   3  -4   1  228.57    5.28
  -4   4  -1   31.55    0.77
  -4   4  -1   31.73    0.85
   4  -4   1   30.46    0.78
   4  -4   1   31.09    0.81
   4  -4   1   30.83    0.85
  -5   4  -1  151.00    3.51
   5  -4   1  151.22    3.50
   5  -4   1  147.16    3.58
   5  -4   1  143.77    3.32
   5  -4   1  151.21    3.88
   6  -4   1   71.42    1.63
   6  -4   1   73.80    1.81
   6  -4   1   71.05    1.91
   6  -4   1   73.71    1.94
   6  -4   1   71.01    1.76
   7  -4   1   44.34    1.01
   7  -4   1   44.58    1.01
   7  -4   1   43.96    1.25
   7  -4   1   46.52    1.26
   7  -4   1   43.97    1.17
   7  -4   1   44.41    1.14
   8  -4   1   52.30    1.47
   8  -4   1   53.09    1.38
   8  -4   1   53.30    1.34
   8  -4   1   51.26    1.19
   9  -4   1    9.62    0.38
   9  -4   1    9.39    0.25
   9  -4   1    9.34    0.44
   9  -4   1    9.21    0.40
  10  -4   1   29.33    0.68
  10  -4   1   28.29    0.84
  10  -4   1   28.12    0.87
  10  -4   1   29.77    0.96
  11  -4   1   22.29    0.72
  11  -4   1   21.67    0.74
  11  -4   1   22.19    0.54
  11  -4   1   23.44    0.85
  12  -4   1    8.72    0.26
  12  -4   1    8.97    0.56
  12  -4   1    8.60    0.44
  13  -4   1    3.77    0.17
  13  -4   1    3.43    0.34
  13  -4   1    4.27    0.43
  14  -4   1    1.03    0.34
  15  -4   1    0.69    0.36
  16  -4   1    0.26    0.34
  17  -4   1   -0.06    0.37
  17   3  -1   -0.38    0.35
  16   3  -1   -0.01    0.34
 -16  -3   1    0.04    0.12
  15   3  -1    0.62    0.35
  14   3  -1    0.45    0.10
  14   3  -1    0.27    0.31
  13   3  -1    0.02    0.09
  13   3  -1    0.01    0.24
  13   3  -1    0.02    0.09
  12   3  -1    0.15    0.08
  12   3  -1   -0.12    0.21
  11   3  -1    0.62    0.22
  11   3  -1    1.12    0.10
  10   3  -1    0.36    0.07
  10   3  -1    0.51    0.20
   9   3  -1    0.30    0.07
   9   3  -1    0.23    0.15
   8   3  -1    0.41    0.06
   8   3  -1    0.28    0.15
   8   3  -1    0.48    0.15
   8   3  -1    0.25    0.13
   8   3  -1    0.38    0.05
  -8  -3   1    0.22    0.06
   7   3  -1    1.10    0.15
   7   3  -1    1.26    0.14
   7   3  -1    1.01    0.16
   7   3  -1    1.22    0.07
  -7  -3   1    1.16    0.08
   6   3  -1    0.27    0.11
   6   3  -1    0.37    0.09
   6   3  -1    0.56    0.11
  -6  -3   1    0.48    0.06
   5   3  -1    0.46    0.08
   5   3  -1    0.66    0.12
  -5  -3   1    0.68    0.06
   4   3  -1    0.59    0.07
   4   3  -1    0.61    0.10
  -4  -3   1    0.71    0.06
   3   3  -1    3.28    0.15
  -3  -3   1    3.54    0.12
   2   3  -1    3.84    0.11
   2   3  -1    3.80    0.11
  -2  -3   1    3.75    0.16
  -2  -3   1    4.00    0.12
  -2  -3   1    3.71    0.13
   1   3  -1   10.92    0.29
   1   3  -1   11.14    0.33
  -1  -3   1   11.64    0.29
  -1  -3   1   11.16    0.29
  -1  -3   1   11.39    0.33
   0   3  -1    1.17    0.05
   0   3  -1    1.02    0.05
   0   3  -1    1.09    0.06
   0  -3   1    1.04    0.05
   0  -3   1    1.04    0.06
   0  -3   1    1.10    0.05
  -1   3  -1    1.05    0.05
   1  -3   1    1.04    0.05
  -2   3  -1    3.85    0.11
  -2   3  -1    3.79    0.12
   2  -3   1    3.82    0.10
   2  -3   1    3.98    0.10
   2  -3   1    3.99    0.13
   2  -3   1    4.34    0.13
  -3   3  -1    0.24    0.05
  -3   3  -1    0.34    0.04
   3  -3   1    0.27    0.05
   3  -3   1    0.30    0.05
   3  -3   1    0.14    0.05
  -4   3  -1    2.90    0.11
  -4   3  -1    3.11    0.15
   4  -3   1    2.97    0.14
   4  -3   1    2.83    0.14
   4  -3   1    2.90    0.15
  -5   3  -1    1.34    0.08
   5  -3   1    0.97    0.10
   5  -3   1    1.36    0.11
   5  -3   1    1.32    0.12
  -6   3  -1    0.81    0.06
   6  -3   1    0.63    0.11
   6  -3   1    0.78    0.10
   6  -3   1    0.78    0.11
   6  -3   1    0.52    0.10
   6  -3   1    0.71    0.05
   7  -3   1    0.31    0.12
   7  -3   1    0.23    0.09
   7  -3   1    0.21    0.10
   7  -3   1    0.23    0.10
   8  -3   1   -0.05    0.12
   8  -3   1   -0.09    0.10
   8  -3   1   -0.15    0.11
   9  -3   1    0.18    0.13
   9  -3   1    0.04    0.15
   9  -3   1   -0.06    0.12
   9  -3   1   -0.07    0.04
  10  -3   1    2.23    0.26
  10  -3   1    2.42    0.24
  10  -3   1    2.60    0.12
  10  -3   1    2.51    0.22
  11  -3   1    0.24    0.07
  11  -3   1    0.12    0.16
  11  -3   1    0.29    0.18
  11  -3   1    0.14    0.22
  12  -3   1    0.96    0.22
  12  -3   1    0.62    0.08
  12  -3   1    0.64    0.26
  13  -3   1    0.85    0.23
  13  -3   1    0.73    0.09
  13  -3   1    0.87    0.30
  14  -3   1    0.37    0.29
  15  -3   1    0.80    0.34
  16  -3   1    0.55    0.36
  17  -3   1    0.86    0.41
  17   2  -1    4.52    0.53
  16   2  -1    6.80    0.61
  15   2  -1    6.50    0.57
  14   2  -1    6.17    0.53
  13   2  -1   10.65    0.64
  13   2  -1   11.06    0.31
  12   2  -1   10.93    0.62
  12   2  -1   11.87    0.33
  11   2  -1    5.99    0.42
  11   2  -1    5.69    0.20
  10   2  -1    8.08    0.46
  10   2  -1    7.91    0.37
  10   2  -1    7.59    0.23
   9   2  -1   24.53    0.60
   9   2  -1   26.10    0.83
   9   2  -1   26.11    0.77
   8   2  -1    7.45    0.30
   8   2  -1    7.56    0.36
   8   2  -1    6.35    0.30
   8   2  -1    7.65    0.37
   8   2  -1    6.50    0.19
  -8  -2   1    6.47    0.20
   7   2  -1   11.05    0.27
   7   2  -1   11.68    0.45
   7   2  -1   11.61    0.39
   7   2  -1   10.85    0.42
   7   2  -1   10.70    0.37
   7   2  -1   11.19    0.27
  -7  -2   1   11.06    0.30
   6   2  -1    2.29    0.16
   6   2  -1    2.11    0.14
   6   2  -1    2.03    0.17
   6   2  -1    2.29    0.19
  -6  -2   1    2.36    0.10
   5   2  -1    0.09    0.07
   5   2  -1   -0.11    0.06
   5   2  -1    0.01    0.09
  -5  -2   1    0.04    0.04
   4   2  -1    1.34    0.10
   4   2  -1    1.20    0.09
   4   2  -1    1.35    0.13
  -4  -2   1    1.28    0.07
   3   2  -1    0.92    0.09
   3   2  -1    0.75    0.07
  -3  -2   1    0.93    0.06
   2   2  -1    0.22    0.05
  -2  -2   1    0.29    0.06
  -2  -2   1    0.40    0.04
  -2  -2   1    0.35    0.04
  -2  -2   1    0.27    0.03
  -1  -2   1   99.05    2.56
  -1  -2   1   98.22    2.32
   0   2  -1   36.95    0.96
  -1   2  -1    6.26    0.16
  -2   2  -1   59.87    1.51
  -2   2  -1   56.55    1.37
   2  -2   1   58.01    1.51
   2  -2   1   57.54    1.36
   2  -2   1   58.00    1.40
  -3   2  -1   18.23    0.50
  -3   2  -1   18.04    0.44
   3  -2   1   17.57    0.50
   3  -2   1   17.70    0.47
   3  -2   1   17.19    0.45
  -4   2  -1   58.79    1.39
   4  -2   1   59.10    1.41
   4  -2   1   58.30    1.44
   4  -2   1   58.46    1.56
  -5   2  -1  106.24    2.43
   5  -2   1  102.53    2.45
   5  -2   1  101.59    2.72
   5  -2   1  102.57    2.50
  -6   2  -1  101.96    2.33
   6  -2   1   99.93    2.57
   6  -2   1   97.04    2.21
   6  -2   1   99.01    2.42
   6  -2   1   97.99    2.63
   6  -2   1   97.51    2.36
   7  -2   1   45.69    1.20
   7  -2   1   46.26    1.30
   7  -2   1   46.40    1.28
   7  -2   1   45.47    1.17
   8  -2   1   62.74    1.58
   8  -2   1   60.42    1.68
   8  -2   1   60.27    1.53
   9  -2   1   55.54    1.43
   9  -2   1   55.24    1.57
   9  -2   1   56.01    1.47
  10  -2   1   13.76    0.49
  10  -2   1   13.36    0.56
  10  -2   1   13.49    0.33
  10  -2   1   13.50    0.51
  11  -2   1   25.17    0.82
  11  -2   1   25.99    0.79
  11  -2   1   25.96    0.61
  11  -2   1   26.39    0.91
  12  -2   1   24.51    0.60
  12  -2   1   25.10    0.94
  12  -2   1   25.41    0.83
  13  -2   1    9.87    0.51
  13  -2   1   10.29    0.59
  14  -2   1    4.43    0.46
  15  -2   1    4.54    0.49
  16  -2   1    2.71    0.46
  17  -2   1    0.78    0.41
  17   1  -1   -0.36    0.35
  16   1  -1    0.03    0.32
  15   1  -1   -0.28    0.28
  14   1  -1   -0.10    0.28
  13   1  -1   -0.04    0.27
  13   1  -1    0.06    0.07
  12   1  -1   -0.04    0.07
  12   1  -1   -0.12    0.21
  11   1  -1    0.18    0.06
  11   1  -1    0.16    0.16
  11   1  -1   -0.14    0.20
  10   1  -1    0.72    0.17
  10   1  -1    0.66    0.16
  10   1  -1    0.90    0.07
  10   1  -1    0.80    0.20
   9   1  -1    1.33    0.21
   9   1  -1    1.15    0.16
   9   1  -1    1.14    0.16
   8   1  -1    0.27    0.12
   8   1  -1   -0.01    0.10
   8   1  -1    0.07    0.13
   8   1  -1    0.15    0.13
   7   1  -1    1.58    0.15
   7   1  -1    1.67    0.15
   7   1  -1    1.98    0.20
   7   1  -1    1.93    0.18
  -7  -1   1    1.90    0.08
   6   1  -1    0.33    0.03
   6   1  -1    0.31    0.11
   6   1  -1    0.21    0.10
   6   1  -1    0.31    0.09
   6   1  -1    0.27    0.09
  -6  -1   1    0.37    0.04
   5   1  -1    0.52    0.08
   5   1  -1    0.65    0.11
   5   1  -1    0.69    0.09
  -5  -1   1    0.79    0.05
   4   1  -1    0.00    0.06
   4   1  -1    0.12    0.08
   4   1  -1   -0.02    0.05
  -4  -1   1    0.05    0.03
   3   1  -1    1.00    0.09
   3   1  -1    1.09    0.07
   3   1  -1    1.15    0.08
  -3  -1   1    1.01    0.09
  -3  -1   1    1.05    0.05
   2   1  -1    1.33    0.07
   2   1  -1    1.23    0.07
   2   1  -1    1.28    0.09
  -2  -1   1    1.45    0.06
  -2  -1   1    1.34    0.07
  -2  -1   1    1.38    0.10
  -1  -1   1    1.20    0.06
  -1  -1   1    1.14    0.06
  -1  -1   1    1.34    0.08
  -1   1  -1    0.06    0.02
  -1   1  -1    0.01    0.02
  -1   1  -1    0.03    0.02
  -1   1  -1   -0.01    0.02
  -2   1  -1    0.73    0.06
  -2   1  -1    0.78    0.05
  -2   1  -1    0.73    0.04
   2  -1   1    0.74    0.06
   2  -1   1    0.84    0.06
   2  -1   1    0.69    0.05
  -3   1  -1    0.76    0.07
  -3   1  -1    0.79    0.04
   3  -1   1    0.70    0.06
   3  -1   1    0.72    0.06
   3  -1   1    0.76    0.07
  -4   1  -1    0.18    0.03
   4  -1   1    0.15    0.07
   4  -1   1    0.14    0.06
   4  -1   1    0.15    0.05
  -5   1  -1    2.36    0.08
   5  -1   1    2.47    0.14
   5  -1   1    2.19    0.15
   5  -1   1    2.13    0.13
  -6   1  -1    1.05    0.06
   6  -1   1    0.94    0.10
   6  -1   1    1.03    0.11
   6  -1   1    1.19    0.13
   6  -1   1    1.04    0.06
   6  -1   1    1.11    0.13
  -7   1  -1    0.87    0.06
   7  -1   1    0.58    0.11
   7  -1   1    1.01    0.14
   7  -1   1    0.76    0.12
   7  -1   1    0.62    0.13
   8  -1   1    0.03    0.12
   8  -1   1    0.09    0.11
   8  -1   1   -0.02    0.10
   9  -1   1    0.54    0.14
   9  -1   1    0.45    0.16
   9  -1   1    0.35    0.14
  10  -1   1    0.18    0.14
  10  -1   1    0.24    0.14
  10  -1   1    0.05    0.18
  10  -1   1   -0.04    0.05
  11  -1   1    0.60    0.21
  11  -1   1    0.52    0.07
  11  -1   1    0.38    0.17
  11  -1   1    0.40    0.16
  12  -1   1   -0.02    0.24
  12  -1   1   -0.08    0.07
  12  -1   1    0.44    0.20
  13  -1   1   -0.11    0.21
  13  -1   1    0.14    0.27
  14  -1   1   -0.26    0.29
  15  -1   1   -0.06    0.32
  16  -1   1    0.35    0.36
  17  -1   1    0.05    0.38
  17   0  -1    3.27    0.50
  16   0  -1    4.99    0.54
  15   0  -1    6.84    0.57
  14   0  -1   16.59    0.82
  13   0  -1   16.06    0.76
  12   0  -1   11.83    0.63
  11   0  -1   34.48    1.01
  11   0  -1   34.38    0.99
  11   0  -1   33.18    1.12
  10   0  -1   19.30    0.72
  10   0  -1   19.27    0.63
  10   0  -1   18.60    0.61
   9   0  -1   28.09    0.83
   9   0  -1   27.95    0.80
   9   0  -1   28.54    0.91
   9   0  -1   29.22    0.94
   8   0  -1   27.74    0.88
   8   0  -1   27.07    0.76
   8   0  -1   26.71    0.78
   8   0  -1   27.83    0.85
   7   0  -1   38.69    1.10
   7   0  -1   39.26    1.03
   7   0  -1   39.73    1.15
   7   0  -1   38.11    1.00
   6   0  -1   38.99    0.99
   6   0  -1   38.94    1.01
   6   0  -1   38.70    1.08
   6   0  -1   38.90    1.12
   5   0  -1   17.59    0.50
   5   0  -1   17.59    0.48
   5   0  -1   17.17    0.55
   4   0  -1   74.47    1.99
   4   0  -1   73.45    1.81
   4   0  -1   75.64    1.77
   3   0  -1    4.50    0.19
   3   0  -1    4.59    0.16
   3   0  -1    4.62    0.17
  -3   0   1    5.11    0.19
   2   0  -1    3.40    0.14
   2   0  -1    3.32    0.12
  -2   0   1    3.55    0.14
  -2   0   1    3.45    0.09
  -1   0   1   36.39    0.96
  -1   0   1   36.37    0.85
  -1   0  -1    0.19    0.02
  -1   0  -1    0.16    0.01
  -1   0  -1    0.28    0.02
  -2   0  -1    9.08    0.21
  -2   0  -1    8.58    0.26
  -2   0  -1    8.32    0.22
   2   0   1    8.17    0.23
   2   0   1    7.88    0.22
   2   0   1    8.13    0.25
  -3   0  -1   18.94    0.54
  -3   0  -1   19.18    0.45
   3   0   1   18.56    0.49
   3   0   1   18.82    0.54
   3   0   1   19.06    0.48
  -4   0  -1    3.34    0.09
   4   0   1    3.23    0.14
   4   0   1    2.98    0.16
   4   0   1    3.06    0.14
  -5   0  -1   89.00    2.07
   5   0   1   87.00    2.09
   5   0   1   87.44    2.34
   5   0   1   88.20    2.14
  -6   0  -1   17.68    0.43
   6   0   1   17.69    0.56
   6   0   1   17.10    0.40
   6   0   1   17.80    0.51
   6   0   1   17.42    0.49
   7   0   1   90.88    2.40
   7   0   1   91.27    2.25
   7   0   1   90.57    2.20
   7   0   1   92.45    2.48
   8   0   1   20.86    0.68
   8   0   1   20.73    0.63
   8   0   1   21.03    0.61
   9   0   1   31.42    0.88
   9   0   1   32.64    0.91
   9   0   1   32.06    0.99
  10   0   1   29.72    0.69
  10   0   1   29.42    0.69
  10   0   1   28.33    0.95
  10   0   1   29.18    0.84
  10   0   1   30.55    0.88
  11   0   1   23.50    0.86
  11   0   1   23.58    0.56
  11   0   1   23.17    0.76
  11   0   1   23.27    0.73
  12   0   1   20.63    0.50
  12   0   1   20.95    0.83
  12   0   1   19.43    0.70
  13   0   1   11.65    0.33
  13   0   1   11.98    0.55
  13   0   1   13.27    0.65
  14   0   1   17.87    0.84
  15   0   1    6.69    0.57
  16   0   1    4.39    0.53
  17   0   1    5.93    0.60
  17  -1  -1    0.06    0.38
  16  -1  -1   -0.08    0.34
  15  -1  -1    0.10    0.33
  14  -1  -1   -0.18    0.29
  13  -1  -1    0.29    0.25
  12  -1  -1    0.02    0.18
  12  -1  -1    0.24    0.22
  11  -1  -1   -0.19    0.14
  11  -1  -1   -0.03    0.20
  11  -1  -1   -0.06    0.16
  10  -1  -1    0.06    0.14
  10  -1  -1   -0.10    0.16
  10  -1  -1   -0.01    0.13
   9  -1  -1    0.89    0.18
   9  -1  -1    0.73    0.16
   9  -1  -1    0.62    0.14
   9  -1  -1    0.79    0.18
   8  -1  -1   -0.03    0.10
   8  -1  -1   -0.05    0.11
   8  -1  -1   -0.15    0.11
   8  -1  -1   -0.09    0.11
   7  -1  -1    0.09    0.09
   7  -1  -1   -0.03    0.11
   7  -1  -1   -0.03    0.10
   7  -1  -1    0.21    0.10
   6  -1  -1    0.17    0.10
   6  -1  -1    0.10    0.08
   6  -1  -1    0.18    0.09
   6  -1  -1    0.12    0.08
   5  -1  -1    0.92    0.10
   5  -1  -1    0.71    0.09
   5  -1  -1    0.65    0.11
   4  -1  -1    0.02    0.06
   4  -1  -1    0.05    0.05
   4  -1  -1    0.01    0.07
   3  -1  -1    0.07    0.04
   3  -1  -1    0.08    0.06
   3  -1  -1    0.09    0.04
  -3   1   1    0.11    0.05
   2  -1  -1    0.04    0.03
   2  -1  -1    0.04    0.03
   2  -1  -1    0.02    0.04
  -2   1   1    0.03    0.04
  -2   1   1    0.02    0.03
  -1   1   1    0.02    0.03
  -1  -1  -1    0.33    0.02
  -1  -1  -1    0.37    0.02
  -1  -1  -1    0.36    0.02
  -2  -1  -1   -0.08    0.04
  -2  -1  -1   -0.14    0.03
  -2  -1  -1   -0.15    0.02
  -2  -1  -1   -0.12    0.02
   2   1   1   -0.16    0.03
   2   1   1   -0.11    0.03
  -3  -1  -1    1.16    0.05
  -3  -1  -1    1.06    0.05
  -3  -1  -1    1.22    0.10
   3   1   1    1.00    0.08
   3   1   1    1.02    0.08
   3   1   1    0.99    0.09
  -4  -1  -1    1.74    0.07
  -4  -1  -1    1.78    0.07
   4   1   1    1.78    0.13
   4   1   1    1.62    0.11
   4   1   1    1.74    0.11
   5   1   1    0.15    0.06
   5   1   1   -0.07    0.07
   5   1   1    0.19    0.06
   6   1   1    1.25    0.06
   6   1   1    1.09    0.11
   6   1   1    1.37    0.14
   6   1   1    1.03    0.13
   6   1   1    1.13    0.11
   7   1   1    0.26    0.12
   7   1   1    0.14    0.09
   7   1   1    0.20    0.09
   7   1   1    0.24    0.04
   8   1   1    1.33    0.16
   8   1   1    1.25    0.14
   8   1   1    1.48    0.19
   9   1   1    0.42    0.13
   9   1   1    0.62    0.06
   9   1   1    0.34    0.14
   9   1   1    0.63    0.17
  10   1   1    0.53    0.18
  10   1   1    0.28    0.06
  10   1   1    0.39    0.16
  10   1   1    0.11    0.14
  11   1   1   -0.10    0.14
  11   1   1   -0.23    0.14
  11   1   1   -0.05    0.06
  11   1   1   -0.16    0.19
  12   1   1   -0.11    0.17
  12   1   1    0.20    0.23
  12   1   1    0.12    0.07
  13   1   1    0.05    0.08
  13   1   1    0.28    0.27
  14   1   1   -0.02    0.28
  15   1   1   -0.19    0.31
  16   1   1    0.05    0.34
  17   1   1    0.22    0.37
  17  -2  -1    0.23    0.38
  16  -2  -1    2.37    0.44
  15  -2  -1    6.70    0.58
  14  -2  -1    7.23    0.56
  13  -2  -1   15.00    0.74
  12  -2  -1   25.49    0.93
  12  -2  -1   25.12    0.83
  11  -2  -1   24.75    0.80
  11  -2  -1   26.83    0.92
  11  -2  -1   24.08    0.77
  10  -2  -1   14.02    0.51
  10  -2  -1   13.82    0.53
  10  -2  -1   15.66    0.62
   9  -2  -1   30.23    0.94
   9  -2  -1   28.82    0.82
   9  -2  -1   29.24    0.86
   9  -2  -1   29.06    0.94
   8  -2  -1   76.65    1.92
   8  -2  -1   79.00    1.98
   8  -2  -1   77.20    2.10
   8  -2  -1   79.13    2.16
   7  -2  -1   29.57    0.80
   7  -2  -1   29.56    0.86
   7  -2  -1   28.36    0.88
   7  -2  -1   28.46    0.78
   6  -2  -1   96.97    2.54
   6  -2  -1   98.56    2.63
   6  -2  -1   98.75    2.40
   6  -2  -1   98.06    2.35
   5  -2  -1  146.19    3.54
   5  -2  -1  146.67    3.87
   5  -2  -1  149.70    3.46
   4  -2  -1   60.22    1.48
   4  -2  -1   59.99    1.45
   4  -2  -1   60.68    1.62
   3  -2  -1   65.19    1.61
   3  -2  -1   67.28    1.77
   3  -2  -1   65.77    1.58
  -3   2   1   68.96    1.76
   2  -2  -1   77.34    1.83
   2  -2  -1   74.95    1.99
   2  -2  -1   75.78    1.79
  -2   2   1   77.23    1.99
  -2   2   1   76.96    1.79
  -1   2   1   94.18    2.42
  -1   2   1   95.25    2.20
  -1   2   1   93.57    2.17
  -1   2   1   92.71    2.20
  -1  -2  -1   88.12    2.16
  -1  -2  -1   95.04    2.17
  -2  -2  -1    0.49    0.04
  -2  -2  -1    0.47    0.06
  -2  -2  -1    0.45    0.03
  -2  -2  -1    0.46    0.04
   2   2   1    0.38    0.04
   2   2   1    0.49    0.04
  -3  -2  -1   27.68    0.68
   3   2   1   28.35    0.69
   3   2   1   28.72    0.71
  -4  -2  -1    1.07    0.06
   4   2   1    1.13    0.11
   4   2   1    0.86    0.08
   4   2   1    0.95    0.08
  -5  -2  -1    0.16    0.04
   5   2   1    0.25    0.07
   5   2   1    0.16    0.06
   5   2   1    0.23    0.09
  -6  -2  -1    0.34    0.05
   6   2   1    0.31    0.04
   6   2   1    0.56    0.11
   6   2   1    0.42    0.11
   6   2   1    0.46    0.10
   6   2   1    0.47    0.09
   7   2   1   21.75    0.50
   7   2   1   21.57    0.60
   7   2   1   21.71    0.62
   7   2   1   20.36    0.68
   7   2   1   20.95    0.50
   8   2   1   13.78    0.44
   8   2   1   14.06    0.51
   8   2   1   14.37    0.47
   8   2   1   13.36    0.34
   9   2   1   11.30    0.42
   9   2   1   10.91    0.29
   9   2   1   11.15    0.48
   9   2   1   11.32    0.41
  10   2   1   10.43    0.40
  10   2   1   10.38    0.49
  10   2   1   10.65    0.43
  10   2   1   10.39    0.28
  11   2   1    7.30    0.23
  11   2   1    7.85    0.50
  11   2   1    8.08    0.40
  12   2   1    8.23    0.43
  12   2   1    7.82    0.55
  12   2   1    8.35    0.25
  13   2   1   13.64    0.68
  13   2   1   14.14    0.38
  14   2   1    8.68    0.28
  14   2   1    8.64    0.59
  15   2   1    9.10    0.62
  16   2   1    5.58    0.56
  17   2   1    5.33    0.59
  17  -3  -1    0.38    0.39
  16  -3  -1    0.62    0.37
  15  -3  -1    0.47    0.34
  14  -3  -1    0.98    0.34
  13  -3  -1    0.44    0.26
  13  -3  -1    0.00    0.21
  12  -3  -1    0.52    0.23
  12  -3  -1    0.34    0.19
  11  -3  -1    0.47    0.19
  11  -3  -1    0.34    0.16
  11  -3  -1    0.25    0.21
  10  -3  -1    1.41    0.19
  10  -3  -1    1.69    0.20
  10  -3  -1    1.17    0.22
   9  -3  -1    0.41    0.17
   9  -3  -1    0.45    0.14
   9  -3  -1    0.38    0.15
   9  -3  -1    0.58    0.14
   8  -3  -1    0.16    0.11
   8  -3  -1    0.40    0.14
   8  -3  -1    0.28    0.12
   8  -3  -1    0.16    0.14
   7  -3  -1    0.07    0.10
   7  -3  -1   -0.03    0.10
   7  -3  -1   -0.07    0.08
   7  -3  -1    0.02    0.09
   6  -3  -1    1.74    0.16
   6  -3  -1    1.76    0.14
   6  -3  -1    1.93    0.15
   6  -3  -1    2.03    0.17
   5  -3  -1    0.00    0.07
   5  -3  -1   -0.04    0.06
   5  -3  -1   -0.09    0.07
  -5   3   1   -0.02    0.02
   4  -3  -1    0.03    0.06
   4  -3  -1   -0.04    0.07
   4  -3  -1    0.04    0.06
  -4   3   1    0.05    0.03
   3  -3  -1    4.21    0.16
   3  -3  -1    4.49    0.18
  -3   3   1    4.76    0.13
  -3   3   1    4.69    0.17
   2  -3  -1    0.62    0.05
   2  -3  -1    0.80    0.06
   2  -3  -1    0.88    0.06
  -2   3   1    0.82    0.06
  -2   3   1    0.74    0.04
  -2   3   1    0.74    0.06
   1  -3  -1    1.12    0.05
  -1   3   1    1.25    0.05
  -1   3   1    1.20    0.05
   0   3   1    0.00    0.01
   0   3   1    0.01    0.01
  -1  -3  -1    0.01    0.02
  -2  -3  -1    1.78    0.07
  -2  -3  -1    1.73    0.07
  -2  -3  -1    1.90    0.10
  -2  -3  -1    1.83    0.07
   2   3   1    1.82    0.06
   2   3   1    1.86    0.08
   2   3   1    1.83    0.06
  -3  -3  -1    2.56    0.09
   3   3   1    2.54    0.11
   3   3   1    2.55    0.11
  -4  -3  -1    0.24    0.04
   4   3   1    0.35    0.08
   4   3   1    0.24    0.06
   4   3   1    0.19    0.06
  -5  -3  -1    0.73    0.06
   5   3   1    0.73    0.09
   5   3   1    0.73    0.09
   5   3   1    0.92    0.12
  -6  -3  -1    0.13    0.04
   6   3   1    0.08    0.08
   6   3   1   -0.06    0.07
   6   3   1    0.04    0.04
   6   3   1    0.01    0.09
  -7  -3  -1    0.08    0.05
   7   3   1    0.10    0.04
   7   3   1    0.08    0.09
   7   3   1    0.00    0.10
   7   3   1    0.11    0.09
   7   3   1    0.12    0.04
   8   3   1    2.76    0.12
   8   3   1    2.86    0.20
   8   3   1    2.61    0.23
   8   3   1    2.86    0.11
   8   3   1    2.83    0.20
   9   3   1   -0.01    0.11
   9   3   1    0.11    0.15
   9   3   1    0.12    0.06
   9   3   1    0.06    0.12
  10   3   1    0.23    0.19
  10   3   1    0.26    0.14
  10   3   1    0.37    0.07
  11   3   1    2.38    0.14
  11   3   1    2.55    0.31
  11   3   1    2.70    0.25
  12   3   1    0.15    0.22
  12   3   1    0.27    0.09
  13   3   1   -0.15    0.24
  13   3   1    0.07    0.09
  14   3   1    0.14    0.29
  14   3   1    0.32    0.10
  15   3   1   -0.06    0.32
 -16  -3  -1   -0.08    0.12
  16   3   1    0.24    0.36
  17   3   1   -0.41    0.35
  17  -4  -1    0.27    0.37
  16  -4  -1    0.40    0.36
  15  -4  -1    0.45    0.34
  14  -4  -1    3.04    0.40
  13  -4  -1    4.99    0.45
  13  -4  -1    4.46    0.37
  12  -4  -1    9.80    0.50
  12  -4  -1   12.43    0.63
  11  -4  -1    7.65    0.40
  11  -4  -1    8.28    0.47
  10  -4  -1   26.45    0.82
  10  -4  -1   26.25    0.90
  10  -4  -1   26.80    0.79
   9  -4  -1   20.22    0.65
   9  -4  -1   20.75    0.72
   9  -4  -1   20.35    0.63
   9  -4  -1   20.03    0.69
   8  -4  -1    8.17    0.33
   8  -4  -1    7.71    0.40
   8  -4  -1    8.59    0.36
   8  -4  -1    9.60    0.38
   7  -4  -1  104.54    2.74
   7  -4  -1  105.36    2.81
   7  -4  -1  106.48    2.59
   7  -4  -1  102.82    2.52
   6  -4  -1   44.14    1.25
   6  -4  -1   43.30    1.12
   6  -4  -1   45.43    1.15
   6  -4  -1   44.62    1.22
  -6   4   1   44.91    1.06
   5  -4  -1   66.16    1.64
   5  -4  -1   66.26    1.61
   5  -4  -1   66.91    1.79
  -5   4   1   65.92    1.57
   4  -4  -1  211.23    4.92
   4  -4  -1  214.20    5.03
   4  -4  -1  209.32    5.48
  -4   4   1  211.01    4.95
   3  -4  -1   77.73    1.84
   3  -4  -1   76.63    2.04
   3  -4  -1   77.35    1.87
  -3   4   1   77.63    1.83
  -3   4   1   78.72    2.03
   2  -4  -1  303.25    7.19
   2  -4  -1  306.64    7.89
   2  -4  -1  309.02    7.03
  -2   4   1  307.71    7.86
  -2   4   1  298.51    7.19
   1  -4  -1    3.77    0.11
   1  -4  -1    3.78    0.12
  -1   4   1    3.90    0.12
   0  -4  -1  203.44    4.88
   0  -4  -1  208.52    4.88
   0   4   1  212.49    4.89
   0   4   1  204.84    4.86
  -1  -4  -1    1.47    0.06
  -1  -4  -1    1.35    0.07
   1   4   1    1.21    0.06
  -2  -4  -1   49.69    1.21
  -2  -4  -1   49.78    1.20
  -2  -4  -1   51.41    1.35
   2   4   1   51.16    1.20
   2   4   1   50.09    1.20
  -3  -4  -1  149.55    3.45
   3   4   1  143.35    3.70
   3   4   1  147.20    3.48
  -4  -4  -1   16.56    0.43
   4   4   1   16.84    0.45
  -5  -4  -1   29.17    0.72
   5   4   1   28.72    0.75
  -6  -4  -1    9.07    0.26
   6   4   1    9.17    0.30
   6   4   1    8.63    0.36
  -7  -4  -1    4.58    0.16
   7   4   1    4.19    0.15
   7   4   1    4.41    0.24
   7   4   1    4.30    0.26
   7   4   1    4.32    0.15
  -8  -4  -1    1.48    0.10
   8   4   1    1.29    0.16
   8   4   1    1.55    0.09
   8   4   1    1.46    0.18
   8   4   1    1.38    0.09
   9   4   1   -0.01    0.16
   9   4   1    0.01    0.12
   9   4   1   -0.03    0.06
  10   4   1    0.43    0.08
  10   4   1    0.48    0.16
  10   4   1    0.19    0.19
  11   4   1    6.11    0.43
  11   4   1    6.39    0.23
  12   4   1    1.42    0.12
  12   4   1    1.30    0.29
  12   4   1    1.50    0.12
  13   4   1    3.00    0.18
  13   4   1    3.83    0.41
  14   4   1    2.90    0.40
  14   4   1    2.56    0.16
  15   4   1    4.20    0.50
  16   4   1    2.69    0.44
  17   4   1    2.85    0.48
  17  -5  -1    0.68    0.40
  16  -5  -1    1.30    0.40
  15  -5  -1    0.25    0.33
  14  -5  -1    0.73    0.33
  13  -5  -1    1.19    0.32
  13  -5  -1    0.85    0.24
  12  -5  -1    0.44    0.20
  12  -5  -1    1.23    0.29
  11  -5  -1    0.84    0.23
  11  -5  -1    0.68    0.20
  10  -5  -1    3.20    0.26
  10  -5  -1    3.11    0.25
  10  -5  -1    3.01    0.29
   9  -5  -1    1.09    0.17
   9  -5  -1    0.95    0.17
   9  -5  -1    0.95    0.17
   9  -5  -1    1.13    0.19
   8  -5  -1   -0.18    0.10
   8  -5  -1   -0.07    0.11
   8  -5  -1   -0.17    0.11
   8  -5  -1   -0.07    0.10
   7  -5  -1    1.27    0.14
   7  -5  -1    1.49    0.16
   7  -5  -1    1.29    0.16
   7  -5  -1    1.40    0.16
   6  -5  -1    3.46    0.11
   6  -5  -1    3.68    0.19
   6  -5  -1    3.31    0.19
   6  -5  -1    3.65    0.23
   6  -5  -1    3.44    0.20
   5  -5  -1    0.09    0.07
   5  -5  -1    0.13    0.07
   5  -5  -1    0.07    0.04
   5  -5  -1    0.05    0.07
  -5   5   1    0.11    0.04
   4  -5  -1   -0.01    0.06
   4  -5  -1    0.04    0.06
   4  -5  -1   -0.07    0.06
  -4   5   1   -0.02    0.04
   3  -5  -1    1.90    0.11
   3  -5  -1    1.82    0.11
  -3   5   1    2.01    0.09
  -3   5   1    2.04    0.10
   2  -5  -1    0.06    0.04
   2  -5  -1    0.01    0.02
   2  -5  -1    0.03    0.02
   2  -5  -1    0.00    0.04
   2  -5  -1    0.06    0.04
  -2   5   1    0.05    0.04
  -2   5   1    0.12    0.04
   1  -5  -1    3.37    0.11
   1  -5  -1    3.30    0.11
   1  -5  -1    3.34    0.12
  -1   5   1    3.30    0.11
   0  -5  -1    6.40    0.18
   0  -5  -1    6.50    0.18
   0  -5  -1    6.55    0.19
   0  -5  -1    6.36    0.19
   0   5   1    6.44    0.18
   0   5   1    5.95    0.18
  -1  -5  -1    3.29    0.12
  -1  -5  -1    3.46    0.11
   1   5   1    3.39    0.11
   1   5   1    3.36    0.11
  -2  -5  -1    0.04    0.05
  -2  -5  -1   -0.03    0.03
  -2  -5  -1   -0.01    0.03
   2   5   1   -0.02    0.03
  -3  -5  -1    1.03    0.07
  -3  -5  -1    1.06    0.08
   3   5   1    1.02    0.05
   3   5   1    0.95    0.08
   3   5   1    1.02    0.05
  -4  -5  -1    3.35    0.13
   4   5   1    3.42    0.15
  -5  -5  -1    0.63    0.07
   5   5   1    0.71    0.09
  -6  -5  -1    0.08    0.05
   6   5   1    0.00    0.04
   6   5   1    0.07    0.09
   6   5   1    0.10    0.07
  -7  -5  -1    0.14    0.06
   7   5   1    0.10    0.12
   7   5   1    0.10    0.06
   7   5   1    0.13    0.09
  -8  -5  -1    1.28    0.10
   8   5   1    1.00    0.14
   8   5   1    1.26    0.09
   8   5   1    0.92    0.17
   8   5   1    1.16    0.09
   9   5   1    2.44    0.25
   9   5   1    2.53    0.12
   9   5   1    2.74    0.14
   9   5   1    2.17    0.19
  10   5   1    3.88    0.32
  10   5   1    3.22    0.16
  11   5   1    0.17    0.09
  11   5   1    0.01    0.19
  12   5   1    0.11    0.09
  12   5   1   -0.05    0.22
  13   5   1    0.23    0.11
  13   5   1    0.35    0.29
 -14  -5  -1    0.10    0.11
  14   5   1    0.16    0.11
  14   5   1    0.07    0.30
  15   5   1   -0.02    0.29
  15   5   1    0.09    0.11
 -16  -5  -1    0.39    0.14
  16   5   1   -0.22    0.34
  17   5   1    0.04    0.38
  17  -6  -1   -0.05    0.37
  16  -6  -1    1.27    0.40
  15  -6  -1    1.23    0.36
  14  -6  -1    0.40    0.32
  13  -6  -1    0.13    0.23
  13  -6  -1    0.40    0.27
  12  -6  -1   -0.01    0.24
  12  -6  -1   -0.19    0.20
  11  -6  -1    2.93    0.32
  11  -6  -1    2.73    0.14
  11  -6  -1    2.69    0.28
  10  -6  -1    2.78    0.13
  10  -6  -1    3.05    0.27
  10  -6  -1    2.79    0.24
  10  -6  -1    2.99    0.29
   9  -6  -1    1.60    0.20
   9  -6  -1    2.31    0.11
   9  -6  -1    2.35    0.22
   9  -6  -1    1.97    0.23
   9  -6  -1    1.88    0.19
   8  -6  -1    2.07    0.19
   8  -6  -1    1.85    0.17
   8  -6  -1    1.94    0.09
   8  -6  -1    2.15    0.21
   8  -6  -1    1.82    0.18
   7  -6  -1   44.03    1.25
   7  -6  -1   45.49    1.26
   7  -6  -1   43.33    1.01
   7  -6  -1   44.19    1.15
   7  -6  -1   44.62    1.01
   7  -6  -1   45.10    1.18
   6  -6  -1   33.83    0.79
   6  -6  -1   33.73    0.97
   6  -6  -1   34.30    0.90
   6  -6  -1   35.34    0.98
   6  -6  -1   34.12    0.92
   5  -6  -1   30.97    0.73
   5  -6  -1   30.63    0.82
   5  -6  -1   33.12    0.84
   5  -6  -1   32.42    0.90
   4  -6  -1  225.07    5.15
   4  -6  -1  234.92    5.38
   4  -6  -1  231.13    5.50
   4  -6  -1  234.49    5.98
   3  -6  -1  126.85    3.10
   3  -6  -1  131.65    3.36
   3  -6  -1  129.81    3.03
  -3   6   1  133.69    3.35
  -3   6   1  125.80    3.06
   2  -6  -1   74.83    1.82
   2  -6  -1   77.06    1.79
   2  -6  -1   76.11    1.97
   2  -6  -1   75.39    1.79
   2  -6  -1   75.99    1.80
  -2   6   1   75.56    1.81
   1  -6  -1   84.60    2.00
   1  -6  -1   82.74    1.99
  -1   6   1   84.45    2.00
  -1   6   1   84.43    2.00
   0  -6  -1  175.93    4.13
   0  -6  -1  172.69    4.13
   0  -6  -1  177.80    4.14
   0  -6  -1  175.05    4.13
  -1  -6  -1   84.75    2.06
  -1  -6  -1   86.56    2.07
   1   6   1   86.96    2.06
   1   6   1   88.61    2.06
  -2  -6  -1  137.83    3.29
  -2  -6  -1  136.90    3.62
  -2  -6  -1  143.58    3.29
   2   6   1  138.13    3.28
  -3  -6  -1  182.21    4.35
  -3  -6  -1  187.68    4.34
   3   6   1  180.21    4.65
   3   6   1  190.31    4.33
   3   6   1  181.45    4.33
  -4  -6  -1    2.48    0.12
   4   6   1    2.23    0.15
  -5  -6  -1   31.89    0.80
  -6  -6  -1   68.29    1.62
   6   6   1   65.67    1.53
   6   6   1   66.65    1.79
  -7  -6  -1   21.75    0.56
   7   6   1   21.00    0.68
   7   6   1   20.97    0.53
  -8  -6  -1   35.04    0.88
   8   6   1   35.19    0.83
   8   6   1   33.37    1.04
   8   6   1   35.56    0.84
  -9  -6  -1    3.96    0.18
   9   6   1    4.54    0.32
   9   6   1    3.70    0.16
   9   6   1    4.10    0.18
  10   6   1    2.25    0.16
  10   6   1    2.43    0.28
  11   6   1    0.71    0.11
  11   6   1    1.05    0.25
 -12  -6  -1    0.92    0.11
  12   6   1    1.91    0.31
  12   6   1    1.26    0.14
  13   6   1   -0.19    0.11
  13   6   1   -0.03    0.27
  13   6   1   -0.08    0.11
 -14  -6  -1   -0.02    0.11
  14   6   1   -0.10    0.11
  14   6   1   -0.15    0.30
  15   6   1    0.03    0.33
  15   6   1    0.04    0.12
  16   6   1    0.12    0.36
  17   6   1    0.72    0.41
  16  -7  -1    0.30    0.37
  15  -7  -1    1.34    0.39
  14  -7  -1    1.21    0.36
  13  -7  -1    0.77    0.25
  13  -7  -1    0.97    0.10
  13  -7  -1    1.37    0.33
  12  -7  -1    1.73    0.12
  12  -7  -1    2.09    0.28
  12  -7  -1    2.55    0.35
  11  -7  -1    3.15    0.16
  11  -7  -1    3.58    0.35
  11  -7  -1    3.38    0.29
  10  -7  -1    2.20    0.28
  10  -7  -1    1.94    0.22
  10  -7  -1    1.98    0.11
  10  -7  -1    1.75    0.21
   9  -7  -1    1.46    0.20
   9  -7  -1    1.72    0.18
   9  -7  -1    1.49    0.10
   9  -7  -1    1.37    0.21
   8  -7  -1    9.74    0.37
   8  -7  -1    9.22    0.44
   8  -7  -1    9.30    0.26
   8  -7  -1    9.64    0.38
   8  -7  -1    9.33    0.38
   7  -7  -1    0.77    0.13
   7  -7  -1    0.89    0.07
   7  -7  -1    0.87    0.07
   7  -7  -1    0.77    0.13
   7  -7  -1    0.86    0.14
   7  -7  -1    0.75    0.12
   6  -7  -1    0.78    0.11
   6  -7  -1    0.64    0.12
   6  -7  -1    0.62    0.06
   6  -7  -1    0.48    0.11
   6  -7  -1    0.57    0.10
   6  -7  -1    0.76    0.06
   5  -7  -1    5.91    0.18
   5  -7  -1    6.23    0.24
   5  -7  -1    5.91    0.24
   4  -7  -1    7.12    0.25
   4  -7  -1    7.44    0.25
   4  -7  -1    7.03    0.21
   4  -7  -1    7.32    0.25
   3  -7  -1    0.75    0.08
   3  -7  -1    0.79    0.07
   3  -7  -1    0.79    0.08
   2  -7  -1    2.52    0.12
   2  -7  -1    2.55    0.09
   2  -7  -1    2.57    0.10
   2  -7  -1    2.35    0.10
  -2   7   1    2.44    0.11
   1  -7  -1   -0.01    0.03
   1  -7  -1   -0.05    0.04
  -1   7   1   -0.06    0.03
  -1   7   1   -0.03    0.03
   0  -7  -1    8.96    0.25
   0  -7  -1    9.32    0.26
   0  -7  -1    8.83    0.26
   0  -7  -1    8.51    0.26
   0   7   1    8.79    0.26
  -1  -7  -1    0.56    0.06
  -1  -7  -1    0.54    0.06
   1   7   1    0.59    0.06
   1   7   1    0.52    0.05
  -2  -7  -1    7.91    0.24
  -2  -7  -1    7.78    0.24
   2   7   1    7.83    0.23
  -3  -7  -1    0.00    0.05
  -3  -7  -1    0.07    0.05
   3   7   1   -0.06    0.06
   3   7   1    0.00    0.04
   3   7   1    0.00    0.04
  -4  -7  -1    1.51    0.11
   4   7   1    1.67    0.13
   4   7   1    1.53    0.06
   4   7   1    1.47    0.07
  -5  -7  -1   -0.02    0.05
   5   7   1    0.10    0.08
  -6  -7  -1    2.26    0.11
  -6  -7  -1    2.38    0.14
   6   7   1    2.30    0.13
   6   7   1    2.22    0.18
  -7  -7  -1    2.47    0.11
  -7  -7  -1    2.80    0.15
   7   7   1    2.30    0.20
   7   7   1    2.34    0.14
  -8  -7  -1    1.49    0.10
  -8  -7  -1    1.64    0.12
   8   7   1    1.61    0.20
   8   7   1    1.61    0.11
  -9  -7  -1    1.55    0.12
  -9  -7  -1    1.38    0.11
   9   7   1    1.65    0.11
   9   7   1    1.70    0.23
   9   7   1    1.59    0.12
 -10  -7  -1    0.14    0.07
  10   7   1    0.13    0.07
  10   7   1    0.25    0.19
  10   7   1    0.22    0.09
 -11  -7  -1    0.01    0.08
  11   7   1    0.06    0.22
  11   7   1    0.10    0.10
 -12  -7  -1    1.01    0.12
  12   7   1    1.36    0.14
  12   7   1    1.22    0.29
 -13  -7  -1    0.03    0.10
  13   7   1   -0.01    0.11
  13   7   1    0.08    0.12
  13   7   1   -0.07    0.25
 -14  -7  -1    0.07    0.12
  14   7   1   -0.33    0.27
  14   7   1    0.02    0.12
 -15  -7  -1    0.72    0.15
  15   7   1    0.81    0.14
  15   7   1    0.61    0.33
 -16  -7  -1    0.04    0.15
  16   7   1   -0.19    0.35
  17   7   1    0.33    0.39
  16  -8  -1    2.43    0.45
  15  -8  -1    5.34    0.55
  14  -8  -1    4.26    0.48
  13  -8  -1    0.77    0.31
  13  -8  -1    0.61    0.25
  13  -8  -1    0.94    0.11
  12  -8  -1    5.06    0.21
  12  -8  -1    5.35    0.45
  12  -8  -1    4.78    0.37
  11  -8  -1    2.02    0.13
  11  -8  -1    1.80    0.28
  11  -8  -1    1.65    0.24
  10  -8  -1    0.76    0.21
  10  -8  -1    0.65    0.19
  10  -8  -1    0.72    0.18
  10  -8  -1    0.58    0.09
   9  -8  -1    0.20    0.07
   9  -8  -1    0.18    0.13
   9  -8  -1    0.24    0.16
   9  -8  -1   -0.17    0.14
   8  -8  -1   -0.01    0.12
   8  -8  -1    0.03    0.11
   8  -8  -1    0.12    0.05
   8  -8  -1    0.08    0.06
   8  -8  -1   -0.04    0.13
   7  -8  -1    0.20    0.06
   7  -8  -1    0.10    0.11
   7  -8  -1    0.50    0.13
   7  -8  -1    0.20    0.11
   7  -8  -1    0.30    0.11
   7  -8  -1    0.32    0.06
   6  -8  -1    9.59    0.26
   6  -8  -1    8.94    0.33
   6  -8  -1    9.71    0.34
   6  -8  -1    9.70    0.27
   6  -8  -1    9.90    0.39
   5  -8  -1   44.12    1.19
   5  -8  -1   43.26    1.10
   5  -8  -1   43.16    1.01
   5  -8  -1   43.28    1.12
   4  -8  -1   15.71    0.41
   4  -8  -1   15.97    0.47
   4  -8  -1   16.62    0.46
   4  -8  -1   16.65    0.48
   3  -8  -1   22.01    0.60
   3  -8  -1   20.49    0.53
   3  -8  -1   21.84    0.52
   3  -8  -1   21.77    0.58
   3  -8  -1   21.80    0.57
   3  -8  -1   21.34    0.53
  -3   8   1   22.09    0.56
   2  -8  -1   34.50    0.87
   2  -8  -1   36.61    0.94
   2  -8  -1   34.92    0.88
   2  -8  -1   34.07    0.87
   2  -8  -1   35.44    0.86
  -2   8   1   35.94    0.88
   1  -8  -1   62.13    1.49
   1  -8  -1   60.35    1.48
  -1   8   1   62.43    1.49
  -1   8   1   60.94    1.49
   0  -8  -1  145.38    3.39
   0  -8  -1  143.90    3.39
   0  -8  -1  140.78    3.38
   0   8   1  141.76    3.39
  -1  -8  -1   20.38    0.54
  -1  -8  -1   20.66    0.54
   1   8   1   21.30    0.54
   1   8   1   20.17    0.53
  -2  -8  -1  128.13    3.12
  -2  -8  -1  131.54    3.11
   2   8   1  133.21    3.11
  -3  -8  -1   86.07    2.04
  -3  -8  -1   83.02    2.04
   3   8   1   87.36    2.02
   3   8   1   82.79    2.19
   3   8   1   84.56    2.03
  -4  -8  -1  278.16    6.65
   4   8   1  293.24    6.65
   4   8   1  282.23    6.61
   4   8   1  274.54    7.10
  -5  -8  -1  108.37    2.58
   5   8   1  108.43    2.78
   5   8   1  105.34    2.54
   5   8   1  107.06    2.44
  -6  -8  -1   94.64    2.45
  -6  -8  -1   95.55    2.24
   6   8   1   91.25    2.19
   6   8   1   91.29    2.12
   6   8   1   90.14    2.43
  -7  -8  -1   66.22    1.63
  -7  -8  -1   67.55    1.77
   7   8   1   64.34    1.80
   7   8   1   67.15    1.55
  -8  -8  -1   25.48    0.70
  -8  -8  -1   25.74    0.67
   8   8   1   24.49    0.64
   8   8   1   24.57    0.81
  -9  -8  -1   31.03    0.82
  -9  -8  -1   31.56    0.87
   9   8   1   31.33    1.01
   9   8   1   30.99    0.79
   9   8   1   31.87    0.77
 -10  -8  -1   18.58    0.54
 -10  -8  -1   18.07    0.51
  10   8   1   18.11    0.48
  10   8   1   17.56    0.70
  10   8   1   18.16    0.51
 -11  -8  -1   19.46    0.58
  11   8   1   19.64    0.54
  11   8   1   18.24    0.75
 -12  -8  -1    5.06    0.25
  12   8   1    5.34    0.45
  12   8   1    5.55    0.25
 -13  -8  -1    4.50    0.26
  13   8   1    4.68    0.25
  13   8   1    4.34    0.43
 -14  -8  -1    3.21    0.25
  14   8   1    3.02    0.44
  14   8   1    3.18    0.21
 -15  -8  -1    0.06    0.15
  15   8   1   -0.03    0.33
  15   8   1    0.41    0.14
  16   8   1    1.61    0.17
  16   8   1    1.17    0.40
  16  -9  -1    0.22    0.37
  15  -9  -1    0.68    0.36
  14  -9  -1    0.39    0.34
  13  -9  -1    0.33    0.11
  13  -9  -1    0.67    0.29
  13  -9  -1    0.14    0.23
  12  -9  -1    2.05    0.14
  12  -9  -1    1.81    0.27
  12  -9  -1    1.64    0.32
  11  -9  -1    0.74    0.25
  11  -9  -1    0.65    0.20
  11  -9  -1    0.53    0.10
  10  -9  -1    5.24    0.38
  10  -9  -1    4.92    0.30
  10  -9  -1    5.57    0.34
  10  -9  -1    4.95    0.21
   9  -9  -1    7.52    0.25
   9  -9  -1    7.12    0.34
   9  -9  -1    7.67    0.38
   9  -9  -1    7.23    0.40
   8  -9  -1    4.07    0.16
   8  -9  -1    4.02    0.30
   8  -9  -1    3.89    0.18
   8  -9  -1    4.51    0.28
   8  -9  -1    3.94    0.24
   7  -9  -1    0.75    0.08
   7  -9  -1    0.63    0.08
   7  -9  -1    0.48    0.12
   7  -9  -1    0.77    0.14
   7  -9  -1    0.41    0.14
   7  -9  -1    0.62    0.12
   6  -9  -1    5.01    0.24
   6  -9  -1    5.02    0.28
   6  -9  -1    5.25    0.18
   6  -9  -1    5.05    0.18
   6  -9  -1    5.51    0.23
   6  -9  -1    5.20    0.24
   5  -9  -1    8.69    0.29
   5  -9  -1    8.43    0.25
   5  -9  -1    7.74    0.29
   5  -9  -1    8.42    0.25
   5  -9  -1    8.52    0.34
  -5   9   1    8.47    0.25
   4  -9  -1    1.43    0.10
   4  -9  -1    1.53    0.11
   4  -9  -1    1.65    0.13
   4  -9  -1    1.25    0.11
   3  -9  -1    3.97    0.13
   3  -9  -1    3.89    0.18
   3  -9  -1    3.96    0.15
   3  -9  -1    3.94    0.17
   3  -9  -1    4.11    0.13
   3  -9  -1    3.96    0.15
  -3   9   1    4.14    0.16
   2  -9  -1    1.15    0.08
   2  -9  -1    0.97    0.08
   2  -9  -1    1.05    0.08
   2  -9  -1    1.01    0.08
   2  -9  -1    1.07    0.09
   2  -9  -1    1.13    0.09
  -2   9   1    1.04    0.09
   1  -9  -1    0.58    0.07
   1  -9  -1    0.51    0.06
   1  -9  -1    0.55    0.07
  -1   9   1    0.60    0.07
  -1   9   1    0.47    0.06
   0  -9  -1    6.52    0.21
   0  -9  -1    6.35    0.22
   0   9   1    6.17    0.21
  -1  -9  -1    0.15    0.05
  -1  -9  -1    0.11    0.06
   1   9   1    0.05    0.05
   1   9   1    0.12    0.05
  -2  -9  -1    2.49    0.14
  -2  -9  -1    2.83    0.13
   2   9   1    2.66    0.12
  -3  -9  -1    1.78    0.12
  -3  -9  -1    1.74    0.12
   3   9   1    1.58    0.10
   3   9   1    1.65    0.10
   3   9   1    1.80    0.14
  -4  -9  -1    5.59    0.22
   4   9   1    5.26    0.24
   4   9   1    5.49    0.18
   4   9   1    5.40    0.18
  -5  -9  -1   -0.09    0.07
   5   9   1    0.11    0.06
   5   9   1    0.05    0.06
   5   9   1    0.03    0.09
   5   9   1    0.08    0.08
  -6  -9  -1    0.85    0.11
  -6  -9  -1    0.89    0.08
   6   9   1    0.85    0.14
   6   9   1    1.05    0.10
   6   9   1    0.97    0.08
  -7  -9  -1    1.30    0.12
  -7  -9  -1    1.14    0.09
   7   9   1    1.42    0.12
   7   9   1    1.40    0.18
  -8  -9  -1    0.53    0.10
  -8  -9  -1    0.43    0.08
   8   9   1    0.38    0.15
   8   9   1    0.44    0.10
  -9  -9  -1    0.57    0.11
  -9  -9  -1    0.29    0.08
   9   9   1    0.44    0.10
   9   9   1    0.23    0.16
 -10  -9  -1    1.19    0.12
 -10  -9  -1    1.19    0.13
  10   9   1    1.57    0.26
  10   9   1    1.27    0.12
  10   9   1    1.29    0.14
 -11  -9  -1    0.55    0.11
  11   9   1    1.05    0.25
  11   9   1    0.94    0.14
  12   9   1   -0.39    0.21
  12   9   1    0.21    0.12
 -13  -9  -1    0.09    0.12
  13   9   1    0.16    0.29
  13   9   1    0.08    0.13
 -14  -9  -1    0.21    0.14
  14   9   1    0.05    0.28
  14   9   1    0.29    0.14
 -15  -9  -1    0.09    0.15
  15   9   1    0.17    0.35
  15   9   1    0.13    0.14
  16   9   1    0.00    0.14
  16   9   1    0.18    0.36
  16 -10  -1    5.92    0.56
 -16  10   1    5.18    0.28
  15 -10  -1    6.14    0.56
 -15  10   1    5.41    0.25
  14 -10  -1   12.44    0.37
  14 -10  -1   12.69    0.73
  13 -10  -1    8.73    0.30
  13 -10  -1    8.06    0.57
  13 -10  -1    9.39    0.50
  12 -10  -1    7.80    0.28
  12 -10  -1    8.48    0.57
  12 -10  -1    8.01    0.46
  11 -10  -1    8.89    0.44
  11 -10  -1    9.23    0.31
  11 -10  -1    8.96    0.55
  10 -10  -1    7.58    0.37
  10 -10  -1    6.95    0.39
  10 -10  -1    7.78    0.48
  10 -10  -1    7.57    0.27
   9 -10  -1   12.23    0.48
   9 -10  -1   11.08    0.45
   9 -10  -1   11.95    0.52
   9 -10  -1   11.79    0.35
   8 -10  -1    8.94    0.40
   8 -10  -1    8.88    0.38
   8 -10  -1    8.54    0.42
   8 -10  -1    9.38    0.29
   8 -10  -1    9.46    0.27
   7 -10  -1   22.15    0.56
   7 -10  -1   23.40    0.69
   7 -10  -1   22.66    0.74
   7 -10  -1   22.39    0.67
   7 -10  -1   23.30    0.58
   6 -10  -1   11.82    0.46
   6 -10  -1   12.31    0.35
   6 -10  -1   13.20    0.41
   6 -10  -1   12.65    0.35
   6 -10  -1   12.84    0.43
   6 -10  -1   12.23    0.41
  -6  10   1   12.67    0.36
   5 -10  -1    0.16    0.07
   5 -10  -1    0.12    0.06
   5 -10  -1    0.15    0.09
   5 -10  -1    0.20    0.07
   5 -10  -1    0.38    0.11
   5 -10  -1    0.15    0.09
   5 -10  -1    0.30    0.06
   4 -10  -1   14.52    0.42
   4 -10  -1   13.66    0.38
   4 -10  -1   14.23    0.43
   4 -10  -1   14.28    0.43
   3 -10  -1   14.90    0.43
   3 -10  -1   14.50    0.40
   3 -10  -1   15.43    0.44
   3 -10  -1   15.24    0.39
   3 -10  -1   15.19    0.40
  -3  10   1   15.09    0.43
   2 -10  -1   23.88    0.63
   2 -10  -1   24.67    0.63
   2 -10  -1   24.45    0.62
   2 -10  -1   23.49    0.60
  -2  10   1   23.72    0.64
  -2  10   1   24.62    0.64
   1 -10  -1    0.46    0.07
   1 -10  -1    0.44    0.07
   1 -10  -1    0.40    0.07
  -1  10   1    0.62    0.08
   0 -10  -1   17.33    0.46
   0 -10  -1   16.37    0.47
   0  10   1   17.14    0.47
  -1 -10  -1   22.54    0.60
  -1 -10  -1   22.55    0.59
   1  10   1   22.04    0.59
  -2 -10  -1   93.06    2.30
  -2 -10  -1   95.91    2.31
   2  10   1   96.94    2.30
   2  10   1   96.77    2.30
  -3 -10  -1    8.66    0.28
  -3 -10  -1    8.65    0.29
   3  10   1    8.82    0.27
   3  10   1    8.11    0.31
  -4 -10  -1  112.56    2.65
  -4 -10  -1  107.26    2.66
   4  10   1  104.62    2.62
   4  10   1  112.53    2.63
   4  10   1  111.83    2.86
   4  10   1  112.80    2.62
  -5 -10  -1   43.71    1.12
   5  10   1   42.74    1.09
   5  10   1   44.53    1.23
   5  10   1   43.90    1.06
   5  10   1   44.38    1.23
   5  10   1   44.12    1.06
   5  10   1   45.04    1.06
  -6 -10  -1   16.61    0.49
  -6 -10  -1   17.43    0.51
   6  10   1   16.83    0.46
   6  10   1   17.25    0.57
   6  10   1   16.63    0.46
   6  10   1   17.57    0.58
  -7 -10  -1   44.84    1.21
  -7 -10  -1   43.25    1.12
   7  10   1   42.87    1.26
   7  10   1   43.10    1.06
   7  10   1   43.68    1.06
  -8 -10  -1   29.96    0.80
  -8 -10  -1   30.55    0.85
   8  10   1   29.29    0.76
   8  10   1   29.25    0.95
  -9 -10  -1   26.96    0.78
  -9 -10  -1   26.25    0.73
   9  10   1   26.69    0.91
   9  10   1   26.67    0.70
 -10 -10  -1   21.67    0.66
 -10 -10  -1   22.19    0.62
  10  10   1   21.25    0.58
  10  10   1   21.85    0.60
  10  10   1   21.94    0.83
 -11 -10  -1   17.70    0.57
  11  10   1   17.26    0.73
  11  10   1   17.22    0.52
  11  10   1   18.47    0.49
 -12 -10  -1   12.46    0.45
  12  10   1   12.20    0.42
  12  10   1   11.62    0.66
 -13 -10  -1    8.50    0.37
  13  10   1    8.26    0.35
  13  10   1    7.79    0.56
  14  10   1    9.76    0.67
  14  10   1    9.37    0.38
  14  10   1    8.91    0.36
  15  10   1    2.50    0.21
  15  10   1    2.25    0.44
 -16 -10  -1    1.79    0.23
  16  10   1    2.22    0.20
  16  10   1    2.00    0.45
 -16  11   1    0.06    0.13
  15 -11  -1    0.56    0.37
 -15  11   1    0.20    0.12
  14 -11  -1    0.80    0.13
  14 -11  -1    0.45    0.34
 -14  11   1    0.63    0.12
  13 -11  -1   -0.02    0.29
  13 -11  -1    0.22    0.12
 -13  11   1    0.17    0.09
  12 -11  -1   -0.01    0.19
  12 -11  -1    0.27    0.11
  12 -11  -1   -0.05    0.27
 -12  11   1    0.00    0.07
  11 -11  -1    0.68    0.22
  11 -11  -1    0.67    0.25
  11 -11  -1    0.76    0.12
  10 -11  -1    2.52    0.26
  10 -11  -1    2.38    0.16
  10 -11  -1    2.04    0.28
   9 -11  -1    1.69    0.20
   9 -11  -1    1.80    0.14
   9 -11  -1    1.65    0.11
   9 -11  -1    1.81    0.24
   9 -11  -1    1.34    0.20
  -9  11   1    1.48    0.11
   8 -11  -1    9.80    0.29
   8 -11  -1    9.79    0.41
   8 -11  -1    9.54    0.31
   8 -11  -1    9.10    0.38
   8 -11  -1    9.48    0.45
  -8  11   1    9.51    0.29
   7 -11  -1    7.13    0.24
   7 -11  -1    7.30    0.25
   7 -11  -1    6.97    0.32
   7 -11  -1    6.27    0.38
   7 -11  -1    7.58    0.32
  -7  11   1    7.07    0.24
   6 -11  -1    2.14    0.17
   6 -11  -1    2.04    0.14
   6 -11  -1    2.35    0.14
   6 -11  -1    1.86    0.20
   6 -11  -1    2.66    0.19
  -6  11   1    2.34    0.13
   5 -11  -1    2.00    0.13
   5 -11  -1    1.94    0.13
   5 -11  -1    2.51    0.17
   5 -11  -1    2.31    0.14
   5 -11  -1    2.38    0.17
   5 -11  -1    2.17    0.13
   4 -11  -1    7.43    0.25
   4 -11  -1    7.75    0.25
   4 -11  -1    7.72    0.28
   4 -11  -1    7.44    0.25
   4 -11  -1    7.56    0.20
   4 -11  -1    8.07    0.20
   4 -11  -1    8.10    0.26
   4 -11  -1    7.92    0.28
   3 -11  -1    6.51    0.20
   3 -11  -1    6.19    0.22
   3 -11  -1    6.26    0.24
   3 -11  -1    6.81    0.25
   3 -11  -1    6.73    0.23
   3 -11  -1    6.43    0.22
   3 -11  -1    6.99    0.22
   3 -11  -1    6.60    0.22
  -3  11   1    6.56    0.24
   2 -11  -1    1.72    0.12
   2 -11  -1    1.83    0.13
   2 -11  -1    1.90    0.13
   2 -11  -1    1.74    0.11
  -2  11   1    2.03    0.12
  -2  11   1    2.06    0.12
   1 -11  -1   16.66    0.47
   1 -11  -1   17.36    0.46
   1 -11  -1   16.60    0.47
   1 -11  -1   15.74    0.44
  -1  11   1   16.35    0.47
   0 -11  -1    0.76    0.09
   0 -11  -1    0.87    0.08
   0  11   1    0.80    0.09
  -1 -11  -1    0.98    0.09
  -1 -11  -1    1.12    0.10
   1  11   1    1.00    0.09
  -2 -11  -1   11.32    0.34
  -2 -11  -1   10.93    0.35
   2  11   1   11.17    0.34
   2  11   1   10.99    0.34
  -3 -11  -1    0.77    0.10
  -3 -11  -1    0.78    0.09
   3  11   1    0.66    0.09
   3  11   1    0.76    0.11
   3  11   1    0.71    0.08
  -4 -11  -1    0.19    0.07
  -4 -11  -1    0.19    0.08
   4  11   1    0.10    0.05
   4  11   1    0.06    0.06
   4  11   1   -0.05    0.08
   4  11   1    0.04    0.05
   4  11   1    0.07    0.07
  -5 -11  -1    4.89    0.21
   5  11   1    4.72    0.20
   5  11   1    4.24    0.24
   5  11   1    5.13    0.20
   5  11   1    4.37    0.26
   5  11   1    4.80    0.16
   5  11   1    4.52    0.16
  -6 -11  -1    1.52    0.14
  -6 -11  -1    1.19    0.11
   6  11   1    1.54    0.17
   6  11   1    1.44    0.17
   6  11   1    1.20    0.12
   6  11   1    1.40    0.11
  -7 -11  -1    1.52    0.12
  -7 -11  -1    1.62    0.15
   7  11   1    1.49    0.13
   7  11   1    1.88    0.12
   7  11   1    1.58    0.20
  -8 -11  -1    0.66    0.10
  -8 -11  -1    0.69    0.12
   8  11   1    0.66    0.12
   8  11   1    0.84    0.18
  -9 -11  -1    0.17    0.09
  -9 -11  -1    0.04    0.10
   9  11   1    0.04    0.10
   9  11   1    0.18    0.17
 -10 -11  -1    0.00    0.10
 -10 -11  -1    0.01    0.11
  10  11   1    0.25    0.21
  10  11   1    0.04    0.10
  10  11   1    0.27    0.12
 -11 -11  -1    0.01    0.11
 -11 -11  -1    0.04    0.11
  11  11   1    0.20    0.23
  11  11   1   -0.02    0.11
  11  11   1    0.01    0.12
 -12 -11  -1    0.39    0.14
  12  11   1    0.10    0.14
  12  11   1    0.38    0.27
  13  11   1    0.25    0.15
  13  11   1    0.18    0.30
 -14 -11  -1   -0.07    0.15
  14  11   1    0.13    0.32
  14  11   1    0.01    0.15
  14  11   1    0.02    0.15
 -15 -11  -1    0.04    0.17
  15  11   1    0.52    0.17
  15  11   1   -0.14    0.35
  16  11   1   -0.30    0.35
  16  11   1    0.15    0.16
 -16  12   1    3.85    0.28
 -15  12   1    5.08    0.29
  14 -12  -1    9.64    0.62
  14 -12  -1    9.25    0.32
 -14  12   1    8.63    0.36
  13 -12  -1   13.08    0.71
  13 -12  -1   12.38    0.39
 -13  12   1   11.90    0.42
  12 -12  -1   11.54    0.37
  12 -12  -1   11.97    0.65
  12 -12  -1    9.63    0.52
 -12  12   1   10.36    0.37
  11 -12  -1   11.15    0.36
  11 -12  -1   10.49    0.56
  11 -12  -1   10.79    0.50
 -11  12   1   10.77    0.36
  10 -12  -1   15.92    0.47
  10 -12  -1   15.91    0.60
  10 -12  -1   16.31    0.69
 -10  12   1   16.13    0.49
   9 -12  -1   23.23    0.62
   9 -12  -1   23.93    0.58
   9 -12  -1   22.45    0.73
   9 -12  -1   22.76    0.80
   9 -12  -1   22.65    0.74
  -9  12   1   22.89    0.66
   8 -12  -1   23.70    0.73
   8 -12  -1   23.12    0.72
   8 -12  -1   22.36    0.79
   8 -12  -1   24.39    0.63
   8 -12  -1   24.16    0.60
  -8  12   1   23.94    0.68
   7 -12  -1   34.79    0.86
   7 -12  -1   35.92    0.98
   7 -12  -1   34.43    0.96
   7 -12  -1   35.05    0.85
   7 -12  -1   34.15    1.04
  -7  12   1   34.86    0.97
   6 -12  -1   39.94    0.99
   6 -12  -1   41.82    1.09
   6 -12  -1   40.21    1.00
   6 -12  -1   40.65    1.00
   6 -12  -1   41.84    1.11
  -6  12   1   42.10    1.14
   5 -12  -1   21.43    0.62
   5 -12  -1   21.46    0.56
   5 -12  -1   20.57    0.56
   5 -12  -1   21.84    0.62
   5 -12  -1   21.33    0.56
   5 -12  -1   22.69    0.61
   5 -12  -1   20.39    0.56
   4 -12  -1    9.63    0.30
   4 -12  -1    9.47    0.26
   4 -12  -1    9.20    0.33
   4 -12  -1    9.73    0.26
   4 -12  -1    9.62    0.30
   4 -12  -1    9.65    0.33
   4 -12  -1    8.97    0.30
   4 -12  -1    8.93    0.29
   3 -12  -1    6.99    0.26
   3 -12  -1    6.90    0.22
   3 -12  -1    7.09    0.25
   3 -12  -1    7.02    0.23
   3 -12  -1    7.29    0.25
   3 -12  -1    6.38    0.24
   3 -12  -1    7.45    0.24
  -3  12   1    7.04    0.25
   2 -12  -1    0.86    0.09
   2 -12  -1    0.85    0.09
   2 -12  -1    0.95    0.10
   2 -12  -1    0.88    0.09
   2 -12  -1    1.01    0.10
  -2  12   1    0.94    0.10
  -2  12   1    0.83    0.09
   1 -12  -1    1.71    0.12
   1 -12  -1    1.80    0.11
   1 -12  -1    1.82    0.13
   1 -12  -1    1.95    0.14
  -1  12   1    1.60    0.12
   0 -12  -1    3.88    0.17
   0 -12  -1    3.63    0.18
   0 -12  -1    3.68    0.17
   0  12   1    3.88    0.18
  -1 -12  -1    0.42    0.08
  -1 -12  -1    0.36    0.09
   1  12   1    0.40    0.08
  -2 -12  -1    5.56    0.22
  -2 -12  -1    5.23    0.21
   2  12   1    4.82    0.20
   2  12   1    4.60    0.21
  -3 -12  -1   11.82    0.38
  -3 -12  -1   12.38    0.37
   3  12   1   12.06    0.43
   3  12   1   11.60    0.37
   3  12   1   12.32    0.36
  -4 -12  -1    2.46    0.17
   4  12   1    2.50    0.14
   4  12   1    2.41    0.14
   4  12   1    2.58    0.15
   4  12   1    2.81    0.21
   4  12   1    2.53    0.16
  -5 -12  -1   12.19    0.40
   5  12   1   12.25    0.34
   5  12   1   11.46    0.38
   5  12   1   11.88    0.37
   5  12   1   12.57    0.35
   5  12   1   12.12    0.46
  -6 -12  -1   44.55    1.15
  -6 -12  -1   44.60    1.24
   6  12   1   44.52    1.09
   6  12   1   43.38    1.27
   6  12   1   45.13    1.26
   6  12   1   43.32    1.11
  -7 -12  -1   25.18    0.73
  -7 -12  -1   23.01    0.68
   7  12   1   23.73    0.64
   7  12   1   24.34    0.65
   7  12   1   25.10    0.80
  -8 -12  -1   24.14    0.71
  -8 -12  -1   23.47    0.68
   8  12   1   22.97    0.64
   8  12   1   23.56    0.82
  -9 -12  -1   14.87    0.49
  -9 -12  -1   14.20    0.47
   9  12   1   14.67    0.46
   9  12   1   14.52    0.61
 -10 -12  -1   19.18    0.63
 -10 -12  -1   20.00    0.59
  10  12   1   19.06    0.57
  10  12   1   19.56    0.78
 -11 -12  -1   10.47    0.39
 -11 -12  -1   10.92    0.43
  11  12   1   10.97    0.62
  11  12   1   11.21    0.37
  11  12   1   10.98    0.40
 -12 -12  -1   18.89    0.65
  12  12   1   19.97    0.60
  12  12   1   19.50    0.86
 -13 -12  -1   12.34    0.50
  13  12   1   12.66    0.46
  13  12   1   13.99    0.75
  14  12   1    4.52    0.51
  14  12   1    5.41    0.31
  14  12   1    5.33    0.30
 -15 -12  -1    5.03    0.37
  15  12   1    5.53    0.57
  15  12   1    5.12    0.31
  16  12   1    3.85    0.53
  16  12   1    3.12    0.24
 -16  13   1    0.11    0.15
 -15  13   1    0.38    0.15
  14 -13  -1    0.46    0.14
 -14  13   1    0.37    0.14
  13 -13  -1    0.19    0.29
  13 -13  -1    0.11    0.13
 -13  13   1    0.07    0.11
  12 -13  -1    0.21    0.13
  12 -13  -1    0.26    0.23
  12 -13  -1   -0.02    0.28
 -12  13   1    0.05    0.10
  11 -13  -1    0.32    0.13
  11 -13  -1    0.56    0.26
  11 -13  -1    0.14    0.20
 -11  13   1    0.43    0.10
  10 -13  -1    0.48    0.18
  10 -13  -1    0.49    0.22
  10 -13  -1    0.31    0.12
 -10  13   1    0.23    0.09
   9 -13  -1    0.07    0.19
   9 -13  -1    0.18    0.17
   9 -13  -1    0.16    0.11
   9 -13  -1    0.19    0.09
   9 -13  -1    0.37    0.15
  -9  13   1    0.19    0.08
   8 -13  -1    0.77    0.12
   8 -13  -1    0.71    0.17
   8 -13  -1    0.89    0.17
   8 -13  -1    0.70    0.11
   8 -13  -1    0.60    0.20
  -8  13   1    0.82    0.10
   7 -13  -1    0.23    0.10
   7 -13  -1   -0.01    0.12
   7 -13  -1    0.42    0.14
   7 -13  -1    0.13    0.09
  -7  13   1    0.15    0.08
   6 -13  -1   -0.12    0.07
   6 -13  -1    0.01    0.10
   6 -13  -1    0.03    0.11
   6 -13  -1   -0.11    0.08
   6 -13  -1    0.03    0.09
  -6  13   1    0.09    0.07
   5 -13  -1    0.00    0.09
   5 -13  -1    0.08    0.08
   5 -13  -1   -0.10    0.08
   5 -13  -1    0.00    0.08
   5 -13  -1    0.01    0.08
   5 -13  -1    0.27    0.11
   4 -13  -1   -0.01    0.09
   4 -13  -1   -0.04    0.07
   4 -13  -1    0.08    0.08
   4 -13  -1    0.01    0.05
   4 -13  -1    0.05    0.05
   4 -13  -1    0.05    0.05
   4 -13  -1    0.05    0.08
   4 -13  -1    0.03    0.07
   3 -13  -1    2.23    0.12
   3 -13  -1    2.28    0.13
   3 -13  -1    2.26    0.14
   3 -13  -1    2.22    0.15
   3 -13  -1    2.24    0.12
   3 -13  -1    2.40    0.15
   3 -13  -1    2.09    0.15
   3 -13  -1    2.48    0.15
  -3  13   1    2.10    0.14
  -3  13   1    2.28    0.14
   2 -13  -1    2.01    0.14
   2 -13  -1    2.28    0.14
   2 -13  -1    2.21    0.14
   2 -13  -1    2.18    0.14
   2 -13  -1    2.32    0.13
  -2  13   1    2.39    0.14
  -2  13   1    2.49    0.14
   1 -13  -1    3.05    0.17
   1 -13  -1    3.18    0.16
   1 -13  -1    3.03    0.17
   1 -13  -1    3.09    0.16
  -1  13   1    2.98    0.17
   0 -13  -1    2.89    0.15
   0 -13  -1    2.65    0.15
   0 -13  -1    3.05    0.18
   0  13   1    2.56    0.15
  -1 -13  -1    2.63    0.17
  -1 -13  -1    2.87    0.15
  -1 -13  -1    2.54    0.16
   1  13   1    3.09    0.17
   1  13   1    2.78    0.18
  -2 -13  -1    0.82    0.11
  -2 -13  -1    0.75    0.10
   2  13   1    0.87    0.10
   2  13   1    0.74    0.10
  -3 -13  -1    3.05    0.16
  -3 -13  -1    3.11    0.19
   3  13   1    2.99    0.16
   3  13   1    2.93    0.18
  -4 -13  -1    2.76    0.18
   4  13   1    2.47    0.14
   4  13   1    3.03    0.16
   4  13   1    2.51    0.17
   4  13   1    3.21    0.23
  -5 -13  -1    0.02    0.09
   5  13   1    0.01    0.06
   5  13   1   -0.20    0.09
   5  13   1    0.06    0.06
   5  13   1    0.08    0.08
   5  13   1    0.04    0.08
  -6 -13  -1    1.45    0.15
   6  13   1    1.33    0.14
   6  13   1    1.38    0.18
   6  13   1    1.42    0.13
   6  13   1    1.59    0.19
  -7 -13  -1    1.04    0.14
   7  13   1    0.89    0.17
   7  13   1    0.93    0.13
   7  13   1    0.86    0.11
   7  13   1    1.03    0.18
  -8 -13  -1    1.29    0.14
  -8 -13  -1    1.54    0.16
   8  13   1    1.40    0.15
   8  13   1    1.63    0.12
   8  13   1    1.46    0.23
  -9 -13  -1   -0.14    0.11
  -9 -13  -1   -0.07    0.10
   9  13   1   -0.06    0.17
   9  13   1   -0.03    0.11
 -10 -13  -1   -0.01    0.11
 -10 -13  -1    0.09    0.12
  10  13   1    0.14    0.13
  10  13   1   -0.25    0.19
 -11 -13  -1    1.01    0.16
 -11 -13  -1    1.49    0.17
  11  13   1    1.01    0.17
  11  13   1    1.49    0.30
  11  13   1    1.14    0.15
 -12 -13  -1    0.45    0.16
  12  13   1    0.75    0.17
  12  13   1    0.82    0.29
 -13 -13  -1   -0.11    0.16
  13  13   1   -0.04    0.15
  13  13   1    0.03    0.30
 -14 -13  -1   -0.22    0.17
  14  13   1    0.03    0.32
  14  13   1    0.11    0.17
  14  13   1    0.08    0.17
 -15 -13  -1   -0.03    0.19
  15  13   1    0.39    0.18
  15  13   1    0.15    0.35
  16  13   1   -0.13    0.16
  16  13   1   -0.41    0.35
  15 -14  -1    4.47    0.24
 -15  14   1    4.48    0.32
  14 -14  -1    2.51    0.20
 -14  14   1    2.43    0.21
  13 -14  -1    8.57    0.34
 -13  14   1    8.35    0.38
  12 -14  -1   13.02    0.61
  12 -14  -1   14.69    0.45
 -12  14   1   13.19    0.49
  11 -14  -1   14.82    0.62
  11 -14  -1   15.20    0.48
 -11  14   1   15.00    0.51
  10 -14  -1   21.40    0.62
  10 -14  -1   23.18    0.77
 -10  14   1   22.03    0.68
   9 -14  -1   17.91    0.65
   9 -14  -1   18.47    0.53
   9 -14  -1   18.37    0.50
   9 -14  -1   18.10    0.63
  -9  14   1   18.67    0.58
   8 -14  -1   43.47    1.07
   8 -14  -1   41.13    1.18
   8 -14  -1   43.31    1.05
   8 -14  -1   43.10    1.20
  -8  14   1   44.54    1.22
   7 -14  -1   41.27    1.02
   7 -14  -1   41.91    1.04
   7 -14  -1   41.00    1.14
   7 -14  -1   40.33    1.13
  -7  14   1   43.45    1.18
   6 -14  -1   65.03    1.67
   6 -14  -1   67.75    1.57
   6 -14  -1   65.46    1.57
   6 -14  -1   66.76    1.70
   6 -14  -1   65.04    1.60
  -6  14   1   66.88    1.82
   5 -14  -1   83.22    1.90
   5 -14  -1   78.26    1.89
   5 -14  -1   82.19    2.03
   5 -14  -1   82.09    1.96
   5 -14  -1   80.38    2.00
   5 -14  -1   80.43    1.96
   4 -14  -1   25.32    0.70
   4 -14  -1   23.87    0.66
   4 -14  -1   25.87    0.63
   4 -14  -1   24.73    0.65
   4 -14  -1   23.70    0.65
   4 -14  -1   24.63    0.70
   4 -14  -1   25.37    0.64
   3 -14  -1   27.78    0.74
   3 -14  -1   27.34    0.71
   3 -14  -1   27.47    0.74
   3 -14  -1   28.42    0.76
   3 -14  -1   27.34    0.71
   3 -14  -1   26.91    0.71
   3 -14  -1   27.58    0.73
   3 -14  -1   28.24    0.75
   2 -14  -1   39.64    1.02
   2 -14  -1   41.68    1.04
   2 -14  -1   40.81    1.01
   2 -14  -1   37.44    0.98
   2 -14  -1   38.80    1.02
  -2  14   1   40.20    1.04
   1 -14  -1   23.11    0.64
   1 -14  -1   23.60    0.65
   1 -14  -1   23.03    0.63
   1 -14  -1   23.29    0.62
  -1  14   1   23.97    0.65
   0 -14  -1   34.12    0.91
   0 -14  -1   35.18    0.93
   0 -14  -1   36.02    0.92
   0 -14  -1   36.09    0.88
   0  14   1   34.42    0.93
  -1 -14  -1   37.29    0.97
  -1 -14  -1   35.55    0.91
  -1 -14  -1   36.39    0.95
   1  14   1   36.15    0.95
   1  14   1   36.82    0.96
  -2 -14  -1    7.45    0.27
  -2 -14  -1    7.53    0.29
   2  14   1    7.48    0.28
   2  14   1    6.95    0.27
  -3 -14  -1    9.95    0.34
  -3 -14  -1    9.82    0.36
   3  14   1   10.02    0.33
   3  14   1    9.97    0.35
   3  14   1   10.27    0.33
  -4 -14  -1    1.03    0.14
   4  14   1    1.27    0.11
   4  14   1    1.29    0.13
   4  14   1    1.35    0.13
   4  14   1    1.27    0.17
  -5 -14  -1   -0.09    0.10
   5  14   1    0.17    0.09
   5  14   1    0.13    0.09
   5  14   1    0.04    0.12
   5  14   1    0.04    0.06
  -6 -14  -1    6.31    0.29
   6  14   1    6.26    0.35
   6  14   1    6.50    0.34
   6  14   1    6.20    0.20
   6  14   1    6.14    0.20
   6  14   1    6.29    0.27
   6  14   1    6.21    0.27
  -7 -14  -1    0.36    0.13
   7  14   1    0.60    0.11
   7  14   1    0.69    0.18
   7  14   1    0.31    0.12
   7  14   1    0.41    0.16
  -8 -14  -1   10.60    0.40
   8  14   1   11.01    0.39
   8  14   1   10.80    0.51
   8  14   1   11.45    0.36
  -9 -14  -1    5.70    0.30
  -9 -14  -1    6.12    0.31
   9  14   1    6.47    0.29
   9  14   1    6.23    0.46
 -10 -14  -1    6.83    0.33
 -10 -14  -1    6.77    0.34
  10  14   1    6.42    0.32
  10  14   1    6.91    0.50
 -11 -14  -1    6.36    0.35
 -11 -14  -1    6.54    0.32
  11  14   1    6.28    0.32
  11  14   1    7.03    0.49
  11  14   1    7.01    0.33
 -12 -14  -1    5.74    0.36
  12  14   1    5.96    0.51
  12  14   1    6.12    0.34
  12  14   1    6.83    0.30
 -13 -14  -1    6.18    0.39
  13  14   1    6.86    0.36
  13  14   1    7.32    0.58
 -14 -14  -1    3.71    0.30
  14  14   1    4.21    0.30
  14  14   1    3.62    0.47
  14  14   1    3.89    0.29
  15  14   1    7.35    0.37
  15  14   1    7.49    0.63
  16  14   1    3.69    0.27
  16  14   1    4.16    0.54
  15 -15  -1    1.44    0.17
  14 -15  -1    1.56    0.18
  13 -15  -1    0.78    0.17
 -13  15   1    0.50    0.16
  12 -15  -1    1.31    0.18
  12 -15  -1    0.90    0.27
 -12  15   1    1.16    0.17
  11 -15  -1    1.02    0.25
  11 -15  -1    0.87    0.16
 -11  15   1    0.69    0.14
  10 -15  -1    0.43    0.14
  10 -15  -1    0.69    0.21
 -10  15   1    0.35    0.12
   9 -15  -1    1.85    0.15
   9 -15  -1    1.94    0.18
   9 -15  -1    1.99    0.25
  -9  15   1    1.83    0.16
   8 -15  -1    0.55    0.13
   8 -15  -1    0.48    0.12
   8 -15  -1    0.62    0.16
   8 -15  -1    0.85    0.18
  -8  15   1    0.58    0.12
   7 -15  -1    0.26    0.14
   7 -15  -1    0.23    0.10
   7 -15  -1    0.14    0.11
   7 -15  -1    0.19    0.13
   6 -15  -1    0.56    0.10
   6 -15  -1    0.69    0.15
   6 -15  -1    0.69    0.12
   6 -15  -1    0.73    0.12
   6 -15  -1    0.73    0.14
   5 -15  -1    0.25    0.10
   5 -15  -1   -0.08    0.10
   5 -15  -1   -0.02    0.10
   5 -15  -1    0.10    0.09
   5 -15  -1    0.06    0.10
   5 -15  -1    0.14    0.10
   4 -15  -1    1.26    0.14
   4 -15  -1    1.40    0.13
   4 -15  -1    1.20    0.13
   4 -15  -1    1.36    0.10
   4 -15  -1    1.37    0.14
   4 -15  -1    1.36    0.11
   4 -15  -1    1.07    0.14
   3 -15  -1    1.73    0.15
   3 -15  -1    1.60    0.15
   3 -15  -1    1.60    0.14
   3 -15  -1    1.86    0.15
   3 -15  -1    1.56    0.12
   2 -15  -1    0.47    0.09
   2 -15  -1    0.42    0.10
   2 -15  -1    0.54    0.09
   2 -15  -1    0.38    0.10
   2 -15  -1    0.40    0.09
   2 -15  -1    0.50    0.10
  -2  15   1    0.46    0.09
   1 -15  -1    2.64    0.17
   1 -15  -1    2.45    0.17
   1 -15  -1    2.72    0.16
   1 -15  -1    2.47    0.17
  -1  15   1    2.63    0.16
   0 -15  -1    0.98    0.11
   0 -15  -1    1.14    0.12
   0 -15  -1    1.28    0.14
   0 -15  -1    1.02    0.12
   0  15   1    1.11    0.12
   0  15   1    1.20    0.12
  -1 -15  -1    1.08    0.13
  -1 -15  -1    0.69    0.12
  -1 -15  -1    1.17    0.12
  -1 -15  -1    0.78    0.11
   1  15   1    0.59    0.10
   1  15   1    0.99    0.12
  -2 -15  -1    1.76    0.16
  -2 -15  -1    1.84    0.15
  -2 -15  -1    1.54    0.14
  -2 -15  -1    1.46    0.14
   2  15   1    1.42    0.13
   2  15   1    1.99    0.16
  -3 -15  -1    0.59    0.12
  -3 -15  -1    0.49    0.11
   3  15   1    0.71    0.11
   3  15   1    0.60    0.10
   3  15   1    0.63    0.10
  -4 -15  -1    1.87    0.17
   4  15   1    2.01    0.14
   4  15   1    2.02    0.16
   4  15   1    2.05    0.16
   4  15   1    1.83    0.20
  -5 -15  -1    0.12    0.11
   5  15   1    0.04    0.07
   5  15   1    0.12    0.13
   5  15   1    0.17    0.09
   5  15   1   -0.08    0.09
  -6 -15  -1    4.90    0.26
   6  15   1    4.86    0.18
   6  15   1    4.36    0.24
   6  15   1    5.09    0.37
   6  15   1    5.19    0.34
   6  15   1    5.18    0.25
  -7 -15  -1    0.53    0.14
   7  15   1    0.56    0.17
   7  15   1    0.55    0.12
   7  15   1    0.34    0.18
   7  15   1    0.39    0.12
  -8 -15  -1    0.04    0.12
   8  15   1   -0.05    0.11
   8  15   1   -0.18    0.17
   8  15   1    0.01    0.10
  -9 -15  -1    0.15    0.14
   9  15   1    0.06    0.20
   9  15   1    0.15    0.13
 -10 -15  -1    0.15    0.14
  10  15   1    0.05    0.14
  10  15   1    0.00    0.22
 -11 -15  -1    0.11    0.14
  11  15   1    0.14    0.14
  11  15   1   -0.11    0.14
  11  15   1    0.15    0.23
  12  15   1    0.45    0.15
  12  15   1    0.24    0.17
  12  15   1    0.27    0.27
  13  15   1    0.91    0.21
  13  15   1    0.52    0.33
  14  15   1    0.13    0.34
  14  15   1    0.23    0.20
  15  15   1    0.15    0.35
  15  15   1   -0.03    0.18
  16  15   1   -0.21    0.37
  15 -16  -1    0.32    0.16
  14 -16  -1    1.00    0.18
  13 -16  -1    1.56    0.19
  12 -16  -1    7.76    0.35
  12 -16  -1    6.97    0.47
  11 -16  -1    6.96    0.32
  11 -16  -1    6.29    0.41
  10 -16  -1    8.24    0.43
  10 -16  -1    8.72    0.35
   9 -16  -1   13.79    0.55
   9 -16  -1   12.97    0.45
   9 -16  -1   14.07    0.42
   8 -16  -1   17.53    0.52
   8 -16  -1   16.55    0.59
   8 -16  -1   17.16    0.60
   8 -16  -1   17.25    0.50
   7 -16  -1   34.14    0.88
   7 -16  -1   33.58    0.97
   7 -16  -1   34.76    0.89
   7 -16  -1   34.53    0.99
   6 -16  -1   27.08    0.74
   6 -16  -1   27.54    0.73
   6 -16  -1   28.35    0.82
   6 -16  -1   27.82    0.81
   6 -16  -1   28.14    0.74
   5 -16  -1   89.47    2.09
   5 -16  -1   90.59    2.23
   5 -16  -1   88.97    2.09
   5 -16  -1   86.75    2.15
   5 -16  -1   89.97    2.16
   5 -16  -1   87.21    2.19
   4 -16  -1   37.37    1.00
   4 -16  -1   39.03    1.03
   4 -16  -1   38.73    0.97
   4 -16  -1   39.17    0.98
   4 -16  -1   38.37    0.97
   3 -16  -1   48.96    1.25
   3 -16  -1   51.11    1.27
   3 -16  -1   50.46    1.23
   3 -16  -1   49.87    1.29
   3 -16  -1   50.16    1.23
   2 -16  -1   97.13    2.30
   2 -16  -1   98.40    2.31
   2 -16  -1   97.53    2.40
   2 -16  -1  101.14    2.43
   2 -16  -1   97.78    2.40
   2 -16  -1  101.19    2.42
   1 -16  -1   51.98    1.29
   1 -16  -1   51.15    1.24
   1 -16  -1   51.11    1.31
   1 -16  -1   49.30    1.28
  -1  16   1   49.37    1.29
  -1  16   1   50.63    1.31
   0 -16  -1   44.43    1.14
   0 -16  -1   43.10    1.15
   0 -16  -1   42.99    1.13
   0 -16  -1   43.87    1.09
   0  16   1   44.37    1.15
   0  16   1   43.20    1.13
  -1 -16  -1   67.27    1.63
  -1 -16  -1   67.77    1.71
  -1 -16  -1   67.81    1.73
   1  16   1   70.01    1.72
   1  16   1   68.12    1.71
  -2 -16  -1   46.84    1.21
  -2 -16  -1   47.92    1.20
  -2 -16  -1   44.57    1.19
  -2 -16  -1   45.73    1.14
   2  16   1   44.14    1.19
   2  16   1   46.21    1.19
  -3 -16  -1   26.52    0.76
  -3 -16  -1   26.04    0.74
   3  16   1   25.99    0.70
   3  16   1   25.91    0.73
   3  16   1   26.24    0.73
  -4 -16  -1    9.03    0.37
   4  16   1    9.34    0.43
   4  16   1    9.52    0.33
   4  16   1    9.42    0.33
   4  16   1    9.57    0.36
  -5 -16  -1   13.79    0.48
   5  16   1   13.38    0.42
   5  16   1   13.80    0.54
   5  16   1   13.73    0.44
   5  16   1   14.39    0.46
  -6 -16  -1    1.40    0.17
   6  16   1    2.16    0.25
   6  16   1    1.95    0.18
   6  16   1    2.07    0.18
   6  16   1    2.01    0.24
   6  16   1    1.81    0.13
  -7 -16  -1    1.44    0.18
   7  16   1    1.50    0.23
   7  16   1    1.35    0.16
   7  16   1    1.71    0.16
   7  16   1    1.40    0.23
  -8 -16  -1    0.32    0.15
   8  16   1    0.29    0.11
   8  16   1    0.26    0.14
   8  16   1    0.51    0.19
  -9 -16  -1    0.25    0.15
   9  16   1    0.16    0.15
   9  16   1   -0.03    0.19
 -10 -16  -1    0.06    0.15
  10  16   1    0.13    0.16
  10  16   1    0.31    0.24
 -11 -16  -1    0.14    0.15
  11  16   1    0.09    0.16
  11  16   1    0.29    0.25
  11  16   1    0.16    0.15
  12  16   1    0.60    0.31
  12  16   1    0.44    0.19
  12  16   1    0.31    0.16
  13  16   1    2.25    0.26
  13  16   1    2.49    0.40
  14  16   1    3.08    0.47
  14  16   1    3.71    0.31
  15  16   1    1.81    0.24
  15  16   1    1.95    0.44
  15  16   1    1.59    0.25
  15 -17  -1    1.53    0.20
  14 -17  -1    1.69    0.21
  13 -17  -1    3.95    0.27
  12 -17  -1    2.46    0.23
  11 -17  -1    2.91    0.23
  11 -17  -1    2.71    0.32
  10 -17  -1    5.31    0.30
  10 -17  -1    6.02    0.40
   9 -17  -1    3.27    0.23
   9 -17  -1    3.27    0.28
   9 -17  -1    3.04    0.21
   8 -17  -1    1.44    0.21
   8 -17  -1    1.31    0.16
   8 -17  -1    1.45    0.22
   8 -17  -1    1.55    0.17
   7 -17  -1    0.74    0.14
   7 -17  -1    0.69    0.11
   7 -17  -1    0.90    0.17
   7 -17  -1    0.75    0.15
   7 -17  -1    0.70    0.18
   6 -17  -1    0.84    0.16
   6 -17  -1    1.27    0.14
   6 -17  -1    0.95    0.14
   6 -17  -1    1.05    0.15
   6 -17  -1    1.03    0.16
   5 -17  -1    0.10    0.11
   5 -17  -1   -0.03    0.11
   5 -17  -1    0.00    0.05
   5 -17  -1    0.00    0.11
   5 -17  -1    0.07    0.11
   5 -17  -1    0.14    0.12
   5 -17  -1    0.05    0.10
   4 -17  -1    2.39    0.14
   4 -17  -1    1.76    0.17
   4 -17  -1    2.23    0.18
   4 -17  -1    2.06    0.17
   4 -17  -1    2.13    0.18
   4 -17  -1    2.61    0.18
   3 -17  -1    2.16    0.18
   3 -17  -1    2.09    0.17
   3 -17  -1    2.25    0.15
   3 -17  -1    1.93    0.17
   3 -17  -1    2.32    0.18
   2 -17  -1    0.31    0.11
   2 -17  -1    0.20    0.11
   2 -17  -1    0.29    0.11
   2 -17  -1    0.25    0.09
   2 -17  -1    0.27    0.10
  -2  17   1    0.23    0.10
   1 -17  -1    2.19    0.16
   1 -17  -1    1.94    0.17
   1 -17  -1    1.75    0.15
   1 -17  -1    1.79    0.16
   1 -17  -1    2.03    0.17
  -1  17   1    2.03    0.17
  -1  17   1    2.27    0.17
   0 -17  -1    0.57    0.12
   0 -17  -1    0.67    0.12
   0 -17  -1    0.70    0.11
   0 -17  -1    0.61    0.12
   0  17   1    0.44    0.11
   0  17   1    0.54    0.12
  -1 -17  -1    1.90    0.16
  -1 -17  -1    1.79    0.15
  -1 -17  -1    1.77    0.17
  -1 -17  -1    2.00    0.18
   1  17   1    1.92    0.16
   1  17   1    1.95    0.17
  -2 -17  -1    0.61    0.13
  -2 -17  -1    0.14    0.11
  -2 -17  -1    0.16    0.11
  -2 -17  -1    0.03    0.09
   2  17   1   -0.04    0.08
   2  17   1    0.19    0.11
  -3 -17  -1    1.31    0.16
  -3 -17  -1    1.12    0.15
   3  17   1    1.23    0.13
   3  17   1    1.44    0.16
   3  17   1    1.05    0.13
  -4 -17  -1    0.40    0.13
   4  17   1    0.52    0.16
   4  17   1    0.17    0.09
   4  17   1    0.38    0.12
   4  17   1    0.28    0.11
  -5 -17  -1    3.95    0.25
   5  17   1    3.58    0.24
   5  17   1    3.94    0.32
   5  17   1    3.94    0.20
   5  17   1    4.01    0.24
  -6 -17  -1    1.64    0.19
   6  17   1    2.00    0.18
   6  17   1    1.59    0.12
   6  17   1    1.77    0.24
   6  17   1    1.60    0.17
  -7 -17  -1    0.29    0.14
   7  17   1    0.03    0.17
   7  17   1    0.10    0.13
   7  17   1    0.17    0.18
   7  17   1    0.14    0.12
  -8 -17  -1    2.23    0.22
   8  17   1    2.70    0.29
   8  17   1    1.89    0.20
   8  17   1    1.87    0.17
   8  17   1    1.91    0.28
  -9 -17  -1    1.04    0.19
   9  17   1    0.64    0.24
   9  17   1    0.99    0.17
 -10 -17  -1   -0.10    0.15
  10  17   1   -0.20    0.15
  10  17   1    0.19    0.24
  11  17   1    0.09    0.17
  11  17   1    0.10    0.27
  12  17   1   -0.08    0.18
  12  17   1   -0.04    0.15
  12  17   1   -0.10    0.29
  13  17   1   -0.17    0.31
  13  17   1   -0.21    0.20
  14  17   1   -0.06    0.20
  14  17   1    0.36    0.35
  15  17   1    0.03    0.20
  15  17   1    0.14    0.36
  15  17   1    0.01    0.21
  15 -18  -1    0.85    0.18
  14 -18  -1   -0.01    0.17
  13 -18  -1   -0.18    0.17
  12 -18  -1    0.00    0.17
  11 -18  -1    1.15    0.19
  11 -18  -1    0.84    0.26
  10 -18  -1    2.02    0.18
  10 -18  -1    1.81    0.28
  10 -18  -1    1.59    0.21
   9 -18  -1    8.29    0.36
   9 -18  -1    8.39    0.33
   9 -18  -1    8.77    0.44
   8 -18  -1    1.30    0.21
   8 -18  -1    1.38    0.17
   8 -18  -1    1.58    0.19
   7 -18  -1    8.59    0.35
   7 -18  -1    8.55    0.40
   7 -18  -1    9.12    0.32
   7 -18  -1    8.89    0.35
   7 -18  -1    8.69    0.40
   6 -18  -1   24.26    0.67
   6 -18  -1   23.90    0.73
   6 -18  -1   23.81    0.67
   6 -18  -1   23.34    0.73
   6 -18  -1   23.97    0.68
   5 -18  -1   19.00    0.58
   5 -18  -1   19.16    0.61
   5 -18  -1   18.95    0.57
   5 -18  -1   18.89    0.61
   5 -18  -1   19.88    0.50
   5 -18  -1   19.38    0.57
   5 -18  -1   19.56    0.57
   4 -18  -1   62.24    1.53
   4 -18  -1   63.11    1.53
   4 -18  -1   60.66    1.60
   4 -18  -1   63.90    1.58
   4 -18  -1   62.14    1.61
   4 -18  -1   64.10    1.55
   3 -18  -1   58.55    1.49
   3 -18  -1   58.06    1.50
   3 -18  -1   59.27    1.44
   3 -18  -1   57.83    1.43
   3 -18  -1   59.15    1.47
   2 -18  -1   21.30    0.60
   2 -18  -1   19.66    0.61
   2 -18  -1   20.21    0.59
   2 -18  -1   20.67    0.59
   2 -18  -1   21.05    0.59
  -2  18   1   20.23    0.62
   1 -18  -1   25.24    0.71
   1 -18  -1   23.61    0.69
   1 -18  -1   24.76    0.72
   1 -18  -1   25.12    0.68
   1 -18  -1   23.72    0.68
  -1  18   1   24.40    0.71
  -1  18   1   24.09    0.71
   0 -18  -1   51.58    1.34
   0 -18  -1   51.01    1.29
   0 -18  -1   52.27    1.37
   0  18   1   52.98    1.36
   0  18   1   52.51    1.35
  -1 -18  -1   56.59    1.47
  -1 -18  -1   55.79    1.44
  -1 -18  -1   57.77    1.45
  -1 -18  -1   56.68    1.38
   1  18   1   55.15    1.45
   1  18   1   54.38    1.44
  -2 -18  -1   38.17    1.01
  -2 -18  -1   35.92    0.95
  -2 -18  -1   36.59    1.01
  -2 -18  -1   36.61    1.00
   2  18   1   37.12    1.00
   2  18   1   35.46    1.00
  -3 -18  -1   63.63    1.57
  -3 -18  -1   57.51    1.58
   3  18   1   62.32    1.49
   3  18   1   60.09    1.56
   3  18   1   60.71    1.56
  -4 -18  -1   23.36    0.72
   4  18   1   22.40    0.80
   4  18   1   23.48    0.66
   4  18   1   22.69    0.67
   4  18   1   23.91    0.70
  -5 -18  -1   15.97    0.55
   5  18   1   15.44    0.62
   5  18   1   16.89    0.54
   5  18   1   16.73    0.50
   5  18   1   15.78    0.51
  -6 -18  -1   25.00    0.76
   6  18   1   25.22    0.86
   6  18   1   24.38    0.72
   6  18   1   25.87    0.73
   6  18   1   24.37    0.67
  -7 -18  -1    7.58    0.37
   7  18   1    8.97    0.46
   7  18   1    8.90    0.50
   7  18   1    7.93    0.35
   7  18   1    7.88    0.35
  -8 -18  -1    7.07    0.37
   8  18   1    7.67    0.37
   8  18   1    7.65    0.45
   8  18   1    7.97    0.34
   8  18   1    7.92    0.52
  -9 -18  -1    4.59    0.31
   9  18   1    5.08    0.31
   9  18   1    5.19    0.43
 -10 -18  -1    1.83    0.23
  10  18   1    1.53    0.22
  10  18   1    1.66    0.32
  11  18   1    1.00    0.32
  11  18   1    0.92    0.21
  12  18   1    0.06    0.29
  12  18   1    0.21    0.19
  12  18   1    0.05    0.17
  13  18   1    0.38    0.33
  13  18   1    0.07    0.20
  14  18   1   -0.07    0.21
  14  18   1   -0.02    0.33
  15  18   1    0.17    0.21
  15  18   1   -0.05    0.22
  15  18   1   -0.10    0.33
  15 -19  -1    1.90    0.22
  14 -19  -1    1.22    0.22
  13 -19  -1    3.08    0.26
  12 -19  -1    2.54    0.24
  11 -19  -1    3.25    0.26
  11 -19  -1    3.22    0.35
  10 -19  -1    6.57    0.42
  10 -19  -1    6.00    0.33
  10 -19  -1    6.23    0.29
   9 -19  -1    3.65    0.26
   9 -19  -1    3.78    0.25
   9 -19  -1    3.77    0.32
   8 -19  -1    5.31    0.33
   8 -19  -1    5.10    0.28
   8 -19  -1    4.80    0.30
   7 -19  -1    2.51    0.18
   7 -19  -1    2.19    0.20
   7 -19  -1    2.03    0.22
   7 -19  -1    2.17    0.20
   7 -19  -1    2.21    0.23
   6 -19  -1    2.18    0.20
   6 -19  -1    2.07    0.20
   6 -19  -1    2.30    0.18
   6 -19  -1    2.18    0.22
   6 -19  -1    2.26    0.21
   5 -19  -1    3.49    0.24
   5 -19  -1    3.15    0.22
   5 -19  -1    2.88    0.14
   5 -19  -1    2.51    0.22
   5 -19  -1    3.12    0.21
   5 -19  -1    2.67    0.21
   5 -19  -1    3.13    0.23
   4 -19  -1    5.68    0.29
   4 -19  -1    5.66    0.29
   4 -19  -1    5.00    0.28
   4 -19  -1    5.00    0.26
   4 -19  -1    5.56    0.22
   4 -19  -1    5.23    0.29
   3 -19  -1    1.32    0.15
   3 -19  -1    1.30    0.13
   3 -19  -1    1.29    0.16
   3 -19  -1    1.35    0.16
   3 -19  -1    1.40    0.16
   2 -19  -1    2.12    0.18
   2 -19  -1    1.76    0.16
   2 -19  -1    2.28    0.17
   2 -19  -1    2.06    0.19
   2 -19  -1    1.96    0.18
   1 -19  -1    4.30    0.27
   1 -19  -1    4.25    0.22
   1 -19  -1    4.24    0.25
   1 -19  -1    4.68    0.25
   1 -19  -1    4.47    0.23
  -1  19   1    4.24    0.26
   0 -19  -1    2.28    0.20
   0 -19  -1    2.18    0.20
   0 -19  -1    2.09    0.18
   0 -19  -1    2.47    0.20
   0  19   1    2.18    0.20
   0  19   1    2.21    0.19
  -1 -19  -1    1.10    0.15
  -1 -19  -1    1.09    0.17
  -1 -19  -1    1.10    0.16
  -1 -19  -1    1.05    0.14
   1  19   1    0.86    0.13
   1  19   1    1.26    0.16
  -2 -19  -1    1.25    0.18
  -2 -19  -1    0.83    0.15
  -2 -19  -1    1.07    0.17
  -2 -19  -1    0.88    0.14
   2  19   1    1.20    0.16
   2  19   1    0.90    0.14
  -3 -19  -1    0.39    0.15
  -3 -19  -1    0.46    0.14
   3  19   1    0.35    0.11
   3  19   1    0.08    0.12
   3  19   1    0.41    0.12
  -4 -19  -1    0.74    0.16
   4  19   1    0.55    0.13
   4  19   1    0.56    0.12
   4  19   1    0.78    0.15
   4  19   1    0.45    0.18
  -5 -19  -1    0.32    0.16
   5  19   1    0.45    0.11
   5  19   1    0.30    0.17
   5  19   1    0.68    0.15
   5  19   1    0.45    0.14
  -6 -19  -1   -0.08    0.13
   6  19   1    0.00    0.08
   6  19   1   -0.02    0.13
   6  19   1    0.06    0.13
   6  19   1   -0.13    0.18
  -7 -19  -1    0.50    0.17
   7  19   1    0.85    0.23
   7  19   1    0.93    0.24
   7  19   1    0.56    0.06
   7  19   1    0.66    0.16
   7  19   1    0.58    0.16
  -8 -19  -1    0.06    0.16
   8  19   1    0.20    0.14
   8  19   1   -0.39    0.17
   8  19   1    0.08    0.20
   8  19   1    0.18    0.15
  -9 -19  -1    0.00    0.16
   9  19   1    0.07    0.16
   9  19   1    0.19    0.22
 -10 -19  -1   -0.02    0.17
  10  19   1    0.23    0.27
  10  19   1   -0.07    0.17
  11  19   1    0.39    0.29
  11  19   1    0.17    0.18
  12  19   1   -0.04    0.30
  12  19   1    0.17    0.18
  12  19   1    0.29    0.20
  13  19   1    0.25    0.33
  13  19   1   -0.02    0.21
  14  19   1    0.00    0.35
  14  19   1    0.19    0.22
  14  19   1    0.16    0.20
  15  19   1    0.08    0.36
  15  19   1   -0.03    0.21
  15  19   1   -0.33    0.23
  15 -20  -1    0.83    0.21
  14 -20  -1    2.60    0.26
  13 -20  -1    2.65    0.26
  12 -20  -1    3.17    0.27
  11 -20  -1   -0.26    0.22
  11 -20  -1   -0.02    0.18
  10 -20  -1    1.39    0.21
  10 -20  -1    1.60    0.19
  10 -20  -1    1.23    0.26
   9 -20  -1    0.86    0.23
   9 -20  -1    0.81    0.17
   9 -20  -1    1.10    0.19
   8 -20  -1    1.64    0.23
   8 -20  -1    1.06    0.18
   8 -20  -1    1.16    0.19
   7 -20  -1    0.06    0.14
   7 -20  -1   -0.05    0.15
   7 -20  -1    0.10    0.15
   7 -20  -1   -0.02    0.12
   6 -20  -1    1.06    0.16
   6 -20  -1    1.21    0.18
   6 -20  -1    0.73    0.17
   6 -20  -1    0.89    0.17
   6 -20  -1    1.41    0.18
   5 -20  -1   11.44    0.33
   5 -20  -1   10.02    0.41
   5 -20  -1   11.59    0.42
   5 -20  -1   11.19    0.42
   5 -20  -1   11.62    0.44
   5 -20  -1   10.88    0.45
   5 -20  -1   11.36    0.43
   4 -20  -1   10.67    0.35
   4 -20  -1   11.22    0.41
   4 -20  -1   11.13    0.42
   4 -20  -1   10.33    0.39
   4 -20  -1   11.35    0.41
   4 -20  -1   10.88    0.43
   3 -20  -1   12.52    0.45
   3 -20  -1   12.94    0.45
   3 -20  -1   13.42    0.44
   3 -20  -1   13.19    0.45
   3 -20  -1   11.89    0.41
   2 -20  -1   17.00    0.52
   2 -20  -1   16.19    0.52
   2 -20  -1   16.83    0.53
   2 -20  -1   16.70    0.55
   2 -20  -1   16.67    0.52
   1 -20  -1   48.47    1.26
   1 -20  -1   49.27    1.31
   1 -20  -1   51.68    1.34
   1 -20  -1   49.48    1.25
   1 -20  -1   49.85    1.30
  -1  20   1   50.37    1.32
   0 -20  -1   25.80    0.75
   0 -20  -1   25.91    0.77
   0 -20  -1   26.11    0.77
   0 -20  -1   26.43    0.74
   0  20   1   24.72    0.76
   0  20   1   26.16    0.77
  -1 -20  -1   24.15    0.71
  -1 -20  -1   24.74    0.75
  -1 -20  -1   24.34    0.75
  -1 -20  -1   24.89    0.73
   1  20   1   24.26    0.74
   1  20   1   25.28    0.74
  -2 -20  -1   45.33    1.21
  -2 -20  -1   45.23    1.23
   2  20   1   44.57    1.21
   2  20   1   44.88    1.21
  -3 -20  -1   32.54    0.95
  -3 -20  -1   31.95    0.92
   3  20   1   32.10    0.92
   3  20   1   33.65    0.88
   3  20   1   31.63    0.91
  -4 -20  -1   36.56    1.07
   4  20   1   37.21    1.19
   4  20   1   38.75    1.06
   4  20   1   38.49    1.00
   4  20   1   37.20    1.03
  -5 -20  -1   31.93    0.94
   5  20   1   33.22    0.92
   5  20   1   30.97    1.06
   5  20   1   31.86    0.88
   5  20   1   31.17    0.88
  -6 -20  -1   21.72    0.70
   6  20   1   21.12    0.80
   6  20   1   21.59    0.65
   6  20   1   20.39    0.66
   6  20   1   20.16    0.60
  -7 -20  -1   12.44    0.50
   7  20   1   11.50    0.57
   7  20   1   11.92    0.46
   7  20   1   13.25    0.48
   7  20   1   11.61    0.57
   7  20   1   11.94    0.35
  -8 -20  -1   13.26    0.52
   8  20   1   12.67    0.49
   8  20   1   11.08    0.58
   8  20   1   12.12    0.64
   8  20   1   13.89    0.48
  -9 -20  -1   14.52    0.57
   9  20   1   15.44    0.51
   9  20   1   14.83    0.72
   9  20   1   14.38    0.54
  10  20   1    3.02    0.39
  10  20   1    3.28    0.29
  11  20   1    6.90    0.55
  11  20   1    6.86    0.41
  12  20   1    4.68    0.50
  12  20   1    4.30    0.34
  12  20   1    4.51    0.32
  13  20   1    1.93    0.29
  13  20   1    1.69    0.40
  14  20   1    1.55    0.28
  14  20   1    1.28    0.41
  14  20   1    1.01    0.25
  14 -21  -1    0.58    0.21
  13 -21  -1    1.01    0.23
  12 -21  -1    1.11    0.23
  11 -21  -1    1.44    0.23
  10 -21  -1    2.61    0.26
  10 -21  -1    3.14    0.24
  10 -21  -1    2.91    0.32
   9 -21  -1    3.43    0.32
   9 -21  -1    3.94    0.27
   9 -21  -1    3.31    0.27
   8 -21  -1    3.78    0.27
   8 -21  -1    3.57    0.27
   8 -21  -1    4.08    0.32
   7 -21  -1    5.79    0.30
   7 -21  -1    6.06    0.36
   7 -21  -1    6.22    0.33
   7 -21  -1    5.89    0.31
   6 -21  -1    5.31    0.32
   6 -21  -1    5.03    0.29
   6 -21  -1    4.85    0.30
   6 -21  -1    5.42    0.33
   6 -21  -1    4.75    0.29
   5 -21  -1    4.28    0.28
   5 -21  -1    3.98    0.27
   5 -21  -1    4.11    0.28
   5 -21  -1    4.23    0.28
   5 -21  -1    4.18    0.30
   5 -21  -1    3.64    0.28
   5 -21  -1    4.41    0.19
   4 -21  -1    7.17    0.34
   4 -21  -1    6.85    0.33
   4 -21  -1    6.51    0.31
   4 -21  -1    5.91    0.32
   4 -21  -1    6.34    0.26
   4 -21  -1    7.05    0.33
   3 -21  -1   10.08    0.40
   3 -21  -1    9.04    0.34
   3 -21  -1    9.95    0.39
   3 -21  -1    9.20    0.38
   3 -21  -1    8.96    0.37
   2 -21  -1    9.39    0.36
   2 -21  -1    9.86    0.41
   2 -21  -1   10.25    0.39
   2 -21  -1    9.86    0.39
   1 -21  -1    3.22    0.22
   1 -21  -1    3.85    0.26
   1 -21  -1    3.87    0.25
   1 -21  -1    2.97    0.24
  -1  21   1    3.22    0.25
   0 -21  -1    2.54    0.23
   0 -21  -1    2.87    0.20
   0 -21  -1    2.62    0.23
   0 -21  -1    2.81    0.23
   0  21   1    2.98    0.22
   0  21   1    2.56    0.22
  -1 -21  -1    3.03    0.24
  -1 -21  -1    2.48    0.21
  -1 -21  -1    2.46    0.23
  -1 -21  -1    2.96    0.24
   1  21   1    2.69    0.22
   1  21   1    3.16    0.25
  -2 -21  -1    0.62    0.16
  -2 -21  -1    0.36    0.15
   2  21   1    0.00    0.10
   2  21   1    0.40    0.15
  -3 -21  -1    0.90    0.18
  -3 -21  -1    0.51    0.16
   3  21   1    0.67    0.14
   3  21   1    0.46    0.16
  -4 -21  -1    1.98    0.23
   4  21   1    1.69    0.27
   4  21   1    1.95    0.20
   4  21   1    1.98    0.21
   4  21   1    1.94    0.19
  -5 -21  -1    0.78    0.19
   5  21   1    0.44    0.15
   5  21   1    0.66    0.17
   5  21   1    0.51    0.21
   5  21   1    0.78    0.13
  -6 -21  -1    0.97    0.20
   6  21   1    0.75    0.17
   6  21   1    0.77    0.17
   6  21   1    0.47    0.11
   6  21   1    0.55    0.22
  -7 -21  -1    0.16    0.18
   7  21   1    0.34    0.17
   7  21   1    0.18    0.22
   7  21   1    0.44    0.22
   7  21   1    0.56    0.17
   7  21   1    0.19    0.08
  -8 -21  -1    0.03    0.18
   8  21   1    0.27    0.24
   8  21   1   -0.31    0.15
   8  21   1   -0.03    0.21
   8  21   1   -0.14    0.15
  -9 -21  -1    0.06    0.19
   9  21   1   -0.15    0.24
   9  21   1   -0.12    0.14
   9  21   1    0.18    0.18
  10  21   1   -0.05    0.19
  10  21   1   -0.04    0.24
  11  21   1    0.00    0.20
  11  21   1    0.11    0.27
  12  21   1    0.08    0.22
  12  21   1    0.27    0.20
  12  21   1    0.14    0.32
  13  21   1    0.22    0.24
  13  21   1    0.14    0.33
  14  21   1    0.23    0.34
  14  21   1    0.09    0.21
  14  21   1   -0.18    0.23
  14 -22  -1    3.97    0.31
  13 -22  -1    5.83    0.37
  12 -22  -1    5.17    0.36
  11 -22  -1   11.18    0.48
  10 -22  -1    2.80    0.24
  10 -22  -1    2.60    0.27
  10 -22  -1    1.77    0.30
   9 -22  -1    4.18    0.29
   9 -22  -1    4.96    0.37
   9 -22  -1    4.17    0.31
   8 -22  -1    4.93    0.36
   8 -22  -1    3.97    0.30
   8 -22  -1    4.06    0.29
   7 -22  -1    1.14    0.17
   7 -22  -1    1.04    0.20
   7 -22  -1    1.33    0.22
   7 -22  -1    1.33    0.20
   6 -22  -1    2.98    0.23
   6 -22  -1    2.76    0.24
   6 -22  -1    2.66    0.25
   6 -22  -1    2.32    0.23
   5 -22  -1    0.10    0.16
   5 -22  -1    0.19    0.16
   5 -22  -1    0.10    0.15
   5 -22  -1    0.07    0.16
   5 -22  -1   -0.11    0.14
   5 -22  -1    0.04    0.08
   5 -22  -1    0.01    0.14
   4 -22  -1    1.99    0.16
   4 -22  -1    1.66    0.19
   4 -22  -1    1.68    0.20
   4 -22  -1    1.61    0.21
   4 -22  -1    1.17    0.19
   4 -22  -1    2.03    0.21
   3 -22  -1    2.73    0.24
   3 -22  -1    2.27    0.22
   3 -22  -1    2.70    0.23
   3 -22  -1    2.92    0.20
   2 -22  -1    3.58    0.27
   2 -22  -1    4.10    0.24
   2 -22  -1    3.84    0.27
   2 -22  -1    3.99    0.26
   1 -22  -1    3.24    0.23
   1 -22  -1    3.62    0.26
   1 -22  -1    2.77    0.25
  -1  22   1    3.52    0.27
   0 -22  -1    5.15    0.30
   0 -22  -1    5.11    0.28
   0 -22  -1    6.12    0.33
   0 -22  -1    5.72    0.34
   0  22   1    6.24    0.33
  -1 -22  -1    2.16    0.23
  -1 -22  -1    2.18    0.22
  -1 -22  -1    1.87    0.19
  -1 -22  -1    2.06    0.22
   1  22   1    1.99    0.19
   1  22   1    2.64    0.24
  -2 -22  -1   11.33    0.47
  -2 -22  -1   11.61    0.46
   2  22   1   11.27    0.44
   2  22   1   11.73    0.46
  -3 -22  -1   16.73    0.58
  -3 -22  -1   15.93    0.58
   3  22   1   16.12    0.58
   3  22   1   15.53    0.54
  -4 -22  -1   21.11    0.71
   4  22   1   20.76    0.66
   4  22   1   21.22    0.81
   4  22   1   20.93    0.70
   4  22   1   21.77    0.66
  -5 -22  -1   21.53    0.73
   5  22   1   21.16    0.84
   5  22   1   23.44    0.69
   5  22   1   20.55    0.66
   5  22   1   22.72    0.72
  -6 -22  -1    6.17    0.36
   6  22   1    6.32    0.34
   6  22   1    5.78    0.43
   6  22   1    5.61    0.27
   6  22   1    6.32    0.36
  -7 -22  -1   17.62    0.65
   7  22   1   17.63    0.51
   7  22   1   18.02    0.63
   7  22   1   18.51    0.78
   7  22   1   18.48    0.61
   7  22   1   16.99    0.76
  -8 -22  -1   13.45    0.57
   8  22   1   13.24    0.66
   8  22   1   13.54    0.69
   8  22   1   14.53    0.54
   8  22   1   14.48    0.53
   9  22   1    8.76    0.40
   9  22   1    8.34    0.42
   9  22   1    7.62    0.56
  10  22   1   12.30    0.53
  10  22   1   13.58    0.73
  11  22   1    9.77    0.66
  11  22   1    7.57    0.43
  12  22   1    5.47    0.53
  12  22   1    5.55    0.40
  12  22   1    6.49    0.40
  13  22   1    4.27    0.38
  13  22   1    4.46    0.50
  14  22   1    2.03    0.29
  14  22   1    1.98    0.31
  14 -23  -1   -0.28    0.21
  13 -23  -1    0.33    0.22
  12 -23  -1    0.25    0.21
  11 -23  -1    0.51    0.22
  10 -23  -1   -0.07    0.21
  10 -23  -1    0.16    0.21
   9 -23  -1    3.24    0.27
   9 -23  -1    3.06    0.31
   9 -23  -1    3.02    0.28
   8 -23  -1    1.90    0.26
   8 -23  -1    1.57    0.23
   8 -23  -1    1.73    0.24
   7 -23  -1    2.25    0.24
   7 -23  -1    1.69    0.22
   7 -23  -1    2.12    0.21
   7 -23  -1    2.08    0.26
   6 -23  -1    7.19    0.37
   6 -23  -1    6.87    0.37
   6 -23  -1    7.45    0.38
   6 -23  -1    6.58    0.37
   5 -23  -1    5.49    0.35
   5 -23  -1    5.23    0.32
   5 -23  -1    5.43    0.33
   5 -23  -1    5.21    0.22
   5 -23  -1    5.62    0.31
   4 -23  -1    4.74    0.30
   4 -23  -1    4.33    0.30
   4 -23  -1    4.75    0.24
   4 -23  -1    5.64    0.34
   4 -23  -1    4.88    0.32
   3 -23  -1    6.34    0.35
   3 -23  -1    6.77    0.34
   3 -23  -1    6.22    0.30
   3 -23  -1    6.97    0.35
   2 -23  -1    8.02    0.38
   2 -23  -1    8.90    0.37
   2 -23  -1    9.37    0.41
   2 -23  -1    8.24    0.35
   1 -23  -1    2.79    0.24
   1 -23  -1    2.59    0.22
   1 -23  -1    3.04    0.26
  -1  23   1    2.82    0.26
   0 -23  -1    2.01    0.22
   0 -23  -1    2.19    0.21
   0 -23  -1    1.97    0.23
   0 -23  -1    2.62    0.25
   0  23   1    2.64    0.24
  -1 -23  -1    5.22    0.33
  -1 -23  -1    5.38    0.33
  -1 -23  -1    5.54    0.29
  -1 -23  -1    5.06    0.31
   1  23   1    5.30    0.29
   1  23   1    5.50    0.35
  -2 -23  -1    2.55    0.25
  -2 -23  -1    2.29    0.25
   2  23   1    2.30    0.24
   2  23   1    2.02    0.20
  -3 -23  -1    2.28    0.25
  -3 -23  -1    2.67    0.27
   3  23   1    2.28    0.24
   3  23   1    2.36    0.22
  -4 -23  -1    2.70    0.26
   4  23   1    2.58    0.25
   4  23   1    2.89    0.34
   4  23   1    2.73    0.22
  -5 -23  -1    1.52    0.23
   5  23   1    1.84    0.19
   5  23   1    2.43    0.24
   5  23   1    2.54    0.33
   5  23   1    2.45    0.25
  -6 -23  -1    0.77    0.21
   6  23   1    1.11    0.22
   6  23   1    0.62    0.19
   6  23   1    0.35    0.23
   6  23   1    0.74    0.14
  -7 -23  -1    1.69    0.26
   7  23   1    1.25    0.29
   7  23   1    1.51    0.23
   7  23   1    1.71    0.23
   7  23   1    1.59    0.28
  -8 -23  -1    0.67    0.21
   8  23   1    0.52    0.19
   8  23   1    0.26    0.19
   8  23   1    0.02    0.25
   8  23   1    0.65    0.27
   9  23   1    0.04    0.16
   9  23   1   -0.09    0.18
   9  23   1    0.36    0.25
  10  23   1    0.17    0.21
  10  23   1    0.46    0.30
  11  23   1    0.01    0.22
  11  23   1    0.69    0.32
  12  23   1    0.03    0.22
  12  23   1   -0.11    0.31
  12  23   1    0.07    0.22
  13  23   1    0.49    0.34
  13  23   1    0.04    0.20
  13  23   1   -0.21    0.24
  14  23   1    0.43    0.24
  14  23   1   -0.25    0.25
  13 -24  -1    4.48    0.34
  12 -24  -1    8.63    0.44
  11 -24  -1    9.37    0.46
  10 -24  -1   11.26    0.48
   9 -24  -1    5.53    0.40
   9 -24  -1    5.92    0.34
   9 -24  -1    5.24    0.36
   8 -24  -1   13.69    0.53
   8 -24  -1   13.58    0.52
   8 -24  -1   13.10    0.57
   7 -24  -1    5.60    0.33
   7 -24  -1    4.91    0.35
   7 -24  -1    3.73    0.30
   7 -24  -1    5.40    0.35
   6 -24  -1   12.00    0.48
   6 -24  -1   12.01    0.49
   6 -24  -1   12.04    0.48
   5 -24  -1    7.27    0.39
   5 -24  -1    8.19    0.38
   5 -24  -1    8.25    0.40
   5 -24  -1    8.44    0.29
   5 -24  -1    8.33    0.40
   4 -24  -1    0.61    0.19
   4 -24  -1    1.10    0.22
   4 -24  -1    0.92    0.21
   4 -24  -1    0.98    0.14
   4 -24  -1    1.05    0.20
   4 -24  -1    1.34    0.20
   3 -24  -1    3.29    0.22
   3 -24  -1    3.32    0.28
   3 -24  -1    3.35    0.28
   3 -24  -1    4.15    0.28
   2 -24  -1    1.53    0.22
   2 -24  -1    1.61    0.22
   2 -24  -1    1.23    0.17
   1 -24  -1    1.31    0.18
   1 -24  -1    1.20    0.22
   1 -24  -1    1.19    0.21
  -1  24   1    1.82    0.23
   0 -24  -1    1.47    0.21
   0 -24  -1    1.42    0.23
   0 -24  -1    1.15    0.17
   0  24   1    1.26    0.20
  -1 -24  -1    1.57    0.22
  -1 -24  -1    1.50    0.22
  -1 -24  -1    1.99    0.25
   1  24   1    1.42    0.21
   1  24   1    1.57    0.19
  -2 -24  -1    0.07    0.17
  -2 -24  -1    0.20    0.18
   2  24   1    0.06    0.13
   2  24   1   -0.08    0.15
  -3 -24  -1    3.74    0.30
  -3 -24  -1    4.18    0.32
   3  24   1    3.10    0.28
   3  24   1    3.27    0.25
  -4 -24  -1    1.38    0.23
   4  24   1    1.71    0.29
   4  24   1    1.61    0.23
   4  24   1    1.43    0.19
  -5 -24  -1    7.62    0.43
   5  24   1    8.11    0.43
   5  24   1    7.38    0.35
   5  24   1    8.80    0.41
   5  24   1    8.17    0.53
  -6 -24  -1   14.22    0.59
   6  24   1   12.86    0.68
   6  24   1   14.22    0.56
   6  24   1   13.72    0.52
  -7 -24  -1    6.33    0.39
   7  24   1    7.01    0.54
   7  24   1    6.00    0.38
   7  24   1    6.79    0.51
   7  24   1    6.48    0.41
   8  24   1    5.30    0.38
   8  24   1    6.09    0.51
   8  24   1    6.24    0.50
   8  24   1    5.40    0.37
   9  24   1    7.10    0.43
   9  24   1    7.71    0.59
   9  24   1    6.76    0.39
  10  24   1    8.96    0.47
  10  24   1    8.89    0.64
  11  24   1    4.98    0.50
  11  24   1    4.21    0.37
  12  24   1    3.06    0.45
  12  24   1    3.22    0.33
  12  24   1    3.27    0.34
  13  24   1    6.24    0.44
  13 -25  -1   -0.21    0.22
  12 -25  -1    0.51    0.23
  11 -25  -1    0.22    0.23
  10 -25  -1   -0.01    0.21
   9 -25  -1    0.36    0.22
   9 -25  -1    0.47    0.22
   8 -25  -1    0.78    0.22
   8 -25  -1    1.29    0.23
   7 -25  -1    0.80    0.20
   7 -25  -1    0.72    0.22
   7 -25  -1    1.07    0.24
   6 -25  -1    1.43    0.22
   6 -25  -1    2.12    0.26
   6 -25  -1    2.03    0.25
   5 -25  -1    0.41    0.11
   5 -25  -1    0.44    0.20
   5 -25  -1    0.11    0.19
   5 -25  -1    0.26    0.18
   5 -25  -1    0.19    0.20
   4 -25  -1    2.55    0.26
   4 -25  -1    3.50    0.30
   4 -25  -1    2.57    0.20
   4 -25  -1    3.06    0.29
   4 -25  -1    2.69    0.25
   3 -25  -1    3.02    0.29
   3 -25  -1    3.40    0.29
   3 -25  -1    3.42    0.23
   3 -25  -1    3.55    0.28
   2 -25  -1    2.54    0.26
   2 -25  -1    1.98    0.25
   2 -25  -1    1.89    0.20
   1 -25  -1    2.03    0.21
   1 -25  -1    2.13    0.26
   1 -25  -1    2.09    0.25
  -1  25   1    2.53    0.25
   0 -25  -1    6.46    0.34
   0 -25  -1    6.14    0.36
   0 -25  -1    5.87    0.39
   0  25   1    6.11    0.37
  -1 -25  -1    1.27    0.23
  -1 -25  -1    1.07    0.21
  -1 -25  -1    1.59    0.25
   1  25   1    1.55    0.22
  -2 -25  -1    0.92    0.21
  -2 -25  -1    1.16    0.22
   2  25   1    0.92    0.18
   2  25   1    0.89    0.20
  -3 -25  -1    4.02    0.33
  -3 -25  -1    3.44    0.31
   3  25   1    4.42    0.34
   3  25   1    3.85    0.28
  -4 -25  -1    1.05    0.22
   4  25   1    1.34    0.28
   4  25   1    0.93    0.17
   4  25   1    0.91    0.22
  -5 -25  -1    1.42    0.26
   5  25   1    1.48    0.22
   5  25   1    1.81    0.33
   5  25   1    1.43    0.24
  -6 -25  -1    1.42    0.25
   6  25   1    1.46    0.24
   6  25   1    1.17    0.23
   6  25   1    1.42    0.33
  -7 -25  -1    0.69    0.24
   7  25   1    0.53    0.22
   7  25   1    0.53    0.29
   7  25   1    0.76    0.28
   7  25   1    0.69    0.22
   8  25   1    0.03    0.19
   8  25   1    0.08    0.27
   8  25   1    0.04    0.19
   8  25   1    0.25    0.28
   9  25   1    0.37    0.29
   9  25   1   -0.38    0.18
   9  25   1   -0.12    0.20
  10  25   1    0.03    0.22
  10  25   1    0.36    0.31
  11  25   1    0.09    0.24
  11  25   1    0.28    0.32
  12  25   1    0.54    0.24
  12  25   1   -0.02    0.25
  13  25   1   -0.46    0.24
  13 -26  -1    2.27    0.30
  12 -26  -1    3.55    0.33
  11 -26  -1    6.25    0.42
  10 -26  -1   15.00    0.61
   9 -26  -1    7.82    0.40
   9 -26  -1    6.67    0.43
   8 -26  -1    6.12    0.37
   8 -26  -1    6.89    0.40
   7 -26  -1   17.02    0.62
   7 -26  -1   17.90    0.61
   7 -26  -1   17.62    0.63
   6 -26  -1    7.06    0.40
   6 -26  -1    6.05    0.38
   6 -26  -1    6.83    0.40
   5 -26  -1   14.67    0.56
   5 -26  -1   14.35    0.55
   5 -26  -1   14.90    0.56
   5 -26  -1   13.71    0.56
   4 -26  -1   15.16    0.61
   4 -26  -1   14.47    0.54
   4 -26  -1   14.78    0.57
   4 -26  -1   14.96    0.58
   3 -26  -1   10.91    0.46
   3 -26  -1   10.39    0.48
   3 -26  -1    9.73    0.40
   3 -26  -1   10.64    0.48
   2 -26  -1   13.52    0.53
   2 -26  -1   12.41    0.47
   2 -26  -1   12.18    0.53
   1 -26  -1    6.92    0.41
   1 -26  -1    7.60    0.43
   1 -26  -1    6.81    0.35
  -1  26   1    8.21    0.41
   0 -26  -1   11.33    0.52
   0 -26  -1   10.80    0.45
   0 -26  -1   11.71    0.49
   0  26   1   12.06    0.51
  -1 -26  -1    0.10    0.18
  -1 -26  -1    0.35    0.21
  -1 -26  -1    0.25    0.20
   1  26   1    0.10    0.17
  -2 -26  -1    1.51    0.24
  -2 -26  -1    1.96    0.27
   2  26   1    1.28    0.24
   2  26   1    1.58    0.21
  -3 -26  -1    4.67    0.36
  -3 -26  -1    3.81    0.33
   3  26   1    3.70    0.28
   3  26   1    4.15    0.34
  -4 -26  -1    0.48    0.21
   4  26   1    0.15    0.15
   4  26   1    0.33    0.20
   4  26   1    0.44    0.24
  -5 -26  -1    0.23    0.22
   5  26   1    0.19    0.20
   5  26   1    0.10    0.23
  -6 -26  -1    0.77    0.24
   6  26   1    0.80    0.22
   6  26   1    0.88    0.24
   6  26   1    1.17    0.32
   7  26   1    1.62    0.27
   7  26   1    1.45    0.32
   7  26   1    1.70    0.34
   7  26   1    1.69    0.25
   8  26   1    0.73    0.30
   8  26   1    1.02    0.24
   8  26   1    1.20    0.34
   8  26   1    0.54    0.22
   9  26   1    1.41    0.25
   9  26   1    1.33    0.27
   9  26   1    1.83    0.36
  10  26   1    2.03    0.39
  10  26   1    1.58    0.29
  11  26   1    2.30    0.40
  11  26   1    1.86    0.30
  12  26   1    2.03    0.33
  13  26   1    2.14    0.34
  12 -27  -1    0.20    0.24
  11 -27  -1    0.48    0.25
  10 -27  -1    0.25    0.25
   9 -27  -1    0.19    0.23
   9 -27  -1    0.20    0.23
   8 -27  -1    0.11    0.22
   8 -27  -1   -0.20    0.21
   7 -27  -1    0.25    0.20
   7 -27  -1   -0.10    0.21
   7 -27  -1    0.09    0.21
   6 -27  -1    0.10    0.22
   6 -27  -1   -0.09    0.20
   6 -27  -1   -0.01    0.20
   5 -27  -1    0.68    0.23
   5 -27  -1    0.42    0.23
   5 -27  -1    0.49    0.22
   5 -27  -1    0.20    0.22
   4 -27  -1    0.03    0.18
   4 -27  -1    0.26    0.20
   4 -27  -1   -0.08    0.20
   4 -27  -1    0.13    0.23
   3 -27  -1    0.07    0.19
   3 -27  -1    0.18    0.21
   3 -27  -1    0.23    0.24
   2 -27  -1    1.36    0.25
   2 -27  -1    0.86    0.18
   2 -27  -1    0.72    0.23
   1 -27  -1    1.98    0.28
   1 -27  -1    1.83    0.27
   1 -27  -1    1.65    0.21
  -1  27   1    2.24    0.27
   0 -27  -1    1.61    0.22
   0 -27  -1    2.05    0.29
   0 -27  -1    2.16    0.27
   0  27   1    2.20    0.27
  -1 -27  -1    2.78    0.31
   1  27   1    2.69    0.29
  -2 -27  -1    3.13    0.32
  -2 -27  -1    2.46    0.29
   2  27   1    3.23    0.27
   2  27   1    2.91    0.31
  -3 -27  -1    0.68    0.23
  -3 -27  -1    0.37    0.21
   3  27   1    0.44    0.17
   3  27   1    0.50    0.22
  -4 -27  -1    0.84    0.24
   4  27   1    1.04    0.28
   4  27   1    0.75    0.24
  -5 -27  -1    0.52    0.23
   5  27   1    0.55    0.28
   5  27   1    0.22    0.22
   6  27   1    1.18    0.32
   6  27   1    0.46    0.25
   7  27   1    0.62    0.23
   7  27   1    0.77    0.25
   7  27   1    0.56    0.30
   7  27   1    0.75    0.29
   8  27   1    0.48    0.23
   8  27   1    0.45    0.29
   8  27   1    0.66    0.25
   8  27   1    0.45    0.33
   9  27   1   -0.07    0.21
   9  27   1    0.68    0.31
   9  27   1    0.22    0.22
  10  27   1    0.37    0.32
  10  27   1    0.22    0.24
  11  27   1    0.37    0.26
  12  27   1   -0.43    0.24
  12 -28  -1    1.34    0.29
  11 -28  -1    2.16    0.31
  10 -28  -1    3.74    0.36
   9 -28  -1   12.37    0.56
   9 -28  -1   12.06    0.53
   8 -28  -1    8.47    0.46
   8 -28  -1    7.90    0.46
   7 -28  -1   10.16    0.46
   7 -28  -1    9.88    0.50
   7 -28  -1    9.25    0.49
   6 -28  -1   11.21    0.51
   6 -28  -1    9.77    0.48
   6 -28  -1    9.63    0.48
   5 -28  -1   11.59    0.51
   5 -28  -1   11.38    0.52
   5 -28  -1   12.01    0.54
   4 -28  -1   18.05    0.63
   4 -28  -1   16.42    0.66
   4 -28  -1   17.50    0.65
   4 -28  -1   17.34    0.64
   3 -28  -1    9.07    0.48
   3 -28  -1    9.24    0.50
   3 -28  -1    9.43    0.46
   2 -28  -1   21.87    0.72
   2 -28  -1   20.04    0.74
   1 -28  -1   10.09    0.49
   1 -28  -1   10.24    0.49
   1 -28  -1    9.00    0.43
  -1  28   1    9.98    0.51
   0 -28  -1    8.90    0.42
   0 -28  -1    8.86    0.45
   0 -28  -1    8.38    0.46
   0  28   1    9.31    0.50
  -1 -28  -1   16.37    0.66
   1  28   1   15.45    0.63
  -2 -28  -1    2.52    0.32
  -2 -28  -1    1.88    0.29
   2  28   1    1.62    0.27
   2  28   1    2.22    0.25
  -3 -28  -1    1.44    0.26
  -3 -28  -1    0.96    0.26
   3  28   1    1.65    0.28
   3  28   1    2.42    0.32
  -4 -28  -1    4.67    0.38
   4  28   1    4.16    0.37
   4  28   1    4.80    0.44
  -5 -28  -1    2.88    0.33
   5  28   1    3.69    0.42
   5  28   1    3.90    0.37
   6  28   1    1.39    0.28
   6  28   1    2.47    0.40
   7  28   1    0.25    0.22
   7  28   1    0.28    0.25
   7  28   1    0.19    0.27
   7  28   1    0.49    0.31
   8  28   1    0.18    0.24
   8  28   1    0.18    0.33
   8  28   1    0.32    0.29
   8  28   1    0.45    0.23
   9  28   1    0.18    0.32
   9  28   1   -0.04    0.23
   9  28   1   -0.04    0.23
  10  28   1   -0.10    0.25
  11  28   1   -0.36    0.25
  12  28   1    0.59    0.28
  11 -29  -1    1.43    0.30
  10 -29  -1    1.24    0.29
   9 -29  -1    2.37    0.31
   9 -29  -1    2.87    0.33
   8 -29  -1    3.34    0.35
   8 -29  -1    3.92    0.36
   7 -29  -1    0.38    0.26
   7 -29  -1    0.54    0.23
   7 -29  -1    0.47    0.25
   6 -29  -1    0.57    0.24
   6 -29  -1    0.21    0.24
   6 -29  -1    0.20    0.23
   5 -29  -1    2.43    0.31
   5 -29  -1    2.63    0.32
   5 -29  -1    2.77    0.31
   4 -29  -1    0.85    0.26
   4 -29  -1    0.90    0.27
   4 -29  -1    0.69    0.25
   3 -29  -1    0.02    0.23
   3 -29  -1   -0.11    0.25
   3 -29  -1   -0.15    0.23
   2 -29  -1    0.18    0.27
   2 -29  -1    0.30    0.24
   2 -29  -1    0.33    0.22
   1 -29  -1    0.44    0.25
   1 -29  -1    0.06    0.21
  -1  29   1    0.10    0.21
   0 -29  -1    0.18    0.18
   0 -29  -1    0.06    0.22
   0 -29  -1    0.18    0.24
   0  29   1    0.15    0.22
  -1 -29  -1    0.31    0.24
   1  29   1    0.26    0.21
  -2 -29  -1    0.10    0.25
   2  29   1   -0.06    0.23
  -3 -29  -1    0.34    0.26
  -3 -29  -1    0.24    0.24
   3  29   1    0.07    0.23
   3  29   1   -0.05    0.22
  -4 -29  -1   -0.01    0.23
   4  29   1    0.13    0.24
   4  29   1    0.63    0.28
   5  29   1    0.16    0.26
   5  29   1    0.18    0.25
   6  29   1    0.90    0.31
   6  29   1    0.19    0.26
   7  29   1    0.46    0.31
   7  29   1    0.61    0.27
   7  29   1    0.70    0.31
   8  29   1   -0.22    0.32
   8  29   1    0.03    0.23
   8  29   1    0.16    0.29
   8  29   1   -0.01    0.24
   9  29   1   -0.03    0.23
   9  29   1    0.54    0.26
  10  29   1    0.16    0.26
  11  29   1   -0.27    0.26
  11 -30  -1    0.18    0.27
  10 -30  -1    0.73    0.27
   9 -30  -1    1.58    0.30
   8 -30  -1    3.37    0.36
   8 -30  -1    4.67    0.38
   7 -30  -1    1.60    0.29
   7 -30  -1    1.33    0.29
   7 -30  -1    1.48    0.27
   6 -30  -1    9.27    0.49
   6 -30  -1    7.64    0.47
   6 -30  -1    9.00    0.49
   5 -30  -1    4.99    0.40
   5 -30  -1    4.87    0.38
   5 -30  -1    5.08    0.39
   4 -30  -1    8.48    0.49
   4 -30  -1    7.85    0.47
   4 -30  -1    9.08    0.52
   3 -30  -1   10.98    0.55
   3 -30  -1   12.07    0.58
   3 -30  -1   11.47    0.56
   2 -30  -1    5.04    0.41
   2 -30  -1    6.37    0.46
   2 -30  -1    6.23    0.43
   1 -30  -1   14.96    0.60
   1 -30  -1   13.76    0.63
  -1  30   1   13.63    0.63
   0 -30  -1    8.48    0.49
   0 -30  -1    9.33    0.53
   0  30   1    9.01    0.52
  -1 -30  -1   13.78    0.64
   1  30   1   14.19    0.64
  -2 -30  -1    9.32    0.52
   2  30   1    8.99    0.53
  -3 -30  -1    6.18    0.47
  -3 -30  -1    6.91    0.48
   3  30   1    6.57    0.46
   3  30   1    6.75    0.48
   4  30   1    9.18    0.53
   4  30   1    8.08    0.53
   5  30   1    5.24    0.44
   5  30   1    5.85    0.50
   6  30   1    4.86    0.43
   6  30   1    5.20    0.51
   7  30   1    2.57    0.35
   7  30   1    2.72    0.39
   7  30   1    3.98    0.49
   8  30   1    2.37    0.39
   8  30   1    2.18    0.33
   8  30   1    2.98    0.45
   9  30   1    1.50    0.30
   9  30   1    0.45    0.26
  10  30   1    0.45    0.27
  11  30   1    0.33    0.27
  10 -31  -1    2.54    0.34
   9 -31  -1    2.70    0.35
   8 -31  -1    1.71    0.31
   8 -31  -1    2.03    0.32
   7 -31  -1    3.11    0.36
   7 -31  -1    4.19    0.34
   7 -31  -1    3.73    0.37
   6 -31  -1    4.06    0.37
   6 -31  -1    4.30    0.39
   6 -31  -1    3.27    0.34
   5 -31  -1    1.69    0.32
   5 -31  -1    2.25    0.33
   4 -31  -1    1.42    0.31
   4 -31  -1    1.88    0.30
   4 -31  -1    1.26    0.32
   3 -31  -1    1.64    0.30
   3 -31  -1    2.00    0.34
   3 -31  -1    1.22    0.30
   2 -31  -1   -0.12    0.26
   2 -31  -1    0.12    0.25
   2 -31  -1   -0.16    0.28
   1 -31  -1    1.29    0.33
   1 -31  -1    1.47    0.30
   1 -31  -1    1.22    0.30
  -1  31   1    0.93    0.27
   0 -31  -1    1.11    0.28
   0 -31  -1    1.14    0.31
   0  31   1    1.44    0.28
  -1 -31  -1    0.70    0.30
   1  31   1    0.34    0.26
  -2 -31  -1   -0.23    0.27
   2  31   1   -0.07    0.25
  -3 -31  -1    0.21    0.29
   3  31   1    0.63    0.28
   3  31   1    0.10    0.26
   4  31   1    0.08    0.27
   4  31   1    0.07    0.25
   5  31   1    0.06    0.25
   5  31   1   -0.39    0.24
   6  31   1    0.54    0.31
   6  31   1    0.06    0.27
   7  31   1    0.32    0.29
   7  31   1    0.59    0.34
   7  31   1    0.05    0.26
   8  31   1    0.83    0.38
   8  31   1    0.97    0.30
   9  31   1   -0.12    0.25
  10  31   1   -0.23    0.25
  10 -32  -1   -0.02    0.26
   9 -32  -1   -0.16    0.27
   8 -32  -1    0.45    0.28
   8 -32  -1    0.11    0.27
   7 -32  -1    0.53    0.25
   7 -32  -1    0.22    0.28
   7 -32  -1    0.67    0.28
   6 -32  -1    1.40    0.31
   6 -32  -1    0.66    0.27
   6 -32  -1    1.00    0.29
   5 -32  -1    2.92    0.36
   5 -32  -1    2.71    0.35
   4 -32  -1    0.11    0.30
   4 -32  -1    0.49    0.28
   3 -32  -1    4.90    0.43
   3 -32  -1    5.15    0.45
   3 -32  -1    4.00    0.39
   2 -32  -1    4.57    0.44
   2 -32  -1    3.95    0.39
   2 -32  -1    3.66    0.37
   1 -32  -1    4.64    0.42
   1 -32  -1    5.43    0.47
   1 -32  -1    4.48    0.41
  -1  32   1    5.17    0.43
   0 -32  -1    7.31    0.51
   0 -32  -1    6.77    0.51
   0  32   1    6.85    0.50
  -1 -32  -1    5.31    0.46
  -1 -32  -1    6.79    0.50
   1  32   1    5.42    0.45
  -2 -32  -1    6.71    0.50
  -2 -32  -1    8.07    0.58
   2  32   1    7.03    0.51
  -3 -32  -1    8.40    0.55
  -3 -32  -1    7.65    0.54
   3  32   1    7.47    0.50
   3  32   1    6.03    0.47
   4  32   1    6.91    0.52
   4  32   1    5.91    0.47
   5  32   1    5.47    0.46
   5  32   1    5.77    0.50
   6  32   1    4.79    0.45
   6  32   1    6.23    0.56
   7  32   1    5.83    0.47
   8  32   1    2.60    0.37
   9  32   1    2.88    0.35
   9 -33  -1    1.23    0.32
   8 -33  -1    2.01    0.33
   7 -33  -1    2.39    0.36
   7 -33  -1    2.87    0.32
   7 -33  -1    2.47    0.34
   6 -33  -1    1.17    0.31
   6 -33  -1    0.95    0.31
   5 -33  -1    2.88    0.36
   5 -33  -1    2.52    0.36
   4 -33  -1    2.04    0.35
   4 -33  -1    1.75    0.34
   3 -33  -1    1.11    0.31
   3 -33  -1    1.53    0.34
   3 -33  -1    1.18    0.32
   2 -33  -1    1.89    0.34
   2 -33  -1    2.04    0.34
   2 -33  -1    1.66    0.36
   1 -33  -1    1.47    0.37
   1 -33  -1    1.61    0.34
   1 -33  -1    1.48    0.31
  -1  33   1    1.90    0.33
   0 -33  -1    0.82    0.36
   0 -33  -1    0.48    0.31
   0  33   1    0.64    0.28
  -1 -33  -1    0.75    0.33
  -1 -33  -1    1.00    0.37
   1  33   1    0.46    0.28
  -2 -33  -1    1.58    0.35
  -2 -33  -1    0.68    0.34
   2  33   1    1.18    0.32
  -3 -33  -1    0.11    0.31
  -3 -33  -1   -0.24    0.34
   3  33   1   -0.30    0.27
   3  33   1    0.11    0.26
   4  33   1    0.49    0.27
   4  33   1    0.05    0.28
   5  33   1    0.76    0.32
   5  33   1    0.27    0.30
   6  33   1    0.03    0.31
   6  33   1    0.11    0.31
   7  33   1   -0.14    0.29
   8  33   1   -0.37    0.26
   9 -34  -1    0.79    0.30
   8 -34  -1    0.33    0.28
   7 -34  -1   -0.68    0.26
   7 -34  -1   -0.20    0.28
   6 -34  -1    0.66    0.31
   6 -34  -1    0.84    0.31
   5 -34  -1   -0.18    0.29
   5 -34  -1   -0.52    0.27
   4 -34  -1   -0.18    0.31
   4 -34  -1   -0.06    0.26
   3 -34  -1   -0.47    0.29
   3 -34  -1   -0.44    0.25
   2 -34  -1    0.70    0.30
   2 -34  -1    0.59    0.33
   2 -34  -1    0.63    0.32
   1 -34  -1    1.64    0.34
   1 -34  -1    1.70    0.35
   1 -34  -1    1.92    0.39
  -1  34   1    2.04    0.34
   0 -34  -1    1.99    0.37
   0 -34  -1    2.74    0.42
   0  34   1    2.38    0.35
  -1 -34  -1    1.73    0.38
  -1 -34  -1    2.63    0.43
   1  34   1    2.25    0.34
  -2 -34  -1    2.94    0.41
  -2 -34  -1    2.58    0.43
   2  34   1    3.04    0.40
   2  34   1    2.74    0.39
  -3 -34  -1    5.78    0.52
  -3 -34  -1    4.10    0.45
   3  34   1    3.55    0.43
   3  34   1    3.68    0.42
   4  34   1    1.72    0.36
   4  34   1    1.77    0.36
   5  34   1    5.49    0.48
   5  34   1    5.43    0.53
   6  34   1    2.15    0.38
   7  34   1    2.12    0.38
   8  34   1    3.00    0.39
   8 -35  -1    1.16    0.32
   6 -35  -1    0.48    0.30
   6 -35  -1    0.83    0.34
   5 -35  -1    1.74    0.35
   5 -35  -1    1.44    0.35
   4 -35  -1    1.90    0.37
   4 -35  -1    2.33    0.38
   3 -35  -1    2.17    0.40
   3 -35  -1    2.20    0.37
   2 -35  -1    1.53    0.37
   2 -35  -1    1.70    0.35
   2 -35  -1    1.70    0.38
   1 -35  -1    1.17    0.35
   1 -35  -1    1.78    0.35
   1 -35  -1    1.66    0.38
  -1  35   1    1.32    0.33
   0 -35  -1    0.50    0.33
   0 -35  -1    1.14    0.38
   0  35   1    1.06    0.33
  -1 -35  -1    1.64    0.37
  -1 -35  -1    1.99    0.42
   1  35   1    2.71    0.38
  -2 -35  -1    1.70    0.42
  -2 -35  -1    0.79    0.35
   2  35   1    0.35    0.30
   2  35   1    1.08    0.33
  -3 -35  -1    0.65    0.33
  -3 -35  -1    1.37    0.40
   3  35   1    1.16    0.34
   3  35   1    1.01    0.34
   4  35   1    0.52    0.31
   4  35   1    0.10    0.33
   5  35   1   -0.18    0.32
   6  35   1   -0.02    0.30
   7  35   1    0.49    0.32
   8  35   1    0.06    0.30
   6 -36  -1    0.07    0.30
   5 -36  -1    0.21    0.31
   5 -36  -1    0.36    0.32
   4 -36  -1    0.38    0.34
   4 -36  -1    0.44    0.30
   3 -36  -1    0.31    0.29
   3 -36  -1    0.67    0.35
   2 -36  -1    0.36    0.34
   2 -36  -1    0.17    0.31
   1 -36  -1    0.32    0.34
   1 -36  -1   -0.08    0.31
  -1  36   1   -0.05    0.28
   0 -36  -1    0.48    0.33
   0 -36  -1   -0.32    0.33
   0  36   1    0.11    0.29
  -1 -36  -1    1.00    0.39
  -1 -36  -1    1.03    0.37
   1  36   1    0.88    0.33
  -2 -36  -1   -0.07    0.33
  -2 -36  -1    0.58    0.37
   2  36   1   -0.15    0.30
   2  36   1    0.14    0.26
  -3 -36  -1    0.46    0.39
  -3 -36  -1    0.89    0.37
   3  36   1    0.21    0.31
   4  36   1   -0.14    0.33
   5  36   1    0.89    0.35
   6  36   1    1.04    0.37
   7  36   1    0.63    0.33
   6 -37  -1    0.52    0.31
   5 -37  -1    0.56    0.33
   4 -37  -1    1.05    0.37
   3 -37  -1    0.71    0.34
   3 -37  -1    1.51    0.38
   2 -37  -1    0.84    0.33
   2 -37  -1    0.85    0.37
   1 -37  -1    1.33    0.40
  -1  37   1    1.44    0.35
   0 -37  -1    0.93    0.36
   0 -37  -1    1.43    0.40
   0  37   1    0.85    0.33
  -1 -37  -1    0.71    0.39
  -1 -37  -1    0.17    0.35
   1  37   1    1.15    0.34
  -2 -37  -1    1.25    0.38
  -2 -37  -1    1.79    0.42
   2  37   1    0.83    0.35
  -3 -37  -1    1.94    0.39
  -3 -37  -1    1.60    0.42
   3  37   1    1.44    0.36
   4  37   1    0.24    0.34
   5  37   1    0.71    0.36
   6  37   1    1.26    0.38
   5 -38  -1    1.41    0.35
   4 -38  -1    1.85    0.39
   3 -38  -1    1.43    0.39
   2 -38  -1    2.57    0.40
   2 -38  -1    2.46    0.44
   1 -38  -1    0.23    0.38
   0 -38  -1    1.37    0.42
   0  38   1    1.36    0.36
  -1 -38  -1    0.20    0.38
   1  38   1    0.29    0.33
  -2 -38  -1    0.25    0.38
   2  38   1    0.27    0.32
  -3 -38  -1    0.99    0.42
   3  38   1    0.48    0.34
   4  38   1   -0.08    0.33
   3 -39  -1    0.01    0.36
   2 -39  -1    0.54    0.38
   1 -39  -1    0.58    0.40
   0 -39  -1    0.45    0.38
   0  39   1    1.12    0.36
  -1 -39  -1    0.96    0.42
   1  39   1    0.84    0.35
  -2 -39  -1    0.28    0.41
   2  39   1   -0.05    0.33
  -3 -39  -1    0.81    0.41
   3  39   1    0.68    0.38
  -2 -38   2    0.88    0.39
   1  38  -2    1.53    0.38
  -1 -38   2    2.33    0.44
  -1 -38   2    2.11    0.45
   0  38  -2    0.57    0.34
   0 -38   2    0.75    0.40
   0 -38   2    0.94    0.38
  -1  38  -2    0.77    0.34
   1 -38   2    0.92    0.41
   1 -38   2    0.23    0.36
   2 -38   2    0.44    0.40
   4  37  -2   -0.41    0.33
   3  37  -2    0.27    0.36
  -3 -37   2   -0.11    0.35
  -3 -37   2   -0.30    0.39
   2  37  -2    0.09    0.33
  -2 -37   2    0.01    0.40
  -2 -37   2   -0.23    0.34
   1  37  -2    0.49    0.34
  -1 -37   2    0.62    0.41
  -1 -37   2    0.41    0.36
   0  37  -2    0.66    0.33
   0 -37   2   -0.11    0.38
   0 -37   2   -0.01    0.35
  -1  37  -2    0.00    0.31
   1 -37   2   -0.07    0.36
   1 -37   2   -0.57    0.32
   2 -37   2   -0.08    0.35
   2 -37   2    0.31    0.38
   3 -37   2    0.60    0.39
   4 -37   2    0.10    0.35
   5  36  -2    4.00    0.46
   4  36  -2    2.23    0.42
   3  36  -2    4.02    0.46
  -3 -36   2    4.74    0.52
  -3 -36   2    4.44    0.49
   2  36  -2    3.52    0.45
  -2 -36   2    3.47    0.46
  -2 -36   2    3.54    0.49
   1  36  -2    3.08    0.43
  -1 -36   2    3.04    0.44
  -1 -36   2    3.49    0.48
   0  36  -2    4.58    0.47
   0 -36   2    3.79    0.46
   0 -36   2    4.87    0.52
  -1  36  -2    2.87    0.40
   1 -36   2    2.36    0.40
   1 -36   2    1.83    0.42
   2 -36   2    2.94    0.44
   2 -36   2    2.54    0.38
   2 -36   2    2.34    0.41
   3 -36   2    1.64    0.37
   3 -36   2    1.83    0.41
   4 -36   2    2.57    0.42
   5 -36   2    1.96    0.37
   6 -36   2    0.35    0.32
   6  35  -2    0.21    0.33
   5  35  -2    0.48    0.35
   4  35  -2    0.60    0.34
   3  35  -2   -0.12    0.31
  -3 -35   2    0.16    0.40
  -3 -35   2   -0.55    0.32
   2  35  -2    0.23    0.31
  -2 -35   2   -0.14    0.33
  -2 -35   2    0.37    0.38
   1  35  -2    0.27    0.31
  -1 -35   2    0.38    0.34
  -1 -35   2    0.99    0.40
   0  35  -2    0.58    0.32
   0 -35   2    0.05    0.33
   0 -35   2    0.69    0.40
  -1  35  -2   -0.08    0.29
   1 -35   2    0.33    0.33
   1 -35   2   -0.03    0.36
   2 -35   2    0.19    0.31
   2 -35   2    0.35    0.33
   2 -35   2    0.05    0.35
   3 -35   2    0.30    0.36
   3 -35   2   -0.51    0.32
   3 -35   2   -0.54    0.29
   4 -35   2   -0.06    0.34
   4 -35   2    0.16    0.31
   5 -35   2   -0.02    0.33
   5 -35   2    0.35    0.32
   6 -35   2    0.10    0.31
   7  34  -2    0.85    0.33
   6  34  -2    1.29    0.36
   5  34  -2    1.82    0.38
   4  34  -2    3.97    0.46
   3  34  -2    2.30    0.39
  -3 -34   2    2.43    0.41
  -3 -34   2    3.20    0.46
   2  34  -2    3.87    0.44
   2  34  -2    4.59    0.46
  -2 -34   2    3.58    0.43
  -2 -34   2    5.34    0.52
   1  34  -2    3.24    0.42
  -1 -34   2    3.24    0.47
  -1 -34   2    2.46    0.40
   0  34  -2    3.70    0.43
   0 -34   2    3.50    0.42
   0 -34   2    4.66    0.49
  -1  34  -2    5.62    0.48
   1 -34   2    6.36    0.54
   1 -34   2    5.27    0.48
   2 -34   2    6.72    0.53
   2 -34   2    4.79    0.47
   2 -34   2    5.97    0.48
   3 -34   2    7.12    0.51
   3 -34   2    6.20    0.50
   3 -34   2    6.74    0.52
   4 -34   2    1.81    0.36
   4 -34   2    2.22    0.39
   4 -34   2    1.52    0.35
   5 -34   2    3.53    0.41
   5 -34   2    4.01    0.43
   6 -34   2    2.95    0.40
   6 -34   2    3.22    0.38
   7 -34   2    0.86    0.30
   8  33  -2    0.39    0.28
   7  33  -2   -0.18    0.28
   6  33  -2    0.49    0.33
   5  33  -2    0.34    0.32
   4  33  -2    0.07    0.30
   4  33  -2    0.71    0.32
   3  33  -2    0.35    0.31
   3  33  -2    0.73    0.31
  -3 -33   2    0.57    0.34
   2  33  -2    2.23    0.37
   2  33  -2    2.01    0.36
  -2 -33   2    1.48    0.36
   1  33  -2    1.12    0.32
  -1 -33   2    1.16    0.36
   0  33  -2    0.83    0.31
   0 -33   2    0.49    0.33
  -1  33  -2    0.70    0.31
   1 -33   2    0.38    0.31
   1 -33   2    1.46    0.38
   2 -33   2    0.65    0.37
   2 -33   2    0.07    0.28
   2 -33   2    0.54    0.32
   3 -33   2   -0.06    0.33
   3 -33   2    0.18    0.27
   3 -33   2   -0.34    0.29
   4 -33   2   -0.11    0.28
   4 -33   2    0.31    0.31
   4 -33   2   -0.10    0.32
   5 -33   2    0.00    0.30
   5 -33   2   -0.15    0.29
   6 -33   2   -0.22    0.28
   6 -33   2   -0.08    0.28
   7 -33   2    0.01    0.29
   7 -33   2   -0.13    0.26
   8 -33   2   -0.07    0.28
   8  32  -2    0.11    0.28
   7  32  -2    0.25    0.29
   6  32  -2    0.28    0.31
   5  32  -2   -0.06    0.26
   5  32  -2    0.27    0.31
   4  32  -2    1.34    0.33
   4  32  -2    1.72    0.35
   3  32  -2    3.12    0.39
   3  32  -2    2.50    0.38
  -3 -32   2    2.59    0.39
   2  32  -2    1.95    0.36
  -2 -32   2    1.66    0.36
   1  32  -2    3.96    0.42
  -1 -32   2    3.27    0.40
   0  32  -2    3.51    0.39
   0 -32   2    3.03    0.40
  -1  32  -2    6.58    0.49
   1 -32   2    5.32    0.43
   1 -32   2    4.62    0.45
   2 -32   2    5.85    0.49
   2 -32   2    6.11    0.46
   2 -32   2    5.40    0.46
   3 -32   2    8.26    0.53
   3 -32   2    8.26    0.52
   3 -32   2    8.82    0.55
   4 -32   2    6.49    0.46
   4 -32   2    7.22    0.51
   4 -32   2    7.47    0.50
   5 -32   2    3.43    0.39
   5 -32   2    3.91    0.39
   5 -32   2    4.67    0.43
   6 -32   2    6.39    0.47
   6 -32   2    7.25    0.49
   7 -32   2    5.60    0.45
   7 -32   2    5.50    0.41
   7 -32   2    4.79    0.41
   8 -32   2    3.56    0.38
   9 -32   2    1.91    0.34
   8  31  -2   -0.14    0.28
   7  31  -2   -0.13    0.28
   6  31  -2   -0.29    0.29
   6  31  -2    0.98    0.33
   5  31  -2   -0.35    0.28
   5  31  -2   -0.03    0.27
   4  31  -2    1.45    0.34
   4  31  -2    1.86    0.36
   3  31  -2    1.68    0.34
   3  31  -2    1.23    0.31
  -3 -31   2    1.83    0.36
   2  31  -2    0.68    0.29
  -2 -31   2    0.26    0.28
   1  31  -2    1.13    0.29
  -1 -31   2    1.01    0.32
   0  31  -2    0.84    0.29
   0 -31   2    1.06    0.30
  -1  31  -2    1.80    0.31
   1 -31   2    1.67    0.33
   1 -31   2    1.07    0.30
   2 -31   2    1.38    0.33
   2 -31   2    2.03    0.33
   3 -31   2    1.12    0.31
   3 -31   2    0.87    0.33
   3 -31   2    0.84    0.32
   4 -31   2    0.53    0.33
   4 -31   2    0.52    0.30
   4 -31   2    0.29    0.28
   5 -31   2    0.63    0.27
   5 -31   2    0.60    0.31
   5 -31   2    0.78    0.30
[truncated: 5,031,735 more chars]
