# Supplementary material for: Organic Room‐Temperature near‐IR Phosphorescence Harvested by Intramolecular Through‐Space Sensitization in Composite Molecules
Source: Angew Chem Int Ed Engl. 2025 Mar 23;64(21):e202503327. doi: 10.1002/anie.202503327 (PMC12176076; doi:10.1002/anie.202503327)
Supplement: Supplementary file 2 — Supporting Information [file ANIE-64-e202503327-s001.zip › 5.cif]

 
data_5
 
_audit_creation_method            'SHELXL-2018/3'
_shelx_SHELXL_version_number      '2018/3'
_chemical_name_systematic         ?
_chemical_name_common             ?
_chemical_melting_point           ?
_chemical_formula_moiety          
'C82 H58 N4 P2 Pt2, 2(C F3 O3 S), 2(C2 H3 N) [+ solvent]'
_chemical_formula_sum
 'C88 H64 F6 N6 O6 P2 Pt2 S2' 
_chemical_formula_weight          1931.69

loop_
 _atom_type_symbol
 _atom_type_description
 _atom_type_scat_dispersion_real
 _atom_type_scat_dispersion_imag
 _atom_type_scat_source
 'C'  'C'   0.0181   0.0091
 'International Tables Vol C Tables 4.2.6.8 and 6.1.1.4'
 'H'  'H'   0.0000   0.0000
 'International Tables Vol C Tables 4.2.6.8 and 6.1.1.4'
 'F'  'F'   0.0727   0.0534
 'International Tables Vol C Tables 4.2.6.8 and 6.1.1.4'
 'N'  'N'   0.0311   0.0180
 'International Tables Vol C Tables 4.2.6.8 and 6.1.1.4'
 'O'  'O'   0.0492   0.0322
 'International Tables Vol C Tables 4.2.6.8 and 6.1.1.4'
 'P'  'P'   0.2955   0.4335
 'International Tables Vol C Tables 4.2.6.8 and 6.1.1.4'
 'Pt'  'Pt'  -4.5932   6.9264
 'International Tables Vol C Tables 4.2.6.8 and 6.1.1.4'
 'S'  'S'   0.3331   0.5567
 'International Tables Vol C Tables 4.2.6.8 and 6.1.1.4'
 
_space_group_crystal_system       triclinic
_space_group_IT_number            2
_space_group_name_H-M_alt         'P -1'
_space_group_name_Hall            '-P 1'
 
_shelx_space_group_comment
;
The symmetry employed for this shelxl refinement is uniquely defined
by the following loop, which should always be used as a source of
symmetry information in preference to the above space-group names.
They are only intended as comments.
;
 
loop_
 _space_group_symop_operation_xyz
 'x, y, z'
 '-x, -y, -z'
 
_cell_length_a                    12.0616(2)
_cell_length_b                    16.8507(2)
_cell_length_c                    20.3552(2)
_cell_angle_alpha                 82.9020(10)
_cell_angle_beta                  75.9700(10)
_cell_angle_gamma                 78.6030(10)
_cell_volume                      3922.09(9)
_cell_formula_units_Z             2
_cell_measurement_temperature     150(2)
_cell_measurement_reflns_used   42180
_cell_measurement_theta_min     2.2830
_cell_measurement_theta_max     79.0100
 
_exptl_crystal_description        block
_exptl_crystal_colour             'clear red'
_exptl_crystal_density_meas       ?
_exptl_crystal_density_method     ?
_exptl_crystal_density_diffrn     1.636          
_exptl_crystal_F_000              1908
_exptl_transmission_factor_min    ?
_exptl_transmission_factor_max    ?
_exptl_crystal_size_max           0.340
_exptl_crystal_size_mid           0.090
_exptl_crystal_size_min           0.060
_exptl_absorpt_coefficient_mu     8.072
_shelx_estimated_absorpt_T_min    0.170
_shelx_estimated_absorpt_T_max    0.643
_exptl_absorpt_correction_type    numerical
_exptl_absorpt_correction_T_min   0.553
_exptl_absorpt_correction_T_max   1.000
_exptl_absorpt_process_details
;
CrysAlisPro 1.171.43.124a (Rigaku Oxford Diffraction, 2024)
Numerical absorption correction based on gaussian integration over
a multifaceted crystal model
Empirical absorption correction using spherical harmonics,
implemented in SCALE3 ABSPACK scaling algorithm.
;
_oxdiff_exptl_absorpt_empirical_full_min           0.725
_oxdiff_exptl_absorpt_empirical_full_max           1.767
_oxdiff_exptl_absorpt_empirical_details
;
Empirical correction (ABSPACK) includes:
- Absorption correction using spherical harmonics
- Frame scaling
;
_publ_section_exptl_refinement
;
Some crystallization solvent could not been resolved unambigiously 
due to loss/disorder. The contribution of the missing solvent to the 
calculated structure factors was taken into account by using a SQUEEZE 
routine of PLATON (Spek, 2003). The missing solvent was not taken into 
account in the unit cell content.
All hydrogen atoms were positioned geometrically and constrained 
to ride on their parent atoms, with C---H = 0.95-0.98 \%A, 
U~iso~ = 1.2-1.5 U~eq~(parent atom).
The highest peak is located 0.70 \%A from atom Pt02 and the deepest hole
is located 0.72 \%A from atom Pt02.
;

_exptl_absorpt_special_details    ?
_diffrn_ambient_temperature       150(2)
_diffrn_source 'micro-focus sealed X-ray tube'
_diffrn_source_type 'PhotonJet (Cu) X-ray Source'
_diffrn_radiation_probe x-ray
_diffrn_radiation_type 'Cu K\a'
_diffrn_radiation_wavelength 1.54184
_diffrn_radiation_monochromator mirror
_diffrn_measurement_device 'four-circle diffractometer'
_diffrn_measurement_device_type 'XtaLAB Synergy, Single source at home/near, HyPix'
_diffrn_detector 'Hybrid Pixel Array Detector'
_diffrn_detector_type HyPix
_diffrn_detector_area_resol_mean 10.0000
_diffrn_reflns_number             66087
_diffrn_reflns_av_unetI/netI      0.0417
_diffrn_reflns_av_R_equivalents   0.0449
_diffrn_reflns_limit_h_min        -15
_diffrn_reflns_limit_h_max        15
_diffrn_reflns_limit_k_min        -20
_diffrn_reflns_limit_k_max        21
_diffrn_reflns_limit_l_min        -25
_diffrn_reflns_limit_l_max        25
_diffrn_reflns_theta_min          2.244
_diffrn_reflns_theta_max          80.013
_diffrn_reflns_theta_full         67.684
_diffrn_measured_fraction_theta_max   0.973
_diffrn_measured_fraction_theta_full  1.000
_diffrn_reflns_Laue_measured_fraction_max    0.973
_diffrn_reflns_Laue_measured_fraction_full   1.000
_diffrn_reflns_point_group_measured_fraction_max   0.973
_diffrn_reflns_point_group_measured_fraction_full  1.000
_reflns_number_total              16672
_reflns_number_gt                 14962
_reflns_threshold_expression      'I > 2\s(I)'
_reflns_Friedel_coverage          0.000
_reflns_Friedel_fraction_max      .
_reflns_Friedel_fraction_full     .
 
_reflns_special_details
;
 Reflections were merged by SHELXL according to the crystal
 class for the calculation of statistics and refinement.
 
 Structure factors included contributions from the .fab file.
 
 _reflns_Friedel_fraction is defined as the number of unique
 Friedel pairs measured divided by the number that would be
 possible theoretically, ignoring centric projections and
 systematic absences.
;

_computing_data_collection     'CrysAlisPro 1.171.43.124a (Rigaku OD, 2024)'
_computing_cell_refinement     'CrysAlisPro 1.171.43.124a (Rigaku OD, 2024)'
_computing_data_reduction      'CrysAlisPro 1.171.43.124a (Rigaku OD, 2024)'
_computing_structure_solution     'SHELXT-2018 (Sheldrick, 2018)'
_computing_structure_refinement   'SHELXL-2018/3 (Sheldrick, 2018)'
_computing_molecular_graphics     'Diamond v.5.00 (Brandenburg, 2023)'
_computing_publication_material   'SHELXL-2018 (Sheldrick, 2018)'

_refine_special_details           ?
_refine_ls_structure_factor_coef  Fsqd
_refine_ls_matrix_type            full
_refine_ls_weighting_scheme       calc
_refine_ls_weighting_details
'w=1/[\s^2^(Fo^2^)+(0.0507P)^2^+6.9467P] where P=(Fo^2^+2Fc^2^)/3'
_atom_sites_solution_primary      ?
_atom_sites_solution_secondary    ?
_atom_sites_solution_hydrogens    geom
_refine_ls_hydrogen_treatment     constr
_refine_ls_extinction_method      none
_refine_ls_extinction_coef        .
_refine_ls_number_reflns          16672
_refine_ls_number_parameters      1011
_refine_ls_number_restraints      12
_refine_ls_R_factor_all           0.0437
_refine_ls_R_factor_gt            0.0397
_refine_ls_wR_factor_ref          0.1082
_refine_ls_wR_factor_gt           0.1047
_refine_ls_goodness_of_fit_ref    1.069
_refine_ls_restrained_S_all       1.072
_refine_ls_shift/su_max           0.003
_refine_ls_shift/su_mean          0.000
 
loop_
 _atom_site_label
 _atom_site_type_symbol
 _atom_site_fract_x
 _atom_site_fract_y
 _atom_site_fract_z
 _atom_site_U_iso_or_equiv
 _atom_site_adp_type
 _atom_site_occupancy
 _atom_site_site_symmetry_order  
 _atom_site_calc_flag
 _atom_site_refinement_flags_posn
 _atom_site_refinement_flags_adp
 _atom_site_refinement_flags_occupancy
 _atom_site_disorder_assembly
 _atom_site_disorder_group
C1 C 0.9469(3) 0.4838(2) 0.81699(18) 0.0326(7) Uani 1 1 d . . . . .
C2 C 0.9047(4) 0.4490(2) 0.77132(19) 0.0385(8) Uani 1 1 d . . . . .
H2 H 0.920525 0.468345 0.724721 0.046 Uiso 1 1 calc R U . . .
C3 C 0.8405(4) 0.3873(3) 0.7920(2) 0.0417(9) Uani 1 1 d . . . . .
H3 H 0.812504 0.365023 0.759798 0.050 Uiso 1 1 calc R U . . .
C4 C 0.8169(4) 0.3579(3) 0.8595(2) 0.0412(9) Uani 1 1 d . . . . .
H4 H 0.771982 0.316034 0.874362 0.049 Uiso 1 1 calc R U . . .
C5 C 0.8604(4) 0.3909(3) 0.9051(2) 0.0390(8) Uani 1 1 d . . . . .
H5 H 0.845409 0.370151 0.951393 0.047 Uiso 1 1 calc R U . . .
C6 C 0.9249(3) 0.4533(2) 0.88593(18) 0.0305(7) Uani 1 1 d . . . . .
C7 C 0.9669(3) 0.4800(2) 0.94225(17) 0.0293(7) Uani 1 1 d . . . . .
C8 C 0.8989(3) 0.5435(2) 0.98047(17) 0.0295(7) Uani 1 1 d . . . . .
C9 C 0.7935(3) 0.5879(2) 0.9648(2) 0.0365(8) Uani 1 1 d . . . . .
H9 H 0.767288 0.572523 0.928560 0.044 Uiso 1 1 calc R U . . .
C10 C 0.7296(4) 0.6513(3) 0.9999(2) 0.0444(9) Uani 1 1 d . . . . .
H10 H 0.659441 0.679401 0.988617 0.053 Uiso 1 1 calc R U . . .
C11 C 0.7687(4) 0.6755(3) 1.0538(2) 0.0437(9) Uani 1 1 d . . . . .
H11 H 0.725815 0.721040 1.077493 0.052 Uiso 1 1 calc R U . . .
C12 C 0.8667(4) 0.6339(2) 1.07151(19) 0.0366(8) Uani 1 1 d . . . . .
H12 H 0.891217 0.650975 1.107653 0.044 Uiso 1 1 calc R U . . .
C13 C 1.0660(3) 0.4345(2) 0.96228(17) 0.0302(7) Uani 1 1 d . . . . .
C14 C 1.0790(4) 0.5702(2) 0.6950(2) 0.0399(8) Uani 1 1 d . . . . .
C15 C 1.1971(4) 0.5624(3) 0.6654(2) 0.0486(10) Uani 1 1 d . . . . .
H15 H 1.251509 0.555029 0.693447 0.058 Uiso 1 1 calc R U . . .
C16 C 1.2358(5) 0.5654(3) 0.5955(3) 0.0577(13) Uani 1 1 d . . . . .
H16 H 1.316617 0.559676 0.575913 0.069 Uiso 1 1 calc R U . . .
C17 C 1.1581(6) 0.5767(3) 0.5542(2) 0.0569(13) Uani 1 1 d . . . . .
H17 H 1.185509 0.576857 0.506327 0.068 Uiso 1 1 calc R U . . .
C18 C 1.0403(5) 0.5879(3) 0.5823(2) 0.0490(11) Uani 1 1 d . . . . .
H18 H 0.986665 0.597111 0.553617 0.059 Uiso 1 1 calc R U . . .
C19 C 0.9999(4) 0.5856(2) 0.6526(2) 0.0421(9) Uani 1 1 d . . . . .
H19 H 0.918873 0.594484 0.671872 0.050 Uiso 1 1 calc R U . . .
C20 C 0.9168(4) 0.6589(2) 0.79383(19) 0.0373(8) Uani 1 1 d . . . . .
C21 C 0.7992(4) 0.6560(3) 0.8053(2) 0.0441(9) Uani 1 1 d . . . . .
H21 H 0.773733 0.605171 0.811591 0.053 Uiso 1 1 calc R U . . .
C22 C 0.7186(5) 0.7282(3) 0.8077(3) 0.0571(12) Uani 1 1 d . . . . .
H22 H 0.638134 0.726306 0.816193 0.069 Uiso 1 1 calc R U . . .
C23 C 0.7553(5) 0.8027(3) 0.7977(3) 0.0588(13) Uani 1 1 d . . . . .
H23 H 0.700172 0.851654 0.800030 0.071 Uiso 1 1 calc R U . . .
C24 C 0.8730(5) 0.8051(3) 0.7843(2) 0.0547(12) Uani 1 1 d . . . . .
H24 H 0.898400 0.856063 0.776835 0.066 Uiso 1 1 calc R U . . .
C25 C 0.9534(4) 0.7344(3) 0.7816(2) 0.0439(9) Uani 1 1 d . . . . .
H25 H 1.033866 0.736792 0.771362 0.053 Uiso 1 1 calc R U . . .
C26 C 1.2335(5) 0.3936(3) 0.7594(2) 0.0515(11) Uani 1 1 d . . . . .
H26 H 1.161031 0.410870 0.746878 0.062 Uiso 1 1 calc R U . . .
C27 C 1.2986(6) 0.3180(3) 0.7415(3) 0.0651(14) Uani 1 1 d . . . . .
H27 H 1.270255 0.284336 0.717509 0.078 Uiso 1 1 calc R U . . .
C28 C 1.4039(6) 0.2929(4) 0.7589(4) 0.0767(18) Uani 1 1 d . . . . .
H28 H 1.448408 0.241277 0.747639 0.092 Uiso 1 1 calc R U . . .
C29 C 1.4445(5) 0.3429(4) 0.7926(3) 0.0724(17) Uani 1 1 d . . . . .
H29 H 1.518725 0.326792 0.803096 0.087 Uiso 1 1 calc R U . . .
C30 C 1.3761(4) 0.4177(3) 0.8115(3) 0.0544(12) Uani 1 1 d . . . . .
C31 C 1.4108(4) 0.4723(4) 0.8508(3) 0.0582(13) Uani 1 1 d . . . . .
C32 C 1.5135(5) 0.4606(5) 0.8721(4) 0.0749(18) Uani 1 1 d . . . . .
H32 H 1.570707 0.413421 0.862628 0.090 Uiso 1 1 calc R U . . .
C33 C 1.5300(5) 0.5213(5) 0.9082(4) 0.081(2) Uani 1 1 d . . . . .
H33 H 1.599997 0.514394 0.923451 0.097 Uiso 1 1 calc R U . . .
C34 C 1.4488(5) 0.5907(4) 0.9226(3) 0.0691(16) Uani 1 1 d . . . . .
H34 H 1.462657 0.631471 0.946374 0.083 Uiso 1 1 calc R U . . .
C35 C 1.3455(5) 0.5988(3) 0.9009(2) 0.0538(12) Uani 1 1 d . . . . .
C36 C 1.2435(5) 0.6628(3) 0.9146(2) 0.0488(11) Uani 1 1 d . . . . .
C37 C 1.2384(6) 0.7287(3) 0.9511(3) 0.0579(14) Uani 1 1 d . . . . .
H37 H 1.306223 0.737398 0.963082 0.069 Uiso 1 1 calc R U . . .
C38 C 1.1367(6) 0.7806(3) 0.9695(3) 0.0626(15) Uani 1 1 d . . . . .
H38 H 1.134198 0.826612 0.992895 0.075 Uiso 1 1 calc R U . . .
C39 C 1.0363(6) 0.7667(3) 0.9543(2) 0.0551(12) Uani 1 1 d . . . . .
H39 H 0.963841 0.800483 0.969946 0.066 Uiso 1 1 calc R U . . .
C40 C 1.0437(5) 0.7019(3) 0.9155(2) 0.0451(10) Uani 1 1 d . . . . .
H40 H 0.975216 0.692784 0.904598 0.054 Uiso 1 1 calc R U . . .
C41 C 1.1450(4) 0.6518(2) 0.89315(19) 0.0366(8) Uani 1 1 d . . . . .
C42 C 0.9364(4) 0.0700(2) 0.6860(2) 0.0394(8) Uani 1 1 d . . . . .
C43 C 0.8719(5) 0.0755(3) 0.7535(3) 0.0596(13) Uani 1 1 d . . . . .
H43 H 0.902819 0.097005 0.784827 0.072 Uiso 1 1 calc R U . . .
C44 C 0.7667(6) 0.0512(4) 0.7756(3) 0.0667(15) Uani 1 1 d . . . . .
H44 H 0.725500 0.055845 0.821436 0.080 Uiso 1 1 calc R U . . .
C45 C 0.7206(5) 0.0197(3) 0.7306(3) 0.0586(12) Uani 1 1 d . . . . .
H45 H 0.646621 0.003798 0.744887 0.070 Uiso 1 1 calc R U . . .
C46 C 0.7837(5) 0.0117(3) 0.6648(3) 0.0525(11) Uani 1 1 d . . . . .
H46 H 0.751941 -0.010794 0.634434 0.063 Uiso 1 1 calc R U . . .
C47 C 0.8913(4) 0.0351(2) 0.6409(2) 0.0378(8) Uani 1 1 d . . . . .
C48 C 0.9508(4) 0.0185(2) 0.5686(2) 0.0370(8) Uani 1 1 d . . . . .
C49 C 1.0155(4) -0.0590(2) 0.5545(2) 0.0365(8) Uani 1 1 d . . . . .
C50 C 1.0286(4) -0.1233(2) 0.6069(2) 0.0412(9) Uani 1 1 d . . . . .
H50 H 0.989290 -0.114328 0.652550 0.049 Uiso 1 1 calc R U . . .
C51 C 1.0963(4) -0.1970(3) 0.5927(2) 0.0456(10) Uani 1 1 d . . . . .
H51 H 1.102088 -0.239002 0.628034 0.055 Uiso 1 1 calc R U . . .
C52 C 1.1577(4) -0.2106(3) 0.5256(2) 0.0466(10) Uani 1 1 d . . . . .
H52 H 1.208845 -0.260612 0.516466 0.056 Uiso 1 1 calc R U . . .
C53 C 1.1443(4) -0.1528(2) 0.4738(2) 0.0413(9) Uani 1 1 d . . . . .
H53 H 1.185784 -0.163366 0.428812 0.050 Uiso 1 1 calc R U . . .
C54 C 0.9307(4) 0.0767(2) 0.5145(2) 0.0374(8) Uani 1 1 d . . . . .
C55 C 1.1156(5) 0.1281(3) 0.7363(2) 0.0476(10) Uani 1 1 d . . . . .
C56 C 1.2232(5) 0.0925(3) 0.7471(3) 0.0552(12) Uani 1 1 d . . . . .
H56 H 1.273744 0.056683 0.715807 0.066 Uiso 1 1 calc R U . . .
C57 C 1.2584(6) 0.1087(3) 0.8039(3) 0.0697(17) Uani 1 1 d . . . . .
H57 H 1.333595 0.085151 0.810610 0.084 Uiso 1 1 calc R U . . .
C58 C 1.1828(7) 0.1596(3) 0.8507(3) 0.0707(17) Uani 1 1 d . . . . .
H58 H 1.204659 0.168185 0.890703 0.085 Uiso 1 1 calc R U . . .
C59 C 1.0781(6) 0.1968(3) 0.8390(3) 0.0652(15) Uani 1 1 d . . . . .
H59 H 1.027593 0.232524 0.870419 0.078 Uiso 1 1 calc R U . . .
C60 C 1.0441(5) 0.1830(3) 0.7813(3) 0.0558(12) Uani 1 1 d . . . . .
H60 H 0.972017 0.211070 0.772556 0.067 Uiso 1 1 calc R U . . .
C61 C 1.0247(5) 0.2191(3) 0.6328(2) 0.0492(11) Uani 1 1 d . . . . .
C62 C 1.1139(6) 0.2653(3) 0.6094(3) 0.0631(14) Uani 1 1 d . . . . .
H62 H 1.193027 0.240762 0.604903 0.076 Uiso 1 1 calc R U . . .
C63 C 1.0822(8) 0.3493(4) 0.5929(3) 0.075(2) Uani 1 1 d . . . . .
H63 H 1.140938 0.381855 0.578276 0.090 Uiso 1 1 calc R U . . .
C64 C 0.9685(7) 0.3845(3) 0.5976(3) 0.0717(19) Uani 1 1 d . . . . .
H64 H 0.948963 0.440852 0.584988 0.086 Uiso 1 1 calc R U . . .
C65 C 0.8829(6) 0.3386(3) 0.6205(3) 0.0625(15) Uani 1 1 d . . . . .
H65 H 0.803866 0.363255 0.624202 0.075 Uiso 1 1 calc R U . . .
C66 C 0.9115(5) 0.2553(3) 0.6384(2) 0.0510(11) Uani 1 1 d . . . . .
H66 H 0.851657 0.223781 0.654441 0.061 Uiso 1 1 calc R U . . .
C67 C 1.1686(5) 0.1764(3) 0.4760(3) 0.0567(12) Uani 1 1 d . . . . .
H67 H 1.097909 0.196554 0.506115 0.068 Uiso 1 1 calc R U . . .
C68 C 1.2029(7) 0.2212(4) 0.4142(3) 0.0708(17) Uani 1 1 d . . . . .
H68 H 1.155354 0.270416 0.402536 0.085 Uiso 1 1 calc R U . . .
C69 C 1.3051(7) 0.1937(4) 0.3708(3) 0.0751(19) Uani 1 1 d . . . . .
H69 H 1.332693 0.225456 0.330421 0.090 Uiso 1 1 calc R U . . .
C70 C 1.3670(6) 0.1194(5) 0.3865(3) 0.0701(18) Uani 1 1 d . . . . .
H70 H 1.436165 0.098081 0.355576 0.084 Uiso 1 1 calc R U . . .
C71 C 1.3292(5) 0.0745(4) 0.4478(2) 0.0550(12) Uani 1 1 d . . . . .
C72 C 1.3853(4) -0.0078(4) 0.4661(2) 0.0552(12) Uani 1 1 d . . . . .
C73 C 1.4737(5) -0.0556(4) 0.4240(3) 0.0660(15) Uani 1 1 d . . . . .
H73 H 1.506261 -0.035716 0.379154 0.079 Uiso 1 1 calc R U . . .
C74 C 1.5129(5) -0.1329(5) 0.4490(3) 0.0724(18) Uani 1 1 d . . . . .
H74 H 1.572849 -0.167017 0.420681 0.087 Uiso 1 1 calc R U . . .
C75 C 1.4666(5) -0.1624(4) 0.5152(3) 0.0656(14) Uani 1 1 d . . . . .
H75 H 1.495285 -0.215727 0.531949 0.079 Uiso 1 1 calc R U . . .
C76 C 1.3783(4) -0.1126(3) 0.5559(3) 0.0527(11) Uani 1 1 d . . . . .
C77 C 1.3176(5) -0.1290(3) 0.6274(3) 0.0508(11) Uani 1 1 d . . . . .
C78 C 1.3437(5) -0.2030(3) 0.6630(3) 0.0590(12) Uani 1 1 d . . . . .
H78 H 1.403830 -0.243865 0.642466 0.071 Uiso 1 1 calc R U . . .
C79 C 1.2815(6) -0.2172(3) 0.7291(3) 0.0623(13) Uani 1 1 d . . . . .
H79 H 1.297544 -0.268209 0.753711 0.075 Uiso 1 1 calc R U . . .
C80 C 1.1956(5) -0.1560(3) 0.7588(3) 0.0565(12) Uani 1 1 d . . . . .
H80 H 1.153254 -0.164815 0.804153 0.068 Uiso 1 1 calc R U . . .
C81 C 1.1718(5) -0.0818(3) 0.7219(2) 0.0477(10) Uani 1 1 d . . . . .
H81 H 1.112517 -0.040565 0.742763 0.057 Uiso 1 1 calc R U . . .
C82 C 1.2318(4) -0.0661(3) 0.6558(2) 0.0444(9) Uani 1 1 d . . . . .
C83 C 0.5029(6) 0.1279(4) 0.9388(5) 0.081(2) Uani 1 1 d . . . . .
C84 C 0.5799(7) 0.5637(6) 0.6851(4) 0.088(2) Uani 1 1 d . . . . .
C85 C 0.5666(8) 0.3191(6) 0.5960(4) 0.097(3) Uani 1 1 d D . . . .
C86 C 0.4763(9) 0.3819(6) 0.5664(6) 0.124(4) Uani 1 1 d D . . . .
H86A H 0.405198 0.359482 0.572189 0.185 Uiso 1 1 calc R U . . .
H86B H 0.507632 0.394532 0.517918 0.185 Uiso 1 1 calc R U . . .
H86C H 0.458752 0.431561 0.590173 0.185 Uiso 1 1 calc R U . . .
C87 C 0.5766(7) 0.0837(5) 0.1898(4) 0.089(2) Uani 1 1 d D . . . .
C88 C 0.6470(13) 0.0938(10) 0.1165(5) 0.181(6) Uani 1 1 d D U . . .
H88A H 0.698979 0.042608 0.104576 0.272 Uiso 1 1 calc R U . . .
H88B H 0.693051 0.136724 0.112645 0.272 Uiso 1 1 calc R U . . .
H88C H 0.594082 0.108569 0.085574 0.272 Uiso 1 1 calc R U . . .
N1 N 1.2710(4) 0.4435(2) 0.7943(2) 0.0499(9) Uani 1 1 d . . . . .
N2 N 1.3313(3) 0.5394(3) 0.86691(19) 0.0460(8) Uani 1 1 d . . . . .
N3 N 1.2324(4) 0.1059(3) 0.4941(2) 0.0520(9) Uani 1 1 d . . . . .
N4 N 1.3404(3) -0.0384(3) 0.5294(2) 0.0473(9) Uani 1 1 d . . . . .
N5 N 0.6207(7) 0.2728(5) 0.6200(5) 0.114(3) Uani 1 1 d D . . . .
N6 N 0.5337(6) 0.0641(6) 0.2420(4) 0.124(3) Uani 1 1 d D . . . .
O1 O 0.5480(5) 0.2622(4) 0.9646(5) 0.131(3) Uani 1 1 d . . . . .
O2 O 0.6413(8) 0.2124(4) 0.8571(4) 0.134(3) Uani 1 1 d . . . . .
O3 O 0.6984(5) 0.1465(3) 0.9530(4) 0.109(2) Uani 1 1 d . . . . .
O4 O 0.6432(8) 0.5136(4) 0.5690(4) 0.147(3) Uani 1 1 d . . . . .
O5 O 0.5882(6) 0.6591(4) 0.5798(3) 0.112(2) Uani 1 1 d . . . . .
O6 O 0.7664(5) 0.5826(5) 0.6043(4) 0.135(3) Uani 1 1 d . . . . .
F1 F 0.5481(4) 0.0579(2) 0.9153(3) 0.1113(18) Uani 1 1 d . . . . .
F2 F 0.4563(9) 0.1131(7) 1.0042(5) 0.214(5) Uani 1 1 d . . . . .
F3 F 0.4200(6) 0.1595(3) 0.9103(6) 0.200(5) Uani 1 1 d . . . . .
F4 F 0.6304(6) 0.4918(4) 0.7123(3) 0.143(3) Uani 1 1 d . . . . .
F5 F 0.4705(4) 0.5613(5) 0.6927(4) 0.148(3) Uani 1 1 d . . . . .
F6 F 0.5802(9) 0.6218(5) 0.7224(3) 0.181(4) Uani 1 1 d . . . . .
P1 P 1.02852(9) 0.56792(6) 0.78773(5) 0.03305(19) Uani 1 1 d . . . . .
P2 P 1.07119(11) 0.11107(6) 0.65930(5) 0.0412(2) Uani 1 1 d . . . . .
S1 S 0.60486(14) 0.19384(8) 0.93187(9) 0.0677(4) Uani 1 1 d . . . . .
S2 S 0.65128(14) 0.58183(10) 0.59896(9) 0.0701(4) Uani 1 1 d . . . . .
Pt1 Pt 1.18162(2) 0.55327(2) 0.83563(2) 0.03544(6) Uani 1 1 d . . . . .
Pt2 Pt 1.20926(2) 0.03319(2) 0.58804(2) 0.04097(6) Uani 1 1 d . . . . .
 
loop_
 _atom_site_aniso_label
 _atom_site_aniso_U_11
 _atom_site_aniso_U_22
 _atom_site_aniso_U_33
 _atom_site_aniso_U_23
 _atom_site_aniso_U_13
 _atom_site_aniso_U_12
C1 0.0407(19) 0.0335(17) 0.0257(16) 0.0009(13) -0.0112(14) -0.0085(15)
C2 0.051(2) 0.042(2) 0.0271(17) -0.0021(15) -0.0150(16) -0.0118(17)
C3 0.053(2) 0.045(2) 0.0333(19) -0.0069(16) -0.0181(17) -0.0125(18)
C4 0.046(2) 0.041(2) 0.041(2) -0.0040(16) -0.0142(18) -0.0150(17)
C5 0.050(2) 0.043(2) 0.0290(18) 0.0006(15) -0.0125(16) -0.0166(17)
C6 0.0351(18) 0.0351(17) 0.0242(16) -0.0041(13) -0.0093(13) -0.0090(14)
C7 0.0392(18) 0.0320(16) 0.0200(14) 0.0000(12) -0.0094(13) -0.0121(14)
C8 0.0339(17) 0.0336(17) 0.0224(15) 0.0006(13) -0.0081(13) -0.0086(14)
C9 0.0371(19) 0.044(2) 0.0314(18) -0.0056(15) -0.0135(15) -0.0048(16)
C10 0.037(2) 0.051(2) 0.045(2) -0.0027(18) -0.0143(17) -0.0019(17)
C11 0.045(2) 0.045(2) 0.040(2) -0.0133(17) -0.0084(17) 0.0007(17)
C12 0.043(2) 0.0401(19) 0.0275(17) -0.0075(14) -0.0079(15) -0.0066(16)
C13 0.0352(18) 0.0340(17) 0.0224(15) -0.0027(13) -0.0054(13) -0.0092(14)
C14 0.051(2) 0.0358(19) 0.0316(19) 0.0032(15) -0.0080(17) -0.0089(17)
C15 0.054(3) 0.046(2) 0.038(2) 0.0042(17) -0.0018(19) -0.0034(19)
C16 0.059(3) 0.055(3) 0.045(3) 0.006(2) 0.004(2) -0.002(2)
C17 0.090(4) 0.044(2) 0.030(2) 0.0011(17) -0.005(2) -0.007(2)
C18 0.078(3) 0.041(2) 0.0296(19) 0.0015(16) -0.014(2) -0.014(2)
C19 0.060(3) 0.038(2) 0.0303(19) 0.0029(15) -0.0141(18) -0.0116(18)
C20 0.047(2) 0.0390(19) 0.0275(17) -0.0009(14) -0.0115(15) -0.0091(16)
C21 0.046(2) 0.045(2) 0.042(2) 0.0035(17) -0.0146(18) -0.0089(18)
C22 0.052(3) 0.059(3) 0.056(3) 0.006(2) -0.016(2) 0.000(2)
C23 0.065(3) 0.047(3) 0.057(3) 0.000(2) -0.015(2) 0.007(2)
C24 0.079(4) 0.040(2) 0.044(2) 0.0016(18) -0.015(2) -0.010(2)
C25 0.053(2) 0.044(2) 0.037(2) 0.0006(17) -0.0112(18) -0.0144(19)
C26 0.060(3) 0.044(2) 0.042(2) -0.0017(18) -0.003(2) -0.003(2)
C27 0.081(4) 0.050(3) 0.054(3) -0.006(2) -0.003(3) 0.001(3)
C28 0.078(4) 0.055(3) 0.080(4) -0.005(3) 0.003(3) 0.003(3)
C29 0.049(3) 0.074(4) 0.076(4) 0.012(3) -0.001(3) 0.006(3)
C30 0.042(2) 0.055(3) 0.055(3) 0.007(2) -0.003(2) 0.001(2)
C31 0.036(2) 0.071(3) 0.061(3) 0.019(2) -0.009(2) -0.009(2)
C32 0.048(3) 0.095(5) 0.079(4) 0.018(3) -0.020(3) -0.014(3)
C33 0.045(3) 0.114(5) 0.090(5) 0.024(4) -0.034(3) -0.025(3)
C34 0.059(3) 0.097(4) 0.062(3) 0.018(3) -0.028(3) -0.038(3)
C35 0.057(3) 0.070(3) 0.043(2) 0.015(2) -0.021(2) -0.033(2)
C36 0.063(3) 0.057(3) 0.036(2) 0.0089(18) -0.018(2) -0.033(2)
C37 0.083(4) 0.058(3) 0.048(3) 0.014(2) -0.031(3) -0.043(3)
C38 0.110(5) 0.045(3) 0.047(3) 0.001(2) -0.030(3) -0.033(3)
C39 0.083(4) 0.044(2) 0.041(2) -0.0020(19) -0.015(2) -0.017(2)
C40 0.064(3) 0.043(2) 0.0322(19) 0.0000(16) -0.0106(18) -0.020(2)
C41 0.047(2) 0.0380(19) 0.0293(17) 0.0023(14) -0.0116(16) -0.0175(16)
C42 0.053(2) 0.0353(19) 0.0330(19) -0.0065(15) -0.0096(17) -0.0119(17)
C43 0.081(4) 0.060(3) 0.040(2) -0.018(2) 0.001(2) -0.027(3)
C44 0.077(4) 0.065(3) 0.049(3) -0.010(2) 0.012(3) -0.020(3)
C45 0.054(3) 0.059(3) 0.057(3) 0.003(2) -0.002(2) -0.013(2)
C46 0.052(3) 0.063(3) 0.048(2) -0.001(2) -0.013(2) -0.021(2)
C47 0.047(2) 0.0334(18) 0.0358(19) -0.0014(15) -0.0121(16) -0.0122(16)
C48 0.049(2) 0.0346(18) 0.0341(18) -0.0027(14) -0.0161(16) -0.0152(16)
C49 0.046(2) 0.0343(18) 0.0346(19) -0.0016(14) -0.0134(16) -0.0153(16)
C50 0.054(2) 0.039(2) 0.037(2) 0.0009(16) -0.0177(18) -0.0178(18)
C51 0.059(3) 0.040(2) 0.043(2) 0.0056(17) -0.022(2) -0.0152(19)
C52 0.060(3) 0.035(2) 0.049(2) -0.0049(17) -0.019(2) -0.0093(18)
C53 0.052(2) 0.0362(19) 0.040(2) -0.0041(16) -0.0162(18) -0.0095(17)
C54 0.046(2) 0.0375(19) 0.0368(19) -0.0021(15) -0.0169(17) -0.0173(16)
C55 0.069(3) 0.038(2) 0.046(2) -0.0015(17) -0.024(2) -0.019(2)
C56 0.075(3) 0.041(2) 0.062(3) -0.004(2) -0.032(3) -0.018(2)
C57 0.096(5) 0.050(3) 0.082(4) -0.007(3) -0.056(4) -0.014(3)
C58 0.112(5) 0.054(3) 0.065(3) -0.013(2) -0.051(4) -0.015(3)
C59 0.101(5) 0.050(3) 0.057(3) -0.015(2) -0.035(3) -0.013(3)
C60 0.082(4) 0.044(2) 0.051(3) -0.011(2) -0.029(3) -0.014(2)
C61 0.079(3) 0.041(2) 0.039(2) -0.0019(17) -0.024(2) -0.024(2)
C62 0.090(4) 0.056(3) 0.057(3) 0.007(2) -0.029(3) -0.037(3)
C63 0.133(6) 0.052(3) 0.060(3) 0.009(2) -0.044(4) -0.047(4)
C64 0.142(6) 0.040(2) 0.049(3) 0.002(2) -0.050(4) -0.023(3)
C65 0.107(5) 0.047(3) 0.040(2) -0.008(2) -0.032(3) -0.009(3)
C66 0.083(4) 0.042(2) 0.037(2) -0.0061(17) -0.025(2) -0.015(2)
C67 0.079(4) 0.056(3) 0.046(3) 0.003(2) -0.024(2) -0.029(3)
C68 0.099(5) 0.078(4) 0.049(3) 0.011(3) -0.027(3) -0.046(4)
C69 0.107(5) 0.086(4) 0.049(3) 0.016(3) -0.025(3) -0.061(4)
C70 0.072(4) 0.106(5) 0.045(3) -0.013(3) -0.002(3) -0.056(4)
C71 0.062(3) 0.075(3) 0.040(2) -0.005(2) -0.011(2) -0.040(3)
C72 0.046(2) 0.088(4) 0.040(2) -0.014(2) -0.0047(19) -0.031(2)
C73 0.051(3) 0.101(5) 0.050(3) -0.014(3) -0.008(2) -0.024(3)
C74 0.046(3) 0.115(5) 0.062(3) -0.037(3) -0.003(2) -0.020(3)
C75 0.054(3) 0.079(4) 0.070(4) -0.023(3) -0.019(3) -0.011(3)
C76 0.045(2) 0.066(3) 0.055(3) -0.016(2) -0.014(2) -0.018(2)
C77 0.053(3) 0.055(3) 0.052(3) -0.007(2) -0.017(2) -0.019(2)
C78 0.055(3) 0.057(3) 0.070(3) -0.014(2) -0.017(2) -0.011(2)
C79 0.075(4) 0.052(3) 0.066(3) 0.003(2) -0.023(3) -0.020(3)
C80 0.069(3) 0.054(3) 0.054(3) -0.002(2) -0.015(2) -0.027(2)
C81 0.059(3) 0.048(2) 0.041(2) -0.0027(18) -0.010(2) -0.025(2)
C82 0.052(2) 0.047(2) 0.042(2) -0.0077(17) -0.0137(19) -0.0224(19)
C83 0.050(3) 0.060(3) 0.134(7) -0.016(4) -0.019(4) -0.003(3)
C84 0.085(5) 0.112(6) 0.065(4) -0.010(4) -0.005(4) -0.027(4)
C85 0.096(6) 0.138(8) 0.064(4) -0.029(5) 0.001(4) -0.051(6)
C86 0.128(9) 0.108(7) 0.123(8) 0.027(6) -0.028(7) -0.017(6)
C87 0.077(5) 0.094(5) 0.105(6) 0.007(4) -0.030(4) -0.035(4)
C88 0.195(10) 0.185(9) 0.163(9) 0.039(7) -0.035(7) -0.072(8)
N1 0.051(2) 0.045(2) 0.046(2) -0.0005(16) -0.0038(17) -0.0005(16)
N2 0.0365(18) 0.060(2) 0.0430(19) 0.0113(16) -0.0135(15) -0.0170(16)
N3 0.061(2) 0.060(2) 0.046(2) -0.0037(17) -0.0144(18) -0.032(2)
N4 0.043(2) 0.060(2) 0.044(2) -0.0133(17) -0.0064(16) -0.0213(17)
N5 0.090(5) 0.121(7) 0.118(7) -0.047(5) 0.002(5) 0.002(4)
N6 0.071(4) 0.185(9) 0.113(6) -0.064(6) 0.019(4) -0.034(5)
O1 0.062(3) 0.103(4) 0.247(9) -0.103(5) -0.047(4) 0.012(3)
O2 0.188(8) 0.103(5) 0.121(5) 0.006(4) -0.037(5) -0.054(5)
O3 0.073(3) 0.077(3) 0.192(7) -0.040(4) -0.059(4) 0.007(2)
O4 0.188(8) 0.107(5) 0.134(6) -0.068(4) 0.029(5) -0.040(5)
O5 0.130(5) 0.094(4) 0.101(4) 0.000(3) -0.047(4) 0.025(4)
O6 0.063(3) 0.137(5) 0.195(8) 0.058(5) -0.035(4) -0.031(3)
F1 0.083(3) 0.060(2) 0.191(6) -0.034(3) -0.012(3) -0.019(2)
F2 0.212(9) 0.256(11) 0.165(7) -0.042(7) 0.075(7) -0.144(8)
F3 0.143(5) 0.083(3) 0.441(14) -0.064(5) -0.197(8) 0.014(3)
F4 0.135(5) 0.138(5) 0.117(4) 0.055(4) -0.011(4) 0.004(4)
F5 0.060(3) 0.211(7) 0.143(5) 0.014(5) 0.004(3) -0.005(3)
F6 0.296(11) 0.188(7) 0.082(4) -0.041(4) -0.048(5) -0.071(7)
P1 0.0375(5) 0.0373(5) 0.0266(4) 0.0018(3) -0.0106(4) -0.0103(4)
P2 0.0560(6) 0.0383(5) 0.0362(5) -0.0054(4) -0.0145(4) -0.0182(4)
S1 0.0711(9) 0.0464(6) 0.0954(11) -0.0158(6) -0.0389(8) -0.0019(6)
S2 0.0641(8) 0.0671(8) 0.0763(9) -0.0051(7) -0.0141(7) -0.0072(7)
Pt1 0.03607(9) 0.04113(10) 0.03098(9) 0.00257(6) -0.00975(6) -0.01173(6)
Pt2 0.04908(11) 0.04559(10) 0.03500(10) -0.00381(7) -0.01005(7) -0.02308(8)
 
_geom_special_details
;
 All esds (except the esd in the dihedral angle between two l.s. planes)
 are estimated using the full covariance matrix.  The cell esds are taken
 into account individually in the estimation of esds in distances, angles
 and torsion angles; correlations between esds in cell parameters are only
 used when they are defined by crystal symmetry.  An approximate (isotropic)
 treatment of cell esds is used for estimating esds involving l.s. planes.
;
 
loop_
 _geom_bond_atom_site_label_1
 _geom_bond_atom_site_label_2
 _geom_bond_distance
 _geom_bond_site_symmetry_2
 _geom_bond_publ_flag
C1 C2 1.396(5) . ?
C1 C6 1.414(5) . ?
C1 P1 1.841(4) . ?
C2 C3 1.383(6) . ?
C2 H2 0.9500 . ?
C3 C4 1.383(6) . ?
C3 H3 0.9500 . ?
C4 C5 1.387(6) . ?
C4 H4 0.9500 . ?
C5 C6 1.391(6) . ?
C5 H5 0.9500 . ?
C6 C7 1.508(5) . ?
C7 C8 1.405(5) . ?
C7 C13 1.407(5) . ?
C8 C9 1.428(5) . ?
C8 C13 1.443(5) 2_767 ?
C9 C10 1.359(6) . ?
C9 H9 0.9500 . ?
C10 C11 1.424(6) . ?
C10 H10 0.9500 . ?
C11 C12 1.355(6) . ?
C11 H11 0.9500 . ?
C12 C13 1.419(5) 2_767 ?
C12 H12 0.9500 . ?
C14 C15 1.393(7) . ?
C14 C19 1.402(6) . ?
C14 P1 1.836(4) . ?
C15 C16 1.384(7) . ?
C15 H15 0.9500 . ?
C16 C17 1.377(8) . ?
C16 H16 0.9500 . ?
C17 C18 1.382(8) . ?
C17 H17 0.9500 . ?
C18 C19 1.395(6) . ?
C18 H18 0.9500 . ?
C19 H19 0.9500 . ?
C20 C21 1.390(6) . ?
C20 C25 1.402(6) . ?
C20 P1 1.826(4) . ?
C21 C22 1.397(7) . ?
C21 H21 0.9500 . ?
C22 C23 1.387(8) . ?
C22 H22 0.9500 . ?
C23 C24 1.387(8) . ?
C23 H23 0.9500 . ?
C24 C25 1.377(7) . ?
C24 H24 0.9500 . ?
C25 H25 0.9500 . ?
C26 N1 1.368(7) . ?
C26 C27 1.397(7) . ?
C26 H26 0.9500 . ?
C27 C28 1.374(10) . ?
C27 H27 0.9500 . ?
C28 C29 1.375(11) . ?
C28 H28 0.9500 . ?
C29 C30 1.406(8) . ?
C29 H29 0.9500 . ?
C30 N1 1.372(7) . ?
C30 C31 1.468(9) . ?
C31 N2 1.348(7) . ?
C31 C32 1.379(8) . ?
C32 C33 1.400(11) . ?
C32 H32 0.9500 . ?
C33 C34 1.380(11) . ?
C33 H33 0.9500 . ?
C34 C35 1.396(7) . ?
C34 H34 0.9500 . ?
C35 N2 1.345(7) . ?
C35 C36 1.462(8) . ?
C36 C37 1.395(7) . ?
C36 C41 1.412(6) . ?
C37 C38 1.358(9) . ?
C37 H37 0.9500 . ?
C38 C39 1.389(9) . ?
C38 H38 0.9500 . ?
C39 C40 1.401(6) . ?
C39 H39 0.9500 . ?
C40 C41 1.353(7) . ?
C40 H40 0.9500 . ?
C41 Pt1 2.065(4) . ?
C42 C43 1.409(6) . ?
C42 C47 1.411(6) . ?
C42 P2 1.827(4) . ?
C43 C44 1.366(9) . ?
C43 H43 0.9500 . ?
C44 C45 1.382(9) . ?
C44 H44 0.9500 . ?
C45 C46 1.379(7) . ?
C45 H45 0.9500 . ?
C46 C47 1.387(7) . ?
C46 H46 0.9500 . ?
C47 C48 1.506(6) . ?
C48 C49 1.406(6) . ?
C48 C54 1.414(6) . ?
C49 C50 1.437(6) . ?
C49 C54 1.438(6) 2_756 ?
C50 C51 1.366(7) . ?
C50 H50 0.9500 . ?
C51 C52 1.409(7) . ?
C51 H51 0.9500 . ?
C52 C53 1.363(6) . ?
C52 H52 0.9500 . ?
C53 C54 1.426(6) 2_756 ?
C53 H53 0.9500 . ?
C55 C56 1.374(8) . ?
C55 C60 1.397(7) . ?
C55 P2 1.845(4) . ?
C56 C57 1.399(7) . ?
C56 H56 0.9500 . ?
C57 C58 1.395(10) . ?
C57 H57 0.9500 . ?
C58 C59 1.357(9) . ?
C58 H58 0.9500 . ?
C59 C60 1.393(7) . ?
C59 H59 0.9500 . ?
C60 H60 0.9500 . ?
C61 C66 1.365(8) . ?
C61 C62 1.408(7) . ?
C61 P2 1.848(5) . ?
C62 C63 1.410(8) . ?
C62 H62 0.9500 . ?
C63 C64 1.368(11) . ?
C63 H63 0.9500 . ?
C64 C65 1.370(10) . ?
C64 H64 0.9500 . ?
C65 C66 1.402(7) . ?
C65 H65 0.9500 . ?
C66 H66 0.9500 . ?
C67 N3 1.345(7) . ?
C67 C68 1.399(7) . ?
C67 H67 0.9500 . ?
C68 C69 1.364(11) . ?
C68 H68 0.9500 . ?
C69 C70 1.369(11) . ?
C69 H69 0.9500 . ?
C70 C71 1.403(8) . ?
C70 H70 0.9500 . ?
C71 N3 1.369(7) . ?
C71 C72 1.464(9) . ?
C72 N4 1.351(6) . ?
C72 C73 1.381(8) . ?
C73 C74 1.374(10) . ?
C73 H73 0.9500 . ?
C74 C75 1.397(9) . ?
C74 H74 0.9500 . ?
C75 C76 1.384(8) . ?
C75 H75 0.9500 . ?
C76 N4 1.337(7) . ?
C76 C77 1.482(7) . ?
C77 C78 1.383(8) . ?
C77 C82 1.398(7) . ?
C78 C79 1.390(9) . ?
C78 H78 0.9500 . ?
C79 C80 1.388(9) . ?
C79 H79 0.9500 . ?
C80 C81 1.394(7) . ?
C80 H80 0.9500 . ?
C81 C82 1.385(7) . ?
C81 H81 0.9500 . ?
C82 Pt2 2.051(5) . ?
C83 F3 1.271(9) . ?
C83 F1 1.294(8) . ?
C83 F2 1.327(12) . ?
C83 S1 1.785(7) . ?
C84 F5 1.299(10) . ?
C84 F6 1.312(11) . ?
C84 F4 1.361(10) . ?
C84 S2 1.774(8) . ?
C85 N5 1.065(7) . ?
C85 C86 1.540(7) . ?
C86 H86A 0.9800 . ?
C86 H86B 0.9800 . ?
C86 H86C 0.9800 . ?
C87 N6 1.104(7) . ?
C87 C88 1.534(7) . ?
C88 H88A 0.9800 . ?
C88 H88B 0.9800 . ?
C88 H88C 0.9800 . ?
N1 Pt1 2.108(4) . ?
N2 Pt1 2.018(4) . ?
N3 Pt2 2.130(4) . ?
N4 Pt2 2.017(4) . ?
O1 S1 1.377(5) . ?
O2 S1 1.489(8) . ?
O3 S1 1.375(5) . ?
O4 S2 1.397(7) . ?
O5 S2 1.432(5) . ?
O6 S2 1.422(6) . ?
P1 Pt1 2.2483(9) . ?
P2 Pt2 2.2440(12) . ?
 
loop_
 _geom_angle_atom_site_label_1
 _geom_angle_atom_site_label_2
 _geom_angle_atom_site_label_3
 _geom_angle
 _geom_angle_site_symmetry_1
 _geom_angle_site_symmetry_3
 _geom_angle_publ_flag
C2 C1 C6 118.5(3) . . ?
C2 C1 P1 120.5(3) . . ?
C6 C1 P1 121.1(3) . . ?
C3 C2 C1 121.9(4) . . ?
C3 C2 H2 119.1 . . ?
C1 C2 H2 119.1 . . ?
C2 C3 C4 120.1(4) . . ?
C2 C3 H3 120.0 . . ?
C4 C3 H3 120.0 . . ?
C3 C4 C5 118.6(4) . . ?
C3 C4 H4 120.7 . . ?
C5 C4 H4 120.7 . . ?
C4 C5 C6 122.7(4) . . ?
C4 C5 H5 118.7 . . ?
C6 C5 H5 118.7 . . ?
C5 C6 C1 118.3(3) . . ?
C5 C6 C7 115.1(3) . . ?
C1 C6 C7 126.6(3) . . ?
C8 C7 C13 119.8(3) . . ?
C8 C7 C6 119.8(3) . . ?
C13 C7 C6 119.8(3) . . ?
C7 C8 C9 121.8(3) . . ?
C7 C8 C13 120.3(3) . 2_767 ?
C9 C8 C13 117.9(3) . 2_767 ?
C10 C9 C8 122.1(4) . . ?
C10 C9 H9 119.0 . . ?
C8 C9 H9 119.0 . . ?
C9 C10 C11 119.5(4) . . ?
C9 C10 H10 120.3 . . ?
C11 C10 H10 120.3 . . ?
C12 C11 C10 120.4(4) . . ?
C12 C11 H11 119.8 . . ?
C10 C11 H11 119.8 . . ?
C11 C12 C13 122.0(4) . 2_767 ?
C11 C12 H12 119.0 . . ?
C13 C12 H12 119.0 2_767 . ?
C7 C13 C12 122.2(3) . 2_767 ?
C7 C13 C8 119.8(3) . 2_767 ?
C12 C13 C8 118.0(3) 2_767 2_767 ?
C15 C14 C19 118.8(4) . . ?
C15 C14 P1 120.0(3) . . ?
C19 C14 P1 121.0(3) . . ?
C16 C15 C14 120.4(5) . . ?
C16 C15 H15 119.8 . . ?
C14 C15 H15 119.8 . . ?
C17 C16 C15 120.5(5) . . ?
C17 C16 H16 119.7 . . ?
C15 C16 H16 119.7 . . ?
C16 C17 C18 120.1(4) . . ?
C16 C17 H17 120.0 . . ?
C18 C17 H17 120.0 . . ?
C17 C18 C19 120.0(5) . . ?
C17 C18 H18 120.0 . . ?
C19 C18 H18 120.0 . . ?
C18 C19 C14 120.0(5) . . ?
C18 C19 H19 120.0 . . ?
C14 C19 H19 120.0 . . ?
C21 C20 C25 119.5(4) . . ?
C21 C20 P1 122.7(3) . . ?
C25 C20 P1 117.6(3) . . ?
C20 C21 C22 119.7(4) . . ?
C20 C21 H21 120.2 . . ?
C22 C21 H21 120.2 . . ?
C23 C22 C21 120.5(5) . . ?
C23 C22 H22 119.8 . . ?
C21 C22 H22 119.8 . . ?
C22 C23 C24 119.5(5) . . ?
C22 C23 H23 120.2 . . ?
C24 C23 H23 120.2 . . ?
C25 C24 C23 120.6(5) . . ?
C25 C24 H24 119.7 . . ?
C23 C24 H24 119.7 . . ?
C24 C25 C20 120.2(5) . . ?
C24 C25 H25 119.9 . . ?
C20 C25 H25 119.9 . . ?
N1 C26 C27 122.0(5) . . ?
N1 C26 H26 119.0 . . ?
C27 C26 H26 119.0 . . ?
C28 C27 C26 119.3(6) . . ?
C28 C27 H27 120.3 . . ?
C26 C27 H27 120.3 . . ?
C27 C28 C29 119.7(6) . . ?
C27 C28 H28 120.2 . . ?
C29 C28 H28 120.2 . . ?
C28 C29 C30 119.9(6) . . ?
C28 C29 H29 120.0 . . ?
C30 C29 H29 120.0 . . ?
N1 C30 C29 120.9(6) . . ?
N1 C30 C31 116.1(4) . . ?
C29 C30 C31 123.0(5) . . ?
N2 C31 C32 119.1(6) . . ?
N2 C31 C30 114.3(4) . . ?
C32 C31 C30 126.6(6) . . ?
C31 C32 C33 117.3(7) . . ?
C31 C32 H32 121.4 . . ?
C33 C32 H32 121.4 . . ?
C34 C33 C32 122.8(5) . . ?
C34 C33 H33 118.6 . . ?
C32 C33 H33 118.6 . . ?
C33 C34 C35 117.7(6) . . ?
C33 C34 H34 121.2 . . ?
C35 C34 H34 121.2 . . ?
N2 C35 C34 118.4(6) . . ?
N2 C35 C36 113.6(4) . . ?
C34 C35 C36 127.8(5) . . ?
C37 C36 C41 120.5(5) . . ?
C37 C36 C35 123.0(5) . . ?
C41 C36 C35 116.4(4) . . ?
C38 C37 C36 120.1(5) . . ?
C38 C37 H37 119.9 . . ?
C36 C37 H37 119.9 . . ?
C37 C38 C39 120.2(5) . . ?
C37 C38 H38 119.9 . . ?
C39 C38 H38 119.9 . . ?
C38 C39 C40 118.9(6) . . ?
C38 C39 H39 120.6 . . ?
C40 C39 H39 120.6 . . ?
C41 C40 C39 122.2(5) . . ?
C41 C40 H40 118.9 . . ?
C39 C40 H40 118.9 . . ?
C40 C41 C36 117.6(4) . . ?
C40 C41 Pt1 130.6(3) . . ?
C36 C41 Pt1 111.6(3) . . ?
C43 C42 C47 117.9(4) . . ?
C43 C42 P2 119.5(3) . . ?
C47 C42 P2 122.6(3) . . ?
C44 C43 C42 122.5(5) . . ?
C44 C43 H43 118.7 . . ?
C42 C43 H43 118.7 . . ?
C43 C44 C45 119.4(5) . . ?
C43 C44 H44 120.3 . . ?
C45 C44 H44 120.3 . . ?
C46 C45 C44 119.0(5) . . ?
C46 C45 H45 120.5 . . ?
C44 C45 H45 120.5 . . ?
C45 C46 C47 123.0(5) . . ?
C45 C46 H46 118.5 . . ?
C47 C46 H46 118.5 . . ?
C46 C47 C42 118.0(4) . . ?
C46 C47 C48 116.1(4) . . ?
C42 C47 C48 125.9(4) . . ?
C49 C48 C54 119.8(4) . . ?
C49 C48 C47 119.3(3) . . ?
C54 C48 C47 120.5(4) . . ?
C48 C49 C50 122.4(4) . . ?
C48 C49 C54 120.0(4) . 2_756 ?
C50 C49 C54 117.6(4) . 2_756 ?
C51 C50 C49 121.6(4) . . ?
C51 C50 H50 119.2 . . ?
C49 C50 H50 119.2 . . ?
C50 C51 C52 120.0(4) . . ?
C50 C51 H51 120.0 . . ?
C52 C51 H51 120.0 . . ?
C53 C52 C51 120.6(4) . . ?
C53 C52 H52 119.7 . . ?
C51 C52 H52 119.7 . . ?
C52 C53 C54 121.4(4) . 2_756 ?
C52 C53 H53 119.3 . . ?
C54 C53 H53 119.3 2_756 . ?
C48 C54 C53 121.6(4) . 2_756 ?
C48 C54 C49 120.0(4) . 2_756 ?
C53 C54 C49 118.4(4) 2_756 2_756 ?
C56 C55 C60 119.1(4) . . ?
C56 C55 P2 120.6(4) . . ?
C60 C55 P2 120.1(4) . . ?
C55 C56 C57 120.3(6) . . ?
C55 C56 H56 119.8 . . ?
C57 C56 H56 119.8 . . ?
C58 C57 C56 119.7(6) . . ?
C58 C57 H57 120.1 . . ?
C56 C57 H57 120.1 . . ?
C59 C58 C57 120.0(5) . . ?
C59 C58 H58 120.0 . . ?
C57 C58 H58 120.0 . . ?
C58 C59 C60 120.4(6) . . ?
C58 C59 H59 119.8 . . ?
C60 C59 H59 119.8 . . ?
C59 C60 C55 120.2(5) . . ?
C59 C60 H60 119.9 . . ?
C55 C60 H60 119.9 . . ?
C66 C61 C62 120.2(5) . . ?
C66 C61 P2 123.8(4) . . ?
C62 C61 P2 116.0(4) . . ?
C61 C62 C63 118.1(7) . . ?
C61 C62 H62 120.9 . . ?
C63 C62 H62 120.9 . . ?
C64 C63 C62 121.2(6) . . ?
C64 C63 H63 119.4 . . ?
C62 C63 H63 119.4 . . ?
C63 C64 C65 120.0(5) . . ?
C63 C64 H64 120.0 . . ?
C65 C64 H64 120.0 . . ?
C64 C65 C66 120.2(6) . . ?
C64 C65 H65 119.9 . . ?
C66 C65 H65 119.9 . . ?
C61 C66 C65 120.4(5) . . ?
C61 C66 H66 119.8 . . ?
C65 C66 H66 119.8 . . ?
N3 C67 C68 122.2(6) . . ?
N3 C67 H67 118.9 . . ?
C68 C67 H67 118.9 . . ?
C69 C68 C67 119.6(7) . . ?
C69 C68 H68 120.2 . . ?
C67 C68 H68 120.2 . . ?
C68 C69 C70 118.8(5) . . ?
C68 C69 H69 120.6 . . ?
C70 C69 H69 120.6 . . ?
C69 C70 C71 120.4(6) . . ?
C69 C70 H70 119.8 . . ?
C71 C70 H70 119.8 . . ?
N3 C71 C70 120.4(6) . . ?
N3 C71 C72 115.8(4) . . ?
C70 C71 C72 123.8(6) . . ?
N4 C72 C73 119.4(6) . . ?
N4 C72 C71 114.6(5) . . ?
C73 C72 C71 125.9(5) . . ?
C74 C73 C72 117.9(6) . . ?
C74 C73 H73 121.1 . . ?
C72 C73 H73 121.1 . . ?
C73 C74 C75 121.6(6) . . ?
C73 C74 H74 119.2 . . ?
C75 C74 H74 119.2 . . ?
C76 C75 C74 118.8(6) . . ?
C76 C75 H75 120.6 . . ?
C74 C75 H75 120.6 . . ?
N4 C76 C75 118.0(5) . . ?
N4 C76 C77 113.0(5) . . ?
C75 C76 C77 129.0(5) . . ?
C78 C77 C82 122.5(5) . . ?
C78 C77 C76 121.4(5) . . ?
C82 C77 C76 116.1(5) . . ?
C77 C78 C79 119.6(5) . . ?
C77 C78 H78 120.2 . . ?
C79 C78 H78 120.2 . . ?
C80 C79 C78 119.3(5) . . ?
C80 C79 H79 120.3 . . ?
C78 C79 H79 120.3 . . ?
C79 C80 C81 119.8(5) . . ?
C79 C80 H80 120.1 . . ?
C81 C80 H80 120.1 . . ?
C82 C81 C80 122.1(5) . . ?
C82 C81 H81 119.0 . . ?
C80 C81 H81 119.0 . . ?
C81 C82 C77 116.6(4) . . ?
C81 C82 Pt2 130.6(4) . . ?
C77 C82 Pt2 112.6(3) . . ?
F3 C83 F1 108.1(7) . . ?
F3 C83 F2 107.0(9) . . ?
F1 C83 F2 106.4(8) . . ?
F3 C83 S1 112.7(6) . . ?
F1 C83 S1 114.2(5) . . ?
F2 C83 S1 108.2(7) . . ?
F5 C84 F6 103.9(8) . . ?
F5 C84 F4 107.7(7) . . ?
F6 C84 F4 109.0(8) . . ?
F5 C84 S2 113.0(6) . . ?
F6 C84 S2 112.5(7) . . ?
F4 C84 S2 110.5(6) . . ?
N5 C85 C86 173.4(11) . . ?
C85 C86 H86A 109.5 . . ?
C85 C86 H86B 109.5 . . ?
H86A C86 H86B 109.5 . . ?
C85 C86 H86C 109.5 . . ?
H86A C86 H86C 109.5 . . ?
H86B C86 H86C 109.5 . . ?
N6 C87 C88 169.1(12) . . ?
C87 C88 H88A 109.5 . . ?
C87 C88 H88B 109.5 . . ?
H88A C88 H88B 109.5 . . ?
C87 C88 H88C 109.5 . . ?
H88A C88 H88C 109.5 . . ?
H88B C88 H88C 109.5 . . ?
C26 N1 C30 118.1(4) . . ?
C26 N1 Pt1 128.9(3) . . ?
C30 N1 Pt1 112.7(4) . . ?
C35 N2 C31 124.7(4) . . ?
C35 N2 Pt1 117.5(3) . . ?
C31 N2 Pt1 117.7(4) . . ?
C67 N3 C71 118.2(4) . . ?
C67 N3 Pt2 129.5(4) . . ?
C71 N3 Pt2 112.3(4) . . ?
C76 N4 C72 124.2(5) . . ?
C76 N4 Pt2 118.0(3) . . ?
C72 N4 Pt2 117.8(4) . . ?
C20 P1 C14 99.36(18) . . ?
C20 P1 C1 104.24(19) . . ?
C14 P1 C1 108.69(18) . . ?
C20 P1 Pt1 122.46(13) . . ?
C14 P1 Pt1 109.54(15) . . ?
C1 P1 Pt1 111.42(12) . . ?
C42 P2 C55 108.1(2) . . ?
C42 P2 C61 104.4(2) . . ?
C55 P2 C61 96.9(2) . . ?
C42 P2 Pt2 112.46(13) . . ?
C55 P2 Pt2 113.68(18) . . ?
C61 P2 Pt2 119.70(17) . . ?
O3 S1 O1 119.6(4) . . ?
O3 S1 O2 107.4(5) . . ?
O1 S1 O2 111.9(5) . . ?
O3 S1 C83 105.5(3) . . ?
O1 S1 C83 108.2(4) . . ?
O2 S1 C83 102.9(4) . . ?
O4 S2 O6 112.4(6) . . ?
O4 S2 O5 118.6(5) . . ?
O6 S2 O5 115.1(4) . . ?
O4 S2 C84 103.4(5) . . ?
O6 S2 C84 102.1(5) . . ?
O5 S2 C84 102.4(4) . . ?
N2 Pt1 C41 80.13(17) . . ?
N2 Pt1 N1 79.02(18) . . ?
C41 Pt1 N1 158.85(17) . . ?
N2 Pt1 P1 172.94(11) . . ?
C41 Pt1 P1 104.07(12) . . ?
N1 Pt1 P1 97.03(12) . . ?
N4 Pt2 C82 80.20(18) . . ?
N4 Pt2 N3 78.53(18) . . ?
C82 Pt2 N3 158.62(19) . . ?
N4 Pt2 P2 175.73(11) . . ?
C82 Pt2 P2 97.03(14) . . ?
N3 Pt2 P2 104.32(13) . . ?
 
loop_
 _geom_torsion_atom_site_label_1
 _geom_torsion_atom_site_label_2
 _geom_torsion_atom_site_label_3
 _geom_torsion_atom_site_label_4
 _geom_torsion
 _geom_torsion_site_symmetry_1
 _geom_torsion_site_symmetry_2
 _geom_torsion_site_symmetry_3
 _geom_torsion_site_symmetry_4
 _geom_torsion_publ_flag
C6 C1 C2 C3 1.4(6) . . . . ?
P1 C1 C2 C3 -178.3(3) . . . . ?
C1 C2 C3 C4 -0.4(7) . . . . ?
C2 C3 C4 C5 -0.9(7) . . . . ?
C3 C4 C5 C6 1.1(7) . . . . ?
C4 C5 C6 C1 -0.1(6) . . . . ?
C4 C5 C6 C7 -178.7(4) . . . . ?
C2 C1 C6 C5 -1.2(6) . . . . ?
P1 C1 C6 C5 178.5(3) . . . . ?
C2 C1 C6 C7 177.3(4) . . . . ?
P1 C1 C6 C7 -3.1(6) . . . . ?
C5 C6 C7 C8 -91.4(4) . . . . ?
C1 C6 C7 C8 90.1(5) . . . . ?
C5 C6 C7 C13 80.2(5) . . . . ?
C1 C6 C7 C13 -98.3(5) . . . . ?
C13 C7 C8 C9 -175.8(3) . . . . ?
C6 C7 C8 C9 -4.3(5) . . . . ?
C13 C7 C8 C13 3.8(6) . . . 2_767 ?
C6 C7 C8 C13 175.3(3) . . . 2_767 ?
C7 C8 C9 C10 -177.5(4) . . . . ?
C13 C8 C9 C10 2.9(6) 2_767 . . . ?
C8 C9 C10 C11 0.7(7) . . . . ?
C9 C10 C11 C12 -2.2(7) . . . . ?
C10 C11 C12 C13 0.1(7) . . . 2_767 ?
C8 C7 C13 C12 175.5(3) . . . 2_767 ?
C6 C7 C13 C12 3.9(5) . . . 2_767 ?
C8 C7 C13 C8 -3.7(6) . . . 2_767 ?
C6 C7 C13 C8 -175.3(3) . . . 2_767 ?
C19 C14 C15 C16 -3.5(7) . . . . ?
P1 C14 C15 C16 -178.9(4) . . . . ?
C14 C15 C16 C17 0.5(8) . . . . ?
C15 C16 C17 C18 2.2(8) . . . . ?
C16 C17 C18 C19 -1.7(7) . . . . ?
C17 C18 C19 C14 -1.4(7) . . . . ?
C15 C14 C19 C18 4.0(6) . . . . ?
P1 C14 C19 C18 179.3(3) . . . . ?
C25 C20 C21 C22 -3.0(6) . . . . ?
P1 C20 C21 C22 -178.4(4) . . . . ?
C20 C21 C22 C23 0.9(8) . . . . ?
C21 C22 C23 C24 1.0(8) . . . . ?
C22 C23 C24 C25 -0.8(8) . . . . ?
C23 C24 C25 C20 -1.3(7) . . . . ?
C21 C20 C25 C24 3.2(6) . . . . ?
P1 C20 C25 C24 178.8(3) . . . . ?
N1 C26 C27 C28 -0.5(8) . . . . ?
C26 C27 C28 C29 -1.0(9) . . . . ?
C27 C28 C29 C30 2.6(10) . . . . ?
C28 C29 C30 N1 -2.8(9) . . . . ?
C28 C29 C30 C31 176.6(5) . . . . ?
N1 C30 C31 N2 2.5(6) . . . . ?
C29 C30 C31 N2 -176.9(5) . . . . ?
N1 C30 C31 C32 -177.9(5) . . . . ?
C29 C30 C31 C32 2.7(9) . . . . ?
N2 C31 C32 C33 -1.5(8) . . . . ?
C30 C31 C32 C33 178.9(5) . . . . ?
C31 C32 C33 C34 -0.2(10) . . . . ?
C32 C33 C34 C35 1.3(9) . . . . ?
C33 C34 C35 N2 -0.5(8) . . . . ?
C33 C34 C35 C36 174.6(5) . . . . ?
N2 C35 C36 C37 177.9(4) . . . . ?
C34 C35 C36 C37 2.5(8) . . . . ?
N2 C35 C36 C41 2.4(6) . . . . ?
C34 C35 C36 C41 -173.0(5) . . . . ?
C41 C36 C37 C38 3.6(7) . . . . ?
C35 C36 C37 C38 -171.7(4) . . . . ?
C36 C37 C38 C39 2.3(7) . . . . ?
C37 C38 C39 C40 -4.6(7) . . . . ?
C38 C39 C40 C41 0.9(7) . . . . ?
C39 C40 C41 C36 4.9(6) . . . . ?
C39 C40 C41 Pt1 -179.7(3) . . . . ?
C37 C36 C41 C40 -7.1(6) . . . . ?
C35 C36 C41 C40 168.5(4) . . . . ?
C37 C36 C41 Pt1 176.6(3) . . . . ?
C35 C36 C41 Pt1 -7.8(5) . . . . ?
C47 C42 C43 C44 -2.4(8) . . . . ?
P2 C42 C43 C44 175.4(5) . . . . ?
C42 C43 C44 C45 0.1(10) . . . . ?
C43 C44 C45 C46 1.6(9) . . . . ?
C44 C45 C46 C47 -1.0(9) . . . . ?
C45 C46 C47 C42 -1.3(7) . . . . ?
C45 C46 C47 C48 177.3(5) . . . . ?
C43 C42 C47 C46 3.0(7) . . . . ?
P2 C42 C47 C46 -174.8(4) . . . . ?
C43 C42 C47 C48 -175.5(4) . . . . ?
P2 C42 C47 C48 6.7(6) . . . . ?
C46 C47 C48 C49 -83.5(5) . . . . ?
C42 C47 C48 C49 95.0(5) . . . . ?
C46 C47 C48 C54 88.9(5) . . . . ?
C42 C47 C48 C54 -92.6(5) . . . . ?
C54 C48 C49 C50 -173.4(4) . . . . ?
C47 C48 C49 C50 -0.9(6) . . . . ?
C54 C48 C49 C54 5.2(6) . . . 2_756 ?
C47 C48 C49 C54 177.7(4) . . . 2_756 ?
C48 C49 C50 C51 -176.8(4) . . . . ?
C54 C49 C50 C51 4.5(6) 2_756 . . . ?
C49 C50 C51 C52 1.6(7) . . . . ?
C50 C51 C52 C53 -4.3(7) . . . . ?
C51 C52 C53 C54 0.7(7) . . . 2_756 ?
C49 C48 C54 C53 173.3(4) . . . 2_756 ?
C47 C48 C54 C53 0.9(6) . . . 2_756 ?
C49 C48 C54 C49 -5.2(6) . . . 2_756 ?
C47 C48 C54 C49 -177.6(4) . . . 2_756 ?
C60 C55 C56 C57 2.4(8) . . . . ?
P2 C55 C56 C57 177.0(4) . . . . ?
C55 C56 C57 C58 1.7(9) . . . . ?
C56 C57 C58 C59 -3.7(10) . . . . ?
C57 C58 C59 C60 1.6(10) . . . . ?
C58 C59 C60 C55 2.6(9) . . . . ?
C56 C55 C60 C59 -4.6(8) . . . . ?
P2 C55 C60 C59 -179.2(4) . . . . ?
C66 C61 C62 C63 0.7(7) . . . . ?
P2 C61 C62 C63 -175.9(4) . . . . ?
C61 C62 C63 C64 -1.8(8) . . . . ?
C62 C63 C64 C65 1.8(8) . . . . ?
C63 C64 C65 C66 -0.7(8) . . . . ?
C62 C61 C66 C65 0.4(7) . . . . ?
P2 C61 C66 C65 176.7(3) . . . . ?
C64 C65 C66 C61 -0.4(7) . . . . ?
N3 C67 C68 C69 -0.9(8) . . . . ?
C67 C68 C69 C70 5.2(9) . . . . ?
C68 C69 C70 C71 -3.4(8) . . . . ?
C69 C70 C71 N3 -2.7(8) . . . . ?
C69 C70 C71 C72 175.1(5) . . . . ?
N3 C71 C72 N4 -6.3(6) . . . . ?
C70 C71 C72 N4 175.7(4) . . . . ?
N3 C71 C72 C73 170.8(5) . . . . ?
C70 C71 C72 C73 -7.2(8) . . . . ?
N4 C72 C73 C74 -0.5(8) . . . . ?
C71 C72 C73 C74 -177.5(5) . . . . ?
C72 C73 C74 C75 -0.9(9) . . . . ?
C73 C74 C75 C76 0.8(9) . . . . ?
C74 C75 C76 N4 0.8(7) . . . . ?
C74 C75 C76 C77 -178.5(5) . . . . ?
N4 C76 C77 C78 178.9(4) . . . . ?
C75 C76 C77 C78 -1.7(8) . . . . ?
N4 C76 C77 C82 0.0(6) . . . . ?
C75 C76 C77 C82 179.3(5) . . . . ?
C82 C77 C78 C79 1.5(8) . . . . ?
C76 C77 C78 C79 -177.4(5) . . . . ?
C77 C78 C79 C80 -1.4(8) . . . . ?
C78 C79 C80 C81 0.8(8) . . . . ?
C79 C80 C81 C82 -0.4(8) . . . . ?
C80 C81 C82 C77 0.4(7) . . . . ?
C80 C81 C82 Pt2 175.7(4) . . . . ?
C78 C77 C82 C81 -1.0(7) . . . . ?
C76 C77 C82 C81 177.9(4) . . . . ?
C78 C77 C82 Pt2 -177.1(4) . . . . ?
C76 C77 C82 Pt2 1.8(5) . . . . ?
C27 C26 N1 C30 0.4(7) . . . . ?
C27 C26 N1 Pt1 -172.9(4) . . . . ?
C29 C30 N1 C26 1.3(7) . . . . ?
C31 C30 N1 C26 -178.2(4) . . . . ?
C29 C30 N1 Pt1 175.6(4) . . . . ?
C31 C30 N1 Pt1 -3.9(5) . . . . ?
C34 C35 N2 C31 -1.3(7) . . . . ?
C36 C35 N2 C31 -177.1(4) . . . . ?
C34 C35 N2 Pt1 -179.6(4) . . . . ?
C36 C35 N2 Pt1 4.6(5) . . . . ?
C32 C31 N2 C35 2.4(7) . . . . ?
C30 C31 N2 C35 -178.0(4) . . . . ?
C32 C31 N2 Pt1 -179.4(4) . . . . ?
C30 C31 N2 Pt1 0.3(5) . . . . ?
C68 C67 N3 C71 -5.2(7) . . . . ?
C68 C67 N3 Pt2 173.0(4) . . . . ?
C70 C71 N3 C67 6.9(7) . . . . ?
C72 C71 N3 C67 -171.1(4) . . . . ?
C70 C71 N3 Pt2 -171.5(4) . . . . ?
C72 C71 N3 Pt2 10.4(5) . . . . ?
C75 C76 N4 C72 -2.4(7) . . . . ?
C77 C76 N4 C72 177.1(4) . . . . ?
C75 C76 N4 Pt2 178.7(4) . . . . ?
C77 C76 N4 Pt2 -1.9(5) . . . . ?
C73 C72 N4 C76 2.2(7) . . . . ?
C71 C72 N4 C76 179.5(4) . . . . ?
C73 C72 N4 Pt2 -178.8(4) . . . . ?
C71 C72 N4 Pt2 -1.5(5) . . . . ?
C21 C20 P1 C14 101.0(4) . . . . ?
C25 C20 P1 C14 -74.5(3) . . . . ?
C21 C20 P1 C1 -11.2(4) . . . . ?
C25 C20 P1 C1 173.4(3) . . . . ?
C21 C20 P1 Pt1 -138.6(3) . . . . ?
C25 C20 P1 Pt1 46.0(4) . . . . ?
C15 C14 P1 C20 130.1(4) . . . . ?
C19 C14 P1 C20 -45.2(4) . . . . ?
C15 C14 P1 C1 -121.3(4) . . . . ?
C19 C14 P1 C1 63.4(4) . . . . ?
C15 C14 P1 Pt1 0.6(4) . . . . ?
C19 C14 P1 Pt1 -174.6(3) . . . . ?
C2 C1 P1 C20 87.5(4) . . . . ?
C6 C1 P1 C20 -92.2(3) . . . . ?
C2 C1 P1 C14 -17.8(4) . . . . ?
C6 C1 P1 C14 162.6(3) . . . . ?
C2 C1 P1 Pt1 -138.6(3) . . . . ?
C6 C1 P1 Pt1 41.8(4) . . . . ?
C43 C42 P2 C55 15.3(5) . . . . ?
C47 C42 P2 C55 -166.9(4) . . . . ?
C43 C42 P2 C61 -87.1(4) . . . . ?
C47 C42 P2 C61 90.7(4) . . . . ?
C43 C42 P2 Pt2 141.6(4) . . . . ?
C47 C42 P2 Pt2 -40.6(4) . . . . ?
C56 C55 P2 C42 123.6(4) . . . . ?
C60 C55 P2 C42 -62.0(4) . . . . ?
C56 C55 P2 C61 -128.8(4) . . . . ?
C60 C55 P2 C61 45.7(4) . . . . ?
C56 C55 P2 Pt2 -2.0(4) . . . . ?
C60 C55 P2 Pt2 172.4(4) . . . . ?
C66 C61 P2 C42 3.7(4) . . . . ?
C62 C61 P2 C42 -179.9(4) . . . . ?
C66 C61 P2 C55 -107.0(4) . . . . ?
C62 C61 P2 C55 69.4(4) . . . . ?
C66 C61 P2 Pt2 130.7(4) . . . . ?
C62 C61 P2 Pt2 -52.9(4) . . . . ?
F3 C83 S1 O3 -168.8(8) . . . . ?
F1 C83 S1 O3 -45.0(8) . . . . ?
F2 C83 S1 O3 73.2(8) . . . . ?
F3 C83 S1 O1 62.2(9) . . . . ?
F1 C83 S1 O1 -174.1(7) . . . . ?
F2 C83 S1 O1 -55.9(8) . . . . ?
F3 C83 S1 O2 -56.4(9) . . . . ?
F1 C83 S1 O2 67.4(8) . . . . ?
F2 C83 S1 O2 -174.4(8) . . . . ?
F5 C84 S2 O4 -63.9(9) . . . . ?
F6 C84 S2 O4 178.9(8) . . . . ?
F4 C84 S2 O4 56.9(8) . . . . ?
F5 C84 S2 O6 179.3(7) . . . . ?
F6 C84 S2 O6 62.2(9) . . . . ?
F4 C84 S2 O6 -59.9(7) . . . . ?
F5 C84 S2 O5 60.0(8) . . . . ?
F6 C84 S2 O5 -57.2(9) . . . . ?
F4 C84 S2 O5 -179.3(7) . . . . ?
 
_refine_diff_density_max    1.725
_refine_diff_density_min   -1.419
_refine_diff_density_rms    0.107

_shelx_res_file
;
TITL ptnnc_dppan_tfl_na_a.res in P-1
    shelx.res
    created by SHELXL-2018/3 at 11:40:55 on 22-Sep-2024
CELL  1.54184  12.0616  16.8507  20.3552   82.902   75.970   78.603
ZERR     2.00   0.0002   0.0002   0.0002    0.001    0.001    0.001
LATT   1
SFAC  C    H    F    N    O    P    PT   S
UNIT  176 128 12 12 12 4 4 4
MERG   2
ABIN
DFIX 1.54 0.01 C87 C88 C86 C85
DFIX 1.1 0.01 C85 N5 C87 N6
DANG 2.65 0.01 N5 C86 N6 C88
ISOR 0.01 0.01 C88
MORE -1
FMAP   2   53   53
PLAN   20
SIZE     0.060   0.090   0.340
ACTA
BOND   $H
CONF
L.S.   5    0   35
TEMP  -123.15
WGHT    0.050700    6.946700
FVAR       0.20484
C1    1    0.946894    0.483829    0.816989    11.00000    0.04067    0.03347 =
         0.02570    0.00087   -0.01123   -0.00848
C2    1    0.904685    0.449046    0.771322    11.00000    0.05100    0.04209 =
         0.02707   -0.00212   -0.01501   -0.01182
AFIX  43
H2    2    0.920525    0.468345    0.724721    11.00000   -1.20000
AFIX   0
C3    1    0.840477    0.387298    0.792002    11.00000    0.05346    0.04528 =
         0.03333   -0.00695   -0.01808   -0.01253
AFIX  43
H3    2    0.812504    0.365023    0.759798    11.00000   -1.20000
AFIX   0
C4    1    0.816929    0.357923    0.859535    11.00000    0.04648    0.04137 =
         0.04136   -0.00395   -0.01416   -0.01495
AFIX  43
H4    2    0.771982    0.316034    0.874362    11.00000   -1.20000
AFIX   0
C5    1    0.860352    0.390941    0.905148    11.00000    0.04951    0.04324 =
         0.02899    0.00063   -0.01253   -0.01657
AFIX  43
H5    2    0.845409    0.370151    0.951393    11.00000   -1.20000
AFIX   0
C6    1    0.924893    0.453260    0.885931    11.00000    0.03511    0.03514 =
         0.02423   -0.00406   -0.00932   -0.00901
C7    1    0.966933    0.479973    0.942249    11.00000    0.03919    0.03202 =
         0.01999    0.00000   -0.00940   -0.01208
C8    1    0.898884    0.543525    0.980470    11.00000    0.03392    0.03358 =
         0.02241    0.00058   -0.00806   -0.00862
C9    1    0.793541    0.587877    0.964751    11.00000    0.03713    0.04384 =
         0.03136   -0.00557   -0.01352   -0.00482
AFIX  43
H9    2    0.767288    0.572523    0.928560    11.00000   -1.20000
AFIX   0
C10   1    0.729641    0.651346    0.999904    11.00000    0.03697    0.05132 =
         0.04486   -0.00272   -0.01432   -0.00187
AFIX  43
H10   2    0.659441    0.679401    0.988617    11.00000   -1.20000
AFIX   0
C11   1    0.768718    0.675499    1.053815    11.00000    0.04484    0.04469 =
         0.04003   -0.01330   -0.00838    0.00066
AFIX  43
H11   2    0.725815    0.721040    1.077493    11.00000   -1.20000
AFIX   0
C12   1    0.866749    0.633876    1.071513    11.00000    0.04308    0.04012 =
         0.02750   -0.00751   -0.00789   -0.00662
AFIX  43
H12   2    0.891217    0.650975    1.107653    11.00000   -1.20000
AFIX   0
C13   1    1.066037    0.434458    0.962280    11.00000    0.03515    0.03403 =
         0.02240   -0.00269   -0.00540   -0.00915
C14   1    1.078989    0.570157    0.694992    11.00000    0.05076    0.03581 =
         0.03157    0.00317   -0.00801   -0.00887
C15   1    1.197126    0.562424    0.665432    11.00000    0.05356    0.04605 =
         0.03752    0.00422   -0.00182   -0.00342
AFIX  43
H15   2    1.251509    0.555029    0.693447    11.00000   -1.20000
AFIX   0
C16   1    1.235803    0.565440    0.595535    11.00000    0.05885    0.05526 =
         0.04474    0.00612    0.00388   -0.00200
AFIX  43
H16   2    1.316617    0.559676    0.575913    11.00000   -1.20000
AFIX   0
C17   1    1.158087    0.576731    0.554200    11.00000    0.08966    0.04368 =
         0.02998    0.00106   -0.00542   -0.00660
AFIX  43
H17   2    1.185509    0.576857    0.506327    11.00000   -1.20000
AFIX   0
C18   1    1.040251    0.587880    0.582261    11.00000    0.07801    0.04079 =
         0.02960    0.00153   -0.01425   -0.01363
AFIX  43
H18   2    0.986665    0.597111    0.553617    11.00000   -1.20000
AFIX   0
C19   1    0.999926    0.585587    0.652641    11.00000    0.06037    0.03753 =
         0.03025    0.00292   -0.01412   -0.01161
AFIX  43
H19   2    0.918873    0.594484    0.671872    11.00000   -1.20000
AFIX   0
C20   1    0.916783    0.658942    0.793834    11.00000    0.04742    0.03901 =
         0.02746   -0.00093   -0.01154   -0.00908
C21   1    0.799172    0.656018    0.805348    11.00000    0.04628    0.04515 =
         0.04185    0.00351   -0.01463   -0.00885
AFIX  43
H21   2    0.773733    0.605171    0.811591    11.00000   -1.20000
AFIX   0
C22   1    0.718600    0.728218    0.807692    11.00000    0.05191    0.05876 =
         0.05589    0.00622   -0.01568   -0.00048
AFIX  43
H22   2    0.638134    0.726306    0.816193    11.00000   -1.20000
AFIX   0
C23   1    0.755274    0.802685    0.797692    11.00000    0.06498    0.04715 =
         0.05703    0.00044   -0.01536    0.00672
AFIX  43
H23   2    0.700172    0.851654    0.800030    11.00000   -1.20000
AFIX   0
C24   1    0.873003    0.805136    0.784251    11.00000    0.07933    0.04048 =
         0.04360    0.00157   -0.01533   -0.01000
AFIX  43
H24   2    0.898400    0.856063    0.776835    11.00000   -1.20000
AFIX   0
C25   1    0.953391    0.734414    0.781562    11.00000    0.05343    0.04351 =
         0.03698    0.00059   -0.01124   -0.01438
AFIX  43
H25   2    1.033866    0.736792    0.771362    11.00000   -1.20000
AFIX   0
C26   1    1.233512    0.393606    0.759365    11.00000    0.06022    0.04442 =
         0.04234   -0.00169   -0.00280   -0.00339
AFIX  43
H26   2    1.161031    0.410870    0.746878    11.00000   -1.20000
AFIX   0
C27   1    1.298569    0.318023    0.741469    11.00000    0.08084    0.04967 =
         0.05416   -0.00642   -0.00324    0.00070
AFIX  43
H27   2    1.270255    0.284336    0.717509    11.00000   -1.20000
AFIX   0
C28   1    1.403885    0.292906    0.758866    11.00000    0.07757    0.05527 =
         0.07969   -0.00463    0.00349    0.00333
AFIX  43
H28   2    1.448408    0.241277    0.747639    11.00000   -1.20000
AFIX   0
C29   1    1.444528    0.342854    0.792600    11.00000    0.04923    0.07374 =
         0.07579    0.01196   -0.00102    0.00556
AFIX  43
H29   2    1.518725    0.326792    0.803096    11.00000   -1.20000
AFIX   0
C30   1    1.376147    0.417733    0.811547    11.00000    0.04214    0.05510 =
         0.05493    0.00691   -0.00306    0.00077
C31   1    1.410834    0.472254    0.850844    11.00000    0.03617    0.07056 =
         0.06071    0.01923   -0.00944   -0.00926
C32   1    1.513510    0.460633    0.872094    11.00000    0.04769    0.09461 =
         0.07935    0.01848   -0.01996   -0.01369
AFIX  43
H32   2    1.570707    0.413421    0.862628    11.00000   -1.20000
AFIX   0
C33   1    1.529980    0.521295    0.908200    11.00000    0.04474    0.11442 =
         0.09023    0.02407   -0.03434   -0.02507
AFIX  43
H33   2    1.599997    0.514394    0.923451    11.00000   -1.20000
AFIX   0
C34   1    1.448773    0.590685    0.922561    11.00000    0.05935    0.09675 =
         0.06235    0.01802   -0.02765   -0.03777
AFIX  43
H34   2    1.462657    0.631471    0.946374    11.00000   -1.20000
AFIX   0
C35   1    1.345527    0.598835    0.900869    11.00000    0.05694    0.07003 =
         0.04329    0.01549   -0.02057   -0.03280
C36   1    1.243513    0.662772    0.914604    11.00000    0.06335    0.05718 =
         0.03568    0.00893   -0.01769   -0.03327
C37   1    1.238405    0.728749    0.951099    11.00000    0.08319    0.05849 =
         0.04838    0.01376   -0.03074   -0.04259
AFIX  43
H37   2    1.306223    0.737398    0.963082    11.00000   -1.20000
AFIX   0
C38   1    1.136700    0.780626    0.969528    11.00000    0.10955    0.04532 =
         0.04665    0.00135   -0.03008   -0.03349
AFIX  43
H38   2    1.134198    0.826612    0.992895    11.00000   -1.20000
AFIX   0
C39   1    1.036280    0.766671    0.954320    11.00000    0.08286    0.04431 =
         0.04080   -0.00202   -0.01522   -0.01654
AFIX  43
H39   2    0.963841    0.800483    0.969946    11.00000   -1.20000
AFIX   0
C40   1    1.043677    0.701872    0.915540    11.00000    0.06442    0.04251 =
         0.03216    0.00005   -0.01064   -0.02038
AFIX  43
H40   2    0.975216    0.692784    0.904598    11.00000   -1.20000
AFIX   0
C41   1    1.145025    0.651802    0.893149    11.00000    0.04710    0.03795 =
         0.02933    0.00232   -0.01156   -0.01749
C42   1    0.936447    0.070034    0.685991    11.00000    0.05271    0.03533 =
         0.03300   -0.00652   -0.00959   -0.01191
C43   1    0.871920    0.075532    0.753484    11.00000    0.08068    0.06023 =
         0.04025   -0.01763    0.00074   -0.02693
AFIX  43
H43   2    0.902819    0.097005    0.784827    11.00000   -1.20000
AFIX   0
C44   1    0.766686    0.051181    0.775567    11.00000    0.07719    0.06484 =
         0.04935   -0.01017    0.01155   -0.01988
AFIX  43
H44   2    0.725500    0.055845    0.821436    11.00000   -1.20000
AFIX   0
C45   1    0.720623    0.019706    0.730641    11.00000    0.05403    0.05865 =
         0.05712    0.00257   -0.00170   -0.01344
AFIX  43
H45   2    0.646621    0.003798    0.744887    11.00000   -1.20000
AFIX   0
C46   1    0.783672    0.011721    0.664799    11.00000    0.05171    0.06279 =
         0.04756   -0.00130   -0.01296   -0.02064
AFIX  43
H46   2    0.751941   -0.010794    0.634434    11.00000   -1.20000
AFIX   0
C47   1    0.891276    0.035055    0.640883    11.00000    0.04744    0.03338 =
         0.03580   -0.00140   -0.01209   -0.01223
C48   1    0.950759    0.018520    0.568570    11.00000    0.04925    0.03460 =
         0.03405   -0.00268   -0.01614   -0.01517
C49   1    1.015461   -0.058968    0.554537    11.00000    0.04596    0.03433 =
         0.03464   -0.00161   -0.01341   -0.01529
C50   1    1.028617   -0.123274    0.606939    11.00000    0.05440    0.03897 =
         0.03707    0.00093   -0.01770   -0.01778
AFIX  43
H50   2    0.989290   -0.114328    0.652550    11.00000   -1.20000
AFIX   0
C51   1    1.096349   -0.196969    0.592704    11.00000    0.05924    0.04008 =
         0.04322    0.00555   -0.02180   -0.01520
AFIX  43
H51   2    1.102088   -0.239002    0.628034    11.00000   -1.20000
AFIX   0
C52   1    1.157688   -0.210629    0.525622    11.00000    0.06044    0.03534 =
         0.04860   -0.00491   -0.01935   -0.00934
AFIX  43
H52   2    1.208845   -0.260612    0.516466    11.00000   -1.20000
AFIX   0
C53   1    1.144274   -0.152768    0.473757    11.00000    0.05166    0.03625 =
         0.04000   -0.00407   -0.01617   -0.00946
AFIX  43
H53   2    1.185784   -0.163366    0.428812    11.00000   -1.20000
AFIX   0
C54   1    0.930739    0.076666    0.514476    11.00000    0.04598    0.03755 =
         0.03676   -0.00212   -0.01688   -0.01732
C55   1    1.115626    0.128121    0.736253    11.00000    0.06897    0.03780 =
         0.04570   -0.00152   -0.02439   -0.01887
C56   1    1.223150    0.092489    0.747070    11.00000    0.07452    0.04112 =
         0.06167   -0.00427   -0.03172   -0.01753
AFIX  43
H56   2    1.273744    0.056683    0.715807    11.00000   -1.20000
AFIX   0
C57   1    1.258432    0.108705    0.803901    11.00000    0.09642    0.05016 =
         0.08223   -0.00654   -0.05573   -0.01399
AFIX  43
H57   2    1.333595    0.085151    0.810610    11.00000   -1.20000
AFIX   0
C58   1    1.182823    0.159589    0.850675    11.00000    0.11200    0.05446 =
         0.06465   -0.01294   -0.05140   -0.01544
AFIX  43
H58   2    1.204659    0.168185    0.890703    11.00000   -1.20000
AFIX   0
C59   1    1.078067    0.196828    0.839022    11.00000    0.10084    0.04997 =
         0.05672   -0.01533   -0.03535   -0.01251
AFIX  43
H59   2    1.027593    0.232524    0.870419    11.00000   -1.20000
AFIX   0
C60   1    1.044085    0.183038    0.781311    11.00000    0.08229    0.04444 =
         0.05119   -0.01111   -0.02895   -0.01380
AFIX  43
H60   2    0.972017    0.211070    0.772556    11.00000   -1.20000
AFIX   0
C61   1    1.024741    0.219068    0.632842    11.00000    0.07945    0.04077 =
         0.03862   -0.00186   -0.02419   -0.02405
C62   1    1.113852    0.265348    0.609438    11.00000    0.09020    0.05594 =
         0.05729    0.00686   -0.02934   -0.03726
AFIX  43
H62   2    1.193027    0.240762    0.604903    11.00000   -1.20000
AFIX   0
C63   1    1.082246    0.349262    0.592910    11.00000    0.13349    0.05245 =
         0.06001    0.00881   -0.04407   -0.04739
AFIX  43
H63   2    1.140938    0.381855    0.578276    11.00000   -1.20000
AFIX   0
C64   1    0.968517    0.384542    0.597589    11.00000    0.14247    0.04006 =
         0.04901    0.00215   -0.04979   -0.02320
AFIX  43
H64   2    0.948963    0.440852    0.584988    11.00000   -1.20000
AFIX   0
C65   1    0.882860    0.338590    0.620462    11.00000    0.10742    0.04740 =
         0.04043   -0.00825   -0.03232   -0.00915
AFIX  43
H65   2    0.803866    0.363255    0.624202    11.00000   -1.20000
AFIX   0
C66   1    0.911464    0.255252    0.638368    11.00000    0.08288    0.04201 =
         0.03678   -0.00613   -0.02494   -0.01525
AFIX  43
H66   2    0.851657    0.223781    0.654441    11.00000   -1.20000
AFIX   0
C67   1    1.168624    0.176445    0.475955    11.00000    0.07875    0.05580 =
         0.04616    0.00275   -0.02361   -0.02900
AFIX  43
H67   2    1.097909    0.196554    0.506115    11.00000   -1.20000
AFIX   0
C68   1    1.202897    0.221189    0.414188    11.00000    0.09941    0.07813 =
         0.04905    0.01146   -0.02741   -0.04579
AFIX  43
H68   2    1.155354    0.270416    0.402536    11.00000   -1.20000
AFIX   0
C69   1    1.305059    0.193656    0.370792    11.00000    0.10690    0.08626 =
         0.04899    0.01568   -0.02460   -0.06090
AFIX  43
H69   2    1.332693    0.225456    0.330421    11.00000   -1.20000
AFIX   0
C70   1    1.367049    0.119368    0.386471    11.00000    0.07181    0.10615 =
         0.04523   -0.01266   -0.00203   -0.05594
AFIX  43
H70   2    1.436165    0.098081    0.355576    11.00000   -1.20000
AFIX   0
C71   1    1.329180    0.074495    0.447839    11.00000    0.06197    0.07460 =
         0.04006   -0.00458   -0.01097   -0.03995
C72   1    1.385288   -0.007821    0.466096    11.00000    0.04560    0.08775 =
         0.04002   -0.01440   -0.00468   -0.03050
C73   1    1.473650   -0.055618    0.423989    11.00000    0.05138    0.10094 =
         0.05033   -0.01428   -0.00759   -0.02388
AFIX  43
H73   2    1.506261   -0.035716    0.379154    11.00000   -1.20000
AFIX   0
C74   1    1.512869   -0.132868    0.449024    11.00000    0.04635    0.11452 =
         0.06151   -0.03659   -0.00271   -0.01961
AFIX  43
H74   2    1.572849   -0.167017    0.420681    11.00000   -1.20000
AFIX   0
C75   1    1.466625   -0.162386    0.515179    11.00000    0.05424    0.07932 =
         0.07018   -0.02257   -0.01906   -0.01119
AFIX  43
H75   2    1.495285   -0.215727    0.531949    11.00000   -1.20000
AFIX   0
C76   1    1.378306   -0.112551    0.555869    11.00000    0.04490    0.06571 =
         0.05533   -0.01611   -0.01372   -0.01843
C77   1    1.317574   -0.128980    0.627409    11.00000    0.05348    0.05485 =
         0.05177   -0.00724   -0.01692   -0.01921
C78   1    1.343706   -0.202977    0.663034    11.00000    0.05519    0.05655 =
         0.06956   -0.01364   -0.01713   -0.01092
AFIX  43
H78   2    1.403830   -0.243865    0.642466    11.00000   -1.20000
AFIX   0
C79   1    1.281490   -0.217178    0.729109    11.00000    0.07493    0.05165 =
         0.06558    0.00271   -0.02257   -0.01959
AFIX  43
H79   2    1.297544   -0.268209    0.753711    11.00000   -1.20000
AFIX   0
C80   1    1.195639   -0.156046    0.758808    11.00000    0.06899    0.05356 =
         0.05372   -0.00172   -0.01499   -0.02672
AFIX  43
H80   2    1.153254   -0.164815    0.804153    11.00000   -1.20000
AFIX   0
C81   1    1.171788   -0.081754    0.721914    11.00000    0.05906    0.04829 =
         0.04135   -0.00270   -0.00989   -0.02511
AFIX  43
H81   2    1.112517   -0.040565    0.742763    11.00000   -1.20000
AFIX   0
C82   1    1.231784   -0.066103    0.655819    11.00000    0.05234    0.04710 =
         0.04236   -0.00769   -0.01368   -0.02243
C83   1    0.502893    0.127868    0.938846    11.00000    0.04953    0.05996 =
         0.13361   -0.01628   -0.01923   -0.00346
C84   1    0.579936    0.563716    0.685069    11.00000    0.08538    0.11208 =
         0.06511   -0.00978   -0.00537   -0.02731
C85   1    0.566568    0.319138    0.596039    11.00000    0.09615    0.13849 =
         0.06387   -0.02923    0.00108   -0.05077
C86   1    0.476329    0.381885    0.566382    11.00000    0.12823    0.10798 =
         0.12347    0.02716   -0.02768   -0.01705
AFIX 137
H86A  2    0.405198    0.359482    0.572189    11.00000   -1.50000
H86B  2    0.507632    0.394532    0.517918    11.00000   -1.50000
H86C  2    0.458752    0.431561    0.590173    11.00000   -1.50000
AFIX   0
C87   1    0.576591    0.083678    0.189770    11.00000    0.07747    0.09361 =
         0.10541    0.00713   -0.03034   -0.03510
C88   1    0.647038    0.093810    0.116526    11.00000    0.19542    0.18526 =
         0.16335    0.03946   -0.03488   -0.07238
AFIX 137
H88A  2    0.698979    0.042608    0.104576    11.00000   -1.50000
H88B  2    0.693051    0.136724    0.112645    11.00000   -1.50000
H88C  2    0.594082    0.108569    0.085574    11.00000   -1.50000
AFIX   0
N1    4    1.270955    0.443534    0.794320    11.00000    0.05093    0.04527 =
         0.04576   -0.00053   -0.00382   -0.00048
N2    4    1.331269    0.539385    0.866910    11.00000    0.03646    0.06045 =
         0.04297    0.01129   -0.01350   -0.01697
N3    4    1.232431    0.105924    0.494063    11.00000    0.06091    0.05973 =
         0.04559   -0.00374   -0.01438   -0.03167
N4    4    1.340355   -0.038406    0.529364    11.00000    0.04338    0.06013 =
         0.04426   -0.01331   -0.00641   -0.02130
N5    4    0.620735    0.272817    0.620040    11.00000    0.08953    0.12087 =
         0.11836   -0.04696    0.00220    0.00217
N6    4    0.533691    0.064134    0.241978    11.00000    0.07082    0.18484 =
         0.11292   -0.06374    0.01946   -0.03409
O1    5    0.548033    0.262176    0.964649    11.00000    0.06201    0.10273 =
         0.24731   -0.10342   -0.04678    0.01206
O2    5    0.641282    0.212395    0.857134    11.00000    0.18790    0.10271 =
         0.12070    0.00588   -0.03698   -0.05396
O3    5    0.698449    0.146514    0.952978    11.00000    0.07271    0.07681 =
         0.19201   -0.03957   -0.05878    0.00662
O4    5    0.643249    0.513553    0.569009    11.00000    0.18759    0.10704 =
         0.13380   -0.06762    0.02903   -0.04008
O5    5    0.588173    0.659051    0.579815    11.00000    0.13001    0.09425 =
         0.10067    0.00001   -0.04733    0.02499
O6    5    0.766439    0.582569    0.604311    11.00000    0.06266    0.13692 =
         0.19483    0.05823   -0.03500   -0.03126
F1    3    0.548081    0.057919    0.915271    11.00000    0.08276    0.05986 =
         0.19084   -0.03403   -0.01218   -0.01929
F2    3    0.456287    0.113059    1.004223    11.00000    0.21220    0.25558 =
         0.16480   -0.04230    0.07478   -0.14426
F3    3    0.419988    0.159461    0.910297    11.00000    0.14310    0.08292 =
         0.44056   -0.06430   -0.19715    0.01422
F4    3    0.630405    0.491788    0.712324    11.00000    0.13474    0.13841 =
         0.11673    0.05516   -0.01103    0.00354
F5    3    0.470489    0.561349    0.692716    11.00000    0.06045    0.21149 =
         0.14263    0.01411    0.00414   -0.00468
F6    3    0.580186    0.621801    0.722383    11.00000    0.29565    0.18848 =
         0.08190   -0.04058   -0.04819   -0.07101
P1    6    1.028517    0.567923    0.787731    11.00000    0.03751    0.03730 =
         0.02660    0.00178   -0.01058   -0.01032
P2    6    1.071188    0.111070    0.659304    11.00000    0.05604    0.03832 =
         0.03625   -0.00537   -0.01451   -0.01820
S1    8    0.604855    0.193844    0.931870    11.00000    0.07106    0.04638 =
         0.09537   -0.01579   -0.03887   -0.00192
S2    8    0.651277    0.581831    0.598957    11.00000    0.06413    0.06715 =
         0.07630   -0.00510   -0.01408   -0.00717
PT1   7    1.181620    0.553273    0.835629    11.00000    0.03607    0.04113 =
         0.03098    0.00257   -0.00975   -0.01173
PT2   7    1.209264    0.033186    0.588043    11.00000    0.04908    0.04559 =
         0.03500   -0.00381   -0.01005   -0.02308
HKLF    4


REM  ptnnc_dppan_tfl_na_a.res in P-1
REM wR2 = 0.1082, GooF = S = 1.069, Restrained GooF = 1.072 for all data
REM R1 = 0.0397 for 14962 Fo > 4sig(Fo) and 0.0437 for all 16672 data
REM 1011 parameters refined using 12 restraints

END

WGHT      0.0507      6.9465

REM Highest difference peak  1.725,  deepest hole -1.419,  1-sigma level  0.107
Q1    1   1.2367 -0.0068  0.5950  11.00000  0.05    1.73
Q2    1   1.1345  0.5987  0.8552  11.00000  0.05    1.51
Q3    1   0.3638  0.3437  0.5771  11.00000  0.05    1.50
Q4    1   0.5206  0.5978  0.6647  11.00000  0.05    1.36
Q5    1   1.1390  0.0401  0.5993  11.00000  0.05    1.12
Q6    1   0.5527  0.2561  0.8978  11.00000  0.05    0.87
Q7    1   1.2559  0.5081  0.8142  11.00000  0.05    0.85
Q8    1   1.0834  0.5772  0.8392  11.00000  0.05    0.80
Q9    1   1.2172  0.0403  0.5627  11.00000  0.05    0.74
Q10   1   0.5233  0.2192  1.0174  11.00000  0.05    0.65
Q11   1   1.1811  0.1004  0.5622  11.00000  0.05    0.64
Q12   1   0.7076  0.1718  0.8916  11.00000  0.05    0.62
Q13   1   0.5020  0.6260  0.5985  11.00000  0.05    0.61
Q14   1   0.5435  0.2022  0.9595  11.00000  0.05    0.61
Q15   1   0.6636  0.5362  0.6556  11.00000  0.05    0.59
Q16   1   1.1434  0.5450  0.8984  11.00000  0.05    0.59
Q17   1   1.2198  0.5599  0.7765  11.00000  0.05    0.59
Q18   1   1.2093  0.6006  0.7999  11.00000  0.05    0.57
Q19   1   0.6010  0.1465  0.1459  11.00000  0.05    0.57
Q20   1   0.5020  0.1057  0.8794  11.00000  0.05    0.56
;
_shelx_res_checksum   75794

_shelx_hkl_file
;
   0   0  -1   49.97    2.00
   0   0  -1   18.25    1.58
   0   0  -2   80.82    4.95
   0   0  -2   79.99    4.83
   0   0  -3  360.37   20.59
   0   0  -3  391.43   20.48
   0   0  -4 1425.82   77.71
   0   0  -4 1525.07   77.46
   0   0  -5 3605.55  192.87
   0   0  -5 3801.17  192.46
   0   0  -6  842.55   47.11
   0   0  -6  875.67   46.56
   0   0  -7  127.03    9.56
   0   0  -7  117.04    8.62
   0   0  -8  429.88   26.85
   0   0   8  445.66   24.97
   0   0  -8  443.56   25.81
   0   0  -9  429.13   27.61
   0   0   9  453.43   25.43
   0   0  -9  438.04   26.35
   0   0 -10   46.42    5.56
   0   0 -10   48.44    6.71
   0   0  10   57.63    5.21
   0   0 -11  320.57   22.51
   0   0  11  299.20   19.00
   0   0 -11  318.53   20.28
   0   0 -12  930.64   52.60
   0   0 -12  914.14   55.39
   0   0 -13   14.50    1.55
   0   0 -13   12.44    1.78
   0   0 -13   13.36    4.39
   0   0 -13   10.51    3.05
   0   0 -14    1.17    0.88
   0   0 -14    0.60    0.76
   0   0 -14   -0.71    1.77
   0   0 -14    0.19    0.89
   0   0 -14    0.20    0.92
   0   0 -15    0.27    1.27
   0   0 -15    0.72    1.17
   0   0 -15    3.00    2.24
   0   0 -15    2.10    1.24
   0   0 -15    2.21    1.08
   0   0 -16  657.47   39.22
   0   0 -16  628.54   34.56
   0   0 -16  692.63   35.42
   0   0 -16  603.90   34.26
   0   0 -17  152.13    9.44
   0   0 -17  135.25   12.81
   0   0 -17  144.39    9.80
   0   0 -17  145.04    9.14
   0   0 -18    5.28    1.79
   0   0 -18    2.82    1.22
   0   0 -19  185.05   11.42
   0   0 -19  170.73   10.93
   0   0 -19  159.52   10.09
   0   0 -20    1.42    1.54
   0   0 -20    3.46    1.58
   0   0 -20    0.91    0.98
   0   0 -21  186.54   11.14
   0   0 -21  184.25   10.80
   0   0 -21  159.59    9.81
   0   0 -22   -0.86    1.18
   0   0 -22    0.86    1.26
   0   0 -23    7.68    1.30
   0   0 -23   10.26    1.79
   0   0 -24   91.61    5.16
   0   0 -24   94.02    5.41
   0   1 -24    4.49    0.84
   0   1 -23   88.57    5.43
   0   1 -23   78.74    5.54
   0   1 -22   49.38    3.68
   0   1 -22   36.86    2.86
   0   1 -21   38.87    3.20
   0   1 -21   46.90    3.98
   0   1 -20    2.44    1.15
   0   1 -20    4.47    1.56
   0   1 -19    0.74    1.01
   0   1 -19    0.27    1.42
   0   1 -18  396.83   23.01
   0   1 -18  391.42   27.57
   0   1 -18  455.14   23.99
   0   1 -17    9.01    1.76
   0   1 -17   10.78    3.36
   0   1 -17    9.90    2.18
   0   1 -16    0.96    1.20
   0   1 -16    0.42    1.02
   0   1 -16    1.56    1.19
   0   1 -16    0.20    1.01
   0   1 -16    1.05    1.44
   0   1 -16    2.47    2.33
   0   1 -15  338.16   20.90
   0   1 -15  390.86   21.69
   0   1 -15  389.30   20.59
   0   1 -15  377.38   20.98
   0   1 -15  373.49   25.58
   0   1 -15  389.16   20.54
   0   1 -15  363.96   21.09
   0   1 -15  389.89   21.28
   0   1 -14   99.94    6.95
   0   1 -14  108.82    7.01
   0   1 -14  112.86    6.51
   0   1 -14   94.57    6.75
   0   1 -14   90.69    9.79
   0   1 -13  253.06   17.38
   0   1 -13  225.96   12.79
   0   1 -12   80.87    8.30
   0   1 -11   51.24    6.08
   0   1 -10   19.30    3.47
   0  -1  10   12.13    2.08
   0   1  -9  170.73   12.23
   0   1  -9  165.29   13.09
   0  -1   9  165.88   10.51
   0   1  -8  162.19   11.96
   0   1  -8  177.24   12.93
   0  -1   8  174.53   10.58
   0   1  -7  122.64    8.72
   0   1  -7  109.62    8.90
   0  -1   7  112.48    7.28
   0   1  -6 1495.94   81.68
   0   1  -6 1565.47   81.31
   0   1  -5   27.56    3.34
   0   1  -5   32.49    3.31
   0   1  -4   72.98    5.50
   0   1  -4   74.53    5.39
   0   1  -4   72.60    4.14
   0   1  -3  506.42   28.11
   0   1  -3  539.23   28.05
   0   1  -3  524.84   27.11
   0   1  -3  507.65   27.28
   0   1  -2 1897.33  104.41
   0   1  -2 2062.82  103.97
   0   1  -2 2039.74  104.18
   0   1  -1 2497.94  128.82
   0   1   0   24.50    1.92
   0   1   0   27.49    1.80
   0   1   1 3542.74  186.72
   0   1   1 3676.08  186.78
   0   1   1 3654.12  186.54
   0   1   2 1723.97   86.88
   0   1   2 1662.17   86.43
   0   1   2 1658.00   86.64
   0   1   3 1478.43   76.32
   0   1   4  773.26   40.08
   0  -1  -5    4.82    1.27
   0  -1  -5    5.35    1.66
   0  -1  -6 1117.92   58.29
   0  -1  -6 1058.49   59.10
   0  -1  -7  573.91   31.38
   0  -1  -7  542.30   32.39
   0  -1  -8  213.51   13.82
   0  -1  -8  217.30   15.23
   0   1   9  440.83   24.98
   0  -1  -9  425.51   25.11
   0  -1  -9  395.28   26.61
   0   1  10  143.97   10.40
   0  -1 -10  141.34   10.60
   0  -1 -10  126.23   11.96
   0   1  11  395.57   23.57
   0  -1 -11  408.32   24.10
   0  -1 -12   -1.97    3.08
   0   1  12    0.50    1.25
   0  -1 -12   -0.57    1.77
   0  -1 -13  550.22   29.30
   0  -1 -13  564.58   37.24
   0   1  13  516.11   32.31
   0  -1 -13  543.94   33.17
   0  -1 -14    4.68    2.28
   0  -1 -14    1.28    3.20
   0  -1 -14    3.84    1.35
   0  -1 -14    5.10    1.27
   0  -1 -15  257.45   15.34
   0  -1 -15  244.76   23.04
   0  -1 -15  271.31   19.42
   0  -1 -15  268.40   15.71
   0  -1 -15  274.83   16.34
   0  -1 -15  289.64   15.56
   0  -1 -16    1.46    1.70
   0  -1 -16    3.10    4.15
   0  -1 -16    4.87    1.33
   0  -1 -16    6.39    2.02
   0  -1 -16    1.93    1.34
   0  -1 -17  245.49   13.89
   0  -1 -17  247.54   14.84
   0  -1 -17  215.69   13.41
   0  -1 -18  184.96   11.48
   0  -1 -18  152.58    9.80
   0  -1 -18  165.76   10.72
   0  -1 -19   53.18    3.88
   0  -1 -19   40.48    4.31
   0  -1 -20    0.28    1.52
   0  -1 -20   -0.24    1.41
   0  -1 -21   19.09    2.62
   0  -1 -21   15.86    2.33
   0  -1 -22  212.46   12.33
   0  -1 -22  195.25   11.80
   0  -1 -23   22.42    2.38
   0  -1 -23   16.71    1.85
   0  -1 -24    4.08    1.01
   0  -1 -24    2.86    0.93
   0  -1 -24    3.43    0.72
   0  -1 -25   29.31    2.01
   0   2 -24   60.19    3.94
   0   2 -24   72.62    4.29
   0   2 -23    2.30    0.62
   0   2 -23    0.98    0.54
   0   2 -23    1.72    0.92
   0   2 -23    1.11    1.00
   0   2 -22   19.30    1.81
   0   2 -22   15.76    2.16
   0   2 -22   19.39    2.46
   0   2 -22   15.88    2.27
   0   2 -21  136.75    8.55
   0   2 -21  146.71    9.21
   0   2 -21  153.22    9.58
   0   2 -20  118.93    7.84
   0   2 -20  131.40    8.55
   0   2 -20  128.45    8.75
   0   2 -19   46.79    4.00
   0   2 -19   49.49    4.84
   0   2 -19   51.83    4.66
   0   2 -18    7.72    2.05
   0   2 -18    3.88    1.13
   0   2 -18    7.08    1.58
   0   2 -18    4.52    1.93
   0   2 -18    2.53    2.12
   0   2 -17  457.69   25.52
   0   2 -17  449.25   24.87
   0   2 -17  454.85   24.33
   0   2 -17  441.61   24.91
   0   2 -17  467.17   25.79
   0   2 -17  380.08   29.23
   0   2 -16  108.13    7.42
   0   2 -16  113.54    7.01
   0   2 -16  106.02   11.17
   0   2 -16  106.43    7.46
   0   2 -16  116.34    7.02
   0   2 -16  109.85    7.85
   0   2 -15  342.17   19.49
   0   2 -15  335.35   19.41
   0   2 -15  364.56   18.97
   0   2 -15  355.30   24.30
   0   2 -15  343.79   19.59
   0   2 -15  324.68   19.01
   0   2 -15  351.63   19.85
   0   2 -14   12.22    1.90
   0   2 -14   13.54    2.18
   0   2 -14   13.47    3.88
   0   2 -14   13.42    1.77
   0   2 -14   14.77    2.02
   0   2 -14   16.06    2.27
   0   2 -14   13.53    1.67
   0   2 -13  337.86   17.00
   0   2 -13  284.25   17.25
   0   2 -13  300.24   16.78
   0   2 -13  303.46   17.11
   0   2 -13  289.29   21.30
   0   2 -12  897.05   47.64
   0   2 -12  931.53   52.24
   0   2 -11   64.93    7.33
   0   2 -10   25.56    4.31
   0   2  -9  114.20    9.38
   0  -2   8 1210.80   63.96
   0   2  -8 1293.87   66.92
   0  -2   7  658.37   32.51
   0  -2   7  580.43   32.05
   0  -2   6   11.99    1.20
   0   2  -6   15.42    1.37
   0   2  -6   14.78    2.52
   0  -2   5  785.30   41.87
   0   2  -5  844.38   42.41
   0   2  -5  881.13   44.14
   0   2  -4  655.87   34.74
   0   2  -4  665.33   35.83
   0   2  -3 1220.57   63.26
   0   2  -3 1144.13   62.47
   0   2  -3 1247.47   62.83
   0   2  -3 1282.92   63.62
   0   2  -2  223.14   12.33
   0   2  -2  238.31   12.86
   0   2  -2  217.56   11.89
   0   2  -2  219.36   11.73
   0   2  -1 2784.24  144.07
   0   2  -1 2805.55  143.93
   0   2   0 5617.15  296.81
   0   2   0 6002.00  297.36
   0   2   1  221.98   12.48
   0   2   1  228.02   12.96
   0   2   2   17.08    1.67
   0   2   2   17.61    1.98
   0   2   2   19.10    2.02
   0   2   3   34.45    2.85
   0   2   3   28.40    2.39
   0   2   4  698.30   36.77
   0   2   5   11.24    1.28
   0   2   6   80.99    4.93
   0  -2  -7 3064.25  154.88
   0  -2  -7 2818.88  156.32
   0  -2  -8   15.70    2.67
   0  -2  -8   22.53    4.06
   0  -2  -9  625.12   34.98
   0  -2  -9  606.56   37.13
   0  -2 -10   37.15    6.03
   0   2  10   39.18    4.71
   0  -2 -10   31.95    4.33
   0   2  11  878.87   50.25
   0  -2 -11  911.33   53.33
   0  -2 -11  891.86   49.87
   0   2  12  826.36   47.02
   0  -2 -12  756.37   49.68
   0  -2 -12  847.74   46.80
   0  -2 -13  107.21   12.60
   0  -2 -13  109.73    9.96
   0  -2 -13  117.94    7.20
   0   2  13  111.93   10.25
   0   2  14    2.73    1.94
   0  -2 -14    3.55    1.20
   0   2  14    2.85    1.06
   0  -2 -14    5.67    2.39
   0  -2 -14    2.85    1.27
   0  -2 -14    6.13    1.70
   0  -2 -14    2.57    2.98
   0  -2 -15   71.38   10.87
   0  -2 -15   59.06    7.07
   0  -2 -15   62.39    5.30
   0  -2 -15   55.25    4.95
   0  -2 -15   58.66    4.66
   0  -2 -16  585.78   28.58
   0  -2 -16  512.97   27.29
   0  -2 -16  505.79   37.20
   0  -2 -17   11.47    5.86
   0  -2 -17   22.83    2.60
   0  -2 -17   13.05    2.36
   0  -2 -17   18.30    3.03
   0  -2 -18    5.14    2.21
   0  -2 -19   61.64    5.55
   0  -2 -19   50.94    4.71
   0  -2 -20  118.52    8.26
   0  -2 -20  131.21    8.74
   0  -2 -21  130.39    8.65
   0  -2 -21  143.29    9.12
   0  -2 -22    7.60    1.49
   0  -2 -22    6.15    1.65
   0  -2 -23   83.35    5.37
   0   2  23   75.55    4.99
   0  -2 -23   72.99    4.87
   0  -2 -24   38.94    2.59
   0  -2 -24   23.97    1.90
   0   3 -24   -0.33    0.53
   0   3 -24   -0.59    0.63
   0   3 -23  108.91    6.36
   0   3 -23  119.36    6.85
   0   3 -23  113.52    6.39
   0   3 -23  111.45    7.04
   0   3 -22    2.04    0.80
   0   3 -22    1.05    0.78
   0   3 -22    0.39    1.16
   0   3 -22    0.65    1.22
   0   3 -21   83.82    5.63
   0   3 -21   69.92    4.96
   0   3 -21   65.53    5.48
   0   3 -21   77.26    5.77
   0   3 -20   56.67    4.56
   0   3 -20   64.04    5.12
   0   3 -20   62.60    4.16
   0   3 -20   69.52    5.47
   0   3 -19  117.34    7.82
   0   3 -19  121.53    8.03
   0   3 -19  120.44    8.42
   0   3 -19  123.85    7.47
   0   3 -19  138.11    8.90
   0   3 -18  319.36   17.47
   0   3 -18  313.38   17.86
   0   3 -18  295.93   17.90
   0   3 -18  341.06   18.94
   0   3 -18  295.94   22.69
   0   3 -18  315.94   18.58
   0   3 -18  320.96   18.08
   0   3 -17   28.31    3.51
   0   3 -17   30.52    2.74
   0   3 -17   26.47    2.99
   0   3 -17   31.68    2.79
   0   3 -17   29.33    2.78
   0   3 -17   26.39    5.37
   0   3 -17   33.99    3.58
   0   3 -17   26.28    2.96
   0   3 -16   10.50    2.26
   0   3 -16   10.66    1.67
   0   3 -16   10.37    1.94
   0   3 -16    2.74    2.77
   0   3 -16    9.35    2.01
   0   3 -16   10.50    1.95
   0   3 -16   10.64    1.62
   0   3 -16    8.63    1.61
   0   3 -16   11.18    1.95
   0   3 -15   40.45    3.70
   0   3 -15   53.07    7.34
   0   3 -15   40.42    4.10
   0   3 -15   57.37    4.10
   0   3 -15   50.04    3.64
   0   3 -15   48.64    4.12
   0   3 -15   42.45    3.97
   0   3 -14  680.65   37.42
   0   3 -14  703.63   42.85
   0   3 -14  614.68   37.08
   0   3 -14  727.34   37.97
   0   3 -14  712.64   37.16
   0   3 -14  717.25   37.50
   0   3 -14  703.02   37.70
   0   3 -14  774.60   37.37
   0   3 -14  697.60   37.68
   0   3 -13  178.52   11.27
   0   3 -13  177.92   11.08
   0   3 -13  193.59   11.37
   0   3 -13  188.95   10.90
   0   3 -13  195.10   10.87
   0   3 -13  195.07   11.16
   0   3 -13  178.04   15.13
   0   3 -13  192.31   11.43
   0   3 -12   41.00    3.06
   0   3 -12   32.90    3.05
   0   3 -12   39.14    5.84
   0   3 -12   39.99    2.99
   0   3 -12   39.72    3.18
   0   3 -12   37.94    3.08
   0   3 -11  323.66   21.92
   0   3 -10   -0.24    0.78
   0   3 -10   -0.58    1.90
   0   3  -9  462.35   26.85
   0   3  -9  560.84   29.99
   0   3  -8  112.50    7.31
   0   3  -8  106.96    9.15
   0   3  -7  590.76   32.32
   0   3  -7  606.98   32.64
   0   3  -7  681.16   35.22
   0   3  -6 3214.58  159.70
   0   3  -6 2915.30  159.44
   0   3  -6 3291.13  161.73
   0   3  -5  263.22   14.65
   0   3  -5  245.75   14.18
   0   3  -5  288.58   16.12
   0   3  -4   84.27    5.35
   0   3  -4   90.40    6.51
   0   3  -4   92.89    5.96
   0   3  -4  101.00    6.86
   0   3  -3  777.11   41.66
   0   3  -3  763.70   40.93
   0   3  -2 1016.49   47.28
   0   3  -2  835.88   45.10
   0   3  -2  897.85   45.60
   0   3  -2  873.68   45.31
   0   3  -2  938.06   46.40
   0   3  -1  114.41    6.84
   0   3  -1  112.64    6.64
   0   3  -1  115.15    7.09
   0   3   0   53.47    3.91
   0   3   0   52.23    3.69
   0   3   0   59.10    4.66
   0   3   0   51.72    4.02
   0   3   1 2202.80  114.84
   0   3   1 2191.19  114.15
   0   3   2   63.91    5.42
   0   3   2   81.25    5.24
   0   3   3  231.84   14.06
   0   3   3  236.20   13.50
   0   3   4   18.29    2.39
   0   3   4   19.28    2.12
   0   3   5 2593.61  134.53
   0   3   6 1693.05   88.28
   0   3   7   90.11    5.86
   0  -3  -8  166.66   11.00
   0  -3  -8  165.20   12.88
   0  -3  -9    3.89    1.71
   0  -3  -9    3.92    2.77
   0  -3 -10 2235.34  114.71
   0  -3 -10 2038.41  117.41
   0   3  10 2160.76  115.84
   0  -3 -11   13.17    4.18
   0   3  11    7.71    2.63
   0  -3 -11   13.70    2.88
   0  -3 -12   58.45    8.84
   0  -3 -12   77.47    7.39
   0   3  12   86.12    8.45
   0  -3 -13  169.40   12.86
   0   3  13  164.76   13.76
   0  -3 -13  167.16   16.11
   0   3  14  551.84   28.63
   0  -3 -14  511.59   36.69
   0  -3 -14  532.80   29.33
   0  -3 -14  508.84   28.58
   0   3  14  532.11   33.40
   0  -3 -14  483.43   31.53
   0  -3 -15  267.85   15.65
   0   3  15  275.82   14.82
   0  -3 -15  232.67   14.63
   0  -3 -16    9.45    2.36
   0   3  16    9.80    1.71
   0  -3 -16    6.43    1.98
   0  -3 -16    4.59    4.81
   0  -3 -16    7.51    1.65
   0  -3 -17  294.52   26.57
   0   3  17  318.13   17.68
   0  -3 -17  269.01   18.16
   0  -3 -18   88.92   12.85
   0  -3 -18   71.42    6.33
   0  -3 -18  101.11    7.30
   0  -3 -19   89.13    7.07
   0  -3 -19  105.57    7.90
   0  -3 -19  113.40    7.44
   0  -3 -20    2.46    1.39
   0  -3 -21   27.78    2.92
   0  -3 -21   31.73    3.30
   0  -3 -22  284.75   16.59
   0  -3 -22  320.96   17.20
   0  -3 -23    0.90    1.05
   0  -3 -23   -0.20    0.75
   0   3  23   -0.80    1.13
   0  -3 -24    1.45    0.43
   0  -3 -24    1.34    0.73
   0   4 -24   27.56    1.90
   0   4 -24   27.96    1.95
   0   4 -23    4.41    1.09
   0   4 -23    4.85    1.09
   0   4 -23    5.04    0.80
   0   4 -23    5.25    0.82
   0   4 -22   94.88    5.84
   0   4 -22   95.74    5.85
   0   4 -22   95.41    6.23
   0   4 -21   12.65    2.17
   0   4 -21   12.64    2.14
   0   4 -21   11.57    1.66
   0   4 -21   12.44    1.37
   0   4 -20  390.27   21.39
   0   4 -20  344.71   21.01
   0   4 -20  360.59   20.10
   0   4 -20  379.30   20.70
   0   4 -20  403.28   21.26
   0   4 -19   34.89    3.36
   0   4 -19   29.86    3.51
   0   4 -19   36.91    3.80
   0   4 -19   30.84    2.97
   0   4 -19   31.68    3.54
   0   4 -19   31.69    3.25
   0   4 -19   37.69    2.92
   0   4 -18   22.76    2.81
   0   4 -18   14.42    2.00
   0   4 -18   15.08    2.52
   0   4 -18   16.13    2.22
   0   4 -18   18.22    2.51
   0   4 -18   17.33    2.24
   0   4 -18   17.95    2.10
   0   4 -17  416.66   22.27
   0   4 -17  417.23   22.86
   0   4 -17  423.43   23.21
   0   4 -17  416.88   22.29
   0   4 -17  382.35   22.60
   0   4 -17  388.16   22.66
   0   4 -17  401.48   22.46
   0   4 -17  425.16   23.40
   0   4 -17  343.22   27.32
   0   4 -16   16.41    2.39
   0   4 -16   12.34    3.90
   0   4 -16   16.13    2.50
   0   4 -16   19.35    2.81
   0   4 -16   15.78    2.24
   0   4 -16   12.76    2.00
   0   4 -16   17.06    2.09
   0   4 -16   19.44    2.09
   0   4 -16   19.96    2.34
   0   4 -15  333.60   19.29
   0   4 -15  326.06   24.32
   0   4 -15  339.35   19.53
   0   4 -15  340.21   19.62
   0   4 -15  331.82   19.10
   0   4 -15  343.92   18.91
   0   4 -15  341.90   19.30
   0   4 -15  335.71   19.05
   0   4 -15  345.58   18.80
   0   4 -14    0.21    1.06
   0   4 -14    0.88    2.20
   0   4 -14    0.90    1.29
   0   4 -14    0.16    0.84
   0   4 -14    0.46    1.14
   0   4 -14   -0.77    1.16
   0   4 -14    0.83    1.17
   0   4 -14    0.71    0.96
   0   4 -14   -0.15    1.04
   0   4 -14    1.08    0.90
   0   4 -13  775.77   42.22
   0   4 -13  834.38   42.23
   0   4 -13  751.42   42.10
   0   4 -13  775.24   42.28
   0   4 -13  818.23   41.90
   0   4 -13  806.16   42.07
   0   4 -13  795.10   41.81
   0   4 -13  745.99   42.22
   0   4 -13  812.42   47.67
   0   4 -13  796.78   42.38
   0   4 -12  388.13   20.86
   0   4 -12  364.63   20.39
   0   4 -12  362.72   20.69
   0   4 -12  384.21   20.73
   0   4 -12  386.49   20.57
   0   4 -12  383.30   25.34
   0   4 -12  368.05   20.55
   0   4 -12  368.98   20.35
   0   4 -11   29.00    5.10
   0   4 -10    8.11    2.91
   0   4  -9    1.12    2.11
   0   4  -8 1811.71   97.33
   0   4  -8 2068.02  100.81
   0   4  -7  169.16   10.36
   0   4  -7  171.29   12.36
   0   4  -6  151.63    9.63
   0   4  -6  157.32   11.03
   0   4  -5  607.38   33.12
   0   4  -4  450.30   24.88
   0   4  -4  412.61   23.84
   0   4  -3  286.45   18.60
   0   4  -3  330.48   18.02
   0   4  -2 1818.51   92.27
   0   4  -2 1851.82   92.31
   0   4  -2 1767.38   91.43
   0   4  -2 1699.15   91.05
   0   4  -2 1731.57   93.09
   0   4  -1 3026.29  154.59
   0   4  -1 2983.55  154.39
   0   4  -1 2944.23  154.12
   0   4   0    7.18    1.37
   0   4   0    6.93    1.55
   0   4   0    6.73    1.48
   0   4   0   11.09    2.19
   0   4   1 2557.71  130.31
   0   4   1 2449.52  130.19
   0   4   1 2492.90  131.14
   0   4   2 1300.20   67.55
   0   4   2 1229.45   66.50
   0   4   3  373.42   21.81
   0   4   3  368.81   20.96
   0   4   4 2594.21  133.98
   0   4   4 2524.90  132.99
   0   4   5    2.95    1.06
   0   4   6   17.99    2.30
   0   4   7  343.19   19.51
   0   4   8  922.17   49.18
   0  -4  -9  476.01   31.44
   0  -4  -9  521.91   29.00
   0  -4 -10    8.51    3.70
   0  -4 -10   13.11    2.71
   0   4  10   10.85    3.12
   0  -4 -11  615.22   39.81
   0   4  11  641.96   38.29
   0  -4 -11  636.38   36.24
   0  -4 -12   17.74    3.23
   0  -4 -12   22.21    5.15
   0   4  12   22.55    4.67
   0  -4 -13  534.74   37.03
   0   4  13  563.26   29.84
   0  -4 -13  512.38   32.33
   0   4  13  562.76   34.99
   0  -4 -14   -1.27    3.78
   0   4  14   -0.39    1.43
   0   4  14   -0.85    1.97
   0  -4 -14    1.07    1.47
   0   4  15  145.92    9.29
   0   4  15  137.02    9.00
   0  -4 -15  145.48   15.87
   0   4  15  135.66   13.37
   0  -4 -15  146.83    9.76
   0   4  16  367.08   21.09
   0  -4 -16  385.42   30.41
   0  -4 -16  394.86   22.12
   0   4  16  368.23   21.29
   0   4  17    1.95    1.25
   0  -4 -17    2.72    1.52
   0  -4 -17    0.99    1.80
   0  -4 -17    1.54    3.86
   0  -4 -18   24.91    3.35
   0   4  18   27.62    2.94
   0  -4 -18   18.63    6.21
   0  -4 -19   44.30    4.55
   0  -4 -19   34.06    3.72
   0  -4 -20  179.48   11.22
   0  -4 -20  157.65   10.26
   0  -4 -21   37.54    3.39
   0  -4 -21   42.30    3.80
   0  -4 -22   -0.92    0.89
   0  -4 -22    1.26    1.16
   0  -4 -23   76.53    4.85
   0   4  23   81.56    5.35
   0  -4 -23   86.94    5.38
   0  -4 -24    0.27    0.56
   0   4  24   -1.05    0.79
   0   5 -23  108.74    6.47
   0   5 -23  105.99    6.12
   0   5 -23  117.11    6.46
   0   5 -23  105.99    6.11
   0   5 -22   36.75    3.26
   0   5 -22   38.99    2.89
   0   5 -22   36.10    3.11
   0   5 -22   44.42    3.01
   0   5 -21    4.88    1.40
   0   5 -21    6.04    1.68
   0   5 -21    5.08    1.28
   0   5 -21    4.89    0.96
   0   5 -20    8.66    1.65
   0   5 -20    4.83    1.39
   0   5 -20    5.73    1.72
   0   5 -20    5.99    1.16
   0   5 -19  339.39   18.68
   0   5 -19  302.56   18.31
   0   5 -19  322.05   17.66
   0   5 -19  307.23   18.09
   0   5 -19  309.66   17.82
   0   5 -19  352.46   18.68
   0   5 -19  319.43   18.17
   0   5 -18  118.63    7.86
   0   5 -18  121.33    7.60
   0   5 -18  117.32    7.72
   0   5 -18  121.17    8.10
   0   5 -18  132.38    8.46
   0   5 -18  122.07    8.32
   0   5 -18  122.65    8.45
   0   5 -18  118.74    8.15
   0   5 -18  120.56    7.88
   0   5 -18  129.62    7.66
   0   5 -17   88.02    6.30
   0   5 -17   86.96    6.05
   0   5 -17   75.26    5.64
   0   5 -17   85.74    5.54
   0   5 -17   78.05    6.18
   0   5 -17   76.97    6.05
   0   5 -17   77.60    5.74
   0   5 -17   77.24    9.66
   0   5 -17   76.86    5.77
   0   5 -17   76.89    5.46
   0   5 -16  110.41    7.43
   0   5 -16  108.77    7.27
   0   5 -16  103.65    7.11
   0   5 -16  103.31    6.88
   0   5 -16  109.96    7.69
   0   5 -16  107.25    7.33
   0   5 -16  106.86   11.77
   0   5 -16  110.35    7.61
   0   5 -16  110.17    7.03
   0   5 -16  108.23    7.38
   0   5 -15    3.55    1.39
   0   5 -15    5.98    1.57
   0   5 -15    3.57    1.35
   0   5 -15    3.51    1.14
   0   5 -15    5.60    1.39
   0   5 -15    5.13    1.61
   0   5 -15    3.18    1.22
   0   5 -15    4.82    2.74
   0   5 -15    2.15    1.44
   0   5 -15    5.69    1.41
   0   5 -14  490.02   26.55
   0   5 -14  502.33   32.35
   0   5 -14  484.14   26.44
   0   5 -14  494.02   26.03
   0   5 -14  525.51   26.48
   0   5 -14  456.71   26.27
   0   5 -14  477.33   26.13
   0   5 -14  489.03   25.94
   0   5 -14  455.17   26.43
   0   5 -14  458.30   26.33
   0   5 -14  454.15   26.40
   0   5 -14  464.47   26.35
   0   5 -13    0.31    0.98
   0   5 -13    0.59    0.82
   0   5 -13    1.00    0.95
   0   5 -13    0.67    0.92
   0   5 -13    1.23    1.08
   0   5 -13    0.20    1.04
   0   5 -13    0.99    1.15
   0   5 -13   -0.20    1.12
   0   5 -13    0.85    1.03
   0   5 -13   -0.87    2.17
   0   5 -13    0.21    0.96
   0   5 -13   -0.19    1.13
   0   5 -12   25.23    2.66
   0   5 -12   26.25    2.49
   0   5 -12   29.92    2.85
   0   5 -12   25.95    2.44
   0   5 -12   25.21    2.51
   0   5 -12   28.20    5.17
   0   5 -12   25.47    2.78
   0   5 -12   27.56    2.57
   0   5 -11  691.78   36.67
   0   5 -11  694.98   37.04
   0   5 -11  670.34   36.98
   0   5 -11  691.82   36.76
   0   5 -11  678.13   41.45
   0   5 -11  705.58   36.75
   0   5 -10   82.46    8.51
   0   5  -9  151.42   12.31
   0   5  -8    4.11    1.25
   0   5  -8    8.17    2.78
   0   5  -7 1956.75  102.94
   0   5  -7 1966.86  104.96
   0   5  -6  420.93   23.99
   0   5  -5    2.53    1.23
   0   5  -4  224.28   13.91
   0   5  -3   97.94    8.08
   0   5  -3  101.75    7.21
   0   5  -3  107.20    7.42
   0   5  -3   91.89    5.66
   0   5  -2 2385.06  122.60
   0   5  -2 2375.43  121.41
   0   5  -2 2363.48  121.17
   0   5  -2 2241.87  119.99
   0   5  -1   70.13    5.33
   0   5  -1   69.27    4.98
   0   5   0 1043.66   55.35
   0   5   1 1105.33   59.19
   0   5   1 1101.58   60.38
   0   5   2  798.06   43.75
   0   5   2  810.38   44.86
   0   5   3   16.81    2.51
   0   5   3   17.17    3.06
   0   5   4  190.53   12.50
   0   5   4  208.18   13.69
   0   5   5  967.54   52.25
   0   5   6   35.08    3.75
   0   5   7 1084.30   58.21
   0   5   8  137.24    9.33
   0   5   9  338.76   19.99
   0   5   9  361.12   22.83
   0  -5 -10  854.69   49.15
   0  -5 -10  816.23   45.38
   0   5  10  806.51   47.84
   0  -5 -11   13.21    4.21
   0  -5 -11   16.50    2.90
   0   5  11    7.38    2.94
   0   5  12   77.20    5.51
   0  -5 -12   83.66   10.41
   0   5  12   83.74    9.17
   0   5  13    3.10    1.09
   0   5  13    2.62    2.61
   0  -5 -13    4.47    2.99
   0   5  14  335.65   19.54
   0   5  14  334.36   24.63
   0   5  14  343.63   19.38
   0  -5 -14  351.15   26.76
   0  -5 -14  346.04   19.94
   0  -5 -15   37.64    8.02
   0   5  15   54.06    4.70
   0   5  15   59.19    8.55
   0   5  15   58.00    4.59
   0  -5 -15   56.24    5.13
   0   5  16  253.63   14.64
   0   5  16  235.04   19.97
   0  -5 -16  255.28   15.24
   0  -5 -16  256.15   22.55
   0   5  16  220.18   14.21
   0  -5 -17  472.29   26.06
   0   5  17  435.81   25.20
   0   5  17  435.34   25.02
   0  -5 -18    0.66    1.73
   0  -5 -18    0.88    1.41
   0   5  18    0.24    1.30
   0  -5 -18   -2.95    3.69
   0   5  18   -0.22    1.39
   0  -5 -19   27.68    3.57
   0   5  19   25.32    2.73
   0  -5 -19   18.75    2.78
   0  -5 -20   14.92    2.82
   0  -5 -20   13.99    2.15
   0  -5 -21  197.06   11.07
   0  -5 -21  165.47   10.43
   0   5  22  132.38    8.05
   0  -5 -22  130.36    7.89
   0  -5 -22  117.90    7.35
   0   5  23   17.82    1.99
   0  -5 -23   15.29    1.73
   0  -5 -24    0.58    0.52
   0   5  24   -0.18    0.61
   0   6 -23    0.71    0.57
   0   6 -23    0.06    0.45
   0   6 -22   44.74    3.56
   0   6 -22   53.92    3.49
   0   6 -22   52.85    3.69
   0   6 -22   49.37    3.43
   0   6 -21   59.33    4.57
   0   6 -21   65.00    4.66
   0   6 -21   73.75    4.52
   0   6 -21   56.81    3.98
   0   6 -21   64.02    4.42
   0   6 -20  278.14   15.75
   0   6 -20  256.65   14.92
   0   6 -20  287.74   15.48
   0   6 -20  273.05   15.65
   0   6 -19    0.14    0.90
   0   6 -19   -0.89    1.13
   0   6 -19    0.76    1.20
   0   6 -19    0.44    0.88
   0   6 -19   -0.66    1.42
   0   6 -19    0.77    1.21
   0   6 -18   72.95    5.39
   0   6 -18   77.48    5.27
   0   6 -18   86.10    6.00
   0   6 -18   64.77    5.49
   0   6 -18   76.13    5.86
   0   6 -18   71.00    5.58
   0   6 -18   81.68    5.85
   0   6 -18   73.20    5.34
   0   6 -18   82.13    5.23
   0   6 -17   75.62    5.65
   0   6 -17   80.72    5.39
   0   6 -17   77.01    5.69
   0   6 -17   81.68    5.49
   0   6 -17   84.09    6.07
   0   6 -17   69.87    5.67
   0   6 -17   73.15    5.85
   0   6 -17   79.20    5.81
   0   6 -17   77.67    5.92
   0   6 -17   79.14    5.66
   0   6 -16  203.55   11.72
   0   6 -16  201.39   11.62
   0   6 -16  193.06   11.96
   0   6 -16  205.71   11.60
   0   6 -16  189.37   12.09
   0   6 -16  190.40   11.99
   0   6 -16  195.71   12.06
   0   6 -16  204.54   12.24
   0   6 -16  191.38   11.85
   0   6 -16  194.42   11.99
   0   6 -16  161.26   16.26
   0   6 -15   33.76    3.06
   0   6 -15   34.38    3.43
   0   6 -15   31.14    3.09
   0   6 -15   30.87    2.92
   0   6 -15   30.39    3.27
   0   6 -15   35.02    3.41
   0   6 -15   39.36    3.55
   0   6 -15   30.60    3.21
   0   6 -15   31.05    3.25
   0   6 -15   29.87    5.96
   0   6 -14    7.10    1.51
   0   6 -14   10.61    4.09
   0   6 -14    4.11    1.42
   0   6 -14    6.53    1.36
   0   6 -14    5.52    1.44
   0   6 -14    7.28    1.54
   0   6 -14    6.03    1.51
   0   6 -14    6.59    1.59
   0   6 -14    7.14    1.76
   0   6 -14    7.28    1.63
   0   6 -14    6.37    1.67
   0   6 -14    6.83    1.65
   0   6 -13  338.18   19.28
   0   6 -13  320.28   18.81
   0   6 -13  378.45   25.40
   0   6 -13  346.55   19.56
   0   6 -13  350.45   19.28
   0   6 -13  352.25   19.62
   0   6 -13  353.50   19.50
   0   6 -13  349.90   19.20
   0   6 -13  364.53   19.15
   0   6 -13  342.57   19.39
   0   6 -13  331.32   19.41
   0   6 -13  352.58   19.59
   0   6 -13  338.88   19.12
   0   6 -13  342.68   19.45
   0   6 -12  136.79    8.04
   0   6 -12  117.62    8.17
   0   6 -12  145.12   12.84
   0   6 -12  127.00    7.84
   0   6 -12  128.17    8.22
   0   6 -12  122.35    8.05
   0   6 -12  138.22    8.36
   0   6 -12  118.42    7.99
   0   6 -12  124.99    7.84
   0   6 -12  124.57    8.01
   0   6 -11  260.58   18.78
   0   6 -11  230.66   13.59
   0   6 -11  244.97   13.79
   0   6 -11  256.38   14.08
   0   6 -11  229.74   13.59
   0   6 -11  245.92   14.05
   0   6 -10   71.19    5.09
   0   6 -10   69.41    4.89
   0   6 -10   72.10    5.15
   0   6 -10   72.55    5.10
   0   6 -10   77.11    8.39
   0   6  -9  448.99   26.23
   0   6  -9  510.43   29.80
   0   6  -8  781.33   42.83
   0   6  -7   39.18    4.16
   0   6  -6  482.31   27.72
   0   6  -5   71.64    6.15
   0   6  -5   67.75    6.64
   0   6  -4 1282.21   68.25
   0   6  -4 1254.15   68.49
   0   6  -3  881.95   45.37
   0   6  -3  905.04   47.09
   0   6  -3  883.91   45.47
   0   6  -3  768.19   43.21
   0   6  -2  326.49   19.21
   0   6  -2  321.96   20.77
   0   6  -2  355.80   19.78
   0   6  -2  306.60   18.07
   0   6  -1  865.07   45.67
   0   6  -1  825.00   45.16
   0   6   0  259.56   15.51
   0   6   0  263.39   15.69
   0   6   1  993.45   55.30
   0   6   1  986.17   53.84
   0   6   2  256.04   17.42
   0   6   2  265.51   16.47
   0   6   3  692.66   39.52
   0   6   3  676.33   38.10
   0   6   4 1586.90   86.65
   0   6   4 1610.25   85.35
   0   6   5  433.08   25.41
   0   6   6  190.67   12.76
   0   6   7    5.09    1.77
   0   6   8 1121.66   60.74
   0   6   9  451.12   27.44
   0   6   9  404.09   24.38
   0  -6 -10   52.98    5.30
   0   6  10   72.71    7.97
   0   6  11  371.36   21.02
   0  -6 -11  408.75   26.78
   0   6  11  392.99   26.03
   0   6  12  191.64   11.80
   0  -6 -12  229.87   17.92
   0   6  12  204.71   16.64
   0   6  13  194.26   12.09
   0  -6 -13  227.22   18.79
   0   6  13  205.08   17.20
   0   6  13  201.94   12.31
   0   6  14  138.13    8.83
   0  -6 -14  138.79   14.98
   0   6  14  127.15   13.46
   0   6  14  127.84    8.86
   0  -6 -15  630.66   41.99
   0   6  15  629.18   33.55
   0   6  15  599.49   39.88
   0   6  15  593.16   33.63
   0   6  16   54.93    4.64
   0   6  16   39.24    7.57
   0  -6 -16   55.01    9.40
   0   6  16   55.83    4.86
   0  -6 -17    2.82    3.52
   0   6  17    1.05    1.41
   0  -6 -17    1.93    1.69
   0   6  17    0.73    1.38
   0   6  18   37.19    3.59
   0  -6 -18   47.47    8.52
   0   6  18   29.38    3.47
   0  -6 -18   29.51    3.62
   0  -6 -18   40.55    4.29
   0   6  19   -1.08    1.45
   0  -6 -19    0.61    1.73
   0  -6 -19    0.77    1.19
   0   6  19    0.93    1.31
   0  -6 -20  179.71   11.22
   0  -6 -20  182.03   11.53
   0   6  20  186.09   11.34
   0  -6 -21   -0.72    1.56
   0  -6 -21   -0.36    1.09
   0  -6 -21    0.40    0.83
   0  -6 -22    0.42    0.94
   0  -6 -22    0.18    0.66
   0   6  22    0.70    1.15
   0  -6 -23   43.25    3.03
   0   6  23   41.46    3.27
   0   6  24   40.05    2.77
   0   7 -23   12.12    1.07
   0   7 -22   88.83    5.37
   0   7 -22   84.42    5.46
   0   7 -22   93.22    5.36
   0   7 -21   -0.41    0.92
   0   7 -21    0.57    1.01
   0   7 -21   -0.87    1.15
   0   7 -21    0.61    0.63
   0   7 -21   -0.37    0.94
   0   7 -20    4.99    1.47
   0   7 -20    7.34    1.58
   0   7 -20    6.77    1.54
   0   7 -20    5.03    1.11
   0   7 -20    5.90    1.35
   0   7 -19  173.15   10.13
   0   7 -19  164.23   10.40
   0   7 -19  173.83   10.67
   0   7 -19  189.91   10.82
   0   7 -19  171.73   10.51
   0   7 -18    3.10    1.46
   0   7 -18    1.42    1.32
   0   7 -18    1.32    0.95
   0   7 -18    0.63    1.16
   0   7 -18    3.67    1.50
   0   7 -18    0.98    0.98
   0   7 -18    0.87    1.38
   0   7 -18    2.19    1.27
   0   7 -17   15.41    2.40
   0   7 -17   14.05    2.25
   0   7 -17   19.75    2.15
   0   7 -17   14.31    2.03
   0   7 -17   19.39    2.43
   0   7 -17    9.84    1.84
   0   7 -17   16.02    2.12
   0   7 -17    9.95    1.97
   0   7 -16   55.30    4.72
   0   7 -16   56.61    4.44
   0   7 -16   56.70    4.37
   0   7 -16   56.64    4.65
   0   7 -16   58.50    4.72
   0   7 -16   59.09    4.31
   0   7 -16   59.56    4.73
   0   7 -16   50.19    4.40
   0   7 -16   54.17    4.46
   0   7 -16   63.99    4.86
   0   7 -16   55.53    8.11
   0   7 -15  133.97    9.18
   0   7 -15  145.27    9.21
   0   7 -15  148.55    8.81
   0   7 -15  129.16    8.25
   0   7 -15  120.97   13.21
   0   7 -15  138.83    8.93
   0   7 -15  151.33    8.76
   0   7 -15  134.41    8.90
   0   7 -15  142.79    9.05
   0   7 -15  149.68    9.29
   0   7 -15  142.85    9.11
   0   7 -14  154.99   10.68
   0   7 -14  181.32   10.48
   0   7 -14  178.71   10.88
   0   7 -14  172.36   10.38
   0   7 -14  179.93   10.46
   0   7 -14  164.94   10.04
   0   7 -14  149.36   14.98
   0   7 -14  176.36   10.70
   0   7 -14  167.47   10.58
   0   7 -14  169.19   10.57
   0   7 -14  186.07   10.67
   0   7 -14  181.16   10.94
   0   7 -13   65.21    5.16
   0   7 -13   64.74    4.78
   0   7 -13   66.71    5.11
   0   7 -13   69.44    4.83
   0   7 -13   68.64    4.76
   0   7 -13   77.83    5.42
   0   7 -13   64.25    4.91
   0   7 -13   57.90    4.80
   0   7 -13   62.20    4.92
   0   7 -13   68.72    8.83
   0   7 -13   61.54    4.50
   0   7 -13   66.98    4.96
   0   7 -12  215.16   12.52
   0   7 -12  209.36   12.07
   0   7 -12  215.76   17.50
   0   7 -12  216.96   12.52
   0   7 -12  189.90   12.34
   0   7 -12  197.52   12.54
   0   7 -12  225.41   12.77
   0   7 -12  212.95   12.30
   0   7 -12  205.21   12.17
   0   7 -12  232.62   12.80
   0   7 -12  212.58   12.68
   0   7 -12  197.47   12.27
   0   7 -12  206.05   12.32
   0   7 -12  219.25   12.45
   0   7 -12  220.87   12.59
   0   7 -11   70.23    5.31
   0   7 -11   76.04    5.26
   0   7 -11   74.97    5.25
   0   7 -11   78.59    5.33
   0   7 -11   74.91    5.50
   0   7 -11   78.75    5.52
   0   7 -11   74.76    5.28
   0   7 -11   66.88    4.94
   0   7 -11   70.09    5.04
   0   7 -11   81.81    5.56
   0   7 -11   67.35    5.15
   0   7 -11   86.16    9.24
   0   7 -10  378.24   21.68
   0   7 -10  384.72   26.45
   0   7 -10  402.50   21.96
   0   7 -10  390.76   21.93
   0   7 -10  414.37   21.99
   0   7  -9   60.73    4.56
   0   7  -9   54.48    5.41
   0   7  -9   65.19    4.57
   0   7  -8  320.27   19.66
   0   7  -7  810.68   45.12
   0   7  -6   16.44    3.40
   0   7  -6   12.92    2.71
   0   7  -5  114.13    9.35
   0   7  -5  115.06    9.04
   0   7  -4   66.99    6.37
   0   7  -4   62.33    6.18
   0   7  -3 1129.07   58.96
   0   7  -3 1016.96   56.64
   0   7  -3 1211.36   59.43
   0   7  -2  397.76   23.80
   0   7  -2  409.12   22.73
   0   7  -2  404.38   24.38
   0   7  -1    2.81    1.42
   0   7  -1    4.06    1.39
   0   7   0  316.31   18.91
   0   7   1   16.62    2.89
   0   7   1   13.61    3.57
   0   7   1   21.35    3.37
   0   7   2 1051.20   58.48
   0   7   2 1150.26   60.86
   0   7   2 1046.12   58.70
   0   7   3  266.74   17.19
   0   7   4  157.09   11.52
   0   7   5 1387.14   75.01
   0   7   6  362.87   22.25
   0   7   7  414.62   25.76
   0   7   7  457.99   27.69
   0   7   8  124.59    9.78
   0   7   8  131.26   11.62
   0   7   9  833.12   46.96
   0   7   9  862.72   49.91
   0   7  10  214.26   16.47
   0   7  10  184.55   11.26
   0   7  11    5.41    3.09
   0  -7 -11   12.36    4.10
   0   7  11    6.54    1.53
   0  -7 -12    0.98    2.08
   0   7  12    3.20    1.28
   0   7  12    1.94    2.43
   0  -7 -12    1.42    1.25
   0   7  12    1.64    1.37
   0   7  13   16.24    2.32
   0  -7 -13   26.00    5.85
   0   7  13   12.48    2.33
   0   7  13   21.81    5.16
   0  -7 -13   18.09    2.61
   0  -7 -14  696.54   38.62
   0  -7 -14  739.19   46.23
   0   7  14  697.83   38.25
   0   7  14  655.92   44.67
   0   7  14  721.66   38.53
   0  -7 -15    1.26    2.66
   0   7  15    0.51    1.39
   0   7  15    1.09    1.36
   0  -7 -15   -1.78    1.86
   0   7  15   -1.14    2.15
   0   7  16  147.62   15.75
   0   7  16  167.13   10.97
   0  -7 -16  176.50   17.57
   0   7  16  174.40   10.93
   0   7  17   34.10    6.79
   0  -7 -17   34.77    7.38
   0   7  17   43.37    4.07
   0   7  17   31.22    3.59
   0   7  18  130.31    8.76
   0   7  18  125.80    8.58
   0   7  19   24.98    2.87
   0  -7 -19   21.19    2.82
   0   7  19   24.16    2.85
   0  -7 -20   10.34    1.86
   0   7  20    9.59    1.72
   0  -7 -20   11.93    2.29
   0  -7 -20    8.55    1.51
   0   7  20   10.69    1.83
   0   7  21  223.50   12.77
   0   7  21  192.85   12.06
   0  -7 -21  244.19   13.08
   0  -7 -21  210.23   12.27
   0   7  22    4.35    1.30
   0  -7 -22    5.39    1.12
   0  -7 -23   61.00    3.95
   0   7  23   77.65    4.62
   0   8 -22   10.12    1.19
   0   8 -22   14.63    1.36
   0   8 -21  211.97   12.41
   0   8 -21  234.94   12.47
   0   8 -20   56.45    4.03
   0   8 -20   56.35    4.05
   0   8 -20   51.67    3.71
   0   8 -20   56.20    4.10
   0   8 -19   18.08    2.22
   0   8 -19   21.48    2.11
   0   8 -19   20.23    2.40
   0   8 -19   17.10    2.20
   0   8 -19   18.03    2.23
   0   8 -18   50.36    4.08
   0   8 -18   49.16    3.65
   0   8 -18   49.19    4.08
   0   8 -18   44.46    3.60
   0   8 -18   47.91    3.74
   0   8 -18   45.20    3.89
   0   8 -18   48.96    4.04
   0   8 -17    0.41    1.54
   0   8 -17    0.77    1.01
   0   8 -17    1.44    1.52
   0   8 -17    2.62    1.16
   0   8 -17    1.43    1.31
   0   8 -17   -0.17    1.44
   0   8 -17    1.29    1.38
   0   8 -16  254.72   14.57
   0   8 -16  219.47   14.47
   0   8 -16  246.25   15.04
   0   8 -16  277.20   14.95
   0   8 -16  270.91   15.09
   0   8 -16  272.65   14.74
   0   8 -16  257.81   14.76
   0   8 -16  259.34   15.16
   0   8 -15    2.59    1.11
   0   8 -15    1.35    1.39
   0   8 -15    2.82    1.46
   0   8 -15   -1.02    2.16
   0   8 -15   -0.24    1.86
   0   8 -15   -0.73    1.16
   0   8 -15   -0.42    1.74
   0   8 -15    1.81    1.17
   0   8 -15   -0.36    1.38
   0   8 -15    1.73    1.26
   0   8 -15    0.93    0.74
   0   8 -14   20.63    2.23
   0   8 -14   23.75    2.59
   0   8 -14   25.09    2.89
   0   8 -14   32.00    3.16
   0   8 -14   17.82    2.84
   0   8 -14   24.60    3.04
   0   8 -14   23.72    2.79
   0   8 -14   25.38    5.48
   0   8 -14   25.16    3.00
   0   8 -14   24.18    2.68
   0   8 -14   24.09    2.65
   0   8 -14   21.20    2.45
   0   8 -14   29.17    2.92
   0   8 -14   27.55    2.64
   0   8 -13  442.95   25.47
   0   8 -13  492.15   25.86
   0   8 -13  482.67   26.25
   0   8 -13  448.34   26.10
   0   8 -13  493.35   26.38
   0   8 -13  491.56   26.32
   0   8 -13  472.75   26.12
   0   8 -13  483.29   26.05
   0   8 -13  466.22   31.99
   0   8 -13  497.50   26.04
   0   8 -13  483.93   26.31
   0   8 -13  448.50   25.72
   0   8 -13  463.42   25.82
   0   8 -13  475.12   26.02
   0   8 -13  463.95   25.64
   0   8 -13  464.33   25.74
   0   8 -12   99.54   11.42
   0   8 -12  110.33    7.09
   0   8 -12  116.99    7.71
   0   8 -12  114.12    7.67
   0   8 -12   97.39    7.31
   0   8 -12  132.20    7.98
   0   8 -12  127.92    7.91
   0   8 -12  111.15    7.44
   0   8 -12  113.88    7.45
   0   8 -12  116.68    7.73
   0   8 -12  124.15    7.63
   0   8 -12  107.53    6.90
   0   8 -12  106.46    7.18
   0   8 -12  108.49    7.21
   0   8 -12  113.07    7.45
   0   8 -12  116.98    7.17
   0   8 -11   67.47    5.15
   0   8 -11   72.19    4.89
   0   8 -11   75.24    5.40
   0   8 -11   66.46    5.22
   0   8 -11   60.01    5.08
   0   8 -11   75.51    4.86
   0   8 -11   78.32    5.47
   0   8 -11   75.23    5.25
   0   8 -11   66.27    4.88
   0   8 -11   65.90    4.88
   0   8 -11   78.49    5.27
   0   8 -11   69.59    5.16
   0   8 -11   76.37    5.25
   0   8 -11   66.10    4.75
   0   8 -11   78.47    5.54
   0   8 -11   72.63    5.42
   0   8 -11   70.17    4.85
   0   8 -10    0.35    0.92
   0   8 -10    0.59    1.32
   0   8 -10    1.84    1.02
   0   8 -10    0.97    1.00
   0   8 -10    0.18    1.03
   0   8 -10    1.49    0.99
   0   8 -10    1.19    0.81
   0   8 -10    1.81    1.12
   0   8 -10    0.83    0.72
   0   8 -10    0.15    0.83
   0   8 -10    1.55    1.13
   0   8 -10    0.82    1.19
   0   8  -9  494.02   26.17
   0   8  -9  479.14   26.22
   0   8  -9  439.87   27.87
   0   8  -8  148.47    8.90
   0   8  -8  136.08   10.74
   0   8  -8  135.13   12.16
   0   8  -8  144.90    8.96
   0   8  -8  143.65    8.89
   0   8  -7    6.76    2.13
   0   8  -7   10.21    2.92
   0   8  -6  139.36   11.11
   0   8  -6  161.40   12.39
   0   8  -5  195.30   13.83
   0   8  -5  193.26   14.10
   0   8  -4  780.84   42.30
   0   8  -4  694.34   41.63
   0   8  -3   13.61    2.91
   0   8  -3   15.32    2.98
   0   8  -3    9.54    1.67
   0   8  -2  489.45   28.02
   0   8  -2  466.90   27.03
   0   8  -2  443.30   25.22
   0   8  -2  462.71   25.91
   0   8  -1  544.89   30.76
   0   8   0 1002.90   54.74
   0   8   1   19.00    3.26
   0   8   1   20.79    3.84
   0   8   2    5.93    2.08
   0   8   2    4.08    2.11
   0   8   3 1934.84  107.61
   0   8   3 2098.16  107.98
   0   8   4  316.11   21.06
   0   8   4  328.72   20.82
   0   8   5   21.64    4.06
   0   8   5   24.06    3.94
   0   8   6  121.40   11.37
   0   8   6  144.60   10.95
   0   8   7   90.51    8.23
   0   8   8 1261.82   70.76
   0   8   8 1233.37   68.42
   0   8   9   20.30    4.64
   0   8   9   20.55    3.62
   0   8   9   19.96    2.38
   0   8  10   89.81   10.23
   0   8  10   88.76    6.26
   0  -8 -11    6.07    1.60
   0   8  11    4.00    1.52
   0   8  11    7.66    1.70
   0  -8 -12  128.55    8.79
   0  -8 -12  144.68   13.61
   0   8  12  125.73    8.58
   0   8  12  125.73   13.45
   0   8  12  133.63    8.86
   0  -8 -13   13.58    2.40
   0   8  13   11.72    2.30
   0   8  13    8.96    4.28
   0  -8 -13   13.95    4.69
   0   8  13   12.37    2.17
   0  -8 -14    8.50    2.02
   0   8  14    6.95    2.00
   0   8  14    1.17    3.34
   0   8  14    9.35    1.98
   0  -8 -14    6.93    3.79
   0  -8 -15  420.88   24.49
   0   8  15  424.83   24.23
   0  -8 -15  386.91   30.56
   0   8  15  411.17   30.88
   0   8  15  447.43   24.51
   0   8  16    2.41    3.22
   0   8  16    0.57    1.55
   0  -8 -16    6.30    4.29
   0   8  16    0.27    1.57
   0  -8 -16    1.52    1.75
   0   8  17   41.97    4.17
   0  -8 -17   47.88    8.15
   0   8  17   35.64    3.90
   0  -8 -17   41.43    4.37
   0   8  18   14.41    2.40
   0   8  18   12.76    2.32
   0   8  19  133.18    8.74
   0  -8 -19  125.12    8.62
   0   8  19  137.40    8.69
   0   8  20  137.37    8.41
   0   8  20  139.63    8.73
   0   8  20  117.99    8.27
   0  -8 -20  127.56    8.29
   0  -8 -20  134.59    8.14
   0   8  21   14.57    1.84
   0  -8 -21   13.58    1.67
   0   8  22   20.88    2.21
   0  -8 -22   15.96    1.53
   0   8  23    4.63    1.06
   0   8  23    3.01    0.95
   0   9 -21    7.31    1.09
   0   9 -21    4.57    1.05
   0   9 -20   61.50    4.13
   0   9 -20   56.81    4.15
   0   9 -20   59.51    3.95
   0   9 -19  160.01    8.62
   0   9 -19  129.25    8.34
   0   9 -19  141.65    8.59
   0   9 -19  133.84    8.22
   0   9 -19  136.54    8.34
   0   9 -18   44.34    3.84
   0   9 -18   49.47    3.81
   0   9 -18   50.01    3.64
   0   9 -18   48.69    3.72
   0   9 -17    0.60    1.37
   0   9 -17    0.47    1.01
   0   9 -17   -0.18    1.33
   0   9 -17   -0.20    1.20
   0   9 -17    0.77    1.33
   0   9 -17    1.33    0.98
   0   9 -17    1.99    1.13
   0   9 -16   21.82    2.71
   0   9 -16   20.18    2.41
   0   9 -16   19.34    2.43
   0   9 -16   16.57    2.56
   0   9 -16   20.38    2.54
   0   9 -16   20.38    2.26
   0   9 -16   16.48    2.23
   0   9 -16   20.67    2.46
   0   9 -15  363.46   19.59
   0   9 -15  365.57   19.80
   0   9 -15  357.32   19.45
   0   9 -15  350.83   19.43
   0   9 -15  334.50   19.69
   0   9 -15  306.12   18.70
   0   9 -15  338.57   19.34
   0   9 -15  349.66   19.27
   0   9 -15  362.17   19.27
   0   9 -14   90.17    6.74
   0   9 -14  101.91    6.79
   0   9 -14   95.08    6.74
   0   9 -14   96.56    6.58
   0   9 -14   87.87    6.13
   0   9 -14  102.81    6.76
   0   9 -14   95.30    6.98
   0   9 -14  104.93    6.77
   0   9 -14  100.50    6.73
   0   9 -14   88.50   10.73
   0   9 -14  101.53    7.00
   0   9 -14   99.54    7.08
   0   9 -13    0.95    0.76
   0   9 -13   -0.32    1.06
   0   9 -13    1.24    1.37
   0   9 -13    1.80    1.32
   0   9 -13    1.84    1.60
   0   9 -13   -0.24    1.53
   0   9 -13    2.48    1.33
   0   9 -13    2.01    1.34
   0   9 -13    2.84    1.31
   0   9 -13    1.62    1.12
   0   9 -13    1.19    1.50
   0   9 -12  104.66    6.82
   0   9 -12   95.32    6.90
   0   9 -12  106.24    7.00
   0   9 -12   82.40    6.42
   0   9 -12   85.81    6.58
   0   9 -12   87.50    6.06
   0   9 -12   90.41    6.07
   0   9 -12   89.65    6.05
   0   9 -12   90.10    6.17
   0   9 -12  104.85    6.65
   0   9 -12   93.25    6.47
   0   9 -12  110.56    6.98
   0   9 -12  106.47    6.74
   0   9 -12  101.67    6.67
   0   9 -12   97.64    6.40
   0   9 -12   88.78    6.24
   0   9 -11   22.30    2.31
   0   9 -11   25.66    2.81
   0   9 -11   26.53    2.92
   0   9 -11   26.16    3.05
   0   9 -11   27.70    3.01
   0   9 -11   26.01    2.81
   0   9 -11   26.18    2.80
   0   9 -11   19.74    2.32
   0   9 -11   27.53    2.79
   0   9 -11   24.05    2.62
   0   9 -11   25.53    2.60
   0   9 -11   23.47    2.71
   0   9 -11   24.45    2.51
   0   9 -11   25.49    2.51
   0   9 -10  346.38   19.65
   0   9 -10  349.06   20.08
   0   9 -10  352.90   19.80
   0   9 -10  358.48   19.79
   0   9 -10  359.82   19.63
   0   9 -10  364.71   20.13
   0   9 -10  374.38   20.23
   0   9 -10  349.82   20.20
   0   9 -10  353.95   19.82
   0   9 -10  359.39   19.68
   0   9 -10  327.59   19.94
   0   9 -10  334.44   24.77
   0   9 -10  384.50   20.04
   0   9 -10  357.52   19.73
   0   9  -9   32.00    4.32
   0   9  -9   27.77    2.62
   0   9  -9   27.65    2.78
   0   9  -9   30.40    2.65
   0   9  -9   32.83    2.78
   0   9  -9   24.99    2.58
   0   9  -9   30.88    2.97
   0   9  -9   30.46    2.79
   0   9  -9   28.35    2.89
   0   9  -9   33.13    5.59
   0   9  -9   27.71    2.66
   0   9  -9   26.53    2.92
   0   9  -9   27.48    2.97
   0   9  -9   27.99    3.04
   0   9  -8  232.32   14.09
   0   9  -8  251.40   14.07
   0   9  -8  245.76   14.09
   0   9  -8  266.69   14.15
   0   9  -8  223.28   17.80
   0   9  -8  215.13   16.30
   0   9  -8  248.74   13.89
   0   9  -8  228.75   13.66
   0   9  -8  238.25   13.86
   0   9  -7  221.19   12.86
   0   9  -7  219.64   12.85
   0   9  -7  212.84   12.89
   0   9  -7  226.72   12.89
   0   9  -7  226.26   16.72
   0   9  -7  204.50   15.46
   0   9  -7  223.96   12.83
   0   9  -6  482.69   25.68
   0   9  -6  447.63   25.71
   0   9  -6  481.09   25.75
   0   9  -6  460.26   29.37
   0   9  -6  453.20   28.82
   0   9  -6  483.49   25.65
   0   9  -5    1.75    1.83
   0   9  -5    1.76    1.57
   0   9  -4   11.78    2.93
   0   9  -4   13.57    3.07
   0   9  -3 1266.05   70.72
   0   9  -3 1326.29   71.70
   0   9  -2  165.08   12.95
   0   9  -2  163.87   10.97
   0   9  -1   39.11    4.39
   0   9   0  496.12   29.14
   0   9   1  820.34   45.55
   0   9   1  755.37   44.20
   0   9   2 1716.11   92.72
   0   9   2 1693.59   92.04
   0   9   3  187.19   14.31
   0   9   3  190.83   14.17
   0   9   4  545.68   33.98
   0   9   4  590.56   34.50
   0   9   5  247.52   17.77
   0   9   5  260.36   18.33
   0   9   6 1054.90   60.23
   0   9   6 1092.42   61.43
   0   9   7    9.25    2.84
   0   9   7   11.97    3.57
   0   9   8  110.06    9.83
   0   9   9  574.86   33.50
   0   9   9  542.20   30.25
   0   9  10    7.04    3.57
   0   9  10    7.58    1.79
   0  -9 -10    8.05    1.75
   0  -9 -11   37.95    3.85
   0   9  11   53.71    8.21
   0   9  11   42.77    4.09
   0   9  11   43.80    4.06
   0   9  12   11.41    4.36
   0   9  12   12.62    2.24
   0  -9 -12   15.83    4.53
   0   9  12   13.23    2.35
   0  -9 -12   12.48    2.31
   0  -9 -13  106.98    8.00
   0   9  13  112.24    7.93
   0  -9 -13  100.14   12.04
   0   9  13  124.35    8.32
   0   9  13  116.18   13.16
   0  -9 -14  264.23   16.34
   0   9  14  269.69   22.79
   0  -9 -14  290.42   22.50
   0   9  14  258.62   16.15
   0   9  14  284.09   16.49
   0  -9 -15   34.55    3.78
   0   9  15   33.79    7.36
   0   9  15   28.23    3.56
   0   9  15   27.20    3.46
   0  -9 -15   34.13    6.85
   0  -9 -16   53.71    5.10
   0   9  16   56.89    9.10
   0   9  16   54.58    5.00
   0  -9 -16   56.24    8.83
   0   9  16   53.38    4.95
   0   9  17   17.96    2.71
   0  -9 -17   20.68    2.98
   0   9  17   20.86    2.99
   0  -9 -18  302.52   17.43
   0   9  18  295.27   17.13
   0   9  18  277.53   17.09
   0  -9 -19   15.35    2.25
   0   9  19   12.33    2.11
   0  -9 -19   14.71    2.55
   0   9  19    9.49    2.08
   0  -9 -20   30.17    2.85
   0   9  20   29.43    2.92
   0   9  20   23.45    2.77
   0  -9 -20   29.25    2.48
   0   9  21  110.19    6.85
   0   9  22   39.86    3.20
   0   9  23   20.77    1.77
   0   9  23   23.81    1.94
   0  10 -20    0.31    0.75
   0  10 -19   13.95    1.78
   0  10 -19   19.67    1.86
   0  10 -18   69.08    4.75
   0  10 -18   69.64    4.48
   0  10 -18   64.29    4.55
   0  10 -18   61.09    4.65
   0  10 -17   51.80    4.41
   0  10 -17   58.81    4.27
   0  10 -17   56.31    4.11
   0  10 -17   61.72    4.47
   0  10 -17   59.13    4.17
   0  10 -17   61.88    4.40
   0  10 -17   56.28    4.52
   0  10 -16  103.35    7.47
   0  10 -16  112.83    7.39
   0  10 -16  123.25    7.50
   0  10 -16  114.45    7.22
   0  10 -16  113.73    7.28
   0  10 -16  112.17    7.16
   0  10 -16  114.09    7.34
   0  10 -16  106.22    7.53
   0  10 -16  121.91    7.32
   0  10 -16  109.91    7.55
   0  10 -15   19.51    2.56
   0  10 -15   16.33    2.20
   0  10 -15   15.76    2.08
   0  10 -15   14.04    2.25
   0  10 -15   15.76    1.79
   0  10 -15   18.22    2.31
   0  10 -15   16.51    2.23
   0  10 -15   19.50    2.56
   0  10 -14  156.72    9.86
   0  10 -14  142.27    8.99
   0  10 -14  137.90    8.78
   0  10 -14  158.83    9.52
   0  10 -14  153.92    9.36
   0  10 -14  159.51    9.53
   0  10 -14  149.54    9.45
   0  10 -14  152.96    9.56
   0  10 -14  156.16    9.80
   0  10 -14  172.63   10.04
   0  10 -13   67.91    5.44
   0  10 -13   65.61    4.80
   0  10 -13   64.74    4.64
   0  10 -13   72.27    5.22
   0  10 -13   75.79    5.13
   0  10 -13   63.60    4.84
   0  10 -13   66.68    5.26
   0  10 -13   57.89    4.62
   0  10 -13   71.33    5.27
   0  10 -13   76.69    5.53
   0  10 -13   80.19    5.30
   0  10 -13   70.55    5.19
   0  10 -12  195.99   11.76
   0  10 -12  198.75   11.69
   0  10 -12  191.37   11.68
   0  10 -12  182.57   11.08
   0  10 -12  171.08   11.38
   0  10 -12  196.06   11.90
   0  10 -12  191.14   11.20
   0  10 -12  184.45   11.04
   0  10 -12  215.07   11.69
   0  10 -12  175.93   11.18
   0  10 -12  185.88   11.28
   0  10 -12  186.11   16.61
   0  10 -12  205.38   11.51
   0  10 -12  186.92   11.35
   0  10 -12  190.62   11.34
   0  10 -11   43.01    3.90
   0  10 -11   37.93    3.74
   0  10 -11   40.43    3.45
   0  10 -11   50.12    4.16
   0  10 -11   42.93    3.69
   0  10 -11   43.55    3.64
   0  10 -11   42.02    3.55
   0  10 -11   49.49    3.93
   0  10 -11   38.09    3.55
   0  10 -11   48.32    4.32
   0  10 -11   43.18    3.52
   0  10 -11   42.09    3.46
   0  10 -11   44.44    7.20
   0  10 -10   22.26    2.66
   0  10 -10   22.32    2.47
   0  10 -10   23.19    2.45
   0  10 -10   23.28    2.90
   0  10 -10   26.78    2.92
   0  10 -10   24.04    2.43
   0  10 -10   22.43    2.39
   0  10 -10   23.22    2.59
   0  10 -10   19.99    2.76
   0  10 -10   22.37    2.44
   0  10 -10   24.33    5.17
   0  10 -10   21.05    2.38
   0  10 -10   24.02    2.76
   0  10 -10   25.81    2.58
   0  10  -9  194.00   12.23
   0  10  -9  194.73   11.85
   0  10  -9  209.23   11.93
   0  10  -9  199.05   11.91
   0  10  -9  211.05   11.87
   0  10  -9  221.58   12.24
   0  10  -9  192.50   12.33
   0  10  -9  220.18   12.43
   0  10  -9  205.86   11.96
   0  10  -9  215.96   16.87
   0  10  -9  187.22   12.22
   0  10  -9  210.10   12.16
   0  10  -8    5.50    1.23
   0  10  -8    2.01    1.09
   0  10  -8    3.84    1.29
   0  10  -8    3.01    1.11
   0  10  -8    4.67    1.55
   0  10  -8    1.20    1.27
   0  10  -8    2.48    1.86
   0  10  -8    2.76    1.05
   0  10  -8    4.46    1.18
   0  10  -8    3.05    1.13
   0  10  -8    7.16    1.74
   0  10  -8    5.35    1.49
   0  10  -8    4.61    1.31
   0  10  -8    4.96    1.13
   0  10  -8    0.80    2.50
   0  10  -7   77.55    5.27
   0  10  -7   79.17    5.41
   0  10  -7   67.73    5.23
   0  10  -7   70.97    5.49
   0  10  -7   69.13    5.31
   0  10  -7   71.03    5.57
   0  10  -7   80.88    5.54
   0  10  -7   83.96    8.84
   0  10  -7   75.39    5.07
   0  10  -7   73.30    4.97
   0  10  -7   83.67    5.26
   0  10  -7   74.64    5.20
   0  10  -7   57.82    7.30
   0  10  -6   94.60    6.25
   0  10  -6   94.05    9.33
   0  10  -6   86.22    6.13
   0  10  -6   89.20    6.46
   0  10  -6  100.90    6.47
   0  10  -6  100.17    6.46
   0  10  -6   93.23    6.74
   0  10  -6   96.42    6.21
   0  10  -6   90.33    9.29
   0  10  -6  109.44    6.72
   0  10  -5  467.33   24.67
   0  10  -5  450.76   28.21
   0  10  -5  454.40   24.38
   0  10  -5  425.05   24.82
   0  10  -5  430.75   24.47
   0  10  -5  446.72   24.37
   0  10  -5  457.73   28.55
   0  10  -4  263.87   19.21
   0  10  -4  299.52   16.46
   0  10  -4  269.65   16.63
   0  10  -4  298.52   16.19
   0  10  -4  301.69   20.27
   0  10  -4  284.76   16.13
   0  10  -3  152.45   12.51
   0  10  -3  144.76    8.76
   0  10  -2  284.57   19.63
   0  10  -2  265.98   16.91
   0  10  -1   11.22    2.51
   0  10   0  542.25   32.02
   0  10   1   93.85    9.21
   0  10   1   86.47    8.32
   0  10   2  194.88   15.30
   0  10   2  201.02   14.85
   0  10   3  509.28   31.40
   0  10   3  489.22   30.94
   0  10   4   18.99    4.14
   0  10   4   16.19    3.75
   0  10   5  101.05    7.53
   0  10   5  127.91   11.42
   0  10   5  139.60   11.51
   0  10   6   81.34    5.83
   0  10   6   72.04    5.74
   0  10   6   74.70    8.83
   0  10   6   80.85    8.67
   0  10   7  476.95   25.82
   0  10   7  444.80   25.86
   0  10   7  480.23   29.71
   0  10   7  466.07   30.93
   0  10   8  144.70    9.36
   0  10   8  137.25   13.75
   0  10   8  149.51    9.48
   0  10   8  156.07   12.76
   0  10   9   21.32    4.16
   0 -10  -9   23.18    2.63
   0  10   9   20.45    2.69
   0 -10 -10   88.71    6.48
   0  10  10   87.63    6.65
   0  10  10   91.17    6.73
   0  10  11    3.45    1.59
   0 -10 -11    1.47    1.29
   0  10  11   -1.16    2.89
   0  10  12   32.84    6.79
   0 -10 -12   29.93    5.92
   0  10  12   23.95    3.05
   0 -10 -12   19.12    2.84
   0  10  12   19.78    2.95
   0  10  13    3.78    3.16
   0  10  13    5.86    2.12
   0 -10 -13    4.11    1.65
   0  10  13    2.55    1.60
   0 -10 -13    4.23    3.16
   0 -10 -14  106.93    8.17
   0 -10 -14  133.44   13.52
   0  10  14  109.82    8.17
   0  10  14  112.96   13.50
   0  10  14  129.54    8.62
   0 -10 -15  239.89   14.62
   0  10  15  244.79   14.71
   0  10  15  207.50   20.31
   0 -10 -15  237.03   20.27
   0  10  15  230.06   14.52
   0  10  16   19.47    2.97
   0  10  16   17.37    2.93
   0 -10 -16   19.08    2.94
   0  10  17   20.59    2.97
   0 -10 -17   24.12    3.11
   0  10  17   17.72    2.84
   0  10  18    2.22    1.60
   0  10  18    0.73    1.58
   0 -10 -18    2.03    1.68
   0  10  18    4.12    1.79
   0  10  19  197.29   12.26
   0 -10 -19  224.79   12.59
   0 -10 -19  197.56   12.09
   0  10  19  198.29   12.26
   0  10  19  205.34   12.39
   0  10  20   22.08    2.48
   0 -10 -20   17.73    2.36
   0 -10 -20   16.21    2.01
   0  10  20   17.11    2.18
   0 -10 -21    6.53    1.50
   0  10  21    5.90    1.24
   0  10  22   17.07    1.64
   0  11 -19   13.91    1.50
   0  11 -19   11.73    1.60
   0  11 -18   66.32    4.96
   0  11 -18   70.40    4.80
   0  11 -18   81.49    4.98
   0  11 -18   76.84    4.92
   0  11 -17   14.97    1.88
   0  11 -17   17.49    1.99
   0  11 -17   16.57    2.17
   0  11 -17   13.76    1.83
   0  11 -17   14.10    1.96
   0  11 -16   17.35    2.02
   0  11 -16   19.11    2.10
   0  11 -16   22.06    2.52
   0  11 -16   21.43    2.31
   0  11 -16   23.25    2.41
   0  11 -16   19.87    2.50
   0  11 -15  232.69   13.71
   0  11 -15  213.78   12.94
   0  11 -15  225.54   13.27
   0  11 -15  246.48   13.45
   0  11 -15  242.35   13.79
   0  11 -15  238.12   13.88
   0  11 -15  232.56   13.47
   0  11 -15  247.69   13.56
   0  11 -14    4.42    1.46
   0  11 -14    5.06    1.05
   0  11 -14    5.12    1.20
   0  11 -14    6.41    1.52
   0  11 -14    4.63    1.42
   0  11 -14    4.83    1.26
   0  11 -14    1.89    1.48
   0  11 -14    7.21    1.87
   0  11 -14    4.24    1.55
   0  11 -13    8.66    1.51
   0  11 -13    8.21    1.40
   0  11 -13   14.42    2.13
   0  11 -13    6.65    1.80
   0  11 -13   10.42    1.78
   0  11 -13   10.16    1.88
   0  11 -13   10.80    1.60
   0  11 -13   11.36    1.64
   0  11 -13    8.51    1.69
   0  11 -13   10.62    1.70
   0  11 -13    9.79    1.79
   0  11 -13    7.22    1.95
   0  11 -13   10.52    2.12
   0  11 -13    9.23    1.72
   0  11 -13   10.76    1.94
   0  11 -12   15.33    2.07
   0  11 -12   14.47    2.15
   0  11 -12   15.62    2.03
   0  11 -12   17.15    2.34
   0  11 -12   20.93    2.66
   0  11 -12   15.47    2.14
   0  11 -12   17.30    2.15
   0  11 -12   16.71    2.08
   0  11 -12   18.03    2.33
   0  11 -12   17.56    2.13
   0  11 -12   19.37    4.75
   0  11 -12   19.89    2.38
   0  11 -12   17.77    2.33
   0  11 -12   19.07    2.35
   0  11 -12   20.45    2.81
   0  11 -11  350.77   19.10
   0  11 -11  329.84   19.08
   0  11 -11  309.01   18.85
   0  11 -11  310.43   18.69
   0  11 -11  319.87   18.44
   0  11 -11  311.02   18.77
   0  11 -11  332.67   18.40
   0  11 -11  326.72   18.64
   0  11 -11  351.70   18.77
   0  11 -11  300.30   23.72
   0  11 -11  342.56   18.49
   0  11 -11  336.28   18.51
   0  11 -11  337.48   18.50
   0  11 -11  331.94   18.40
   0  11 -10  181.90   10.42
   0  11 -10  148.72   10.16
   0  11 -10  148.44   10.08
   0  11 -10  169.06   10.02
   0  11 -10  165.92    9.84
   0  11 -10  146.58   10.01
   0  11 -10  175.60   10.04
   0  11 -10  160.65    9.61
   0  11 -10  141.63   13.98
   0  11 -10  162.27    9.75
   0  11 -10  148.15    9.91
   0  11 -10  168.48    9.79
   0  11 -10  156.54    9.64
   0  11 -10  153.28    9.66
   0  11  -9   25.31    2.87
   0  11  -9   24.63    2.81
   0  11  -9   20.56    2.81
   0  11  -9   21.54    2.74
   0  11  -9   24.92    2.68
   0  11  -9   23.94    2.71
   0  11  -9   24.31    2.44
   0  11  -9   27.19    2.81
   0  11  -9   37.85    6.18
   0  11  -9   25.87    2.61
   0  11  -9   23.40    2.51
   0  11  -9   23.23    2.40
   0  11  -9   23.95    2.75
   0  11  -9   23.04    2.55
   0  11  -8  164.19    9.59
   0  11  -8  146.31    9.60
   0  11  -8  140.55    9.54
   0  11  -8  150.63    9.46
   0  11  -8  151.13    9.44
   0  11  -8  142.62    8.92
   0  11  -8  164.99    9.39
   0  11  -8  135.35   13.06
   0  11  -8  154.63    9.19
   0  11  -8  145.39    8.92
   0  11  -8  137.87    9.32
   0  11  -8  151.26    9.07
   0  11  -8  153.23   12.72
   0  11  -8  145.99    9.17
   0  11  -7   17.69    2.23
   0  11  -7   16.49    2.32
   0  11  -7   10.48    2.07
   0  11  -7   16.23    2.17
   0  11  -7   14.89    2.30
   0  11  -7   14.93    2.01
   0  11  -7   16.92    2.36
   0  11  -7   16.30    1.86
   0  11  -7   13.84    1.97
   0  11  -7   16.95    2.01
   0  11  -7    8.67    3.25
   0  11  -7   15.10    1.89
   0  11  -7   12.11    1.67
   0  11  -7   11.59    1.96
   0  11  -7   18.57    2.12
   0  11  -7   16.11    3.86
   0  11  -7   16.10    2.03
   0  11  -6  328.41   19.41
   0  11  -6  304.15   19.11
   0  11  -6  348.82   19.15
   0  11  -6  345.79   19.14
   0  11  -6  352.04   18.95
   0  11  -6  368.16   19.01
   0  11  -6  317.15   18.55
   0  11  -6  342.19   18.78
   0  11  -6  320.71   18.42
   0  11  -6  330.26   18.74
   0  11  -6  361.51   19.26
   0  11  -6  327.68   23.02
   0  11  -6  341.96   18.53
   0  11  -6  325.74   18.33
   0  11  -6  321.92   23.00
   0  11  -6  333.79   18.75
   0  11  -5    4.44    1.42
   0  11  -5    4.07    1.31
   0  11  -5    6.00    1.69
   0  11  -5    2.48    1.10
   0  11  -5    0.77    1.79
   0  11  -5    4.24    1.13
   0  11  -5    3.68    1.17
   0  11  -5    1.97    1.07
   0  11  -5    5.16    1.41
   0  11  -5    1.80    1.20
   0  11  -5    4.04    1.26
   0  11  -4  211.20   12.04
   0  11  -4  193.89   12.15
   0  11  -4  221.90   12.16
   0  11  -4  206.15   12.42
   0  11  -4  192.47   11.64
   0  11  -4  219.39   12.86
   0  11  -4  207.16   11.90
   0  11  -4  202.90   11.97
   0  11  -4  194.57   16.07
   0  11  -3  643.67   33.26
   0  11  -3  591.82   38.08
   0  11  -3  587.98   33.86
   0  11  -3  605.64   33.03
   0  11  -3  629.15   33.66
   0  11  -3  624.72   33.11
   0  11  -2   74.57    5.09
   0  11  -2   75.06    5.80
   0  11  -2   79.28    8.77
   0  11  -2   74.85    5.59
   0  11  -1    3.70    1.47
   0  11  -1    5.82    1.86
   0  11  -1    5.74    1.55
   0  11  -1    6.34    2.13
   0  11  -1    6.30    2.80
   0  11   0   27.03    3.35
   0  11   0   22.84    4.04
   0  11   1 1680.92   91.29
   0  11   1 1639.40   86.48
   0  11   1 1618.03   89.61
   0  11   2  332.13   18.52
   0  11   2  338.29   22.88
   0  11   2  288.37   18.57
   0  11   2  333.53   21.94
   0  11   3  124.75    8.18
   0  11   3  124.89   11.45
   0  11   3  105.08    8.11
   0  11   3  127.17   11.28
   0  11   4  216.43   13.02
   0  11   4  222.60   16.97
   0  11   4  195.59   13.04
   0  11   4  230.55   16.97
   0  11   5   55.94    4.96
   0  11   5   61.78    7.93
   0  11   5   55.74    7.43
   0  11   5   58.43    5.08
   0  11   5   64.46    5.10
   0  11   6  795.71   46.12
   0  11   6  747.49   40.28
   0  11   6  721.58   40.37
   0  11   6  733.07   44.77
   0  11   7    2.00    1.35
   0 -11  -7    0.39    0.94
   0  11   7   -0.97    2.25
   0  11   7    2.05    1.00
   0  11   7    1.24    1.12
   0  11   7    3.50    1.36
   0  11   7    1.07    1.28
   0  11   8   97.55    9.88
   0  11   8   87.26   10.54
   0  11   8   88.38    6.01
   0  11   8   87.76    6.62
   0 -11  -8   82.33    6.12
   0  11   8   82.64    6.32
   0  11   8   90.82    6.44
   0  11   8   83.52    6.21
   0  11   9  263.74   16.07
   0 -11  -9  277.18   16.19
   0  11   9  277.26   22.45
   0  11   9  287.58   16.53
   0  11   9  291.64   20.53
   0 -11 -10   34.19    3.49
   0  11  10   33.56    3.68
   0  11  10   31.01    3.36
   0 -11 -11    7.35    1.76
   0  11  11    7.77    1.99
   0  11  11   11.55    2.39
   0  11  12    1.27    3.18
   0  11  12    4.41    1.96
   0 -11 -12   -1.00    2.12
   0 -11 -12    1.06    1.52
   0  11  13  309.43   26.20
   0  11  13  338.41   19.67
   0  11  13  324.05   19.51
   0 -11 -13  343.27   25.14
   0 -11 -13  332.33   19.40
   0  11  14   32.39    3.73
   0  11  14   41.12    4.29
   0  11  14   39.16    7.84
   0 -11 -14   43.49    4.19
   0  11  14   36.52    4.02
   0 -11 -14   37.40    6.97
   0  11  15   -0.52    1.67
   0 -11 -15    1.93    1.77
   0  11  15   -0.59    1.78
   0  11  15    0.29    1.61
   0  11  16   15.60    2.48
   0  11  16   16.87    2.77
   0  11  16   13.96    2.56
   0 -11 -16   12.33    2.45
   0  11  17   97.90    7.23
   0  11  17  103.89    7.15
   0  11  17   89.24    7.09
   0 -11 -17  106.59    7.37
   0  11  18  224.23   14.04
   0  11  18  238.51   14.04
   0 -11 -18  242.95   14.17
   0  11  18  239.04   14.16
   0  11  19   -0.59    1.33
   0  11  19   -0.19    1.40
   0 -11 -19    0.34    1.08
   0 -11 -19    1.19    1.33
   0  11  19    0.79    1.22
   0  11  20   23.88    2.46
   0  11  20   27.43    2.66
   0 -11 -20   28.94    2.73
   0 -11 -20   25.67    2.35
   0  11  20   23.00    2.27
   0  11  21    2.88    1.03
   0  11  21    3.00    0.84
   0  11  22   56.08    3.59
   0  12 -19    2.86    0.77
   0  12 -18   27.15    2.24
   0  12 -18   22.94    2.23
   0  12 -17   99.37    6.91
   0  12 -17  125.45    6.92
   0  12 -16   19.62    1.96
   0  12 -16   19.39    2.09
   0  12 -16   21.79    2.13
   0  12 -16   15.28    2.13
   0  12 -15   -1.02    1.09
   0  12 -15    0.30    1.02
   0  12 -15   -0.43    1.07
   0  12 -15    0.18    1.13
   0  12 -15    0.58    0.83
   0  12 -15    0.65    1.06
   0  12 -15   -1.60    1.50
   0  12 -14  114.28    7.14
   0  12 -14  121.87    7.22
   0  12 -14  109.38    6.89
   0  12 -14  118.36    7.21
   0  12 -14  104.03    6.87
   0  12 -14  112.57    7.44
   0  12 -14  110.30    7.37
   0  12 -14  106.33    7.08
   0  12 -14  119.96    7.37
   0  12 -14  107.82    7.35
   0  12 -13   -0.21    1.33
   0  12 -13    1.55    1.04
   0  12 -13    0.20    1.49
   0  12 -13   -0.18    1.36
   0  12 -13    0.28    0.87
   0  12 -13   -0.22    1.48
   0  12 -13    1.33    1.14
   0  12 -13    0.60    0.92
   0  12 -13    1.05    1.20
   0  12 -13    1.33    1.01
   0  12 -13   -0.15    0.94
   0  12 -13   -0.16    1.14
   0  12 -13    0.69    1.53
   0  12 -12  231.29   12.91
   0  12 -12  210.84   12.95
   0  12 -12  216.97   12.98
   0  12 -12  230.12   12.97
   0  12 -12  196.95   12.51
   0  12 -12  222.03   13.33
   0  12 -12  231.63   13.32
   0  12 -12  218.67   12.67
   0  12 -12  246.31   13.04
   0  12 -12  201.89   12.75
   0  12 -12  196.01   12.46
   0  12 -12  218.60   12.70
   0  12 -12  194.27   12.71
   0  12 -12  236.00   12.77
   0  12 -12  243.28   12.90
   0  12 -12  239.66   13.36
   0  12 -11    8.61    2.03
   0  12 -11   12.15    1.88
   0  12 -11   10.51    1.90
   0  12 -11   11.59    1.90
   0  12 -11   11.80    1.81
   0  12 -11   10.18    1.73
   0  12 -11   15.13    2.34
   0  12 -11   11.64    1.90
   0  12 -11   12.38    1.75
   0  12 -11   14.06    2.12
   0  12 -11   14.38    2.13
   0  12 -11   10.81    1.98
   0  12 -11   12.46    2.28
   0  12 -11   12.96    1.81
   0  12 -11   12.32    1.94
   0  12 -11   13.15    1.95
   0  12 -10   52.42    4.42
   0  12 -10   46.96    4.41
   0  12 -10   43.27    4.14
   0  12 -10   53.86    4.34
   0  12 -10   53.72    4.19
   0  12 -10   53.02    4.72
   0  12 -10   59.20    4.69
   0  12 -10   48.96    3.95
   0  12 -10   62.28    4.50
   0  12 -10   48.87    4.20
   0  12 -10   52.15    4.35
   0  12 -10   52.76    4.59
   0  12 -10   58.80    4.77
   0  12 -10   56.76    4.13
   0  12 -10   56.94    4.18
   0  12 -10   56.94    4.26
   0  12  -9  118.94    7.75
   0  12  -9  135.01    8.09
   0  12  -9   99.83    7.82
   0  12  -9  116.51    7.57
   0  12  -9  129.95    8.00
   0  12  -9  115.78    7.35
   0  12  -9  123.30    7.75
   0  12  -9  114.38    7.57
   0  12  -9  117.03    8.03
   0  12  -9  115.18    7.84
   0  12  -9  107.26    7.60
   0  12  -9  113.09    7.30
   0  12  -9  116.99    7.46
   0  12  -9  120.21    7.54
   0  12  -8    9.13    1.89
   0  12  -8   11.49    1.99
   0  12  -8   10.34    1.64
   0  12  -8    9.06    2.80
   0  12  -8    8.69    1.62
   0  12  -8    5.97    1.85
   0  12  -8    8.95    1.84
   0  12  -8   10.74    1.58
   0  12  -8   10.32    1.80
   0  12  -8    9.55    1.51
   0  12  -8    8.34    1.68
   0  12  -8    7.85    1.88
   0  12  -8   10.51    1.55
   0  12  -8    9.07    1.69
   0  12  -8    9.23    1.57
   0  12  -7    0.70    1.08
   0  12  -7    0.52    1.20
   0  12  -7    2.42    1.86
   0  12  -7    1.13    0.98
   0  12  -7    0.72    0.96
   0  12  -7    0.46    1.33
   0  12  -7   -0.41    1.26
   0  12  -7    0.55    0.96
   0  12  -7    0.38    1.10
   0  12  -7    3.32    1.00
   0  12  -7   -0.34    1.17
   0  12  -7    1.19    1.39
   0  12  -7    0.41    1.22
   0  12  -7    2.07    0.95
   0  12  -7   -0.41    0.89
   0  12  -7    0.94    0.95
   0  12  -6    2.33    1.36
   0  12  -6    2.38    1.33
   0  12  -6    3.30    1.38
   0  12  -6    2.46    1.44
   0  12  -6    3.15    1.42
   0  12  -6    1.62    1.29
   0  12  -6    4.05    1.60
   0  12  -6    3.08    1.12
   0  12  -6    1.93    0.89
   0  12  -6    4.80    1.26
   0  12  -6    2.71    0.90
   0  12  -6    2.52    2.10
   0  12  -5  391.88   22.29
   0  12  -5  417.85   22.16
   0  12  -5  404.82   22.24
   0  12  -5  373.12   21.70
   0  12  -5  425.03   27.58
   0  12  -5  367.11   21.71
   0  12  -5  400.75   22.99
   0  12  -5  419.66   22.32
   0  12  -5  396.95   22.57
   0  12  -5  398.31   22.82
   0  12  -5  429.51   22.76
   0  12  -5  439.63   22.29
   0  12  -5  377.66   22.29
   0  12  -4   24.75    2.70
   0  12  -4   21.85    2.79
   0  12  -4   23.67    2.53
   0  12  -4   20.89    2.58
   0  12  -4   21.32    2.92
   0  12  -4   25.73    2.50
   0  12  -4   21.80    2.59
   0  12  -4   24.58    2.55
   0  12  -4   22.70    5.02
   0  12  -4   24.71    3.16
   0  12  -3   10.17    1.83
   0  12  -3   12.28    1.76
   0  12  -3   15.84    4.04
   0  12  -3   12.60    1.82
   0  12  -3   11.11    2.11
   0  12  -3   12.69    2.30
   0  12  -3   13.07    2.23
   0  12  -3   15.38    1.95
   0  12  -3   11.88    1.96
   0  12  -2  305.92   16.81
   0  12  -2  305.09   17.86
   0  12  -2  308.81   17.54
   0  12  -2  286.75   17.14
   0  12  -2  298.78   16.89
   0  12  -2  287.28   21.87
   0  12  -2  298.78   16.80
   0  12  -1   91.79    6.16
   0  12  -1   80.69    5.62
   0  12  -1   86.65    6.34
   0  12  -1  100.73    6.86
   0  12  -1   68.27    6.67
   0  12  -1   78.81    5.63
   0  12  -1   87.06    9.78
   0  12  -1   94.93    6.91
   0  12   0  286.81   14.98
   0  12   0  230.67   17.92
   0  12   0  266.40   16.08
   0  12   0  278.35   15.00
   0  12   0  273.83   15.63
   0  12   1   36.69    3.76
   0  12   1   31.66    2.82
   0  12   1   30.50    3.10
   0  12   1   29.74    2.75
   0  12   1   26.74    4.80
   0  12   1   25.09    3.73
   0  12   2  342.58   20.16
   0  12   2  381.98   25.14
   0  12   2  360.92   19.11
   0  12   2  351.01   19.60
   0  12   2  339.34   19.01
   0  12   2  353.13   23.87
   0  12   2  308.71   20.38
   0  12   3  279.95   16.91
   0  12   3  319.15   21.88
   0  12   3  285.15   16.38
   0  12   3  274.82   15.74
   0  12   3  296.51   21.02
   0  12   3  285.30   17.30
   0  12   4  367.27   21.36
   0  12   4  363.43   21.62
   0  12   4  393.75   26.31
   0  12   4  338.55   25.24
   0  12   4  375.10   20.78
   0  12   5   -0.93    2.32
   0  12   5    0.84    1.23
   0  12   5    3.37    1.81
   0  12   5    0.21    1.04
   0  12   5   -0.90    2.26
   0  12   5    0.63    1.13
   0  12   6   14.43    3.94
   0 -12  -6   10.77    1.75
   0  12   6    8.61    2.32
   0  12   6    7.92    3.28
   0  12   6    8.85    2.03
   0  12   6   13.34    2.05
   0  12   6   11.16    2.34
   0  12   6    9.54    1.79
   0  12   7  454.75   25.79
   0  12   7  475.87   25.53
   0  12   7  452.43   30.76
   0  12   7  474.90   26.16
   0  12   7  490.18   32.41
   0 -12  -7  426.04   25.38
   0  12   7  485.09   26.44
   0  12   7  459.84   26.15
   0  12   8   13.12    3.86
   0 -12  -8   12.49    2.07
   0  12   8   17.29    2.36
   0  12   8   12.26    4.14
   0  12   8   15.28    2.71
   0  12   8   15.37    2.73
   0  12   8   14.09    2.41
   0  12   8   15.02    2.08
   0  12   9   24.30    2.66
   0  12   9   24.69    3.19
   0  12   9   26.15    4.95
   0  12   9   23.91    2.94
   0 -12  -9   26.28    2.97
   0  12   9   24.65    6.00
   0  12  10  113.72    8.19
   0  12  10  125.22   13.85
   0  12  10  128.99    8.71
   0 -12 -10  128.64    8.41
   0  12  11   11.32    2.24
   0  12  11   10.38    2.39
   0  12  11   11.60    2.47
   0 -12 -11   13.51    2.39
   0  12  12  124.91    8.65
   0 -12 -12   99.68   11.90
   0  12  12  109.05    8.02
   0  12  12  118.91    8.53
   0 -12 -12  130.76    8.48
   0  12  13    2.62    3.72
   0  12  13    4.94    1.74
   0 -12 -13    4.79    1.76
   0 -12 -13    4.07    3.20
   0  12  13    8.85    2.23
   0  12  14  140.12    9.81
   0 -12 -14  150.36    9.64
   0  12  14  130.48    9.24
   0  12  14  152.58    9.94
   0  12  15   22.63    3.14
   0  12  15   18.66    2.86
   0 -12 -15   20.42    2.86
   0  12  15   16.49    2.54
   0  12  16  113.57    7.79
   0 -12 -16   97.77    7.37
   0  12  16   98.06    7.18
   0  12  16  112.46    7.66
   0  12  17    4.42    1.73
   0 -12 -17    6.28    1.93
   0  12  17    5.53    1.83
   0  12  17    6.52    1.72
   0 -12 -18   26.26    2.87
   0  12  18   26.39    2.92
   0  12  18   25.91    2.79
   0  12  18   22.27    2.58
   0  12  18   26.37    2.98
   0 -12 -19   82.58    5.39
   0 -12 -19   70.38    5.07
   0  12  19   73.62    5.23
   0  12  19   75.39    5.03
   0  12  19   72.88    5.32
   0  12  19   80.15    5.40
   0 -12 -20    2.36    1.07
   0 -12 -20    0.11    0.74
   0  12  20    1.05    0.94
   0  12  20    2.67    1.01
   0  12  21    3.78    0.82
   0  13 -17    6.46    1.24
   0  13 -17   10.06    1.31
   0  13 -16   83.05    5.01
   0  13 -16   70.34    5.06
   0  13 -16   80.37    5.11
   0  13 -15  118.93    6.81
   0  13 -15  110.49    6.87
   0  13 -15   98.84    6.81
   0  13 -14   57.51    3.92
   0  13 -14   57.24    3.97
   0  13 -14   52.67    4.00
   0  13 -14   62.72    4.19
   0  13 -14   44.35    3.96
   0  13 -14   50.56    3.87
   0  13 -14   54.22    4.20
   0  13 -14   50.24    3.69
   0  13 -13    0.99    1.05
   0  13 -13    2.08    1.34
   0  13 -13    1.39    1.10
   0  13 -13    0.47    1.07
   0  13 -13    0.80    0.83
   0  13 -13    0.47    0.97
   0  13 -13   -0.20    1.11
   0  13 -13    0.42    0.83
   0  13 -13    0.14    0.92
   0  13 -12    0.15    0.93
   0  13 -12    0.83    1.38
   0  13 -12   -0.22    1.33
   0  13 -12   -0.15    0.97
   0  13 -12   -1.04    1.38
   0  13 -12    0.76    1.18
   0  13 -12    0.18    1.34
   0  13 -12    0.34    1.12
   0  13 -12   -0.65    1.11
   0  13 -12   -0.68    1.26
   0  13 -12   -0.66    1.35
   0  13 -12   -0.14    0.95
   0  13 -11  296.07   16.31
   0  13 -11  310.73   16.84
   0  13 -11  285.32   16.79
   0  13 -11  297.22   16.68
   0  13 -11  293.67   16.93
   0  13 -11  301.89   16.35
   0  13 -11  265.71   16.31
   0  13 -11  291.08   16.38
   0  13 -11  289.88   16.63
   0  13 -11  280.27   16.53
   0  13 -11  266.31   15.98
   0  13 -11  323.26   16.57
   0  13 -11  290.89   16.45
   0  13 -11  268.84   16.47
   0  13 -11  293.87   16.42
   0  13 -11  283.31   16.07
   0  13 -10   42.55    4.10
   0  13 -10   42.70    3.89
   0  13 -10   40.14    3.49
   0  13 -10   40.46    3.47
   0  13 -10   38.74    3.60
   0  13 -10   35.15    3.31
   0  13 -10   40.87    3.77
   0  13 -10   40.56    3.60
   0  13 -10   36.69    3.17
   0  13 -10   40.18    3.73
   0  13 -10   45.26    3.59
   0  13 -10   42.43    3.60
   0  13 -10   44.42    3.34
   0  13 -10   42.38    3.86
   0  13 -10   34.46    3.76
   0  13  -9   -0.43    1.29
   0  13  -9    0.21    1.03
   0  13  -9   -0.25    1.14
   0  13  -9   -0.47    1.12
   0  13  -9    0.24    1.31
   0  13  -9    2.32    1.56
   0  13  -9    0.57    1.11
   0  13  -9    0.36    1.01
   0  13  -9   -0.90    1.04
   0  13  -9    0.19    1.33
   0  13  -9    1.80    1.30
   0  13  -9   -2.91    2.02
   0  13  -9    1.31    0.95
   0  13  -9   -0.14    0.91
   0  13  -8   43.39    3.72
   0  13  -8   43.28    3.79
   0  13  -8   46.25    3.54
   0  13  -8   50.91    4.22
   0  13  -8   46.24    4.07
   0  13  -8   40.68    4.16
   0  13  -8   45.13    3.64
   0  13  -8   53.40    4.11
   0  13  -8   48.31    3.85
   0  13  -8   42.75    3.81
   0  13  -8   49.74    3.95
   0  13  -8   56.36    4.48
   0  13  -8   41.74    4.23
   0  13  -8   51.76    4.19
   0  13  -7   40.03    3.74
   0  13  -7   35.34    3.17
   0  13  -7   42.12    3.65
   0  13  -7   35.89    3.41
   0  13  -7   40.76    3.85
   0  13  -7   49.68    3.90
   0  13  -7   35.32    3.93
   0  13  -7   41.04    3.97
   0  13  -7   42.68    3.43
   0  13  -7   35.66    3.33
   0  13  -7   43.77    6.61
   0  13  -7   44.23    3.65
   0  13  -7   41.26    3.20
   0  13  -7   43.01    4.07
   0  13  -6  128.17    7.79
   0  13  -6  126.07    7.83
   0  13  -6  112.14    8.29
   0  13  -6  128.90    8.29
   0  13  -6  124.76    8.25
   0  13  -6  111.79    7.84
   0  13  -6  120.83    7.71
   0  13  -6  110.03    7.26
   0  13  -6  111.30    7.36
   0  13  -6   94.02   11.01
   0  13  -6  114.08    7.08
   0  13  -5   36.96    3.15
   0  13  -5   26.82    3.01
   0  13  -5   28.93    3.40
   0  13  -5   31.39    3.65
   0  13  -5   30.25    2.68
   0  13  -5   27.31    2.71
   0  13  -5   30.83    3.01
   0  13  -5   30.82    5.92
   0  13  -5   29.43    3.13
   0  13  -5   36.97    3.67
   0  13  -5   31.00    3.07
   0  13  -5   26.28    3.10
   0  13  -4  400.97   22.72
   0  13  -4  401.33   22.07
   0  13  -4  383.02   22.22
   0  13  -4  406.29   27.95
   0  13  -4  403.85   22.17
   0  13  -4  413.72   23.21
   0  13  -4  393.88   22.53
   0  13  -4  391.71   22.34
   0  13  -4  376.92   22.95
   0  13  -4  412.79   22.07
   0  13  -3   77.85    6.27
   0  13  -3   72.98    6.15
   0  13  -3   82.53    6.03
   0  13  -3   68.78    5.35
   0  13  -3   68.54    5.16
   0  13  -3   78.97    5.40
   0  13  -3   68.58    9.09
   0  13  -3   69.42    5.55
   0  13  -3   77.64    5.33
   0  13  -2   42.27    4.51
   0  13  -2   42.53    3.83
   0  13  -2   48.91    4.54
   0  13  -2   43.86    4.48
   0  13  -2   48.45    3.80
   0  13  -2   48.73    4.14
   0  13  -2   48.80    7.47
   0  13  -2   48.60    3.88
   0  13  -1    0.78    1.67
   0  13  -1    2.70    1.14
   0  13  -1    0.98    2.45
   0  13  -1    1.60    1.11
   0  13  -1    3.83    1.38
   0  13  -1    1.22    1.36
   0  13   0  282.49   15.94
   0  13   0  217.23   16.31
   0  13   0  259.48   16.45
   0  13   0  271.87   15.03
   0  13   0  266.89   14.98
   0  13   1  877.09   46.30
   0  13   1  838.86   45.79
   0  13   1  858.18   44.94
   0  13   1  877.19   45.59
   0  13   1  863.80   44.98
   0  13   1  896.60   52.18
   0  13   1  714.11   46.40
   0  13   2   17.68    2.79
   0  13   2   16.20    3.24
   0  13   2   12.45    1.92
   0  13   2   19.59    2.15
   0  13   2   22.82    5.29
   0  13   2   25.18    4.74
   0  13   2   16.18    2.42
   0  13   3   34.75    3.83
   0  13   3   35.30    2.93
   0  13   3   25.13    3.86
   0  13   3   28.73    3.24
   0  13   3   27.10    5.28
   0  13   4   31.79    5.94
   0  13   4   27.38    3.53
   0  13   4   29.85    5.95
   0  13   4   24.70    3.59
   0  13   4   22.86    2.76
   0  13   4   29.15    3.15
   0  13   5  598.58   40.11
   0  13   5  628.87   35.03
   0  13   5  659.33   40.71
   0  13   5  641.40   35.43
   0  13   5  617.57   34.24
   0  13   5  637.04   34.34
   0  13   6  215.40   13.56
   0  13   6  253.28   19.36
   0  13   6  204.25   18.80
   0  13   6  233.54   14.25
   0  13   6  218.10   14.29
   0  13   6  225.87   14.46
   0  13   6  238.66   13.68
   0  13   7   58.11    5.62
   0  13   7   69.92    9.47
   0  13   7   61.04    5.69
   0 -13  -7   58.06    4.87
   0  13   7   58.86    8.33
   0  13   7   67.21    5.26
   0  13   7   70.72    5.17
   0  13   8  310.80   18.41
   0  13   8  295.18   22.79
   0  13   8  303.80   24.26
   0  13   8  329.49   18.73
   0 -13  -8  297.49   17.67
   0  13   8  305.89   18.00
   0  13   8  303.14   17.60
   0  13   9   10.98    2.63
   0  13   9   14.80    2.88
   0  13   9   12.71    2.36
   0 -13  -9   11.70    2.09
   0  13   9   14.19    2.23
   0  13   9   20.56    4.75
   0  13   9   13.79    2.06
   0  13   9   18.19    5.29
   0  13  10  218.72   13.69
   0 -13 -10  214.39   13.33
   0  13  10  213.28   13.23
   0  13  10  234.24   13.82
   0  13  10  219.12   19.95
   0  13  11    1.72    1.73
   0  13  11    3.25    1.57
   0  13  11    3.75    1.90
   0 -13 -11    1.24    1.35
   0  13  11    3.84    3.82
   0  13  12   20.48    3.00
   0 -13 -12   20.92    2.79
   0 -13 -12   23.35    5.21
   0  13  12   22.41    3.19
   0  13  12   14.17    4.82
   0  13  12   17.14    2.57
   0  13  12   19.06    2.91
   0  13  13  212.38   13.41
   0  13  13  201.49   13.16
   0 -13 -13  230.78   13.59
   0  13  13  230.04   13.99
   0  13  13  238.97   13.95
   0  13  14    3.98    1.57
   0 -13 -14    9.50    2.05
   0  13  14    7.37    2.10
   0  13  14    4.08    2.03
   0  13  15   29.13    3.11
   0  13  15   23.77    2.81
   0 -13 -15   24.83    3.01
   0  13  15   26.32    3.39
   0  13  16    1.01    1.52
   0  13  16    1.56    1.31
   0  13  16    0.57    1.37
   0 -13 -16   -0.43    1.35
   0  13  16    1.45    1.66
   0  13  17  109.88    7.43
   0  13  17  122.75    7.90
   0  13  17  113.30    7.49
   0 -13 -17  123.54    7.73
   0  13  17  121.29    7.99
   0  13  18   19.48    2.26
   0  13  18   20.50    2.54
   0 -13 -18   21.01    2.37
   0  13  18   21.60    2.46
   0  13  18   21.20    2.25
   0  13  19    1.20    0.99
   0  13  19    0.12    0.79
   0 -13 -19   -0.48    0.89
   0 -13 -19    1.18    0.94
   0  13  20   18.18    1.74
   0 -13 -20   17.47    1.55
   0  14 -16    0.59    0.66
   0  14 -15    1.98    0.77
   0  14 -15    1.26    0.84
   0  14 -15    2.08    0.89
   0  14 -14   60.22    4.01
   0  14 -14   59.30    4.09
   0  14 -14   56.27    4.03
   0  14 -14   52.56    3.97
   0  14 -13   72.90    4.66
   0  14 -13   77.81    4.87
   0  14 -13   63.52    4.75
   0  14 -13   68.56    4.81
   0  14 -13   70.30    4.91
   0  14 -13   67.46    5.08
   0  14 -12   85.23    5.67
   0  14 -12   72.51    5.55
   0  14 -12   91.23    5.92
   0  14 -12   93.23    5.66
   0  14 -12   80.59    5.99
   0  14 -12   86.42    5.58
   0  14 -12   85.18    5.65
   0  14 -12   89.94    5.74
   0  14 -11   15.01    1.99
   0  14 -11   15.09    1.92
   0  14 -11   18.52    2.28
   0  14 -11   18.25    2.06
   0  14 -11   16.94    2.08
   0  14 -11   12.65    2.10
   0  14 -11   15.61    1.91
   0  14 -11   15.06    2.40
   0  14 -11   15.93    2.01
   0  14 -11   15.37    2.07
   0  14 -11   13.09    1.95
   0  14 -10  158.88    9.68
   0  14 -10  158.94    9.82
   0  14 -10  155.42    9.47
   0  14 -10  165.91    9.59
   0  14 -10  158.84    9.84
   0  14 -10  154.50    9.74
   0  14 -10  157.38    9.37
   0  14 -10  130.66    9.18
   0  14 -10  168.24    9.51
   0  14 -10  160.51   10.16
   0  14 -10  149.47    9.41
   0  14  -9   15.53    2.39
   0  14  -9   15.86    2.05
   0  14  -9   14.31    2.05
   0  14  -9   13.95    2.18
   0  14  -9   13.80    2.25
   0  14  -9   15.88    2.31
   0  14  -9   19.37    2.31
   0  14  -9   17.82    2.19
   0  14  -9   15.14    2.57
   0  14  -9   19.45    2.26
   0  14  -8   49.88    4.16
   0  14  -8   55.18    4.19
   0  14  -8   54.18    4.30
   0  14  -8   62.30    4.46
   0  14  -8   56.82    4.83
   0  14  -8   57.06    4.68
   0  14  -8   58.36    4.90
   0  14  -8   59.86    4.75
   0  14  -8   61.13    4.52
   0  14  -8   60.87    4.61
   0  14  -7   37.10    3.57
   0  14  -7   41.33    3.88
   0  14  -7   36.48    3.85
   0  14  -7   35.89    3.58
   0  14  -7   35.83    3.04
   0  14  -7   33.49    3.09
   0  14  -7   37.50    3.39
   0  14  -6   30.45    2.68
   0  14  -6   28.38    2.75
   0  14  -6   33.88    3.58
   0  14  -6   26.93    3.01
   0  14  -6   31.02    3.59
   0  14  -6   29.01    3.37
   0  14  -6   32.39    3.36
   0  14  -6   33.76    6.01
   0  14  -5  240.97   20.48
   0  14  -5  271.50   15.47
   0  14  -5  245.56   14.79
   0  14  -5  297.37   16.24
   0  14  -5  280.45   15.43
   0  14  -5  282.21   15.74
   0  14  -5  291.75   16.28
   0  14  -5  253.53   16.26
   0  14  -5  252.94   15.44
   0  14  -5  262.55   15.76
   0  14  -4   34.88    3.69
   0  14  -4   41.40    4.02
   0  14  -4   34.66    3.26
   0  14  -4   37.74    3.62
   0  14  -4   40.95    4.05
   0  14  -4   30.65    3.93
   0  14  -4   36.16    3.42
   0  14  -4   35.06    3.34
   0  14  -4   22.19    5.36
   0  14  -3   16.67    2.48
   0  14  -3   13.39    4.62
   0  14  -3   14.77    2.09
   0  14  -3   14.46    2.81
   0  14  -3   15.97    2.10
   0  14  -3   11.86    1.96
   0  14  -3   11.50    2.39
   0  14  -3   17.29    2.40
   0  14  -2  105.81    7.78
   0  14  -2  112.51    7.17
   0  14  -2  107.33    7.17
   0  14  -2  114.49    7.63
   0  14  -2   99.27    8.15
   0  14  -2  107.94    7.18
   0  14  -2  103.34   11.94
   0  14  -1  173.51   10.70
   0  14  -1  156.00   11.08
   0  14  -1  166.05   10.96
   0  14  -1  169.38   10.19
   0  14  -1  166.88   10.21
   0  14  -1  172.95   15.94
   0  14   0   29.32    3.52
   0  14   0   28.55    2.83
   0  14   0   28.72    2.86
   0  14   1    3.32    2.29
   0  14   1    2.92    1.27
   0  14   1    6.83    2.09
   0  14   1    0.37    2.50
   0  14   1    3.39    1.53
   0  14   1    2.79    1.19
   0  14   1    5.32    3.18
   0  14   1    2.20    1.67
   0  14   2  386.74   22.01
   0  14   2  396.33   21.78
   0  14   2  350.44   22.84
   0  14   2  381.23   21.01
   0  14   2  382.62   27.73
   0  14   2  378.69   22.37
   0  14   3    4.36    1.65
   0  14   3    2.76    2.46
   0  14   3    6.33    2.78
   0  14   3    5.38    1.28
   0  14   3    5.34    3.20
   0  14   3    2.59    1.80
   0  14   4   72.81    5.76
   0  14   4   59.68    8.65
   0  14   4   69.72    6.73
   0  14   4   75.41    9.78
   0  14   5    5.97    1.71
   0  14   5   10.35    4.04
   0  14   5    2.60    2.12
   0  14   5    5.99    1.58
   0  14   5    4.21    3.15
   0  14   6   47.62    8.18
   0  14   6   66.07    5.18
   0  14   6   66.24    9.11
   0  14   6   68.70    6.08
   0  14   6   61.56    5.09
   0  14   6   61.22    5.84
   0  14   7  257.16   15.98
   0  14   7  253.19   20.62
   0  14   7  272.30   15.26
   0  14   7  234.85   20.91
   0  14   7  281.15   16.42
   0 -14  -7  235.13   14.85
   0  14   7  258.12   15.36
   0  14   8   61.13    5.71
   0  14   8   55.20    8.22
   0  14   8   68.01    6.03
   0  14   8   51.79    8.82
   0  14   8   64.77    5.23
   0  14   8   62.05    4.89
   0 -14  -8   57.14    4.82
   0  14   9    1.64    1.12
   0  14   9    0.33    1.76
   0  14   9    2.64    1.96
   0 -14  -9    1.79    1.20
   0  14   9    2.12    1.53
   0  14   9    1.21    2.80
   0  14  10   60.46    9.08
   0  14  10   54.43    4.77
   0  14  10   40.28    3.86
   0  14  10   55.98    5.21
   0 -14 -10   53.28    4.42
   0  14  10   50.09    4.78
   0  14  11  236.27   14.51
   0 -14 -11  252.33   14.35
   0  14  11  255.93   14.71
   0  14  11  216.18   13.86
   0  14  12   53.73    4.82
   0  14  12   45.72    4.18
   0 -14 -12   53.08    4.48
   0  14  12   56.53    4.87
   0 -14 -13    8.50    1.94
   0  14  13    4.36    2.14
   0  14  13    5.79    1.89
   0  14  13    5.68    1.64
   0  14  13    7.29    2.06
   0 -14 -14   89.38    6.52
   0  14  14   83.52    6.22
   0  14  14   88.13    6.93
   0  14  14  108.25    7.09
   0  14  14  100.58    6.75
   0  14  15    5.24    1.66
   0  14  15    5.54    1.98
   0 -14 -15    7.52    1.69
   0  14  16   76.67    5.65
   0  14  16   70.87    5.14
   0 -14 -16   68.07    5.13
   0  14  17    4.47    1.62
   0 -14 -17    6.82    1.40
   0  14  17    7.06    1.47
   0  14  17    3.98    1.48
   0  14  18   14.56    1.96
   0 -14 -18   16.37    1.79
   0  14  18   12.53    1.61
   0  14  19   48.91    3.43
   0 -14 -19   49.36    3.21
   0 -14 -19   43.19    3.12
   0  15 -14   66.22    4.00
   0  15 -14   63.84    4.11
   0  15 -14   54.79    3.92
   0  15 -13    2.46    0.90
   0  15 -13    2.80    1.18
   0  15 -13    3.07    0.93
   0  15 -13    4.60    1.07
   0  15 -12   20.46    2.19
   0  15 -12   16.73    1.87
   0  15 -12   20.19    1.99
   0  15 -12   21.27    2.43
   0  15 -12   20.06    1.98
   0  15 -11  138.12    9.34
   0  15 -11  151.45    8.90
   0  15 -11  161.69    8.99
   0  15 -11  135.16    8.73
   0  15 -11  148.55    9.13
   0  15 -11  163.07    9.19
   0  15 -11  155.97    8.98
   0  15 -10   27.13    2.48
   0  15 -10   20.55    2.78
   0  15 -10   20.24    2.19
   0  15 -10   25.01    2.38
   0  15 -10   22.37    2.49
   0  15 -10   19.03    2.09
   0  15 -10   24.18    2.62
   0  15 -10   20.55    2.50
   0  15 -10   20.24    2.38
   0  15  -9    0.17    0.97
   0  15  -9    0.80    0.83
   0  15  -9    1.30    1.20
   0  15  -9    1.12    1.04
   0  15  -9   -0.76    1.53
   0  15  -9   -0.15    1.00
   0  15  -9    0.39    1.00
   0  15  -9    0.88    1.20
   0  15  -8   37.61    4.18
   0  15  -8   39.33    3.17
   0  15  -8   43.79    4.03
   0  15  -8   44.65    3.82
   0  15  -8   36.26    3.68
   0  15  -8   47.39    3.70
   0  15  -8   38.29    3.57
   0  15  -7  238.79   14.14
   0  15  -7  257.59   14.04
   0  15  -7  257.14   14.39
   0  15  -7  214.17   12.96
   0  15  -7  228.75   13.62
   0  15  -7  224.32   13.51
   0  15  -6   31.25    3.10
   0  15  -6   32.00    3.18
   0  15  -6   37.36    3.81
   0  15  -6   25.88    3.38
   0  15  -6   33.56    3.42
   0  15  -6   36.14    3.19
   0  15  -6   35.58    3.34
   0  15  -5    0.97    1.17
   0  15  -5    3.11    1.19
   0  15  -5    1.57    1.58
   0  15  -5    2.14    1.53
   0  15  -5    0.85    1.49
   0  15  -5    3.53    1.39
   0  15  -5    1.83    1.07
   0  15  -5   -0.19    1.16
   0  15  -4  165.56   11.84
   0  15  -4  186.04   11.87
   0  15  -4  189.00   11.07
   0  15  -4  175.07   16.25
   0  15  -4  170.55   10.86
   0  15  -4  186.44   11.33
   0  15  -4  190.49   11.01
   0  15  -4  179.69   11.49
   0  15  -4  183.66   11.61
   0  15  -3   12.59    2.38
   0  15  -3    9.61    1.83
   0  15  -3   16.45    2.10
   0  15  -3   14.75    4.39
   0  15  -3   17.74    2.82
   0  15  -3   13.83    2.76
   0  15  -3   15.26    2.50
   0  15  -3   12.32    2.08
   0  15  -3   12.70    1.93
   0  15  -2   49.21    5.59
   0  15  -2   66.88    5.53
   0  15  -2   72.33    5.65
   0  15  -2   67.95    4.93
   0  15  -2   63.44    9.01
   0  15  -2   62.65    4.85
   0  15  -2   68.09    5.31
   0  15  -1   21.37    2.83
   0  15  -1   23.90    3.77
   0  15  -1   24.25    3.24
   0  15  -1   25.09    2.70
   0  15  -1   28.32    5.94
   0  15  -1   22.15    2.57
   0  15   0   60.29    5.28
   0  15   0   61.01    4.64
   0  15   1  123.88    8.40
   0  15   1  127.96    8.73
   0  15   1  118.84    7.74
   0  15   1  118.17   13.20
   0  15   2   34.32    3.87
   0  15   2   36.79    3.19
   0  15   2   37.58    7.11
   0  15   2   38.16    3.84
   0  15   2   43.15    5.05
   0  15   3    1.89    1.69
   0  15   3    6.61    3.45
   0  15   3    2.38    1.04
   0  15   3    0.75    1.33
   0  15   3    2.84    2.63
   0  15   4   17.39    2.72
   0  15   4   17.46    4.82
   0  15   4   21.13    2.11
   0  15   4   16.17    3.41
   0  15   4   18.19    2.61
   0  15   5  330.52   18.62
   0  15   5  302.22   18.22
   0  15   5  348.70   19.97
   0  15   5  305.35   24.31
   0  15   6   -1.05    2.80
   0  15   6   -2.21    2.41
   0  15   6    1.42    1.43
   0  15   6    2.15    2.28
   0  15   6   -0.23    1.24
   0  15   7    0.96    2.03
   0  15   7   -0.71    2.10
   0  15   7   -1.01    2.34
   0  15   7   -0.68    1.45
   0  15   7    0.71    1.28
   0  15   7   -1.12    2.11
   0  15   8  144.20   10.15
   0  15   8  152.05   10.01
   0 -15  -8  126.17    8.83
   0  15   8  146.66    9.15
   0  15   8  145.90    9.38
   0  15   9   37.88    3.80
   0  15   9   32.11    3.24
   0  15   9   39.63    4.19
   0 -15  -9   35.09    3.40
   0  15   9   35.64    4.26
   0  15  10  159.55   10.43
   0  15  10  158.10    9.81
   0  15  10  171.10   10.76
   0  15  10  165.77   11.05
   0 -15 -10  160.77   10.07
   0  15  11    2.30    1.82
   0 -15 -11    1.41    1.41
   0  15  11    1.21    2.06
   0  15  11    2.23    1.55
   0  15  12  116.19    8.04
   0  15  12  112.81    7.97
   0 -15 -12  119.88    7.74
   0  15  13   73.47    5.51
   0 -15 -13   66.37    5.07
   0  15  13   67.92    5.39
   0  15  14   39.95    3.76
   0  15  14   35.67    3.22
   0  15  14   41.20    3.99
   0 -15 -14   41.19    3.51
   0  15  14   44.59    3.76
   0  15  15    3.52    1.52
   0 -15 -15    3.10    1.19
   0  15  15    3.70    1.43
   0  15  15    2.00    1.33
   0  15  16   11.59    1.73
   0 -15 -16   12.30    1.61
   0  15  16   12.43    1.93
   0 -15 -17   51.67    3.56
   0  15  17   50.44    3.58
   0  15  17   51.16    3.96
   0  15  18    3.78    0.99
   0 -15 -18    2.62    0.77
   0 -15 -18    2.19    0.67
   0  16 -13  103.15    6.13
   0  16 -12    1.29    0.62
   0  16 -12    1.92    1.02
   0  16 -12    1.04    0.79
   0  16 -11    0.18    1.06
   0  16 -11    1.39    0.77
   0  16 -11    1.99    0.85
   0  16 -11    0.13    0.88
   0  16 -10   84.55    5.32
   0  16 -10   83.89    5.66
   0  16 -10   75.11    5.88
   0  16 -10   95.16    5.79
   0  16  -9    3.60    1.14
   0  16  -9    4.75    1.36
   0  16  -9    4.07    1.57
   0  16  -9    4.47    1.06
   0  16  -9    3.86    1.37
   0  16  -9    3.71    1.32
   0  16  -9    3.28    1.16
   0  16  -9    3.79    1.07
   0  16  -8   14.69    2.05
   0  16  -8   14.35    2.15
   0  16  -8    9.47    2.06
   0  16  -8    9.11    1.45
   0  16  -8   11.11    1.71
   0  16  -7    3.21    1.03
   0  16  -7    3.63    1.51
   0  16  -7    2.84    1.21
   0  16  -7    3.25    1.18
   0  16  -7    2.76    1.10
   0  16  -6  130.07    7.59
   0  16  -6  106.28    7.75
   0  16  -6  124.23    8.22
   0  16  -6  106.79    7.18
   0  16  -6  117.92    7.33
   0  16  -6  107.01    7.46
   0  16  -5  160.46    9.38
   0  16  -5  139.53    9.01
   0  16  -5  162.82    9.34
   0  16  -5  157.78   10.11
   0  16  -5  133.34    9.81
   0  16  -5  152.38    9.55
   0  16  -4   12.87    2.41
   0  16  -4   15.55    2.00
   0  16  -4    7.71    1.87
   0  16  -4   12.85    1.95
   0  16  -4   12.41    1.80
   0  16  -4   10.74    2.41
   0  16  -4   13.28    2.50
   0  16  -4   12.74    2.14
   0  16  -4   12.78    2.15
   0  16  -3   21.42    2.84
   0  16  -3   21.08    2.42
   0  16  -3   14.74    2.59
   0  16  -3   19.14    2.30
   0  16  -3   18.48    2.86
   0  16  -3   18.03    3.05
   0  16  -3   20.63    2.64
   0  16  -2    4.55    1.30
   0  16  -2    2.83    1.49
   0  16  -2    7.99    1.96
   0  16  -2    3.38    1.98
   0  16  -2    2.92    1.62
   0  16  -2    2.59    1.60
   0  16  -1  214.63   14.21
   0  16  -1  226.92   13.49
   0  16  -1  230.62   13.89
   0  16  -1  218.66   12.89
   0  16  -1  215.69   13.55
   0  16   0    2.89    1.88
   0  16   0    5.00    1.87
   0  16   0    3.67    1.15
   0  16   0    5.62    2.23
   0  16   1    9.59    1.59
   0  16   1    3.92    1.74
   0  16   1    9.55    2.11
   0  16   2  169.48   10.36
   0  16   2  182.17   11.31
   0  16   2  180.22   11.18
   0  16   3    9.28    1.47
   0  16   3   10.45    2.02
   0  16   3    7.85    2.14
   0  16   4   74.69    5.82
   0  16   4   68.90    6.67
   0  16   4   80.57    6.02
   0  16   5   21.72    2.74
   0  16   5   21.28    3.63
   0  16   5   22.32    2.83
   0  16   6   92.03    6.60
   0  16   6   88.49    6.62
   0  16   6  102.04    7.77
   0  16   7  126.14    8.50
   0  16   7  140.54    9.41
   0  16   7  132.28    8.53
   0  16   7  116.37    8.29
   0  16   7  150.23    9.78
   0  16   8   78.57    5.67
   0  16   8   83.54    6.50
   0  16   8   76.03    6.56
   0  16   8   76.15    5.76
   0  16   9    0.27    2.00
   0  16   9   -0.36    0.99
   0  16   9    1.72    1.27
   0  16   9    1.54    1.95
   0  16  10   18.70    2.86
   0  16  10   19.18    3.06
   0 -16 -10   16.44    2.10
   0  16  10   19.50    2.54
   0 -16 -11  153.89    9.48
   0  16  11  161.40   10.50
   0  16  11  155.52    9.91
   0  16  11  166.48   10.23
   0  16  12   16.94    2.66
   0 -16 -12   14.35    1.91
   0  16  12   17.80    2.50
   0  16  12   13.63    2.23
   0  16  13    9.01    1.90
   0 -16 -13    7.51    1.39
   0  16  13    8.29    1.54
   0  16  13   12.76    1.99
   0  16  14    2.99    0.97
   0 -16 -14    3.79    1.03
   0  16  14    4.93    1.40
   0  16  15   51.91    3.69
   0  16  15   46.20    3.94
   0 -16 -15   46.67    3.35
   0  16  16   15.30    1.66
   0  16  16   14.85    1.95
   0 -16 -16   15.69    1.43
   0  16  17    2.12    0.85
   0  17 -12   36.84    2.51
   0  17 -11   45.25    2.93
   0  17 -11   33.66    3.01
   0  17 -10   30.15    2.42
   0  17 -10   26.42    2.29
   0  17 -10   21.96    2.45
   0  17  -9   11.90    1.66
   0  17  -9   12.19    1.57
   0  17  -9    8.20    1.70
   0  17  -8    0.65    1.00
   0  17  -8    0.92    1.01
   0  17  -8    0.87    0.93
   0  17  -8   -0.42    1.46
   0  17  -7  143.80    8.55
   0  17  -7  175.98    9.41
   0  17  -7  168.79    9.64
   0  17  -6    5.36    1.30
   0  17  -6    4.34    1.62
   0  17  -5   36.91    3.19
   0  17  -5   34.76    3.28
   0  17  -5   41.35    3.87
   0  17  -4    5.19    1.61
   0  17  -4    8.22    1.84
   0  17  -4   10.71    2.13
   0  17  -4    8.74    1.60
   0  17  -4    8.31    1.66
   0  17  -3   81.52    5.88
   0  17  -3   83.50    5.83
   0  17  -3   76.20    6.09
   0  17  -3   84.73    6.30
   0  17  -3   78.62    5.43
   0  17  -3   75.73    5.71
   0  17  -3   74.27    5.87
   0  17  -2   49.37    4.30
   0  17  -2   48.69    4.21
   0  17  -2   54.43    4.62
   0  17  -2   47.96    3.82
   0  17  -2   42.07    4.45
   0  17  -2   56.02    4.31
   0  17  -2   46.97    4.62
   0  17  -1    1.13    1.06
   0  17  -1    1.78    1.33
   0  17  -1    0.26    1.60
   0  17  -1    2.49    1.51
   0  17  -1    1.42    1.20
   0  17  -1    1.76    1.73
   0  17   0  145.91    9.61
   0  17   0  158.76   10.10
   0  17   0  149.49    9.10
   0  17   0  150.92   10.25
   0  17   1    4.52    1.20
   0  17   1    2.50    1.60
   0  17   1    4.75    1.77
   0  17   1    2.99    1.59
   0  17   1    2.14    1.83
   0  17   2  132.87    8.83
   0  17   2  134.24    9.38
   0  17   2  134.35    9.21
   0  17   2  136.25    8.83
   0  17   3   15.48    2.35
   0  17   3   17.73    2.47
   0  17   4   24.00    2.88
   0  17   4   27.37    2.98
   0  17   4   26.45    2.60
   0  17   5  102.27    6.65
   0  17   5   89.60    6.00
   0  17   5   87.30    6.36
   0  17   6    2.85    1.37
   0  17   6    2.63    0.94
   0  17   6    3.03    1.29
   0  17   7    3.58    1.85
   0  17   7    4.35    2.10
   0  17   7    4.76    1.43
   0  17   7    2.11    1.13
   0  17   8   43.57    4.35
   0  17   8   38.96    3.46
   0  17   8   42.07    4.21
   0  17   9  127.53    9.17
   0  17   9  145.98    9.14
   0  17  10   63.30    5.40
   0  17  10   72.76    5.24
   0  17  10   65.69    5.26
   0  17  11    0.46    1.42
   0  17  11    1.08    1.21
   0  17  11    0.77    1.37
   0  17  12   45.47    4.00
   0  17  12   42.12    3.49
   0  17  12   47.77    3.82
   0  17  13    0.18    1.25
   0  17  13    0.94    0.84
   0  17  13    2.17    1.17
   0  17  14   12.01    1.27
   0  17  14   22.00    1.94
   0  17  15    0.26    0.73
   0 -17 -16   17.60    1.47
   0  18 -10   24.12    2.07
   0  18  -9   12.19    1.26
   0  18  -9    9.91    1.46
   0  18  -8   21.77    1.91
   0  18  -8   17.13    2.17
   0  18  -7    1.01    0.83
   0  18  -7    1.53    0.94
   0  18  -7    2.18    1.07
   0  18  -7    1.77    1.19
   0  18  -6  125.05    8.94
   0  18  -6  142.90    8.53
   0  18  -5    3.74    1.48
   0  18  -5    5.42    1.42
   0  18  -4    3.15    1.22
   0  18  -4    6.10    1.66
   0  18  -3    0.18    1.03
   0  18  -3   -0.22    1.32
   0  18  -3    1.02    0.99
   0  18  -2   47.09    3.70
   0  18  -2   53.90    4.27
   0  18  -2   43.02    3.70
   0  18  -1   69.63    5.39
   0  18  -1   74.27    5.12
   0  18  -1   68.83    5.08
   0  18  -1   66.11    5.37
   0  18  -1   72.70    5.23
   0  18   0    3.52    1.35
   0  18   0    4.34    1.62
   0  18   0    4.03    1.31
   0  18   0    5.07    1.57
   0  18   1   14.19    2.02
   0  18   1   17.38    2.47
   0  18   1   13.53    1.86
   0  18   1   12.68    2.33
   0  18   1   14.38    2.39
   0  18   2   29.61    2.97
   0  18   2   32.90    3.21
   0  18   2   31.21    3.39
   0  18   2   29.75    2.80
   0  18   2   35.25    3.54
   0  18   2   31.95    3.43
   0  18   3  187.11   11.18
   0  18   3  192.97   11.81
   0  18   3  184.72   11.01
   0  18   3  186.09   11.43
   0  18   3  204.35   11.91
   0  18   4    5.68    1.58
   0  18   4    9.22    2.06
   0  18   4    7.18    1.29
   0  18   4    6.50    1.80
   0  18   5    0.81    0.72
   0  18   5   -1.09    1.30
   0  18   6   99.97    6.87
   0  18   6   95.62    6.46
   0  18   7    2.18    1.11
   0  18   7    1.25    1.47
   0  18   8   55.58    4.47
   0  18   9    1.97    1.19
   0  18  10   17.65    2.12
   0  18  11   45.74    3.23
   0  18  11   48.63    3.58
   0  18  12    0.24    0.40
   0  18  12    0.53    0.70
   0  18  13    0.32    0.43
   0  19  -8   16.85    1.55
   0  19  -7   49.73    3.04
   0  19  -7   34.29    2.93
   0  19  -6    1.17    0.87
   0  19  -6    0.45    0.69
   0  19  -5    9.51    1.55
   0  19  -5   10.28    1.37
   0  19  -5   10.08    1.52
   0  19  -4   -0.33    0.99
   0  19  -4   -0.62    0.96
   0  19  -4   -0.46    0.94
   0  19  -3   86.14    5.58
   0  19  -3   88.67    5.90
   0  19  -2   -0.53    0.90
   0  19  -2    0.17    1.22
   0  19  -1    0.66    0.84
   0  19   0   54.91    4.41
   0  19   0   59.51    4.10
   0  19   1   15.38    2.07
   0  19   1   16.24    2.21
   0  19   1   15.07    1.77
   0  19   2   18.07    2.33
   0  19   2   16.59    2.11
   0  19   2   18.82    2.31
   0  19   2   17.74    1.82
   0  19   3    3.73    1.34
   0  19   3    2.64    1.12
   0  19   3    4.14    1.33
   0  19   3    3.56    1.21
   0  19   3    4.74    0.97
   0  19   4   58.71    4.47
   0  19   4   65.76    4.56
   0  19   4   54.53    3.84
   0  19   4   72.48    4.86
   0  19   5   55.51    4.09
   0  19   5   52.65    4.05
   0  19   6    1.48    1.01
   0  19   6    2.30    1.15
   0  19   6   -0.34    1.11
   0  19   7    8.99    1.40
   0  19   7    6.22    1.38
   0  19   7    7.66    1.53
   0  19   8    2.16    0.85
   0  19   8    3.68    1.11
   0  19   8    0.44    0.93
   0  19   9   59.28    4.03
   0  19   9   56.18    3.86
   0  19   9   64.80    4.24
   0  19  10    5.92    1.09
   0  19  10    5.40    0.83
   0  19  10    5.86    1.13
   0  19  11    1.22    0.65
   0  19  11    1.31    0.56
   0  19  12    9.16    0.97
   0  20  -4    6.43    1.04
   0  20  -4    8.11    1.04
   0  20  -3    1.35    0.77
   0  20  -3    0.30    0.61
   0  20  -3    0.41    0.61
   0  20  -2   51.32    3.81
   0  20  -2   58.70    3.68
   0  20  -2   59.55    3.90
   0  20  -1   27.21    2.13
   0  20   0    5.30    0.91
   0  20   1   26.66    2.02
   0  20   1   23.16    2.22
   0  20   2    5.35    1.17
   0  20   2    3.61    0.73
   0  20   2    3.48    1.01
   0  20   3  101.24    5.27
   0  20   3   96.09    5.30
   0  20   4    1.11    0.84
   0  20   4    1.26    0.90
   0  20   5   31.28    2.48
   0  20   6   14.71    1.53
   0  20   7   17.69    1.57
   0  20   7   20.83    1.87
   0  20   8    8.69    0.96
   0  20   8   11.80    1.25
   0  20   9    1.05    0.49
   0  21   2    1.38    0.44
   0  21   3    0.27    0.38
  -1  20   8    3.98    0.62
  -1  20   7    5.70    0.74
  -1  20   7    6.02    0.88
  -1  20   6   54.17    3.43
  -1  20   5    2.04    0.69
  -1  20   5    0.87    0.68
  -1  20   4    2.63    0.77
  -1  20   4    4.34    0.90
  -1  20   3    8.11    1.16
  -1  20   3    7.30    1.14
  -1  20   2   18.55    1.46
  -1  20   2   23.55    1.89
  -1  20   1   12.70    1.17
  -1  20   0    0.55    0.48
  -1  20   0    1.13    0.73
  -1  20  -1   30.06    2.21
  -1  20  -1   32.03    2.41
  -1  20  -2   -0.09    0.64
  -1  20  -2    0.15    0.57
  -1  20  -2    0.72    0.65
  -1  20  -3    6.91    0.92
  -1  20  -3    4.89    0.87
  -1  20  -4   20.49    1.58
  -1  19  10   22.87    1.80
  -1  19  10   19.16    1.48
  -1  19   9    2.65    0.85
  -1  19   9    1.91    0.66
  -1  19   8   51.74    3.63
  -1  19   8   47.42    3.38
  -1  19   7   13.97    1.80
  -1  19   7   14.44    1.69
  -1  19   6   12.00    1.61
  -1  19   5   88.68    5.80
  -1  19   4    1.64    1.16
  -1  19   4    0.69    0.54
  -1  19   4    3.19    1.15
  -1  19   4    1.59    0.96
  -1  19   3   27.39    2.54
  -1  19   3   27.41    2.70
  -1  19   3   25.80    2.14
  -1  19   3   30.27    2.72
  -1  19   2    4.85    1.32
  -1  19   2    4.72    0.98
  -1  19   2    4.28    1.39
  -1  19   2    2.59    1.08
  -1  19   1   43.00    3.46
  -1  19   1   41.59    3.54
  -1  19   1   45.15    3.25
  -1  19   0   50.79    3.92
  -1  19   0   52.10    3.73
  -1  19   0   51.58    3.66
  -1  19  -1    3.97    1.24
  -1  19  -1    5.26    1.15
  -1  19  -1    6.75    1.49
  -1  19  -2    3.12    0.99
  -1  19  -2    2.34    0.90
  -1  19  -2    2.69    1.14
  -1  19  -3   -0.24    0.78
  -1  19  -3    0.89    1.00
  -1  19  -4   36.28    3.17
  -1  19  -4   43.66    3.14
  -1  19  -4   42.08    3.23
  -1  19  -5    2.59    0.74
  -1  19  -5    3.65    0.94
  -1  19  -5    3.63    1.00
  -1  19  -5    3.76    1.04
  -1  19  -6    3.11    0.67
  -1  19  -6    2.74    0.88
  -1  19  -7   51.03    3.08
  -1  19  -7   38.88    2.92
  -1  18  12   11.79    1.23
  -1  18  11   66.99    4.43
  -1  18  10   12.84    1.68
  -1  18   9   10.35    1.67
  -1  18   8    7.42    1.58
  -1  18   7  148.07    8.88
  -1  18   7  132.78    8.26
  -1  18   6   24.90    2.54
  -1  18   6   28.16    2.98
  -1  18   5   18.55    2.13
  -1  18   5   14.48    1.60
  -1  18   5   17.29    2.22
  -1  18   5   18.39    2.17
  -1  18   4   11.51    1.82
  -1  18   4   10.29    1.48
  -1  18   4    9.16    1.94
  -1  18   4   11.06    1.88
  -1  18   4   11.71    1.85
  -1  18   3   -0.28    0.88
  -1  18   3    0.55    1.09
  -1  18   3    0.89    1.36
  -1  18   3   -0.18    1.18
  -1  18   3    1.09    1.19
  -1  18   2   98.13    6.70
  -1  18   2   99.13    6.41
  -1  18   2  107.50    7.15
  -1  18   2   98.29    6.73
  -1  18   1    0.16    0.93
  -1  18   1    0.67    1.19
  -1  18   1   -0.94    1.34
  -1  18   1   -0.95    1.30
  -1  18   0    3.69    1.52
  -1  18   0    2.68    1.36
  -1  18   0    3.58    1.30
  -1  18  -1   53.03    4.45
  -1  18  -1   54.03    4.32
  -1  18  -1   59.69    4.28
  -1  18  -1   60.02    4.78
  -1  18  -1   51.22    4.33
  -1  18  -2   35.11    3.18
  -1  18  -2   33.58    2.75
  -1  18  -2   31.74    3.36
  -1  18  -2   37.82    3.18
  -1  18  -2   28.61    3.03
  -1  18  -3   -0.52    1.29
  -1  18  -3    0.64    1.24
  -1  18  -3   -0.66    1.13
  -1  18  -3    0.38    0.87
  -1  18  -4    6.27    1.48
  -1  18  -4    8.45    1.57
  -1  18  -4   10.21    1.83
  -1  18  -4    7.75    1.30
  -1  18  -5   52.08    4.31
  -1  18  -5   55.52    3.87
  -1  18  -5   57.26    4.07
  -1  18  -6   41.85    3.76
  -1  18  -6   51.42    3.80
  -1  18  -7   10.67    1.52
  -1  18  -7   11.06    1.77
  -1  18  -8   15.19    1.67
  -1  18  -8   12.28    1.46
  -1  18  -8   11.08    1.60
  -1  18  -9   20.51    1.88
  -1  18  -9   20.46    1.96
  -1  18 -10   65.89    3.98
  -1  17  14    1.49    0.80
  -1  17  13  101.82    5.88
  -1  17  13   83.60    5.42
   1 -17 -12   21.32    1.85
  -1  17  12   21.29    2.44
  -1  17  12   25.78    2.28
  -1  17  11    0.82    1.28
  -1  17  11    1.91    1.36
  -1  17  11    1.93    1.09
   1 -17 -11    1.59    0.76
  -1  17  10   36.41    3.67
  -1  17   9    7.11    2.03
  -1  17   8  195.33   11.64
  -1  17   8  182.69   10.59
  -1  17   8  168.21   10.63
  -1  17   7    1.30    1.26
  -1  17   7    1.92    1.18
  -1  17   6   20.71    2.59
  -1  17   6   19.26    1.99
  -1  17   6   22.98    2.57
  -1  17   5   65.21    4.86
  -1  17   5   57.41    4.83
  -1  17   4   75.17    5.66
  -1  17   4   79.37    5.91
  -1  17   3   13.90    2.27
  -1  17   3   12.77    2.43
  -1  17   2    1.22    1.60
  -1  17   2    0.22    1.32
  -1  17   2    1.25    1.27
  -1  17   1  130.05    8.82
  -1  17   1  131.45    7.97
  -1  17   1  130.63    8.67
  -1  17   1  134.03    8.86
  -1  17   0   21.71    2.24
  -1  17   0   21.12    2.96
  -1  17   0   21.61    2.96
  -1  17   0   23.96    2.95
  -1  17  -1    4.27    1.22
  -1  17  -1    5.02    1.76
  -1  17  -1    6.16    1.80
  -1  17  -1    4.18    1.64
  -1  17  -1    4.92    1.93
  -1  17  -1    2.72    1.35
  -1  17  -2    6.40    1.36
  -1  17  -2    7.43    1.80
  -1  17  -2    5.17    1.69
  -1  17  -2    7.99    1.65
  -1  17  -2    6.50    1.93
  -1  17  -3   22.21    2.36
  -1  17  -3   21.01    2.84
  -1  17  -3   20.39    2.60
  -1  17  -3   22.54    2.71
  -1  17  -3   24.59    3.05
  -1  17  -4  103.22    6.86
  -1  17  -4  104.59    7.43
  -1  17  -4  114.68    7.36
  -1  17  -4  118.83    7.84
  -1  17  -4  102.70    7.18
  -1  17  -5    3.09    1.20
  -1  17  -5    4.57    1.65
  -1  17  -5    5.02    1.46
  -1  17  -6   19.67    2.12
  -1  17  -6   14.41    2.30
  -1  17  -6   14.80    2.02
  -1  17  -7   25.44    2.72
  -1  17  -7   26.91    2.85
  -1  17  -7   31.46    2.64
  -1  17  -8  165.00    8.37
  -1  17  -8  133.20    8.05
  -1  17  -9    1.21    1.14
  -1  17  -9    3.18    1.09
  -1  17  -9    1.87    0.97
  -1  17 -10    2.97    1.08
  -1  17 -10    3.76    1.00
  -1  17 -10    3.61    1.07
  -1  17 -11   80.83    4.76
  -1  17 -11   67.85    4.66
  -1  17 -12    0.47    0.58
  -1  16  16    1.83    0.75
   1 -16 -16    1.74    0.50
   1 -16 -15    7.75    1.07
  -1  16  15    7.35    1.50
  -1  16  15    6.80    1.29
  -1  16  14   29.72    2.64
  -1  16  14   22.10    2.07
  -1  16  14   27.99    2.79
   1 -16 -14   30.78    2.38
  -1  16  14   25.89    2.56
   1 -16 -13    1.59    0.98
  -1  16  13    0.16    1.22
  -1  16  13    0.84    0.95
  -1  16  13    2.52    1.33
  -1  16  12   84.98    5.81
  -1  16  12   78.08    5.55
   1 -16 -12   76.15    5.31
  -1  16  11   22.15    2.83
   1 -16 -11   19.85    2.24
  -1  16  11   18.87    2.45
  -1  16  10   55.75    4.24
  -1  16  10   68.52    5.59
  -1  16  10   68.66    4.96
   1 -16 -10   65.37    4.69
  -1  16   9   -1.01    1.54
  -1  16   9    0.87    1.80
   1 -16  -9   -0.17    1.03
  -1  16   9   -0.32    1.18
  -1  16   8   -0.20    1.14
   1 -16  -8   -1.04    1.17
  -1  16   8   -0.31    1.84
  -1  16   8   -0.56    1.11
  -1  16   7  231.43   13.50
  -1  16   7  187.83   12.05
  -1  16   6    1.36    2.03
  -1  16   6    2.39    1.41
  -1  16   6    1.70    1.55
  -1  16   5   61.66    5.77
  -1  16   5   53.16    5.48
  -1  16   5   55.83    4.98
  -1  16   5   57.04    4.74
  -1  16   4   35.84    3.90
  -1  16   4   40.16    3.84
  -1  16   4   41.55    4.74
  -1  16   3   26.83    4.14
  -1  16   3   27.98    3.54
  -1  16   3   28.48    3.18
  -1  16   3   23.50    2.35
  -1  16   2  161.70   10.50
  -1  16   2  154.45   10.07
  -1  16   2  152.64    9.27
  -1  16   1    1.76    1.82
  -1  16   1    2.13    1.65
  -1  16   1    2.46    1.54
  -1  16   1    0.81    0.94
  -1  16   0   79.63    6.45
  -1  16   0   77.32    6.38
  -1  16   0   80.20    5.52
  -1  16  -1   13.17    2.21
  -1  16  -1    9.85    2.24
  -1  16  -1   12.45    2.58
  -1  16  -1    9.11    1.69
  -1  16  -2   30.36    3.66
  -1  16  -2   39.42    3.71
  -1  16  -2   34.70    3.96
  -1  16  -2   36.44    3.22
  -1  16  -2   35.42    3.75
  -1  16  -3   11.95    2.24
  -1  16  -3    8.40    1.88
  -1  16  -3   14.07    2.63
  -1  16  -3   10.37    1.86
  -1  16  -3   12.67    1.87
  -1  16  -3   11.81    2.46
  -1  16  -3   14.88    2.45
  -1  16  -4   35.96    3.51
  -1  16  -4   31.38    3.74
  -1  16  -4   30.62    2.97
  -1  16  -4   29.19    3.31
  -1  16  -4   36.13    3.22
  -1  16  -4   28.86    3.69
  -1  16  -5  134.73    8.14
  -1  16  -5  123.04    8.82
  -1  16  -5  122.34    8.87
  -1  16  -5  128.34    8.48
  -1  16  -5  135.42    8.27
  -1  16  -6    1.76    1.42
  -1  16  -6    1.58    1.47
  -1  16  -6    0.81    1.10
  -1  16  -6    1.00    1.17
  -1  16  -6    0.89    1.15
  -1  16  -7   42.43    3.61
  -1  16  -7   46.81    3.66
  -1  16  -7   40.85    3.43
  -1  16  -7   45.88    3.88
  -1  16  -7   33.42    3.79
  -1  16  -8    8.97    1.88
  -1  16  -8   10.99    1.92
  -1  16  -8   12.30    1.78
  -1  16  -8    5.49    1.90
  -1  16  -9  137.04    7.72
  -1  16  -9  131.24    7.40
  -1  16  -9   87.73    7.43
  -1  16  -9  105.94    7.43
  -1  16  -9  116.82    7.10
  -1  16 -10   46.62    3.58
  -1  16 -10   36.98    3.63
  -1  16 -10   48.51    3.48
  -1  16 -10   43.22    3.61
  -1  16 -10   41.19    3.22
  -1  16 -11   23.11    2.27
  -1  16 -11   19.17    2.34
  -1  16 -11   27.89    2.31
  -1  16 -11   30.84    2.42
  -1  16 -11   23.62    2.42
  -1  16 -11   21.97    2.10
  -1  16 -12   30.66    2.65
  -1  16 -12   28.38    2.63
  -1  16 -12   34.12    2.47
  -1  16 -13    3.49    0.74
  -1  16 -13    1.89    0.83
   1 -15 -18   18.01    1.37
  -1  15  17   -0.46    0.71
  -1  15  17   -0.37    0.82
   1 -15 -17    0.35    0.62
  -1  15  16   15.28    1.78
   1 -15 -16   13.54    1.59
  -1  15  16   13.38    1.93
  -1  15  15    0.68    1.24
  -1  15  15    2.29    1.21
   1 -15 -15    2.85    1.11
  -1  15  15   -0.19    1.27
  -1  15  14   21.25    2.49
  -1  15  14   20.50    2.49
  -1  15  14   16.48    2.51
   1 -15 -14   15.86    2.10
  -1  15  13  161.60   10.09
  -1  15  13  149.33   10.26
  -1  15  13  162.86   10.07
   1 -15 -13  166.29    9.88
  -1  15  12    0.45    1.61
  -1  15  12    0.54    1.80
   1 -15 -12    1.17    1.25
  -1  15  12    0.90    1.40
   1 -15 -11    3.48    1.53
  -1  15  11    3.76    1.87
  -1  15  11    6.14    2.17
   1 -15 -10    1.89    1.50
  -1  15  10    3.50    1.14
  -1  15   9  201.54   11.96
   1 -15  -9  190.28   11.62
  -1  15   9  179.42   11.29
  -1  15   9  196.74   12.59
  -1  15   8  152.24    9.81
   1 -15  -8  155.43    9.62
  -1  15   8  146.49    9.48
  -1  15   8  151.94   10.60
  -1  15   7   35.59    3.55
   1 -15  -7   28.99    3.21
  -1  15   7   38.39    3.55
  -1  15   7   35.59    4.42
  -1  15   6   77.08    6.02
   1 -15  -6   74.80    5.83
  -1  15   6   95.77    7.40
  -1  15   6   93.07    6.34
  -1  15   5   34.26    3.43
  -1  15   5   32.48    6.48
  -1  15   5   40.50    4.65
  -1  15   5   35.95    3.69
  -1  15   5   34.19    4.41
  -1  15   4  230.64   20.35
  -1  15   4  265.83   15.11
  -1  15   4  245.08   16.07
  -1  15   4  238.82   15.87
  -1  15   3   10.40    3.01
  -1  15   3    3.38    3.02
  -1  15   3    4.55    1.20
  -1  15   3    7.25    2.68
  -1  15   3    5.46    1.96
  -1  15   3    6.08    1.76
  -1  15   2   17.00    4.98
  -1  15   2   16.55    2.10
  -1  15   2    9.95    3.36
  -1  15   2   17.39    2.62
  -1  15   2   18.67    3.04
  -1  15   1  136.94    9.84
  -1  15   1  139.56    8.72
  -1  15   1  121.75   13.87
  -1  15   1  153.61    9.54
  -1  15   0   -0.64    1.96
  -1  15   0    1.55    1.04
  -1  15   0   -0.55    0.97
  -1  15  -1   48.06    3.84
  -1  15  -1   46.51    3.83
  -1  15  -1   38.24    4.51
  -1  15  -1   43.69    4.68
  -1  15  -2   12.73    1.91
  -1  15  -2    9.85    1.77
  -1  15  -2   10.22    2.46
  -1  15  -2   11.08    2.16
  -1  15  -2   10.46    2.43
  -1  15  -3  312.71   17.89
  -1  15  -3  324.46   17.10
  -1  15  -3  315.96   17.15
  -1  15  -3  268.93   22.93
  -1  15  -3  283.97   17.43
  -1  15  -3  288.59   18.04
  -1  15  -3  265.88   17.67
  -1  15  -4   54.93    5.13
  -1  15  -4   63.67    4.71
  -1  15  -4   64.17    4.85
  -1  15  -4   64.30    5.58
  -1  15  -4   59.08    5.25
  -1  15  -4   62.07    5.61
  -1  15  -4   68.85    5.29
  -1  15  -5   11.35    2.10
  -1  15  -5   14.73    2.10
  -1  15  -5   13.74    2.61
  -1  15  -5   12.74    2.13
  -1  15  -5   14.21    2.04
  -1  15  -5   11.28    2.54
  -1  15  -5   10.48    2.06
  -1  15  -6   10.45    1.87
  -1  15  -6    9.88    2.28
  -1  15  -6   12.04    1.90
  -1  15  -6   11.37    1.84
  -1  15  -6    9.15    1.62
  -1  15  -6   11.20    2.46
  -1  15  -6   10.30    1.92
  -1  15  -7    8.32    1.46
  -1  15  -7    8.68    1.67
  -1  15  -7    4.25    1.43
  -1  15  -7    7.12    1.88
  -1  15  -7    6.03    1.77
  -1  15  -8  158.68    9.31
  -1  15  -8  142.58    9.36
  -1  15  -8  133.99    8.50
  -1  15  -8  137.01    8.77
  -1  15  -9    1.93    1.20
  -1  15  -9    2.46    1.24
  -1  15  -9    1.95    1.18
  -1  15  -9   -0.25    1.69
  -1  15  -9    2.50    1.11
  -1  15 -10    1.24    0.98
  -1  15 -10    1.22    1.26
  -1  15 -10   -0.17    0.98
  -1  15 -10   -0.16    1.07
  -1  15 -10    1.15    1.37
  -1  15 -10    1.11    1.04
  -1  15 -11   51.52    4.67
  -1  15 -11   69.26    4.53
  -1  15 -11   63.30    4.29
  -1  15 -11   62.21    4.74
  -1  15 -11   70.41    4.59
  -1  15 -11   60.61    4.47
  -1  15 -11   62.29    4.59
  -1  15 -12   62.90    4.39
  -1  15 -12   50.76    4.51
  -1  15 -12   62.65    4.27
  -1  15 -12   60.31    4.61
  -1  15 -12   75.31    4.54
  -1  15 -12   71.14    4.48
  -1  15 -13    4.87    1.02
  -1  15 -13    3.46    0.98
  -1  15 -13    2.57    1.18
  -1  15 -13    2.71    0.96
  -1  15 -14    9.91    1.24
  -1  15 -15   60.85    3.82
   1 -14 -18    5.20    1.02
  -1  14  18    5.67    1.03
  -1  14  18    5.63    1.11
   1 -14 -18    3.55    0.86
  -1  14  17    0.64    0.96
   1 -14 -17   -0.54    0.93
  -1  14  17    0.33    1.04
  -1  14  17   -0.62    1.24
  -1  14  16   17.32    2.35
  -1  14  16   12.49    1.95
   1 -14 -16   16.68    2.09
  -1  14  15   62.99    4.88
   1 -14 -15   67.82    4.92
  -1  14  15   63.61    5.20
  -1  14  14   48.80    4.37
  -1  14  14   44.98    4.09
   1 -14 -14   47.26    4.06
  -1  14  14   42.44    3.76
  -1  14  14   52.99    4.60
  -1  14  13    1.00    1.57
   1 -14 -13    0.22    1.54
  -1  14  13   -0.23    1.60
  -1  14  13    3.40    1.41
  -1  14  13    2.22    1.85
  -1  14  12  174.11   10.42
  -1  14  12  155.04   10.16
   1 -14 -12  160.56   10.01
  -1  14  12  140.98    9.57
  -1  14  12  153.44   10.52
  -1  14  11    9.62    2.31
  -1  14  11    6.34    2.30
  -1  14  11    5.81    1.58
  -1  14  11    6.52    2.42
   1 -14 -11    6.39    1.85
  -1  14  10  130.87    9.03
   1 -14 -10  150.17    9.44
  -1  14  10  151.23    9.69
  -1  14   9    3.18    1.46
  -1  14   9    1.60    1.51
  -1  14   9    1.22    4.46
  -1  14   9    3.89    1.53
   1 -14  -9    3.09    1.51
  -1  14   8   41.15    4.77
   1 -14  -8   42.86    4.09
  -1  14   8   42.66    4.19
  -1  14   8   49.26    7.47
  -1  14   8   35.87    7.14
  -1  14   8   48.20    4.07
  -1  14   7  175.73   11.43
   1 -14  -7  150.58   10.14
  -1  14   7  167.52   10.50
  -1  14   7  175.23   16.45
  -1  14   7  168.67   10.31
  -1  14   6   72.13    6.47
   1 -14  -6   64.05    5.27
  -1  14   6   59.23    9.11
  -1  14   6   70.35    5.53
  -1  14   6   73.72    5.63
  -1  14   6   89.91   10.47
  -1  14   5   -0.37    2.42
  -1  14   5    0.74    1.22
  -1  14   5    1.08    2.71
   1 -14  -5   -0.63    1.31
  -1  14   5    1.60    1.35
  -1  14   5    1.77    2.09
  -1  14   5    1.07    3.03
  -1  14   4    1.10    2.14
  -1  14   4   -1.10    2.32
  -1  14   4   -0.39    2.09
  -1  14   4   -0.50    1.35
  -1  14   4    1.01    2.87
  -1  14   3  321.65   18.30
  -1  14   3  332.88   25.48
  -1  14   3  310.67   20.09
  -1  14   3  332.83   20.39
  -1  14   3  357.59   19.35
  -1  14   2   15.42    1.98
  -1  14   2   11.16    4.28
  -1  14   2   17.00    2.54
  -1  14   2   12.50    3.11
  -1  14   2   14.38    3.22
  -1  14   1   -1.12    2.59
  -1  14   1    0.88    1.15
  -1  14   1    1.53    1.58
  -1  14   1    0.96    1.68
  -1  14   1    1.00    1.00
  -1  14   1   -1.60    2.73
  -1  14   1    1.69    2.03
  -1  14   0  114.31    7.05
  -1  14   0  108.48    6.87
  -1  14   0  107.50    8.13
  -1  14  -1   11.29    1.83
  -1  14  -1    4.45    3.21
  -1  14  -1   12.90    1.86
  -1  14  -1   11.34    2.68
  -1  14  -1   13.40    2.25
  -1  14  -2  297.23   17.05
  -1  14  -2  267.08   22.57
  -1  14  -2  295.76   16.50
  -1  14  -2  292.75   16.35
  -1  14  -2  257.59   17.25
  -1  14  -2  287.37   17.52
  -1  14  -3    3.96    1.57
  -1  14  -3    7.86    1.68
  -1  14  -3    1.09    2.32
  -1  14  -3    6.09    1.53
  -1  14  -3    3.51    2.21
  -1  14  -3    5.88    1.96
  -1  14  -4  139.31    9.71
  -1  14  -4  164.81    9.77
  -1  14  -4  148.14   14.61
  -1  14  -4  149.35    9.34
  -1  14  -4  147.42    9.14
  -1  14  -4  130.44    9.73
  -1  14  -4  144.64   10.10
  -1  14  -5  225.35   14.27
  -1  14  -5  245.34   15.02
  -1  14  -5  269.85   15.07
  -1  14  -5  263.73   14.63
  -1  14  -5  266.32   15.72
  -1  14  -5  279.02   15.71
  -1  14  -5  226.42   15.01
  -1  14  -5  262.61   14.78
  -1  14  -5  232.37   20.14
  -1  14  -6  128.16    8.07
  -1  14  -6  100.76   12.09
  -1  14  -6  134.58    8.33
  -1  14  -6  121.12    7.49
  -1  14  -6  117.30    7.86
  -1  14  -6  127.62    8.80
  -1  14  -6  119.46    8.30
  -1  14  -6  135.01    8.80
  -1  14  -6  111.40    7.69
  -1  14  -7    1.98    1.23
  -1  14  -7    1.92    1.21
  -1  14  -7    0.54    1.40
  -1  14  -7    1.82    1.18
  -1  14  -7    5.17    1.92
  -1  14  -7    1.20    0.91
  -1  14  -7    4.73    1.40
  -1  14  -8    4.90    1.40
  -1  14  -8    5.25    1.33
  -1  14  -8    5.30    1.69
  -1  14  -8    4.44    1.55
  -1  14  -8    4.36    1.20
  -1  14  -9  248.50   13.24
  -1  14  -9  210.74   12.88
  -1  14  -9  221.78   13.36
  -1  14  -9  234.87   13.38
  -1  14  -9  203.17   13.54
  -1  14  -9  213.74   12.72
  -1  14 -10   27.19    2.62
  -1  14 -10   25.87    2.89
  -1  14 -10   23.04    2.74
  -1  14 -10   25.57    2.71
  -1  14 -10   28.15    2.82
  -1  14 -10   24.58    3.12
  -1  14 -10   29.78    2.96
  -1  14 -10   26.76    2.70
  -1  14 -11    7.19    1.49
  -1  14 -11   10.71    1.67
  -1  14 -11   11.79    1.79
  -1  14 -11   10.54    1.67
  -1  14 -11    9.42    1.75
  -1  14 -11    9.57    2.01
  -1  14 -11    9.23    1.64
  -1  14 -12   20.60    2.25
  -1  14 -12   21.05    2.24
  -1  14 -12   24.24    2.43
  -1  14 -12   22.97    2.29
  -1  14 -12   17.47    2.44
  -1  14 -12   20.55    2.32
  -1  14 -12   19.56    2.19
  -1  14 -13    7.24    1.58
  -1  14 -13    7.13    1.39
  -1  14 -13    7.93    1.35
  -1  14 -13    9.44    1.49
  -1  14 -13    7.08    1.41
  -1  14 -14  153.42    8.65
  -1  14 -14  148.19    8.78
  -1  14 -14  143.90    8.74
  -1  14 -15    1.13    0.80
  -1  14 -15    0.46    0.80
  -1  14 -16   31.44    2.42
  -1  14 -16   31.75    2.46
   1 -13 -19    0.49    0.52
  -1  13  19    0.76    0.73
  -1  13  19    1.00    0.79
  -1  13  19    0.96    0.75
   1 -13 -19    0.43    0.81
  -1  13  18   32.45    2.85
  -1  13  18   30.04    2.62
   1 -13 -18   31.56    2.73
  -1  13  18   29.40    2.59
  -1  13  18   26.33    2.71
  -1  13  17    4.38    1.48
  -1  13  17    2.35    1.22
  -1  13  17    2.95    1.38
  -1  13  17    1.76    1.38
   1 -13 -17    4.49    1.39
  -1  13  16   37.09    3.59
  -1  13  16   30.66    3.12
  -1  13  16   33.87    3.25
   1 -13 -16   35.97    3.42
  -1  13  16   35.98    3.66
  -1  13  15   -0.40    1.32
  -1  13  15   -0.82    1.62
  -1  13  15    0.26    1.56
   1 -13 -15   -0.22    1.44
  -1  13  14  109.23    7.56
  -1  13  14  105.19    7.41
  -1  13  14  113.24    8.01
   1 -13 -14  115.67    7.76
  -1  13  13  149.99   10.04
  -1  13  13  138.30    9.57
  -1  13  13  151.25    9.94
  -1  13  13  143.24    9.46
   1 -13 -13  153.16    9.77
  -1  13  12   76.05    6.46
  -1  13  12   80.45    6.19
  -1  13  12   77.18    6.25
   1 -13 -12   84.01    6.16
  -1  13  12   70.78    5.83
   1 -13 -11   11.56    2.27
  -1  13  11    8.30    2.12
  -1  13  11   11.36    2.56
  -1  13  11   12.36    2.55
  -1  13  11    9.03    4.43
  -1  13  11   13.36    2.71
  -1  13  10    2.15    1.42
  -1  13  10    4.55    2.00
  -1  13  10    1.28    2.70
   1 -13 -10    1.53    1.55
  -1  13   9  524.58   28.74
  -1  13   9  483.32   36.35
  -1  13   9  553.78   29.58
   1 -13  -9  528.53   29.18
  -1  13   9  509.27   29.02
  -1  13   8    1.94    1.35
  -1  13   8   -0.95    2.55
  -1  13   8    0.27    1.88
  -1  13   8   -4.83    4.42
  -1  13   8    1.20    1.30
   1 -13  -8    2.89    1.40
  -1  13   7   33.51    4.17
  -1  13   7   32.49    3.26
  -1  13   7   37.76    6.95
  -1  13   7   30.13    6.57
   1 -13  -7   30.28    3.28
  -1  13   7   26.68    3.24
  -1  13   6   46.19    4.84
  -1  13   6   46.74    4.17
  -1  13   6   54.16    8.42
  -1  13   6   46.92    7.39
  -1  13   6   46.05    4.21
   1 -13  -6   42.04    3.98
  -1  13   5   86.68    7.14
  -1  13   5   89.87    6.26
  -1  13   5   73.42    9.85
  -1  13   5   86.44    7.07
  -1  13   5   83.90   10.46
  -1  13   5   84.61    6.13
   1 -13  -5   70.47    5.77
  -1  13   4  230.51   19.67
  -1  13   4  227.35   15.48
  -1  13   4  254.33   20.56
  -1  13   4  250.33   15.81
  -1  13   4  240.35   14.53
  -1  13   4  272.82   14.98
  -1  13   3   17.06    1.98
  -1  13   3   16.78    4.84
  -1  13   3   19.95    3.54
  -1  13   3   18.26    3.50
  -1  13   3   23.17    4.96
  -1  13   2   88.71    9.97
  -1  13   2   93.69    6.05
  -1  13   2   97.75   11.26
  -1  13   2   75.99    7.22
  -1  13   2   90.74    5.93
  -1  13   2   92.67    7.66
  -1  13   1  144.90    8.76
  -1  13   1  161.86   14.83
  -1  13   1  127.61   10.15
  -1  13   1  145.39    8.68
  -1  13   1  129.66   10.23
  -1  13   0  222.26   14.39
  -1  13   0  234.17   13.37
  -1  13   0  205.31   14.74
  -1  13   0  243.55   13.27
  -1  13   0  216.46   14.92
  -1  13  -1    1.89    2.14
  -1  13  -1    1.36    1.02
  -1  13  -1    1.85    1.67
  -1  13  -1    1.68    1.18
  -1  13  -1    4.19    3.13
  -1  13  -2  118.98    7.48
  -1  13  -2  104.48   12.25
  -1  13  -2  118.33    7.62
  -1  13  -2  119.56    8.04
  -1  13  -2  104.83    8.32
  -1  13  -3  562.88   31.02
  -1  13  -3  572.63   30.45
  -1  13  -3  497.95   30.65
  -1  13  -3  547.46   36.43
  -1  13  -3  549.15   29.99
  -1  13  -3  564.47   29.89
  -1  13  -4   13.23    2.09
  -1  13  -4   15.22    2.34
  -1  13  -4   20.17    2.56
  -1  13  -4   15.94    2.52
  -1  13  -4   17.44    2.95
  -1  13  -4   20.19    2.45
  -1  13  -4   17.51    2.17
  -1  13  -4   13.34    4.20
  -1  13  -5    0.18    1.32
  -1  13  -5    2.39    1.40
  -1  13  -5    4.59    1.68
  -1  13  -5   -1.01    2.53
  -1  13  -5    3.95    1.43
  -1  13  -5    1.85    1.27
  -1  13  -5    2.67    1.78
  -1  13  -5    6.04    1.61
  -1  13  -5    6.89    1.63
  -1  13  -6   33.83    3.32
  -1  13  -6   38.42    3.94
  -1  13  -6   37.49    3.26
  -1  13  -6   32.01    3.16
  -1  13  -6   33.35    6.30
  -1  13  -6   22.92    3.14
  -1  13  -6   36.38    3.72
  -1  13  -6   30.22    3.10
  -1  13  -7   85.63    6.07
  -1  13  -7   83.39    5.68
  -1  13  -7   98.23    6.98
  -1  13  -7   97.37    6.17
  -1  13  -7   84.46   10.07
  -1  13  -7   89.58    6.61
  -1  13  -7   73.54    6.13
  -1  13  -7   85.51    6.16
  -1  13  -8   62.85    4.66
  -1  13  -8   77.60    5.82
  -1  13  -8   64.70    4.74
  -1  13  -8   70.92    5.06
  -1  13  -8   71.86    5.50
  -1  13  -8   61.41    5.07
  -1  13  -8   64.36    5.00
  -1  13  -8   61.35    4.95
  -1  13  -9   14.76    2.19
  -1  13  -9   15.67    2.29
  -1  13  -9   13.01    1.78
  -1  13  -9   11.07    1.71
  -1  13  -9    9.57    1.73
  -1  13  -9   13.17    2.03
  -1  13  -9   16.13    2.18
  -1  13  -9    9.94    1.96
  -1  13 -10  142.74    9.67
  -1  13 -10  145.70    9.31
  -1  13 -10  149.90    9.36
  -1  13 -10  149.34    9.28
  -1  13 -10  138.16    8.82
  -1  13 -10  151.93    9.27
  -1  13 -10  131.38    8.84
  -1  13 -10  161.18    9.25
  -1  13 -10  153.40    9.25
  -1  13 -11   10.13    1.55
  -1  13 -11   10.10    1.79
  -1  13 -11    7.88    1.56
  -1  13 -11    6.85    1.58
  -1  13 -11    7.83    1.69
  -1  13 -11    9.56    1.92
  -1  13 -11    9.36    1.96
  -1  13 -11    7.09    1.62
  -1  13 -11    8.76    1.61
  -1  13 -11   12.45    1.95
  -1  13 -11    8.62    1.52
  -1  13 -12  155.42    9.21
  -1  13 -12  151.57    9.29
  -1  13 -12  137.15    9.06
  -1  13 -12  143.48    9.52
  -1  13 -12  149.35    9.35
  -1  13 -12  162.06    9.39
  -1  13 -12  149.27    9.00
  -1  13 -12  156.15    9.23
  -1  13 -12  150.98    9.19
  -1  13 -13   -0.34    1.11
  -1  13 -13    0.40    1.09
  -1  13 -13    0.31    0.95
  -1  13 -13    0.29    0.89
  -1  13 -13    1.35    1.18
  -1  13 -13    0.41    0.83
  -1  13 -13   -0.64    1.09
  -1  13 -13   -1.02    1.17
  -1  13 -14    0.82    0.86
  -1  13 -14   -0.32    1.18
  -1  13 -14    1.65    1.14
  -1  13 -14    0.46    1.07
  -1  13 -14    0.17    1.05
  -1  13 -14   -0.47    1.03
  -1  13 -15  161.53    8.90
  -1  13 -15  133.42    8.96
  -1  13 -15  148.19    9.13
  -1  13 -15  157.01    9.10
  -1  13 -15  167.96    9.16
  -1  13 -16    1.33    1.00
  -1  13 -16    1.42    0.97
  -1  13 -16    2.77    0.99
  -1  13 -17   29.17    2.42
  -1  13 -18    3.85    0.83
  -1  12  20   16.83    1.60
  -1  12  20   15.21    1.67
   1 -12 -20   19.03    1.81
  -1  12  19   29.74    2.70
  -1  12  19   30.97    2.54
  -1  12  19   26.26    2.58
  -1  12  19   29.31    2.64
   1 -12 -19   33.61    2.80
   1 -12 -19   25.22    2.31
  -1  12  18   22.60    2.30
   1 -12 -18   18.22    2.33
  -1  12  18   16.06    2.16
  -1  12  18   16.33    2.25
  -1  12  18   20.01    2.39
   1 -12 -17    7.03    1.86
  -1  12  17    7.08    1.81
  -1  12  17    7.03    1.72
  -1  12  17   11.01    2.14
  -1  12  16    4.24    1.86
  -1  12  16    2.77    1.76
  -1  12  16    2.82    1.54
   1 -12 -16    2.55    1.56
  -1  12  15  182.20   11.90
   1 -12 -15  194.38   12.18
  -1  12  15  201.02   12.43
  -1  12  15  203.88   12.43
  -1  12  14    2.59    1.68
  -1  12  14    0.97    1.53
   1 -12 -14    5.01    1.80
  -1  12  14    0.88    1.86
  -1  12  13   17.71    2.57
   1 -12 -13   15.61    2.68
  -1  12  13   13.41    2.77
   1 -12 -12   78.02    6.06
  -1  12  12   69.18    5.71
  -1  12  12   70.26    6.10
  -1  12  12   77.53    6.30
   1 -12 -12   61.38    8.66
  -1  12  11  183.55   11.84
   1 -12 -11  164.48   15.41
   1 -12 -11  187.16   11.48
  -1  12  11  177.15   11.59
  -1  12  11  186.90   18.10
  -1  12  11  164.32   11.11
  -1  12  10  220.36   13.91
   1 -12 -10  222.82   13.55
  -1  12  10  206.51   13.31
  -1  12  10  188.71   19.46
  -1  12  10  238.19   13.95
  -1  12   9   32.59    3.56
  -1  12   9   42.49    4.12
  -1  12   9   31.02    5.73
   1 -12  -9   31.98    3.57
  -1  12   9   33.54    3.24
  -1  12   9   35.59    7.08
  -1  12   8  250.44   15.81
  -1  12   8  285.52   20.95
  -1  12   8  272.09   16.20
   1 -12  -8  274.37   15.96
  -1  12   8  276.54   15.65
  -1  12   8  261.66   22.33
  -1  12   7   79.44    6.24
  -1  12   7   82.30    9.84
  -1  12   7   93.47    6.55
  -1  12   7   89.00    6.19
  -1  12   7   83.57   10.73
   1 -12  -7   84.60    6.25
  -1  12   7   77.33    6.62
  -1  12   6  160.91   14.44
  -1  12   6  146.77    9.53
  -1  12   6  162.14   15.02
  -1  12   6  152.06    9.43
  -1  12   6  146.60   10.07
   1 -12  -6  131.72    9.21
  -1  12   5    0.96    2.40
  -1  12   5    0.96    1.57
  -1  12   5    1.11    1.19
  -1  12   5    1.53    2.01
  -1  12   5   -0.99    2.48
  -1  12   4   13.46    4.47
  -1  12   4    8.28    1.73
  -1  12   4    8.16    2.31
  -1  12   4   10.38    2.62
  -1  12   4   10.22    3.75
  -1  12   3  592.36   37.72
  -1  12   3  685.36   39.52
  -1  12   3  630.81   33.80
  -1  12   3  532.98   33.23
  -1  12   3  589.80   31.88
  -1  12   3  630.29   33.37
  -1  12   2  166.36    9.84
  -1  12   2  139.46   13.40
  -1  12   2  128.77    8.30
  -1  12   2  117.74   12.01
  -1  12   2  138.14    9.85
  -1  12   2  118.83    9.53
  -1  12   2  136.00    8.80
  -1  12   2  143.93    8.31
  -1  12   1    8.92    2.00
  -1  12   1    6.72    3.28
  -1  12   1    4.04    1.27
  -1  12   1    6.42    2.28
  -1  12   1    7.34    2.23
  -1  12   1    6.67    2.64
  -1  12   1    4.78    1.55
  -1  12   1    7.08    1.36
  -1  12   0   18.55    3.22
  -1  12   0   19.38    3.29
  -1  12   0   23.12    2.27
  -1  12   0   21.09    2.35
  -1  12  -1  268.72   16.06
  -1  12  -1  261.33   15.98
  -1  12  -1  266.05   15.10
  -1  12  -1  264.18   14.96
  -1  12  -1  255.39   16.35
  -1  12  -2  451.42   24.88
  -1  12  -2  463.29   24.79
  -1  12  -2  448.48   24.93
  -1  12  -2  437.64   30.62
  -1  12  -2  456.69   25.81
  -1  12  -3   35.21    3.88
  -1  12  -3   38.59    3.35
  -1  12  -3   35.81    3.21
  -1  12  -3   37.73    3.36
  -1  12  -3   39.06    6.57
  -1  12  -3   32.50    3.65
  -1  12  -4  312.51   18.38
  -1  12  -4  335.09   18.49
  -1  12  -4  350.35   19.50
  -1  12  -4  360.32   18.66
  -1  12  -4  344.00   24.44
  -1  12  -4  328.37   18.61
  -1  12  -4  293.68   18.97
  -1  12  -5    4.24    1.40
  -1  12  -5    5.77    2.05
  -1  12  -5    1.52    1.15
  -1  12  -5    2.93    1.28
  -1  12  -5    3.34    1.28
  -1  12  -5    2.35    1.18
  -1  12  -5    2.81    2.50
  -1  12  -5    2.79    1.37
  -1  12  -5    1.72    1.27
  -1  12  -5    6.08    1.42
  -1  12  -6   81.33    6.79
  -1  12  -6  104.56    7.18
  -1  12  -6  108.78    6.88
  -1  12  -6   96.82    6.69
  -1  12  -6   99.29    6.21
  -1  12  -6  107.88    7.42
  -1  12  -6   96.41    6.45
  -1  12  -6   97.50    6.80
  -1  12  -6  103.32    6.70
  -1  12  -6   86.18   10.29
  -1  12  -7   38.99    6.16
  -1  12  -7   34.56    3.36
  -1  12  -7   39.29    3.56
  -1  12  -7   40.38    3.57
  -1  12  -7   37.50    3.05
  -1  12  -7   44.50    4.15
  -1  12  -7   36.43    3.22
  -1  12  -7   37.11    3.41
  -1  12  -7   38.33    3.58
  -1  12  -7   35.57    3.58
  -1  12  -7   32.11    3.49
  -1  12  -7   36.04    3.14
  -1  12  -8  181.12   10.60
  -1  12  -8  144.21   14.09
  -1  12  -8  145.68   10.44
  -1  12  -8  182.26   10.88
  -1  12  -8  184.48   10.71
  -1  12  -8  167.61   10.52
  -1  12  -8  176.79   10.12
  -1  12  -8  154.18   14.24
  -1  12  -8  169.39   10.40
  -1  12  -8  178.15   10.29
  -1  12  -8  159.26   10.14
  -1  12  -8  183.65   10.68
  -1  12  -9  171.08   10.72
  -1  12  -9  187.85   10.78
  -1  12  -9  170.91   10.64
  -1  12  -9  183.58   10.40
  -1  12  -9  167.06   10.10
  -1  12  -9  135.26   14.06
  -1  12  -9  180.47   10.61
  -1  12  -9  168.67   10.24
  -1  12  -9  157.15   10.23
  -1  12  -9  172.50   10.49
  -1  12  -9  171.31   10.52
  -1  12 -10   36.75    3.47
  -1  12 -10   33.07    3.37
  -1  12 -10   40.87    3.59
  -1  12 -10   39.80    3.76
  -1  12 -10   40.87    3.78
  -1  12 -10   36.56    3.21
  -1  12 -10   44.40    3.44
  -1  12 -10   32.08    5.86
  -1  12 -10   45.97    3.79
  -1  12 -10   36.03    3.24
  -1  12 -10   34.18    3.32
  -1  12 -10   39.55    3.47
  -1  12 -10   37.72    3.87
  -1  12 -11    1.88    1.11
  -1  12 -11    0.95    1.22
  -1  12 -11    3.22    1.53
  -1  12 -11    0.50    0.96
  -1  12 -11    2.27    1.22
  -1  12 -11    0.19    1.09
  -1  12 -11    2.13    1.08
  -1  12 -11    0.39    0.90
  -1  12 -11    1.95    1.49
  -1  12 -11    0.79    0.99
  -1  12 -11    4.55    2.85
  -1  12 -11    0.24    1.31
  -1  12 -11    0.87    1.21
  -1  12 -12   38.49    3.50
  -1  12 -12   39.56    3.89
  -1  12 -12   43.43    3.86
  -1  12 -12   38.73    3.53
  -1  12 -12   45.64    3.86
  -1  12 -12   44.28    3.58
  -1  12 -12   42.83    3.93
  -1  12 -12   42.58    3.98
  -1  12 -12   47.36    3.67
  -1  12 -12   48.77    3.63
  -1  12 -12   50.75    3.84
  -1  12 -12   38.68    3.68
  -1  12 -13  266.86   16.57
  -1  12 -13  292.84   16.75
  -1  12 -13  285.99   16.66
  -1  12 -13  305.39   16.61
  -1  12 -13  303.61   16.56
  -1  12 -13  307.96   16.49
  -1  12 -13  268.28   16.75
  -1  12 -13  306.20   16.88
  -1  12 -13  286.94   16.40
  -1  12 -13  280.79   16.33
  -1  12 -13  326.58   16.91
  -1  12 -13  296.01   16.47
  -1  12 -14   96.53    6.97
  -1  12 -14  107.94    7.08
  -1  12 -14  111.33    7.16
  -1  12 -14  104.07    7.04
  -1  12 -14  107.85    6.82
  -1  12 -14  115.49    6.95
  -1  12 -14  101.84    6.60
  -1  12 -14  102.34    6.74
  -1  12 -14  114.88    7.12
  -1  12 -14  110.57    6.84
  -1  12 -15   10.11    1.83
  -1  12 -15   10.00    1.56
  -1  12 -15   13.52    1.72
  -1  12 -15   10.88    1.82
  -1  12 -15    8.11    1.70
  -1  12 -15    9.26    1.64
  -1  12 -15   10.15    1.50
  -1  12 -16   81.14    5.18
  -1  12 -16   86.39    5.31
  -1  12 -17    1.25    0.84
  -1  12 -17   -0.14    1.11
  -1  12 -18  134.79    7.93
  -1  12 -19    0.78    0.63
  -1  11  21   50.24    3.43
  -1  11  20    1.08    0.89
   1 -11 -20    1.23    0.98
  -1  11  20    1.29    0.74
  -1  11  20   -0.28    0.94
  -1  11  19    1.37    1.13
   1 -11 -19    2.97    1.30
   1 -11 -19    1.06    0.86
  -1  11  19    1.46    1.05
  -1  11  19    3.79    1.38
  -1  11  18   28.61    3.12
  -1  11  18   26.38    3.00
  -1  11  18   28.05    3.04
   1 -11 -18   31.01    3.18
  -1  11  17   70.67    5.49
  -1  11  17   68.46    5.45
  -1  11  17   61.00    5.17
   1 -11 -17   70.32    5.47
  -1  11  16   59.18    5.26
   1 -11 -16   65.43    5.24
  -1  11  16   55.64    4.98
  -1  11  16   59.38    5.15
  -1  11  15    1.16    1.79
   1 -11 -15    0.82    1.48
  -1  11  15    2.56    1.69
  -1  11  15    0.86    1.66
  -1  11  14  208.54   12.96
   1 -11 -14  218.89   13.27
  -1  11  14  198.89   13.20
  -1  11  14  209.63   13.34
   1 -11 -13    0.56    1.70
   1 -11 -13    0.99    2.47
  -1  11  13    2.12    1.78
  -1  11  13   -0.52    1.70
  -1  11  13   -2.65    4.34
  -1  11  13   -1.52    1.88
  -1  11  12  359.13   29.92
   1 -11 -12  423.72   23.13
  -1  11  12  379.84   22.74
   1 -11 -12  385.82   27.89
  -1  11  12  419.53   23.34
  -1  11  11   10.00    2.47
   1 -11 -11    5.62    1.88
   1 -11 -11    5.54    3.04
  -1  11  11    6.61    2.21
  -1  11  11    8.60    2.07
   1 -11 -10  140.63    9.69
  -1  11  10  159.54   10.14
  -1  11  10  150.82   10.12
  -1  11  10  142.84    9.60
  -1  11   9  257.58   14.86
  -1  11   9  269.72   21.46
  -1  11   9  217.06   17.91
   1 -11  -9  231.47   14.42
  -1  11   9  228.65   14.33
  -1  11   9  249.63   14.93
  -1  11   8   30.05    5.40
   1 -11  -8   32.76    3.43
  -1  11   8   31.07    3.38
  -1  11   8   32.38    3.13
  -1  11   8   45.30    4.00
  -1  11   8   29.91    6.43
  -1  11   7   -0.85    2.13
  -1  11   7    1.04    2.20
  -1  11   7    2.95    1.34
   1 -11  -7    1.94    1.17
  -1  11   7    0.48    1.17
  -1  11   6   52.54    7.22
  -1  11   6   40.43    4.13
  -1  11   6   36.24    3.64
  -1  11   6   34.15    3.55
  -1  11   6   57.61    7.96
  -1  11   5  410.07   25.39
  -1  11   5  458.85   25.71
  -1  11   5  460.62   24.87
  -1  11   5  497.36   30.91
  -1  11   5  482.66   30.93
  -1  11   4  103.22    8.14
  -1  11   4  122.78   12.05
  -1  11   4  116.00    8.45
  -1  11   4  126.41    7.75
  -1  11   4  121.61   11.93
  -1  11   4  119.88    8.25
  -1  11   3   29.24    5.49
  -1  11   3   35.15    3.44
  -1  11   3   32.61    3.64
  -1  11   3   23.51    3.32
  -1  11   3   30.04    5.34
  -1  11   2  501.61   30.35
  -1  11   2  486.57   25.08
  -1  11   2  443.83   25.21
  -1  11   2  467.29   28.86
  -1  11   1    0.85    2.29
  -1  11   1    5.44    1.65
  -1  11   1    3.18    1.73
  -1  11   1    4.04    2.30
  -1  11   1    2.48    1.61
  -1  11   0  429.36   24.22
  -1  11   0  464.06   27.12
  -1  11   0  394.21   24.25
  -1  11  -1   46.54    4.30
  -1  11  -1   44.75    4.64
  -1  11  -1   41.85    5.38
  -1  11  -1   44.72    4.39
  -1  11  -2   49.26    4.52
  -1  11  -2   53.60    4.67
  -1  11  -2   51.37    4.84
  -1  11  -2   53.71    7.33
  -1  11  -2   52.83    4.00
  -1  11  -3  285.90   16.15
  -1  11  -3  267.14   16.67
  -1  11  -3  281.56   15.86
  -1  11  -3  272.56   15.85
  -1  11  -3  284.93   15.97
  -1  11  -3  308.40   16.83
  -1  11  -3  278.67   15.99
  -1  11  -3  301.09   21.31
  -1  11  -4   27.05    2.70
  -1  11  -4   26.71    2.65
  -1  11  -4   28.26    2.69
  -1  11  -4   26.10    2.66
  -1  11  -4   30.90    3.32
  -1  11  -4   26.33    5.14
  -1  11  -4   26.69    2.71
  -1  11  -5    1.69    2.26
  -1  11  -5    3.90    1.22
  -1  11  -5    3.12    1.11
  -1  11  -5    2.26    1.14
  -1  11  -5    3.32    1.29
  -1  11  -5    4.43    1.58
  -1  11  -5    3.04    1.27
  -1  11  -5    3.17    1.12
  -1  11  -5    3.16    0.91
  -1  11  -5    3.65    1.20
  -1  11  -5    2.09    0.96
  -1  11  -5    0.66    1.66
  -1  11  -6   -0.83    1.93
  -1  11  -6    1.76    1.01
  -1  11  -6    0.22    1.00
  -1  11  -6    1.29    1.22
  -1  11  -6    1.18    0.96
  -1  11  -6    0.74    1.26
  -1  11  -6    2.09    0.97
  -1  11  -6    1.43    2.02
  -1  11  -6    2.14    0.94
  -1  11  -6    1.55    1.11
  -1  11  -6    1.17    0.79
  -1  11  -6    0.93    1.06
  -1  11  -6    0.74    1.05
  -1  11  -7  204.48   17.02
  -1  11  -7  224.07   13.05
  -1  11  -7  218.36   13.02
  -1  11  -7  254.30   13.29
  -1  11  -7  244.75   13.22
  -1  11  -7  213.38   12.68
  -1  11  -7  224.98   12.60
  -1  11  -7  223.52   13.24
  -1  11  -7  212.27   13.14
  -1  11  -7  203.01   16.69
  -1  11  -7  221.14   12.74
  -1  11  -7  193.85   12.80
  -1  11  -8   26.54    2.74
  -1  11  -8   22.75    2.66
  -1  11  -8   20.57    2.32
  -1  11  -8   17.50    2.24
  -1  11  -8   22.59    2.43
  -1  11  -8   22.43    2.28
  -1  11  -8   20.59    2.40
  -1  11  -8   24.92    2.72
  -1  11  -8   21.98    2.61
  -1  11  -8   22.91    4.71
  -1  11  -8   28.24    2.75
  -1  11  -8   28.61    5.03
  -1  11  -9    2.34    1.03
  -1  11  -9    3.63    1.27
  -1  11  -9    1.48    1.31
  -1  11  -9    2.77    1.34
  -1  11  -9    2.17    1.08
  -1  11  -9    3.42    1.05
  -1  11  -9    2.93    1.11
  -1  11  -9    0.87    2.17
  -1  11  -9    3.21    1.33
  -1  11  -9    1.00    0.96
  -1  11 -10  123.67    8.06
  -1  11 -10  137.63    8.46
  -1  11 -10  118.34    8.21
  -1  11 -10  127.71    8.49
  -1  11 -10  129.21    8.09
  -1  11 -10  125.59    7.85
  -1  11 -10  122.37    7.90
  -1  11 -10  116.03    8.02
  -1  11 -10  119.49   12.29
  -1  11 -10  128.94    8.20
  -1  11 -10  127.92    7.94
  -1  11 -11   40.30    3.74
  -1  11 -11   47.16    3.88
  -1  11 -11   42.18    4.09
  -1  11 -11   46.50    4.13
  -1  11 -11   46.86    4.18
  -1  11 -11   48.87    4.17
  -1  11 -11   46.43    3.90
  -1  11 -11   49.50    3.88
  -1  11 -11   46.27    3.77
  -1  11 -11   49.42    4.08
  -1  11 -11   49.90    3.82
  -1  11 -11   43.53    3.80
  -1  11 -11   36.04    6.58
  -1  11 -12  131.39    8.43
  -1  11 -12  126.67    8.35
  -1  11 -12  133.29    8.84
  -1  11 -12  137.87    8.82
  -1  11 -12  148.59    8.95
  -1  11 -12  128.75    8.82
  -1  11 -12  137.06    8.58
  -1  11 -12  136.23    8.47
  -1  11 -12  141.07    8.55
  -1  11 -12  138.16   13.51
  -1  11 -12  146.26    8.89
  -1  11 -12  129.00    8.41
  -1  11 -13   39.60    3.36
  -1  11 -13   48.02    3.93
  -1  11 -13   41.87    3.85
  -1  11 -13   43.99    3.97
  -1  11 -13   35.85    3.23
  -1  11 -13   37.68    3.46
  -1  11 -13   44.72    3.85
  -1  11 -13   39.87    3.72
  -1  11 -13   41.70    3.55
  -1  11 -13   46.47    3.66
  -1  11 -13   46.00    3.70
  -1  11 -14   97.83    6.31
  -1  11 -14  101.68    6.41
  -1  11 -14   97.25    6.56
  -1  11 -14  104.32    6.40
  -1  11 -14   85.24    5.93
  -1  11 -14   89.05    6.18
  -1  11 -14   91.69    6.46
  -1  11 -14   87.63    6.48
  -1  11 -14  103.84    6.82
  -1  11 -14   93.72    6.51
  -1  11 -14   92.06    6.46
  -1  11 -15  149.90    9.18
  -1  11 -15  169.70    9.53
  -1  11 -15  150.77    9.41
  -1  11 -15  148.68    9.05
  -1  11 -15  164.24    9.32
  -1  11 -15  147.74    9.22
  -1  11 -15  136.90    9.40
  -1  11 -15  148.07    9.31
  -1  11 -16  123.57    7.75
  -1  11 -16  136.47    7.83
  -1  11 -16  136.59    7.97
  -1  11 -16  113.29    7.82
  -1  11 -16  109.29    7.38
  -1  11 -16  135.80    7.91
  -1  11 -16  135.62    7.88
  -1  11 -16  115.69    7.97
  -1  11 -16  133.78    7.91
  -1  11 -17    2.91    1.02
  -1  11 -17    1.97    1.11
  -1  11 -17    2.61    1.14
  -1  11 -17    1.20    1.28
  -1  11 -17    1.82    0.94
  -1  11 -17    2.29    1.09
  -1  11 -17    1.89    0.96
  -1  11 -17    3.19    1.16
  -1  11 -18   10.24    1.37
  -1  11 -18    9.27    1.48
  -1  11 -18    9.31    1.64
  -1  11 -18   10.51    1.37
  -1  11 -19   84.99    5.18
  -1  11 -19   79.27    5.27
  -1  11 -20    5.00    0.90
  -1  10  21    1.01    0.77
  -1  10  20   81.95    5.55
  -1  10  20   94.46    5.83
  -1  10  19    1.25    1.15
   1 -10 -19    1.02    1.36
   1 -10 -19    0.61    1.00
  -1  10  19    1.72    1.29
  -1  10  18   54.74    4.59
  -1  10  18   52.09    4.51
   1 -10 -18   54.05    4.61
  -1  10  18   45.79    4.29
  -1  10  17    1.25    1.42
   1 -10 -17   -1.83    1.99
  -1  10  17    2.00    1.68
  -1  10  17   -0.78    1.84
  -1  10  16   90.69    7.06
  -1  10  16   93.98    7.05
   1 -10 -16   99.75    7.24
  -1  10  16   97.20    7.24
  -1  10  15  270.48   16.59
  -1  10  15  288.48   16.84
   1 -10 -15  275.49   16.66
  -1  10  15  270.40   16.44
  -1  10  14    4.97    1.90
   1 -10 -14    5.81    2.07
  -1  10  14    6.56    3.93
  -1  10  14    6.52    2.04
  -1  10  14    4.56    2.15
   1 -10 -14   12.48    4.29
  -1  10  13   -0.27    1.94
  -1  10  13    1.30    3.02
   1 -10 -13   -0.29    1.85
  -1  10  13    2.93    1.68
   1 -10 -13   -1.01    2.34
  -1  10  13    0.91    1.85
  -1  10  12    5.69    1.94
   1 -10 -12    3.86    3.04
  -1  10  12    3.75    2.02
   1 -10 -12    4.41    1.84
  -1  10  12    7.63    3.81
  -1  10  12    5.92    1.99
  -1  10  11  592.09   31.85
   1 -10 -11  602.53   37.05
  -1  10  11  527.15   31.33
   1 -10 -11  578.04   31.68
  -1  10  11  639.06   40.20
  -1  10  10   62.53    5.45
  -1  10  10   80.21    6.09
  -1  10  10   74.55    5.89
   1 -10 -10   72.98    5.66
  -1  10   9   17.38    3.95
  -1  10   9   16.95    2.42
   1 -10  -9   14.57    2.33
  -1  10   9   15.07    2.51
  -1  10   9   15.07    2.54
  -1  10   8  380.44   21.00
  -1  10   8  388.79   21.17
  -1  10   8  434.54   27.96
  -1  10   8  386.23   25.11
   1 -10  -8  350.76   20.69
  -1  10   8  336.81   20.56
  -1  10   7    5.35    1.46
  -1  10   7    5.75    3.01
  -1  10   7    6.09    2.50
  -1  10   7    3.13    1.24
  -1  10   6  316.29   19.90
  -1  10   6  280.93   20.05
  -1  10   5   11.48    3.28
  -1  10   5   11.10    1.95
  -1  10   5    9.64    2.00
  -1  10   4  271.74   19.16
  -1  10   4  235.01   14.88
  -1  10   4  251.96   14.83
  -1  10   4  265.54   18.91
  -1  10   3 1020.41   51.28
  -1  10   3  847.22   46.02
  -1  10   3  928.44   50.33
  -1  10   3  940.12   46.01
  -1  10   2   51.03    6.38
  -1  10   2   49.45    4.18
  -1  10   2   40.65    4.13
  -1  10   2   49.75    6.64
  -1  10   1    2.40    2.12
  -1  10   1    0.75    1.88
  -1  10   1    0.46    1.08
  -1  10   0    4.35    2.07
  -1  10  -1  563.83   33.87
  -1  10  -1  578.43   31.92
  -1  10  -1  594.46   32.02
  -1  10  -2  145.99    9.61
  -1  10  -2  146.74    9.56
  -1  10  -2  156.87    9.51
  -1  10  -2  137.98   10.63
  -1  10  -2  153.74   13.07
  -1  10  -3   18.70    4.14
  -1  10  -3   20.04    2.24
  -1  10  -3   23.20    2.84
  -1  10  -3   20.53    2.62
  -1  10  -3   21.01    2.58
  -1  10  -4   99.44    6.96
  -1  10  -4  103.61    9.21
  -1  10  -4  102.61    6.55
  -1  10  -4  105.28   10.21
  -1  10  -4  106.06    6.63
  -1  10  -4   93.95    7.01
  -1  10  -5  244.12   13.54
  -1  10  -5  250.25   17.87
  -1  10  -5  207.42   13.31
  -1  10  -5  247.13   13.56
  -1  10  -5  218.17   16.70
  -1  10  -5  249.68   14.02
  -1  10  -6  225.88   12.70
  -1  10  -6  217.61   12.38
  -1  10  -6  211.16   12.62
  -1  10  -6  205.09   16.39
  -1  10  -6  250.89   16.90
  -1  10  -6  228.13   12.75
  -1  10  -6  200.35   12.59
  -1  10  -7   -0.73    1.96
  -1  10  -7    0.92    1.07
  -1  10  -7    0.29    0.75
  -1  10  -7    0.18    1.01
  -1  10  -7    0.72    1.80
  -1  10  -7    1.08    0.87
  -1  10  -7    0.44    0.83
  -1  10  -7    0.96    0.79
  -1  10  -7    0.18    1.03
  -1  10  -8  401.50   27.42
  -1  10  -8  412.78   22.59
  -1  10  -8  423.27   22.93
  -1  10  -8  402.85   26.68
  -1  10  -8  407.01   22.82
  -1  10  -8  409.68   22.76
  -1  10  -8  439.55   23.03
  -1  10  -8  397.82   22.89
  -1  10  -8  430.68   22.67
  -1  10  -8  404.49   22.48
  -1  10  -8  403.25   22.88
  -1  10  -9   83.51    9.46
  -1  10  -9   95.53    6.13
  -1  10  -9   81.65    5.89
  -1  10  -9   81.80    5.56
  -1  10  -9   82.17    5.87
  -1  10  -9   84.30    5.76
  -1  10  -9   75.33    8.23
  -1  10  -9   78.59    5.65
  -1  10  -9   80.05    5.75
  -1  10  -9   82.32    5.57
  -1  10  -9   77.19    5.48
  -1  10 -10  229.87   18.46
  -1  10 -10  235.56   13.74
  -1  10 -10  241.49   13.79
  -1  10 -10  215.83   13.34
  -1  10 -10  221.72   13.21
  -1  10 -10  226.57   13.28
  -1  10 -10  229.38   13.44
  -1  10 -10  229.48   13.40
  -1  10 -10  226.17   13.69
  -1  10 -10  236.25   13.64
  -1  10 -10  244.58   13.71
  -1  10 -10  231.44   13.31
  -1  10 -11    3.84    3.14
  -1  10 -11    0.64    1.34
  -1  10 -11    0.53    1.01
  -1  10 -11    0.19    1.18
  -1  10 -11    0.90    0.92
  -1  10 -11    1.09    0.87
  -1  10 -11    0.69    0.99
  -1  10 -11    0.22    1.40
  -1  10 -11    1.42    1.10
  -1  10 -11    0.88    0.85
  -1  10 -11   -0.54    0.89
  -1  10 -11    2.89    1.45
  -1  10 -11    0.22    1.27
  -1  10 -12   45.05    7.68
  -1  10 -12   70.60    5.23
  -1  10 -12   77.28    5.02
  -1  10 -12   53.13    4.54
  -1  10 -12   67.59    5.20
  -1  10 -12   58.91    4.67
  -1  10 -12   66.98    4.82
  -1  10 -12   73.19    5.01
  -1  10 -12   56.56    4.64
  -1  10 -12   62.95    4.64
  -1  10 -12   66.89    5.08
  -1  10 -12   63.81    5.05
  -1  10 -13  506.67   30.23
  -1  10 -13  585.28   30.95
  -1  10 -13  563.37   30.66
  -1  10 -13  599.26   31.20
  -1  10 -13  583.83   31.12
  -1  10 -13  588.48   31.01
  -1  10 -13  567.59   30.92
  -1  10 -13  605.58   30.87
  -1  10 -13  565.03   30.72
  -1  10 -13  537.96   30.39
  -1  10 -13  521.33   36.73
  -1  10 -13  567.28   30.68
  -1  10 -13  587.74   31.08
  -1  10 -14    0.35    0.98
  -1  10 -14   -0.28    0.78
  -1  10 -14   -0.20    1.29
  -1  10 -14   -0.73    1.44
  -1  10 -14    1.47    1.20
  -1  10 -14    1.50    1.30
  -1  10 -14    0.41    1.58
  -1  10 -14   -0.67    1.49
  -1  10 -14   -0.37    1.35
  -1  10 -14   -0.57    1.23
  -1  10 -14    1.62    1.25
  -1  10 -15    2.82    1.13
  -1  10 -15    7.09    1.77
  -1  10 -15    4.78    1.65
  -1  10 -15    4.57    1.45
  -1  10 -15    3.67    1.62
  -1  10 -15    4.51    1.41
  -1  10 -15    5.57    1.52
  -1  10 -15    4.16    1.46
  -1  10 -15    3.76    1.28
  -1  10 -15    3.33    1.32
  -1  10 -16   37.44    3.50
  -1  10 -16   36.23    3.10
  -1  10 -16   42.92    3.51
  -1  10 -16   47.98    3.74
  -1  10 -16   39.08    3.43
  -1  10 -16   39.16    3.39
  -1  10 -16   40.21    3.56
  -1  10 -16   39.34    3.34
  -1  10 -17  165.02    9.59
  -1  10 -17  149.84    9.51
  -1  10 -17  144.14    9.69
  -1  10 -17  159.93    9.43
  -1  10 -17  150.33    9.33
  -1  10 -17  168.67    9.59
  -1  10 -17  164.77    9.59
  -1  10 -18  105.30    6.54
  -1  10 -18   97.22    6.70
  -1  10 -18  103.63    6.35
  -1  10 -18   99.79    6.39
  -1  10 -18  100.82    6.43
  -1  10 -19   11.07    1.46
  -1  10 -19    7.18    1.55
  -1  10 -19    6.90    1.30
  -1  10 -20   22.53    1.99
  -1  10 -20   21.88    2.14
  -1   9  22   24.22    2.15
  -1   9  22   22.66    1.96
   1  -9 -21   89.12    5.58
  -1   9  21   76.91    5.50
   1  -9 -20    5.50    1.10
  -1   9  20    4.55    1.54
  -1   9  20    4.52    1.15
  -1   9  20    5.98    1.35
   1  -9 -19   10.65    1.69
  -1   9  19    7.63    1.87
  -1   9  19   10.04    1.84
  -1   9  18   21.11    2.88
  -1   9  18   20.38    2.64
  -1   9  17  271.72   16.63
  -1   9  17  282.46   16.60
   1  -9 -17  284.54   16.85
  -1   9  16   58.80    5.00
  -1   9  16   49.89    4.84
  -1   9  16   57.53    5.15
   1  -9 -16   53.99    5.10
  -1   9  15   44.39    4.31
  -1   9  15   28.08    6.61
  -1   9  15   44.49    4.51
   1  -9 -15   35.18    6.82
   1  -9 -15   42.86    4.39
   1  -9 -14  124.45   13.19
  -1   9  14  118.97    8.60
  -1   9  14  121.46   14.13
  -1   9  14  128.69    8.93
   1  -9 -14  119.64    8.82
  -1   9  13  140.13    9.57
   1  -9 -13  126.00   13.59
  -1   9  13  124.11   14.38
  -1   9  13  145.88    9.81
   1  -9 -13  148.64    9.73
  -1   9  12  197.29   12.23
   1  -9 -12  195.33   16.83
  -1   9  12  176.35   17.76
  -1   9  12  200.49   12.44
   1  -9 -12  181.59   12.09
  -1   9  11    3.88    1.54
   1  -9 -11    3.57    3.16
  -1   9  11    8.04    3.44
  -1   9  11    5.95    1.80
   1  -9 -11    3.81    1.59
  -1   9  10  375.09   21.48
   1  -9 -10  367.30   21.36
  -1   9  10  424.01   28.39
  -1   9   9  138.70   12.15
   1  -9  -9  146.36    9.65
  -1   9   9  155.22    9.87
  -1   9   9  159.24    9.90
  -1   9   8  177.09   10.99
  -1   9   8  172.13   13.90
  -1   9   7  133.31   12.52
  -1   9   7  126.66    8.40
  -1   9   7  126.75   11.20
  -1   9   6   56.25    6.95
  -1   9   5  679.92   40.54
  -1   9   4   83.49    8.69
  -1   9   3  144.20   12.15
  -1   9   2  355.15   24.00
  -1   9   2  377.30   23.66
  -1   9   1  270.13   18.44
  -1   9   1  243.50   17.21
  -1   9   0  554.44   34.20
  -1   9   0  560.27   32.73
  -1   9  -1   60.49    5.97
  -1   9  -2  817.92   46.55
  -1   9  -2  921.27   48.90
  -1   9  -2  808.94   45.95
  -1   9  -3   78.31    8.31
  -1   9  -3   85.26    7.61
  -1   9  -4  220.51   16.49
  -1   9  -4  232.58   15.89
  -1   9  -5   37.60    5.44
  -1   9  -5   42.92    3.37
  -1   9  -5   39.68    5.30
  -1   9  -6  129.39    8.20
  -1   9  -6  137.12   11.54
  -1   9  -6  137.50    8.20
  -1   9  -6  125.88   11.14
  -1   9  -7  805.65   45.50
  -1   9  -7  885.22   45.65
  -1   9  -7  841.87   49.41
  -1   9  -7  864.59   50.02
  -1   9  -7  892.17   45.62
  -1   9  -8    4.47    1.23
  -1   9  -8    4.81    1.22
  -1   9  -8    6.71    2.45
  -1   9  -8    2.00    1.15
  -1   9  -8    4.55    1.27
  -1   9  -8    6.04    2.68
  -1   9  -8    6.00    1.42
  -1   9  -8    3.82    1.02
  -1   9  -8    4.96    1.18
  -1   9  -9   36.07    4.87
  -1   9  -9   30.09    2.87
  -1   9  -9   36.63    3.27
  -1   9  -9   27.63    3.02
  -1   9  -9   33.94    3.14
  -1   9  -9   29.76    2.79
  -1   9  -9   32.86    3.05
  -1   9  -9   36.30    3.27
  -1   9  -9   31.16    5.61
  -1   9  -9   31.79    2.91
  -1   9  -9   29.86    2.81
  -1   9  -9   32.49    2.90
  -1   9 -10   35.23    3.12
  -1   9 -10   34.77    3.01
  -1   9 -10   29.99    2.91
  -1   9 -10   30.60    3.21
  -1   9 -10   30.26    2.90
  -1   9 -10   38.02    3.34
  -1   9 -10   39.90    3.39
  -1   9 -10   34.14    3.27
  -1   9 -10   31.46    2.97
  -1   9 -10   23.89    5.36
  -1   9 -10   36.02    3.18
  -1   9 -10   33.35    3.06
  -1   9 -10   34.43    3.02
  -1   9 -11  153.21    9.17
  -1   9 -11  133.71    9.19
  -1   9 -11  151.71    9.19
  -1   9 -11  158.14    9.66
  -1   9 -11  137.53    9.12
  -1   9 -11  165.93    9.63
  -1   9 -11  149.88    9.49
  -1   9 -11  153.63    9.53
  -1   9 -11  155.91    9.30
  -1   9 -11  151.51   14.16
  -1   9 -11  146.99    9.27
  -1   9 -11  151.85    9.29
  -1   9 -11  159.30    9.34
  -1   9 -12  271.79   15.22
  -1   9 -12  265.68   21.02
  -1   9 -12  282.91   15.59
  -1   9 -12  265.08   15.20
  -1   9 -12  245.92   15.12
  -1   9 -12  242.53   14.81
  -1   9 -12  269.53   15.51
  -1   9 -12  278.26   15.64
  -1   9 -12  268.96   15.42
  -1   9 -12  282.97   15.53
  -1   9 -12  281.91   15.30
  -1   9 -12  279.81   15.29
  -1   9 -12  250.70   15.07
  -1   9 -12  248.91   14.90
  -1   9 -12  258.30   14.92
  -1   9 -13    1.14    1.15
  -1   9 -13    0.88    1.30
  -1   9 -13    1.20    1.13
  -1   9 -13    0.92    1.04
  -1   9 -13    0.77    0.86
  -1   9 -13    2.70    1.58
  -1   9 -13    4.52    1.76
  -1   9 -13    0.21    1.31
  -1   9 -13    1.13    1.23
  -1   9 -13    1.93    1.14
  -1   9 -13    2.36    1.20
  -1   9 -13    2.11    1.36
  -1   9 -13    1.23    1.19
  -1   9 -13    2.28    1.06
  -1   9 -13   -1.05    2.97
  -1   9 -14  296.95   16.88
  -1   9 -14  308.64   17.41
  -1   9 -14  299.78   16.97
  -1   9 -14  289.12   16.76
  -1   9 -14  301.94   17.09
  -1   9 -14  312.39   17.34
  -1   9 -14  300.82   17.07
  -1   9 -14  308.64   17.14
  -1   9 -14  322.45   17.38
  -1   9 -14  279.96   16.47
  -1   9 -14  283.48   16.87
  -1   9 -14  304.00   17.11
  -1   9 -15    6.36    1.72
  -1   9 -15   11.14    1.84
  -1   9 -15    6.18    1.57
  -1   9 -15    9.61    2.03
  -1   9 -15   10.19    1.85
  -1   9 -15    6.18    1.85
  -1   9 -15   10.08    1.59
  -1   9 -15   10.82    2.03
  -1   9 -16  193.26   11.64
  -1   9 -16  201.47   11.55
  -1   9 -16  187.62   11.50
  -1   9 -16  180.94   10.97
  -1   9 -16  185.58   11.30
  -1   9 -16  189.61   11.45
  -1   9 -16  192.18   11.30
  -1   9 -16  201.25   11.70
  -1   9 -17   24.39    2.54
  -1   9 -17   31.68    2.89
  -1   9 -17   25.34    2.81
  -1   9 -17   30.38    2.92
  -1   9 -17   26.61    2.83
  -1   9 -17   27.40    2.65
  -1   9 -18   43.09    3.54
  -1   9 -18   38.33    3.39
  -1   9 -18   43.41    3.52
  -1   9 -18   43.73    3.60
  -1   9 -18   44.13    3.51
  -1   9 -18   39.41    3.25
  -1   9 -19  140.44    8.40
  -1   9 -19  150.61    8.43
  -1   9 -19  138.31    8.09
  -1   9 -19  135.13    8.35
  -1   9 -19  135.37    8.16
  -1   9 -19  126.02    8.15
  -1   9 -20    6.65    1.29
  -1   9 -20    5.83    1.14
  -1   9 -20    6.20    1.27
  -1   9 -20    5.99    1.13
  -1   9 -21    1.59    0.66
  -1   8  23   70.77    4.13
  -1   8  23   61.86    3.99
  -1   8  22    2.71    1.08
   1  -8 -22    3.31    0.65
   1  -8 -21    2.88    1.26
   1  -8 -21    2.46    0.88
  -1   8  21    3.40    1.31
  -1   8  20   74.10    5.09
   1  -8 -20   91.21    5.88
  -1   8  20   85.09    5.69
   1  -8 -20   66.52    4.79
  -1   8  20   67.55    5.16
   1  -8 -19   -0.50    1.57
  -1   8  19    1.19    1.46
  -1   8  19    0.97    1.10
  -1   8  19   -0.65    1.29
   1  -8 -19    0.56    1.10
  -1   8  18   94.76    6.86
  -1   8  18   96.99    7.07
  -1   8  18  101.02    7.25
  -1   8  17    2.47    1.70
  -1   8  17    1.26    1.47
   1  -8 -16  178.48   17.28
  -1   8  16  203.74   12.20
  -1   8  16  170.93   17.43
  -1   8  16  184.58   12.15
  -1   8  15  223.68   13.77
   1  -8 -15  241.38   20.01
   1  -8 -15  219.57   13.15
  -1   8  15  227.75   14.00
  -1   8  15  203.48   19.62
  -1   8  14    2.91    1.70
   1  -8 -14    0.89    1.66
   1  -8 -14    2.20    2.94
  -1   8  14    1.23    2.32
  -1   8  14    3.48    1.60
   1  -8 -13   31.54    3.68
  -1   8  13   35.26    3.83
  -1   8  13   34.39    6.84
   1  -8 -13   35.15    6.70
  -1   8  13   32.75    3.62
   1  -8 -12  186.84   12.01
  -1   8  12  180.34   12.02
  -1   8  12  194.46   17.69
  -1   8  12  206.49   12.12
   1  -8 -12  190.46   16.46
   1  -8 -11  438.07   25.88
  -1   8  11  457.81   25.86
  -1   8  11  473.29   26.08
  -1   8  11  458.23   32.10
   1  -8 -10    2.24    1.27
  -1   8  10    0.67    1.03
  -1   8  10   -1.00    2.97
  -1   8  10   -0.47    1.19
  -1   8   9  193.62   14.54
  -1   8   9  214.20   17.39
  -1   8   9  202.15   12.21
  -1   8   8  460.35   28.95
  -1   8   8  479.45   26.15
  -1   8   7  666.88   39.07
  -1   8   6  586.79   34.99
  -1   8   5   43.67    5.56
  -1   8   4 2420.35  129.34
  -1   8   3   18.63    3.85
  -1   8   2  268.92   18.27
  -1   8   1   59.51    6.56
  -1   8   0  180.00   13.48
  -1   8  -1  597.23   34.22
  -1   8  -1  626.85   34.64
  -1   8  -2   49.25    5.94
  -1   8  -2   49.08    5.18
  -1   8  -2   54.13    4.88
  -1   8  -3   25.54    4.20
  -1   8  -3   27.11    3.86
  -1   8  -3   27.94    3.07
  -1   8  -4    8.55    2.63
  -1   8  -4   11.66    2.87
  -1   8  -5  591.35   35.58
  -1   8  -5  626.37   36.08
  -1   8  -6  126.48   10.69
  -1   8  -6  127.42   10.45
  -1   8  -7    2.58    2.03
  -1   8  -7    1.63    1.70
  -1   8  -7    1.65    0.96
  -1   8  -7    1.57    0.94
  -1   8  -8  591.60   31.49
  -1   8  -8  589.96   31.55
  -1   8  -8  564.67   35.73
  -1   8  -8  595.10   34.47
  -1   8  -8  591.65   31.42
  -1   8  -8  584.38   31.48
  -1   8  -8  563.49   31.40
  -1   8  -9   79.76    5.41
  -1   8  -9   67.67    8.28
  -1   8  -9   69.12    5.25
  -1   8  -9   73.94    7.10
  -1   8  -9   77.21    5.31
  -1   8 -10  266.59   15.33
  -1   8 -10  276.90   15.37
  -1   8 -10  259.76   14.99
  -1   8 -10  254.35   15.17
  -1   8 -10  267.85   20.12
  -1   8 -10  291.21   15.52
  -1   8 -10  266.24   15.13
  -1   8 -10  267.75   15.42
  -1   8 -10  257.75   15.06
  -1   8 -10  267.23   15.17
  -1   8 -10  275.84   15.20
  -1   8 -11    6.19    1.43
  -1   8 -11    1.83    2.89
  -1   8 -11    3.32    1.16
  -1   8 -11    8.37    1.37
  -1   8 -11    5.75    1.44
  -1   8 -11    6.66    1.65
  -1   8 -11    4.11    1.26
  -1   8 -11    6.70    1.36
  -1   8 -11    5.46    1.15
  -1   8 -11    5.56    1.57
  -1   8 -11    7.36    1.46
  -1   8 -11    7.50    1.74
  -1   8 -11    5.24    1.26
  -1   8 -11    6.48    1.47
  -1   8 -11    4.88    1.25
  -1   8 -12  270.11   15.83
  -1   8 -12  281.88   16.24
  -1   8 -12  300.09   16.43
  -1   8 -12  274.02   16.08
  -1   8 -12  269.53   16.15
  -1   8 -12  286.08   16.42
  -1   8 -12  285.21   16.16
  -1   8 -12  289.68   16.05
  -1   8 -12  283.15   16.45
  -1   8 -12  300.28   16.51
  -1   8 -12  294.67   16.24
  -1   8 -12  277.65   16.13
  -1   8 -13  319.72   18.90
  -1   8 -13  360.26   19.52
  -1   8 -13  357.00   19.63
  -1   8 -13  314.11   19.31
  -1   8 -13  352.00   19.42
  -1   8 -13  366.70   19.78
  -1   8 -13  345.70   19.47
  -1   8 -13  356.20   19.72
  -1   8 -13  369.61   19.78
  -1   8 -13  333.52   19.24
  -1   8 -13  342.49   19.25
  -1   8 -13  353.01   19.46
  -1   8 -14   86.29    5.83
  -1   8 -14   82.62    5.85
  -1   8 -14   74.76    5.82
  -1   8 -14   86.76    6.19
  -1   8 -14   86.38    6.14
  -1   8 -14   80.03    5.63
  -1   8 -14   84.94    5.85
  -1   8 -14   83.33    6.02
  -1   8 -14   81.92    5.72
  -1   8 -14   73.99    5.61
  -1   8 -15    3.62    1.16
  -1   8 -15    1.11    1.14
  -1   8 -15    0.99    1.05
  -1   8 -15    4.09    1.48
  -1   8 -15    2.08    1.34
  -1   8 -15    5.50    3.45
  -1   8 -15    2.55    1.47
  -1   8 -15    2.35    1.25
  -1   8 -15    1.98    1.13
  -1   8 -15    1.99    1.36
  -1   8 -16    3.13    1.58
  -1   8 -16    3.76    1.58
  -1   8 -16    1.06    1.36
  -1   8 -16    1.79    1.45
  -1   8 -16    0.62    1.55
  -1   8 -16    1.47    0.94
  -1   8 -16    1.43    1.30
  -1   8 -16    2.74    1.19
  -1   8 -16    1.56    1.22
  -1   8 -17  425.89   23.44
  -1   8 -17  411.09   23.66
  -1   8 -17  435.27   23.87
  -1   8 -17  452.72   23.95
  -1   8 -17  426.72   23.76
  -1   8 -17  473.33   23.95
  -1   8 -17  429.02   23.71
  -1   8 -17  433.02   23.53
  -1   8 -17  424.15   23.63
  -1   8 -17  392.08   23.53
  -1   8 -18   11.92    1.90
  -1   8 -18   10.34    1.60
  -1   8 -18   10.72    1.81
  -1   8 -18   10.18    1.83
  -1   8 -18   12.12    1.95
  -1   8 -18   11.01    1.89
  -1   8 -18   11.66    1.78
  -1   8 -19   11.49    1.71
  -1   8 -19    8.98    1.42
  -1   8 -19    8.61    1.53
  -1   8 -19   11.35    1.89
  -1   8 -19    8.44    1.59
  -1   8 -19    8.27    1.49
  -1   8 -19    8.61    1.75
  -1   8 -20  104.31    7.33
  -1   8 -20  114.41    7.00
  -1   8 -20  127.27    7.38
  -1   8 -20  123.82    7.26
  -1   8 -20  115.57    7.32
  -1   8 -21    6.00    1.18
  -1   8 -21    5.30    0.97
  -1   8 -21    4.20    1.22
  -1   8 -21    4.16    1.04
  -1   8 -21    7.05    1.30
  -1   8 -22   65.40    3.77
  -1   8 -22   61.35    3.76
  -1   7  23    1.15    0.77
   1  -7 -23    2.33    0.48
  -1   7  22  101.08    6.02
   1  -7 -22   85.31    5.53
  -1   7  21   43.99    3.69
   1  -7 -21   46.50    3.80
   1  -7 -21   37.41    3.04
   1  -7 -21   45.40    3.43
  -1   7  20    7.68    1.90
  -1   7  20    7.96    1.62
   1  -7 -20    9.86    2.12
  -1   7  19   -0.58    1.44
  -1   7  19   -0.25    1.81
  -1   7  19   -0.22    1.30
   1  -7 -19   -0.20    1.33
   1  -7 -19    3.54    1.82
   1  -7 -18   47.25    4.68
  -1   7  18   47.90    4.22
  -1   7  18   43.64    4.24
   1  -7 -17  145.84    9.54
  -1   7  17  129.00    8.96
  -1   7  17  124.37    8.75
   1  -7 -17  125.75   14.02
  -1   7  16   58.64    5.07
  -1   7  16   56.85    9.14
   1  -7 -16   60.80    9.35
  -1   7  16   63.36    5.39
   1  -7 -16   60.96    4.77
  -1   7  15   11.83    2.26
  -1   7  15    8.30    4.23
  -1   7  15   11.36    2.38
   1  -7 -15    7.11    4.08
   1  -7 -15   12.19    2.04
  -1   7  14    9.45    2.12
   1  -7 -14    7.86    3.84
  -1   7  14    6.53    1.83
  -1   7  14    6.95    3.65
  -1   7  13  275.25   16.36
  -1   7  13  260.82   21.88
   1  -7 -13  244.07   21.02
  -1   7  13  278.14   16.10
  -1   7  12   31.77    3.43
   1  -7 -12   24.81    5.50
  -1   7  12   31.63    3.28
   1  -7 -12   33.41    3.54
  -1   7  12   41.92    7.12
  -1   7  11    3.92    3.34
  -1   7  11    2.36    1.38
   1  -7 -11    1.87    1.25
  -1   7  11    2.14    1.13
   1  -7 -11    3.45    2.71
   1  -7 -10  794.47   42.28
  -1   7  10  651.96   36.49
  -1   7   9  156.08   11.59
  -1   7   8  170.52   12.46
  -1   7   7    4.88    1.97
  -1   7   6  706.01   40.52
  -1   7   5 1316.12   71.88
  -1   7   4   78.84    7.51
  -1   7   3   87.75    7.80
  -1   7   3   85.15    8.04
  -1   7   2  225.18   15.28
  -1   7   2  216.98   15.27
  -1   7   1 1623.71   87.65
  -1   7   1 1631.65   87.58
  -1   7   0   52.60    5.92
  -1   7   0   55.72    5.68
  -1   7  -1  306.27   17.95
  -1   7  -1  266.36   16.81
  -1   7  -2 1276.58   68.21
  -1   7  -2 1216.24   67.32
  -1   7  -2 1345.99   69.41
  -1   7  -2 1273.92   68.06
  -1   7  -3   25.09    2.72
  -1   7  -3   29.02    3.48
  -1   7  -3   26.79    3.94
  -1   7  -3   21.66    3.50
  -1   7  -4  354.27   18.99
  -1   7  -4  309.50   18.17
  -1   7  -5    0.94    1.48
  -1   7  -5    1.45    1.58
  -1   7  -6  698.30   38.95
  -1   7  -6  656.83   39.40
  -1   7  -7  493.94   29.69
  -1   7  -7  519.11   31.03
  -1   7  -8    4.88    1.88
  -1   7  -8    1.33    2.18
  -1   7  -9   86.50    5.56
  -1   7  -9   65.88    6.65
  -1   7  -9   90.37    5.59
  -1   7  -9   95.22    9.18
  -1   7  -9   72.00    5.33
  -1   7  -9   77.69    5.47
  -1   7 -10    9.35    1.56
  -1   7 -10    7.21    1.49
  -1   7 -10    6.41    1.48
  -1   7 -10    7.37    1.51
  -1   7 -10    8.82    1.41
  -1   7 -10    6.82    1.44
  -1   7 -11  705.82   36.93
  -1   7 -11  696.02   36.96
  -1   7 -11  679.36   36.82
  -1   7 -11  697.25   36.83
  -1   7 -11  656.09   36.64
  -1   7 -11  696.43   37.04
  -1   7 -11  661.89   36.72
  -1   7 -11  717.41   37.08
  -1   7 -11  692.26   36.99
  -1   7 -12    0.82    1.03
  -1   7 -12    1.38    0.82
  -1   7 -12    3.40    1.20
  -1   7 -12    1.20    1.29
  -1   7 -12    1.49    1.09
  -1   7 -12    1.95    1.09
  -1   7 -12    1.17    0.96
  -1   7 -12    1.35    1.24
  -1   7 -12    1.79    1.32
  -1   7 -12    1.38    1.00
  -1   7 -12    0.53    0.92
  -1   7 -12    2.16    1.05
  -1   7 -12    2.05    1.04
  -1   7 -13   24.41    6.01
  -1   7 -13   30.49    3.07
  -1   7 -13   39.93    3.49
  -1   7 -13   33.11    3.35
  -1   7 -13   35.11    3.14
  -1   7 -13   35.97    3.21
  -1   7 -13   30.09    3.24
  -1   7 -13   36.65    3.52
  -1   7 -13   35.85    3.18
  -1   7 -13   28.90    2.94
  -1   7 -13   36.44    3.26
  -1   7 -13   33.81    3.21
  -1   7 -13   30.39    3.15
  -1   7 -14  474.11   26.22
  -1   7 -14  478.07   26.10
  -1   7 -14  468.02   25.92
  -1   7 -14  466.99   32.48
  -1   7 -14  466.94   25.70
  -1   7 -14  462.59   25.80
  -1   7 -14  458.60   25.92
  -1   7 -14  474.58   26.01
  -1   7 -14  450.82   25.61
  -1   7 -14  470.34   25.78
  -1   7 -14  479.08   25.86
  -1   7 -14  481.59   26.06
  -1   7 -14  477.57   26.03
  -1   7 -14  485.84   26.02
  -1   7 -15   72.12    5.46
  -1   7 -15   63.20    5.16
  -1   7 -15   49.70    8.29
  -1   7 -15   68.31    4.95
  -1   7 -15   66.85    5.06
  -1   7 -15   77.37    5.40
  -1   7 -15   69.61    5.25
  -1   7 -15   64.85    4.76
  -1   7 -15   68.61    5.00
  -1   7 -15   66.63    5.26
  -1   7 -15   71.97    5.25
  -1   7 -15   64.00    5.22
  -1   7 -16  117.24    7.40
  -1   7 -16   88.30    6.82
  -1   7 -16   85.46   11.14
  -1   7 -16  108.01    7.16
  -1   7 -16  111.75    7.26
  -1   7 -16  103.39    7.05
  -1   7 -16  103.62    6.85
  -1   7 -16  105.76    6.77
  -1   7 -16  102.92    6.80
  -1   7 -16  105.05    7.07
  -1   7 -16   92.10    6.40
  -1   7 -17   16.41    1.88
  -1   7 -17   21.06    2.66
  -1   7 -17   17.42    2.45
  -1   7 -17   24.13    2.90
  -1   7 -17   19.53    2.60
  -1   7 -17   23.64    2.59
  -1   7 -17   21.40    2.48
  -1   7 -17   24.37    2.48
  -1   7 -17   21.50    2.56
  -1   7 -17   19.38    2.27
  -1   7 -17   21.21    2.62
  -1   7 -18  168.91   10.45
  -1   7 -18  178.00   10.43
  -1   7 -18  153.87   10.18
  -1   7 -18  169.56   10.25
  -1   7 -18  174.93   10.41
  -1   7 -18  161.02   10.10
  -1   7 -18  171.05    9.91
  -1   7 -18  161.50   10.01
  -1   7 -19  102.19    6.82
  -1   7 -19  118.89    7.23
  -1   7 -19  111.48    6.99
  -1   7 -19  107.63    6.85
  -1   7 -19   89.15    6.49
  -1   7 -19   99.02    6.55
  -1   7 -19  104.00    6.47
  -1   7 -20   55.56    4.03
  -1   7 -20   56.41    4.36
  -1   7 -20   64.01    4.40
  -1   7 -20   53.83    4.12
  -1   7 -20   53.71    3.92
  -1   7 -21   15.14    1.80
  -1   7 -21   11.28    1.73
  -1   7 -21   12.20    1.62
  -1   7 -21   12.22    1.41
  -1   7 -21   11.39    1.73
  -1   7 -22    0.63    0.76
  -1   7 -22   -0.43    0.92
  -1   7 -22    0.81    0.73
  -1   7 -22    0.11    0.82
  -1   6  23  126.29    6.94
   1  -6 -23  108.32    6.60
   1  -6 -22   -0.25    0.91
   1  -6 -22   -0.96    0.86
  -1   6  22    0.60    1.09
   1  -6 -21   18.81    2.13
   1  -6 -21   27.44    2.87
  -1   6  21   22.81    2.69
   1  -6 -21   25.16    2.58
   1  -6 -20   16.70    2.62
  -1   6  20   17.93    2.56
   1  -6 -19  150.09    9.80
  -1   6  19  135.21    9.04
  -1   6  18   20.96    2.83
  -1   6  18   21.69    2.66
   1  -6 -18   19.42    2.69
   1  -6 -18   21.62    3.22
   1  -6 -17   56.14    5.17
  -1   6  17   47.76    4.57
   1  -6 -17   51.13    8.69
  -1   6  17   51.96    4.48
   1  -6 -16  102.87    7.30
  -1   6  16   89.46   11.50
   1  -6 -16  105.21    8.13
  -1   6  16  112.11    7.83
   1  -6 -16  116.75   13.41
  -1   6  16  114.31    7.66
  -1   6  15    0.24    1.27
  -1   6  15   -0.54    1.40
   1  -6 -15    2.66    1.44
  -1   6  15    1.12    2.37
   1  -6 -15   -0.31    1.71
   1  -6 -15   -1.22    2.58
  -1   6  14   54.41    4.40
   1  -6 -14   40.85    4.49
  -1   6  14   42.30    7.65
   1  -6 -14   48.30    4.22
  -1   6  14   49.97    4.56
   1  -6 -14   47.01    8.04
  -1   6  13   26.00    3.07
  -1   6  13   18.51    5.04
  -1   6  13   25.90    2.95
  -1   6  12  412.20   23.36
  -1   6  12  439.72   29.33
  -1   6  12  405.09   23.07
   1  -6 -12  452.36   29.40
  -1   6  11  299.73   21.66
   1  -6 -11  302.61   21.36
  -1   6  11  275.75   16.19
   1  -6 -10    6.84    3.15
  -1   6   9  209.10   13.83
  -1   6   8    7.96    2.10
  -1   6   7 1820.02   97.00
  -1   6   6   92.84    7.75
  -1   6   5  334.84   20.62
  -1   6   4 1928.93  102.57
  -1   6   3  747.22   41.81
  -1   6   2  268.61   16.33
  -1   6   2  235.21   16.23
  -1   6   1  486.82   28.08
  -1   6   1  474.35   28.00
  -1   6   0  318.37   19.47
  -1   6   0  382.89   21.38
  -1   6   0  369.80   21.02
  -1   6  -1  724.32   38.85
  -1   6  -1  681.97   38.07
  -1   6  -2    9.94    2.06
  -1   6  -2    7.85    2.21
  -1   6  -2    8.97    1.95
  -1   6  -3   13.55    2.49
  -1   6  -3   14.17    2.77
  -1   6  -3   14.74    2.25
  -1   6  -3    9.68    1.53
  -1   6  -4  117.43    8.44
  -1   6  -4  115.43    8.33
  -1   6  -4   89.40    5.66
  -1   6  -4  101.65    6.92
  -1   6  -5 2178.49  111.37
  -1   6  -5 2217.64  111.00
  -1   6  -5 2004.22  108.86
  -1   6  -6   98.66    8.92
  -1   6  -6  110.93    8.47
  -1   6  -7  121.52   10.49
  -1   6  -7  133.18    9.61
  -1   6  -8  454.67   27.75
  -1   6  -8  430.03   25.60
  -1   6  -9  445.96   25.79
  -1   6 -10  521.93   27.55
  -1   6 -10  497.80   27.45
  -1   6 -10  501.84   27.46
  -1   6 -11    2.15    1.08
  -1   6 -11    0.88    1.04
  -1   6 -11    0.77    0.84
  -1   6 -11    2.01    0.97
  -1   6 -12  442.44   25.47
  -1   6 -12  481.12   25.58
  -1   6 -12  476.06   25.70
  -1   6 -12  465.25   25.91
  -1   6 -12  512.61   31.92
  -1   6 -12  444.92   25.65
  -1   6 -12  470.40   25.60
  -1   6 -12  458.96   25.67
  -1   6 -12  465.63   25.70
  -1   6 -12  478.00   25.81
  -1   6 -12  482.48   25.85
  -1   6 -12  475.08   25.60
  -1   6 -12  480.43   25.75
  -1   6 -12  487.01   25.70
  -1   6 -13    4.55    1.49
  -1   6 -13    2.95    2.46
  -1   6 -13    2.17    1.01
  -1   6 -13    7.61    1.52
  -1   6 -13    6.84    1.43
  -1   6 -13    3.31    1.24
  -1   6 -13    4.69    1.34
  -1   6 -13    0.22    1.48
  -1   6 -13    5.00    1.45
  -1   6 -13    0.79    1.45
  -1   6 -13    0.95    1.18
  -1   6 -13    3.44    1.07
  -1   6 -13    4.10    1.22
  -1   6 -13    4.61    1.36
  -1   6 -14  243.30   13.99
  -1   6 -14  234.94   13.71
  -1   6 -14  241.50   13.52
  -1   6 -14  234.18   19.36
  -1   6 -14  214.96   13.61
  -1   6 -14  226.46   13.71
  -1   6 -14  223.06   13.30
  -1   6 -14  238.12   13.58
  -1   6 -14  216.55   13.25
  -1   6 -14  224.42   13.53
  -1   6 -14  225.63   13.36
  -1   6 -14  249.30   13.75
  -1   6 -14  250.04   13.82
  -1   6 -14  232.89   13.69
  -1   6 -15   62.16    5.27
  -1   6 -15   66.69    5.11
  -1   6 -15   60.86    5.03
  -1   6 -15   61.71    5.10
  -1   6 -15   69.47    5.01
  -1   6 -15   74.47    4.91
  -1   6 -15   58.92    4.54
  -1   6 -15   69.21    4.98
  -1   6 -15   70.19    4.91
  -1   6 -15   68.08    5.08
  -1   6 -15   66.84    5.18
  -1   6 -15   64.10    5.00
  -1   6 -16   22.87    2.78
  -1   6 -16   19.92    2.62
  -1   6 -16   17.75    4.81
  -1   6 -16   25.31    2.84
  -1   6 -16   22.73    2.73
  -1   6 -16   20.04    2.54
  -1   6 -16   20.56    2.34
  -1   6 -16   22.88    2.87
  -1   6 -16   21.42    2.19
  -1   6 -16   22.80    2.48
  -1   6 -16   22.37    2.50
  -1   6 -16   18.46    2.50
  -1   6 -16   18.62    2.56
  -1   6 -17  509.61   26.36
  -1   6 -17  445.90   32.27
  -1   6 -17  468.27   26.18
  -1   6 -17  479.66   26.22
  -1   6 -17  477.92   26.13
  -1   6 -17  476.75   25.98
  -1   6 -17  438.42   25.71
  -1   6 -17  478.61   25.67
  -1   6 -17  453.53   25.85
  -1   6 -17  445.96   25.76
  -1   6 -17  484.48   25.59
  -1   6 -18    6.28    1.86
  -1   6 -18    9.62    1.58
  -1   6 -18    8.20    1.87
  -1   6 -18    7.37    1.77
  -1   6 -18    6.99    1.63
  -1   6 -18    6.26    1.50
  -1   6 -18    7.53    1.78
  -1   6 -18    5.89    1.56
  -1   6 -18    6.43    1.56
  -1   6 -19    1.45    1.19
  -1   6 -19    1.97    1.11
  -1   6 -19    1.10    1.43
  -1   6 -19    3.47    1.34
  -1   6 -19    0.63    1.20
  -1   6 -19    1.21    1.30
  -1   6 -19    2.09    1.07
  -1   6 -19    3.07    1.08
  -1   6 -20   86.51    5.61
  -1   6 -20   83.02    5.74
  -1   6 -20   87.84    5.96
  -1   6 -20   78.75    5.47
  -1   6 -20   82.75    5.29
  -1   6 -20   71.34    5.56
  -1   6 -21   89.34    5.72
  -1   6 -21  101.30    6.28
  -1   6 -21  100.40    6.08
  -1   6 -21   93.18    6.38
  -1   6 -22   46.16    3.43
  -1   6 -22   44.67    3.52
  -1   6 -22   47.43    3.26
  -1   6 -22   47.66    3.46
  -1   6 -23    0.38    0.60
  -1   6 -23    0.31    0.60
  -1   6 -23    0.89    0.61
   1  -5 -24    1.59    0.43
   1  -5 -23    7.79    1.17
   1  -5 -23    5.09    0.77
  -1   5  23    6.14    1.14
  -1   5  22  139.56    8.25
   1  -5 -22  145.28    8.27
   1  -5 -22  122.29    7.76
   1  -5 -21   -0.19    1.10
  -1   5  21   -0.59    1.29
   1  -5 -20    6.73    2.06
   1  -5 -19   13.42    2.59
  -1   5  18  246.08   14.29
   1  -5 -18  267.17   15.18
   1  -5 -17   80.35    5.95
  -1   5  17   78.43    5.96
  -1   5  17   82.59    6.30
   1  -5 -17   81.79   11.39
   1  -5 -17   87.54    6.92
  -1   5  16    2.14    2.49
   1  -5 -16    5.97    1.72
  -1   5  16    7.32    1.92
  -1   5  16    4.55    1.55
   1  -5 -16    9.23    4.32
   1  -5 -16    7.21    2.19
  -1   5  15    1.05    2.63
   1  -5 -15    3.93    1.45
  -1   5  15    2.83    1.48
  -1   5  15    1.80    1.19
   1  -5 -15    3.78    3.36
   1  -5 -15    1.25    1.53
  -1   5  14    1.01    2.33
   1  -5 -14    0.90    1.22
  -1   5  14   -0.22    1.27
   1  -5 -14    5.85    3.83
   1  -5 -14    0.29    1.32
  -1   5  14    1.23    1.14
   1  -5 -13  439.90   25.72
   1  -5 -13  506.41   32.68
  -1   5  13  465.49   25.30
  -1   5  13  449.33   25.50
  -1   5  13  477.50   31.32
  -1   5  12    1.89    1.13
   1  -5 -12    5.76    3.39
  -1   5  12    4.41    2.89
   1  -5 -11  291.55   21.38
   1  -5 -10  698.90   42.30
  -1   5   9  306.85   18.76
   1  -5  -9  345.01   21.90
  -1   5   8  237.09   14.86
  -1   5   7    3.97    1.63
   1  -5  -7    2.29    1.05
  -1   5   6 1756.67   93.15
  -1   5   5 1351.83   71.79
  -1   5   5 1325.60   72.97
  -1   5   4  238.12   15.22
  -1   5   4  248.70   16.01
  -1   5   3   60.26    5.41
  -1   5   2  668.42   37.23
  -1   5   1  917.66   49.44
  -1   5   1  895.30   49.35
  -1   5   0    1.20    0.76
  -1   5   0   -0.32    0.97
  -1   5  -1  319.74   18.51
  -1   5  -1  333.22   19.08
  -1   5  -2 1214.32   63.21
  -1   5  -2 1157.14   62.46
  -1   5  -2 1160.28   62.39
  -1   5  -3  542.52   29.85
  -1   5  -3  542.69   29.59
  -1   5  -3  500.34   28.75
  -1   5  -4  777.32   38.26
  -1   5  -4  785.10   38.50
  -1   5  -4  749.43   36.87
  -1   5  -5  601.82   32.17
  -1   5  -5  595.82   32.80
  -1   5  -5  546.03   30.52
  -1   5  -6 2417.16  121.11
  -1   5  -6 2578.33  122.58
  -1   5  -6 2221.76  118.91
  -1   5  -7  313.59   18.76
  -1   5  -8  417.01   23.97
  -1   5  -9   92.76    6.85
  -1   5 -10  653.64   39.63
  -1   5 -11  867.45   49.69
  -1   5 -11  868.89   44.40
  -1   5 -11  827.98   44.22
  -1   5 -11  837.91   44.33
  -1   5 -11  804.85   44.29
  -1   5 -12   79.18    5.39
  -1   5 -12   71.83    5.27
  -1   5 -12   74.92    5.27
  -1   5 -12   71.93    5.06
  -1   5 -12   67.83    5.12
  -1   5 -12   88.25    9.53
  -1   5 -12   79.22    5.33
  -1   5 -12   75.88    5.11
  -1   5 -12   79.21    5.29
  -1   5 -13   34.59    3.27
  -1   5 -13   36.37    3.28
  -1   5 -13   38.66    3.21
  -1   5 -13   31.28    3.18
  -1   5 -13   31.91    2.98
  -1   5 -13   35.46    3.28
  -1   5 -13   37.20    3.27
  -1   5 -13   37.91    3.10
  -1   5 -13   37.12    3.27
  -1   5 -13   44.07    3.41
  -1   5 -13   35.77    6.31
  -1   5 -14   91.91   11.15
  -1   5 -14  111.87    7.56
  -1   5 -14  117.17    7.52
  -1   5 -14  111.16    7.11
  -1   5 -14  111.13    7.41
  -1   5 -14  107.65    7.14
  -1   5 -14  109.66    7.29
  -1   5 -14  115.85    7.16
  -1   5 -14  119.43    7.42
  -1   5 -14  113.87    7.41
  -1   5 -15  293.56   23.31
  -1   5 -15  307.06   17.39
  -1   5 -15  327.74   17.63
  -1   5 -15  304.82   17.60
  -1   5 -15  289.42   16.90
  -1   5 -15  294.65   17.20
  -1   5 -15  311.35   17.13
  -1   5 -15  302.84   17.29
  -1   5 -15  305.88   17.04
  -1   5 -15  300.05   17.29
  -1   5 -16   82.64    6.05
  -1   5 -16   61.23    9.12
  -1   5 -16   70.12    5.54
  -1   5 -16   80.60    5.92
  -1   5 -16   77.25    5.89
  -1   5 -16   69.32    5.35
  -1   5 -16   78.67    5.34
  -1   5 -16   64.86    5.25
  -1   5 -16   77.81    5.53
  -1   5 -16   78.84    5.27
  -1   5 -16   86.50    5.85
  -1   5 -16   71.74    5.53
  -1   5 -17    8.73    3.87
  -1   5 -17    7.20    1.63
  -1   5 -17    5.90    1.37
  -1   5 -17    5.65    1.84
  -1   5 -17    3.53    1.16
  -1   5 -17    6.98    1.50
  -1   5 -17    6.19    1.59
  -1   5 -17    7.24    1.85
  -1   5 -17    5.56    1.81
  -1   5 -17    8.78    1.80
  -1   5 -17    7.93    1.75
  -1   5 -18  374.07   21.19
  -1   5 -18  373.45   21.49
  -1   5 -18  401.37   21.85
  -1   5 -18  369.02   21.38
  -1   5 -18  368.09   21.15
  -1   5 -18  393.22   21.90
  -1   5 -18  403.97   21.18
  -1   5 -18  386.69   21.96
  -1   5 -18  407.12   22.05
  -1   5 -19    3.89    1.59
  -1   5 -19    4.29    1.49
  -1   5 -19    5.61    1.40
  -1   5 -19    5.42    1.52
  -1   5 -19    3.25    1.21
  -1   5 -19    6.70    1.71
  -1   5 -19    6.24    1.76
  -1   5 -19    7.54    1.36
  -1   5 -20  102.17    6.80
  -1   5 -20  104.83    6.38
  -1   5 -20  101.41    6.67
  -1   5 -20   99.96    6.92
  -1   5 -20  101.79    7.06
  -1   5 -21    2.93    1.41
  -1   5 -21    2.11    0.82
  -1   5 -21    2.48    0.97
  -1   5 -21    1.09    1.09
  -1   5 -21    2.53    1.25
  -1   5 -22   66.22    4.43
  -1   5 -22   64.27    4.17
  -1   5 -22   57.61    4.51
  -1   5 -23  104.79    6.35
  -1   5 -23  103.50    6.55
  -1   5 -23  113.52    6.35
  -1   5 -24    1.07    0.45
   1  -4 -24   81.02    4.77
   1  -4 -23   53.52    3.43
  -1   4  23   45.81    3.18
   1  -4 -22   -0.39    0.95
  -1   4  22    0.62    1.09
   1  -4 -22   -0.33    1.11
  -1   4  21   41.60    3.64
   1  -4 -21   39.66    3.68
   1  -4 -21   37.84    3.45
   1  -4 -20   -0.28    1.59
   1  -4 -20    1.96    1.32
   1  -4 -19  263.05   16.20
   1  -4 -18   11.45    2.66
   1  -4 -18   18.47    2.36
   1  -4 -18    9.65    4.39
   1  -4 -18   16.64    2.36
   1  -4 -17  217.73   12.05
   1  -4 -17  158.49   11.79
   1  -4 -17  212.58   12.91
   1  -4 -17  176.15   18.40
   1  -4 -16   45.74    4.30
   1  -4 -16   51.99    5.04
  -1   4  16   50.64    4.45
   1  -4 -16   54.63    9.19
  -1   4  16   46.35    4.10
  -1   4  15  137.98   13.27
   1  -4 -15  134.17    8.72
   1  -4 -15  133.00    9.24
  -1   4  15  123.44    8.57
   1  -4 -15  157.96   15.60
  -1   4  15  118.72    8.18
  -1   4  14   55.52    7.81
   1  -4 -14   50.79    4.55
   1  -4 -14   55.29    4.98
  -1   4  14   51.63    4.29
  -1   4  14   55.11    4.58
   1  -4 -14   62.21    9.24
   1  -4 -13   22.78    2.93
   1  -4 -13   18.45    5.26
   1  -4 -13   24.11    2.82
  -1   4  13   22.12    2.51
  -1   4  12 1130.14   65.13
   1  -4 -12 1135.20   66.41
   1  -4 -11  235.17   18.44
   1  -4 -10   21.45    3.03
   1  -4 -10   31.42    5.51
   1  -4  -9  146.83   10.23
   1  -4  -9  187.37   13.80
   1  -4  -9  172.83   10.72
   1  -4  -8 1005.39   54.60
  -1   4   8  942.52   51.53
   1  -4  -8  967.85   51.48
  -1   4   7 1787.48   92.43
   1  -4  -7 1733.42   91.78
  -1   4   6    5.03    1.49
   1  -4  -6    5.99    1.17
  -1   4   5  509.71   29.99
  -1   4   5  523.90   28.95
  -1   4   4  193.28   12.80
  -1   4   4  187.86   11.98
  -1   4   3 1244.52   67.18
  -1   4   3 1258.71   66.63
  -1   4   2  543.85   30.19
  -1   4   1  378.43   21.66
  -1   4   0 2793.49  140.13
  -1   4   0 2862.11  140.07
  -1   4   0 2545.35  138.88
  -1   4  -1   36.58    3.20
  -1   4  -2   61.78    5.15
  -1   4  -2   63.47    4.90
  -1   4  -3   24.73    2.89
  -1   4  -3   21.55    2.76
  -1   4  -4  339.12   19.94
  -1   4  -4  352.62   20.42
  -1   4  -5 1507.76   78.64
  -1   4  -5 1458.00   79.39
  -1   4  -6    2.58    0.67
  -1   4  -6    1.83    1.15
  -1   4  -6    3.31    1.26
  -1   4  -7  180.60   11.90
  -1   4  -7  209.66   12.17
  -1   4  -8  104.87    7.48
  -1   4  -8  105.67    7.26
  -1   4  -9  877.42   46.97
  -1   4  -9  871.22   47.64
  -1   4  -9  924.59   50.80
  -1   4 -10    7.03    1.64
  -1   4 -10    8.03    3.05
  -1   4 -11    8.20    3.10
  -1   4 -12  466.36   24.74
  -1   4 -12  469.06   30.14
  -1   4 -12  441.11   24.82
  -1   4 -12  456.53   24.67
  -1   4 -12  461.65   24.89
  -1   4 -13   49.78    3.82
  -1   4 -13   47.47    3.57
  -1   4 -13   44.66    3.75
  -1   4 -13   46.77    3.56
  -1   4 -13   51.53    3.72
  -1   4 -13   52.17    3.98
  -1   4 -13   35.88    6.22
  -1   4 -13   40.38    3.65
  -1   4 -13   41.44    3.79
  -1   4 -13   49.89    3.87
  -1   4 -14   56.13    8.59
  -1   4 -14   66.64    5.06
  -1   4 -14   63.18    4.75
  -1   4 -14   74.01    5.33
  -1   4 -14   73.17    4.89
  -1   4 -14   71.55    5.14
  -1   4 -14   74.55    5.11
  -1   4 -14   70.27    5.35
  -1   4 -14   70.68    4.87
  -1   4 -14   70.43    5.07
  -1   4 -15   52.39    8.08
  -1   4 -15   66.51    4.90
  -1   4 -15   63.39    5.02
  -1   4 -15   65.80    4.87
  -1   4 -15   67.18    4.60
  -1   4 -15   58.89    4.66
  -1   4 -15   69.14    5.25
  -1   4 -15   62.63    4.59
  -1   4 -15   62.19    4.72
  -1   4 -16  125.68   13.29
  -1   4 -16  126.76    8.28
  -1   4 -16  128.61    8.49
  -1   4 -16  135.52    7.97
  -1   4 -16  122.71    8.20
  -1   4 -16  122.52    8.06
  -1   4 -16  121.97    8.59
  -1   4 -16  150.17    8.23
  -1   4 -16  115.46    7.98
  -1   4 -17  195.20   17.52
  -1   4 -17  194.38   11.70
  -1   4 -17  205.73   11.40
  -1   4 -17  177.30   11.33
  -1   4 -17  203.29   12.05
  -1   4 -17  191.03   12.14
  -1   4 -17  195.22   11.45
  -1   4 -17  190.64   11.70
  -1   4 -18   40.43    3.23
  -1   4 -18   30.30    3.22
  -1   4 -18   37.80    3.44
  -1   4 -18   39.00    3.16
  -1   4 -18   34.38    6.42
  -1   4 -18   32.65    3.66
  -1   4 -18   40.52    3.93
  -1   4 -18   38.74    3.17
  -1   4 -18   34.23    3.60
  -1   4 -18   34.67    3.41
  -1   4 -19   26.34    2.98
  -1   4 -19   25.97    2.73
  -1   4 -19   28.09    3.09
  -1   4 -19   22.60    2.54
  -1   4 -19   24.18    2.40
  -1   4 -19   23.83    3.22
  -1   4 -19   34.88    3.47
  -1   4 -20    4.56    1.64
  -1   4 -20    5.90    1.74
  -1   4 -20    5.60    1.72
  -1   4 -20    3.60    1.30
  -1   4 -20    5.07    1.19
  -1   4 -20    3.52    1.39
  -1   4 -21  278.26   15.52
  -1   4 -21  287.50   15.92
  -1   4 -21  292.96   16.31
  -1   4 -21  303.15   16.65
  -1   4 -21  275.82   16.49
  -1   4 -22   10.79    1.84
  -1   4 -22   12.97    1.71
  -1   4 -22   11.24    1.98
  -1   4 -22   13.28    1.55
  -1   4 -23    0.53    0.76
  -1   4 -23    1.80    0.98
  -1   4 -23    1.36    0.58
  -1   4 -23    0.64    0.71
  -1   4 -24   34.73    2.52
  -1   4 -24   34.53    2.29
   1  -3 -24    0.66    0.59
   1  -3 -23   43.06    3.11
  -1   3  23   43.39    3.18
   1  -3 -23   52.46    3.58
   1  -3 -22   49.79    3.94
  -1   3  22   54.98    4.04
   1  -3 -22   57.13    4.36
   1  -3 -21   34.61    3.53
  -1   3  21   44.69    3.73
   1  -3 -21   47.54    4.07
   1  -3 -20   12.91    2.16
   1  -3 -19    1.30    1.92
   1  -3 -18  418.05   23.60
   1  -3 -18  389.24   22.44
   1  -3 -17    1.72    1.78
   1  -3 -17    1.70    1.36
   1  -3 -17    1.45    3.62
   1  -3 -16   92.57    6.81
   1  -3 -16   88.25    7.31
   1  -3 -16  102.80   12.93
   1  -3 -15   70.56    6.31
   1  -3 -15   85.76    6.20
   1  -3 -15   84.98   11.45
   1  -3 -14  201.21   18.49
   1  -3 -14  208.73   12.60
   1  -3 -14  191.09   12.06
  -1   3  14  172.37   15.76
  -1   3  13  272.77   19.40
  -1   3  13  261.25   14.54
   1  -3 -13  275.35   21.42
   1  -3 -13  235.55   14.87
   1  -3 -12    5.93    1.99
  -1   3  12    8.00    2.93
   1  -3 -12    7.79    3.69
   1  -3 -11  331.34   20.59
   1  -3 -11  360.00   24.40
   1  -3 -10  210.63   13.60
   1  -3 -10  208.93   16.41
   1  -3  -9  703.84   39.48
   1  -3  -9  758.28   42.78
   1  -3  -8   25.40    2.72
   1  -3  -8   28.44    3.09
  -1   3   8   25.20    2.46
   1  -3  -8   17.52    3.80
   1  -3  -7  105.09    7.11
   1  -3  -7  116.58    9.26
  -1   3   7  100.93    6.89
  -1   3   6 1720.48   90.70
  -1   3   6 1779.04   92.39
   1  -3  -6 1725.37   90.43
  -1   3   5  173.24   10.51
  -1   3   5  171.21   11.45
   1  -3  -5  168.03    9.81
  -1   3   4   52.26    5.09
  -1   3   4   62.69    4.66
  -1   3   3  417.05   24.08
  -1   3   3  428.88   23.55
  -1   3   2 3593.69  190.29
  -1   3   2 3722.96  189.88
  -1   3   1   46.90    3.94
  -1   3   0   10.46    1.69
  -1   3   0    7.60    1.11
  -1   3  -1  905.05   47.72
  -1   3  -2  981.78   51.75
  -1   3  -2  970.23   51.85
  -1   3  -3 4321.64  224.04
  -1   3  -3 4211.27  223.87
  -1   3  -3 4502.21  224.38
  -1   3  -4  460.14   26.05
  -1   3  -4  490.73   26.17
  -1   3  -5  138.33    9.02
  -1   3  -5  146.65    9.04
  -1   3  -6 1672.66   89.27
  -1   3  -6 1722.96   88.98
  -1   3  -7   88.79    6.03
  -1   3  -7   97.32    7.96
  -1   3  -7   80.78    6.35
  -1   3  -8   85.93    5.77
  -1   3  -8   84.47    6.60
   1  -3   8   81.81    5.97
  -1   3  -9  133.38   10.53
  -1   3  -9  131.78    8.73
  -1   3  -9  109.78    6.93
  -1   3 -10  797.55   45.30
  -1   3 -10  760.55   42.64
  -1   3 -11  274.21   18.49
  -1   3 -11  227.31   15.33
  -1   3 -12   19.71    2.10
  -1   3 -12   15.60    4.29
  -1   3 -12   20.15    1.97
  -1   3 -13  276.51   16.56
  -1   3 -13  309.12   16.54
  -1   3 -13  336.16   22.43
  -1   3 -13  291.43   16.42
  -1   3 -13  312.73   16.83
  -1   3 -14   -0.93    2.62
  -1   3 -14    0.14    0.93
  -1   3 -14    0.90    1.20
  -1   3 -14    1.59    1.14
  -1   3 -14   -0.22    1.16
  -1   3 -14    0.58    0.77
  -1   3 -14    1.26    1.03
  -1   3 -14    1.67    0.96
  -1   3 -15  727.65   43.82
  -1   3 -15  709.31   37.17
  -1   3 -15  703.73   36.72
  -1   3 -15  708.05   37.37
  -1   3 -15  676.71   37.50
  -1   3 -15  663.86   36.88
  -1   3 -15  736.40   36.90
  -1   3 -15  670.51   37.05
  -1   3 -15  647.67   36.76
  -1   3 -16    0.20    1.00
  -1   3 -16    0.45    0.88
  -1   3 -16    2.31    1.41
  -1   3 -16    0.51    1.26
  -1   3 -16    2.39    1.10
  -1   3 -16    1.03    2.38
  -1   3 -16    0.33    1.03
  -1   3 -17   31.32    2.80
  -1   3 -17   30.56    3.14
  -1   3 -17   26.36    3.17
  -1   3 -17   33.79    3.55
  -1   3 -17   31.83    3.08
  -1   3 -17   31.28    6.11
  -1   3 -17   27.74    2.69
  -1   3 -18  223.98   13.96
  -1   3 -18  234.78   13.02
  -1   3 -18  212.79   13.34
  -1   3 -18  235.00   13.02
  -1   3 -18  219.60   13.32
  -1   3 -18  234.52   13.78
  -1   3 -18  221.02   18.89
  -1   3 -19  127.23    7.80
  -1   3 -19  136.31    8.65
  -1   3 -19  132.60    8.25
  -1   3 -19  122.80    8.03
  -1   3 -19  134.14    8.91
  -1   3 -19  123.08    8.60
  -1   3 -20  155.81    9.85
  -1   3 -20  157.23    9.56
  -1   3 -20  163.88   10.03
  -1   3 -20  162.39   10.48
  -1   3 -20  169.76   10.42
  -1   3 -20  150.93    9.13
  -1   3 -21    1.54    0.90
  -1   3 -21    1.13    1.26
  -1   3 -21    2.31    1.48
  -1   3 -21    1.69    1.50
  -1   3 -21    0.32    1.03
  -1   3 -22  163.94    9.38
  -1   3 -22  161.73    9.77
  -1   3 -22  178.88   10.26
  -1   3 -22  154.54   10.08
  -1   3 -23   28.15    2.35
  -1   3 -23   24.14    1.96
  -1   3 -23   31.06    2.28
  -1   3 -24   14.17    1.30
   1  -2 -24  111.07    6.85
   1  -2 -24  129.32    7.09
   1  -2 -23    1.06    0.81
   1  -2 -23    0.57    0.96
   1  -2 -22   10.09    1.67
  -1   2  22   11.99    1.63
   1  -2 -22    8.89    1.85
   1  -2 -21   23.38    2.97
   1  -2 -21   23.10    2.72
  -1   2  21   25.04    2.64
   1  -2 -20   84.60    6.38
   1  -2 -19  148.74   10.69
   1  -2 -19  162.52    9.87
   1  -2 -18    7.56    1.90
   1  -2 -18    3.79    2.11
   1  -2 -17   84.47    6.22
   1  -2 -17   86.55    6.17
   1  -2 -17   85.04    6.89
   1  -2 -17   70.96    5.52
   1  -2 -16   23.45    2.95
   1  -2 -16   19.96    2.72
   1  -2 -16   15.86    5.55
   1  -2 -16   21.09    2.49
   1  -2 -16   20.54    3.12
   1  -2 -15  336.39   19.60
   1  -2 -15  321.26   19.02
   1  -2 -15  332.82   26.58
   1  -2 -14   17.75    2.67
   1  -2 -14   25.84    6.43
  -1   2  14   16.70    3.96
   1  -2 -14   16.45    2.51
   1  -2 -13  124.57   10.02
   1  -2 -13  124.64   13.27
  -1   2  13  137.45   11.72
   1  -2 -13  116.79    8.10
   1  -2 -12 1251.53   70.88
   1  -2 -12 1193.54   66.19
  -1   2  12 1216.72   67.95
   1  -2 -11    4.61    1.87
   1  -2 -11    4.25    3.12
   1  -2 -10    1.86    1.45
   1  -2 -10    3.67    2.69
   1  -2  -9  149.09   10.20
   1  -2  -9  142.28   12.15
   1  -2  -8 2058.10  109.91
   1  -2  -8 2172.35  112.47
   1  -2  -7  842.86   42.77
  -1   2   7  736.05   39.26
   1  -2  -7  795.68   40.46
   1  -2  -7  704.63   39.57
  -1   2   6  122.60    7.69
   1  -2  -6  134.22    8.22
  -1   2   6  128.72    9.09
   1  -2  -6  132.53    9.64
   1  -2  -5  440.99   23.56
  -1   2   5  429.08   24.68
  -1   2   5  428.87   23.53
   1  -2  -4   25.97    2.20
  -1   2   4   26.51    3.02
  -1   2   4   30.13    2.61
   1  -2  -3 3941.62  207.70
  -1   2   3 4240.44  209.25
  -1   2   3 4155.50  208.55
  -1   2   2   17.53    1.93
  -1   2   1    7.45    1.24
  -1   2   0 1004.05   52.94
  -1   2   0 1060.90   53.74
  -1   2  -1  331.87   18.00
  -1   2  -2   33.11    2.74
  -1   2  -2   25.71    2.63
  -1   2  -2   29.47    2.59
  -1   2  -3  318.70   17.40
  -1   2  -3  303.39   17.21
  -1   2  -4 3205.14  161.50
  -1   2  -4 3045.12  161.16
   1  -2   5   84.61    5.09
  -1   2  -5   90.89    5.70
  -1   2  -6  214.35   12.50
  -1   2  -6  239.82   14.38
   1  -2   7   34.27    2.72
  -1   2  -7   24.93    2.34
  -1   2  -7   33.48    4.07
   1  -2   8  467.21   24.33
  -1   2  -8  475.16   27.56
  -1   2  -8  442.84   24.13
  -1   2  -9 1616.06   87.66
  -1   2 -10   17.83    3.96
  -1   2 -11  184.91   14.38
  -1   2 -12  269.27   19.45
  -1   2 -13  153.35   13.24
  -1   2 -13  142.37    8.64
  -1   2 -13  153.73    8.76
  -1   2 -14   36.24    2.97
  -1   2 -14   35.98    2.99
  -1   2 -14   38.16    2.93
  -1   2 -14   35.74    3.34
  -1   2 -14   34.71    3.16
  -1   2 -15    8.49    3.35
  -1   2 -15    6.70    1.75
  -1   2 -15    7.10    1.32
  -1   2 -15    7.32    1.55
  -1   2 -15    7.94    1.63
  -1   2 -16  423.18   30.15
  -1   2 -16  422.34   24.93
  -1   2 -16  409.24   24.30
  -1   2 -16  455.39   24.78
  -1   2 -16  476.84   24.06
  -1   2 -17    8.17    1.61
  -1   2 -17   12.03    4.27
  -1   2 -17    8.45    2.02
  -1   2 -17   13.34    1.69
  -1   2 -18  196.93   12.10
  -1   2 -18  203.22   11.29
  -1   2 -18  160.67   16.10
  -1   2 -18  189.93   11.62
  -1   2 -19   20.26    2.72
  -1   2 -19   19.39    2.34
  -1   2 -19   19.35    2.00
  -1   2 -20  114.42    7.61
  -1   2 -20  110.11    7.12
  -1   2 -21  267.89   15.36
  -1   2 -21  292.35   15.97
  -1   2 -21  273.94   15.67
  -1   2 -22    1.98    0.80
  -1   2 -22    1.12    1.09
  -1   2 -22    0.45    1.31
  -1   2 -23    8.88    1.01
  -1   2 -23   10.21    1.41
  -1   2 -23   10.62    1.68
  -1   2 -24    4.25    0.77
   1  -1 -24    0.47    0.47
   1  -1 -24    1.80    0.70
   1  -1 -23   68.96    4.69
   1  -1 -23   78.00    5.06
   1  -1 -22    0.20    1.15
   1  -1 -22   -0.33    1.07
  -1   1  22    0.51    0.80
   1  -1 -21  135.05    8.72
  -1   1  21  118.15    7.85
   1  -1 -21  129.18    8.32
   1  -1 -20    2.32    1.62
   1  -1 -20    2.50    0.96
   1  -1 -19   60.89    5.37
   1  -1 -19   62.95    4.61
   1  -1 -18  330.73   18.88
   1  -1 -18  348.92   19.28
   1  -1 -18  315.83   20.03
   1  -1 -18  344.87   19.48
   1  -1 -17   12.00    1.96
   1  -1 -17   12.72    2.22
   1  -1 -17   14.12    2.38
   1  -1 -17   10.87    2.51
   1  -1 -16   -0.40    1.24
   1  -1 -16    1.32    1.50
   1  -1 -16    1.53    1.27
   1  -1 -16    1.62    1.59
   1  -1 -15   16.38    2.58
   1  -1 -15   23.55    3.03
   1  -1 -15   20.36    5.82
   1  -1 -15   20.06    3.04
   1  -1 -14  713.20   47.14
   1  -1 -14  725.67   39.59
   1  -1 -14  739.03   39.87
   1  -1 -14  724.09   42.33
   1  -1 -13  247.61   20.83
   1  -1 -13  236.21   17.18
   1  -1 -13  262.36   15.13
  -1   1  13  268.33   18.24
  -1   1  12    6.92    2.40
   1  -1 -12    2.92    2.78
   1  -1 -12    9.52    2.57
   1  -1 -11  767.31   43.34
   1  -1 -11  771.42   46.66
   1  -1 -10   50.78    5.44
   1  -1 -10   67.85    7.77
   1  -1  -9 1143.02   62.64
   1  -1  -9 1195.94   65.12
   1  -1  -8   55.22    5.00
   1  -1  -8   54.81    6.26
   1  -1  -7 1554.02   80.00
   1  -1  -7 1445.37   81.45
  -1   1   6 1017.28   53.74
   1  -1  -6 1166.44   56.71
   1  -1  -6 1012.17   53.94
   1  -1  -6 1080.06   55.10
  -1   1   5  693.52   36.59
  -1   1   5  652.18   35.32
   1  -1  -5  704.32   37.23
   1  -1  -5  637.41   35.54
   1  -1  -5  739.67   36.16
  -1   1   4  184.63   11.33
  -1   1   4  184.55   10.55
   1  -1  -4  187.68   11.65
   1  -1  -4  188.40   10.74
   1  -1  -4  198.33   10.83
  -1   1   3   17.55    2.13
   1  -1  -3   18.38    1.62
  -1   1   3   20.98    1.96
   1  -1  -2  541.13   28.18
  -1   1   2  544.00   28.92
  -1   1   1 1354.16   70.58
  -1   1   0   35.92    2.17
  -1   1   0   35.67    2.80
  -1   1  -1 1878.94   97.13
  -1   1  -2 1359.80   72.93
  -1   1  -2 1445.61   73.04
  -1   1  -3 2228.43  119.90
   1  -1   3 2418.29  119.34
  -1   1  -3 2224.36  119.67
  -1   1  -4   23.90    2.08
  -1   1  -4   28.38    2.81
  -1   1  -4   25.77    2.84
   1  -1   5 2336.27  119.40
  -1   1  -5 2224.07  119.22
  -1   1  -5 2334.43  120.66
  -1   1  -5 2452.95  120.88
   1  -1   6  111.50    6.96
   1  -1   6  117.77    6.81
  -1   1  -6  115.98    8.41
  -1   1  -6  114.38    6.70
  -1   1  -6  127.72    8.64
  -1   1  -7  380.22   20.96
   1  -1   7  339.64   18.60
  -1   1  -7  324.37   17.82
  -1   1  -7  381.96   20.85
   1  -1   8  237.94   13.88
  -1   1  -8  249.72   16.01
  -1   1  -8  241.29   16.19
   1  -1   9  326.07   19.00
  -1   1  -9  385.43   21.91
  -1   1  -9  322.34   21.78
   1  -1  10 2122.21  115.87
  -1   1 -10 2414.84  119.55
  -1   1 -10 2348.54  120.20
  -1   1 -11    5.06    2.48
  -1   1 -11    4.70    3.15
  -1   1 -12   19.01    4.08
  -1   1 -12   13.70    4.48
  -1   1 -13  216.35   17.03
  -1   1 -13  221.17   12.32
  -1   1 -13  215.87   12.60
  -1   1 -14  364.35   21.54
  -1   1 -14  419.31   27.37
  -1   1 -14  404.05   21.29
  -1   1 -14  408.56   21.78
  -1   1 -15  632.60   34.38
  -1   1 -15  643.51   40.03
  -1   1 -15  596.13   33.97
  -1   1 -15  626.05   34.12
  -1   1 -15  667.29   33.71
  -1   1 -16   37.83    3.79
  -1   1 -16   43.31    6.89
  -1   1 -16   44.56    3.79
  -1   1 -16   44.51    3.34
  -1   1 -16   43.03    3.64
  -1   1 -17   70.10    5.30
  -1   1 -17   73.55    5.76
  -1   1 -17   73.78    5.49
  -1   1 -17   80.06    5.07
  -1   1 -17   86.32    9.81
  -1   1 -18   14.17    4.05
  -1   1 -18   12.83    2.15
  -1   1 -18   12.25    1.86
  -1   1 -18   15.24    2.40
  -1   1 -19  361.51   20.80
  -1   1 -19  400.46   21.56
  -1   1 -20   27.50    2.64
  -1   1 -20   29.30    3.14
  -1   1 -21    4.63    1.14
  -1   1 -21    5.91    1.56
  -1   1 -22  150.78    8.89
  -1   1 -22  141.05    8.25
  -1   1 -23    2.04    1.17
  -1   1 -23    3.98    1.06
  -1   1 -24   14.57    1.39
  -1   1 -24   14.76    1.71
  -1   1 -25    0.14    0.48
   1   0 -24   54.14    3.35
   1   0 -23   46.52    3.39
   1   0 -22    0.34    1.00
   1   0 -21   18.36    2.44
   1   0 -21   16.09    1.76
   1   0 -20  225.12   12.90
   1   0 -20  192.18   11.71
   1   0 -19   63.25    5.63
   1   0 -19   65.53    4.84
   1   0 -18   -0.62    1.90
   1   0 -18    0.23    1.17
   1   0 -18   -0.50    1.78
   1   0 -18    1.63    1.12
   1   0 -17  217.98   13.36
   1   0 -17  214.62   12.90
   1   0 -17  211.49   13.76
   1   0 -17  217.48   13.22
   1   0 -16    2.78    1.78
   1   0 -16    2.15    1.13
   1   0 -16    1.55    1.29
   1   0 -16    1.61    1.53
   1   0 -15  320.54   22.31
   1   0 -15  336.08   19.40
   1   0 -15  334.11   19.35
   1   0 -15  347.39   19.66
   1   0 -15  324.12   18.92
   1   0 -14    1.88    1.78
   1   0 -14    1.92    1.29
   1   0 -14    2.66    1.37
   1   0 -14    1.82    1.30
   1   0 -13  875.07   51.43
   1   0 -13  835.12   46.93
   1   0 -13  796.56   43.75
  -1   0  12  173.75   13.10
   1   0 -12  182.69   10.60
   1   0 -12  189.68   13.60
   1   0 -12  183.65   16.05
   1   0 -11  380.88   23.58
   1   0 -11  370.21   25.96
  -1   0  11  384.82   23.40
   1   0 -10    2.91    2.75
   1   0 -10    0.44    1.30
   1   0  -9  105.61    9.75
   1   0  -9  101.82    8.13
   1   0  -8 1319.21   75.04
   1   0  -8 1412.12   73.61
   1   0  -7  100.49    8.53
   1   0  -7  106.17    7.64
   1   0  -6  443.61   25.71
   1   0  -6  437.44   24.64
   1   0  -5 1409.08   74.93
  -1   0   5 1423.10   73.93
   1   0  -5 1397.88   73.21
  -1   0   5 1377.71   72.96
   1   0  -5 1516.60   74.21
   1   0  -4  539.23   29.73
  -1   0   4  553.89   29.04
  -1   0   4  524.65   28.47
   1   0  -4  553.24   29.11
   1   0  -3  585.42   32.04
  -1   0   3  572.26   31.29
   1   0  -3  632.14   31.56
   1   0  -3  590.98   31.25
   1   0  -2  592.27   30.64
  -1   0   2  561.80   30.41
   1   0  -2  578.93   30.24
   1   0  -2  573.55   30.38
   1   0  -1 1732.39   94.84
   1   0  -1 1924.48   94.68
  -1   0   1 1811.71   95.12
  -1   0   0  980.87   52.28
  -1   0   0 1021.39   52.20
   1   0   1 1288.76   67.63
   1   0   1 1319.59   67.68
   1   0   2   54.87    3.51
  -1   0  -2   53.40    3.42
  -1   0  -2   54.85    3.62
   1   0   3  120.21    6.93
   1   0   3  120.52    7.03
  -1   0  -3  119.18    7.26
  -1   0  -3  122.07    7.08
   1   0   4 1951.69   99.68
  -1   0  -4 1844.81   99.78
  -1   0  -4 1933.90  100.62
   1   0   4 2001.96  100.06
   1   0   5  205.45   11.18
  -1   0  -5  185.27   10.53
   1   0   6    1.94    0.47
  -1   0  -6    2.18    0.46
   1   0   6    3.29    0.97
  -1   0  -6    1.19    1.13
   1   0   7  166.65   10.33
  -1   0  -7  170.42   11.48
   1   0   8 1279.21   68.36
  -1   0  -8 1315.86   70.01
   1   0   9  188.57   11.82
  -1   0  -9  181.32   13.17
   1   0  10    1.20    1.02
  -1   0 -10   -0.53    1.96
   1   0  11 1383.11   75.32
  -1   0 -11 1462.88   77.81
  -1   0 -12   12.79    3.71
  -1   0 -13  667.64   38.89
  -1   0 -13  625.72   33.82
  -1   0 -14   -0.80    1.86
  -1   0 -14    4.19    1.32
  -1   0 -14    2.82    0.89
  -1   0 -14    6.24    4.09
  -1   0 -15   49.34    4.00
  -1   0 -15   57.61    3.85
  -1   0 -15   57.80    4.27
  -1   0 -15   70.32   10.40
  -1   0 -15   55.81    7.63
  -1   0 -15   49.05    4.05
  -1   0 -15   52.51    4.62
  -1   0 -16  831.80   48.61
  -1   0 -16  786.28   42.86
  -1   0 -16  841.45   43.45
  -1   0 -16  827.01   42.66
  -1   0 -16  747.49   42.28
  -1   0 -17   80.19    5.81
  -1   0 -17   92.23    6.48
  -1   0 -17   74.93    9.50
  -1   0 -17   92.48    6.23
  -1   0 -18   62.40    4.95
  -1   0 -18   63.84    8.16
  -1   0 -18   52.69    4.26
  -1   0 -18   61.49    5.23
  -1   0 -19   11.80    1.76
  -1   0 -19   17.03    2.60
  -1   0 -19   12.21    2.27
  -1   0 -20  242.01   14.31
  -1   0 -20  267.32   15.56
  -1   0 -20  268.49   15.15
  -1   0 -21   91.22    5.67
  -1   0 -21   91.34    6.69
  -1   0 -21   87.78    6.21
  -1   0 -22   21.96    2.38
  -1   0 -22   23.85    2.78
  -1   0 -23   23.34    2.17
  -1   0 -23   25.31    2.59
  -1   0 -23   21.18    2.63
  -1   0 -24    1.17    0.63
   1   0  24    0.97    0.72
  -1   0 -24    0.40    0.86
  -1   0 -25   64.79    4.14
  -1   0 -25   80.09    4.36
   1   1 -24    0.32    0.46
   1   1 -23   50.67    3.75
   1   1 -23   58.33    4.08
   1   1 -22   39.67    3.54
   1   1 -22   41.75    2.95
   1   1 -22   49.29    3.94
   1   1 -21  107.20    7.08
   1   1 -21  134.77    8.37
   1   1 -21  123.39    7.96
   1   1 -20    1.67    1.14
   1   1 -20    2.31    1.71
   1   1 -20    1.59    1.55
   1   1 -19  121.61    8.00
   1   1 -19  120.03    8.72
   1   1 -19  132.68    9.09
   1   1 -18  151.47    9.94
   1   1 -18  130.46    8.86
   1   1 -18  142.41    9.17
   1   1 -17   99.39    7.05
   1   1 -17   96.21    7.09
   1   1 -17   93.27    6.71
   1   1 -17   93.08    7.31
   1   1 -16   10.61    2.01
   1   1 -16   13.02    2.39
   1   1 -16    7.04    1.91
   1   1 -16   10.43    2.15
   1   1 -16    9.31    3.21
   1   1 -15   88.79    9.05
   1   1 -15   90.21    6.75
   1   1 -15   91.99    6.40
   1   1 -15   91.60    6.70
   1   1 -15   87.10    5.66
   1   1 -15   85.12    6.65
   1   1 -14  738.76   44.64
   1   1 -14  751.10   41.34
   1   1 -14  724.57   41.29
   1   1 -14  780.99   40.33
   1   1 -14  794.93   41.48
   1   1 -13   25.73    3.16
   1   1 -13   35.84    5.31
   1   1 -13   38.52    3.53
   1   1 -13   34.83    2.68
   1   1 -13   31.72    2.66
   1   1 -12   -0.58    1.73
   1   1 -12    1.00    0.67
   1   1 -11  285.15   18.79
   1   1 -11  277.15   20.77
   1   1 -10  801.30   45.33
   1   1 -10  806.72   47.45
   1   1  -9  272.33   17.85
   1   1  -9  299.56   19.73
   1   1  -8    8.78    2.37
   1   1  -8   11.15    3.29
   1   1  -7 2586.12  138.58
   1   1  -7 2649.13  137.42
   1   1  -6   10.85    2.04
  -1  -1   6    8.73    0.87
   1   1  -6    9.62    0.96
   1   1  -5 1665.23   87.03
  -1  -1   5 1575.55   84.95
   1   1  -5 1764.12   86.42
   1   1  -5 1665.52   85.18
   1   1  -4  273.05   14.56
   1   1  -4  267.29   15.59
  -1  -1   4  254.70   14.27
   1   1  -4  269.53   15.12
  -1  -1   4  254.94   14.26
  -1  -1   3    7.89    1.09
   1   1  -3    6.94    1.56
   1   1  -3    9.51    1.46
   1   1  -3   10.59    1.36
   1   1  -2 6630.46  325.52
   1   1  -2 6174.38  325.33
  -1  -1   2 6249.09  325.03
   1   1  -2 6291.42  325.20
  -1  -1   1   29.68    2.11
  -1  -1   1   33.98    2.47
  -1  -1   0    0.47    0.41
   1   1   1  352.96   18.93
   1   1   2 6317.40  311.67
  -1  -1  -2 5806.08  311.39
   1   1   2 6112.51  311.56
   1   1   3 1185.18   61.14
  -1  -1  -3 1134.93   60.95
   1   1   3 1205.18   61.29
   1   1   4  415.66   22.06
  -1  -1  -4  398.97   21.92
   1   1   4  417.56   22.47
   1   1   5 1160.17   59.20
  -1  -1  -5 1086.35   59.12
   1   1   5 1180.61   59.95
   1   1   6   11.26    1.21
   1   1   6   10.19    1.72
  -1  -1  -6   10.35    1.20
   1   1   7 1282.81   68.13
   1   1   8  352.29   20.31
  -1  -1  -8  337.08   21.04
   1   1   9  243.84   15.37
  -1  -1  -9  249.77   16.47
   1   1  10  303.74   18.97
  -1  -1 -10  318.65   20.19
   1   1  11  227.89   14.96
  -1  -1 -11  223.00   16.10
   1   1  12   40.77    4.98
  -1  -1 -12   58.95    6.62
  -1  -1 -13   21.90    4.68
   1   1  13   26.68    3.98
  -1  -1 -13   27.90    2.59
  -1  -1 -14  983.02   55.69
  -1  -1 -14  946.93   50.45
  -1  -1 -14  955.41   49.95
  -1  -1 -15   87.62    6.28
  -1  -1 -15   76.03    5.96
  -1  -1 -15   74.30    8.87
  -1  -1 -15   75.52    5.48
  -1  -1 -16    3.14    1.72
  -1  -1 -16    4.60    1.63
  -1  -1 -16    5.96    2.91
  -1  -1 -16    3.58    1.39
  -1  -1 -17  113.42    7.54
  -1  -1 -17  132.32    8.01
  -1  -1 -17  126.59    8.84
  -1  -1 -17  109.64    8.37
  -1  -1 -17  122.21   11.94
  -1  -1 -17  127.61    8.25
  -1  -1 -18   57.17    5.30
  -1  -1 -18   66.29    8.35
  -1  -1 -18   68.22    5.29
  -1  -1 -19  325.84   18.68
  -1  -1 -19  321.62   19.10
  -1  -1 -20   10.06    1.93
  -1  -1 -20    4.58    1.86
  -1  -1 -21   38.35    3.44
  -1  -1 -21   37.16    3.82
  -1  -1 -22  121.14    7.84
  -1  -1 -22  137.06    8.44
  -1  -1 -23   84.99    5.59
  -1  -1 -23   98.96    6.20
  -1  -1 -24   12.02    1.21
  -1  -1 -24   14.85    1.74
  -1  -1 -24   15.18    1.87
  -1  -1 -25    1.88    0.63
  -1  -1 -25    0.90    0.54
   1   2 -24   -0.06    0.42
   1   2 -24    1.00    0.50
   1   2 -23   59.17    3.97
   1   2 -23   58.33    3.78
   1   2 -23   47.98    3.08
   1   2 -22    1.95    1.18
   1   2 -22    1.17    0.75
   1   2 -22    2.20    1.17
   1   2 -21    6.70    1.17
   1   2 -21    7.31    1.95
   1   2 -21    7.02    1.77
   1   2 -21    4.84    1.20
   1   2 -20  319.37   18.11
   1   2 -20  299.18   17.82
   1   2 -20  295.31   17.05
   1   2 -19   -0.31    1.63
   1   2 -19    0.41    1.25
   1   2 -19   -1.17    1.81
   1   2 -18    1.57    1.28
   1   2 -18   -1.23    1.67
   1   2 -18    1.87    1.27
   1   2 -18    2.33    0.92
   1   2 -17   89.14    6.88
   1   2 -17   77.93    6.14
   1   2 -17   87.57    9.23
   1   2 -17   84.59    5.52
   1   2 -17   87.11    6.42
   1   2 -16  323.36   24.35
   1   2 -16  355.29   20.91
   1   2 -16  393.73   21.66
   1   2 -16  367.42   20.45
   1   2 -16  361.81   21.24
   1   2 -16  379.04   20.19
   1   2 -16  367.55   21.19
   1   2 -15  170.34   14.59
   1   2 -15  184.82   11.67
   1   2 -15  183.17   11.04
   1   2 -15  174.33   11.34
   1   2 -15  192.69   10.69
   1   2 -15  185.34   11.66
   1   2 -14    8.59    1.33
   1   2 -14    8.58    1.90
   1   2 -14    4.38    1.57
   1   2 -14    7.70    1.36
   1   2 -14    6.48    1.66
   1   2 -14    4.31    2.65
   1   2 -13  578.86   30.20
   1   2 -13  562.29   30.48
   1   2 -13  576.71   30.19
   1   2 -13  597.74   31.16
   1   2 -13  518.30   30.66
   1   2 -13  562.22   34.63
   1   2 -13  556.77   30.98
   1   2 -12    3.10    2.11
   1   2 -12    0.99    0.75
   1   2 -12    0.61    1.10
   1   2 -12    1.63    0.67
   1   2 -12    0.74    0.88
   1   2 -11  255.65   17.70
   1   2 -10   72.43    7.12
   1   2  -9  298.35   19.08
   1   2  -8  569.02   32.65
  -1  -2   7  463.17   25.38
   1   2  -7  634.44   28.71
   1   2  -6  147.79    9.67
  -1  -2   6  130.88    7.96
   1   2  -6  138.17    8.24
   1   2  -5 2143.65  107.74
  -1  -2   5 2030.23  106.39
   1   2  -5 2024.12  106.76
   1   2  -4 9457.14  498.96
   1   2  -4 9999.00  499.40
   1   2  -3  519.55   28.02
   1   2  -3  509.12   28.02
   1   2  -2   68.08    4.82
   1   2  -2   68.95    4.64
   1   2  -2   62.12    4.23
   1   2  -1 1463.27   74.89
   1   2  -1 1415.15   74.76
   1   2   0    5.14    0.92
   1   2   0    9.41    1.12
   1   2   1 2848.89  145.84
   1   2   1 2787.83  145.23
   1   2   2    2.47    0.89
   1   2   2    2.59    0.90
   1   2   2    1.21    0.59
   1   2   3  741.29   37.43
   1   2   3  705.07   37.39
   1   2   3  668.01   36.73
   1   2   4 2436.27  126.52
   1   2   4 2425.37  126.30
   1   2   5 1501.66   77.55
   1   2   5 1447.30   76.98
   1   2   6    3.50    1.30
   1   2   6    4.02    0.97
  -1  -2  -6    1.83    0.72
   1   2   7  104.51    7.65
   1   2   7  105.90    6.48
  -1  -2  -7  101.69    6.49
  -1  -2  -8  223.68   12.88
   1   2   8  341.03   16.14
  -1  -2  -9   77.49    6.97
   1   2   9   73.11    6.57
  -1  -2 -10    0.98    1.96
   1   2  10    0.43    1.36
  -1  -2 -11  358.34   22.39
   1   2  11  337.08   21.70
  -1  -2 -12   79.18    8.02
   1   2  12   68.06    7.12
  -1  -2 -13  188.61   14.93
  -1  -2 -13  192.82   11.27
   1   2  13  208.55   14.73
  -1  -2 -14   11.71    3.21
  -1  -2 -14   10.38    1.62
   1   2  14    6.92    2.50
  -1  -2 -15  600.76   35.70
  -1  -2 -15  681.26   36.07
  -1  -2 -15  661.35   40.24
  -1  -2 -15  678.87   35.21
  -1  -2 -16   22.54    3.19
  -1  -2 -16   21.79    4.73
  -1  -2 -16   29.84    2.94
  -1  -2 -17   38.92    4.27
  -1  -2 -17   42.71    4.43
  -1  -2 -17   50.58    7.06
   1   2  17   43.00    3.74
   1   2  18   -0.59    1.11
  -1  -2 -18    0.33    1.76
  -1  -2 -18    0.31    1.40
  -1  -2 -18   -0.24    1.51
  -1  -2 -19   37.64    3.95
  -1  -2 -19   36.48    3.91
  -1  -2 -19   35.33    3.55
  -1  -2 -20  351.12   20.43
  -1  -2 -20  356.19   20.03
  -1  -2 -21   -0.96    1.43
  -1  -2 -21   -0.55    1.00
  -1  -2 -22   16.76    2.45
  -1  -2 -22   19.84    2.13
  -1  -2 -23   81.81    5.15
  -1  -2 -23   63.20    4.43
  -1  -2 -24   63.65    3.86
   1   2  24   54.40    3.52
  -1  -2 -25   94.75    5.59
   1   3 -24    8.26    0.85
   1   3 -23   22.22    1.99
   1   3 -23   18.15    1.47
   1   3 -23   21.72    2.02
   1   3 -22  118.62    7.34
   1   3 -22  109.35    6.77
   1   3 -22  119.56    7.51
   1   3 -22  116.30    6.58
   1   3 -21   29.47    3.08
   1   3 -21   28.55    2.66
   1   3 -21   28.86    3.22
   1   3 -21   29.01    2.42
   1   3 -20   -0.36    1.21
   1   3 -20   -0.25    1.68
   1   3 -20   -1.08    1.70
   1   3 -19  227.17   13.34
   1   3 -19  210.83   12.54
   1   3 -19  226.33   13.23
   1   3 -19  239.91   14.07
   1   3 -19  237.24   14.20
   1   3 -18    0.62    1.50
   1   3 -18    0.89    0.78
   1   3 -18    0.69    1.36
   1   3 -18    3.02    1.03
   1   3 -18    1.20    1.57
   1   3 -18    2.80    1.36
   1   3 -17  161.53    9.83
   1   3 -17  164.56   10.95
   1   3 -17  170.74   10.85
   1   3 -17  150.47    9.65
   1   3 -17  169.19    9.60
   1   3 -17  158.84   10.40
   1   3 -17  151.31   10.22
   1   3 -17  172.50   14.23
   1   3 -16   14.07    2.64
   1   3 -16   13.87    2.35
   1   3 -16   17.72    2.03
   1   3 -16   18.39    2.63
   1   3 -16   19.49    2.35
   1   3 -16   18.52    4.12
   1   3 -15  321.44   17.53
   1   3 -15  324.63   18.64
   1   3 -15  316.01   18.19
   1   3 -15  316.02   18.38
   1   3 -15  321.50   17.49
   1   3 -15  294.79   17.78
   1   3 -15  312.44   18.46
   1   3 -15  288.55   22.00
   1   3 -14  719.37   37.84
   1   3 -14  739.22   38.89
   1   3 -14  691.67   42.76
   1   3 -14  691.99   38.69
   1   3 -14  730.86   37.87
   1   3 -14  705.55   38.72
   1   3 -14  681.32   38.47
   1   3 -13   21.37    2.34
   1   3 -13   18.71    2.02
   1   3 -13   24.59    2.23
   1   3 -13   18.56    2.15
   1   3 -13   17.43    1.99
   1   3 -13   17.96    2.55
   1   3 -13   15.08    2.29
   1   3 -13   13.51    2.25
   1   3 -13   24.39    4.54
   1   3 -12  145.88   12.17
   1   3 -12  138.15    9.03
   1   3 -12  142.03    8.67
   1   3 -12  134.48    8.56
   1   3 -12  141.55    8.40
   1   3 -12  148.22    8.50
   1   3 -12  152.79    9.20
   1   3 -11    6.05    2.31
   1   3 -10  704.34   40.90
   1   3  -9  525.13   31.16
   1   3  -8   15.44    1.51
   1   3  -8   17.98    3.15
  -1  -3   7 1288.78   53.81
   1   3  -7 1415.25   56.78
   1   3  -6   86.29    6.98
  -1  -3   6   82.80    5.85
   1   3  -6   93.75    6.45
   1   3  -5 5540.49  272.35
   1   3  -5 5034.85  271.71
   1   3  -4 2303.20  122.65
   1   3  -4 2450.39  123.70
   1   3  -4 2386.80  123.63
   1   3  -3 3681.12  190.17
   1   3  -3 3679.22  190.78
   1   3  -3 3675.47  191.07
   1   3  -2  491.60   26.35
   1   3  -2  497.53   27.20
   1   3  -2  471.11   26.56
   1   3  -1  786.50   40.36
   1   3  -1  728.79   40.28
   1   3  -1  776.54   41.15
   1   3  -1  751.32   39.91
   1   3   0  153.86    9.05
   1   3   1  465.43   25.36
   1   3   1  439.18   24.49
   1   3   1  453.20   24.53
   1   3   2 2287.21  113.45
   1   3   2 2091.97  112.52
   1   3   3  177.56   11.19
   1   3   3  180.41   10.96
   1   3   3  174.33   10.46
   1   3   4   32.70    3.35
   1   3   4   36.21    3.44
   1   3   4   29.20    2.71
   1   3   5  839.77   45.05
   1   3   5  885.98   45.42
   1   3   5  803.14   44.14
   1   3   6  420.67   24.43
   1   3   6  457.36   25.24
   1   3   7 1119.39   61.45
   1   3   7 1227.78   62.81
  -1  -3  -8   15.77    2.14
   1   3   8   20.89    3.18
  -1  -3  -9  343.57   19.72
   1   3   9  410.18   22.64
  -1  -3 -10  236.22   15.77
   1   3  10  225.85   15.73
  -1  -3 -11  670.45   37.78
   1   3  11  619.74   37.59
  -1  -3 -12   93.37    8.76
   1   3  12   95.79    9.05
  -1  -3 -13  677.66   39.15
   1   3  13  661.26   39.15
  -1  -3 -13  647.64   34.82
  -1  -3 -14  713.75   40.66
   1   3  14  672.66   40.49
  -1  -3 -14  665.25   36.64
  -1  -3 -14  668.53   35.90
  -1  -3 -15   36.14    3.78
  -1  -3 -15   34.82    3.18
  -1  -3 -15   43.62    6.09
   1   3  16    0.21    0.85
  -1  -3 -16    1.77    1.60
  -1  -3 -16    0.87    1.39
  -1  -3 -16    0.76    1.91
  -1  -3 -17   41.09    4.28
   1   3  17   36.71    3.38
  -1  -3 -18  437.45   23.02
  -1  -3 -18  351.82   22.37
  -1  -3 -18  373.26   21.81
   1   3  18  396.65   21.75
  -1  -3 -19  102.16    7.41
  -1  -3 -19   94.23    6.45
   1   3  19   96.63    6.33
  -1  -3 -20    4.85    1.41
  -1  -3 -20    4.15    1.49
  -1  -3 -20    3.83    1.69
  -1  -3 -21  108.92    7.29
  -1  -3 -21  121.47    7.89
  -1  -3 -22    4.64    1.11
  -1  -3 -22    5.92    1.56
  -1  -3 -23  120.10    6.64
  -1  -3 -23   89.03    5.80
   1   3  24   -0.22    0.67
  -1  -3 -24   -0.23    0.76
   1   3  25   10.94    1.14
  -1  -3 -25   11.50    1.22
   1   4 -23   26.52    2.15
   1   4 -23   23.37    1.74
   1   4 -23   26.93    2.08
   1   4 -22   30.95    2.45
   1   4 -22   30.46    2.82
   1   4 -22   31.01    2.27
   1   4 -21   86.78    5.69
   1   4 -21   88.95    6.18
   1   4 -21   79.96    6.10
   1   4 -21   88.97    5.47
   1   4 -20  177.83   11.31
   1   4 -20  198.75   10.97
   1   4 -20  163.30   10.77
   1   4 -20  185.23   11.45
   1   4 -19    7.80    2.04
   1   4 -19    7.81    1.75
   1   4 -19    8.43    1.36
   1   4 -19    6.07    1.83
   1   4 -19    8.07    2.12
   1   4 -18   19.49    2.23
   1   4 -18   20.48    2.16
   1   4 -18   28.24    3.37
   1   4 -18   24.89    3.22
   1   4 -18   20.05    2.64
   1   4 -18   27.46    2.59
   1   4 -18   20.98    2.86
   1   4 -17    5.23    1.34
   1   4 -17    6.19    1.32
   1   4 -17    4.92    2.58
   1   4 -17    5.06    1.89
   1   4 -17    4.66    1.85
   1   4 -17    5.08    1.42
   1   4 -17    5.08    1.68
   1   4 -17    5.16    1.68
   1   4 -16  460.79   23.67
   1   4 -16  437.94   24.52
   1   4 -16  454.33   23.66
   1   4 -16  378.25   23.55
   1   4 -16  397.86   28.56
   1   4 -16  436.75   24.73
   1   4 -16  424.11   24.36
   1   4 -16  427.37   24.02
   1   4 -16  467.54   24.86
   1   4 -15  148.29    8.36
   1   4 -15  142.90    9.12
   1   4 -15  143.72    8.27
   1   4 -15  115.96    8.22
   1   4 -15  134.75   12.66
   1   4 -15  131.99    8.88
   1   4 -15  136.21    9.10
   1   4 -15  119.38    8.24
   1   4 -15  134.42    8.68
   1   4 -14   72.34    5.37
   1   4 -14   76.13    4.93
   1   4 -14   70.32    5.57
   1   4 -14   69.75    4.94
   1   4 -14   77.19    5.02
   1   4 -14   80.76    8.81
   1   4 -14   68.99    5.42
   1   4 -14   63.44    5.29
   1   4 -14   61.57    4.94
   1   4 -13  286.52   15.81
   1   4 -13  282.22   16.24
   1   4 -13  274.13   15.40
   1   4 -13  277.09   15.63
   1   4 -13  289.49   16.28
   1   4 -13  289.24   15.55
   1   4 -13  274.72   19.95
   1   4 -13  280.90   16.05
   1   4 -13  251.65   15.56
   1   4 -13  259.93   15.96
   1   4 -12  132.18    7.91
   1   4 -12  135.71    8.16
   1   4 -12  126.81    8.05
   1   4 -12  135.05    8.00
   1   4 -12  136.99    8.65
   1   4 -12  136.28    8.28
   1   4 -12  122.80    8.45
   1   4 -12  126.19   11.53
   1   4 -11  188.86   14.85
   1   4 -11  191.39   11.48
   1   4 -11  199.95   11.82
   1   4 -11  205.59   11.43
   1   4 -11  196.88   11.22
   1   4 -10    1.19    1.68
   1   4  -9  563.95   33.40
   1   4  -8  506.39   30.11
   1   4  -7 1027.89   56.53
   1   4  -6  271.47   16.65
   1   4  -6  250.59   15.97
   1   4  -5    6.46    2.03
   1   4  -5    4.09    1.07
   1   4  -4 2765.00  138.26
   1   4  -4 2594.96  137.72
   1   4  -4 2580.74  136.91
   1   4  -3   22.62    3.21
   1   4  -3   21.23    2.81
   1   4  -3   25.93    2.65
   1   4  -2  497.33   27.50
   1   4  -2  503.21   28.57
   1   4  -1   49.95    4.89
   1   4  -1   51.81    4.19
   1   4  -1   48.69    3.64
   1   4  -1   45.94    3.54
   1   4   0  860.34   45.67
   1   4   1  262.92   15.12
   1   4   1  236.16   13.96
   1   4   1  223.42   13.81
   1   4   2    0.66    1.12
   1   4   2    0.21    0.79
   1   4   2    1.59    1.16
   1   4   3 1711.75   94.89
   1   4   3 1992.44   96.31
   1   4   4  557.91   31.50
   1   4   4  538.64   30.40
   1   4   4  582.40   31.19
   1   4   5  147.19    9.74
   1   4   5  126.46    8.60
   1   4   5  137.71    9.63
   1   4   6    2.62    1.28
   1   4   6    0.43    0.68
   1   4   6    0.37    1.31
   1   4   7  121.01    9.15
   1   4   7  134.00    8.59
   1   4   7  143.57   10.16
   1   4   8 2299.02  116.12
   1   4   8 2108.83  114.40
  -1  -4  -9   64.55    5.33
   1   4   9   69.67    6.92
   1   4  10  131.02   10.78
   1   4  11   20.45    4.21
  -1  -4 -11   24.02    4.06
   1   4  12 1829.81  102.51
  -1  -4 -12 1929.52  101.72
   1   4  13  199.81   16.01
  -1  -4 -13  209.87   11.80
  -1  -4 -13  194.45   15.09
   1   4  14   26.32    4.88
  -1  -4 -14   19.89    4.07
  -1  -4 -14   26.86    2.52
  -1  -4 -15  190.55   15.12
   1   4  15  206.41   11.86
  -1  -4 -15  192.30   12.32
   1   4  15  180.06   15.85
   1   4  15  189.60   11.78
   1   4  16   16.39    2.28
  -1  -4 -16   12.81    2.46
   1   4  17  219.93   13.08
  -1  -4 -17  196.10   13.53
  -1  -4 -17  234.60   14.00
  -1  -4 -18    8.84    2.19
  -1  -4 -18    2.62    1.92
   1   4  18    4.24    1.60
  -1  -4 -19  109.24    7.81
  -1  -4 -19   85.18    7.20
   1   4  19  102.40    6.86
  -1  -4 -19   95.71    6.70
  -1  -4 -20  134.17    9.39
   1   4  20  140.09    8.87
  -1  -4 -20  152.44    9.44
  -1  -4 -20  125.28    8.72
  -1  -4 -21   35.14    3.35
  -1  -4 -21   27.77    2.79
  -1  -4 -22    1.66    1.11
  -1  -4 -22   -0.12    0.79
  -1  -4 -23    5.21    1.27
   1   4  24  117.70    7.21
  -1  -4 -24  124.51    7.14
   1   4  25   31.03    2.26
   1   5 -23    1.51    0.66
   1   5 -23    0.83    0.43
   1   5 -22  135.43    8.59
   1   5 -22  149.36    8.81
   1   5 -22  150.61    8.48
   1   5 -22  152.99    8.29
   1   5 -21    2.56    1.01
   1   5 -21    2.58    1.44
   1   5 -21    3.76    1.19
   1   5 -20   10.95    1.91
   1   5 -20    9.33    1.88
   1   5 -20   11.67    1.71
   1   5 -20   10.33    1.40
   1   5 -20   13.76    2.34
   1   5 -20   12.25    1.91
   1   5 -19  211.55   12.42
   1   5 -19  230.22   12.97
   1   5 -19  220.76   12.86
   1   5 -19  180.45   12.30
   1   5 -19  200.73   11.69
   1   5 -18   72.07    5.54
   1   5 -18   74.43    5.90
   1   5 -18   65.48    5.45
   1   5 -18   72.08    5.02
   1   5 -18   79.43    5.78
   1   5 -18   74.91    5.28
   1   5 -18   77.63    6.00
   1   5 -17   87.53    6.46
   1   5 -17   95.61    6.93
   1   5 -17   72.55    9.17
   1   5 -17   82.01    5.80
   1   5 -17   89.63    6.28
   1   5 -17   93.34    5.97
   1   5 -17   91.05    6.61
   1   5 -16    7.78    1.89
   1   5 -16   10.50    3.63
   1   5 -16   11.26    2.22
   1   5 -16    8.68    1.61
   1   5 -16    8.53    1.56
   1   5 -16    9.95    1.73
   1   5 -16    9.40    2.10
   1   5 -16    8.27    1.81
   1   5 -15  313.56   18.21
   1   5 -15  293.00   22.40
   1   5 -15  325.86   18.41
   1   5 -15  343.35   17.57
   1   5 -15  272.72   17.41
   1   5 -15  318.46   18.35
   1   5 -15  333.47   17.60
   1   5 -15  300.87   17.66
   1   5 -15  305.87   17.99
   1   5 -14   70.80    5.34
   1   5 -14   75.31    5.88
   1   5 -14   74.45    5.22
   1   5 -14   77.32    5.24
   1   5 -14   72.03    5.62
   1   5 -14   80.80    9.14
   1   5 -14   78.23    5.55
   1   5 -14   66.22    5.17
   1   5 -14   80.12    5.85
   1   5 -14   74.85    5.69
   1   5 -14   74.40    5.73
   1   5 -14   76.08    5.17
   1   5 -13   27.15    2.51
   1   5 -13   29.92    2.74
   1   5 -13   24.51    2.41
   1   5 -13   29.04    2.72
   1   5 -13   23.01    2.89
   1   5 -13   22.25    2.74
   1   5 -13   23.11    2.85
   1   5 -13   25.56    2.73
   1   5 -13   21.90    2.40
   1   5 -13   25.31    2.62
   1   5 -13   21.84    4.94
   1   5 -12   12.84    2.08
   1   5 -12   10.95    1.84
   1   5 -12   16.10    2.23
   1   5 -12   12.43    1.86
   1   5 -12   12.29    1.74
   1   5 -12   14.30    1.81
   1   5 -12   11.34    1.64
   1   5 -12   18.16    4.10
   1   5 -12   15.43    2.16
   1   5 -12   14.47    2.01
   1   5 -11   73.43    5.22
   1   5 -11   78.33    8.18
   1   5 -11   68.04    4.74
   1   5 -11   70.94    4.93
   1   5 -11   62.08    4.56
   1   5 -11   64.47    4.51
   1   5 -10  906.15   51.92
   1   5  -9   87.37    8.35
   1   5  -8   32.17    4.73
  -1  -5   8   28.75    3.29
   1   5  -7  332.93   21.09
   1   5  -6 1479.02   76.68
   1   5  -6 1391.60   74.96
   1   5  -6 1404.57   76.42
   1   5  -5   61.25    5.97
   1   5  -5   66.75    5.36
   1   5  -5   70.96    6.48
   1   5  -4  171.30   11.80
   1   5  -4  190.20   12.59
   1   5  -4  172.08   11.24
   1   5  -3 1609.59   84.59
   1   5  -3 1549.99   83.12
   1   5  -2    3.38    1.74
   1   5  -2    1.47    0.78
   1   5  -2    2.45    1.07
   1   5  -1 1106.30   59.66
   1   5  -1 1090.08   57.37
   1   5  -1 1060.80   57.47
   1   5  -1 1123.48   58.41
   1   5   0 1388.51   73.13
   1   5   1  279.27   17.68
   1   5   1  280.36   16.35
   1   5   1  273.56   16.52
   1   5   2 2476.77  126.22
   1   5   2 2331.23  124.71
   1   5   2 2378.67  124.78
   1   5   3  230.65   15.22
   1   5   3  224.20   14.25
   1   5   3  228.94   14.01
   1   5   4   65.78    6.06
   1   5   4   55.16    4.98
   1   5   5  275.66   17.84
   1   5   5  287.73   17.66
   1   5   5  279.91   16.79
   1   5   6 1272.96   67.05
   1   5   6 1292.52   67.11
   1   5   6 1171.30   65.55
   1   5   7   66.03    6.04
   1   5   7   54.08    6.02
   1   5   7   59.58    5.11
   1   5   8   21.84    3.78
   1   5   8   14.56    2.79
   1   5   9  449.76   27.94
   1   5  10   68.73    7.79
  -1  -5 -10   67.06    5.90
  -1  -5 -11  371.90   23.59
  -1  -5 -11  398.85   27.22
   1   5  11  383.94   25.38
  -1  -5 -12   10.92    2.88
  -1  -5 -12   12.46    4.74
   1   5  12   12.09    3.62
  -1  -5 -13  567.41   33.60
   1   5  13  558.35   30.24
  -1  -5 -13  538.36   37.46
   1   5  13  545.63   35.24
  -1  -5 -14   83.45    8.57
   1   5  14   83.36    6.29
   1   5  14   88.81    9.96
   1   5  14   96.02    6.36
  -1  -5 -14   89.72   12.01
   1   5  15  368.34   21.22
   1   5  15  388.81   26.75
  -1  -5 -15  344.55   29.31
   1   5  15  380.04   21.16
   1   5  16  104.31    7.37
   1   5  16   99.27   11.24
  -1  -5 -16  125.15   15.12
   1   5  16  105.23    7.31
   1   5  17    9.01    1.85
  -1  -5 -17    8.49    2.30
   1   5  17    6.59    1.77
   1   5  18  516.35   28.27
  -1  -5 -18  550.07   29.23
  -1  -5 -18  473.27   28.74
   1   5  18  507.41   28.31
   1   5  19    2.69    1.26
  -1  -5 -19    0.90    1.44
  -1  -5 -19    1.59    1.73
  -1  -5 -19    1.17    1.03
  -1  -5 -20    0.35    0.96
  -1  -5 -20    0.53    1.26
  -1  -5 -20   -1.21    1.66
  -1  -5 -20    1.37    1.33
   1   5  20    1.22    1.12
  -1  -5 -21  111.72    7.10
  -1  -5 -21   98.11    6.48
   1   5  21  103.24    6.75
  -1  -5 -22   18.76    2.21
  -1  -5 -23  145.64    8.61
   1   5  24    3.77    1.11
  -1  -5 -24    4.46    0.89
   1   5  25   29.85    2.16
   1   6 -23    0.12    0.44
   1   6 -22    0.48    0.80
   1   6 -22    0.09    0.69
   1   6 -22    0.65    0.59
   1   6 -21  207.54   12.79
   1   6 -21  239.61   12.64
   1   6 -21  228.14   12.83
   1   6 -21  230.05   13.09
   1   6 -20   15.23    2.15
   1   6 -20   20.45    2.49
   1   6 -20   19.30    2.30
   1   6 -20   17.48    1.77
   1   6 -20   14.76    1.95
   1   6 -20   14.60    2.08
   1   6 -19   23.84    2.69
   1   6 -19   17.61    2.53
   1   6 -19   23.27    2.73
   1   6 -19   22.39    2.18
   1   6 -18   28.64    3.20
   1   6 -18   33.98    3.55
   1   6 -18   28.67    3.18
   1   6 -18   27.91    2.83
   1   6 -18   28.35    2.66
   1   6 -18   25.73    2.95
   1   6 -17  153.22    9.30
   1   6 -17  158.03    8.87
   1   6 -17  142.78    9.46
   1   6 -17  123.98    8.89
   1   6 -17  144.92    9.41
   1   6 -17  138.52    8.67
   1   6 -17  153.68    8.88
   1   6 -17  134.58    9.32
   1   6 -16  292.82   17.23
   1   6 -16  311.40   16.70
   1   6 -16  274.34   16.93
   1   6 -16  293.20   17.39
   1   6 -16  299.74   17.39
   1   6 -16  288.71   16.66
   1   6 -16  290.58   21.93
   1   6 -16  308.88   16.78
   1   6 -16  303.44   17.50
   1   6 -15    4.11    1.60
   1   6 -15    3.39    1.59
   1   6 -15    5.66    1.74
   1   6 -15    5.04    1.26
   1   6 -15    6.65    1.63
   1   6 -15    2.73    1.21
   1   6 -15    4.88    1.32
   1   6 -15    6.29    1.53
   1   6 -15    5.76    1.41
   1   6 -15    0.91    2.28
   1   6 -14    0.87    1.40
   1   6 -14    0.97    1.41
   1   6 -14    1.28    1.45
   1   6 -14    3.82    1.44
   1   6 -14    2.08    1.06
   1   6 -14    3.72    1.29
   1   6 -14    0.18    0.87
   1   6 -14    4.04    1.47
   1   6 -14    3.84    1.40
   1   6 -14    2.84    1.28
   1   6 -14    3.64    1.45
   1   6 -13  125.58    8.17
   1   6 -13  136.45    8.55
   1   6 -13  123.77   12.04
   1   6 -13  133.83    8.63
   1   6 -13  130.92    8.53
   1   6 -13  132.36    8.32
   1   6 -13  136.68    8.17
   1   6 -13  121.71    7.83
   1   6 -13  118.71    8.23
   1   6 -13  124.06    7.96
   1   6 -13  126.08    8.38
   1   6 -13  113.94    8.28
   1   6 -12  146.62    8.73
   1   6 -12  124.76    8.41
   1   6 -12  142.47    8.43
   1   6 -12  126.51    7.92
   1   6 -12  133.42    7.91
   1   6 -12  116.49    8.12
   1   6 -12  121.59    7.96
   1   6 -12  130.96    8.14
   1   6 -12  115.59    8.09
   1   6 -12  132.87    8.38
   1   6 -12  143.30   12.56
   1   6 -11  130.26    8.36
   1   6 -11  122.19    8.18
   1   6 -11  123.76    8.07
   1   6 -11  130.03    7.95
   1   6 -11  134.68    8.22
   1   6 -11  139.36   11.97
   1   6 -11  121.93    7.71
   1   6 -10    8.69    1.58
   1   6 -10    9.06    1.73
   1   6 -10    8.92    1.46
   1   6 -10    8.29    2.95
   1   6  -9  787.30   45.85
   1   6  -8    1.15    1.81
   1   6  -7   21.51    2.89
   1   6  -7   23.06    4.06
   1   6  -6  103.44    7.72
   1   6  -6  104.54    8.89
   1   6  -6  102.60    9.05
   1   6  -5  961.37   51.38
   1   6  -5  918.13   52.96
   1   6  -4 1135.74   59.99
   1   6  -4 1071.88   61.49
   1   6  -3   13.09    2.43
   1   6  -3   10.97    2.82
   1   6  -2   93.57    7.93
   1   6  -2   82.03    6.58
   1   6  -2   74.90    6.35
   1   6  -2   73.18    5.33
   1   6  -1  222.31   15.39
   1   6  -1  241.50   14.35
   1   6  -1  211.83   13.67
   1   6  -1  213.18   13.11
   1   6   0 1620.46   85.43
   1   6   1  284.75   17.44
   1   6   1  292.90   17.88
   1   6   1  308.27   19.33
   1   6   2   87.22    6.94
   1   6   2   86.61    6.96
   1   6   2   88.95    8.07
   1   6   3  603.14   34.54
   1   6   3  606.71   34.32
   1   6   3  631.66   35.95
   1   6   4   81.17    7.00
   1   6   4   82.99    6.66
   1   6   4   74.39    7.41
   1   6   5  841.76   47.46
   1   6   5  911.28   49.21
   1   6   6   24.22    4.16
   1   6   6   28.60    3.63
   1   6   6   30.47    4.46
   1   6   7 2236.01  115.14
   1   6   7 2084.73  113.23
   1   6   7 2166.50  114.87
   1   6   8  866.67   47.91
   1   6   8  810.52   45.56
   1   6   9  108.01    9.89
   1   6  10  101.97   10.05
   1   6  11  279.51   19.96
  -1  -6 -11  265.67   20.71
   1   6  12 1050.24   59.16
   1   6  12  998.48   53.32
  -1  -6 -12 1072.32   60.82
  -1  -6 -12  974.22   56.14
  -1  -6 -13   44.37    4.18
  -1  -6 -13   57.41    6.35
   1   6  13   47.73    7.25
   1   6  13   50.30    4.16
  -1  -6 -13   51.47    8.39
   1   6  14    1.87    1.29
   1   6  14    0.96    2.22
  -1  -6 -14    2.53    3.58
   1   6  14    1.76    1.16
  -1  -6 -14    1.03    1.29
  -1  -6 -15  419.42   30.91
   1   6  15  379.80   21.99
   1   6  15  408.20   28.06
   1   6  15  388.11   22.16
  -1  -6 -15  391.23   22.46
   1   6  16  194.48   11.64
  -1  -6 -16  168.68   18.26
   1   6  16  178.17   16.46
   1   6  16  179.68   11.58
   1   6  17  177.88   11.42
  -1  -6 -17  202.30   19.72
   1   6  17  179.29   11.34
  -1  -6 -18    3.32    1.85
   1   6  18    1.97    1.35
   1   6  18    4.79    1.69
  -1  -6 -18    3.06    3.23
  -1  -6 -19  300.07   18.15
  -1  -6 -19  279.99   17.19
   1   6  19  327.44   17.87
   1   6  19  330.86   17.92
  -1  -6 -20   74.61    5.25
  -1  -6 -20   91.09    6.53
  -1  -6 -20   73.72    5.99
  -1  -6 -20   80.34    5.75
   1   6  20   75.46    5.70
  -1  -6 -21   79.36    5.86
   1   6  21   81.46    5.67
  -1  -6 -21   84.71    5.77
  -1  -6 -22    2.05    0.98
   1   6  23   32.43    2.88
  -1  -6 -23   28.96    2.43
   1   6  24  215.22   12.06
   1   6  24  217.68   12.16
  -1  -6 -25    0.44    0.40
   1   6  25   -0.06    0.47
   1   7 -22  110.79    6.03
   1   7 -22   97.56    5.84
   1   7 -21    6.51    1.23
   1   7 -21    1.62    0.93
   1   7 -20   58.84    4.62
   1   7 -20   57.68    4.58
   1   7 -20   77.89    4.97
   1   7 -20   77.92    4.77
   1   7 -19   -0.39    1.35
   1   7 -19   -0.38    1.00
   1   7 -19   -0.32    1.26
   1   7 -19    0.18    1.14
   1   7 -19    0.38    1.30
   1   7 -18  302.58   17.41
   1   7 -18  301.82   17.27
   1   7 -18  291.78   17.08
   1   7 -18  312.58   16.84
   1   7 -18  295.56   17.30
   1   7 -18  303.96   17.53
   1   7 -17   18.23    2.72
   1   7 -17   22.21    2.67
   1   7 -17   17.96    2.54
   1   7 -17   22.72    2.32
   1   7 -17   13.69    2.30
   1   7 -17   16.71    2.50
   1   7 -17   21.84    2.35
   1   7 -17   23.61    2.24
   1   7 -16   19.32    2.73
   1   7 -16   24.81    2.55
   1   7 -16   25.66    2.90
   1   7 -16   21.70    2.93
   1   7 -16   28.27    3.12
   1   7 -16   25.09    2.53
   1   7 -16   18.14    4.54
   1   7 -16   24.51    2.62
   1   7 -16   25.60    3.05
   1   7 -15  194.74   11.49
   1   7 -15  205.19   12.22
   1   7 -15  189.40   11.96
   1   7 -15  189.78   11.99
   1   7 -15  195.55   11.35
   1   7 -15  180.26   11.69
   1   7 -15  191.97   11.37
   1   7 -15  185.77   11.88
   1   7 -15  198.53   12.07
   1   7 -15  202.24   16.85
   1   7 -14   17.19    2.18
   1   7 -14   18.39    2.50
   1   7 -14   15.37    2.50
   1   7 -14   10.82    2.30
   1   7 -14   17.51    2.06
   1   7 -14   18.82    2.31
   1   7 -14   17.78    2.15
   1   7 -14   20.29    4.77
   1   7 -14   15.00    2.41
   1   7 -14   14.76    2.25
   1   7 -14   16.97    2.44
   1   7 -13  187.65   11.48
   1   7 -13  179.80   10.83
   1   7 -13  169.59   11.25
   1   7 -13  188.41   11.29
   1   7 -13  183.21   11.43
   1   7 -13  185.86   10.71
   1   7 -13  169.60   10.93
   1   7 -13  174.83   10.76
   1   7 -13  181.69   15.55
   1   7 -13  184.20   11.09
   1   7 -13  174.37   11.17
   1   7 -13  192.48   11.04
   1   7 -12  107.30    7.16
   1   7 -12  112.79    7.26
   1   7 -12   96.30   10.69
   1   7 -12  111.17    7.49
   1   7 -12  106.25    6.99
   1   7 -12  109.66    7.43
   1   7 -12  107.79    6.75
   1   7 -12  107.30    7.04
   1   7 -12   96.23    7.01
   1   7 -12  107.95    7.36
   1   7 -12  108.79    6.92
   1   7 -12   95.42    6.70
   1   7 -12  107.21    7.22
   1   7 -11  499.52   26.19
   1   7 -11  456.40   25.83
   1   7 -11  465.90   25.39
   1   7 -11  503.94   26.20
   1   7 -11  459.69   25.51
   1   7 -11  434.94   25.41
   1   7 -11  482.11   25.72
   1   7 -11  473.97   25.84
   1   7 -11  477.41   25.83
   1   7 -11  502.37   31.02
   1   7 -11  447.00   26.01
   1   7 -11  488.17   25.91
   1   7 -10  467.76   25.81
   1   7 -10  496.00   26.43
   1   7 -10  470.63   25.68
   1   7 -10  478.49   26.02
   1   7 -10  516.68   30.96
   1   7  -9    1.37    2.34
   1   7  -9    1.09    0.98
   1   7  -9    1.68    1.16
   1   7  -8  257.70   18.17
   1   7  -7   91.05    7.46
   1   7  -7   95.77    8.82
   1   7  -6  737.02   41.21
   1   7  -5  123.41   10.61
   1   7  -5  114.17    8.91
   1   7  -4  445.05   28.41
   1   7  -4  455.65   26.63
   1   7  -3  505.70   28.80
   1   7  -3  517.13   30.70
   1   7  -3  465.99   28.57
   1   7  -2  695.34   38.91
   1   7  -2  737.58   40.79
   1   7  -2  809.84   43.04
   1   7  -2  727.37   40.44
   1   7  -1  143.86   12.10
   1   7  -1  141.46    9.64
   1   7  -1  160.96   10.92
   1   7   0   89.52    6.89
   1   7   1 1124.19   61.22
   1   7   1 1073.80   58.67
   1   7   1 1075.48   59.25
   1   7   2  693.54   39.28
   1   7   2  648.52   37.22
   1   7   2  654.33   37.53
   1   7   3  365.41   23.52
   1   7   3  349.62   21.90
   1   7   3  366.85   21.98
   1   7   4  604.30   36.07
   1   7   4  603.57   34.78
   1   7   4  596.55   34.38
   1   7   5  283.38   18.82
   1   7   5  240.48   17.29
   1   7   5  270.08   17.06
   1   7   6 1087.26   60.81
   1   7   6 1074.40   59.01
   1   7   7    0.62    1.65
   1   7   7    1.26    1.43
   1   7   7    0.60    2.20
   1   7   8  190.54   13.13
   1   7   8  191.96   14.99
   1   7   9  101.47    8.40
   1   7   9  109.75   10.46
   1   7  10  272.96   20.02
   1   7  11  117.93   11.41
   1   7  11  108.71    7.24
   1   7  12   -3.67    2.74
   1   7  12    0.81    1.07
  -1  -7 -12    1.02    2.54
   1   7  13  210.89   12.70
  -1  -7 -13  237.19   19.49
   1   7  13  219.33   18.05
   1   7  13  211.09   12.83
  -1  -7 -13  200.83   12.83
   1   7  14    3.76    1.76
   1   7  14   11.47    3.95
  -1  -7 -14   13.54    4.94
   1   7  14    7.76    1.74
  -1  -7 -14    3.16    1.52
   1   7  15  148.19   14.86
   1   7  15  144.15    9.90
   1   7  15  155.07    9.93
  -1  -7 -15  175.39   17.00
  -1  -7 -15  154.17   10.26
   1   7  16  126.28   13.72
   1   7  16  132.27    8.79
   1   7  16  126.28    8.63
  -1  -7 -16  108.03   14.03
  -1  -7 -16  125.72    9.00
   1   7  17   38.15    7.11
   1   7  17   36.99    3.94
   1   7  17   42.75    4.18
  -1  -7 -17   53.39    9.29
  -1  -7 -17   45.72    4.56
   1   7  18  246.85   14.77
   1   7  18  246.23   14.73
  -1  -7 -18  215.30   21.52
   1   7  19    4.30    1.60
  -1  -7 -19    5.51    1.80
   1   7  19    4.59    1.69
  -1  -7 -20    0.73    1.42
  -1  -7 -20    1.87    1.11
   1   7  20    0.43    1.34
  -1  -7 -21   15.76    2.26
   1   7  21   18.99    2.30
  -1  -7 -21   19.30    2.14
   1   7  22  127.21    7.92
  -1  -7 -22  138.10    7.90
   1   7  23   74.21    4.90
  -1  -7 -23   67.17    4.23
   1   7  24    0.10    0.79
   1   7  24    0.71    0.80
   1   8 -21  131.84    7.65
   1   8 -21  128.94    7.50
   1   8 -20   32.29    2.62
   1   8 -20   24.65    2.45
   1   8 -20   27.82    2.62
   1   8 -19    5.49    1.49
   1   8 -19    4.44    1.24
   1   8 -19    5.22    1.43
   1   8 -19    7.99    1.30
   1   8 -19    6.31    1.55
   1   8 -19    7.12    1.56
   1   8 -18    4.17    1.54
   1   8 -18    2.75    1.52
   1   8 -18    4.05    1.37
   1   8 -18    7.88    1.61
   1   8 -18    4.89    1.62
   1   8 -18    3.59    1.21
   1   8 -18    2.15    1.38
   1   8 -17  210.17   13.16
   1   8 -17  209.94   12.99
   1   8 -17  218.65   12.62
   1   8 -17  210.17   12.81
   1   8 -17  223.70   12.52
   1   8 -17  230.77   13.22
   1   8 -17  218.11   13.10
   1   8 -16  120.14    8.16
   1   8 -16  103.59    7.77
   1   8 -16  118.58    7.34
   1   8 -16  117.26    7.99
   1   8 -16  116.84    7.46
   1   8 -16  120.30    7.96
   1   8 -16  115.18    7.66
   1   8 -16  113.12    7.22
   1   8 -15   45.87    7.30
   1   8 -15   49.92    4.59
   1   8 -15   47.55    4.48
   1   8 -15   56.98    4.06
   1   8 -15   39.64    4.21
   1   8 -15   45.48    3.85
   1   8 -15   47.87    4.04
   1   8 -15   54.33    4.12
   1   8 -15   51.52    4.49
   1   8 -15   53.22    4.48
   1   8 -14   82.60    6.09
   1   8 -14   78.41    5.53
   1   8 -14   74.73    5.88
   1   8 -14   57.59    8.36
   1   8 -14   72.74    5.31
   1   8 -14   78.24    6.09
   1   8 -14   69.31    5.37
   1   8 -14   83.47    5.88
   1   8 -14   77.48    5.58
   1   8 -13    0.92    1.29
   1   8 -13    2.48    1.33
   1   8 -13    3.57    1.38
   1   8 -13    2.86    1.44
   1   8 -13    1.73    1.23
   1   8 -13    2.78    2.48
   1   8 -13    4.42    1.22
   1   8 -13    1.38    1.09
   1   8 -13    2.05    1.03
   1   8 -13    0.51    1.83
   1   8 -13    0.50    1.18
   1   8 -13    0.63    0.67
   1   8 -12  130.83    8.91
   1   8 -12  124.69    8.72
   1   8 -12  133.86    8.99
   1   8 -12  142.17    8.82
   1   8 -12  137.63    8.76
   1   8 -12  145.17    9.16
   1   8 -12  134.86    8.45
   1   8 -12  146.70   13.40
   1   8 -12  125.74    8.36
   1   8 -12  137.84    8.49
   1   8 -12  133.89    8.08
   1   8 -12  139.45    8.83
   1   8 -12  142.41    8.69
   1   8 -11    1.63    1.27
   1   8 -11    0.23    1.55
   1   8 -11    1.36    0.96
   1   8 -11    1.26    1.11
   1   8 -11    0.84    0.68
   1   8 -11    1.13    1.04
   1   8 -11    1.02    1.07
   1   8 -11    1.81    1.01
   1   8 -11    1.01    0.91
   1   8 -11    2.16    1.15
   1   8 -11    0.93    1.42
   1   8 -11    0.85    1.79
   1   8 -11    1.26    0.69
   1   8 -11    1.33    0.76
   1   8 -11    1.68    1.13
   1   8 -11    1.43    0.98
   1   8 -10  135.92    8.21
   1   8 -10  127.09    7.79
   1   8 -10  123.50    8.30
   1   8 -10  129.31    7.96
   1   8 -10  137.66    8.55
   1   8 -10  115.39    7.91
   1   8 -10  125.08    7.95
   1   8 -10  127.47    7.70
   1   8 -10  123.79    7.71
   1   8 -10  131.50    8.28
   1   8 -10  132.97   12.06
   1   8 -10  133.75    8.20
   1   8 -10  133.16    8.12
   1   8 -10  129.44    8.48
   1   8 -10  140.56    8.60
   1   8  -9  271.53   15.33
   1   8  -9  279.97   15.61
   1   8  -9  270.30   15.40
   1   8  -9  257.17   19.29
   1   8  -9  257.24   15.55
   1   8  -8   96.13    6.48
   1   8  -8   96.00    6.58
   1   8  -7  155.30   11.79
   1   8  -7  171.67   10.19
   1   8  -6   12.99    2.71
   1   8  -5 1262.96   70.13
   1   8  -5 1284.38   69.51
   1   8  -4   59.60    7.62
   1   8  -4   68.45    6.78
   1   8  -4   67.16    6.60
   1   8  -3  192.61   14.83
   1   8  -3  169.39   12.63
   1   8  -3  178.08   12.71
   1   8  -2  143.78   12.46
   1   8  -2  158.60   11.09
   1   8  -2  140.24   10.45
   1   8  -2  127.39    8.87
   1   8  -1  649.68   37.58
   1   8  -1  653.16   37.34
   1   8  -1  713.74   39.38
   1   8   0 1028.52   55.92
   1   8   1  230.37   14.96
   1   8   1  215.37   15.48
   1   8   1  244.18   17.51
   1   8   2   54.06    5.69
   1   8   2   54.78    5.94
   1   8   2   60.63    7.30
   1   8   3  498.24   30.16
   1   8   3  493.03   30.29
   1   8   3  554.30   32.54
   1   8   4  436.04   25.82
   1   8   4  408.35   25.33
   1   8   4  399.25   27.11
   1   8   5   84.75    8.16
   1   8   5   79.95    7.63
   1   8   5   97.67    9.51
   1   8   6   36.57    5.20
   1   8   6   21.84    3.96
   1   8   6   39.01    5.77
   1   8   7 2125.11  113.50
   1   8   8    8.81    3.13
   1   8   8    7.99    2.44
   1   8   9  161.24   13.46
   1   8   9  134.99   10.91
   1   8  10    4.85    1.42
   1   8  10    6.92    3.28
   1   8  11  638.87   34.64
   1   8  11  639.13   40.49
   1   8  12  343.93   19.72
   1   8  12  341.70   25.21
  -1  -8 -12  392.94   26.25
   1   8  12  353.00   19.64
  -1  -8 -12  325.03   19.57
  -1  -8 -13   23.25    2.96
   1   8  13   22.29    3.00
   1   8  13   25.59    5.83
  -1  -8 -13   31.10    6.42
   1   8  13   26.58    3.02
  -1  -8 -14   19.95    2.84
   1   8  14   18.92    2.74
   1   8  14   17.37    2.76
  -1  -8 -14   24.07    5.99
   1   8  14   24.65    5.69
   1   8  15   61.24    5.52
  -1  -8 -15   70.59   10.29
   1   8  15   64.79    5.47
  -1  -8 -15   76.31    5.88
   1   8  15   68.45    9.79
   1   8  16  505.38   28.26
   1   8  16  438.63   34.05
  -1  -8 -16  522.77   36.45
   1   8  16  506.27   28.18
  -1  -8 -16  510.08   28.47
  -1  -8 -17    6.81    4.26
  -1  -8 -17    3.31    1.95
   1   8  17    0.28    1.41
   1   8  17   -1.08    1.59
   1   8  17    2.34    2.47
   1   8  18    6.24    1.89
   1   8  18   10.05    2.13
  -1  -8 -18    8.85    2.27
  -1  -8 -19  195.82   11.76
  -1  -8 -19  180.25   11.40
   1   8  19  180.89   11.26
   1   8  19  172.08   11.15
  -1  -8 -19  169.57   10.67
  -1  -8 -20   -1.13    1.45
  -1  -8 -20   -0.16    0.97
   1   8  20   -0.21    1.32
  -1  -8 -21   80.46    5.43
   1   8  21   74.46    5.29
  -1  -8 -21   70.85    4.88
   1   8  22    0.38    0.76
  -1  -8 -22    0.09    0.64
   1   8  22    1.39    1.26
   1   8  23   74.31    4.97
   1   8  24   60.95    3.90
   1   9 -21    0.25    0.59
   1   9 -21    0.23    0.62
   1   9 -21    0.68    0.63
   1   9 -20   71.69    4.42
   1   9 -20   68.29    4.40
   1   9 -20   63.77    4.27
   1   9 -19    7.01    1.47
   1   9 -19    8.52    1.60
   1   9 -19    7.51    1.29
   1   9 -19   10.86    1.59
   1   9 -18  162.58    9.75
   1   9 -18  158.71    9.44
   1   9 -18  155.66    9.71
   1   9 -18  161.84    9.91
   1   9 -18  164.41    9.81
   1   9 -17    0.44    1.38
   1   9 -17    0.98    1.01
   1   9 -17    2.49    1.18
   1   9 -17    1.33    1.44
   1   9 -17    1.25    1.27
   1   9 -17    1.12    0.92
   1   9 -17    0.20    1.27
   1   9 -16   28.69    3.26
   1   9 -16   27.63    3.09
   1   9 -16   26.79    2.86
   1   9 -16   31.81    2.69
   1   9 -16   28.90    2.86
   1   9 -16   28.31    3.33
   1   9 -16   30.89    2.78
   1   9 -16   36.21    3.33
   1   9 -15  255.37   14.21
   1   9 -15  244.18   14.24
   1   9 -15  243.29   13.87
   1   9 -15  230.38   13.59
   1   9 -15  222.99   13.75
   1   9 -15  242.38   14.43
   1   9 -15  241.68   14.43
   1   9 -15  234.62   14.31
   1   9 -14   90.03    7.09
   1   9 -14  105.93    7.24
   1   9 -14  106.23    7.41
   1   9 -14  110.34    6.98
   1   9 -14   84.51   10.50
   1   9 -14   99.71    6.72
   1   9 -14  107.03    6.70
   1   9 -14  102.78    6.79
   1   9 -14   95.34    7.11
   1   9 -14   94.95    6.14
   1   9 -14   97.12    6.93
   1   9 -14  105.76    7.06
   1   9 -13    6.14    1.65
   1   9 -13    2.33    1.55
   1   9 -13    4.00    1.63
   1   9 -13    2.09    1.32
   1   9 -13    3.90    1.34
   1   9 -13    3.03    1.48
   1   9 -13    2.50    1.16
   1   9 -13    4.60    1.42
   1   9 -13    3.26    1.65
   1   9 -13    1.90    2.69
   1   9 -13    5.18    1.08
   1   9 -13    6.71    1.72
   1   9 -13    2.01    1.51
   1   9 -12   69.17    5.17
   1   9 -12   63.49    4.42
   1   9 -12   63.63    4.74
   1   9 -12   63.52    5.24
   1   9 -12   57.85    4.97
   1   9 -12   58.38    5.12
   1   9 -12   59.67    4.45
   1   9 -12   62.35    5.27
   1   9 -12   68.41    5.07
   1   9 -12   61.54    4.88
   1   9 -12   73.84    5.13
   1   9 -12   63.67    4.36
   1   9 -12   69.48    8.84
   1   9 -12   57.63    4.63
   1   9 -12   64.78    4.79
   1   9 -12   66.42    4.79
   1   9 -12   70.06    4.78
   1   9 -11  488.67   26.65
   1   9 -11  486.01   27.28
   1   9 -11  509.82   27.00
   1   9 -11  522.96   27.60
   1   9 -11  463.43   27.29
   1   9 -11  484.90   26.75
   1   9 -11  522.53   27.73
   1   9 -11  510.85   27.62
   1   9 -11  497.52   27.10
   1   9 -11  507.08   27.19
   1   9 -11  527.76   27.34
   1   9 -11  494.41   26.63
   1   9 -11  440.20   31.90
   1   9 -11  494.33   26.97
   1   9 -11  493.21   27.03
   1   9 -11  462.56   26.82
   1   9 -11  498.86   26.89
   1   9 -10   15.12    1.71
   1   9 -10   11.05    1.78
   1   9 -10    9.69    1.94
   1   9 -10   11.38    1.78
   1   9 -10   14.37    1.74
   1   9 -10   10.07    1.84
   1   9 -10   14.16    1.90
   1   9 -10   12.52    2.16
   1   9 -10   17.92    2.34
   1   9 -10   14.63    1.96
   1   9 -10    9.14    1.74
   1   9 -10   10.45    1.65
   1   9 -10   12.25    2.07
   1   9 -10   13.93    2.10
   1   9 -10   11.96    1.57
   1   9  -9    0.62    1.20
   1   9  -9    5.24    1.21
   1   9  -9    2.74    1.29
   1   9  -9    2.09    1.17
   1   9  -9    3.41    1.47
   1   9  -9    2.04    1.14
   1   9  -9    3.25    1.06
   1   9  -9    2.36    1.21
   1   9  -9    4.75    1.47
   1   9  -9    4.91    1.10
   1   9  -9    5.19    1.17
   1   9  -9    3.66    1.41
   1   9  -9    5.04    1.48
   1   9  -9    2.97    0.99
   1   9  -9    5.34    1.14
   1   9  -8    6.82    1.66
   1   9  -8    8.18    1.66
   1   9  -8    8.91    1.79
   1   9  -7  687.66   40.27
   1   9  -7  644.82   38.67
   1   9  -7  666.04   36.19
   1   9  -7  663.49   36.00
   1   9  -7  681.06   35.96
   1   9  -6  430.17   23.87
   1   9  -6  433.89   23.90
   1   9  -6  430.97   23.82
   1   9  -6  425.36   26.72
   1   9  -6  423.11   27.55
   1   9  -6  454.60   23.81
   1   9  -5    1.10    1.38
   1   9  -5    0.59    1.59
   1   9  -4  253.72   17.51
   1   9  -4  257.88   17.60
   1   9  -3  142.76   13.19
   1   9  -3  147.93   11.37
   1   9  -3  127.97   10.71
   1   9  -2  599.36   37.39
   1   9  -2  579.45   34.91
   1   9  -1    5.07    2.07
   1   9  -1    2.55    2.55
   1   9  -1    4.43    1.51
   1   9  -1    4.01    1.66
   1   9   0   50.86    5.33
   1   9   1 2242.35  117.59
   1   9   1 2333.64  120.34
   1   9   1 2088.40  116.32
   1   9   2   12.48    3.13
   1   9   2   12.65    3.86
   1   9   2    8.50    2.73
   1   9   3    4.58    2.24
   1   9   3    4.23    2.89
   1   9   3    4.37    2.20
   1   9   4   45.43    5.70
   1   9   4   50.25    7.25
   1   9   4   48.05    6.11
   1   9   5  348.18   23.07
   1   9   5  367.43   25.25
   1   9   5  371.45   23.87
   1   9   6  726.78   43.71
   1   9   6  750.76   43.03
   1   9   7    5.28    2.68
   1   9   7    4.09    2.15
   1   9   8  192.54   11.81
   1   9   8  212.58   14.89
   1   9   9   55.62    6.50
   1   9  10 1006.98   59.67
   1   9  11    4.55    1.50
   1   9  11    6.12    3.05
  -1  -9 -11    1.98    1.47
   1   9  11    4.13    1.43
  -1  -9 -12   79.76    6.03
   1   9  12   82.57   10.21
   1   9  12   83.75    6.20
   1   9  12   76.80    6.01
  -1  -9 -13   65.95    5.49
   1   9  13   61.83    9.31
   1   9  13   64.81    5.48
  -1  -9 -13   83.74   10.30
   1   9  13   68.68    5.57
   1   9  14    6.17    2.01
   1   9  14    5.96    3.74
  -1  -9 -14    3.28    1.69
  -1  -9 -14    8.25    4.02
   1   9  14    3.22    1.71
  -1  -9 -15   69.08    5.70
   1   9  15   63.41    9.55
  -1  -9 -15   60.74    9.55
   1   9  15   66.03    5.56
   1   9  15   66.59    5.69
  -1  -9 -16   10.78    2.33
   1   9  16   10.63    2.36
   1   9  16    2.45    2.87
  -1  -9 -16    6.38    3.84
   1   9  16    9.51    2.11
   1   9  17  247.93   14.98
   1   9  17  251.98   14.97
  -1  -9 -17  208.45   20.38
  -1  -9 -17  242.50   15.00
   1   9  18   86.26    6.66
   1   9  18   96.52    6.84
  -1  -9 -18   85.86    6.78
   1   9  19   24.93    3.10
  -1  -9 -19   22.68    2.97
   1   9  19   29.77    3.25
  -1  -9 -19   26.32    3.34
  -1  -9 -20   18.51    2.50
   1   9  20   24.34    2.75
  -1  -9 -20   21.10    2.87
   1   9  21    9.26    1.61
  -1  -9 -21    8.45    1.50
  -1  -9 -21    5.89    1.64
   1   9  22  182.95   10.43
   1   9  23    3.79    1.03
   1  10 -20   62.34    3.85
   1  10 -20   55.09    3.83
   1  10 -19    1.49    0.96
   1  10 -19    1.98    0.99
   1  10 -19    0.77    1.00
   1  10 -18    0.15    1.12
   1  10 -18    1.51    1.15
   1  10 -18   -1.99    1.43
   1  10 -18   -0.13    0.96
   1  10 -17  314.77   15.95
   1  10 -17  293.06   15.82
   1  10 -17  266.59   15.51
   1  10 -17  254.25   15.82
   1  10 -17  262.06   15.85
   1  10 -16   -0.38    1.26
   1  10 -16    0.30    0.86
   1  10 -16   -0.65    1.23
   1  10 -16   -0.37    1.39
   1  10 -16   -0.65    1.56
   1  10 -16    1.55    1.48
   1  10 -15    1.61    1.33
   1  10 -15    1.93    1.15
   1  10 -15    5.47    1.55
   1  10 -15    4.20    1.15
   1  10 -15    4.53    1.20
   1  10 -15    1.40    1.63
   1  10 -15    3.85    1.63
   1  10 -14   37.94    3.21
   1  10 -14   37.90    3.56
   1  10 -14   36.43    3.43
   1  10 -14   31.82    2.77
   1  10 -14   38.32    3.33
   1  10 -14   38.22    3.22
   1  10 -14   35.35    3.22
   1  10 -14   34.79    3.61
   1  10 -14   35.84    3.74
   1  10 -14   42.18    3.61
   1  10 -14   40.79    3.91
   1  10 -13  153.97    9.58
   1  10 -13  171.24   10.10
   1  10 -13  164.52   10.31
   1  10 -13  178.69   10.74
   1  10 -13  172.07   10.25
   1  10 -13  167.83   10.27
   1  10 -13  172.76   10.04
   1  10 -13  162.00    9.93
   1  10 -13  172.92   10.72
   1  10 -13  154.14   14.87
   1  10 -13  154.93    9.51
   1  10 -13  166.65    9.99
   1  10 -12  211.54   12.30
   1  10 -12  223.49   12.70
   1  10 -12  218.19   12.93
   1  10 -12  190.74   12.86
   1  10 -12  217.21   13.25
   1  10 -12  209.81   12.36
   1  10 -12  207.12   12.73
   1  10 -12  220.74   12.76
   1  10 -12  213.31   12.60
   1  10 -12  218.72   12.54
   1  10 -12  208.61   12.66
   1  10 -12  230.97   13.33
   1  10 -12  220.78   13.33
   1  10 -12  226.67   18.08
   1  10 -12  219.48   12.28
   1  10 -12  217.95   12.58
   1  10 -11   30.00    3.12
   1  10 -11   31.03    2.91
   1  10 -11   26.49    3.19
   1  10 -11   26.67    2.87
   1  10 -11   28.05    2.87
   1  10 -11   28.74    3.41
   1  10 -11   29.19    3.34
   1  10 -11   29.41    3.30
   1  10 -11   28.88    3.22
   1  10 -11   30.23    2.78
   1  10 -11   34.29    3.01
   1  10 -11   29.11    2.95
   1  10 -11   25.91    2.69
   1  10 -11   34.67    3.03
   1  10 -11   30.57    2.95
   1  10 -11   33.82    3.28
   1  10 -11   31.15    2.74
   1  10 -11   24.27    2.51
   1  10 -10  260.86   15.20
   1  10 -10  260.02   15.33
   1  10 -10  263.53   15.23
   1  10 -10  248.23   14.36
   1  10 -10  252.60   14.67
   1  10 -10  256.83   15.23
   1  10 -10  244.89   14.60
   1  10 -10  250.51   14.42
   1  10 -10  258.29   14.75
   1  10 -10  264.44   14.69
   1  10 -10  253.02   14.55
   1  10 -10  245.89   15.07
   1  10 -10  279.28   15.21
   1  10 -10  259.79   15.01
   1  10 -10  240.49   14.34
   1  10  -9    1.88    1.40
   1  10  -9    1.97    1.08
   1  10  -9    2.19    1.04
   1  10  -9    2.90    1.33
   1  10  -9    3.08    1.13
   1  10  -9    2.77    1.05
   1  10  -9    1.35    1.38
   1  10  -9    3.23    1.33
   1  10  -9    2.38    1.05
   1  10  -9    3.07    1.15
   1  10  -9    0.21    1.28
   1  10  -9    0.99    1.45
   1  10  -9    1.85    0.94
   1  10  -9    4.55    1.14
   1  10  -8  298.66   16.61
   1  10  -8  281.36   16.99
   1  10  -8  296.86   16.77
   1  10  -8  297.87   16.42
   1  10  -8  301.25   16.77
   1  10  -8  280.80   16.41
   1  10  -8  295.43   16.46
   1  10  -8  290.50   17.09
   1  10  -8  300.08   16.55
   1  10  -8  274.82   16.22
   1  10  -8  291.01   17.19
   1  10  -8  313.05   17.07
   1  10  -8  308.83   21.49
   1  10  -8  319.63   17.00
   1  10  -8  285.84   16.42
   1  10  -7    1.83    1.39
   1  10  -7    0.75    1.10
   1  10  -7    1.48    1.02
   1  10  -7    0.65    0.90
   1  10  -7   -0.75    2.34
   1  10  -7   -0.29    0.78
   1  10  -7    1.13    1.11
   1  10  -7    2.77    1.18
   1  10  -7    0.40    1.20
   1  10  -7    1.42    0.86
   1  10  -7    1.22    1.10
   1  10  -7    1.26    0.91
   1  10  -7    0.58    0.79
   1  10  -7   -0.60    1.27
   1  10  -7   -0.15    0.82
   1  10  -7    1.60    0.97
   1  10  -6  218.31   16.06
   1  10  -6  200.72   13.19
   1  10  -6  214.29   13.23
   1  10  -6  221.98   13.00
   1  10  -6  231.96   13.06
   1  10  -6  233.58   13.02
   1  10  -6  228.53   12.94
   1  10  -6  207.47   16.37
   1  10  -5  817.96   41.33
   1  10  -5  754.09   45.33
   1  10  -5  752.29   41.01
   1  10  -5  788.01   41.27
   1  10  -5  715.88   41.65
   1  10  -5  804.41   41.34
   1  10  -5  759.83   45.11
   1  10  -4   93.45    9.20
   1  10  -4   96.44    6.51
   1  10  -4  109.76    6.58
   1  10  -4   97.03    6.51
   1  10  -3   45.40    5.86
   1  10  -2  219.68   16.30
   1  10  -1  842.61   45.30
   1  10  -1  888.12   48.62
   1  10  -1  732.37   42.22
   1  10  -1  717.44   42.58
   1  10   0  407.25   24.86
   1  10   1  230.68   16.61
   1  10   1  240.45   19.07
   1  10   1  212.09   15.40
   1  10   2  404.21   25.59
   1  10   2  414.01   27.95
   1  10   2  365.26   24.49
   1  10   3   42.35    5.86
   1  10   3   44.00    7.04
   1  10   3   37.07    5.37
   1  10   4  934.44   53.42
   1  10   4  922.31   53.38
   1  10   5  119.94   10.82
   1  10   5  104.53   10.16
   1  10   6  164.59   10.56
   1  10   6  170.60   14.40
   1  10   6  187.91   14.03
   1  10   7  409.32   23.45
   1  10   7  449.17   28.61
   1  10   7  431.20   27.14
   1  10   8  133.72   12.78
   1  10   8  126.67    8.31
   1  10   8  134.28    8.64
   1  10   8  127.90    8.47
   1  10   8  139.21   11.61
   1  10   9  335.04   18.90
   1  10   9  309.85   21.95
   1  10   9  329.35   18.92
   1  10  10    5.06    1.59
  -1 -10 -10    3.19    1.36
   1  10  11  449.64   25.13
  -1 -10 -11  444.01   25.00
   1  10  11  444.78   31.63
   1  10  12    7.04    2.07
   1  10  12    5.82    3.67
  -1 -10 -12   10.08    2.01
   1  10  12    7.14    1.96
   1  10  13   11.31    2.43
  -1 -10 -13    8.89    1.92
  -1 -10 -13   13.13    4.53
   1  10  13   11.53    2.31
   1  10  14   21.23    3.08
  -1 -10 -14   18.64    2.84
  -1 -10 -14   20.75    5.42
   1  10  14   16.67    2.73
   1  10  14   21.24    5.86
   1  10  15   84.59    6.77
  -1 -10 -15   79.93   10.84
   1  10  15   89.59    6.80
  -1 -10 -15   86.15    6.65
   1  10  15   92.09   11.67
   1  10  16  175.37   11.17
  -1 -10 -16  152.27   16.07
   1  10  16  169.29   11.04
  -1 -10 -16  166.59   11.03
   1  10  16  159.68   16.56
   1  10  17    3.06    1.81
   1  10  17    4.42    1.82
  -1 -10 -17    4.42    1.84
   1  10  18   49.40    4.58
  -1 -10 -18   53.95    4.68
   1  10  18   47.12    4.53
   1  10  19   49.98    4.56
  -1 -10 -19   52.61    4.48
  -1 -10 -19   53.53    4.65
   1  10  19   57.80    4.66
   1  10  20  135.94    8.68
   1  10  20  132.15    8.65
  -1 -10 -20  131.08    8.51
  -1 -10 -20  142.95    8.81
   1  10  21   15.38    2.05
  -1 -10 -21   18.15    2.11
  -1 -10 -21   23.63    2.47
   1  10  21   22.11    2.40
   1  10  22    0.82    0.99
   1  10  22    0.27    0.93
   1  10  22    0.21    0.63
   1  10  23   68.04    4.14
   1  11 -19   78.55    4.94
   1  11 -18   56.19    3.98
   1  11 -18   52.01    4.11
   1  11 -18   59.96    4.15
   1  11 -17   25.99    2.52
   1  11 -17   26.10    2.77
   1  11 -17   29.33    2.73
   1  11 -16   57.44    4.53
   1  11 -16   51.88    4.45
   1  11 -16   60.44    4.28
   1  11 -16   57.71    4.32
   1  11 -16   55.84    4.20
   1  11 -15    0.44    0.91
   1  11 -15   -0.45    1.41
   1  11 -15   -2.99    1.64
   1  11 -15    0.52    0.79
   1  11 -15   -0.58    1.37
   1  11 -15   -0.15    0.90
   1  11 -15    1.02    1.08
   1  11 -15   -0.18    1.25
   1  11 -14  107.16    6.81
   1  11 -14  115.14    7.25
   1  11 -14  107.04    7.48
   1  11 -14  101.02    7.22
   1  11 -14  118.01    6.98
   1  11 -14  102.43    7.15
   1  11 -14  106.41    7.01
   1  11 -14  109.00    6.99
   1  11 -14   95.89    6.56
   1  11 -14  112.37    6.77
   1  11 -14   96.48    6.36
   1  11 -13   14.27    2.15
   1  11 -13   11.02    1.72
   1  11 -13   10.38    2.24
   1  11 -13    8.86    1.36
   1  11 -13   11.22    1.58
   1  11 -13   11.47    1.80
   1  11 -13   10.37    1.81
   1  11 -13    9.88    1.74
   1  11 -13    9.30    2.03
   1  11 -13   13.30    1.91
   1  11 -13   10.76    1.50
   1  11 -13   12.39    2.24
   1  11 -13   10.96    1.86
   1  11 -12  135.55    8.94
   1  11 -12  140.39    8.63
   1  11 -12  129.31    8.32
   1  11 -12  153.54    9.45
   1  11 -12  148.39    9.46
   1  11 -12  139.17    9.23
   1  11 -12  142.23    8.55
   1  11 -12  127.68    8.98
   1  11 -12  131.03    8.40
   1  11 -12  131.50    8.71
   1  11 -12  149.51    8.71
   1  11 -12  145.62    8.85
   1  11 -12  146.71    8.80
   1  11 -12  143.42    9.05
   1  11 -12  136.22    8.37
   1  11 -12  134.28    8.71
   1  11 -12  144.63    8.80
   1  11 -11  315.60   17.03
   1  11 -11  303.87   17.07
   1  11 -11  296.77   16.50
   1  11 -11  275.37   16.24
   1  11 -11  287.91   16.27
   1  11 -11  295.41   16.80
   1  11 -11  291.74   16.59
   1  11 -11  286.78   16.55
   1  11 -11  285.86   16.67
   1  11 -11  268.36   16.20
   1  11 -11  298.01   16.52
   1  11 -11  269.80   16.92
   1  11 -11  294.53   17.16
   1  11 -11  291.02   16.44
   1  11 -11  298.47   17.33
   1  11 -11  312.80   17.26
   1  11 -11  293.18   16.55
   1  11 -11  296.14   16.52
   1  11 -10   43.12    3.43
   1  11 -10   37.88    3.68
   1  11 -10   41.89    3.66
   1  11 -10   42.89    3.66
   1  11 -10   37.56    3.85
   1  11 -10   44.02    3.97
   1  11 -10   39.06    3.50
   1  11 -10   41.90    3.98
   1  11 -10   41.36    3.43
   1  11 -10   43.68    3.60
   1  11 -10   39.99    3.69
   1  11 -10   34.79    3.21
   1  11 -10   45.68    4.21
   1  11 -10   42.85    4.26
   1  11 -10   41.99    6.74
   1  11 -10   43.82    3.62
   1  11 -10   46.32    4.22
   1  11 -10   45.89    3.64
   1  11 -10   45.57    3.61
   1  11  -9    3.96    1.19
   1  11  -9    4.89    1.59
   1  11  -9    2.12    1.33
   1  11  -9    1.57    1.31
   1  11  -9    4.58    1.51
   1  11  -9    2.64    1.70
   1  11  -9    2.25    1.33
   1  11  -9    3.31    1.25
   1  11  -9    3.75    1.26
   1  11  -9    3.22    1.10
   1  11  -9    4.15    1.21
   1  11  -9    5.07    1.13
   1  11  -9    4.59    1.34
   1  11  -9    1.61    1.41
   1  11  -9    6.17    3.01
   1  11  -9    2.98    1.15
   1  11  -9    1.77    1.42
   1  11  -9    4.08    1.58
   1  11  -8    2.09    1.42
   1  11  -8    3.10    1.68
   1  11  -8    3.15    1.13
   1  11  -8    4.71    1.47
   1  11  -8    4.36    1.37
   1  11  -8    2.84    1.07
   1  11  -8    4.01    1.15
   1  11  -8    2.51    1.31
   1  11  -8    2.19    1.09
   1  11  -8    2.25    1.48
   1  11  -8    2.07    1.10
   1  11  -8    0.84    2.76
   1  11  -8    1.53    1.38
   1  11  -8    0.74    1.35
   1  11  -8    3.56    1.11
   1  11  -7  477.41   25.13
   1  11  -7  459.00   24.85
   1  11  -7  472.49   25.08
   1  11  -7  477.40   25.31
   1  11  -7  426.34   25.47
   1  11  -7  460.46   25.32
   1  11  -7  455.28   25.10
   1  11  -7  461.03   24.95
   1  11  -7  469.41   24.99
   1  11  -7  436.40   24.79
   1  11  -7  438.37   25.63
   1  11  -7  462.56   30.16
   1  11  -7  474.93   25.36
   1  11  -7  458.80   25.67
   1  11  -7  447.54   25.56
   1  11  -7  454.39   24.76
   1  11  -7  442.81   24.69
   1  11  -6   14.18    2.37
   1  11  -6   12.45    2.01
   1  11  -6    7.64    1.82
   1  11  -6   13.27    1.65
   1  11  -6   15.08    2.07
   1  11  -6   13.66    1.91
   1  11  -6   12.81    1.96
   1  11  -6   13.01    2.16
   1  11  -6   15.43    1.86
   1  11  -6   12.92    1.82
   1  11  -6   16.34    2.20
   1  11  -6   11.38    1.59
   1  11  -6   16.88    2.01
   1  11  -6   13.38    1.83
   1  11  -6   12.69    3.40
   1  11  -6   13.61    1.78
   1  11  -6   15.35    2.39
   1  11  -5   59.97    7.42
   1  11  -5   62.94    4.60
   1  11  -5   68.55    5.01
   1  11  -5   66.81    5.23
   1  11  -5   63.64    4.79
   1  11  -5   56.50    4.48
   1  11  -5   63.98    4.62
   1  11  -5   62.01    4.52
   1  11  -5   68.37    5.41
   1  11  -5   67.93    4.66
   1  11  -5   63.57    4.66
   1  11  -5   66.19    4.87
   1  11  -5   65.14    4.81
   1  11  -4  316.53   16.94
   1  11  -4  306.84   17.04
   1  11  -4  290.33   16.80
   1  11  -4  302.68   16.73
   1  11  -4  300.06   17.57
   1  11  -4  285.98   16.58
   1  11  -4  280.12   20.82
   1  11  -3   29.10    2.65
   1  11  -3   31.12    3.37
   1  11  -3   29.93    2.97
   1  11  -3   25.92    4.89
   1  11  -3   31.16    2.86
   1  11  -3   30.33    2.86
   1  11  -2  405.49   23.17
   1  11  -2  416.50   22.64
   1  11  -2  419.31   27.04
   1  11  -2  409.19   22.37
   1  11  -2  403.51   22.28
   1  11  -1    1.93    1.06
   1  11  -1    0.75    1.73
   1  11  -1    0.99    1.07
   1  11  -1    1.89    0.98
   1  11   0  145.64   12.01
   1  11   0  166.09   10.21
   1  11   1  851.95   50.71
   1  11   1  814.37   49.17
   1  11   1  887.19   46.38
   1  11   2  252.30   15.34
   1  11   2  264.65   15.28
   1  11   2  267.19   19.22
   1  11   2  253.43   18.26
   1  11   3   77.06    6.00
   1  11   3   90.27    9.18
   1  11   3   82.69    6.03
   1  11   3   79.45    5.99
   1  11   3   80.49    8.64
   1  11   4    2.22    1.34
   1  11   4    1.53    1.91
   1  11   4    3.74    2.45
   1  11   4    1.36    1.08
   1  11   4    0.78    1.10
   1  11   4    3.32    1.40
   1  11   5  802.19   43.76
   1  11   5  860.11   48.60
   1  11   5  820.15   44.01
   1  11   5  800.54   43.80
   1  11   5  814.28   44.07
   1  11   5  846.76   48.82
   1  11   6   93.92    6.71
   1  11   6   99.59    7.00
   1  11   6   97.33    6.75
   1  11   6   97.25    6.92
   1  11   6   84.54    9.87
   1  11   6   83.08    9.47
   1  11   7   72.11    9.04
   1  11   7   72.38    5.71
   1  11   7   72.82    5.48
   1  11   7   77.61    8.54
   1  11   7   69.80    5.50
   1  11   7   75.69    5.80
   1  11   8   42.50    6.83
   1  11   8   31.99    3.54
   1  11   8   29.75    3.24
   1  11   8   40.60    3.66
   1  11   8   35.94    3.52
   1  11   8   32.72    3.04
   1  11   8   34.32    5.67
   1  11   9   23.17    2.89
   1  11   9   27.72    4.88
   1  11   9   21.11    2.66
  -1 -11  -9   20.55    2.52
   1  11   9   23.54    2.93
   1  11   9   21.36    2.68
   1  11   9   23.18    5.39
  -1 -11 -10   78.79    5.93
   1  11  10   81.79    6.27
  -1 -11 -11    3.08    1.42
   1  11  11    2.16    1.41
  -1 -11 -12   26.60    3.21
   1  11  12   26.43    3.34
   1  11  12   28.25    6.70
   1  11  13   55.72    9.08
  -1 -11 -13   49.89    8.11
   1  11  13   61.29    5.27
  -1 -11 -13   53.35    4.80
   1  11  13   54.52    5.12
   1  11  14  100.24   12.67
  -1 -11 -14   87.57   11.42
   1  11  14   98.11    7.59
  -1 -11 -14  113.36    7.64
   1  11  14  103.85    7.75
   1  11  15    1.28    2.42
  -1 -11 -15    3.54    1.78
   1  11  15    0.29    1.65
   1  11  15    1.47    1.66
  -1 -11 -15    2.28    2.85
  -1 -11 -16    5.37    2.02
   1  11  16    6.00    2.03
   1  11  16    1.43    1.63
   1  11  17  491.47   26.32
  -1 -11 -17  476.86   26.17
   1  11  17  429.02   26.06
   1  11  18    2.25    1.63
   1  11  18    2.69    1.66
  -1 -11 -18    3.79    1.65
   1  11  18    4.34    1.67
   1  11  19   31.97    3.22
   1  11  19   28.42    3.18
   1  11  19   25.74    3.00
  -1 -11 -19   27.63    3.02
  -1 -11 -19   30.34    3.22
   1  11  20    9.70    1.66
   1  11  20    5.32    1.51
  -1 -11 -20    6.44    1.56
  -1 -11 -20    5.40    1.46
   1  11  20    5.50    1.59
  -1 -11 -21   62.38    4.24
   1  11  21   59.31    4.38
   1  11  21   66.66    4.44
   1  11  21   59.61    4.18
   1  11  22   83.15    5.19
   1  12 -18   27.93    2.37
   1  12 -17   92.70    5.52
   1  12 -17   79.74    5.56
   1  12 -17   86.02    5.69
   1  12 -16    6.90    1.34
   1  12 -16    7.32    1.25
   1  12 -16    6.52    1.23
   1  12 -16    6.49    1.54
   1  12 -16    6.81    1.54
   1  12 -15    1.31    0.99
   1  12 -15    0.40    0.83
   1  12 -15    1.05    1.02
   1  12 -15    1.58    1.38
   1  12 -15    2.66    0.99
   1  12 -14    0.94    0.99
   1  12 -14   -0.56    1.50
   1  12 -14    0.78    0.95
   1  12 -14    0.17    1.20
   1  12 -14    1.32    1.19
   1  12 -14    0.15    0.88
   1  12 -14    1.08    0.88
   1  12 -14   -0.32    1.11
   1  12 -13  312.33   17.54
   1  12 -13  321.75   17.06
   1  12 -13  320.08   17.79
   1  12 -13  297.47   17.77
   1  12 -13  306.60   17.23
   1  12 -13  326.94   17.28
   1  12 -13  290.84   17.34
   1  12 -13  282.20   16.72
   1  12 -13  282.28   17.42
   1  12 -13  314.59   17.11
   1  12 -13  303.88   17.13
   1  12 -13  312.95   17.15
   1  12 -12   88.92    5.81
   1  12 -12   76.31    5.86
   1  12 -12   80.99    5.50
   1  12 -12   88.22    6.40
   1  12 -12   80.35    6.41
   1  12 -12   95.21    6.38
   1  12 -12   85.41    6.30
   1  12 -12   83.34    5.59
   1  12 -12   84.63    5.88
   1  12 -12   84.66    6.05
   1  12 -12   89.58    5.95
   1  12 -12   84.32    5.59
   1  12 -12   64.91    5.88
   1  12 -12   84.81    5.77
   1  12 -12   90.03    6.33
   1  12 -12   88.39    5.83
   1  12 -12   93.60    5.91
   1  12 -12   98.99    5.99
   1  12 -11    2.94    1.22
   1  12 -11    1.68    0.94
   1  12 -11    0.24    1.45
   1  12 -11    1.13    1.44
   1  12 -11    0.80    1.58
   1  12 -11    1.42    0.90
   1  12 -11    0.82    1.31
   1  12 -11    0.94    1.39
   1  12 -11    0.18    1.31
   1  12 -11    2.53    1.19
   1  12 -11    0.16    1.00
   1  12 -11    0.62    1.04
   1  12 -11    1.24    0.96
   1  12 -11    0.49    1.19
   1  12 -11    3.45    1.58
   1  12 -11    1.71    1.16
   1  12 -11   -0.17    1.00
   1  12 -11    0.97    1.26
   1  12 -10  365.94   20.72
   1  12 -10  394.91   21.47
   1  12 -10  393.37   21.12
   1  12 -10  374.98   21.92
   1  12 -10  390.07   21.65
   1  12 -10  399.34   21.71
   1  12 -10  383.71   21.53
   1  12 -10  365.16   20.93
   1  12 -10  385.02   21.24
   1  12 -10  376.99   21.27
   1  12 -10  381.56   21.12
   1  12 -10  373.49   20.93
   1  12 -10  368.86   21.68
   1  12 -10  377.25   21.14
   1  12 -10  379.12   21.01
   1  12 -10  360.85   21.59
   1  12 -10  392.84   21.03
   1  12 -10  385.41   20.98
   1  12  -9   92.27    5.96
   1  12  -9   85.94    6.37
   1  12  -9   89.43    6.72
   1  12  -9   87.67    5.84
   1  12  -9   72.32    6.35
   1  12  -9   90.37    5.92
   1  12  -9   83.71    6.15
   1  12  -9   84.98    5.95
   1  12  -9   93.05    6.39
   1  12  -9   83.28    6.58
   1  12  -9   87.98    6.12
   1  12  -9   96.45    6.65
   1  12  -9   84.45    6.34
   1  12  -9   98.23    6.17
   1  12  -9   82.56    5.89
   1  12  -8  132.32    8.32
   1  12  -8  135.39    8.83
   1  12  -8  116.76    8.94
   1  12  -8  135.25    8.80
   1  12  -8  141.87    8.65
   1  12  -8  125.82    9.03
   1  12  -8  135.29    8.75
   1  12  -8  130.96    8.38
   1  12  -8  133.85    9.02
   1  12  -8  136.86    8.21
   1  12  -8  141.67    8.33
   1  12  -8  141.23    8.42
   1  12  -8  128.84    8.52
   1  12  -8  139.96    8.52
   1  12  -7   26.61    2.59
   1  12  -7   22.93    2.80
   1  12  -7   26.91    2.95
   1  12  -7   27.84    3.20
   1  12  -7   21.24    2.66
   1  12  -7   27.12    2.95
   1  12  -7   24.60    3.20
   1  12  -7   29.08    2.78
   1  12  -7   24.26    2.53
   1  12  -7   26.02    3.15
   1  12  -7   21.81    2.48
   1  12  -7   25.86    3.05
   1  12  -7   24.85    2.36
   1  12  -7   25.44    2.46
   1  12  -7   26.06    2.75
   1  12  -7   23.85    2.52
   1  12  -6  159.95    9.89
   1  12  -6  171.70    9.97
   1  12  -6  161.70   10.60
   1  12  -6  161.89   10.14
   1  12  -6  168.22    9.86
   1  12  -6  167.13   14.02
   1  12  -6  166.33    9.91
   1  12  -6  168.27   10.27
   1  12  -6  179.28   10.25
   1  12  -6  173.33   10.88
   1  12  -6  149.60    9.44
   1  12  -6  164.47    9.67
   1  12  -6  162.27   10.47
   1  12  -6  151.21    9.63
   1  12  -6  143.80    9.73
   1  12  -6  171.67   10.73
   1  12  -6  181.55   10.47
   1  12  -5  215.74   11.81
   1  12  -5  192.27   11.76
   1  12  -5  200.05   11.87
   1  12  -5  190.85   12.26
   1  12  -5  194.23   11.59
   1  12  -5  220.54   12.18
   1  12  -5  210.24   11.95
   1  12  -5  182.62   11.82
   1  12  -5  210.19   12.74
   1  12  -5  178.17   12.15
   1  12  -5  206.12   11.46
   1  12  -5  187.72   15.79
   1  12  -5  194.71   11.40
   1  12  -5  197.71   11.64
   1  12  -5  187.03   12.39
   1  12  -5  197.89   12.14
   1  12  -4  239.45   14.25
   1  12  -4  251.51   14.19
   1  12  -4  245.64   14.43
   1  12  -4  246.77   15.08
   1  12  -4  247.82   14.21
   1  12  -4  270.71   14.60
   1  12  -4  271.97   14.41
   1  12  -4  246.08   14.14
   1  12  -4  243.12   18.70
   1  12  -4  226.59   14.62
   1  12  -4  239.77   14.01
   1  12  -4  236.13   13.76
   1  12  -4  248.15   14.65
   1  12  -4  239.11   14.91
   1  12  -3    2.21    1.07
   1  12  -3    1.16    1.14
   1  12  -3    0.27    1.23
   1  12  -3    1.25    1.10
   1  12  -3   -0.21    1.08
   1  12  -3    1.02    1.18
   1  12  -3    3.13    1.16
   1  12  -3    0.57    1.20
   1  12  -3    0.53    1.01
   1  12  -3    0.83    0.90
   1  12  -3   -1.66    2.08
   1  12  -3    1.00    1.04
   1  12  -3    1.34    0.94
   1  12  -2    7.70    1.55
   1  12  -2    7.55    1.93
   1  12  -2    7.73    1.56
   1  12  -2   11.14    1.78
   1  12  -2   10.36    1.64
   1  12  -2   15.08    3.91
   1  12  -2   12.98    1.70
   1  12  -2   11.24    1.93
   1  12  -1  751.96   40.80
   1  12  -1  768.90   46.42
   1  12  -1  805.65   41.29
   1  12  -1  784.20   41.20
   1  12  -1  739.41   40.76
   1  12  -1  778.35   41.93
   1  12   0   40.87    3.64
   1  12   0   41.91    3.70
   1  12   0   42.89    3.37
   1  12   0   38.41    3.27
   1  12   1   24.29    3.17
   1  12   1   23.79    4.38
   1  12   1   25.49    2.40
   1  12   1   28.29    2.85
   1  12   1   26.09    2.45
   1  12   1   27.19    5.23
   1  12   1   17.63    3.07
   1  12   2   93.75    6.77
   1  12   2   87.25    6.07
   1  12   2   88.42    5.73
   1  12   2   72.43    8.51
   1  12   2   94.92    6.75
   1  12   2   70.62    6.63
   1  12   2   98.18   10.11
   1  12   3  171.19   10.91
   1  12   3  162.80   13.96
   1  12   3  172.19   10.31
   1  12   3  158.47   10.72
   1  12   3  152.69   10.99
   1  12   4  472.98   26.92
   1  12   4  484.88   31.42
   1  12   4  479.32   26.32
   1  12   4  488.46   26.86
   1  12   4  516.43   31.92
   1  12   4  455.13   27.10
   1  12   5   44.33    4.42
   1  12   5   44.68    4.26
   1  12   5   41.22    4.20
   1  12   5   44.18    3.79
   1  12   5   37.99    6.43
   1  12   5   38.55    3.71
   1  12   5   54.77    7.31
   1  12   6   92.37   10.52
   1  12   6   97.77    7.06
   1  12   6   93.65    6.43
   1  12   6   93.18    6.94
   1  12   6   92.39   10.06
   1  12   6   94.97    7.12
   1  12   6   87.85    6.49
   1  12   7   47.15    7.34
   1  12   7   38.81    3.86
   1  12   7   37.75    3.46
   1  12   7   40.02    3.95
   1  12   7   42.89    6.51
   1  12   7   36.26    3.96
   1  12   7   30.98    3.51
   1  12   8  220.11   13.66
   1  12   8  239.55   19.67
  -1 -12  -8  201.17   13.17
   1  12   8  236.28   13.97
   1  12   8  247.07   13.46
   1  12   8  230.48   13.82
   1  12   8  214.24   17.54
   1  12   8  229.72   14.08
   1  12   9   14.52    2.31
   1  12   9   11.57    2.04
   1  12   9    6.75    3.41
   1  12   9   13.83    2.44
   1  12   9   14.49    2.42
  -1 -12  -9    9.40    1.80
   1  12   9    9.52    1.68
   1  12   9    9.83    1.85
   1  12  10   73.86    6.15
   1  12  10  101.65   11.78
  -1 -12 -10   91.91    6.43
   1  12  10   92.45    6.78
   1  12  10   98.58    7.08
   1  12  11  140.44    9.34
   1  12  11  149.63    9.87
  -1 -12 -11  145.97    9.53
   1  12  12    1.73    1.61
  -1 -12 -12    1.25    1.23
   1  12  13    2.58    2.74
  -1 -12 -13    5.65    1.86
   1  12  13    3.32    1.95
   1  12  14   -0.24    1.46
  -1 -12 -14    1.82    1.51
  -1 -12 -14    1.08    2.89
   1  12  14    0.90    1.57
   1  12  14   -0.29    1.84
   1  12  14   -1.29    2.44
   1  12  15  190.85   12.26
   1  12  15  172.13   11.62
   1  12  15  210.85   12.43
  -1 -12 -15  195.00   11.98
   1  12  16  164.62   10.70
   1  12  16  152.02   10.19
   1  12  16  175.56   10.78
  -1 -12 -16  159.06   10.39
   1  12  17    2.82    1.41
   1  12  17    1.75    1.40
   1  12  17    3.13    1.83
   1  12  17    1.27    1.66
  -1 -12 -17    1.85    1.58
  -1 -12 -18   65.73    5.05
   1  12  18   61.21    4.90
   1  12  18   67.81    5.29
   1  12  18   62.69    4.67
   1  12  18   60.66    4.68
   1  12  18   71.80    5.36
  -1 -12 -19    0.17    1.16
   1  12  19    0.81    1.24
  -1 -12 -19    0.72    1.18
   1  12  19   -0.35    1.17
  -1 -12 -20  141.84    8.79
  -1 -12 -20  170.20    9.06
   1  12  20  146.49    9.07
   1  12  20  139.14    8.82
   1  12  21    5.90    1.12
  -1 -12 -21    5.77    0.98
   1  12  21    5.23    1.06
   1  13 -17    0.44    0.83
   1  13 -16   73.56    4.96
   1  13 -16   69.53    5.02
   1  13 -16   86.78    4.94
   1  13 -15   17.38    2.11
   1  13 -15   19.62    2.05
   1  13 -15   20.33    1.96
   1  13 -15   16.45    1.82
   1  13 -14   99.95    6.67
   1  13 -14  112.37    6.68
   1  13 -14   95.91    6.74
   1  13 -14  108.68    7.10
   1  13 -14  107.32    6.54
   1  13 -14  107.42    6.55
   1  13 -13    4.49    1.15
   1  13 -13    3.75    1.47
   1  13 -13    7.17    1.52
   1  13 -13    6.21    1.39
   1  13 -13    5.85    1.30
   1  13 -13    5.09    1.07
   1  13 -13    6.95    1.38
   1  13 -13    7.50    1.74
   1  13 -13    8.78    1.42
   1  13 -13    6.80    1.63
   1  13 -13    8.60    1.84
   1  13 -13    6.97    1.83
   1  13 -12  101.16    6.68
   1  13 -12   98.41    6.62
   1  13 -12   83.23    6.19
   1  13 -12   97.05    6.10
   1  13 -12   92.30    6.22
   1  13 -12   89.17    6.32
   1  13 -12   91.70    6.19
   1  13 -12   96.28    6.15
   1  13 -12   90.52    6.40
   1  13 -12   92.68    5.92
   1  13 -12   87.69    6.70
   1  13 -12   91.16    6.58
   1  13 -12   93.65    6.08
   1  13 -12   89.26    5.99
   1  13 -12   99.89    6.15
   1  13 -11  138.58    8.15
   1  13 -11  134.90    8.48
   1  13 -11  128.15    8.21
   1  13 -11  119.49    8.23
   1  13 -11  130.45    8.16
   1  13 -11  135.81    8.66
   1  13 -11  134.28    8.54
   1  13 -11  127.67    7.99
   1  13 -11  119.81    8.55
   1  13 -11  121.49    8.41
   1  13 -11  140.91    8.31
   1  13 -11  126.37    7.93
   1  13 -11  123.61    8.78
   1  13 -11  134.17    8.68
   1  13 -11  130.18    8.06
   1  13 -11  127.08    7.94
   1  13 -11  135.54    8.05
   1  13 -10  170.52   10.01
   1  13 -10  179.57   10.49
   1  13 -10  148.60   10.04
   1  13 -10  170.08   10.02
   1  13 -10  162.04   10.11
   1  13 -10  175.54   10.48
   1  13 -10  170.20   10.59
   1  13 -10  168.81    9.95
   1  13 -10  153.75   10.33
   1  13 -10  148.49   10.49
   1  13 -10  167.45   10.14
   1  13 -10  160.15    9.85
   1  13 -10  168.70   10.78
   1  13 -10  170.66   10.47
   1  13 -10  155.50    9.85
   1  13 -10  166.54    9.78
   1  13 -10  177.33    9.93
   1  13  -9    1.07    1.05
   1  13  -9   -0.17    1.20
   1  13  -9   -0.39    1.33
   1  13  -9    1.30    1.51
   1  13  -9    0.27    1.58
   1  13  -9    1.24    1.00
   1  13  -9    0.46    1.17
   1  13  -9    1.64    1.41
   1  13  -9    2.60    1.15
   1  13  -9    0.34    0.98
   1  13  -9    1.72    1.00
   1  13  -9    0.67    1.30
   1  13  -9   -0.25    1.52
   1  13  -9    1.52    1.10
   1  13  -9    0.24    1.16
   1  13  -9    1.86    0.96
   1  13  -8    3.46    1.21
   1  13  -8    6.92    1.84
   1  13  -8    7.33    1.26
   1  13  -8    4.97    1.39
   1  13  -8    1.14    1.53
   1  13  -8    3.81    1.38
   1  13  -8    3.34    1.37
   1  13  -8    4.35    1.50
   1  13  -8    5.33    1.22
   1  13  -8    2.36    1.33
   1  13  -8    0.82    1.70
   1  13  -8    4.71    1.74
   1  13  -8    5.02    1.68
   1  13  -8    7.64    1.50
   1  13  -7  300.21   16.34
   1  13  -7  260.22   16.20
   1  13  -7  312.62   16.80
   1  13  -7  278.24   15.89
   1  13  -7  285.54   16.93
   1  13  -7  289.46   16.63
   1  13  -7  282.41   17.27
   1  13  -7  305.79   16.98
   1  13  -7  289.25   16.65
   1  13  -7  288.17   17.13
   1  13  -7  303.69   16.47
   1  13  -7  263.79   16.27
   1  13  -7  290.56   16.17
   1  13  -7  295.47   16.44
   1  13  -6   65.13    4.50
   1  13  -6   64.25    4.80
   1  13  -6   56.04    4.86
   1  13  -6   61.08    4.96
   1  13  -6   56.33    5.21
   1  13  -6   62.92    4.76
   1  13  -6   55.59    4.41
   1  13  -6   54.48    4.19
   1  13  -6   55.16    4.90
   1  13  -6   61.25    4.73
   1  13  -6   51.75    4.50
   1  13  -6   62.25    4.59
   1  13  -6   50.55    4.34
   1  13  -6   59.30    5.29
   1  13  -6   56.54    4.44
   1  13  -5   13.42    2.38
   1  13  -5   13.85    2.14
   1  13  -5   10.98    2.19
   1  13  -5   13.07    2.27
   1  13  -5   10.81    2.35
   1  13  -5   13.70    2.47
   1  13  -5   13.92    2.07
   1  13  -5   13.58    2.01
   1  13  -5   11.72    1.92
   1  13  -5   12.05    1.95
   1  13  -5   12.18    1.89
   1  13  -5    9.56    1.55
   1  13  -5   10.46    2.10
   1  13  -5   11.38    3.75
   1  13  -4  157.59   10.24
   1  13  -4  144.24    9.65
   1  13  -4  144.65    9.11
   1  13  -4  147.07    9.48
   1  13  -4  155.32    9.34
   1  13  -4  140.93    9.96
   1  13  -4  146.42    9.65
   1  13  -4  159.82    9.43
   1  13  -4  128.89    8.83
   1  13  -4  145.32    8.68
   1  13  -4  157.56    9.58
   1  13  -4  149.50    9.13
   1  13  -4  143.80   13.60
   1  13  -4  143.95    9.71
   1  13  -3  258.44   15.46
   1  13  -3  286.17   15.86
   1  13  -3  278.94   15.23
   1  13  -3  273.41   16.35
   1  13  -3  281.62   15.71
   1  13  -3  239.69   14.92
   1  13  -3  238.76   19.90
   1  13  -3  275.12   15.27
   1  13  -3  261.21   15.87
   1  13  -3  272.73   16.41
   1  13  -3  260.13   15.14
   1  13  -2  116.11    8.59
   1  13  -2  122.67    7.96
   1  13  -2  117.03    7.52
   1  13  -2  127.45    8.76
   1  13  -2  111.16    8.20
   1  13  -2  116.57   12.02
   1  13  -2  114.28    7.57
   1  13  -2  121.41    7.62
   1  13  -2  132.40    8.17
   1  13  -1    0.91    1.32
   1  13  -1    1.03    0.92
   1  13  -1    0.93    2.49
   1  13  -1    0.86    1.12
   1  13  -1   -0.50    1.11
   1  13  -1    0.22    1.36
   1  13   0  506.70   27.79
   1  13   0  500.28   27.35
   1  13   0  498.79   27.34
   1  13   0  513.17   27.86
   1  13   1  146.37    9.37
   1  13   1  152.98   10.11
   1  13   1  153.32    8.96
   1  13   1  153.82    8.95
   1  13   2  581.74   31.69
   1  13   2  555.78   30.91
   1  13   2  475.81   31.69
   1  13   2  543.92   35.21
   1  13   2  585.25   30.97
   1  13   2  642.54   37.54
   1  13   2  563.19   30.33
   1  13   2  608.48   31.77
   1  13   3    2.05    1.95
   1  13   3    5.68    2.16
   1  13   3    4.22    2.77
   1  13   3    4.22    1.84
   1  13   3    2.85    2.55
   1  13   3    4.81    1.16
   1  13   3    5.66    1.46
   1  13   4   79.93    6.32
   1  13   4   76.73    6.17
   1  13   4   75.38    6.58
   1  13   4   60.31    8.43
   1  13   4   81.07    9.79
   1  13   4   75.01    5.04
   1  13   4   71.20    5.57
   1  13   5  547.20   29.94
   1  13   5  549.75   30.04
   1  13   5  521.44   30.20
   1  13   5  515.20   34.79
   1  13   5  508.08   29.05
   1  13   5  547.58   35.25
   1  13   5  539.69   29.24
   1  13   6    2.53    2.10
   1  13   6    2.38    1.65
   1  13   6    7.18    2.19
   1  13   6   -1.01    2.34
   1  13   6    2.01    1.47
   1  13   6    6.64    3.23
   1  13   6    3.03    1.27
   1  13   7    4.43    2.03
   1  13   7    6.74    1.88
   1  13   7    6.41    2.16
   1  13   7    4.27    2.87
   1  13   7    5.93    1.73
   1  13   7    2.81    2.36
   1  13   7    7.93    1.67
   1  13   8    1.36    1.73
   1  13   8    4.00    1.73
   1  13   8    2.53    1.72
   1  13   8   -1.12    2.60
   1  13   8    2.75    1.57
   1  13   8    5.50    3.00
   1  13   8    2.10    1.11
   1  13   9  134.11    8.88
  -1 -13  -9  122.18    8.35
   1  13   9  123.33    8.84
   1  13   9  127.61    8.82
   1  13   9  119.93   13.69
   1  13   9  141.81    9.29
   1  13   9  125.76    8.26
  -1 -13 -10  112.11    7.54
   1  13  10  116.54    7.98
   1  13  10  102.54    7.32
   1  13  10  120.03    8.34
   1  13  10   98.92   12.44
   1  13  10   96.28    7.05
   1  13  10  121.02    8.05
   1  13  11    3.66    1.81
  -1 -13 -11    1.18    1.32
   1  13  11    1.34    1.32
   1  13  11    3.42    1.97
   1  13  11    1.26    3.15
   1  13  11    2.82    1.80
   1  13  12   98.26    7.29
   1  13  12  122.05    8.11
   1  13  12  103.42    7.58
   1  13  12  110.07   13.18
  -1 -13 -12  111.26    7.62
   1  13  13    5.39    1.64
   1  13  13    4.88    2.09
  -1 -13 -13    5.58    1.74
   1  13  13    8.12    2.04
   1  13  14  155.58   10.07
   1  13  14  154.27   10.62
  -1 -13 -14  171.54   10.38
   1  13  14  156.62   10.10
   1  13  15    3.21    1.46
  -1 -13 -15    0.70    1.51
   1  13  15    3.37    1.53
   1  13  15    2.55    1.78
  -1 -13 -16  143.57    9.13
   1  13  16  138.95    8.87
   1  13  16  149.34    9.51
   1  13  16  130.29    8.84
   1  13  16  146.98    9.57
  -1 -13 -17   74.29    5.48
   1  13  17   77.94    5.31
   1  13  17   82.76    5.88
   1  13  17   64.94    5.21
   1  13  17   75.01    5.78
   1  13  18   33.08    3.35
   1  13  18   30.64    2.87
  -1 -13 -18   34.13    3.16
   1  13  18   36.85    3.11
  -1 -13 -19    8.49    1.57
  -1 -13 -19   14.06    1.78
   1  13  19   10.95    1.58
   1  13  19   15.08    2.00
   1  13  20    5.16    1.22
  -1 -13 -20    8.58    1.26
  -1 -13 -21   68.81    4.10
   1  14 -15    8.43    1.29
   1  14 -15    8.05    1.33
   1  14 -14   21.27    2.15
   1  14 -14   20.27    2.24
   1  14 -14   23.27    2.14
   1  14 -14   23.79    2.07
   1  14 -13  205.82   11.30
   1  14 -13  202.06   11.44
   1  14 -13  211.98   11.46
   1  14 -13  174.10   11.39
   1  14 -13  198.54   11.73
   1  14 -12    4.42    1.47
   1  14 -12    3.46    1.03
   1  14 -12    3.46    1.59
   1  14 -12    4.96    1.53
   1  14 -12    3.98    1.06
   1  14 -12    1.97    0.95
   1  14 -12    3.80    1.15
   1  14 -12    2.45    1.31
   1  14 -12    4.56    1.27
   1  14 -11    6.77    1.21
   1  14 -11    4.66    1.38
   1  14 -11    7.35    1.45
   1  14 -11    6.76    1.53
   1  14 -11    5.18    1.28
   1  14 -11    5.03    1.61
   1  14 -11    4.88    1.68
   1  14 -11    6.13    1.28
   1  14 -11    7.84    1.83
   1  14 -11    6.62    1.64
   1  14 -11    4.91    1.30
   1  14 -11    5.18    1.36
   1  14 -11    4.62    1.44
   1  14 -10   13.96    1.92
   1  14 -10   13.11    1.95
   1  14 -10   12.89    2.06
   1  14 -10   12.29    2.35
   1  14 -10   16.47    2.36
   1  14 -10   12.46    1.65
   1  14 -10   12.10    1.94
   1  14 -10   13.14    2.16
   1  14 -10   12.25    1.80
   1  14 -10   12.74    1.84
   1  14 -10   12.25    1.77
   1  14 -10   14.36    2.33
   1  14 -10   13.45    2.03
   1  14 -10   13.26    2.22
   1  14 -10   13.06    2.07
   1  14  -9  147.18    8.95
   1  14  -9  137.44    8.53
   1  14  -9  111.47    8.21
   1  14  -9  126.95    8.18
   1  14  -9  131.00    8.62
   1  14  -9  125.57    8.95
   1  14  -9  136.55    9.13
   1  14  -9  134.14    8.57
   1  14  -9  130.84    8.61
   1  14  -9  142.97    8.37
   1  14  -9  134.50    9.02
   1  14  -9  139.97    8.74
   1  14  -9  137.47    8.36
   1  14  -9  138.41    8.26
   1  14  -9  136.92    7.97
   1  14  -8   86.07    6.48
   1  14  -8  108.14    6.52
   1  14  -8  100.88    7.30
   1  14  -8  106.26    6.97
   1  14  -8   90.91    6.81
   1  14  -8   94.64    6.11
   1  14  -8  107.61    6.97
   1  14  -8   97.81    7.25
   1  14  -8  103.58    6.61
   1  14  -8   99.19    6.60
   1  14  -8   92.15    6.35
   1  14  -8  115.73    7.37
   1  14  -8  107.14    6.94
   1  14  -8   93.85    7.28
   1  14  -7    1.23    1.04
   1  14  -7    0.23    1.10
   1  14  -7    3.01    1.63
   1  14  -7    0.75    1.24
   1  14  -7    0.43    1.27
   1  14  -7    2.09    1.56
   1  14  -7    2.08    1.31
   1  14  -7    1.85    0.96
   1  14  -7   -0.37    0.95
   1  14  -7    0.71    1.18
   1  14  -7    1.06    1.00
   1  14  -7    1.01    1.21
   1  14  -6  185.61   11.75
   1  14  -6  181.07   11.25
   1  14  -6  173.25   10.83
   1  14  -6  154.80   10.34
   1  14  -6  173.84   10.24
   1  14  -6  173.84   10.66
   1  14  -6  168.79   10.79
   1  14  -6  173.78   10.97
   1  14  -6  189.90   10.64
   1  14  -6  184.52   10.74
   1  14  -6  172.17   11.16
   1  14  -5    0.73    1.18
   1  14  -5    1.29    1.55
   1  14  -5    2.10    1.36
   1  14  -5    1.28    1.38
   1  14  -5    1.52    1.29
   1  14  -5   -0.47    1.18
   1  14  -5    0.63    1.07
   1  14  -5   -0.55    1.07
   1  14  -5    0.68    1.17
   1  14  -5   -0.46    1.24
   1  14  -4   85.97    6.29
   1  14  -4   86.85    6.72
   1  14  -4   89.68    7.20
   1  14  -4  100.64    6.67
   1  14  -4   77.40    6.38
   1  14  -4   93.64    6.17
   1  14  -4   86.71    6.62
   1  14  -4   93.22    6.20
   1  14  -4   80.08   10.01
   1  14  -4   86.44    6.53
   1  14  -4   93.96    7.25
   1  14  -3   28.82    2.80
   1  14  -3   26.68    2.96
   1  14  -3   27.11    3.32
   1  14  -3   21.42    3.41
   1  14  -3   28.61    3.18
   1  14  -3   20.24    2.84
   1  14  -3   25.09    2.68
   1  14  -3   31.02    3.34
   1  14  -3   23.90    3.01
   1  14  -3   25.95    3.47
   1  14  -3   31.25    5.91
   1  14  -3   29.46    2.87
   1  14  -2  165.64   10.20
   1  14  -2  157.98   15.23
   1  14  -2  157.22   10.65
   1  14  -2  157.90   11.20
   1  14  -2  175.19   10.66
   1  14  -2  153.89   10.66
   1  14  -2  175.62   10.61
   1  14  -2  169.25   11.47
   1  14  -2  180.11   10.23
   1  14  -1  279.25   16.87
   1  14  -1  270.37   16.65
   1  14  -1  291.86   16.10
   1  14  -1  273.57   15.52
   1  14  -1  264.34   15.89
   1  14  -1  257.58   21.13
   1  14  -1  270.65   15.49
   1  14  -1  250.31   15.98
   1  14   0   75.78    5.74
   1  14   0   69.35    5.15
   1  14   0   73.88    5.27
   1  14   1   -0.39    2.50
   1  14   1    1.55    1.10
   1  14   1    0.70    1.35
   1  14   2   17.23    2.60
   1  14   2   17.13    2.87
   1  14   2   15.90    2.46
   1  14   2   20.35    3.51
   1  14   2   13.80    3.09
   1  14   2   17.61    2.12
   1  14   2   25.63    5.46
   1  14   3  473.53   26.01
   1  14   3  476.72   26.88
   1  14   3  483.60   26.12
   1  14   3  381.87   30.08
   1  14   3  489.77   26.96
   1  14   3  445.22   27.16
   1  14   3  457.11   31.88
   1  14   3  464.81   25.38
   1  14   4  185.49   11.64
   1  14   4  199.62   11.81
   1  14   4  176.60   12.63
   1  14   4  192.08   16.84
   1  14   4  192.23   11.03
   1  14   4  193.48   12.52
   1  14   4  201.31   12.56
   1  14   5   34.08    3.97
   1  14   5   37.86    3.56
   1  14   5   24.19    5.48
   1  14   5   33.24    4.12
   1  14   5   37.80    6.68
   1  14   5   30.46    3.96
   1  14   5   30.03    3.22
   1  14   6  199.79   11.95
   1  14   6  177.25   11.05
   1  14   6  162.18   15.79
   1  14   6  170.24   11.89
   1  14   6  174.81   15.91
   1  14   6  182.76   11.83
   1  14   6  165.63   10.94
   1  14   7   51.13    4.77
   1  14   7   47.39    4.07
   1  14   7   41.09    7.25
   1  14   7   47.30    4.91
   1  14   7   37.68    6.62
   1  14   7   39.80    4.02
   1  14   7   45.45    4.54
   1  14   8  286.94   17.15
   1  14   8  269.52   23.18
   1  14   8  288.97   17.46
   1  14   8  299.81   17.89
   1  14   8  318.15   18.03
   1  14   8  317.43   18.36
  -1 -14  -9    1.23    1.12
   1  14   9    2.36    1.58
   1  14   9    0.66    1.74
   1  14   9    1.20    1.96
   1  14   9    0.28    1.89
   1  14   9   -0.21    1.15
  -1 -14 -10   45.07    4.16
   1  14  10   51.73    4.74
   1  14  10   50.32    8.44
   1  14  10   62.23    5.41
   1  14  10   54.92    4.76
   1  14  10   47.07    4.07
   1  14  11  125.23    9.05
   1  14  11  131.19    8.70
  -1 -14 -11  128.78    8.34
   1  14  11  120.60    8.61
   1  14  11  103.35   13.08
   1  14  12   18.77    3.00
   1  14  12   16.80    2.77
   1  14  12   13.32    2.17
  -1 -14 -12   18.79    2.50
   1  14  12   18.90    2.85
  -1 -14 -13   22.56    2.72
   1  14  13   21.88    2.87
   1  14  13   18.89    2.95
   1  14  14    1.87    1.23
   1  14  14    2.34    1.71
  -1 -14 -14    2.33    1.34
   1  14  14    4.09    1.73
  -1 -14 -15  109.02    7.22
   1  14  15  100.04    7.57
   1  14  15  110.51    7.24
  -1 -14 -16    7.67    1.67
   1  14  16    8.48    2.10
   1  14  16   10.80    1.85
  -1 -14 -17   -0.16    1.11
   1  14  17    0.21    1.38
   1  14  17    0.29    1.05
  -1 -14 -18   14.14    1.72
   1  14  18   10.80    1.87
  -1 -14 -19   48.01    3.69
  -1 -14 -19   59.33    3.72
   1  14  19   53.87    4.01
  -1 -14 -20   36.14    2.59
   1  14  20   38.59    2.78
   1  15 -13    3.12    0.82
   1  15 -13    2.87    0.94
   1  15 -13    2.44    0.86
   1  15 -12   61.55    4.04
   1  15 -12   57.58    4.12
   1  15 -12   62.47    4.22
   1  15 -12   59.56    4.57
   1  15 -11   -0.51    0.86
   1  15 -11    1.15    0.95
   1  15 -11   -0.98    1.20
   1  15 -11    1.06    0.79
   1  15 -11    1.39    1.25
   1  15 -11   -0.52    0.99
   1  15 -11    0.15    0.93
   1  15 -10  111.79    8.00
   1  15 -10  113.37    7.42
   1  15 -10  133.35    7.81
   1  15 -10  106.38    7.48
   1  15 -10  126.76    8.05
   1  15 -10  140.10    7.96
   1  15 -10  132.49    7.61
   1  15 -10  128.22    8.23
   1  15 -10  127.38    7.47
   1  15  -9    0.82    0.88
   1  15  -9   -0.46    1.10
   1  15  -9   -0.69    1.10
   1  15  -9   -1.34    1.56
   1  15  -9   -0.22    1.15
   1  15  -9    1.67    1.34
   1  15  -9   -0.19    0.94
   1  15  -9    0.32    0.94
   1  15  -9    0.68    0.83
   1  15  -9    0.24    1.56
   1  15  -9    0.45    0.90
   1  15  -8   67.50    4.80
   1  15  -8   64.31    4.50
   1  15  -8   63.90    5.33
   1  15  -8   68.67    5.05
   1  15  -8   62.32    5.35
   1  15  -8   73.33    5.39
   1  15  -8   62.56    4.48
   1  15  -8   60.50    5.16
   1  15  -8   65.70    4.71
   1  15  -7   57.22    4.21
   1  15  -7   55.83    4.51
   1  15  -7   64.92    4.38
   1  15  -7   65.63    4.59
   1  15  -7   62.89    5.12
   1  15  -7   56.92    5.28
   1  15  -7   66.81    4.94
   1  15  -7   58.78    4.98
   1  15  -6    1.28    0.82
   1  15  -6    1.57    1.05
   1  15  -6    1.21    1.03
   1  15  -6    0.87    1.25
   1  15  -6    0.94    1.48
   1  15  -6    1.30    1.32
   1  15  -6    1.08    1.10
   1  15  -6    2.61    1.51
   1  15  -5   23.15    2.94
   1  15  -5   26.77    3.15
   1  15  -5   24.65    3.45
   1  15  -5   20.73    2.56
   1  15  -5   24.98    2.83
   1  15  -5   24.24    2.88
   1  15  -5   28.96    2.75
   1  15  -4   22.35    2.46
   1  15  -4   19.82    3.22
   1  15  -4   23.77    3.05
   1  15  -4   27.06    2.89
   1  15  -4   22.33    2.77
   1  15  -4   22.86    2.51
   1  15  -4   20.21    2.78
   1  15  -4   21.33    2.63
   1  15  -4   25.17    2.85
   1  15  -4   17.08    2.49
   1  15  -3  196.57   11.61
   1  15  -3  202.98   12.39
   1  15  -3  170.96   12.61
   1  15  -3  200.38   12.82
   1  15  -3  197.71   11.94
   1  15  -3  181.32   11.78
   1  15  -3  199.57   11.95
   1  15  -3  195.85   12.22
   1  15  -3  210.43   11.64
   1  15  -3  177.61   11.73
   1  15  -2   32.92    6.19
   1  15  -2   30.96    3.03
   1  15  -2   31.62    4.16
   1  15  -2   28.66    3.73
   1  15  -2   27.90    3.18
   1  15  -2   30.80    3.31
   1  15  -2   30.81    3.03
   1  15  -2   28.68    3.19
   1  15  -2   30.44    3.28
   1  15  -2   32.87    3.53
   1  15  -1    1.05    2.42
   1  15  -1    2.03    1.26
   1  15  -1    1.01    1.53
   1  15  -1    1.42    1.40
   1  15  -1    1.09    2.03
   1  15  -1    1.06    1.24
   1  15  -1    3.30    1.51
   1  15  -1    1.66    1.46
   1  15   0  179.43   12.60
   1  15   0  202.58   12.17
   1  15   0  166.26   16.32
   1  15   0  184.94   11.17
   1  15   0  189.16   11.71
   1  15   1  233.10   13.60
   1  15   1  236.89   14.13
   1  15   2   83.43    6.27
   1  15   2   92.05    5.85
   1  15   2   73.95    9.93
   1  15   2   88.45    6.41
   1  15   2   85.72    7.02
   1  15   2   68.60    6.94
   1  15   3    4.00    1.80
   1  15   3    4.37    1.74
   1  15   3    6.43    3.37
   1  15   3    4.23    1.20
   1  15   3    4.78    2.75
   1  15   3    4.86    1.61
   1  15   3    6.76    2.30
   1  15   4  269.92   16.51
   1  15   4  281.69   16.69
   1  15   4  262.14   15.61
   1  15   4  249.75   21.06
   1  15   4  263.84   16.92
   1  15   4  262.47   15.75
   1  15   5  149.11   10.27
   1  15   5  185.63   11.57
   1  15   5  181.16   11.55
   1  15   5  155.10   15.17
   1  15   5  165.79   10.53
   1  15   5  181.75   16.32
   1  15   5  167.35   11.72
   1  15   5  174.60   10.75
   1  15   6   72.88    5.44
   1  15   6   65.30    5.37
   1  15   6   79.40    6.38
   1  15   6   69.03    5.34
   1  15   6   64.10    5.81
   1  15   6   69.05    6.36
   1  15   6   66.21    9.27
   1  15   7   -2.22    3.63
   1  15   7    1.52    1.84
   1  15   7   -0.23    1.22
   1  15   7    2.11    1.52
   1  15   7    2.84    1.93
   1  15   8   28.48    3.65
   1  15   8   27.41    6.08
   1  15   8   26.14    3.67
   1  15   8   28.24    3.06
   1  15   8   29.68    3.29
   1  15   9  230.88   14.65
   1  15   9  248.41   15.17
   1  15   9  236.05   14.03
   1  15   9  242.87   14.47
   1  15  10   39.82    4.05
   1  15  10   33.35    4.12
   1  15  10   34.16    3.28
   1  15  10   43.05    4.01
   1  15  11    1.01    1.69
  -1 -15 -11    0.96    1.15
   1  15  11    3.27    1.87
   1  15  11    3.08    1.93
  -1 -15 -12   53.74    4.53
   1  15  12   59.32    5.41
   1  15  12   67.84    5.18
   1  15  12   64.45    5.21
   1  15  13   58.66    4.66
  -1 -15 -13   59.06    4.58
   1  15  13   60.60    5.27
   1  15  13   55.66    4.77
   1  15  13   64.55    5.05
  -1 -15 -14   40.07    3.58
   1  15  14   45.79    4.09
   1  15  14   41.81    3.53
   1  15  14   46.68    3.93
   1  15  15    3.76    1.45
  -1 -15 -15    3.95    1.33
   1  15  16   46.77    3.67
   1  15  16   50.62    4.25
  -1 -15 -16   47.50    3.62
   1  15  17    2.00    1.23
  -1 -15 -17    3.33    0.98
   1  15  18   27.37    2.61
   1  15  19    5.91    1.04
   1  16 -12   23.92    2.40
   1  16 -12   25.67    2.10
   1  16 -11    2.30    0.86
   1  16 -11    0.68    1.12
   1  16 -10    2.70    1.39
   1  16 -10    3.45    1.14
   1  16 -10    2.91    1.23
   1  16 -10    2.62    0.99
   1  16 -10    2.80    1.24
   1  16  -9  118.84    7.83
   1  16  -9  138.33    7.95
   1  16  -9  121.01    8.15
   1  16  -9  120.54    7.59
   1  16  -9  121.62    8.01
   1  16  -8    4.30    1.32
   1  16  -8    3.66    1.28
   1  16  -8    5.45    1.55
   1  16  -8    4.13    1.45
   1  16  -8    4.46    1.72
   1  16  -8    3.39    1.42
   1  16  -7    5.73    1.78
   1  16  -7    6.80    1.74
   1  16  -7    7.40    1.61
   1  16  -7    4.70    1.50
   1  16  -7    5.56    1.84
   1  16  -6   93.67    6.52
   1  16  -6   85.47    6.71
   1  16  -6   79.73    5.99
   1  16  -5   55.79    5.45
   1  16  -5   67.24    5.35
   1  16  -5   56.56    4.77
   1  16  -5   54.02    4.88
   1  16  -5   68.44    4.92
   1  16  -5   74.13    4.88
   1  16  -4   37.87    4.31
   1  16  -4   42.34    4.05
   1  16  -4   43.07    3.67
   1  16  -4   35.92    3.29
   1  16  -4   35.00    3.49
   1  16  -4   35.59    3.68
   1  16  -4   37.76    3.55
   1  16  -3   -0.20    1.17
   1  16  -3    1.52    1.47
   1  16  -3   -0.67    1.36
   1  16  -3    0.78    1.23
   1  16  -3    0.36    1.02
   1  16  -3    0.22    1.06
   1  16  -3    1.39    1.86
   1  16  -3    0.55    1.41
   1  16  -2  129.37    8.68
   1  16  -2  140.41    9.04
   1  16  -2  142.98   10.08
   1  16  -2  141.90    9.39
   1  16  -2  142.04    9.11
   1  16  -2  139.49    9.01
   1  16  -2  140.29    8.71
   1  16  -1   27.42    2.87
   1  16  -1   26.99    3.11
   1  16  -1   31.86    3.21
   1  16  -1   29.38    3.95
   1  16  -1   30.78    2.96
   1  16  -1   30.22    3.23
   1  16  -1   22.97    3.17
   1  16   0  163.60   11.87
   1  16   0  180.14   10.56
   1  16   0  175.05   10.91
   1  16   0  177.73   11.42
   1  16   1    2.28    1.75
   1  16   1    1.55    1.16
   1  16   1   -0.72    2.03
   1  16   1    1.56    1.47
   1  16   2    2.01    1.65
   1  16   2    1.00    1.03
   1  16   2    2.87    1.55
   1  16   2    0.33    1.83
   1  16   2    2.90    1.55
   1  16   3  311.56   18.29
   1  16   3  327.45   18.53
   1  16   3  321.99   19.65
   1  16   4    2.12    1.54
   1  16   4    2.99    2.27
   1  16   4    6.23    1.70
   1  16   4    2.62    2.04
   1  16   5    6.57    1.74
   1  16   5    6.35    1.36
   1  16   5    8.69    2.64
   1  16   5    7.06    1.87
   1  16   5    8.08    2.43
   1  16   6   54.95    4.72
   1  16   6   57.55    4.26
   1  16   6   65.30    5.70
   1  16   6   59.62    4.62
   1  16   6   55.25    5.58
   1  16   7   74.34    5.53
   1  16   7   76.63    5.78
   1  16   7   88.27    6.63
   1  16   7   75.90    6.59
   1  16   8   58.68    4.76
   1  16   8   71.34    5.85
   1  16   8   76.54    6.25
   1  16   8   68.64    5.12
   1  16   9    1.33    1.78
   1  16   9   -0.96    1.22
   1  16   9    2.21    1.90
   1  16   9   -0.89    1.49
   1  16  10   51.04    4.43
   1  16  10   42.88    4.70
   1  16  11    6.27    1.78
   1  16  11    5.76    1.90
   1  16  11    6.85    1.85
   1  16  11    8.22    2.28
   1  16  12  102.57    6.95
   1  16  12   98.83    7.42
   1  16  12  104.89    7.09
   1  16  13    2.72    1.14
  -1 -16 -13    1.75    0.93
   1  16  13    1.32    1.44
   1  16  13    2.46    1.72
   1  16  14   29.75    3.26
   1  16  14   27.61    2.55
  -1 -16 -14   30.33    2.56
   1  16  14   29.71    2.92
  -1 -16 -15   82.46    5.34
   1  16  15   92.54    5.73
  -1 -16 -16   14.13    1.40
  -1 -16 -17    0.43    0.75
   1  16  17   -0.14    0.90
  -1 -16 -18   -0.30    0.53
   1  16  18   -0.20    0.61
   1  17 -11   22.69    2.19
   1  17 -10   10.50    1.29
   1  17 -10   13.42    1.80
   1  17  -9   -0.14    1.02
   1  17  -9    0.16    0.92
   1  17  -9    0.18    1.07
   1  17  -9    0.22    0.76
   1  17  -9    1.49    0.97
   1  17  -8   57.46    4.07
   1  17  -8   53.34    4.22
   1  17  -8   50.69    3.72
   1  17  -8   46.79    4.22
   1  17  -8   54.45    3.89
   1  17  -7   15.83    1.86
   1  17  -7   14.64    1.88
   1  17  -7   14.37    2.35
   1  17  -7   16.65    2.11
   1  17  -7   15.05    2.27
   1  17  -6    9.28    1.52
   1  17  -6   11.42    2.04
   1  17  -6    8.26    1.84
   1  17  -6    7.89    1.99
   1  17  -6    7.86    1.49
   1  17  -5    8.97    1.96
   1  17  -5    8.45    1.99
   1  17  -5    7.90    1.50
   1  17  -4   33.28    3.11
   1  17  -4   39.84    3.85
   1  17  -4   34.32    3.91
   1  17  -4   40.51    3.53
   1  17  -4   36.39    3.39
   1  17  -4   39.85    3.28
   1  17  -3  234.41   15.06
   1  17  -3  280.67   15.37
   1  17  -3  297.53   15.78
   1  17  -3  270.74   16.52
   1  17  -3  298.90   16.26
   1  17  -3  266.08   15.90
   1  17  -3  268.16   15.63
   1  17  -2    0.21    1.33
   1  17  -2    1.51    1.46
   1  17  -2   -0.57    1.21
   1  17  -2    1.33    1.06
   1  17  -2    0.20    1.29
   1  17  -2   -0.96    2.01
   1  17  -2    0.61    0.97
   1  17  -1   14.31    2.34
   1  17  -1    7.70    1.74
   1  17  -1   14.39    1.90
   1  17  -1   14.48    2.83
   1  17  -1   13.08    1.98
   1  17  -1   12.95    2.11
   1  17   0   20.03    2.94
   1  17   0   23.24    3.44
   1  17   0   20.15    2.51
   1  17   0   19.55    2.48
   1  17   0   20.79    2.84
   1  17   1  208.44   13.67
   1  17   1  232.75   13.32
   1  17   1  207.62   12.53
   1  17   1  212.47   13.24
   1  17   1  204.94   12.52
   1  17   2   65.89    5.00
   1  17   2   71.91    6.14
   1  17   2   63.53    5.01
   1  17   2   71.38    5.39
   1  17   2   70.47    5.70
   1  17   3    2.73    1.52
   1  17   3    4.77    1.31
   1  17   3    5.23    1.47
   1  17   3    3.27    1.87
   1  17   4  108.60    6.98
   1  17   4  101.06    7.20
   1  17   4  104.46    6.78
   1  17   5   11.48    2.42
   1  17   5   10.01    2.42
   1  17   5   12.12    1.67
   1  17   5   13.35    2.14
   1  17   6   24.91    2.87
   1  17   6   30.59    3.42
   1  17   6   27.19    3.54
   1  17   7   -0.20    1.17
   1  17   7   -0.27    1.86
   1  17   7    0.76    1.51
   1  17   7   -1.22    1.73
   1  17   8   86.58    6.39
   1  17   8   80.92    6.07
   1  17   8   73.94    6.37
   1  17   9  132.41    8.90
   1  17   9  137.83    8.89
   1  17   9  132.69    9.20
   1  17  10    0.43    1.55
   1  17  10   -1.06    1.25
   1  17  10   -1.04    1.56
   1  17  11   -1.77    1.52
   1  17  11    0.19    1.07
   1  17  11   -0.24    1.43
   1  17  12   14.30    2.11
   1  17  12   13.70    1.85
   1  17  12   10.49    2.21
   1  17  13  141.26    8.43
   1  17  13  129.22    8.16
   1  17  13  146.05    8.88
   1  17  14   36.11    2.79
   1  17  14   38.87    3.23
   1  17  15    0.15    0.95
  -1 -17 -16   34.66    2.55
  -1 -17 -17    9.08    0.95
   1  18 -10    7.13    1.13
   1  18  -9   52.97    3.81
   1  18  -8   -0.15    0.96
   1  18  -8   -0.25    0.80
   1  18  -8    0.14    0.86
   1  18  -7   12.18    1.87
   1  18  -7   15.79    1.93
   1  18  -7   17.35    1.90
   1  18  -6    4.02    0.92
   1  18  -6    4.24    1.47
   1  18  -6    5.28    1.39
   1  18  -5   87.28    5.77
   1  18  -5   89.98    5.49
   1  18  -5   76.99    5.71
   1  18  -4   40.89    3.74
   1  18  -4   41.16    3.41
   1  18  -4   38.34    3.64
   1  18  -3   15.14    2.03
   1  18  -3   15.44    2.37
   1  18  -3   14.99    2.32
   1  18  -2  115.63    7.25
   1  18  -2  109.22    7.80
   1  18  -2  107.96    7.47
   1  18  -1    5.96    1.44
   1  18  -1    3.47    1.81
   1  18  -1    9.25    1.70
   1  18  -1    4.08    1.60
   1  18   0   59.31    5.04
   1  18   0   66.62    4.67
   1  18   0   58.97    5.30
   1  18   0   59.79    4.77
   1  18   0   66.62    5.15
   1  18   1   22.14    2.44
   1  18   1   20.65    2.82
   1  18   1   25.76    3.30
   1  18   1   25.61    3.02
   1  18   2   65.34    5.43
   1  18   2   63.97    5.02
   1  18   2   54.18    4.31
   1  18   2   58.31    4.72
   1  18   2   66.38    5.16
   1  18   3   91.32    6.31
   1  18   3  108.59    7.11
   1  18   3  102.37    7.44
   1  18   3   97.22    6.79
   1  18   3  107.63    7.28
   1  18   4   28.53    2.69
   1  18   4   35.29    3.35
   1  18   4   37.85    3.80
   1  18   4   32.89    3.21
   1  18   5    3.05    1.36
   1  18   5    5.20    1.05
   1  18   6    1.36    1.41
   1  18   7  112.27    7.61
   1  18   8   18.50    2.53
   1  18   8   18.74    2.49
   1  18   9    1.09    1.37
   1  18   9    2.29    1.28
   1  18  10   25.45    2.91
   1  18  10   24.79    2.34
   1  18  10   32.24    2.90
   1  18  11   14.34    2.14
   1  18  11   13.97    1.51
   1  18  11   14.39    1.85
   1  18  12   19.89    2.08
   1  18  12   28.20    2.63
   1  18  13    1.54    0.69
   1  18  13    3.19    1.16
   1  18  14   27.38    2.37
  -1 -18 -15    9.72    1.03
   1  19  -8   29.44    2.29
   1  19  -7   -0.23    0.78
   1  19  -7    0.71    0.71
   1  19  -6   12.48    1.67
   1  19  -6   15.84    1.77
   1  19  -5    1.81    1.10
   1  19  -5    0.72    0.88
   1  19  -5    1.31    0.95
   1  19  -4   91.52    5.87
   1  19  -4   90.28    5.58
   1  19  -4   77.43    5.72
   1  19  -3   50.06    3.75
   1  19  -3   53.09    4.10
   1  19  -2    7.92    1.46
   1  19  -1    1.59    1.09
   1  19  -1    2.42    0.96
   1  19  -1    0.18    1.17
   1  19   0    0.37    1.09
   1  19   0   -0.73    1.14
   1  19   0    1.19    0.88
   1  19   0    0.58    1.37
   1  19   1  116.39    7.79
   1  19   1  121.21    7.79
   1  19   1  124.76    7.94
   1  19   1  120.00    7.30
   1  19   2    0.20    1.22
   1  19   2   -0.24    0.81
   1  19   2    1.43    1.31
   1  19   2   -0.18    1.17
   1  19   3    1.18    1.16
   1  19   3    0.67    0.74
   1  19   3    0.41    1.29
   1  19   3    0.35    1.13
   1  19   4   95.81    6.54
   1  19   4  105.21    6.71
   1  19   4   99.87    6.39
   1  19   4   88.16    5.68
   1  19   5   54.01    4.30
   1  19   5   51.12    4.00
   1  19   6   11.34    1.89
   1  19   6    9.83    1.80
   1  19   6   10.26    1.63
   1  19   7    2.77    1.24
   1  19   7    2.90    1.30
   1  19   7    0.81    0.91
   1  19   8  102.02    6.33
   1  19   8   84.78    5.85
   1  19   8  105.99    6.37
   1  19   9   25.05    2.38
   1  19   9   23.24    2.08
   1  19  10    7.52    1.26
   1  19  10    4.72    0.83
   1  19  11    0.30    0.69
   1  19  12   10.96    1.11
   1  20  -5   62.16    4.16
   1  20  -5   73.31    4.19
   1  20  -4   -0.10    0.70
   1  20  -4   -0.20    0.66
   1  20  -3    3.92    0.85
   1  20  -3    2.46    0.98
   1  20  -2   24.75    2.03
   1  20  -1   41.67    2.92
   1  20   0    2.98    0.77
   1  20   0    2.35    1.02
   1  20   1   -0.27    0.96
   1  20   1   -0.39    0.93
   1  20   1   -0.09    0.60
   1  20   2   41.87    3.31
   1  20   2   47.98    3.38
   1  20   2   39.87    2.82
   1  20   3   24.80    2.35
   1  20   3   25.92    2.30
   1  20   3   26.58    2.26
   1  20   3   19.37    1.68
   1  20   4   11.18    1.66
   1  20   4   12.13    1.56
   1  20   4   13.67    1.63
   1  20   5   11.02    1.46
   1  20   5   11.43    1.53
   1  20   6   15.66    1.80
   1  20   6   13.92    1.64
   1  20   6   15.74    1.63
   1  20   7  100.60    6.08
   1  20   7  101.55    5.96
   1  20   7   92.60    5.73
   1  20   8   -0.11    0.68
   1  20   8    0.76    0.69
   1  20   8    0.26    0.46
   1  20   9    5.81    0.98
   1  20   9    6.33    0.97
   1  20  10    5.52    0.79
   1  20  10    6.65    0.86
   1  21   0   20.63    1.64
   1  21   1   43.31    2.84
   1  21   2    4.90    0.79
   1  21   3   11.02    1.12
   1  21   4    6.64    0.82
   1  21   5   26.01    1.93
   1  21   5   25.97    1.78
  -2  20   5    3.62    0.60
  -2  20   5    5.78    0.71
  -2  20   4    0.38    0.40
  -2  20   4   -0.13    0.45
  -2  20   3   12.68    1.15
  -2  20   1    1.55    0.54
  -2  20   0    4.58    0.73
  -2  20   0    2.95    0.51
  -2  20  -1    0.21    0.36
  -2  20  -1    0.06    0.40
  -2  20  -2   42.22    2.62
  -2  20  -3    0.68    0.34
  -2  19   9   11.97    1.19
  -2  19   9   11.84    1.05
  -2  19   8   61.60    3.91
  -2  19   8   57.94    3.70
  -2  19   7    6.41    1.12
  -2  19   7    6.14    1.08
  -2  19   6    4.28    1.02
  -2  19   5    0.13    0.82
  -2  19   5   -0.36    0.88
  -2  19   4   55.14    3.40
  -2  19   4   56.88    3.69
  -2  19   4   56.46    3.60
  -2  19   3    4.73    0.83
  -2  19   3    6.36    1.27
  -2  19   3    5.56    1.05
  -2  19   3    4.82    1.11
  -2  19   2    5.85    0.97
  -2  19   2    5.35    1.25
  -2  19   2    5.36    1.11
  -2  19   2    5.55    1.18
  -2  19   1   11.34    1.60
  -2  19   1   10.65    1.29
  -2  19   1   10.80    1.51
  -2  19   1   11.36    1.47
  -2  19   1    9.85    1.48
  -2  19   0    4.78    1.23
  -2  19   0    5.88    1.02
  -2  19   0    5.42    1.19
  -2  19  -1   17.80    1.93
  -2  19  -1   18.59    1.77
  -2  19  -1   15.28    1.82
  -2  19  -2    1.65    0.93
  -2  19  -2    2.16    0.81
  -2  19  -2    0.95    0.82
  -2  19  -3   38.31    3.02
  -2  19  -3   43.27    3.06
  -2  19  -3   42.48    3.07
  -2  19  -4    0.41    0.70
  -2  19  -4    2.14    0.80
  -2  19  -5   10.82    1.20
  -2  19  -5    8.05    1.08
  -2  19  -6    8.60    1.01
  -2  19  -7    0.45    0.44
  -2  18  11    0.56    0.62
  -2  18  10   62.55    4.13
  -2  18   9    6.17    1.26
  -2  18   8    4.95    1.29
  -2  18   7   52.52    3.67
  -2  18   7   54.20    3.81
  -2  18   6   16.81    1.96
  -2  18   6   17.64    1.92
  -2  18   5   52.55    3.90
  -2  18   5   49.26    3.43
  -2  18   5   57.28    4.05
  -2  18   4   -0.49    1.12
  -2  18   4    0.77    1.02
  -2  18   4   -0.11    0.72
  -2  18   3   87.96    5.94
  -2  18   3   79.19    5.25
  -2  18   3   81.75    5.59
  -2  18   3   78.49    5.62
  -2  18   2    3.21    1.31
  -2  18   2    3.81    1.52
  -2  18   2    6.56    1.67
  -2  18   1   15.34    2.16
  -2  18   1   19.32    2.37
  -2  18   1   18.48    2.47
  -2  18   0    8.19    1.73
  -2  18   0    8.65    1.85
  -2  18   0    9.07    1.72
  -2  18  -1   34.76    3.00
  -2  18  -1   32.04    3.22
  -2  18  -1   31.90    2.54
  -2  18  -1   33.51    3.21
  -2  18  -2   53.95    3.78
  -2  18  -2   63.93    4.33
  -2  18  -2   55.14    4.48
  -2  18  -2   59.14    4.31
  -2  18  -2   49.17    4.31
  -2  18  -3    2.32    0.89
  -2  18  -3    2.49    1.16
  -2  18  -3    3.01    1.31
  -2  18  -3    2.89    1.17
  -2  18  -3    1.27    1.17
  -2  18  -4   19.80    2.33
  -2  18  -4   19.95    2.20
  -2  18  -4   16.80    2.04
  -2  18  -4   18.71    1.85
  -2  18  -5   34.65    3.11
  -2  18  -5   36.60    3.00
  -2  18  -5   40.70    2.90
  -2  18  -6   33.43    2.54
  -2  18  -6   30.27    2.74
  -2  18  -7   30.18    2.52
  -2  18  -7   27.79    2.51
  -2  18  -7   34.10    2.66
  -2  18  -8    3.21    0.84
  -2  18  -8    1.78    0.80
  -2  18  -8    1.70    0.79
  -2  18  -9   82.46    5.27
  -2  18  -9   96.09    5.34
  -2  17  13   10.26    0.99
  -2  17  12   18.08    1.67
   2 -17 -12   13.60    1.31
   2 -17 -11    4.09    0.88
  -2  17  10    1.83    1.40
   2 -17 -10    2.94    0.89
   2 -17  -9   80.75    5.49
  -2  17   9   88.48    5.81
  -2  17   8   15.28    1.99
  -2  17   8   12.70    1.67
   2 -17  -8   11.69    1.53
  -2  17   7   12.56    1.91
  -2  17   7   13.80    2.45
  -2  17   7   11.89    1.74
  -2  17   6    0.98    1.39
  -2  17   6    1.96    1.74
  -2  17   6    1.35    1.15
  -2  17   5   27.96    2.79
  -2  17   5   25.64    3.00
  -2  17   4  107.48    6.81
  -2  17   4   89.16    6.83
  -2  17   3    0.61    1.24
  -2  17   3    0.95    1.52
  -2  17   2    2.30    1.46
  -2  17   2    1.49    1.61
  -2  17   2    4.46    1.01
  -2  17   1   34.03    2.72
  -2  17   1   31.60    3.56
  -2  17   1   32.68    3.36
  -2  17   0  107.27    7.68
  -2  17   0  108.48    6.68
  -2  17  -1    1.52    0.90
  -2  17  -1    1.21    1.25
  -2  17  -1   -1.04    1.72
  -2  17  -2   -3.37    1.64
  -2  17  -2   -0.51    1.54
  -2  17  -2    0.86    0.89
  -2  17  -2   -0.21    1.23
  -2  17  -2   -0.23    1.15
  -2  17  -3   97.92    6.97
  -2  17  -3   91.41    6.83
  -2  17  -3   91.21    6.46
  -2  17  -3   92.17    6.01
  -2  17  -4    0.72    1.39
  -2  17  -4    1.16    1.24
  -2  17  -4   -0.97    1.69
  -2  17  -4    0.44    0.93
  -2  17  -5    2.76    1.08
  -2  17  -5    2.87    1.40
  -2  17  -5    0.54    1.02
  -2  17  -6   -0.28    0.93
  -2  17  -6    1.81    1.04
  -2  17  -6   -0.39    1.20
  -2  17  -7    5.22    1.45
  -2  17  -7    4.63    1.19
  -2  17  -7    5.84    1.44
  -2  17  -8  144.38    7.93
  -2  17  -8  140.61    8.17
  -2  17  -9   17.89    1.91
  -2  17  -9   15.13    1.81
  -2  17  -9   13.24    1.82
  -2  17 -10   18.62    1.77
  -2  17 -10   18.13    1.68
  -2  17 -10   13.07    1.71
  -2  17 -11    9.29    1.23
  -2  17 -12   62.87    3.89
  -2  16  15   59.05    3.33
   2 -16 -15   40.92    2.89
   2 -16 -14    1.64    0.71
  -2  16  14    0.55    0.44
   2 -16 -13    0.80    0.86
  -2  16  13    0.93    0.93
  -2  16  13    0.56    0.81
  -2  16  13    0.69    1.09
  -2  16  12   12.61    1.80
   2 -16 -12   15.76    1.82
  -2  16  12   14.63    2.21
   2 -16 -11   37.88    3.19
  -2  16  11   39.72    3.37
   2 -16 -10   92.15    6.21
  -2  16  10   91.00    6.32
  -2  16  10  103.59    6.83
  -2  16   9    0.81    0.84
   2 -16  -9    0.17    1.13
  -2  16   9   -0.36    1.07
  -2  16   9   -0.23    1.66
  -2  16   8   26.11    3.46
  -2  16   8   23.25    2.48
  -2  16   8   23.17    3.16
   2 -16  -8   26.30    2.69
   2 -16  -7    7.05    1.53
  -2  16   7    8.96    2.44
  -2  16   7   11.73    2.57
  -2  16   7   10.19    1.81
  -2  16   6  193.22   11.49
  -2  16   6  184.71   10.54
  -2  16   5   14.06    2.22
   2 -16  -5    9.84    1.74
  -2  16   5   13.96    3.10
  -2  16   5   10.16    2.29
  -2  16   4   11.16    3.04
  -2  16   4    8.17    1.92
  -2  16   4    8.55    2.20
  -2  16   3  104.83    8.10
  -2  16   3   95.25    7.40
  -2  16   3  101.21    7.15
  -2  16   2    3.91    1.93
  -2  16   2    3.26    1.05
  -2  16   2    2.87    1.40
  -2  16   1    4.64    2.10
  -2  16   1    4.31    1.20
  -2  16   1    5.90    1.66
  -2  16   1    3.40    1.59
  -2  16   0    1.59    1.32
  -2  16   0    0.95    0.88
  -2  16   0    2.20    1.74
  -2  16  -1   27.83    2.70
  -2  16  -1   27.29    3.76
  -2  16  -2   77.64    6.66
  -2  16  -2   79.35    5.62
  -2  16  -2   89.42    6.33
  -2  16  -3   12.70    2.15
  -2  16  -3    9.84    2.30
  -2  16  -3   10.88    2.09
  -2  16  -3    8.87    1.65
  -2  16  -3   11.42    1.75
  -2  16  -3    9.32    2.39
  -2  16  -4   89.98    6.13
  -2  16  -4   80.69    5.42
  -2  16  -4   76.39    5.50
  -2  16  -4   86.48    6.50
  -2  16  -5    6.97    2.24
  -2  16  -5    8.12    1.65
  -2  16  -5   10.26    1.68
  -2  16  -5   10.12    2.18
  -2  16  -5    9.12    1.88
  -2  16  -6  140.79    9.94
  -2  16  -6  153.61    9.14
  -2  16  -6  155.04    9.33
  -2  16  -6  156.98    9.57
  -2  16  -6  146.57    9.87
  -2  16  -7    7.73    1.51
  -2  16  -7    8.12    1.64
  -2  16  -7    8.77    1.62
  -2  16  -7    6.54    1.77
  -2  16  -7   10.58    2.00
  -2  16  -8   19.68    2.00
  -2  16  -8   14.58    2.10
  -2  16  -9   64.71    4.61
  -2  16  -9   64.19    4.22
  -2  16 -10   17.25    1.97
  -2  16 -10   17.81    1.93
  -2  16 -10   17.31    2.05
  -2  16 -10   21.91    2.02
  -2  16 -11   25.04    2.50
  -2  16 -11   29.93    2.50
  -2  16 -12    8.87    1.20
  -2  16 -13   24.66    1.93
   2 -15 -16   11.87    1.37
  -2  15  16   16.45    1.64
  -2  15  15    7.20    1.52
  -2  15  15    7.19    1.39
   2 -15 -15    8.37    1.30
  -2  15  15   10.87    1.57
   2 -15 -14   18.78    2.15
  -2  15  14   22.75    2.56
  -2  15  14   19.77    2.30
  -2  15  13   -0.66    1.35
   2 -15 -13   -0.16    1.11
  -2  15  13   -0.18    1.15
  -2  15  12   84.05    6.14
   2 -15 -12   89.41    6.09
  -2  15  12   88.86    6.55
  -2  15  11    1.86    1.71
  -2  15  11    1.07    1.33
   2 -15 -11    3.13    1.49
   2 -15 -10   41.40    4.02
  -2  15  10   50.66    4.54
  -2  15  10   50.60    4.33
   2 -15  -9  173.75   10.92
  -2  15   9  164.59   10.47
  -2  15   9  188.73   11.16
  -2  15   9  193.06   11.63
  -2  15   8    6.82    2.55
   2 -15  -8    3.00    1.49
  -2  15   8    3.06    1.23
  -2  15   8    4.76    1.63
  -2  15   7   45.13    4.81
   2 -15  -7   45.89    4.01
  -2  15   7   43.38    4.71
  -2  15   7   44.08    3.94
  -2  15   7   38.66    3.87
  -2  15   6   12.28    2.85
  -2  15   6    8.02    2.80
   2 -15  -6   12.93    2.17
  -2  15   6   12.00    2.10
  -2  15   6   13.01    2.12
  -2  15   5  203.00   12.47
  -2  15   5  194.17   12.40
   2 -15  -5  163.86   10.87
  -2  15   5  166.87   10.88
  -2  15   5  189.05   11.34
  -2  15   4  106.68    7.09
  -2  15   4   89.62    7.70
   2 -15  -4   87.53    6.50
  -2  15   4  100.71    7.98
   2 -15  -3   42.80    3.91
  -2  15   3   51.31    4.45
  -2  15   3   40.61    4.62
  -2  15   3   53.56    5.60
  -2  15   2   38.48    4.75
  -2  15   2   47.76    4.43
  -2  15   2   50.56    8.17
  -2  15   2   48.54    3.66
  -2  15   2   44.02    5.20
  -2  15   1    1.72    1.98
  -2  15   1    0.81    2.52
  -2  15   1    1.30    1.48
  -2  15   1    0.34    0.90
  -2  15   1    1.16    2.19
  -2  15   0   65.33    4.72
  -2  15   0   69.79    4.94
  -2  15   0   62.82    6.06
  -2  15   0   66.27    5.59
  -2  15  -1    7.08    1.41
  -2  15  -1    5.39    1.40
  -2  15  -1   10.46    3.97
  -2  15  -1    6.81    1.85
  -2  15  -1    6.72    2.48
  -2  15  -2   14.95    2.37
  -2  15  -2   17.48    2.15
  -2  15  -2   16.26    3.21
  -2  15  -2   17.12    2.57
  -2  15  -2   17.10    2.29
  -2  15  -3   61.25    6.04
  -2  15  -3   68.05    4.96
  -2  15  -3   70.26    5.64
  -2  15  -3   75.53    5.28
  -2  15  -4   56.47    5.74
  -2  15  -4   55.06    5.11
  -2  15  -4   64.23    4.90
  -2  15  -4   64.69    4.74
  -2  15  -4   76.10    5.52
  -2  15  -5    7.59    2.13
  -2  15  -5    6.81    1.60
  -2  15  -5    4.97    2.28
  -2  15  -5    5.63    1.47
  -2  15  -5    8.41    1.92
  -2  15  -6    4.54    1.72
  -2  15  -6    8.97    1.79
  -2  15  -6    3.48    1.89
  -2  15  -6    6.16    1.70
  -2  15  -6    4.21    1.40
  -2  15  -7  212.98   11.93
  -2  15  -7  206.59   12.12
  -2  15  -7  192.34   12.49
  -2  15  -7  190.67   12.08
  -2  15  -8    9.77    1.74
  -2  15  -8   10.38    1.75
  -2  15  -8    6.85    1.76
  -2  15  -8   13.21    2.16
  -2  15  -9   26.42    2.58
  -2  15  -9   30.78    3.04
  -2  15 -10   26.34    3.01
  -2  15 -10   34.00    2.97
  -2  15 -10   30.68    3.01
  -2  15 -11   28.67    2.92
  -2  15 -11   33.62    3.13
  -2  15 -11   35.78    3.12
  -2  15 -12  122.62    6.82
  -2  15 -12   98.61    6.69
  -2  15 -12  127.53    6.81
  -2  15 -12   87.11    6.57
  -2  15 -13   10.02    1.35
  -2  15 -13   10.96    1.46
  -2  15 -13   10.31    1.40
  -2  15 -14    2.71    0.89
  -2  15 -14    1.93    0.85
  -2  15 -14    3.73    0.86
  -2  15 -15   12.45    1.25
  -2  15 -15   10.30    1.27
   2 -14 -18   32.34    2.27
  -2  14  17    0.48    0.81
  -2  14  17    0.23    0.71
   2 -14 -17   -0.21    0.74
  -2  14  17   -0.42    0.79
  -2  14  16   14.26    1.96
  -2  14  16   12.55    1.82
   2 -14 -15   39.43    3.29
  -2  14  15   33.42    3.43
  -2  14  14    9.11    2.05
  -2  14  14   11.83    2.09
   2 -14 -14    8.22    1.80
  -2  14  13   -0.46    1.36
  -2  14  13    0.17    1.05
  -2  14  13   -0.25    1.48
   2 -14 -13    0.83    1.25
  -2  14  12   10.21    2.13
  -2  14  12    6.04    1.55
  -2  14  12    9.15    2.30
   2 -14 -12    7.29    1.87
  -2  14  11  257.10   15.40
  -2  14  11  258.92   15.01
   2 -14 -11  241.86   14.72
  -2  14  11  237.58   14.40
  -2  14  10  111.63    8.27
  -2  14  10  112.50    7.93
  -2  14  10  106.69    7.38
  -2  14  10  100.53    7.62
   2 -14 -10  118.52    7.78
  -2  14   9    2.83    2.18
  -2  14   9    3.16    1.40
   2 -14  -9    4.58    1.84
  -2  14   9    4.11    1.58
  -2  14   9    1.82    1.62
  -2  14   8   58.36    4.70
  -2  14   8   62.04    4.93
  -2  14   8   57.96    5.08
   2 -14  -8   55.73    4.92
  -2  14   8   65.02    5.61
  -2  14   7   18.18    4.65
   2 -14  -7   24.52    2.99
  -2  14   7   23.53    3.64
  -2  14   7   27.19    3.18
  -2  14   7   26.87    2.93
  -2  14   7   22.24    5.78
  -2  14   6  241.10   20.00
  -2  14   6  256.65   15.61
   2 -14  -6  216.80   14.19
  -2  14   6  250.13   15.34
  -2  14   6  235.89   14.40
  -2  14   6  217.11   19.84
  -2  14   6  260.26   14.54
   2 -14  -5   -0.91    1.38
  -2  14   5    0.35    2.38
  -2  14   5    0.23    1.20
  -2  14   5   -0.37    2.13
  -2  14   5    1.49    1.29
  -2  14   5    5.51    3.12
  -2  14   5   -1.09    2.31
  -2  14   4   50.78    8.35
  -2  14   4   53.23    7.97
   2 -14  -4   49.83    4.37
  -2  14   4   59.03    4.88
  -2  14   4   47.79    4.33
  -2  14   4   60.35    5.84
  -2  14   4   51.62    5.45
  -2  14   3   10.33    4.11
  -2  14   3    8.89    3.12
  -2  14   3   15.38    3.16
  -2  14   3   13.54    2.37
  -2  14   2   38.19    7.20
  -2  14   2   38.94    3.32
  -2  14   2   38.94    4.81
  -2  14   2   40.26    4.86
  -2  14   1   76.45    7.39
  -2  14   1  114.16   12.46
  -2  14   1   99.98    6.41
  -2  14   1   76.92    7.69
  -2  14   1  103.36    6.29
  -2  14   0    7.25    2.56
  -2  14   0    7.29    1.52
  -2  14   0    2.97    2.62
  -2  14   0    8.37    1.52
  -2  14  -1  210.51   11.72
  -2  14  -1  181.85   13.11
  -2  14  -1  191.54   11.76
  -2  14  -2   68.06    5.46
  -2  14  -2   56.21    5.92
  -2  14  -2   66.26    4.78
  -2  14  -2   61.48    5.40
  -2  14  -2   72.37    9.91
  -2  14  -2   63.75    4.92
  -2  14  -3   25.96    3.07
  -2  14  -3   24.58    3.01
  -2  14  -3   22.33    2.53
  -2  14  -3   20.03    3.53
  -2  14  -3   21.15    2.60
  -2  14  -3   17.36    5.14
  -2  14  -4   72.74    6.78
  -2  14  -4   74.26   10.13
  -2  14  -4   81.25    5.79
  -2  14  -4   82.48    5.66
  -2  14  -4   78.18    6.11
  -2  14  -5  154.63   10.64
  -2  14  -5  174.15   10.28
  -2  14  -5  144.98   15.38
  -2  14  -5  164.23   10.38
  -2  14  -5  182.50   10.90
  -2  14  -6  136.90   13.72
  -2  14  -6  129.94    8.22
  -2  14  -6  115.26    8.22
  -2  14  -6  122.79    7.94
  -2  14  -6  121.74    8.74
  -2  14  -7    2.57    1.47
  -2  14  -7    1.52    1.35
  -2  14  -7    2.18    1.41
  -2  14  -7   -0.23    1.14
  -2  14  -7    2.28    1.54
  -2  14  -8   47.70    3.65
  -2  14  -8   49.82    4.01
  -2  14  -8   44.84    3.99
  -2  14  -8   51.76    4.06
  -2  14  -8   44.61    4.28
  -2  14  -9   10.00    1.64
  -2  14  -9   10.36    2.00
  -2  14  -9   13.04    1.93
  -2  14  -9   14.43    2.13
  -2  14  -9   12.20    2.40
  -2  14  -9   12.48    2.04
  -2  14 -10  132.70    7.75
  -2  14 -10  108.91    7.22
  -2  14 -10  118.57    7.77
  -2  14 -10  104.70    7.75
  -2  14 -11    0.89    1.08
  -2  14 -11    0.21    1.23
  -2  14 -11    1.38    1.03
  -2  14 -11    1.86    1.04
  -2  14 -12   -0.16    1.02
  -2  14 -12   -0.54    1.07
  -2  14 -12   -0.18    1.19
  -2  14 -12    0.59    0.93
  -2  14 -12    0.20    1.21
  -2  14 -12    1.41    1.04
  -2  14 -13  125.06    8.43
  -2  14 -13  137.08    8.21
  -2  14 -13  137.56    8.20
  -2  14 -13  157.61    8.42
  -2  14 -13  151.27    8.35
  -2  14 -13  127.64    8.31
  -2  14 -13  120.85    8.17
  -2  14 -14    1.63    0.93
  -2  14 -14    1.22    1.05
  -2  14 -14   -0.14    0.91
  -2  14 -14   -0.12    0.85
  -2  14 -15    8.29    1.27
  -2  14 -15    8.41    1.37
  -2  14 -15    7.94    1.30
  -2  14 -15   11.43    1.32
  -2  14 -16   34.05    2.51
   2 -13 -19    0.07    0.56
  -2  13  18   -0.24    0.88
  -2  13  18    0.20    0.74
   2 -13 -18    1.01    0.91
  -2  13  18   -0.21    0.75
  -2  13  18    0.41    0.73
  -2  13  17   99.66    6.46
  -2  13  17  106.76    6.35
  -2  13  17   98.05    6.23
  -2  13  17   88.50    6.34
   2 -13 -17  101.41    6.37
  -2  13  16   -0.19    1.19
   2 -13 -16    2.63    1.27
  -2  13  16    2.53    1.34
  -2  13  16    1.11    1.01
  -2  13  16    1.93    1.30
   2 -13 -15   -0.60    1.33
  -2  13  15    0.23    1.45
  -2  13  15    0.54    1.20
  -2  13  14   77.16    5.62
   2 -13 -14   80.89    5.90
  -2  13  14   72.16    5.99
   2 -13 -13    8.37    2.20
  -2  13  13   13.67    2.42
  -2  13  13    9.54    2.37
  -2  13  13    9.45    1.91
  -2  13  12   52.31    4.85
  -2  13  12   42.77    4.25
   2 -13 -12   58.07    4.77
  -2  13  12   54.72    5.09
   2 -13 -11    2.32    1.65
  -2  13  11    0.56    1.71
  -2  13  11    1.17    1.47
  -2  13  11   -0.31    2.01
  -2  13  10  222.80   13.63
  -2  13  10  232.73   13.41
  -2  13  10  212.99   13.21
  -2  13  10  187.74   12.64
   2 -13 -10  199.30   12.88
   2 -13  -9   95.60    6.82
  -2  13   9   97.39    7.03
  -2  13   9   86.24    6.22
  -2  13   9   86.05    6.96
  -2  13   9   91.87    6.71
  -2  13   9   94.98    7.38
  -2  13   8   72.38    5.85
  -2  13   8   55.53    8.20
   2 -13  -8   76.66    5.79
  -2  13   8   73.05   10.27
  -2  13   8   68.27    5.55
  -2  13   8   66.05    5.22
  -2  13   8   66.25    5.94
  -2  13   7    8.40    3.94
  -2  13   7    6.09    1.89
  -2  13   7   11.16    3.72
  -2  13   7    6.63    2.44
  -2  13   7    6.43    1.66
  -2  13   7    3.49    1.78
   2 -13  -7    3.96    1.57
  -2  13   6    1.15    2.44
  -2  13   6    0.76    1.38
  -2  13   6    3.17    2.44
   2 -13  -6    0.24    1.22
  -2  13   6    0.66    2.16
  -2  13   6    1.68    1.40
  -2  13   6   -0.75    1.44
  -2  13   5  288.59   17.61
  -2  13   5  289.72   23.03
  -2  13   5  267.71   16.57
  -2  13   5  300.60   17.85
  -2  13   5  295.26   22.66
  -2  13   4    0.68    1.14
  -2  13   4    0.37    1.87
  -2  13   4    3.14    2.61
  -2  13   4    2.19    2.74
  -2  13   4    0.36    2.18
  -2  13   3    7.19    2.60
  -2  13   3    5.99    2.45
  -2  13   3   11.85    3.75
  -2  13   3    4.44    3.16
  -2  13   2   14.76    4.05
  -2  13   2   12.36    1.79
  -2  13   2   22.34    5.63
  -2  13   2   13.50    3.23
  -2  13   2   15.11    2.32
  -2  13   2   13.53    1.72
  -2  13   2   10.52    2.67
  -2  13   1   91.84    6.25
  -2  13   1  106.55   11.96
  -2  13   1   76.60    7.50
  -2  13   1   96.97    6.81
  -2  13   1  108.71    8.29
  -2  13   1   93.08    6.10
  -2  13   0  151.92    8.73
  -2  13   0  154.60   14.94
  -2  13   0  145.68    8.83
  -2  13  -1    2.53    1.17
  -2  13  -1    5.06    1.44
  -2  13  -1   -1.23    2.62
  -2  13  -1    4.28    2.32
  -2  13  -2  175.28   10.04
  -2  13  -2  140.81   11.10
  -2  13  -2  182.48   10.35
  -2  13  -2  190.79   16.73
  -2  13  -2  142.28   10.53
  -2  13  -3  122.83    7.60
  -2  13  -3   98.67    8.47
  -2  13  -3   99.43   12.16
  -2  13  -3  134.26    7.94
  -2  13  -3  107.28    8.00
  -2  13  -4  148.61    9.22
  -2  13  -4  138.84   14.43
  -2  13  -4  146.16    9.04
  -2  13  -4  137.61    9.02
  -2  13  -5    3.05    1.37
  -2  13  -5    3.29    2.93
  -2  13  -5    2.10    1.28
  -2  13  -5    1.93    1.31
  -2  13  -5    2.25    1.42
  -2  13  -6    8.16    1.81
  -2  13  -6    1.07    2.28
  -2  13  -6    7.22    1.69
  -2  13  -6    6.06    1.81
  -2  13  -6    9.78    1.85
  -2  13  -6    6.28    1.88
  -2  13  -7  305.34   17.56
  -2  13  -7  315.40   17.37
  -2  13  -7  311.80   17.99
  -2  13  -7  286.72   22.95
  -2  13  -7  283.95   16.89
  -2  13  -7  310.60   17.32
  -2  13  -8   12.33    2.09
  -2  13  -8   10.77    2.06
  -2  13  -8   13.42    2.15
  -2  13  -8   12.54    2.02
  -2  13  -8   10.71    1.84
  -2  13  -9    1.30    1.21
  -2  13  -9   -0.23    1.08
  -2  13  -9    1.00    1.07
  -2  13  -9    3.24    1.21
  -2  13  -9    0.97    0.90
  -2  13  -9   -0.59    1.27
  -2  13 -10    7.23    1.88
  -2  13 -10    7.49    1.51
  -2  13 -10    8.34    1.78
  -2  13 -10    8.21    1.80
  -2  13 -10    6.01    1.46
  -2  13 -10    4.48    1.26
  -2  13 -11  169.95   10.69
  -2  13 -11  206.24   11.33
  -2  13 -11  183.29   10.94
  -2  13 -11  198.13   11.36
  -2  13 -11  191.66   11.34
  -2  13 -11  176.39   11.42
  -2  13 -12  116.37    7.17
  -2  13 -12  104.19    7.37
  -2  13 -12  112.44    7.12
  -2  13 -12  116.78    7.15
  -2  13 -12   98.87    6.90
  -2  13 -12   98.41    7.15
[truncated: 2,220,812 more chars]
