# Supplementary material for: Organic Room‐Temperature near‐IR Phosphorescence Harvested by Intramolecular Through‐Space Sensitization in Composite Molecules
Source: Angew Chem Int Ed Engl. 2025 Mar 23;64(21):e202503327. doi: 10.1002/anie.202503327 (PMC12176076; doi:10.1002/anie.202503327)
Supplement: Supplementary file 2 — Supporting Information [file ANIE-64-e202503327-s001.zip › 6.cif]

 
data_6
 
_audit_creation_method            'SHELXL-2018/3'
_shelx_SHELXL_version_number      '2018/3'
_chemical_name_systematic         ?
_chemical_name_common             ?
_chemical_melting_point           ?
_chemical_formula_moiety          
'C58 H43 N3 P Pt, C F3 O3 S [+ solvent]'
_chemical_formula_sum
 'C59 H43 F3 N3 O3 P Pt S' 
_chemical_formula_weight          1157.08

loop_
 _atom_type_symbol
 _atom_type_description
 _atom_type_scat_dispersion_real
 _atom_type_scat_dispersion_imag
 _atom_type_scat_source
 'C'  'C'   0.0033   0.0016
 'International Tables Vol C Tables 4.2.6.8 and 6.1.1.4'
 'H'  'H'   0.0000   0.0000
 'International Tables Vol C Tables 4.2.6.8 and 6.1.1.4'
 'F'  'F'   0.0171   0.0103
 'International Tables Vol C Tables 4.2.6.8 and 6.1.1.4'
 'N'  'N'   0.0061   0.0033
 'International Tables Vol C Tables 4.2.6.8 and 6.1.1.4'
 'O'  'O'   0.0106   0.0060
 'International Tables Vol C Tables 4.2.6.8 and 6.1.1.4'
 'P'  'P'   0.1023   0.0942
 'International Tables Vol C Tables 4.2.6.8 and 6.1.1.4'
 'Pt'  'Pt'  -1.7033   8.3905
 'International Tables Vol C Tables 4.2.6.8 and 6.1.1.4'
 'S'  'S'   0.1246   0.1234
 'International Tables Vol C Tables 4.2.6.8 and 6.1.1.4'
 
_space_group_crystal_system       triclinic
_space_group_IT_number            2
_space_group_name_H-M_alt         'P -1'
_space_group_name_Hall            '-P 1'
 
_shelx_space_group_comment
;
The symmetry employed for this shelxl refinement is uniquely defined
by the following loop, which should always be used as a source of
symmetry information in preference to the above space-group names.
They are only intended as comments.
;
 
loop_
 _space_group_symop_operation_xyz
 'x, y, z'
 '-x, -y, -z'
 
_cell_length_a                    15.2753(16)
_cell_length_b                    17.8669(19)
_cell_length_c                    21.535(3)
_cell_angle_alpha                 104.980(3)
_cell_angle_beta                  105.368(3)
_cell_angle_gamma                 104.324(2)
_cell_volume                      5150.1(11)
_cell_formula_units_Z             4
_cell_measurement_temperature     150(2)
_cell_measurement_reflns_used    9535
_cell_measurement_theta_min        3.03
_cell_measurement_theta_max       33.16

_exptl_crystal_description       'block'
_exptl_crystal_colour            'orange'
_exptl_crystal_density_meas       ?
_exptl_crystal_density_method     ?
_exptl_crystal_density_diffrn     1.492          
_exptl_crystal_F_000              2312
_exptl_transmission_factor_min    ?
_exptl_transmission_factor_max    ?
_exptl_crystal_size_max           0.637
_exptl_crystal_size_mid           0.381
_exptl_crystal_size_min           0.244
_exptl_absorpt_coefficient_mu     2.855
_shelx_estimated_absorpt_T_min    0.264
_shelx_estimated_absorpt_T_max    0.543
_exptl_absorpt_correction_type    numerical
_exptl_absorpt_correction_T_min   0.264
_exptl_absorpt_correction_T_max   0.543
_exptl_absorpt_process_details    'SADABS (Sheldrick, 2008)' 
_publ_section_exptl_refinement
;
The crystallization solvent could not been resolved unambigiously 
due to loss/disorder. The contribution of the missing solvent to the 
calculated structure factors was taken into account by using a SQUEEZE 
routine of PLATON (Spek, 2003). The missing solvent was not taken into 
account in the unit cell content.
One of the triflate counterions was modeled to be disordered between
three positions and refined with occupanices of 0.46/0.30/0.24. A series
of geometry and displacement restraints and constraints were applied to
this moiety.
All hydrogen atoms were positioned geometrically and constrained 
to ride on their parent atoms, with C---H = 0.95-0.98 \%A, 
U~iso~ = 1.2-1.5 U~eq~(parent atom).
The highest peak is located 0.76 \%A from atom Pt2 and the deepest hole
is located 0.69 \%A from atom Pt2.
;
_exptl_absorpt_special_details    ?
_diffrn_ambient_temperature       150(2)
_diffrn_radiation_wavelength      0.71073
_diffrn_radiation_type            MoK\a
_diffrn_radiation_monochromator   'horizontally mounted graphite crystal'
_diffrn_measurement_device_type   'Bruker KAPPA APEX II CCD'
_diffrn_measurement_device        '62mm x 62mm CCD camera on \k-goniostat'
_diffrn_detector_area_resol_mean   16
_diffrn_measurement_method        '\f scans and \w scans with \k offset'
_diffrn_reflns_number             102460
_diffrn_reflns_av_unetI/netI      0.0210
_diffrn_reflns_av_R_equivalents   0.0241
_diffrn_reflns_limit_h_min        -20
_diffrn_reflns_limit_h_max        20
_diffrn_reflns_limit_k_min        -23
_diffrn_reflns_limit_k_max        23
_diffrn_reflns_limit_l_min        -28
_diffrn_reflns_limit_l_max        28
_diffrn_reflns_theta_min          2.233
_diffrn_reflns_theta_max          27.999
_diffrn_reflns_theta_full         25.242
_diffrn_measured_fraction_theta_max   0.998
_diffrn_measured_fraction_theta_full  0.997
_diffrn_reflns_Laue_measured_fraction_max    0.998
_diffrn_reflns_Laue_measured_fraction_full   0.997
_diffrn_reflns_point_group_measured_fraction_max   0.998
_diffrn_reflns_point_group_measured_fraction_full  0.997
_reflns_number_total              24825
_reflns_number_gt                 21081
_reflns_threshold_expression      'I > 2\s(I)'
_reflns_Friedel_coverage          0.000
_reflns_Friedel_fraction_max      .
_reflns_Friedel_fraction_full     .
 
_reflns_special_details
;
 Reflections were merged by SHELXL according to the crystal
 class for the calculation of statistics and refinement.
 
 Structure factors included contributions from the .fab file.
 
 _reflns_Friedel_fraction is defined as the number of unique
 Friedel pairs measured divided by the number that would be
 possible theoretically, ignoring centric projections and
 systematic absences.
;
_computing_data_collection        'APEX2 (Bruker AXS, 2010)'
_computing_cell_refinement        'SAINT (Bruker AXS, 2009)'
_computing_data_reduction         'SAINT (Bruker AXS, 2009)'
_computing_structure_solution    'SHELXL-2018/3 (Sheldrick, 2018)'
_computing_structure_refinement  'SHELXL-2018/3 (Sheldrick, 2018)'
_computing_molecular_graphics    'Diamond v.4.6.7 (Brandenburg, 2022)'
_computing_publication_material  'SHELXL-2018/3 (Sheldrick, 2018)' 

_refine_special_details           ?
_refine_ls_structure_factor_coef  Fsqd
_refine_ls_matrix_type            full
_refine_ls_weighting_scheme       calc
_refine_ls_weighting_details
'w=1/[\s^2^(Fo^2^)+(0.0221P)^2^+6.4182P] where P=(Fo^2^+2Fc^2^)/3'
_atom_sites_solution_primary      ?
_atom_sites_solution_secondary    ?
_atom_sites_solution_hydrogens    geom
_refine_ls_hydrogen_treatment     constr
_refine_ls_extinction_method      none
_refine_ls_extinction_coef        .
_refine_ls_number_reflns          24825
_refine_ls_number_parameters      1430
_refine_ls_number_restraints      268
_refine_ls_R_factor_all           0.0322
_refine_ls_R_factor_gt            0.0227
_refine_ls_wR_factor_ref          0.0579
_refine_ls_wR_factor_gt           0.0527
_refine_ls_goodness_of_fit_ref    1.027
_refine_ls_restrained_S_all       1.045
_refine_ls_shift/su_max           0.006
_refine_ls_shift/su_mean          0.000
 
loop_
 _atom_site_label
 _atom_site_type_symbol
 _atom_site_fract_x
 _atom_site_fract_y
 _atom_site_fract_z
 _atom_site_U_iso_or_equiv
 _atom_site_adp_type
 _atom_site_occupancy
 _atom_site_site_symmetry_order  
 _atom_site_calc_flag
 _atom_site_refinement_flags_posn
 _atom_site_refinement_flags_adp
 _atom_site_refinement_flags_occupancy
 _atom_site_disorder_assembly
 _atom_site_disorder_group
C1 C 0.67065(16) 0.20888(14) 0.54596(12) 0.0246(5) Uani 1 1 d . . . . .
C2 C 0.61604(18) 0.13098(15) 0.49660(12) 0.0299(5) Uani 1 1 d . . . . .
H012 H 0.645937 0.102399 0.469917 0.036 Uiso 1 1 calc R U . . .
C3 C 0.51933(19) 0.09437(16) 0.48559(14) 0.0349(6) Uani 1 1 d . . . . .
H00G H 0.483831 0.041250 0.451872 0.042 Uiso 1 1 calc R U . . .
C4 C 0.47478(19) 0.13525(18) 0.52369(15) 0.0400(6) Uani 1 1 d . . . . .
H00T H 0.408538 0.110672 0.516470 0.048 Uiso 1 1 calc R U . . .
C5 C 0.52781(19) 0.21249(17) 0.57253(14) 0.0362(6) Uani 1 1 d . . . . .
H00R H 0.496792 0.240409 0.598641 0.043 Uiso 1 1 calc R U . . .
C6 C 0.62518(17) 0.25089(15) 0.58486(12) 0.0277(5) Uani 1 1 d . . . . .
C7 C 0.67220(17) 0.33479(15) 0.63997(13) 0.0284(5) Uani 1 1 d . . . . .
C8 C 0.68898(17) 0.34157(15) 0.70932(13) 0.0290(5) Uani 1 1 d . . . . .
C9 C 0.66902(17) 0.27159(16) 0.73029(13) 0.0303(5) Uani 1 1 d . . . . .
H00H H 0.641669 0.217983 0.696466 0.036 Uiso 1 1 calc R U . . .
C10 C 0.68827(19) 0.27984(18) 0.79776(14) 0.0354(6) Uani 1 1 d . . . . .
H00L H 0.673939 0.232232 0.810304 0.042 Uiso 1 1 calc R U . . .
C11 C 0.7295(2) 0.35895(18) 0.84914(14) 0.0385(6) Uani 1 1 d . . . . .
H01V H 0.744288 0.364117 0.896096 0.046 Uiso 1 1 calc R U . . .
C12 C 0.7479(2) 0.42726(18) 0.83187(14) 0.0368(6) Uani 1 1 d . . . . .
H01P H 0.774549 0.479915 0.867001 0.044 Uiso 1 1 calc R U . . .
C13 C 0.72820(18) 0.42195(16) 0.76184(13) 0.0309(5) Uani 1 1 d . . . . .
C14 C 0.74599(18) 0.49319(16) 0.74338(14) 0.0329(6) Uani 1 1 d . . . . .
C15 C 0.72684(19) 0.48640(16) 0.67413(14) 0.0339(6) Uani 1 1 d . . . . .
C16 C 0.7433(2) 0.55683(17) 0.65381(16) 0.0412(7) Uani 1 1 d . . . . .
H02E H 0.769168 0.610140 0.688001 0.049 Uiso 1 1 calc R U . . .
C17 C 0.7229(2) 0.54983(19) 0.58678(17) 0.0476(7) Uani 1 1 d . . . . .
H03I H 0.737524 0.597748 0.574666 0.057 Uiso 1 1 calc R U . . .
C18 C 0.6800(2) 0.47097(19) 0.53510(16) 0.0461(7) Uani 1 1 d . . . . .
H02W H 0.664309 0.466273 0.488199 0.055 Uiso 1 1 calc R U . . .
C19 C 0.6609(2) 0.40178(18) 0.55177(14) 0.0379(6) Uani 1 1 d . . . . .
H018 H 0.629445 0.349558 0.516161 0.045 Uiso 1 1 calc R U . . .
C20 C 0.68708(18) 0.40595(16) 0.62173(13) 0.0316(5) Uani 1 1 d . . . . .
C21 C 0.7773(2) 0.57231(17) 0.79561(15) 0.0371(6) Uani 1 1 d . . . . .
C22 C 0.7944(2) 0.63506(17) 0.84066(15) 0.0375(6) Uani 1 1 d . . . . .
C23 C 0.80687(19) 0.70712(15) 0.89556(14) 0.0333(6) Uani 1 1 d . . . . .
C24 C 0.8706(2) 0.72708(17) 0.96133(15) 0.0377(6) Uani 1 1 d . . . . .
H024 H 0.910607 0.694988 0.969610 0.045 Uiso 1 1 calc R U . . .
C25 C 0.8771(2) 0.79264(18) 1.01501(15) 0.0407(6) Uani 1 1 d . . . . .
H02J H 0.921577 0.805109 1.059616 0.049 Uiso 1 1 calc R U . . .
C26 C 0.8189(2) 0.84127(16) 1.00468(14) 0.0394(6) Uani 1 1 d . . . . .
C27 C 0.7562(2) 0.82190(17) 0.93756(15) 0.0411(7) Uani 1 1 d . . . . .
H02H H 0.717062 0.854517 0.928780 0.049 Uiso 1 1 calc R U . . .
C28 C 0.7504(2) 0.75645(17) 0.88420(14) 0.0381(6) Uani 1 1 d . . . . .
H01U H 0.707656 0.744681 0.839169 0.046 Uiso 1 1 calc R U . . .
C29 C 0.8916(4) 0.9272(2) 1.12531(18) 0.0777(13) Uani 1 1 d . . . . .
H03A H 0.884469 0.878716 1.139395 0.117 Uiso 1 1 calc R U . . .
H03C H 0.881092 0.970419 1.158104 0.117 Uiso 1 1 calc R U . . .
H03D H 0.956754 0.947480 1.124268 0.117 Uiso 1 1 calc R U . . .
C30 C 0.7687(4) 0.9596(2) 1.0443(2) 0.0842(15) Uani 1 1 d . . . . .
H03E H 0.793503 0.988265 1.016181 0.126 Uiso 1 1 calc R U . . .
H03H H 0.776496 1.000039 1.087784 0.126 Uiso 1 1 calc R U . . .
H03J H 0.700129 0.927168 1.019690 0.126 Uiso 1 1 calc R U . . .
C31 C 0.84267(17) 0.17061(14) 0.52396(12) 0.0267(5) Uani 1 1 d . . . . .
C32 C 0.92140(17) 0.15725(14) 0.56359(13) 0.0286(5) Uani 1 1 d . . . . .
H00X H 0.943553 0.180839 0.612230 0.034 Uiso 1 1 calc R U . . .
C33 C 0.9680(2) 0.10950(17) 0.53246(15) 0.0371(6) Uani 1 1 d . . . . .
H01Z H 1.021966 0.100860 0.559785 0.044 Uiso 1 1 calc R U . . .
C34 C 0.9356(2) 0.07480(17) 0.46184(15) 0.0418(7) Uani 1 1 d . . . . .
H039 H 0.967861 0.042996 0.440456 0.050 Uiso 1 1 calc R U . . .
C35 C 0.8560(2) 0.08631(18) 0.42220(15) 0.0436(7) Uani 1 1 d . . . . .
H038 H 0.832691 0.060938 0.373671 0.052 Uiso 1 1 calc R U . . .
C36 C 0.8104(2) 0.13434(16) 0.45264(13) 0.0349(6) Uani 1 1 d . . . . .
H01A H 0.756693 0.142835 0.424892 0.042 Uiso 1 1 calc R U . . .
C37 C 0.81744(19) 0.31011(15) 0.50875(13) 0.0291(5) Uani 1 1 d . . . . .
C38 C 0.9125(2) 0.35394(16) 0.51810(15) 0.0354(6) Uani 1 1 d . . . . .
H01M H 0.964337 0.357192 0.555806 0.043 Uiso 1 1 calc R U . . .
C39 C 0.9311(2) 0.39266(18) 0.47247(18) 0.0476(8) Uani 1 1 d . . . . .
H02D H 0.995627 0.422458 0.479074 0.057 Uiso 1 1 calc R U . . .
C40 C 0.8559(3) 0.3879(2) 0.41747(19) 0.0560(9) Uani 1 1 d . . . . .
H03G H 0.868719 0.415659 0.387009 0.067 Uiso 1 1 calc R U . . .
C41 C 0.7616(3) 0.3427(2) 0.40654(17) 0.0515(8) Uani 1 1 d . . . . .
H03N H 0.710106 0.338590 0.368136 0.062 Uiso 1 1 calc R U . . .
C42 C 0.7427(2) 0.30362(17) 0.45183(14) 0.0371(6) Uani 1 1 d . . . . .
H033 H 0.678204 0.272172 0.443957 0.045 Uiso 1 1 calc R U . . .
C43 C 0.93389(19) 0.48168(16) 0.66215(13) 0.0318(5) Uani 1 1 d . . . . .
H01N H 0.893615 0.454503 0.615288 0.038 Uiso 1 1 calc R U . . .
C44 C 0.9831(2) 0.56533(17) 0.68470(15) 0.0411(6) Uani 1 1 d . . . . .
H02R H 0.976328 0.595003 0.653951 0.049 Uiso 1 1 calc R U . . .
C45 C 1.0422(3) 0.60502(18) 0.75256(17) 0.0510(8) Uani 1 1 d . . . . .
H03P H 1.078989 0.661970 0.768701 0.061 Uiso 1 1 calc R U . . .
C46 C 1.0475(2) 0.56115(17) 0.79678(15) 0.0446(7) Uani 1 1 d . . . . .
H03K H 1.086788 0.587870 0.843881 0.054 Uiso 1 1 calc R U . . .
C47 C 0.99484(18) 0.47782(16) 0.77184(13) 0.0317(5) Uani 1 1 d . . . . .
C48 C 0.98876(18) 0.42832(15) 0.81663(13) 0.0292(5) Uani 1 1 d . . . . .
C49 C 1.0276(2) 0.45798(17) 0.88784(13) 0.0359(6) Uani 1 1 d . . . . .
H02U H 1.065511 0.514310 0.912489 0.043 Uiso 1 1 calc R U . . .
C50 C 1.0096(2) 0.40331(18) 0.92197(13) 0.0384(6) Uani 1 1 d . . . . .
H03F H 1.035289 0.422481 0.970711 0.046 Uiso 1 1 calc R U . . .
C51 C 0.95498(19) 0.32137(18) 0.88626(13) 0.0349(6) Uani 1 1 d . . . . .
H02K H 0.943003 0.284126 0.909994 0.042 Uiso 1 1 calc R U . . .
C52 C 0.91769(17) 0.29424(15) 0.81482(12) 0.0279(5) Uani 1 1 d . . . . .
C53 C 0.85716(17) 0.21024(15) 0.76715(12) 0.0265(5) Uani 1 1 d . . . . .
C54 C 0.82796(19) 0.14573(17) 0.78962(14) 0.0345(6) Uani 1 1 d . . . . .
H028 H 0.847422 0.154805 0.837436 0.041 Uiso 1 1 calc R U . . .
C55 C 0.7707(2) 0.06813(18) 0.74305(15) 0.0391(6) Uani 1 1 d . . . . .
H03B H 0.750827 0.023842 0.758608 0.047 Uiso 1 1 calc R U . . .
C56 C 0.74246(18) 0.05558(16) 0.67345(14) 0.0349(6) Uani 1 1 d . . . . .
H02N H 0.703143 0.002361 0.641165 0.042 Uiso 1 1 calc R U . . .
C57 C 0.77136(17) 0.12054(15) 0.65036(13) 0.0289(5) Uani 1 1 d . . . . .
H00I H 0.751278 0.110282 0.602354 0.035 Uiso 1 1 calc R U . . .
C58 C 0.82882(16) 0.20009(15) 0.69549(13) 0.0262(5) Uani 1 1 d . . . . .
C59 C 0.78724(15) 0.82454(14) 0.25970(11) 0.0226(4) Uani 1 1 d . . . . .
C60 C 0.83778(17) 0.90849(15) 0.28086(12) 0.0270(5) Uani 1 1 d . . . . .
H01R H 0.804063 0.946240 0.287672 0.032 Uiso 1 1 calc R U . . .
C61 C 0.93534(17) 0.93873(15) 0.29230(12) 0.0287(5) Uani 1 1 d . . . . .
H021 H 0.968083 0.996400 0.307612 0.034 Uiso 1 1 calc R U . . .
C62 C 0.98468(17) 0.88457(15) 0.28133(13) 0.0301(5) Uani 1 1 d . . . . .
H00J H 1.051291 0.904375 0.287646 0.036 Uiso 1 1 calc R U . . .
C63 C 0.93602(17) 0.80087(15) 0.26096(13) 0.0295(5) Uani 1 1 d . . . . .
H00K H 0.970547 0.763898 0.253549 0.035 Uiso 1 1 calc R U . . .
C64 C 0.83837(16) 0.76880(14) 0.25094(12) 0.0241(5) Uani 1 1 d . . . . .
C65 C 0.79833(16) 0.67668(14) 0.23353(12) 0.0247(5) Uani 1 1 d . . . . .
C66 C 0.80204(17) 0.64536(15) 0.28781(13) 0.0272(5) Uani 1 1 d . . . . .
C67 C 0.84265(18) 0.69827(16) 0.35828(13) 0.0312(5) Uani 1 1 d . . . . .
H00D H 0.867775 0.756138 0.369084 0.037 Uiso 1 1 calc R U . . .
C68 C 0.8461(2) 0.66746(18) 0.41020(14) 0.0376(6) Uani 1 1 d . . . . .
H00P H 0.875482 0.703716 0.456571 0.045 Uiso 1 1 calc R U . . .
C69 C 0.8061(2) 0.58185(19) 0.39538(15) 0.0411(6) Uani 1 1 d . . . . .
H01L H 0.806248 0.561001 0.431761 0.049 Uiso 1 1 calc R U . . .
C70 C 0.7672(2) 0.52912(18) 0.32915(15) 0.0373(6) Uani 1 1 d . . . . .
H01S H 0.740428 0.471706 0.319829 0.045 Uiso 1 1 calc R U . . .
C71 C 0.76617(17) 0.55873(15) 0.27341(13) 0.0289(5) Uani 1 1 d . . . . .
C72 C 0.73183(17) 0.50377(15) 0.20511(13) 0.0283(5) Uani 1 1 d . . . . .
C73 C 0.73736(17) 0.53483(15) 0.15159(13) 0.0275(5) Uani 1 1 d . . . . .
C74 C 0.70995(19) 0.48065(16) 0.08270(13) 0.0326(5) Uani 1 1 d . . . . .
H01Q H 0.688031 0.422780 0.072630 0.039 Uiso 1 1 calc R U . . .
C75 C 0.7148(2) 0.51070(17) 0.03138(14) 0.0364(6) Uani 1 1 d . . . . .
H037 H 0.695437 0.473679 -0.014211 0.044 Uiso 1 1 calc R U . . .
C76 C 0.7485(2) 0.59684(17) 0.04525(14) 0.0360(6) Uani 1 1 d . . . . .
H02B H 0.751965 0.617180 0.009019 0.043 Uiso 1 1 calc R U . . .
C77 C 0.77582(18) 0.65045(16) 0.11027(13) 0.0300(5) Uani 1 1 d . . . . .
H010 H 0.798955 0.707947 0.118800 0.036 Uiso 1 1 calc R U . . .
C78 C 0.77061(16) 0.62246(14) 0.16605(12) 0.0253(5) Uani 1 1 d . . . . .
C79 C 0.69105(19) 0.41675(16) 0.19010(14) 0.0330(5) Uani 1 1 d . . . . .
C80 C 0.65367(19) 0.34463(16) 0.17762(14) 0.0330(5) Uani 1 1 d . . . . .
C81 C 0.6059(2) 0.25853(15) 0.16176(13) 0.0326(5) Uani 1 1 d . . . . .
C82 C 0.5285(2) 0.23128(17) 0.18206(15) 0.0380(6) Uani 1 1 d . . . . .
H027 H 0.508454 0.270603 0.208470 0.046 Uiso 1 1 calc R U . . .
C83 C 0.4799(2) 0.14852(18) 0.16484(16) 0.0465(7) Uani 1 1 d . . . . .
H03R H 0.426616 0.131964 0.179030 0.056 Uiso 1 1 calc R U . . .
C84 C 0.5079(3) 0.08842(17) 0.12672(15) 0.0497(8) Uani 1 1 d . . . . .
C85 C 0.5870(3) 0.11611(19) 0.10761(16) 0.0532(9) Uani 1 1 d . . . . .
H03S H 0.609005 0.077025 0.082864 0.064 Uiso 1 1 calc R U . . .
C86 C 0.6340(3) 0.19886(18) 0.12384(15) 0.0447(7) Uani 1 1 d . . . . .
H03O H 0.686502 0.215651 0.108964 0.054 Uiso 1 1 calc R U . . .
C87 C 0.3766(3) -0.0201(2) 0.1306(3) 0.0923(17) Uani 1 1 d . . . . .
H03W H 0.398930 -0.001605 0.180877 0.138 Uiso 1 1 calc R U . . .
H03X H 0.347979 -0.080286 0.111740 0.138 Uiso 1 1 calc R U . . .
H03Y H 0.328116 0.004037 0.113933 0.138 Uiso 1 1 calc R U . . .
C88 C 0.4950(4) -0.0556(2) 0.0777(2) 0.100(2) Uani 1 1 d . . . . .
H03T H 0.501918 -0.049001 0.035248 0.150 Uiso 1 1 calc R U . . .
H03U H 0.450179 -0.110771 0.067117 0.150 Uiso 1 1 calc R U . . .
H03V H 0.558091 -0.048398 0.109646 0.150 Uiso 1 1 calc R U . . .
C89 C 0.62102(17) 0.87890(15) 0.27241(12) 0.0284(5) Uani 1 1 d . . . . .
C90 C 0.56718(19) 0.87924(18) 0.31541(14) 0.0363(6) Uani 1 1 d . . . . .
H023 H 0.555598 0.836142 0.333578 0.044 Uiso 1 1 calc R U . . .
C91 C 0.5303(2) 0.9424(2) 0.33183(16) 0.0476(8) Uani 1 1 d . . . . .
H035 H 0.492922 0.941902 0.360718 0.057 Uiso 1 1 calc R U . . .
C92 C 0.5477(2) 1.0057(2) 0.30656(16) 0.0485(8) Uani 1 1 d . . . . .
H02Y H 0.523929 1.049582 0.319142 0.058 Uiso 1 1 calc R U . . .
C93 C 0.5996(2) 1.00543(19) 0.26283(15) 0.0431(7) Uani 1 1 d . . . . .
H03L H 0.611220 1.048934 0.245103 0.052 Uiso 1 1 calc R U . . .
C94 C 0.63471(19) 0.94156(17) 0.24489(13) 0.0351(6) Uani 1 1 d . . . . .
H031 H 0.668384 0.940535 0.213558 0.042 Uiso 1 1 calc R U . . .
C95 C 0.59828(17) 0.76085(14) 0.15295(12) 0.0252(5) Uani 1 1 d . . . . .
C96 C 0.49713(18) 0.72882(16) 0.12754(13) 0.0318(5) Uani 1 1 d . . . . .
H01W H 0.463538 0.717332 0.157185 0.038 Uiso 1 1 calc R U . . .
C97 C 0.4459(2) 0.71385(16) 0.05947(14) 0.0369(6) Uani 1 1 d . . . . .
H02C H 0.377369 0.693008 0.042706 0.044 Uiso 1 1 calc R U . . .
C98 C 0.4946(2) 0.72926(17) 0.01603(14) 0.0398(6) Uani 1 1 d . . . . .
H02S H 0.459553 0.717955 -0.030886 0.048 Uiso 1 1 calc R U . . .
C99 C 0.5943(2) 0.76111(18) 0.04066(14) 0.0396(6) Uani 1 1 d . . . . .
H032 H 0.627470 0.771801 0.010588 0.048 Uiso 1 1 calc R U . . .
C100 C 0.64623(19) 0.77756(16) 0.10909(13) 0.0316(5) Uani 1 1 d . . . . .
H01G H 0.714681 0.800288 0.125860 0.038 Uiso 1 1 calc R U . . .
C101 C 0.52958(18) 0.56098(17) 0.14638(13) 0.0320(5) Uani 1 1 d . . . . .
H034 H 0.557110 0.602821 0.130612 0.038 Uiso 1 1 calc R U . . .
C102 C 0.4805(2) 0.48180(17) 0.09980(14) 0.0376(6) Uani 1 1 d . . . . .
H02O H 0.474073 0.469728 0.052853 0.045 Uiso 1 1 calc R U . . .
C103 C 0.4410(2) 0.42058(18) 0.12247(16) 0.0416(7) Uani 1 1 d . . . . .
H03Q H 0.406465 0.365921 0.091169 0.050 Uiso 1 1 calc R U . . .
C104 C 0.4521(2) 0.43950(18) 0.19089(16) 0.0391(6) Uani 1 1 d . . . . .
H036 H 0.425426 0.397967 0.207258 0.047 Uiso 1 1 calc R U . . .
C105 C 0.50230(18) 0.51927(17) 0.23548(14) 0.0317(5) Uani 1 1 d . . . . .
C106 C 0.52272(19) 0.54297(17) 0.31008(14) 0.0335(6) Uani 1 1 d . . . . .
C107 C 0.4911(2) 0.4919(2) 0.34394(16) 0.0416(7) Uani 1 1 d . . . . .
H02Z H 0.451389 0.435966 0.319339 0.050 Uiso 1 1 calc R U . . .
C108 C 0.5190(2) 0.5244(2) 0.41471(17) 0.0469(7) Uani 1 1 d . . . . .
H030 H 0.496962 0.490516 0.438788 0.056 Uiso 1 1 calc R U . . .
C109 C 0.5780(2) 0.6047(2) 0.45076(15) 0.0433(7) Uani 1 1 d . . . . .
H01H H 0.596665 0.626313 0.499321 0.052 Uiso 1 1 calc R U . . .
C110 C 0.60988(19) 0.65410(18) 0.41517(13) 0.0347(6) Uani 1 1 d . . . . .
C111 C 0.67324(19) 0.74010(18) 0.44266(13) 0.0350(6) Uani 1 1 d . . . . .
C112 C 0.7175(2) 0.7835(2) 0.51269(14) 0.0439(7) Uani 1 1 d . . . . .
H02L H 0.706379 0.757349 0.544446 0.053 Uiso 1 1 calc R U . . .
C113 C 0.7774(2) 0.8641(2) 0.53637(14) 0.0487(8) Uani 1 1 d . . . . .
H02V H 0.807581 0.893615 0.584311 0.058 Uiso 1 1 calc R U . . .
C114 C 0.7934(2) 0.9019(2) 0.48995(14) 0.0454(7) Uani 1 1 d . . . . .
H03M H 0.834698 0.957552 0.506166 0.054 Uiso 1 1 calc R U . . .
C115 C 0.74930(19) 0.85893(19) 0.41952(13) 0.0377(6) Uani 1 1 d . . . . .
H02A H 0.761453 0.886145 0.388600 0.045 Uiso 1 1 calc R U . . .
C116 C 0.68798(17) 0.77730(18) 0.39312(13) 0.0337(6) Uani 1 1 d . . . . .
C117 C 0.8545(2) 0.1981(2) 0.04310(18) 0.0489(7) Uani 1 1 d . . . . .
F1 F 0.90311(18) 0.16123(14) 0.01090(16) 0.0862(8) Uani 1 1 d . . . . .
F2 F 0.77344(16) 0.13943(12) 0.03362(12) 0.0634(5) Uani 1 1 d . . . . .
F3 F 0.9052(2) 0.22772(16) 0.10965(13) 0.0908(8) Uani 1 1 d . . . . .
N1 N 0.94064(14) 0.43720(12) 0.70379(10) 0.0271(4) Uani 1 1 d . . . . .
N2 N 0.93573(14) 0.34824(12) 0.78259(10) 0.0252(4) Uani 1 1 d . . . . .
N3 N 0.8220(2) 0.90515(16) 1.05825(14) 0.0553(7) Uani 1 1 d . . . . .
N4 N 0.53983(14) 0.58099(13) 0.21331(11) 0.0283(4) Uani 1 1 d . . . . .
N5 N 0.58059(14) 0.62205(14) 0.34601(11) 0.0293(4) Uani 1 1 d . . . . .
N6 N 0.4576(3) 0.00595(17) 0.10891(18) 0.0774(11) Uani 1 1 d . . . . .
O1 O 0.77579(17) 0.23466(13) -0.05982(10) 0.0519(6) Uani 1 1 d . . . . .
O2 O 0.92353(15) 0.33568(12) 0.02856(11) 0.0447(5) Uani 1 1 d . . . . .
O3 O 0.77444(15) 0.30818(13) 0.05146(11) 0.0457(5) Uani 1 1 d . . . . .
P1 P 0.80059(4) 0.25127(4) 0.56516(3) 0.02371(12) Uani 1 1 d . . . . .
P2 P 0.65776(4) 0.78892(4) 0.24501(3) 0.02387(12) Uani 1 1 d . . . . .
Pt1 Pt 0.87487(2) 0.30777(2) 0.67971(2) 0.02202(3) Uani 1 1 d . . . . .
Pt2 Pt 0.61861(2) 0.69665(2) 0.29538(2) 0.02534(3) Uani 1 1 d . . . . .
S1 S 0.82884(5) 0.27821(4) 0.01192(3) 0.03186(13) Uani 1 1 d . . . . .
C118 C 0.4151(6) 0.1855(4) 0.3331(4) 0.051(2) Uani 0.463(5) 1 d D U P A 1
F4 F 0.3467(5) 0.1276(4) 0.2730(4) 0.075(2) Uani 0.463(5) 1 d D U P A 1
F5 F 0.3902(9) 0.1547(5) 0.3789(5) 0.096(4) Uani 0.463(5) 1 d D U P A 1
O4 O 0.3005(5) 0.2649(6) 0.3486(5) 0.067(2) Uani 0.463(5) 1 d D U P A 1
O5 O 0.4717(6) 0.3378(4) 0.4045(3) 0.072(2) Uani 0.463(5) 1 d D . P A 1
O6 O 0.4028(11) 0.2985(8) 0.2824(5) 0.062(4) Uani 0.463(5) 1 d D . P A 1
S2 S 0.3974(3) 0.28342(19) 0.34358(16) 0.0378(8) Uani 0.463(5) 1 d D . P A 1
F6 F 0.4997(7) 0.1880(7) 0.3318(6) 0.090(4) Uani 0.463(5) 1 d D . P A 1
C228 C 0.3682(7) 0.1707(5) 0.3258(6) 0.053(4) Uani 0.300(5) 1 d D U P B 2
F4A F 0.3889(9) 0.1223(6) 0.2793(7) 0.076(4) Uani 0.300(5) 1 d D U P B 2
F5A F 0.2776(6) 0.1548(7) 0.3127(7) 0.123(5) Uani 0.300(5) 1 d D U P B 2
F6A F 0.4080(13) 0.1562(10) 0.3848(8) 0.114(8) Uani 0.300(5) 1 d D U P B 2
S2A S 0.4333(3) 0.2774(3) 0.3431(2) 0.0408(12) Uani 0.300(5) 1 d D . P B 2
O4A O 0.3981(10) 0.3213(6) 0.3914(5) 0.065(3) Uani 0.300(5) 1 d D U P B 2
O5A O 0.5303(6) 0.2835(10) 0.3674(8) 0.109(6) Uani 0.300(5) 1 d D . P B 2
O6A O 0.4009(13) 0.2874(12) 0.2770(6) 0.042(5) Uani 0.300(5) 1 d D U P B 2
S2B S 0.3651(4) 0.2398(4) 0.3187(3) 0.0593(15) Uani 0.235(4) 1 d D . P C 3
F4B F 0.4895(9) 0.2321(9) 0.4222(5) 0.110(5) Uani 0.235(4) 1 d D . P C 3
F6B F 0.5408(10) 0.3314(7) 0.3877(9) 0.113(8) Uani 0.235(4) 1 d D . P C 3
C338 C 0.4870(8) 0.2533(8) 0.3675(6) 0.068(5) Uani 0.235(4) 1 d D U P C 3
F5B F 0.5235(11) 0.2079(12) 0.3298(7) 0.067(5) Uani 0.235(4) 1 d D . P C 3
O5B O 0.3168(14) 0.1530(7) 0.2921(10) 0.108(7) Uani 0.235(4) 1 d D U P C 3
O4B O 0.3385(12) 0.2898(10) 0.3694(6) 0.047(4) Uani 0.235(4) 1 d D U P C 3
O6B O 0.3786(14) 0.2760(11) 0.2677(7) 0.042(5) Uani 0.235(4) 1 d D U P C 3
 
loop_
 _atom_site_aniso_label
 _atom_site_aniso_U_11
 _atom_site_aniso_U_22
 _atom_site_aniso_U_33
 _atom_site_aniso_U_23
 _atom_site_aniso_U_13
 _atom_site_aniso_U_12
C1 0.0220(11) 0.0271(11) 0.0238(11) 0.0076(9) 0.0068(9) 0.0091(9)
C2 0.0287(12) 0.0298(12) 0.0267(12) 0.0039(10) 0.0084(10) 0.0101(10)
C3 0.0286(13) 0.0302(13) 0.0331(13) 0.0027(10) 0.0039(10) 0.0050(10)
C4 0.0211(12) 0.0446(16) 0.0436(16) 0.0076(13) 0.0067(11) 0.0062(11)
C5 0.0275(13) 0.0408(15) 0.0385(14) 0.0074(12) 0.0134(11) 0.0136(11)
C6 0.0254(12) 0.0288(12) 0.0275(12) 0.0070(10) 0.0082(9) 0.0109(10)
C7 0.0233(11) 0.0287(12) 0.0325(13) 0.0048(10) 0.0109(10) 0.0128(10)
C8 0.0216(11) 0.0306(12) 0.0326(13) 0.0029(10) 0.0106(10) 0.0126(10)
C9 0.0241(12) 0.0315(13) 0.0354(13) 0.0067(10) 0.0130(10) 0.0120(10)
C10 0.0304(13) 0.0397(15) 0.0410(15) 0.0138(12) 0.0176(11) 0.0151(11)
C11 0.0377(15) 0.0486(16) 0.0318(14) 0.0111(12) 0.0141(12) 0.0199(13)
C12 0.0343(14) 0.0397(15) 0.0317(13) 0.0032(11) 0.0117(11) 0.0146(12)
C13 0.0247(12) 0.0322(13) 0.0329(13) 0.0031(10) 0.0108(10) 0.0128(10)
C14 0.0286(13) 0.0311(13) 0.0360(14) 0.0035(11) 0.0111(11) 0.0140(10)
C15 0.0303(13) 0.0313(13) 0.0406(15) 0.0079(11) 0.0132(11) 0.0154(11)
C16 0.0443(16) 0.0301(14) 0.0477(17) 0.0092(12) 0.0144(13) 0.0167(12)
C17 0.058(2) 0.0376(16) 0.0534(19) 0.0198(14) 0.0193(16) 0.0227(15)
C18 0.061(2) 0.0460(17) 0.0398(16) 0.0170(13) 0.0185(14) 0.0282(15)
C19 0.0436(16) 0.0366(14) 0.0355(14) 0.0093(11) 0.0134(12) 0.0209(12)
C20 0.0287(12) 0.0330(13) 0.0329(13) 0.0060(10) 0.0113(10) 0.0155(11)
C21 0.0347(14) 0.0322(14) 0.0420(15) 0.0065(12) 0.0139(12) 0.0137(11)
C22 0.0358(14) 0.0319(14) 0.0415(15) 0.0068(12) 0.0146(12) 0.0109(11)
C23 0.0354(14) 0.0259(12) 0.0351(14) 0.0058(10) 0.0147(11) 0.0072(10)
C24 0.0360(14) 0.0334(14) 0.0412(15) 0.0108(12) 0.0126(12) 0.0112(11)
C25 0.0435(16) 0.0383(15) 0.0312(14) 0.0090(12) 0.0079(12) 0.0080(13)
C26 0.0567(18) 0.0260(13) 0.0337(14) 0.0073(11) 0.0204(13) 0.0096(12)
C27 0.0568(18) 0.0333(14) 0.0393(15) 0.0124(12) 0.0203(14) 0.0218(13)
C28 0.0454(16) 0.0328(14) 0.0317(14) 0.0074(11) 0.0113(12) 0.0123(12)
C29 0.115(4) 0.055(2) 0.0385(19) -0.0034(16) 0.017(2) 0.020(2)
C30 0.151(5) 0.050(2) 0.061(2) 0.0083(18) 0.042(3) 0.055(3)
C31 0.0264(12) 0.0235(11) 0.0277(12) 0.0039(9) 0.0121(9) 0.0067(9)
C32 0.0279(12) 0.0244(11) 0.0288(12) 0.0033(9) 0.0097(10) 0.0074(10)
C33 0.0336(14) 0.0332(14) 0.0437(15) 0.0068(12) 0.0142(12) 0.0163(11)
C34 0.0496(17) 0.0340(14) 0.0442(16) 0.0033(12) 0.0246(14) 0.0201(13)
C35 0.0599(19) 0.0385(15) 0.0313(14) 0.0019(12) 0.0188(13) 0.0225(14)
C36 0.0396(14) 0.0337(14) 0.0282(13) 0.0048(10) 0.0110(11) 0.0141(12)
C37 0.0363(13) 0.0246(12) 0.0285(12) 0.0070(10) 0.0159(10) 0.0115(10)
C38 0.0382(14) 0.0283(13) 0.0417(15) 0.0093(11) 0.0209(12) 0.0101(11)
C39 0.0541(19) 0.0349(15) 0.065(2) 0.0190(14) 0.0370(17) 0.0144(14)
C40 0.079(3) 0.056(2) 0.060(2) 0.0365(18) 0.043(2) 0.0319(19)
C41 0.064(2) 0.063(2) 0.0447(18) 0.0307(16) 0.0255(16) 0.0309(18)
C42 0.0423(15) 0.0393(15) 0.0325(14) 0.0130(11) 0.0154(12) 0.0154(12)
C43 0.0342(13) 0.0288(13) 0.0305(13) 0.0060(10) 0.0113(11) 0.0119(11)
C44 0.0543(18) 0.0280(13) 0.0406(15) 0.0107(12) 0.0191(14) 0.0116(13)
C45 0.065(2) 0.0252(14) 0.0467(18) 0.0049(12) 0.0160(16) 0.0005(14)
C46 0.0512(18) 0.0297(14) 0.0345(15) 0.0007(11) 0.0081(13) 0.0012(13)
C47 0.0293(13) 0.0285(12) 0.0304(13) 0.0022(10) 0.0090(10) 0.0081(10)
C48 0.0262(12) 0.0273(12) 0.0285(12) 0.0032(10) 0.0086(10) 0.0075(10)
C49 0.0343(14) 0.0342(14) 0.0270(13) 0.0003(11) 0.0050(11) 0.0079(11)
C50 0.0387(15) 0.0457(16) 0.0231(12) 0.0048(11) 0.0075(11) 0.0130(13)
C51 0.0331(14) 0.0440(15) 0.0281(13) 0.0114(11) 0.0122(11) 0.0137(12)
C52 0.0216(11) 0.0332(13) 0.0286(12) 0.0077(10) 0.0104(9) 0.0104(10)
C53 0.0220(11) 0.0285(12) 0.0305(12) 0.0085(10) 0.0121(9) 0.0098(9)
C54 0.0324(13) 0.0423(15) 0.0331(13) 0.0174(12) 0.0160(11) 0.0105(11)
C55 0.0354(14) 0.0360(15) 0.0477(16) 0.0186(13) 0.0190(13) 0.0058(12)
C56 0.0257(12) 0.0306(13) 0.0420(15) 0.0093(11) 0.0112(11) 0.0028(10)
C57 0.0218(11) 0.0294(12) 0.0328(13) 0.0071(10) 0.0096(10) 0.0079(10)
C58 0.0182(10) 0.0280(12) 0.0321(12) 0.0073(10) 0.0102(9) 0.0090(9)
C59 0.0184(10) 0.0277(11) 0.0197(10) 0.0052(9) 0.0070(8) 0.0074(9)
C60 0.0262(12) 0.0264(12) 0.0264(12) 0.0044(9) 0.0090(9) 0.0109(10)
C61 0.0271(12) 0.0246(12) 0.0278(12) 0.0047(9) 0.0074(10) 0.0049(9)
C62 0.0190(11) 0.0311(13) 0.0359(13) 0.0099(10) 0.0083(10) 0.0045(9)
C63 0.0223(11) 0.0298(12) 0.0371(13) 0.0100(10) 0.0118(10) 0.0104(10)
C64 0.0217(11) 0.0244(11) 0.0236(11) 0.0047(9) 0.0082(9) 0.0068(9)
C65 0.0171(10) 0.0243(11) 0.0311(12) 0.0063(9) 0.0097(9) 0.0064(9)
C66 0.0218(11) 0.0305(12) 0.0312(12) 0.0090(10) 0.0115(9) 0.0111(10)
C67 0.0269(12) 0.0333(13) 0.0324(13) 0.0078(10) 0.0120(10) 0.0108(10)
C68 0.0343(14) 0.0462(16) 0.0320(14) 0.0107(12) 0.0118(11) 0.0158(12)
C69 0.0456(16) 0.0518(17) 0.0379(15) 0.0244(13) 0.0198(13) 0.0216(14)
C70 0.0379(15) 0.0375(14) 0.0412(15) 0.0179(12) 0.0170(12) 0.0129(12)
C71 0.0243(12) 0.0305(13) 0.0344(13) 0.0121(10) 0.0127(10) 0.0099(10)
C72 0.0222(11) 0.0259(12) 0.0370(13) 0.0103(10) 0.0107(10) 0.0087(9)
C73 0.0222(11) 0.0257(12) 0.0316(12) 0.0065(10) 0.0093(9) 0.0071(9)
C74 0.0313(13) 0.0250(12) 0.0354(14) 0.0044(10) 0.0111(11) 0.0066(10)
C75 0.0383(15) 0.0344(14) 0.0300(13) 0.0035(11) 0.0123(11) 0.0093(12)
C76 0.0398(15) 0.0368(14) 0.0304(13) 0.0107(11) 0.0133(11) 0.0111(12)
C77 0.0295(12) 0.0271(12) 0.0325(13) 0.0100(10) 0.0108(10) 0.0081(10)
C78 0.0196(11) 0.0246(11) 0.0308(12) 0.0077(9) 0.0095(9) 0.0070(9)
C79 0.0318(13) 0.0315(13) 0.0369(14) 0.0119(11) 0.0135(11) 0.0111(11)
C80 0.0365(14) 0.0299(13) 0.0348(13) 0.0122(11) 0.0147(11) 0.0118(11)
C81 0.0411(14) 0.0257(12) 0.0306(13) 0.0101(10) 0.0126(11) 0.0103(11)
C82 0.0458(16) 0.0286(13) 0.0419(15) 0.0118(11) 0.0204(13) 0.0117(12)
C83 0.0495(18) 0.0359(15) 0.0490(18) 0.0198(13) 0.0137(14) 0.0045(13)
C84 0.073(2) 0.0259(14) 0.0323(15) 0.0073(11) -0.0007(15) 0.0114(14)
C85 0.088(3) 0.0367(16) 0.0353(16) 0.0069(13) 0.0193(16) 0.0312(17)
C86 0.064(2) 0.0397(16) 0.0422(16) 0.0160(13) 0.0285(15) 0.0252(15)
C87 0.085(3) 0.042(2) 0.093(3) 0.030(2) -0.023(3) -0.020(2)
C88 0.197(6) 0.0297(18) 0.047(2) 0.0048(16) 0.011(3) 0.038(3)
C89 0.0221(11) 0.0323(13) 0.0244(11) 0.0010(9) 0.0051(9) 0.0111(10)
C90 0.0315(13) 0.0402(15) 0.0343(14) 0.0030(11) 0.0145(11) 0.0143(11)
C91 0.0439(17) 0.0498(18) 0.0464(17) 0.0002(14) 0.0213(14) 0.0231(14)
C92 0.0470(17) 0.0467(17) 0.0434(17) -0.0024(14) 0.0085(14) 0.0287(15)
C93 0.0446(16) 0.0398(15) 0.0393(15) 0.0081(12) 0.0051(13) 0.0213(13)
C94 0.0326(13) 0.0405(15) 0.0302(13) 0.0085(11) 0.0070(11) 0.0175(12)
C95 0.0251(11) 0.0256(11) 0.0215(11) 0.0029(9) 0.0065(9) 0.0101(9)
C96 0.0251(12) 0.0355(13) 0.0299(13) 0.0055(10) 0.0076(10) 0.0106(10)
C97 0.0300(13) 0.0328(14) 0.0348(14) 0.0031(11) 0.0003(11) 0.0098(11)
C98 0.0447(16) 0.0388(15) 0.0251(13) 0.0057(11) 0.0003(11) 0.0149(13)
C99 0.0470(16) 0.0420(15) 0.0273(13) 0.0084(11) 0.0139(12) 0.0140(13)
C100 0.0285(12) 0.0354(13) 0.0272(12) 0.0060(10) 0.0096(10) 0.0100(11)
C101 0.0280(12) 0.0369(14) 0.0294(13) 0.0081(11) 0.0108(10) 0.0111(11)
C102 0.0356(14) 0.0385(15) 0.0335(14) 0.0055(11) 0.0120(11) 0.0116(12)
C103 0.0381(15) 0.0319(14) 0.0456(16) 0.0038(12) 0.0133(13) 0.0083(12)
C104 0.0364(15) 0.0363(15) 0.0491(17) 0.0161(13) 0.0195(13) 0.0137(12)
C105 0.0241(12) 0.0380(14) 0.0374(14) 0.0142(11) 0.0136(10) 0.0136(11)
C106 0.0292(13) 0.0422(15) 0.0390(14) 0.0186(12) 0.0174(11) 0.0177(11)
C107 0.0418(16) 0.0468(17) 0.0499(17) 0.0255(14) 0.0232(14) 0.0211(13)
C108 0.0522(18) 0.063(2) 0.0506(18) 0.0355(16) 0.0312(15) 0.0310(16)
C109 0.0452(17) 0.066(2) 0.0349(15) 0.0261(14) 0.0203(13) 0.0290(15)
C110 0.0304(13) 0.0549(17) 0.0297(13) 0.0186(12) 0.0161(11) 0.0226(12)
C111 0.0287(13) 0.0541(17) 0.0261(12) 0.0113(12) 0.0141(10) 0.0180(12)
C112 0.0351(15) 0.071(2) 0.0273(13) 0.0158(14) 0.0131(11) 0.0201(15)
C113 0.0335(15) 0.074(2) 0.0234(13) 0.0026(14) 0.0067(11) 0.0112(15)
C114 0.0289(14) 0.0588(19) 0.0308(14) -0.0001(13) 0.0087(11) 0.0038(13)
C115 0.0260(13) 0.0548(17) 0.0262(13) 0.0077(12) 0.0108(10) 0.0082(12)
C116 0.0205(11) 0.0502(16) 0.0253(12) 0.0048(11) 0.0091(9) 0.0113(11)
C117 0.0532(19) 0.0450(17) 0.057(2) 0.0203(15) 0.0239(16) 0.0242(15)
F1 0.0872(17) 0.0634(14) 0.147(2) 0.0417(15) 0.0715(17) 0.0520(13)
F2 0.0784(14) 0.0417(10) 0.0858(15) 0.0312(10) 0.0457(12) 0.0188(10)
F3 0.113(2) 0.0787(17) 0.0656(15) 0.0371(13) -0.0058(14) 0.0357(15)
N1 0.0263(10) 0.0249(10) 0.0265(10) 0.0040(8) 0.0089(8) 0.0082(8)
N2 0.0225(9) 0.0261(10) 0.0233(9) 0.0035(8) 0.0074(8) 0.0080(8)
N3 0.089(2) 0.0382(14) 0.0379(14) 0.0060(11) 0.0253(14) 0.0243(15)
N4 0.0234(10) 0.0351(11) 0.0292(10) 0.0111(9) 0.0112(8) 0.0124(9)
N5 0.0225(10) 0.0411(12) 0.0300(11) 0.0151(9) 0.0125(8) 0.0137(9)
N6 0.106(3) 0.0242(14) 0.068(2) 0.0102(13) 0.000(2) 0.0051(16)
O1 0.0605(14) 0.0463(12) 0.0296(10) 0.0062(9) 0.0073(10) 0.0022(11)
O2 0.0447(12) 0.0372(11) 0.0435(11) 0.0081(9) 0.0178(9) 0.0030(9)
O3 0.0451(12) 0.0453(12) 0.0490(12) 0.0091(10) 0.0205(10) 0.0223(10)
P1 0.0224(3) 0.0228(3) 0.0227(3) 0.0031(2) 0.0082(2) 0.0072(2)
P2 0.0188(3) 0.0284(3) 0.0212(3) 0.0032(2) 0.0075(2) 0.0078(2)
Pt1 0.01962(4) 0.02191(4) 0.02133(4) 0.00294(3) 0.00700(3) 0.00668(3)
Pt2 0.01976(4) 0.03398(5) 0.02126(5) 0.00712(4) 0.00866(3) 0.00841(4)
S1 0.0352(3) 0.0291(3) 0.0282(3) 0.0072(2) 0.0104(3) 0.0095(3)
C118 0.068(6) 0.049(4) 0.055(4) 0.030(3) 0.031(4) 0.030(4)
F4 0.091(5) 0.030(3) 0.086(4) -0.005(3) 0.052(4) -0.005(3)
F5 0.198(8) 0.068(5) 0.084(5) 0.060(4) 0.086(5) 0.070(5)
O4 0.076(5) 0.090(5) 0.072(5) 0.046(4) 0.046(4) 0.048(4)
O5 0.094(6) 0.058(4) 0.029(3) -0.002(2) 0.003(3) 0.005(4)
O6 0.119(10) 0.032(4) 0.033(5) 0.015(4) 0.032(5) 0.014(5)
S2 0.064(2) 0.0209(10) 0.0243(11) 0.0086(8) 0.0136(14) 0.0087(13)
F6 0.088(7) 0.115(8) 0.116(7) 0.061(6) 0.054(5) 0.073(7)
C228 0.064(8) 0.048(6) 0.056(7) 0.023(5) 0.028(6) 0.022(6)
F4A 0.114(8) 0.041(4) 0.087(6) 0.014(4) 0.063(6) 0.027(5)
F5A 0.086(6) 0.105(7) 0.156(8) 0.024(6) 0.065(6) -0.007(5)
F6A 0.163(11) 0.107(10) 0.113(10) 0.085(8) 0.037(6) 0.077(8)
S2A 0.038(2) 0.038(2) 0.0275(14) 0.0029(13) 0.0041(16) -0.0022(16)
O4A 0.101(7) 0.043(5) 0.051(6) 0.010(4) 0.037(6) 0.022(5)
O5A 0.034(6) 0.120(15) 0.131(14) 0.042(12) -0.014(7) 0.005(8)
O6A 0.046(8) 0.042(8) 0.025(7) 0.008(5) 0.002(5) 0.006(6)
S2B 0.072(4) 0.061(4) 0.060(3) 0.029(3) 0.033(3) 0.027(3)
F4B 0.129(11) 0.167(14) 0.059(7) 0.070(8) 0.024(7) 0.070(11)
F6B 0.132(15) 0.056(8) 0.093(11) 0.021(8) -0.034(10) 0.017(9)
C338 0.070(9) 0.061(8) 0.074(9) 0.035(7) 0.007(7) 0.029(7)
F5B 0.063(8) 0.094(11) 0.045(7) 0.030(7) 0.006(6) 0.038(8)
O5B 0.119(10) 0.083(9) 0.135(11) 0.040(8) 0.078(9) 0.019(7)
O4B 0.063(8) 0.065(8) 0.029(6) 0.016(5) 0.023(5) 0.043(6)
O6B 0.040(7) 0.066(9) 0.031(6) 0.026(6) 0.011(5) 0.029(6)
 
_geom_special_details
;
 All esds (except the esd in the dihedral angle between two l.s. planes)
 are estimated using the full covariance matrix.  The cell esds are taken
 into account individually in the estimation of esds in distances, angles
 and torsion angles; correlations between esds in cell parameters are only
 used when they are defined by crystal symmetry.  An approximate (isotropic)
 treatment of cell esds is used for estimating esds involving l.s. planes.
;
 
loop_
 _geom_bond_atom_site_label_1
 _geom_bond_atom_site_label_2
 _geom_bond_distance
 _geom_bond_site_symmetry_2
 _geom_bond_publ_flag
C1 C2 1.398(3) . ?
C1 C6 1.410(3) . ?
C1 P1 1.828(2) . ?
C2 C3 1.386(4) . ?
C2 H012 0.9500 . ?
C3 C4 1.379(4) . ?
C3 H00G 0.9500 . ?
C4 C5 1.383(4) . ?
C4 H00T 0.9500 . ?
C5 C6 1.395(4) . ?
C5 H00R 0.9500 . ?
C6 C7 1.506(3) . ?
C7 C20 1.409(4) . ?
C7 C8 1.414(4) . ?
C8 C9 1.427(4) . ?
C8 C13 1.441(3) . ?
C9 C10 1.364(4) . ?
C9 H00H 0.9500 . ?
C10 C11 1.414(4) . ?
C10 H00L 0.9500 . ?
C11 C12 1.352(4) . ?
C11 H01V 0.9500 . ?
C12 C13 1.430(4) . ?
C12 H01P 0.9500 . ?
C13 C14 1.414(4) . ?
C14 C15 1.408(4) . ?
C14 C21 1.432(4) . ?
C15 C16 1.423(4) . ?
C15 C20 1.440(3) . ?
C16 C17 1.358(4) . ?
C16 H02E 0.9500 . ?
C17 C18 1.414(4) . ?
C17 H03I 0.9500 . ?
C18 C19 1.360(4) . ?
C18 H02W 0.9500 . ?
C19 C20 1.429(4) . ?
C19 H018 0.9500 . ?
C21 C22 1.194(4) . ?
C22 C23 1.436(4) . ?
C23 C24 1.385(4) . ?
C23 C28 1.398(4) . ?
C24 C25 1.378(4) . ?
C24 H024 0.9500 . ?
C25 C26 1.405(4) . ?
C25 H02J 0.9500 . ?
C26 N3 1.378(3) . ?
C26 C27 1.403(4) . ?
C27 C28 1.377(4) . ?
C27 H02H 0.9500 . ?
C28 H01U 0.9500 . ?
C29 N3 1.434(5) . ?
C29 H03A 0.9800 . ?
C29 H03C 0.9800 . ?
C29 H03D 0.9800 . ?
C30 N3 1.453(5) . ?
C30 H03E 0.9800 . ?
C30 H03H 0.9800 . ?
C30 H03J 0.9800 . ?
C31 C32 1.391(3) . ?
C31 C36 1.396(3) . ?
C31 P1 1.838(2) . ?
C32 C33 1.393(3) . ?
C32 H00X 0.9500 . ?
C33 C34 1.380(4) . ?
C33 H01Z 0.9500 . ?
C34 C35 1.382(4) . ?
C34 H039 0.9500 . ?
C35 C36 1.378(4) . ?
C35 H038 0.9500 . ?
C36 H01A 0.9500 . ?
C37 C42 1.393(4) . ?
C37 C38 1.400(4) . ?
C37 P1 1.827(3) . ?
C38 C39 1.388(4) . ?
C38 H01M 0.9500 . ?
C39 C40 1.381(5) . ?
C39 H02D 0.9500 . ?
C40 C41 1.389(5) . ?
C40 H03G 0.9500 . ?
C41 C42 1.387(4) . ?
C41 H03N 0.9500 . ?
C42 H033 0.9500 . ?
C43 N1 1.344(3) . ?
C43 C44 1.382(4) . ?
C43 H01N 0.9500 . ?
C44 C45 1.379(4) . ?
C44 H02R 0.9500 . ?
C45 C46 1.380(4) . ?
C45 H03P 0.9500 . ?
C46 C47 1.385(4) . ?
C46 H03K 0.9500 . ?
C47 N1 1.367(3) . ?
C47 C48 1.473(4) . ?
C48 N2 1.346(3) . ?
C48 C49 1.388(4) . ?
C49 C50 1.384(4) . ?
C49 H02U 0.9500 . ?
C50 C51 1.380(4) . ?
C50 H03F 0.9500 . ?
C51 C52 1.393(4) . ?
C51 H02K 0.9500 . ?
C52 N2 1.343(3) . ?
C52 C53 1.475(3) . ?
C53 C54 1.382(4) . ?
C53 C58 1.437(3) . ?
C54 C55 1.382(4) . ?
C54 H028 0.9500 . ?
C55 C56 1.385(4) . ?
C55 H03B 0.9500 . ?
C56 C57 1.397(4) . ?
C56 H02N 0.9500 . ?
C57 C58 1.397(3) . ?
C57 H00I 0.9500 . ?
C58 Pt1 2.027(2) . ?
C59 C60 1.393(3) . ?
C59 C64 1.415(3) . ?
C59 P2 1.833(2) . ?
C60 C61 1.383(3) . ?
C60 H01R 0.9500 . ?
C61 C62 1.377(3) . ?
C61 H021 0.9500 . ?
C62 C63 1.386(3) . ?
C62 H00J 0.9500 . ?
C63 C64 1.394(3) . ?
C63 H00K 0.9500 . ?
C64 C65 1.512(3) . ?
C65 C78 1.405(3) . ?
C65 C66 1.415(4) . ?
C66 C71 1.426(3) . ?
C66 C67 1.432(3) . ?
C67 C68 1.363(4) . ?
C67 H00D 0.9500 . ?
C68 C69 1.413(4) . ?
C68 H00P 0.9500 . ?
C69 C70 1.362(4) . ?
C69 H01L 0.9500 . ?
C70 C71 1.429(4) . ?
C70 H01S 0.9500 . ?
C71 C72 1.411(3) . ?
C72 C73 1.415(4) . ?
C72 C79 1.437(3) . ?
C73 C74 1.429(3) . ?
C73 C78 1.441(3) . ?
C74 C75 1.358(4) . ?
C74 H01Q 0.9500 . ?
C75 C76 1.418(4) . ?
C75 H037 0.9500 . ?
C76 C77 1.361(4) . ?
C76 H02B 0.9500 . ?
C77 C78 1.429(4) . ?
C77 H010 0.9500 . ?
C79 C80 1.198(4) . ?
C80 C81 1.434(4) . ?
C81 C82 1.388(4) . ?
C81 C86 1.396(4) . ?
C82 C83 1.379(4) . ?
C82 H027 0.9500 . ?
C83 C84 1.403(5) . ?
C83 H03R 0.9500 . ?
C84 N6 1.378(4) . ?
C84 C85 1.396(5) . ?
C85 C86 1.378(4) . ?
C85 H03S 0.9500 . ?
C86 H03O 0.9500 . ?
C87 N6 1.450(6) . ?
C87 H03W 0.9800 . ?
C87 H03X 0.9800 . ?
C87 H03Y 0.9800 . ?
C88 N6 1.456(6) . ?
C88 H03T 0.9800 . ?
C88 H03U 0.9800 . ?
C88 H03V 0.9800 . ?
C89 C90 1.392(4) . ?
C89 C94 1.393(4) . ?
C89 P2 1.838(2) . ?
C90 C91 1.389(4) . ?
C90 H023 0.9500 . ?
C91 C92 1.375(5) . ?
C91 H035 0.9500 . ?
C92 C93 1.383(5) . ?
C92 H02Y 0.9500 . ?
C93 C94 1.387(4) . ?
C93 H03L 0.9500 . ?
C94 H031 0.9500 . ?
C95 C100 1.387(3) . ?
C95 C96 1.402(3) . ?
C95 P2 1.820(2) . ?
C96 C97 1.385(4) . ?
C96 H01W 0.9500 . ?
C97 C98 1.380(4) . ?
C97 H02C 0.9500 . ?
C98 C99 1.382(4) . ?
C98 H02S 0.9500 . ?
C99 C100 1.389(4) . ?
C99 H032 0.9500 . ?
C100 H01G 0.9500 . ?
C101 N4 1.347(3) . ?
C101 C102 1.383(4) . ?
C101 H034 0.9500 . ?
C102 C103 1.380(4) . ?
C102 H02O 0.9500 . ?
C103 C104 1.377(4) . ?
C103 H03Q 0.9500 . ?
C104 C105 1.379(4) . ?
C104 H036 0.9500 . ?
C105 N4 1.370(3) . ?
C105 C106 1.475(4) . ?
C106 N5 1.353(4) . ?
C106 C107 1.382(4) . ?
C107 C108 1.385(4) . ?
C107 H02Z 0.9500 . ?
C108 C109 1.374(5) . ?
C108 H030 0.9500 . ?
C109 C110 1.392(4) . ?
C109 H01H 0.9500 . ?
C110 N5 1.351(3) . ?
C110 C111 1.462(4) . ?
C111 C112 1.389(4) . ?
C111 C116 1.432(4) . ?
C112 C113 1.376(5) . ?
C112 H02L 0.9500 . ?
C113 C114 1.382(5) . ?
C113 H02V 0.9500 . ?
C114 C115 1.394(4) . ?
C114 H03M 0.9500 . ?
C115 C116 1.393(4) . ?
C115 H02A 0.9500 . ?
C116 Pt2 2.031(3) . ?
C117 F1 1.320(4) . ?
C117 F3 1.323(4) . ?
C117 F2 1.337(4) . ?
C117 S1 1.814(3) . ?
N1 Pt1 2.140(2) . ?
N2 Pt1 2.011(2) . ?
N4 Pt2 2.144(2) . ?
N5 Pt2 2.002(2) . ?
O1 S1 1.432(2) . ?
O2 S1 1.441(2) . ?
O3 S1 1.436(2) . ?
P1 Pt1 2.2480(7) . ?
P2 Pt2 2.2434(7) . ?
C118 F6 1.289(9) . ?
C118 F5 1.340(8) . ?
C118 F4 1.376(9) . ?
C118 S2 1.802(6) . ?
O4 S2 1.474(7) . ?
O5 S2 1.399(6) . ?
O6 S2 1.430(7) . ?
C228 F5A 1.278(11) . ?
C228 F4A 1.305(10) . ?
C228 F6A 1.375(11) . ?
C228 S2A 1.806(8) . ?
S2A O5A 1.401(9) . ?
S2A O4A 1.438(8) . ?
S2A O6A 1.450(9) . ?
S2B O5B 1.425(11) . ?
S2B O4B 1.438(9) . ?
S2B O6B 1.444(10) . ?
S2B C338 1.801(9) . ?
F4B C338 1.320(11) . ?
F6B C338 1.320(12) . ?
C338 F5B 1.323(12) . ?
 
loop_
 _geom_angle_atom_site_label_1
 _geom_angle_atom_site_label_2
 _geom_angle_atom_site_label_3
 _geom_angle
 _geom_angle_site_symmetry_1
 _geom_angle_site_symmetry_3
 _geom_angle_publ_flag
C2 C1 C6 118.6(2) . . ?
C2 C1 P1 120.63(18) . . ?
C6 C1 P1 120.56(18) . . ?
C3 C2 C1 121.7(2) . . ?
C3 C2 H012 119.2 . . ?
C1 C2 H012 119.2 . . ?
C4 C3 C2 119.8(2) . . ?
C4 C3 H00G 120.1 . . ?
C2 C3 H00G 120.1 . . ?
C3 C4 C5 119.1(2) . . ?
C3 C4 H00T 120.4 . . ?
C5 C4 H00T 120.4 . . ?
C4 C5 C6 122.4(2) . . ?
C4 C5 H00R 118.8 . . ?
C6 C5 H00R 118.8 . . ?
C5 C6 C1 118.4(2) . . ?
C5 C6 C7 115.6(2) . . ?
C1 C6 C7 126.0(2) . . ?
C20 C7 C8 120.3(2) . . ?
C20 C7 C6 119.9(2) . . ?
C8 C7 C6 119.3(2) . . ?
C7 C8 C9 122.8(2) . . ?
C7 C8 C13 119.5(2) . . ?
C9 C8 C13 117.7(2) . . ?
C10 C9 C8 121.6(2) . . ?
C10 C9 H00H 119.2 . . ?
C8 C9 H00H 119.2 . . ?
C9 C10 C11 120.3(3) . . ?
C9 C10 H00L 119.8 . . ?
C11 C10 H00L 119.8 . . ?
C12 C11 C10 120.4(3) . . ?
C12 C11 H01V 119.8 . . ?
C10 C11 H01V 119.8 . . ?
C11 C12 C13 121.4(3) . . ?
C11 C12 H01P 119.3 . . ?
C13 C12 H01P 119.3 . . ?
C14 C13 C12 121.7(2) . . ?
C14 C13 C8 119.8(2) . . ?
C12 C13 C8 118.5(2) . . ?
C15 C14 C13 120.6(2) . . ?
C15 C14 C21 120.3(3) . . ?
C13 C14 C21 119.0(2) . . ?
C14 C15 C16 122.0(2) . . ?
C14 C15 C20 119.4(2) . . ?
C16 C15 C20 118.6(3) . . ?
C17 C16 C15 121.7(3) . . ?
C17 C16 H02E 119.1 . . ?
C15 C16 H02E 119.1 . . ?
C16 C17 C18 119.8(3) . . ?
C16 C17 H03I 120.1 . . ?
C18 C17 H03I 120.1 . . ?
C19 C18 C17 120.7(3) . . ?
C19 C18 H02W 119.6 . . ?
C17 C18 H02W 119.6 . . ?
C18 C19 C20 121.4(3) . . ?
C18 C19 H018 119.3 . . ?
C20 C19 H018 119.3 . . ?
C7 C20 C19 122.2(2) . . ?
C7 C20 C15 120.2(2) . . ?
C19 C20 C15 117.6(2) . . ?
C22 C21 C14 172.8(3) . . ?
C21 C22 C23 174.8(3) . . ?
C24 C23 C28 118.4(2) . . ?
C24 C23 C22 121.4(3) . . ?
C28 C23 C22 120.1(3) . . ?
C25 C24 C23 121.2(3) . . ?
C25 C24 H024 119.4 . . ?
C23 C24 H024 119.4 . . ?
C24 C25 C26 120.9(3) . . ?
C24 C25 H02J 119.5 . . ?
C26 C25 H02J 119.5 . . ?
N3 C26 C27 120.9(3) . . ?
N3 C26 C25 121.6(3) . . ?
C27 C26 C25 117.5(2) . . ?
C28 C27 C26 121.2(3) . . ?
C28 C27 H02H 119.4 . . ?
C26 C27 H02H 119.4 . . ?
C27 C28 C23 120.7(3) . . ?
C27 C28 H01U 119.6 . . ?
C23 C28 H01U 119.6 . . ?
N3 C29 H03A 109.5 . . ?
N3 C29 H03C 109.5 . . ?
H03A C29 H03C 109.5 . . ?
N3 C29 H03D 109.5 . . ?
H03A C29 H03D 109.5 . . ?
H03C C29 H03D 109.5 . . ?
N3 C30 H03E 109.5 . . ?
N3 C30 H03H 109.5 . . ?
H03E C30 H03H 109.5 . . ?
N3 C30 H03J 109.5 . . ?
H03E C30 H03J 109.5 . . ?
H03H C30 H03J 109.5 . . ?
C32 C31 C36 118.8(2) . . ?
C32 C31 P1 118.69(18) . . ?
C36 C31 P1 121.3(2) . . ?
C31 C32 C33 120.5(2) . . ?
C31 C32 H00X 119.8 . . ?
C33 C32 H00X 119.8 . . ?
C34 C33 C32 119.8(3) . . ?
C34 C33 H01Z 120.1 . . ?
C32 C33 H01Z 120.1 . . ?
C33 C34 C35 120.0(2) . . ?
C33 C34 H039 120.0 . . ?
C35 C34 H039 120.0 . . ?
C36 C35 C34 120.4(3) . . ?
C36 C35 H038 119.8 . . ?
C34 C35 H038 119.8 . . ?
C35 C36 C31 120.4(3) . . ?
C35 C36 H01A 119.8 . . ?
C31 C36 H01A 119.8 . . ?
C42 C37 C38 119.0(2) . . ?
C42 C37 P1 123.1(2) . . ?
C38 C37 P1 117.2(2) . . ?
C39 C38 C37 120.2(3) . . ?
C39 C38 H01M 119.9 . . ?
C37 C38 H01M 119.9 . . ?
C40 C39 C38 120.1(3) . . ?
C40 C39 H02D 120.0 . . ?
C38 C39 H02D 120.0 . . ?
C39 C40 C41 120.2(3) . . ?
C39 C40 H03G 119.9 . . ?
C41 C40 H03G 119.9 . . ?
C42 C41 C40 119.9(3) . . ?
C42 C41 H03N 120.1 . . ?
C40 C41 H03N 120.1 . . ?
C41 C42 C37 120.5(3) . . ?
C41 C42 H033 119.7 . . ?
C37 C42 H033 119.7 . . ?
N1 C43 C44 122.7(2) . . ?
N1 C43 H01N 118.6 . . ?
C44 C43 H01N 118.6 . . ?
C45 C44 C43 118.9(3) . . ?
C45 C44 H02R 120.5 . . ?
C43 C44 H02R 120.5 . . ?
C44 C45 C46 119.3(3) . . ?
C44 C45 H03P 120.3 . . ?
C46 C45 H03P 120.3 . . ?
C45 C46 C47 119.4(3) . . ?
C45 C46 H03K 120.3 . . ?
C47 C46 H03K 120.3 . . ?
N1 C47 C46 121.5(3) . . ?
N1 C47 C48 115.6(2) . . ?
C46 C47 C48 122.8(2) . . ?
N2 C48 C49 120.0(2) . . ?
N2 C48 C47 113.9(2) . . ?
C49 C48 C47 126.0(2) . . ?
C50 C49 C48 118.2(3) . . ?
C50 C49 H02U 120.9 . . ?
C48 C49 H02U 120.9 . . ?
C51 C50 C49 121.0(2) . . ?
C51 C50 H03F 119.5 . . ?
C49 C50 H03F 119.5 . . ?
C50 C51 C52 118.8(3) . . ?
C50 C51 H02K 120.6 . . ?
C52 C51 H02K 120.6 . . ?
N2 C52 C51 119.3(2) . . ?
N2 C52 C53 113.1(2) . . ?
C51 C52 C53 127.6(2) . . ?
C54 C53 C58 122.0(2) . . ?
C54 C53 C52 122.5(2) . . ?
C58 C53 C52 115.5(2) . . ?
C55 C54 C53 120.5(3) . . ?
C55 C54 H028 119.8 . . ?
C53 C54 H028 119.8 . . ?
C54 C55 C56 119.3(3) . . ?
C54 C55 H03B 120.3 . . ?
C56 C55 H03B 120.3 . . ?
C55 C56 C57 120.5(2) . . ?
C55 C56 H02N 119.7 . . ?
C57 C56 H02N 119.7 . . ?
C56 C57 C58 122.2(2) . . ?
C56 C57 H00I 118.9 . . ?
C58 C57 H00I 118.9 . . ?
C57 C58 C53 115.5(2) . . ?
C57 C58 Pt1 132.04(19) . . ?
C53 C58 Pt1 112.39(17) . . ?
C60 C59 C64 118.5(2) . . ?
C60 C59 P2 119.80(17) . . ?
C64 C59 P2 121.66(17) . . ?
C61 C60 C59 122.2(2) . . ?
C61 C60 H01R 118.9 . . ?
C59 C60 H01R 118.9 . . ?
C62 C61 C60 119.5(2) . . ?
C62 C61 H021 120.3 . . ?
C60 C61 H021 120.3 . . ?
C61 C62 C63 119.2(2) . . ?
C61 C62 H00J 120.4 . . ?
C63 C62 H00J 120.4 . . ?
C62 C63 C64 122.5(2) . . ?
C62 C63 H00K 118.7 . . ?
C64 C63 H00K 118.7 . . ?
C63 C64 C59 117.9(2) . . ?
C63 C64 C65 115.6(2) . . ?
C59 C64 C65 126.4(2) . . ?
C78 C65 C66 119.9(2) . . ?
C78 C65 C64 120.9(2) . . ?
C66 C65 C64 118.6(2) . . ?
C65 C66 C71 120.2(2) . . ?
C65 C66 C67 121.9(2) . . ?
C71 C66 C67 117.8(2) . . ?
C68 C67 C66 121.5(3) . . ?
C68 C67 H00D 119.3 . . ?
C66 C67 H00D 119.3 . . ?
C67 C68 C69 120.3(3) . . ?
C67 C68 H00P 119.8 . . ?
C69 C68 H00P 119.8 . . ?
C70 C69 C68 120.2(3) . . ?
C70 C69 H01L 119.9 . . ?
C68 C69 H01L 119.9 . . ?
C69 C70 C71 121.1(3) . . ?
C69 C70 H01S 119.4 . . ?
C71 C70 H01S 119.4 . . ?
C72 C71 C66 120.0(2) . . ?
C72 C71 C70 121.1(2) . . ?
C66 C71 C70 118.9(2) . . ?
C71 C72 C73 119.7(2) . . ?
C71 C72 C79 120.0(2) . . ?
C73 C72 C79 120.3(2) . . ?
C72 C73 C74 121.1(2) . . ?
C72 C73 C78 120.0(2) . . ?
C74 C73 C78 118.9(2) . . ?
C75 C74 C73 120.9(2) . . ?
C75 C74 H01Q 119.5 . . ?
C73 C74 H01Q 119.5 . . ?
C74 C75 C76 120.6(2) . . ?
C74 C75 H037 119.7 . . ?
C76 C75 H037 119.7 . . ?
C77 C76 C75 120.2(3) . . ?
C77 C76 H02B 119.9 . . ?
C75 C76 H02B 119.9 . . ?
C76 C77 C78 121.7(2) . . ?
C76 C77 H010 119.2 . . ?
C78 C77 H010 119.2 . . ?
C65 C78 C77 122.6(2) . . ?
C65 C78 C73 119.7(2) . . ?
C77 C78 C73 117.7(2) . . ?
C80 C79 C72 177.4(3) . . ?
C79 C80 C81 178.1(3) . . ?
C82 C81 C86 117.5(3) . . ?
C82 C81 C80 121.3(2) . . ?
C86 C81 C80 121.2(3) . . ?
C83 C82 C81 121.6(3) . . ?
C83 C82 H027 119.2 . . ?
C81 C82 H027 119.2 . . ?
C82 C83 C84 121.1(3) . . ?
C82 C83 H03R 119.5 . . ?
C84 C83 H03R 119.5 . . ?
N6 C84 C85 122.5(3) . . ?
N6 C84 C83 120.4(4) . . ?
C85 C84 C83 117.1(3) . . ?
C86 C85 C84 121.5(3) . . ?
C86 C85 H03S 119.3 . . ?
C84 C85 H03S 119.3 . . ?
C85 C86 C81 121.2(3) . . ?
C85 C86 H03O 119.4 . . ?
C81 C86 H03O 119.4 . . ?
N6 C87 H03W 109.5 . . ?
N6 C87 H03X 109.5 . . ?
H03W C87 H03X 109.5 . . ?
N6 C87 H03Y 109.5 . . ?
H03W C87 H03Y 109.5 . . ?
H03X C87 H03Y 109.5 . . ?
N6 C88 H03T 109.5 . . ?
N6 C88 H03U 109.5 . . ?
H03T C88 H03U 109.5 . . ?
N6 C88 H03V 109.5 . . ?
H03T C88 H03V 109.5 . . ?
H03U C88 H03V 109.5 . . ?
C90 C89 C94 118.8(2) . . ?
C90 C89 P2 118.6(2) . . ?
C94 C89 P2 122.08(19) . . ?
C91 C90 C89 120.2(3) . . ?
C91 C90 H023 119.9 . . ?
C89 C90 H023 119.9 . . ?
C92 C91 C90 120.4(3) . . ?
C92 C91 H035 119.8 . . ?
C90 C91 H035 119.8 . . ?
C91 C92 C93 120.0(3) . . ?
C91 C92 H02Y 120.0 . . ?
C93 C92 H02Y 120.0 . . ?
C92 C93 C94 119.9(3) . . ?
C92 C93 H03L 120.0 . . ?
C94 C93 H03L 120.0 . . ?
C93 C94 C89 120.6(3) . . ?
C93 C94 H031 119.7 . . ?
C89 C94 H031 119.7 . . ?
C100 C95 C96 119.1(2) . . ?
C100 C95 P2 123.78(19) . . ?
C96 C95 P2 116.73(18) . . ?
C97 C96 C95 120.4(3) . . ?
C97 C96 H01W 119.8 . . ?
C95 C96 H01W 119.8 . . ?
C98 C97 C96 119.9(3) . . ?
C98 C97 H02C 120.1 . . ?
C96 C97 H02C 120.1 . . ?
C97 C98 C99 120.1(3) . . ?
C97 C98 H02S 119.9 . . ?
C99 C98 H02S 119.9 . . ?
C98 C99 C100 120.4(3) . . ?
C98 C99 H032 119.8 . . ?
C100 C99 H032 119.8 . . ?
C95 C100 C99 120.1(2) . . ?
C95 C100 H01G 120.0 . . ?
C99 C100 H01G 120.0 . . ?
N4 C101 C102 122.5(3) . . ?
N4 C101 H034 118.8 . . ?
C102 C101 H034 118.8 . . ?
C103 C102 C101 119.1(3) . . ?
C103 C102 H02O 120.5 . . ?
C101 C102 H02O 120.5 . . ?
C104 C103 C102 119.3(3) . . ?
C104 C103 H03Q 120.3 . . ?
C102 C103 H03Q 120.3 . . ?
C103 C104 C105 119.4(3) . . ?
C103 C104 H036 120.3 . . ?
C105 C104 H036 120.3 . . ?
N4 C105 C104 121.8(2) . . ?
N4 C105 C106 115.7(2) . . ?
C104 C105 C106 122.5(3) . . ?
N5 C106 C107 120.2(3) . . ?
N5 C106 C105 113.8(2) . . ?
C107 C106 C105 126.1(3) . . ?
C106 C107 C108 118.2(3) . . ?
C106 C107 H02Z 120.9 . . ?
C108 C107 H02Z 120.9 . . ?
C109 C108 C107 121.2(3) . . ?
C109 C108 H030 119.4 . . ?
C107 C108 H030 119.4 . . ?
C108 C109 C110 119.1(3) . . ?
C108 C109 H01H 120.4 . . ?
C110 C109 H01H 120.4 . . ?
N5 C110 C109 119.0(3) . . ?
N5 C110 C111 112.5(2) . . ?
C109 C110 C111 128.5(3) . . ?
C112 C111 C116 121.5(3) . . ?
C112 C111 C110 122.3(3) . . ?
C116 C111 C110 116.2(2) . . ?
C113 C112 C111 120.4(3) . . ?
C113 C112 H02L 119.8 . . ?
C111 C112 H02L 119.8 . . ?
C112 C113 C114 119.6(3) . . ?
C112 C113 H02V 120.2 . . ?
C114 C113 H02V 120.2 . . ?
C113 C114 C115 120.5(3) . . ?
C113 C114 H03M 119.7 . . ?
C115 C114 H03M 119.7 . . ?
C116 C115 C114 122.0(3) . . ?
C116 C115 H02A 119.0 . . ?
C114 C115 H02A 119.0 . . ?
C115 C116 C111 116.0(2) . . ?
C115 C116 Pt2 131.8(2) . . ?
C111 C116 Pt2 112.1(2) . . ?
F1 C117 F3 108.1(3) . . ?
F1 C117 F2 106.7(3) . . ?
F3 C117 F2 106.9(3) . . ?
F1 C117 S1 111.9(2) . . ?
F3 C117 S1 111.5(2) . . ?
F2 C117 S1 111.5(2) . . ?
C43 N1 C47 118.0(2) . . ?
C43 N1 Pt1 129.08(17) . . ?
C47 N1 Pt1 112.90(17) . . ?
C52 N2 C48 122.6(2) . . ?
C52 N2 Pt1 118.01(16) . . ?
C48 N2 Pt1 119.32(17) . . ?
C26 N3 C29 119.6(3) . . ?
C26 N3 C30 119.8(3) . . ?
C29 N3 C30 119.6(3) . . ?
C101 N4 C105 117.9(2) . . ?
C101 N4 Pt2 129.10(18) . . ?
C105 N4 Pt2 112.80(16) . . ?
C110 N5 C106 122.3(2) . . ?
C110 N5 Pt2 118.30(19) . . ?
C106 N5 Pt2 119.33(17) . . ?
C84 N6 C87 120.6(4) . . ?
C84 N6 C88 119.8(4) . . ?
C87 N6 C88 118.9(3) . . ?
C37 P1 C1 107.00(11) . . ?
C37 P1 C31 94.97(11) . . ?
C1 P1 C31 109.63(11) . . ?
C37 P1 Pt1 121.70(8) . . ?
C1 P1 Pt1 108.67(8) . . ?
C31 P1 Pt1 113.90(8) . . ?
C95 P2 C59 105.16(11) . . ?
C95 P2 C89 97.33(11) . . ?
C59 P2 C89 108.86(11) . . ?
C95 P2 Pt2 119.04(8) . . ?
C59 P2 Pt2 112.15(8) . . ?
C89 P2 Pt2 112.99(9) . . ?
N2 Pt1 C58 80.91(9) . . ?
N2 Pt1 N1 77.87(8) . . ?
C58 Pt1 N1 158.59(9) . . ?
N2 Pt1 P1 174.79(6) . . ?
C58 Pt1 P1 93.89(7) . . ?
N1 Pt1 P1 107.31(6) . . ?
N5 Pt2 C116 80.77(10) . . ?
N5 Pt2 N4 78.15(8) . . ?
C116 Pt2 N4 158.56(10) . . ?
N5 Pt2 P2 174.73(6) . . ?
C116 Pt2 P2 95.55(9) . . ?
N4 Pt2 P2 105.74(6) . . ?
O1 S1 O3 115.44(14) . . ?
O1 S1 O2 115.52(13) . . ?
O3 S1 O2 114.28(13) . . ?
O1 S1 C117 103.01(15) . . ?
O3 S1 C117 103.01(14) . . ?
O2 S1 C117 103.04(15) . . ?
F6 C118 F5 114.6(8) . . ?
F6 C118 F4 108.9(8) . . ?
F5 C118 F4 100.2(7) . . ?
F6 C118 S2 112.8(7) . . ?
F5 C118 S2 110.1(6) . . ?
F4 C118 S2 109.3(6) . . ?
O5 S2 O6 115.5(7) . . ?
O5 S2 O4 114.1(5) . . ?
O6 S2 O4 114.9(7) . . ?
O5 S2 C118 104.7(4) . . ?
O6 S2 C118 103.9(6) . . ?
O4 S2 C118 101.5(4) . . ?
F5A C228 F4A 113.4(10) . . ?
F5A C228 F6A 109.5(10) . . ?
F4A C228 F6A 104.1(10) . . ?
F5A C228 S2A 113.5(8) . . ?
F4A C228 S2A 110.7(8) . . ?
F6A C228 S2A 104.8(9) . . ?
O5A S2A O4A 116.8(8) . . ?
O5A S2A O6A 115.3(9) . . ?
O4A S2A O6A 112.0(8) . . ?
O5A S2A C228 103.7(7) . . ?
O4A S2A C228 103.3(5) . . ?
O6A S2A C228 103.6(7) . . ?
O5B S2B O4B 118.6(9) . . ?
O5B S2B O6B 114.7(9) . . ?
O4B S2B O6B 112.5(9) . . ?
O5B S2B C338 104.6(9) . . ?
O4B S2B C338 101.5(7) . . ?
O6B S2B C338 102.2(8) . . ?
F6B C338 F4B 108.9(11) . . ?
F6B C338 F5B 108.6(11) . . ?
F4B C338 F5B 109.0(10) . . ?
F6B C338 S2B 109.2(9) . . ?
F4B C338 S2B 110.4(8) . . ?
F5B C338 S2B 110.7(9) . . ?
 
loop_
 _geom_torsion_atom_site_label_1
 _geom_torsion_atom_site_label_2
 _geom_torsion_atom_site_label_3
 _geom_torsion_atom_site_label_4
 _geom_torsion
 _geom_torsion_site_symmetry_1
 _geom_torsion_site_symmetry_2
 _geom_torsion_site_symmetry_3
 _geom_torsion_site_symmetry_4
 _geom_torsion_publ_flag
C6 C1 C2 C3 -0.5(4) . . . . ?
P1 C1 C2 C3 174.0(2) . . . . ?
C1 C2 C3 C4 0.3(4) . . . . ?
C2 C3 C4 C5 -0.1(4) . . . . ?
C3 C4 C5 C6 0.0(5) . . . . ?
C4 C5 C6 C1 -0.2(4) . . . . ?
C4 C5 C6 C7 -179.8(3) . . . . ?
C2 C1 C6 C5 0.4(4) . . . . ?
P1 C1 C6 C5 -174.1(2) . . . . ?
C2 C1 C6 C7 180.0(2) . . . . ?
P1 C1 C6 C7 5.5(4) . . . . ?
C5 C6 C7 C20 -101.2(3) . . . . ?
C1 C6 C7 C20 79.2(3) . . . . ?
C5 C6 C7 C8 70.3(3) . . . . ?
C1 C6 C7 C8 -109.3(3) . . . . ?
C20 C7 C8 C9 175.7(2) . . . . ?
C6 C7 C8 C9 4.2(3) . . . . ?
C20 C7 C8 C13 -4.6(3) . . . . ?
C6 C7 C8 C13 -176.0(2) . . . . ?
C7 C8 C9 C10 178.2(2) . . . . ?
C13 C8 C9 C10 -1.5(3) . . . . ?
C8 C9 C10 C11 -0.4(4) . . . . ?
C9 C10 C11 C12 1.7(4) . . . . ?
C10 C11 C12 C13 -1.1(4) . . . . ?
C11 C12 C13 C14 179.0(3) . . . . ?
C11 C12 C13 C8 -0.8(4) . . . . ?
C7 C8 C13 C14 2.5(3) . . . . ?
C9 C8 C13 C14 -177.8(2) . . . . ?
C7 C8 C13 C12 -177.7(2) . . . . ?
C9 C8 C13 C12 2.1(3) . . . . ?
C12 C13 C14 C15 179.4(2) . . . . ?
C8 C13 C14 C15 -0.8(4) . . . . ?
C12 C13 C14 C21 -5.0(4) . . . . ?
C8 C13 C14 C21 174.8(2) . . . . ?
C13 C14 C15 C16 179.5(2) . . . . ?
C21 C14 C15 C16 4.0(4) . . . . ?
C13 C14 C15 C20 1.2(4) . . . . ?
C21 C14 C15 C20 -174.4(2) . . . . ?
C14 C15 C16 C17 -178.7(3) . . . . ?
C20 C15 C16 C17 -0.3(4) . . . . ?
C15 C16 C17 C18 3.1(5) . . . . ?
C16 C17 C18 C19 -1.6(5) . . . . ?
C17 C18 C19 C20 -2.7(5) . . . . ?
C8 C7 C20 C19 -172.8(2) . . . . ?
C6 C7 C20 C19 -1.5(4) . . . . ?
C8 C7 C20 C15 5.0(4) . . . . ?
C6 C7 C20 C15 176.4(2) . . . . ?
C18 C19 C20 C7 -176.8(3) . . . . ?
C18 C19 C20 C15 5.3(4) . . . . ?
C14 C15 C20 C7 -3.3(4) . . . . ?
C16 C15 C20 C7 178.3(2) . . . . ?
C14 C15 C20 C19 174.7(2) . . . . ?
C16 C15 C20 C19 -3.8(4) . . . . ?
C28 C23 C24 C25 1.6(4) . . . . ?
C22 C23 C24 C25 -175.0(3) . . . . ?
C23 C24 C25 C26 0.2(5) . . . . ?
C24 C25 C26 N3 177.6(3) . . . . ?
C24 C25 C26 C27 -1.7(4) . . . . ?
N3 C26 C27 C28 -177.8(3) . . . . ?
C25 C26 C27 C28 1.5(5) . . . . ?
C26 C27 C28 C23 0.2(5) . . . . ?
C24 C23 C28 C27 -1.8(4) . . . . ?
C22 C23 C28 C27 174.8(3) . . . . ?
C36 C31 C32 C33 1.0(4) . . . . ?
P1 C31 C32 C33 -166.7(2) . . . . ?
C31 C32 C33 C34 -0.4(4) . . . . ?
C32 C33 C34 C35 -1.1(5) . . . . ?
C33 C34 C35 C36 1.9(5) . . . . ?
C34 C35 C36 C31 -1.3(5) . . . . ?
C32 C31 C36 C35 -0.1(4) . . . . ?
P1 C31 C36 C35 167.2(2) . . . . ?
C42 C37 C38 C39 2.2(4) . . . . ?
P1 C37 C38 C39 173.1(2) . . . . ?
C37 C38 C39 C40 -0.2(4) . . . . ?
C38 C39 C40 C41 -1.6(5) . . . . ?
C39 C40 C41 C42 1.3(5) . . . . ?
C40 C41 C42 C37 0.8(5) . . . . ?
C38 C37 C42 C41 -2.5(4) . . . . ?
P1 C37 C42 C41 -172.8(2) . . . . ?
N1 C43 C44 C45 0.5(4) . . . . ?
C43 C44 C45 C46 -2.8(5) . . . . ?
C44 C45 C46 C47 1.4(5) . . . . ?
C45 C46 C47 N1 2.6(5) . . . . ?
C45 C46 C47 C48 -173.8(3) . . . . ?
N1 C47 C48 N2 4.7(3) . . . . ?
C46 C47 C48 N2 -178.8(3) . . . . ?
N1 C47 C48 C49 -171.8(2) . . . . ?
C46 C47 C48 C49 4.7(4) . . . . ?
N2 C48 C49 C50 -0.4(4) . . . . ?
C47 C48 C49 C50 175.9(3) . . . . ?
C48 C49 C50 C51 0.3(4) . . . . ?
C49 C50 C51 C52 -0.1(4) . . . . ?
C50 C51 C52 N2 0.0(4) . . . . ?
C50 C51 C52 C53 -179.3(2) . . . . ?
N2 C52 C53 C54 -178.3(2) . . . . ?
C51 C52 C53 C54 1.0(4) . . . . ?
N2 C52 C53 C58 0.6(3) . . . . ?
C51 C52 C53 C58 179.9(2) . . . . ?
C58 C53 C54 C55 0.8(4) . . . . ?
C52 C53 C54 C55 179.5(2) . . . . ?
C53 C54 C55 C56 -0.2(4) . . . . ?
C54 C55 C56 C57 -0.1(4) . . . . ?
C55 C56 C57 C58 -0.3(4) . . . . ?
C56 C57 C58 C53 0.8(3) . . . . ?
C56 C57 C58 Pt1 -175.11(19) . . . . ?
C54 C53 C58 C57 -1.0(3) . . . . ?
C52 C53 C58 C57 -179.9(2) . . . . ?
C54 C53 C58 Pt1 175.66(19) . . . . ?
C52 C53 C58 Pt1 -3.2(2) . . . . ?
C64 C59 C60 C61 1.2(4) . . . . ?
P2 C59 C60 C61 -179.61(19) . . . . ?
C59 C60 C61 C62 1.3(4) . . . . ?
C60 C61 C62 C63 -1.9(4) . . . . ?
C61 C62 C63 C64 0.1(4) . . . . ?
C62 C63 C64 C59 2.4(4) . . . . ?
C62 C63 C64 C65 -175.9(2) . . . . ?
C60 C59 C64 C63 -2.9(3) . . . . ?
P2 C59 C64 C63 177.91(18) . . . . ?
C60 C59 C64 C65 175.2(2) . . . . ?
P2 C59 C64 C65 -4.0(3) . . . . ?
C63 C64 C65 C78 -81.7(3) . . . . ?
C59 C64 C65 C78 100.2(3) . . . . ?
C63 C64 C65 C66 89.4(3) . . . . ?
C59 C64 C65 C66 -88.7(3) . . . . ?
C78 C65 C66 C71 -8.0(3) . . . . ?
C64 C65 C66 C71 -179.1(2) . . . . ?
C78 C65 C66 C67 171.0(2) . . . . ?
C64 C65 C66 C67 -0.1(3) . . . . ?
C65 C66 C67 C68 -179.9(2) . . . . ?
C71 C66 C67 C68 -0.8(4) . . . . ?
C66 C67 C68 C69 -2.3(4) . . . . ?
C67 C68 C69 C70 2.7(4) . . . . ?
C68 C69 C70 C71 0.1(4) . . . . ?
C65 C66 C71 C72 3.6(3) . . . . ?
C67 C66 C71 C72 -175.5(2) . . . . ?
C65 C66 C71 C70 -177.4(2) . . . . ?
C67 C66 C71 C70 3.5(3) . . . . ?
C69 C70 C71 C72 175.7(3) . . . . ?
C69 C70 C71 C66 -3.2(4) . . . . ?
C66 C71 C72 C73 2.9(3) . . . . ?
C70 C71 C72 C73 -176.0(2) . . . . ?
C66 C71 C72 C79 -176.8(2) . . . . ?
C70 C71 C72 C79 4.3(4) . . . . ?
C71 C72 C73 C74 175.3(2) . . . . ?
C79 C72 C73 C74 -5.0(4) . . . . ?
C71 C72 C73 C78 -5.0(3) . . . . ?
C79 C72 C73 C78 174.7(2) . . . . ?
C72 C73 C74 C75 179.6(2) . . . . ?
C78 C73 C74 C75 -0.1(4) . . . . ?
C73 C74 C75 C76 0.8(4) . . . . ?
C74 C75 C76 C77 -0.4(4) . . . . ?
C75 C76 C77 C78 -0.8(4) . . . . ?
C66 C65 C78 C77 -172.7(2) . . . . ?
C64 C65 C78 C77 -1.8(3) . . . . ?
C66 C65 C78 C73 5.9(3) . . . . ?
C64 C65 C78 C73 176.8(2) . . . . ?
C76 C77 C78 C65 -179.9(2) . . . . ?
C76 C77 C78 C73 1.5(4) . . . . ?
C72 C73 C78 C65 0.6(3) . . . . ?
C74 C73 C78 C65 -179.7(2) . . . . ?
C72 C73 C78 C77 179.3(2) . . . . ?
C74 C73 C78 C77 -1.0(3) . . . . ?
C86 C81 C82 C83 -0.9(4) . . . . ?
C80 C81 C82 C83 177.6(3) . . . . ?
C81 C82 C83 C84 0.9(5) . . . . ?
C82 C83 C84 N6 -178.9(3) . . . . ?
C82 C83 C84 C85 0.5(5) . . . . ?
N6 C84 C85 C86 177.6(3) . . . . ?
C83 C84 C85 C86 -1.8(5) . . . . ?
C84 C85 C86 C81 1.8(5) . . . . ?
C82 C81 C86 C85 -0.4(4) . . . . ?
C80 C81 C86 C85 -178.9(3) . . . . ?
C94 C89 C90 C91 -1.8(4) . . . . ?
P2 C89 C90 C91 -173.8(2) . . . . ?
C89 C90 C91 C92 -0.8(4) . . . . ?
C90 C91 C92 C93 2.0(5) . . . . ?
C91 C92 C93 C94 -0.4(5) . . . . ?
C92 C93 C94 C89 -2.2(4) . . . . ?
C90 C89 C94 C93 3.3(4) . . . . ?
P2 C89 C94 C93 175.1(2) . . . . ?
C100 C95 C96 C97 0.2(4) . . . . ?
P2 C95 C96 C97 173.3(2) . . . . ?
C95 C96 C97 C98 1.0(4) . . . . ?
C96 C97 C98 C99 -1.3(4) . . . . ?
C97 C98 C99 C100 0.2(4) . . . . ?
C96 C95 C100 C99 -1.2(4) . . . . ?
P2 C95 C100 C99 -173.9(2) . . . . ?
C98 C99 C100 C95 1.0(4) . . . . ?
N4 C101 C102 C103 -0.5(4) . . . . ?
C101 C102 C103 C104 -0.6(4) . . . . ?
C102 C103 C104 C105 0.1(4) . . . . ?
C103 C104 C105 N4 1.5(4) . . . . ?
C103 C104 C105 C106 -175.8(2) . . . . ?
N4 C105 C106 N5 -3.4(3) . . . . ?
C104 C105 C106 N5 174.0(2) . . . . ?
N4 C105 C106 C107 178.8(2) . . . . ?
C104 C105 C106 C107 -3.8(4) . . . . ?
N5 C106 C107 C108 1.1(4) . . . . ?
C105 C106 C107 C108 178.7(3) . . . . ?
C106 C107 C108 C109 -1.2(4) . . . . ?
C107 C108 C109 C110 0.1(4) . . . . ?
C108 C109 C110 N5 1.2(4) . . . . ?
C108 C109 C110 C111 -179.2(3) . . . . ?
N5 C110 C111 C112 -175.2(2) . . . . ?
C109 C110 C111 C112 5.2(4) . . . . ?
N5 C110 C111 C116 4.3(3) . . . . ?
C109 C110 C111 C116 -175.3(3) . . . . ?
C116 C111 C112 C113 -0.1(4) . . . . ?
C110 C111 C112 C113 179.3(3) . . . . ?
C111 C112 C113 C114 0.0(5) . . . . ?
C112 C113 C114 C115 0.0(5) . . . . ?
C113 C114 C115 C116 0.1(5) . . . . ?
C114 C115 C116 C111 -0.2(4) . . . . ?
C114 C115 C116 Pt2 -176.6(2) . . . . ?
C112 C111 C116 C115 0.2(4) . . . . ?
C110 C111 C116 C115 -179.3(2) . . . . ?
C112 C111 C116 Pt2 177.3(2) . . . . ?
C110 C111 C116 Pt2 -2.2(3) . . . . ?
C44 C43 N1 C47 3.3(4) . . . . ?
C44 C43 N1 Pt1 -178.1(2) . . . . ?
C46 C47 N1 C43 -4.9(4) . . . . ?
C48 C47 N1 C43 171.8(2) . . . . ?
C46 C47 N1 Pt1 176.3(2) . . . . ?
C48 C47 N1 Pt1 -7.0(3) . . . . ?
C51 C52 N2 C48 -0.1(3) . . . . ?
C53 C52 N2 C48 179.3(2) . . . . ?
C51 C52 N2 Pt1 -176.89(18) . . . . ?
C53 C52 N2 Pt1 2.5(3) . . . . ?
C49 C48 N2 C52 0.3(4) . . . . ?
C47 C48 N2 C52 -176.5(2) . . . . ?
C49 C48 N2 Pt1 177.07(19) . . . . ?
C47 C48 N2 Pt1 0.3(3) . . . . ?
C27 C26 N3 C29 -175.6(3) . . . . ?
C25 C26 N3 C29 5.1(5) . . . . ?
C27 C26 N3 C30 -7.5(5) . . . . ?
C25 C26 N3 C30 173.2(4) . . . . ?
C102 C101 N4 C105 2.1(4) . . . . ?
C102 C101 N4 Pt2 176.23(19) . . . . ?
C104 C105 N4 C101 -2.5(4) . . . . ?
C106 C105 N4 C101 174.9(2) . . . . ?
C104 C105 N4 Pt2 -177.6(2) . . . . ?
C106 C105 N4 Pt2 -0.2(3) . . . . ?
C109 C110 N5 C106 -1.4(4) . . . . ?
C111 C110 N5 C106 179.0(2) . . . . ?
C109 C110 N5 Pt2 175.11(19) . . . . ?
C111 C110 N5 Pt2 -4.5(3) . . . . ?
C107 C106 N5 C110 0.2(4) . . . . ?
C105 C106 N5 C110 -177.7(2) . . . . ?
C107 C106 N5 Pt2 -176.24(19) . . . . ?
C105 C106 N5 Pt2 5.8(3) . . . . ?
C85 C84 N6 C87 179.2(3) . . . . ?
C83 C84 N6 C87 -1.5(5) . . . . ?
C85 C84 N6 C88 9.0(5) . . . . ?
C83 C84 N6 C88 -171.6(3) . . . . ?
C42 C37 P1 C1 -14.5(2) . . . . ?
C38 C37 P1 C1 175.12(18) . . . . ?
C42 C37 P1 C31 97.8(2) . . . . ?
C38 C37 P1 C31 -72.6(2) . . . . ?
C42 C37 P1 Pt1 -140.08(19) . . . . ?
C38 C37 P1 Pt1 49.5(2) . . . . ?
C2 C1 P1 C37 91.2(2) . . . . ?
C6 C1 P1 C37 -94.4(2) . . . . ?
C2 C1 P1 C31 -10.6(2) . . . . ?
C6 C1 P1 C31 163.7(2) . . . . ?
C2 C1 P1 Pt1 -135.68(19) . . . . ?
C6 C1 P1 Pt1 38.7(2) . . . . ?
C32 C31 P1 C37 121.1(2) . . . . ?
C36 C31 P1 C37 -46.2(2) . . . . ?
C32 C31 P1 C1 -128.9(2) . . . . ?
C36 C31 P1 C1 63.8(2) . . . . ?
C32 C31 P1 Pt1 -6.9(2) . . . . ?
C36 C31 P1 Pt1 -174.20(19) . . . . ?
C100 C95 P2 C59 -9.1(2) . . . . ?
C96 C95 P2 C59 178.16(19) . . . . ?
C100 C95 P2 C89 102.8(2) . . . . ?
C96 C95 P2 C89 -70.0(2) . . . . ?
C100 C95 P2 Pt2 -135.75(19) . . . . ?
C96 C95 P2 Pt2 51.5(2) . . . . ?
C60 C59 P2 C95 96.8(2) . . . . ?
C64 C59 P2 C95 -84.0(2) . . . . ?
C60 C59 P2 C89 -6.6(2) . . . . ?
C64 C59 P2 C89 172.55(19) . . . . ?
C60 C59 P2 Pt2 -132.40(17) . . . . ?
C64 C59 P2 Pt2 46.8(2) . . . . ?
C90 C89 P2 C95 120.6(2) . . . . ?
C94 C89 P2 C95 -51.2(2) . . . . ?
C90 C89 P2 C59 -130.6(2) . . . . ?
C94 C89 P2 C59 57.7(2) . . . . ?
C90 C89 P2 Pt2 -5.3(2) . . . . ?
C94 C89 P2 Pt2 -177.05(18) . . . . ?
F1 C117 S1 O1 58.1(3) . . . . ?
F3 C117 S1 O1 179.2(3) . . . . ?
F2 C117 S1 O1 -61.3(3) . . . . ?
F1 C117 S1 O3 178.5(2) . . . . ?
F3 C117 S1 O3 -60.4(3) . . . . ?
F2 C117 S1 O3 59.1(3) . . . . ?
F1 C117 S1 O2 -62.4(3) . . . . ?
F3 C117 S1 O2 58.8(3) . . . . ?
F2 C117 S1 O2 178.2(2) . . . . ?
F6 C118 S2 O5 -57.0(8) . . . . ?
F5 C118 S2 O5 72.5(9) . . . . ?
F4 C118 S2 O5 -178.3(6) . . . . ?
F6 C118 S2 O6 64.6(10) . . . . ?
F5 C118 S2 O6 -165.9(9) . . . . ?
F4 C118 S2 O6 -56.8(9) . . . . ?
F6 C118 S2 O4 -176.0(8) . . . . ?
F5 C118 S2 O4 -46.5(8) . . . . ?
F4 C118 S2 O4 62.7(7) . . . . ?
F5A C228 S2A O5A 170.0(11) . . . . ?
F4A C228 S2A O5A -61.0(12) . . . . ?
F6A C228 S2A O5A 50.6(12) . . . . ?
F5A C228 S2A O4A 47.8(11) . . . . ?
F4A C228 S2A O4A 176.7(10) . . . . ?
F6A C228 S2A O4A -71.7(11) . . . . ?
F5A C228 S2A O6A -69.2(12) . . . . ?
F4A C228 S2A O6A 59.7(12) . . . . ?
F6A C228 S2A O6A 171.3(12) . . . . ?
O5B S2B C338 F6B 172.6(12) . . . . ?
O4B S2B C338 F6B -63.5(12) . . . . ?
O6B S2B C338 F6B 52.8(13) . . . . ?
O5B S2B C338 F4B -67.7(12) . . . . ?
O4B S2B C338 F4B 56.2(12) . . . . ?
O6B S2B C338 F4B 172.5(12) . . . . ?
O5B S2B C338 F5B 53.1(14) . . . . ?
O4B S2B C338 F5B 177.0(13) . . . . ?
O6B S2B C338 F5B -66.7(14) . . . . ?
 
_refine_diff_density_max    1.688
_refine_diff_density_min   -1.239
_refine_diff_density_rms    0.073

_shelx_res_file
;
TITL xnaa_a.res in P-1
    shelx.res
    created by SHELXL-2018/3 at 11:38:25 on 17-Apr-2023
CELL  0.71073  15.2753  17.8669  21.5349  104.980  105.368  104.324
ZERR     4.00   0.0016   0.0019   0.0034    0.003    0.003    0.002
LATT   1
SFAC  C    H    F    N    O    P    PT   S
UNIT  236 172 12 12 12 4 4 4
MERG   2
OMIT    -2.00  56.00
OMIT    -2   1   0
OMIT     0  -2   1
OMIT     0   0   2
OMIT    -2   0   1
OMIT    -1  -1   2
OMIT     1  -2   1
OMIT    -1   0   2
OMIT     0  -2   2
OMIT     0  -1   3
OMIT     0   3   0
OMIT     2  -1   1
OMIT     0   0   3
OMIT    -3  -1   2
OMIT     1   0   2
OMIT     1  -3   2
OMIT     1  -1   3
ABIN
MORE -1
DFIX 1.8 0.01 S2 C118 S2A C228 S2B C338
SADI O4 O5 O5 O6 O6 O4 O4A O5A O5A O6A O6A O4A O4B O5B O5B O6B O6B O4B
SADI F4 F5 F5 F6 F6 F4 F4A F5A F5A F6A F6A F4A F4B F5B F5B F6B F6B F4B
SADI S2 O4 S2 O6 S2 O5 S2A O4A S2A O6A S2A O5A S2B O4B S2B O6B S2B O5B
SADI O4 C118 O5 C118 O6 C118 O4A C228 O5A C228 O6A C228
SADI O4B C338 O5B C338 O6B C338
SADI F4 C118 F5 C118 F6 C118 F4A C228 F5A C228 F6A C228
SADI F4B C338 F5B C338 F6B C338
SADI F4 S2 F5 S2 F6 S2 F4A S2A F5A S2A F6A S2A F4B S2B F5B S2B F6B S2B
ISOR 0.01 0.01 C118 C228 C338 F5 F5A O5B F4 F4A F6A O4 O4A O4B O6A O6B
SUMP 1.0 0.001 1.0 2 1.0 3 1.0 4
FMAP   2
PLAN   20
SIZE     0.244   0.381   0.637
ACTA
BOND   $H
CONF
L.S.   5    0   46
TEMP  -123.15
WGHT    0.022100    6.418200
FVAR       0.04091   0.46269   0.29976   0.23507
C1    1    0.670649    0.208879    0.545965    11.00000    0.02202    0.02706 =
         0.02375    0.00762    0.00684    0.00908
C2    1    0.616035    0.130985    0.496601    11.00000    0.02868    0.02981 =
         0.02668    0.00394    0.00836    0.01014
AFIX  43
H012  2    0.645937    0.102399    0.469917    11.00000   -1.20000
AFIX   0
C3    1    0.519327    0.094375    0.485588    11.00000    0.02860    0.03024 =
         0.03310    0.00274    0.00388    0.00499
AFIX  43
H00G  2    0.483831    0.041250    0.451872    11.00000   -1.20000
AFIX   0
C4    1    0.474785    0.135254    0.523688    11.00000    0.02109    0.04463 =
         0.04356    0.00756    0.00675    0.00619
AFIX  43
H00T  2    0.408538    0.110672    0.516470    11.00000   -1.20000
AFIX   0
C5    1    0.527808    0.212491    0.572534    11.00000    0.02754    0.04083 =
         0.03851    0.00741    0.01343    0.01365
AFIX  43
H00R  2    0.496792    0.240409    0.598641    11.00000   -1.20000
AFIX   0
C6    1    0.625178    0.250894    0.584860    11.00000    0.02536    0.02878 =
         0.02750    0.00695    0.00824    0.01086
C7    1    0.672204    0.334795    0.639972    11.00000    0.02330    0.02868 =
         0.03252    0.00475    0.01093    0.01278
C8    1    0.688976    0.341573    0.709316    11.00000    0.02163    0.03064 =
         0.03259    0.00290    0.01056    0.01258
C9    1    0.669015    0.271587    0.730294    11.00000    0.02408    0.03151 =
         0.03536    0.00670    0.01303    0.01203
AFIX  43
H00H  2    0.641669    0.217983    0.696466    11.00000   -1.20000
AFIX   0
C10   1    0.688272    0.279845    0.797762    11.00000    0.03041    0.03975 =
         0.04104    0.01379    0.01763    0.01512
AFIX  43
H00L  2    0.673939    0.232232    0.810304    11.00000   -1.20000
AFIX   0
C11   1    0.729475    0.358952    0.849137    11.00000    0.03772    0.04858 =
         0.03183    0.01114    0.01415    0.01993
AFIX  43
H01V  2    0.744288    0.364117    0.896096    11.00000   -1.20000
AFIX   0
C12   1    0.747920    0.427260    0.831869    11.00000    0.03431    0.03974 =
         0.03171    0.00316    0.01170    0.01461
AFIX  43
H01P  2    0.774549    0.479915    0.867001    11.00000   -1.20000
AFIX   0
C13   1    0.728202    0.421950    0.761840    11.00000    0.02473    0.03223 =
         0.03289    0.00306    0.01080    0.01280
C14   1    0.745992    0.493189    0.743379    11.00000    0.02860    0.03110 =
         0.03595    0.00353    0.01111    0.01400
C15   1    0.726839    0.486403    0.674130    11.00000    0.03026    0.03128 =
         0.04059    0.00785    0.01318    0.01545
C16   1    0.743286    0.556833    0.653806    11.00000    0.04431    0.03005 =
         0.04771    0.00922    0.01440    0.01667
AFIX  43
H02E  2    0.769168    0.610140    0.688001    11.00000   -1.20000
AFIX   0
C17   1    0.722943    0.549829    0.586776    11.00000    0.05809    0.03758 =
         0.05338    0.01985    0.01933    0.02269
AFIX  43
H03I  2    0.737524    0.597748    0.574666    11.00000   -1.20000
AFIX   0
C18   1    0.679992    0.470969    0.535099    11.00000    0.06065    0.04597 =
         0.03980    0.01701    0.01847    0.02823
AFIX  43
H02W  2    0.664309    0.466273    0.488199    11.00000   -1.20000
AFIX   0
C19   1    0.660881    0.401783    0.551769    11.00000    0.04360    0.03657 =
         0.03555    0.00928    0.01338    0.02093
AFIX  43
H018  2    0.629445    0.349558    0.516161    11.00000   -1.20000
AFIX   0
C20   1    0.687079    0.405949    0.621730    11.00000    0.02870    0.03303 =
         0.03287    0.00600    0.01126    0.01548
C21   1    0.777276    0.572309    0.795611    11.00000    0.03475    0.03220 =
         0.04199    0.00648    0.01394    0.01372
C22   1    0.794368    0.635065    0.840657    11.00000    0.03578    0.03191 =
         0.04147    0.00683    0.01462    0.01086
C23   1    0.806869    0.707116    0.895561    11.00000    0.03538    0.02592 =
         0.03513    0.00577    0.01468    0.00716
C24   1    0.870601    0.727080    0.961327    11.00000    0.03605    0.03339 =
         0.04123    0.01084    0.01264    0.01117
AFIX  43
H024  2    0.910607    0.694988    0.969610    11.00000   -1.20000
AFIX   0
C25   1    0.877099    0.792641    1.015010    11.00000    0.04354    0.03833 =
         0.03122    0.00898    0.00788    0.00800
AFIX  43
H02J  2    0.921577    0.805109    1.059616    11.00000   -1.20000
AFIX   0
C26   1    0.818872    0.841268    1.004679    11.00000    0.05669    0.02604 =
         0.03372    0.00728    0.02035    0.00961
C27   1    0.756209    0.821897    0.937563    11.00000    0.05679    0.03331 =
         0.03926    0.01243    0.02026    0.02181
AFIX  43
H02H  2    0.717062    0.854517    0.928780    11.00000   -1.20000
AFIX   0
C28   1    0.750445    0.756447    0.884201    11.00000    0.04544    0.03279 =
         0.03168    0.00743    0.01129    0.01226
AFIX  43
H01U  2    0.707656    0.744681    0.839169    11.00000   -1.20000
AFIX   0
C29   1    0.891585    0.927183    1.125310    11.00000    0.11507    0.05538 =
         0.03850   -0.00343    0.01733    0.01977
AFIX 137
H03A  2    0.884469    0.878716    1.139395    11.00000   -1.50000
H03C  2    0.881092    0.970419    1.158104    11.00000   -1.50000
H03D  2    0.956754    0.947480    1.124268    11.00000   -1.50000
AFIX   0
C30   1    0.768692    0.959588    1.044344    11.00000    0.15054    0.04957 =
         0.06121    0.00830    0.04196    0.05478
AFIX 137
H03E  2    0.793503    0.988265    1.016181    11.00000   -1.50000
H03H  2    0.776496    1.000039    1.087784    11.00000   -1.50000
H03J  2    0.700129    0.927168    1.019690    11.00000   -1.50000
AFIX   0
C31   1    0.842666    0.170614    0.523962    11.00000    0.02639    0.02349 =
         0.02765    0.00389    0.01205    0.00666
C32   1    0.921399    0.157247    0.563594    11.00000    0.02788    0.02436 =
         0.02879    0.00330    0.00969    0.00741
AFIX  43
H00X  2    0.943553    0.180839    0.612230    11.00000   -1.20000
AFIX   0
C33   1    0.967997    0.109499    0.532460    11.00000    0.03359    0.03316 =
         0.04370    0.00676    0.01418    0.01630
AFIX  43
H01Z  2    1.021966    0.100860    0.559785    11.00000   -1.20000
AFIX   0
C34   1    0.935552    0.074800    0.461841    11.00000    0.04957    0.03401 =
         0.04424    0.00330    0.02456    0.02010
AFIX  43
H039  2    0.967861    0.042996    0.440456    11.00000   -1.20000
AFIX   0
C35   1    0.856039    0.086308    0.422203    11.00000    0.05985    0.03846 =
         0.03128    0.00192    0.01881    0.02247
AFIX  43
H038  2    0.832691    0.060938    0.373671    11.00000   -1.20000
AFIX   0
C36   1    0.810436    0.134344    0.452639    11.00000    0.03956    0.03369 =
         0.02819    0.00478    0.01101    0.01412
AFIX  43
H01A  2    0.756693    0.142835    0.424892    11.00000   -1.20000
AFIX   0
C37   1    0.817443    0.310111    0.508753    11.00000    0.03631    0.02460 =
         0.02850    0.00696    0.01593    0.01154
C38   1    0.912451    0.353941    0.518104    11.00000    0.03820    0.02829 =
         0.04169    0.00928    0.02091    0.01007
AFIX  43
H01M  2    0.964337    0.357192    0.555806    11.00000   -1.20000
AFIX   0
C39   1    0.931082    0.392662    0.472467    11.00000    0.05411    0.03487 =
         0.06485    0.01901    0.03701    0.01442
AFIX  43
H02D  2    0.995627    0.422458    0.479074    11.00000   -1.20000
AFIX   0
C40   1    0.855886    0.387917    0.417468    11.00000    0.07914    0.05628 =
         0.06024    0.03651    0.04321    0.03191
AFIX  43
H03G  2    0.868719    0.415659    0.387009    11.00000   -1.20000
AFIX   0
C41   1    0.761559    0.342715    0.406543    11.00000    0.06433    0.06287 =
         0.04469    0.03072    0.02554    0.03091
AFIX  43
H03N  2    0.710106    0.338590    0.368136    11.00000   -1.20000
AFIX   0
C42   1    0.742664    0.303622    0.451830    11.00000    0.04234    0.03934 =
         0.03246    0.01301    0.01536    0.01538
AFIX  43
H033  2    0.678204    0.272172    0.443957    11.00000   -1.20000
AFIX   0
C43   1    0.933885    0.481680    0.662152    11.00000    0.03416    0.02884 =
         0.03052    0.00603    0.01130    0.01189
AFIX  43
H01N  2    0.893615    0.454503    0.615288    11.00000   -1.20000
AFIX   0
C44   1    0.983108    0.565328    0.684696    11.00000    0.05429    0.02798 =
         0.04058    0.01071    0.01914    0.01161
AFIX  43
H02R  2    0.976328    0.595003    0.653951    11.00000   -1.20000
AFIX   0
C45   1    1.042238    0.605017    0.752564    11.00000    0.06509    0.02518 =
         0.04667    0.00490    0.01601    0.00048
AFIX  43
H03P  2    1.078989    0.661970    0.768701    11.00000   -1.20000
AFIX   0
C46   1    1.047461    0.561149    0.796777    11.00000    0.05120    0.02965 =
         0.03450    0.00069    0.00814    0.00119
AFIX  43
H03K  2    1.086788    0.587870    0.843881    11.00000   -1.20000
AFIX   0
C47   1    0.994842    0.477818    0.771845    11.00000    0.02932    0.02847 =
         0.03039    0.00220    0.00902    0.00811
C48   1    0.988762    0.428323    0.816635    11.00000    0.02618    0.02729 =
         0.02851    0.00321    0.00857    0.00749
C49   1    1.027599    0.457982    0.887838    11.00000    0.03428    0.03418 =
         0.02696    0.00034    0.00498    0.00789
AFIX  43
H02U  2    1.065511    0.514310    0.912489    11.00000   -1.20000
AFIX   0
C50   1    1.009623    0.403313    0.921966    11.00000    0.03875    0.04574 =
         0.02312    0.00477    0.00749    0.01304
AFIX  43
H03F  2    1.035289    0.422481    0.970711    11.00000   -1.20000
AFIX   0
C51   1    0.954975    0.321367    0.886261    11.00000    0.03315    0.04396 =
         0.02812    0.01137    0.01217    0.01372
AFIX  43
H02K  2    0.943003    0.284126    0.909994    11.00000   -1.20000
AFIX   0
C52   1    0.917689    0.294238    0.814816    11.00000    0.02158    0.03322 =
         0.02858    0.00766    0.01042    0.01037
C53   1    0.857159    0.210245    0.767146    11.00000    0.02203    0.02850 =
         0.03050    0.00846    0.01207    0.00981
C54   1    0.827962    0.145734    0.789622    11.00000    0.03236    0.04228 =
         0.03314    0.01745    0.01598    0.01047
AFIX  43
H028  2    0.847422    0.154805    0.837436    11.00000   -1.20000
AFIX   0
C55   1    0.770666    0.068129    0.743048    11.00000    0.03535    0.03598 =
         0.04766    0.01857    0.01896    0.00577
AFIX  43
H03B  2    0.750827    0.023842    0.758608    11.00000   -1.20000
AFIX   0
C56   1    0.742460    0.055578    0.673448    11.00000    0.02569    0.03056 =
         0.04198    0.00929    0.01123    0.00275
AFIX  43
H02N  2    0.703143    0.002361    0.641165    11.00000   -1.20000
AFIX   0
C57   1    0.771362    0.120536    0.650357    11.00000    0.02176    0.02944 =
         0.03280    0.00714    0.00961    0.00787
AFIX  43
H00I  2    0.751278    0.110282    0.602354    11.00000   -1.20000
AFIX   0
C58   1    0.828824    0.200094    0.695490    11.00000    0.01824    0.02797 =
         0.03212    0.00729    0.01018    0.00900
C59   1    0.787240    0.824545    0.259696    11.00000    0.01838    0.02767 =
         0.01970    0.00518    0.00703    0.00736
C60   1    0.837776    0.908485    0.280864    11.00000    0.02617    0.02637 =
         0.02641    0.00442    0.00897    0.01090
AFIX  43
H01R  2    0.804063    0.946240    0.287672    11.00000   -1.20000
AFIX   0
C61   1    0.935342    0.938730    0.292304    11.00000    0.02705    0.02463 =
         0.02784    0.00466    0.00739    0.00494
AFIX  43
H021  2    0.968083    0.996400    0.307612    11.00000   -1.20000
AFIX   0
C62   1    0.984685    0.884570    0.281328    11.00000    0.01898    0.03112 =
         0.03586    0.00990    0.00827    0.00447
AFIX  43
H00J  2    1.051291    0.904375    0.287646    11.00000   -1.20000
AFIX   0
C63   1    0.936016    0.800866    0.260965    11.00000    0.02232    0.02980 =
         0.03709    0.00999    0.01176    0.01038
AFIX  43
H00K  2    0.970547    0.763898    0.253549    11.00000   -1.20000
AFIX   0
C64   1    0.838366    0.768800    0.250938    11.00000    0.02169    0.02435 =
         0.02361    0.00473    0.00816    0.00681
C65   1    0.798329    0.676684    0.233534    11.00000    0.01706    0.02426 =
         0.03113    0.00628    0.00970    0.00641
C66   1    0.802043    0.645363    0.287811    11.00000    0.02177    0.03045 =
         0.03122    0.00895    0.01153    0.01113
C67   1    0.842652    0.698267    0.358283    11.00000    0.02692    0.03334 =
         0.03240    0.00783    0.01199    0.01078
AFIX  43
H00D  2    0.867775    0.756138    0.369084    11.00000   -1.20000
AFIX   0
C68   1    0.846066    0.667462    0.410197    11.00000    0.03432    0.04617 =
         0.03199    0.01073    0.01179    0.01577
AFIX  43
H00P  2    0.875482    0.703716    0.456571    11.00000   -1.20000
AFIX   0
C69   1    0.806060    0.581845    0.395385    11.00000    0.04563    0.05179 =
         0.03793    0.02443    0.01977    0.02164
AFIX  43
H01L  2    0.806248    0.561001    0.431761    11.00000   -1.20000
AFIX   0
C70   1    0.767243    0.529122    0.329147    11.00000    0.03788    0.03750 =
         0.04120    0.01794    0.01695    0.01290
AFIX  43
H01S  2    0.740428    0.471706    0.319829    11.00000   -1.20000
AFIX   0
C71   1    0.766169    0.558727    0.273407    11.00000    0.02428    0.03054 =
         0.03444    0.01211    0.01265    0.00993
C72   1    0.731827    0.503770    0.205114    11.00000    0.02224    0.02588 =
         0.03699    0.01034    0.01065    0.00874
C73   1    0.737356    0.534829    0.151588    11.00000    0.02221    0.02570 =
         0.03164    0.00646    0.00926    0.00710
C74   1    0.709952    0.480649    0.082696    11.00000    0.03132    0.02504 =
         0.03539    0.00441    0.01107    0.00658
AFIX  43
H01Q  2    0.688031    0.422780    0.072630    11.00000   -1.20000
AFIX   0
C75   1    0.714791    0.510698    0.031380    11.00000    0.03835    0.03440 =
         0.02998    0.00353    0.01231    0.00928
AFIX  43
H037  2    0.695437    0.473679   -0.014211    11.00000   -1.20000
AFIX   0
C76   1    0.748479    0.596845    0.045247    11.00000    0.03980    0.03682 =
         0.03035    0.01069    0.01329    0.01107
AFIX  43
H02B  2    0.751965    0.617180    0.009019    11.00000   -1.20000
AFIX   0
C77   1    0.775816    0.650447    0.110275    11.00000    0.02946    0.02706 =
         0.03245    0.00998    0.01084    0.00807
AFIX  43
H010  2    0.798955    0.707947    0.118800    11.00000   -1.20000
AFIX   0
C78   1    0.770607    0.622456    0.166055    11.00000    0.01957    0.02455 =
         0.03080    0.00772    0.00945    0.00699
C79   1    0.691046    0.416749    0.190095    11.00000    0.03183    0.03153 =
         0.03686    0.01192    0.01347    0.01113
C80   1    0.653670    0.344625    0.177618    11.00000    0.03653    0.02989 =
         0.03483    0.01221    0.01468    0.01181
C81   1    0.605902    0.258529    0.161762    11.00000    0.04107    0.02565 =
         0.03064    0.01011    0.01256    0.01035
C82   1    0.528480    0.231284    0.182062    11.00000    0.04578    0.02862 =
         0.04189    0.01182    0.02036    0.01166
AFIX  43
H027  2    0.508454    0.270603    0.208470    11.00000   -1.20000
AFIX   0
C83   1    0.479888    0.148521    0.164840    11.00000    0.04955    0.03588 =
         0.04899    0.01985    0.01374    0.00449
AFIX  43
H03R  2    0.426616    0.131964    0.179030    11.00000   -1.20000
AFIX   0
C84   1    0.507863    0.088417    0.126716    11.00000    0.07346    0.02588 =
         0.03227    0.00730   -0.00066    0.01137
C85   1    0.587041    0.116111    0.107607    11.00000    0.08833    0.03665 =
         0.03535    0.00686    0.01929    0.03118
AFIX  43
H03S  2    0.609005    0.077025    0.082864    11.00000   -1.20000
AFIX   0
C86   1    0.634008    0.198865    0.123844    11.00000    0.06427    0.03966 =
         0.04225    0.01598    0.02851    0.02524
AFIX  43
H03O  2    0.686502    0.215651    0.108964    11.00000   -1.20000
AFIX   0
C87   1    0.376602   -0.020084    0.130624    11.00000    0.08548    0.04239 =
         0.09345    0.03028   -0.02260   -0.01955
AFIX 137
H03W  2    0.398930   -0.001605    0.180877    11.00000   -1.50000
H03X  2    0.347979   -0.080286    0.111740    11.00000   -1.50000
H03Y  2    0.328116    0.004037    0.113933    11.00000   -1.50000
AFIX   0
C88   1    0.495009   -0.055580    0.077680    11.00000    0.19724    0.02968 =
         0.04744    0.00481    0.01099    0.03789
AFIX 137
H03T  2    0.501918   -0.049001    0.035248    11.00000   -1.50000
H03U  2    0.450179   -0.110771    0.067117    11.00000   -1.50000
H03V  2    0.558091   -0.048398    0.109646    11.00000   -1.50000
AFIX   0
C89   1    0.621025    0.878896    0.272408    11.00000    0.02206    0.03226 =
         0.02438    0.00102    0.00506    0.01107
C90   1    0.567183    0.879242    0.315407    11.00000    0.03152    0.04017 =
         0.03431    0.00298    0.01449    0.01435
AFIX  43
H023  2    0.555598    0.836142    0.333578    11.00000   -1.20000
AFIX   0
C91   1    0.530337    0.942416    0.331831    11.00000    0.04389    0.04982 =
         0.04645    0.00016    0.02133    0.02311
AFIX  43
H035  2    0.492922    0.941902    0.360718    11.00000   -1.20000
AFIX   0
C92   1    0.547651    1.005691    0.306560    11.00000    0.04697    0.04671 =
         0.04344   -0.00236    0.00851    0.02870
AFIX  43
H02Y  2    0.523929    1.049582    0.319142    11.00000   -1.20000
AFIX   0
C93   1    0.599596    1.005430    0.262832    11.00000    0.04459    0.03984 =
         0.03930    0.00814    0.00513    0.02130
AFIX  43
H03L  2    0.611220    1.048934    0.245103    11.00000   -1.20000
AFIX   0
C94   1    0.634706    0.941561    0.244890    11.00000    0.03262    0.04047 =
         0.03021    0.00846    0.00703    0.01750
AFIX  43
H031  2    0.668384    0.940535    0.213558    11.00000   -1.20000
AFIX   0
C95   1    0.598276    0.760845    0.152955    11.00000    0.02509    0.02556 =
         0.02152    0.00294    0.00646    0.01014
C96   1    0.497132    0.728824    0.127535    11.00000    0.02507    0.03547 =
         0.02989    0.00546    0.00756    0.01055
AFIX  43
H01W  2    0.463538    0.717332    0.157185    11.00000   -1.20000
AFIX   0
C97   1    0.445913    0.713851    0.059468    11.00000    0.02995    0.03281 =
         0.03477    0.00306    0.00027    0.00980
AFIX  43
H02C  2    0.377369    0.693008    0.042706    11.00000   -1.20000
AFIX   0
C98   1    0.494608    0.729258    0.016028    11.00000    0.04469    0.03882 =
         0.02507    0.00571    0.00027    0.01486
AFIX  43
H02S  2    0.459553    0.717955   -0.030886    11.00000   -1.20000
AFIX   0
C99   1    0.594297    0.761107    0.040656    11.00000    0.04700    0.04204 =
         0.02735    0.00836    0.01385    0.01399
AFIX  43
H032  2    0.627470    0.771801    0.010588    11.00000   -1.20000
AFIX   0
C100  1    0.646232    0.777560    0.109086    11.00000    0.02855    0.03543 =
         0.02721    0.00600    0.00958    0.01004
AFIX  43
H01G  2    0.714681    0.800288    0.125860    11.00000   -1.20000
AFIX   0
C101  1    0.529585    0.560978    0.146384    11.00000    0.02798    0.03687 =
         0.02945    0.00805    0.01078    0.01108
AFIX  43
H034  2    0.557110    0.602821    0.130612    11.00000   -1.20000
AFIX   0
C102  1    0.480502    0.481803    0.099801    11.00000    0.03564    0.03851 =
         0.03355    0.00552    0.01197    0.01164
AFIX  43
H02O  2    0.474073    0.469728    0.052853    11.00000   -1.20000
AFIX   0
C103  1    0.440989    0.420576    0.122466    11.00000    0.03808    0.03188 =
         0.04565    0.00379    0.01330    0.00831
AFIX  43
H03Q  2    0.406465    0.365921    0.091169    11.00000   -1.20000
AFIX   0
C104  1    0.452103    0.439498    0.190895    11.00000    0.03643    0.03629 =
         0.04909    0.01607    0.01954    0.01367
AFIX  43
H036  2    0.425426    0.397967    0.207258    11.00000   -1.20000
AFIX   0
C105  1    0.502301    0.519268    0.235483    11.00000    0.02410    0.03797 =
         0.03740    0.01422    0.01365    0.01357
C106  1    0.522723    0.542968    0.310083    11.00000    0.02923    0.04216 =
         0.03896    0.01864    0.01745    0.01767
C107  1    0.491127    0.491858    0.343942    11.00000    0.04184    0.04679 =
         0.04986    0.02547    0.02324    0.02105
AFIX  43
H02Z  2    0.451389    0.435966    0.319339    11.00000   -1.20000
AFIX   0
C108  1    0.519005    0.524387    0.414707    11.00000    0.05221    0.06306 =
         0.05058    0.03552    0.03116    0.03100
AFIX  43
H030  2    0.496962    0.490516    0.438788    11.00000   -1.20000
AFIX   0
C109  1    0.577953    0.604739    0.450761    11.00000    0.04516    0.06558 =
         0.03493    0.02609    0.02031    0.02905
AFIX  43
H01H  2    0.596665    0.626313    0.499321    11.00000   -1.20000
AFIX   0
C110  1    0.609883    0.654101    0.415170    11.00000    0.03038    0.05488 =
         0.02966    0.01856    0.01609    0.02263
C111  1    0.673241    0.740096    0.442658    11.00000    0.02865    0.05408 =
         0.02607    0.01132    0.01415    0.01795
C112  1    0.717517    0.783497    0.512687    11.00000    0.03508    0.07124 =
         0.02730    0.01582    0.01314    0.02014
AFIX  43
H02L  2    0.706379    0.757349    0.544446    11.00000   -1.20000
AFIX   0
C113  1    0.777398    0.864103    0.536369    11.00000    0.03353    0.07384 =
         0.02335    0.00265    0.00673    0.01120
AFIX  43
H02V  2    0.807581    0.893615    0.584311    11.00000   -1.20000
AFIX   0
C114  1    0.793373    0.901889    0.489952    11.00000    0.02892    0.05883 =
         0.03083   -0.00009    0.00874    0.00385
AFIX  43
H03M  2    0.834698    0.957552    0.506166    11.00000   -1.20000
AFIX   0
C115  1    0.749299    0.858928    0.419519    11.00000    0.02604    0.05477 =
         0.02618    0.00769    0.01081    0.00825
AFIX  43
H02A  2    0.761453    0.886145    0.388600    11.00000   -1.20000
AFIX   0
C116  1    0.687982    0.777302    0.393118    11.00000    0.02050    0.05023 =
         0.02529    0.00482    0.00908    0.01127
C117  1    0.854543    0.198069    0.043102    11.00000    0.05323    0.04497 =
         0.05742    0.02033    0.02394    0.02419
F1    3    0.903114    0.161232    0.010902    11.00000    0.08719    0.06341 =
         0.14689    0.04173    0.07149    0.05196
F2    3    0.773436    0.139433    0.033617    11.00000    0.07835    0.04166 =
         0.08585    0.03122    0.04575    0.01882
F3    3    0.905158    0.227725    0.109651    11.00000    0.11338    0.07874 =
         0.06556    0.03706   -0.00580    0.03572
N1    4    0.940635    0.437196    0.703791    11.00000    0.02628    0.02490 =
         0.02648    0.00400    0.00887    0.00825
N2    4    0.935734    0.348238    0.782595    11.00000    0.02250    0.02614 =
         0.02329    0.00351    0.00743    0.00805
N3    4    0.822008    0.905145    1.058253    11.00000    0.08887    0.03817 =
         0.03787    0.00595    0.02534    0.02429
N4    4    0.539829    0.580994    0.213306    11.00000    0.02335    0.03510 =
         0.02922    0.01108    0.01117    0.01237
N5    4    0.580592    0.622049    0.346011    11.00000    0.02249    0.04108 =
         0.03002    0.01513    0.01251    0.01371
N6    4    0.457642    0.005952    0.108910    11.00000    0.10600    0.02423 =
         0.06822    0.01019    0.00002    0.00510
O1    5    0.775788    0.234661   -0.059819    11.00000    0.06052    0.04628 =
         0.02962    0.00624    0.00734    0.00217
O2    5    0.923527    0.335684    0.028560    11.00000    0.04466    0.03721 =
         0.04348    0.00813    0.01784    0.00300
O3    5    0.774437    0.308181    0.051461    11.00000    0.04508    0.04529 =
         0.04903    0.00905    0.02053    0.02229
P1    6    0.800585    0.251266    0.565164    11.00000    0.02242    0.02280 =
         0.02273    0.00308    0.00818    0.00715
P2    6    0.657755    0.788925    0.245014    11.00000    0.01882    0.02842 =
         0.02116    0.00316    0.00754    0.00780
PT1   7    0.874867    0.307774    0.679708    11.00000    0.01962    0.02191 =
         0.02133    0.00294    0.00700    0.00668
PT2   7    0.618615    0.696645    0.295384    11.00000    0.01976    0.03398 =
         0.02126    0.00712    0.00866    0.00841
S1    8    0.828841    0.278207    0.011923    11.00000    0.03523    0.02911 =
         0.02818    0.00717    0.01043    0.00950
PART  1
C118  1    0.415122    0.185524    0.333142    21.00000    0.06818    0.04923 =
         0.05542    0.02961    0.03123    0.03012
F4    3    0.346657    0.127646    0.273028    21.00000    0.09117    0.02970 =
         0.08602   -0.00519    0.05167   -0.00513
F5    3    0.390235    0.154728    0.378921    21.00000    0.19786    0.06757 =
         0.08428    0.06048    0.08617    0.07024
O4    5    0.300539    0.264867    0.348571    21.00000    0.07595    0.09044 =
         0.07182    0.04604    0.04625    0.04821
O5    5    0.471670    0.337832    0.404493    21.00000    0.09383    0.05764 =
         0.02891   -0.00199    0.00308    0.00489
O6    5    0.402772    0.298519    0.282418    21.00000    0.11880    0.03178 =
         0.03279    0.01522    0.03190    0.01378
S2    8    0.397440    0.283423    0.343576    21.00000    0.06392    0.02094 =
         0.02429    0.00857    0.01356    0.00869
F6    3    0.499652    0.188027    0.331794    21.00000    0.08791    0.11473 =
         0.11639    0.06102    0.05427    0.07303
PART  2
C228  1    0.368186    0.170664    0.325788    31.00000    0.06388    0.04845 =
         0.05625    0.02307    0.02777    0.02230
F4A   3    0.388850    0.122318    0.279308    31.00000    0.11427    0.04094 =
         0.08722    0.01426    0.06274    0.02744
F5A   3    0.277598    0.154773    0.312671    31.00000    0.08619    0.10484 =
         0.15561    0.02403    0.06473   -0.00741
F6A   3    0.407984    0.156213    0.384848    31.00000    0.16280    0.10730 =
         0.11305    0.08468    0.03659    0.07657
S2A   8    0.433261    0.277398    0.343074    31.00000    0.03750    0.03828 =
         0.02745    0.00293    0.00411   -0.00215
O4A   5    0.398139    0.321272    0.391405    31.00000    0.10068    0.04307 =
         0.05066    0.00951    0.03654    0.02185
O5A   5    0.530349    0.283543    0.367429    31.00000    0.03368    0.12021 =
         0.13119    0.04166   -0.01430    0.00525
O6A   5    0.400867    0.287363    0.277010    31.00000    0.04566    0.04228 =
         0.02494    0.00785    0.00249    0.00568
PART  3
S2B   8    0.365096    0.239790    0.318654    41.00000    0.07164    0.06104 =
         0.05963    0.02924    0.03282    0.02711
F4B   3    0.489468    0.232145    0.422175    41.00000    0.12860    0.16738 =
         0.05857    0.06957    0.02419    0.06959
F6B   3    0.540830    0.331380    0.387702    41.00000    0.13218    0.05602 =
         0.09297    0.02093   -0.03375    0.01720
C338  1    0.487036    0.253275    0.367540    41.00000    0.07000    0.06125 =
         0.07401    0.03547    0.00674    0.02941
F5B   3    0.523456    0.207903    0.329795    41.00000    0.06287    0.09376 =
         0.04544    0.02957    0.00608    0.03804
O5B   5    0.316754    0.152964    0.292118    41.00000    0.11930    0.08316 =
         0.13471    0.03988    0.07750    0.01950
O4B   5    0.338491    0.289764    0.369432    41.00000    0.06316    0.06481 =
         0.02904    0.01563    0.02264    0.04316
O6B   5    0.378623    0.275962    0.267685    41.00000    0.04014    0.06583 =
         0.03143    0.02639    0.01090    0.02878
HKLF    4


REM  xnaa_a.res in P-1
REM wR2 = 0.0579, GooF = S = 1.027, Restrained GooF = 1.045 for all data
REM R1 = 0.0227 for 21081 Fo > 4sig(Fo) and 0.0322 for all 24825 data
REM 1430 parameters refined using 268 restraints

END

WGHT      0.0221      6.4283

REM Highest difference peak  1.688,  deepest hole -1.239,  1-sigma level  0.073
Q1    1   0.6001  0.6502  0.2849  11.00000  0.05    1.69
Q2    1   0.6327  0.6870  0.3436  11.00000  0.05    1.60
Q3    1   0.8885  0.2989  0.7258  11.00000  0.05    1.34
Q4    1   0.9021  0.2705  0.6839  11.00000  0.05    0.79
Q5    1   0.5867  0.7162  0.2957  11.00000  0.05    0.74
Q6    1   0.9220  0.3328  0.7106  11.00000  0.05    0.67
Q7    1   0.5985  0.7501  0.2911  11.00000  0.05    0.60
Q8    1   0.2909  0.1504  0.2505  11.00000  0.05    0.57
Q9    1   0.8430  0.3460  0.6756  11.00000  0.05    0.57
Q10   1   0.6174  0.7028  0.2702  11.00000  0.05    0.51
Q11   1   0.8248  0.2987  0.6290  11.00000  0.05    0.50
Q12   1   0.6275  0.7387  0.2392  11.00000  0.05    0.49
Q13   1   0.5898  0.6959  0.2601  11.00000  0.05    0.48
Q14   1   0.6831  0.7480  0.4146  11.00000  0.05    0.47
Q15   1   0.6400 -0.0837  0.0897  11.00000  0.05    0.47
Q16   1   0.6709  0.7486  0.3499  11.00000  0.05    0.46
Q17   1   0.6414  0.7097  0.2804  11.00000  0.05    0.46
Q18   1   0.8212  0.7242  0.2387  11.00000  0.05    0.45
Q19   1   0.8389  0.2208  0.7356  11.00000  0.05    0.44
Q20   1   0.6649  0.7144  0.3159  11.00000  0.05    0.44
;
_shelx_res_checksum    8840

_shelx_hkl_file
;
   3   0  -3    0.16    0.02
   3   0  -3    0.11    0.03
  -3   0   3    0.14    0.03
  -3   0   3    0.11    0.03
   4   0  -4    2.40    0.08
   4   0  -4    2.31    0.09
   4   0  -4    2.11    0.09
   4   0  -4    2.30    0.09
  -4   0   4    2.28    0.09
  -4   0   4    2.17    0.09
   5   0  -5    2.09    0.08
   5   0  -5    1.99    0.09
   5   0  -5    2.09    0.10
   5   0  -5    2.05    0.09
  -5   0   5    2.16    0.09
  -5   0   5    2.09    0.10
  -5   0   5    2.08    0.09
   6   0  -6   22.96    0.53
   6   0  -6   21.79    0.52
   6   0  -6   21.81    0.54
   6   0  -6   22.62    0.55
  -6   0   6   23.11    0.54
  -6   0   6   22.03    0.55
  -6   0   6   21.99    0.54
  -6   0   6   22.56    0.55
   7   0  -7   14.72    0.38
   7   0  -7   14.40    0.39
   7   0  -7   14.38    0.37
   7   0  -7   14.51    0.36
  -7   0   7   14.97    0.38
  -7   0   7   14.81    0.39
  -7   0   7   14.89    0.39
  -7   0   7   14.40    0.38
   8   0  -8   53.36    1.21
   8   0  -8   54.16    1.27
   8   0  -8   54.04    1.26
  -8   0   8   54.98    1.25
  -8   0   8   54.81    1.28
  -8   0   8   53.69    1.25
  -8   0   8   54.09    1.27
   9   0  -9   18.42    0.46
   9   0  -9   18.33    0.48
  -9   0   9   19.12    0.54
  -9   0   9   18.87    0.49
  -9   0   9   18.65    0.49
  -9   0   9   18.03    0.48
  10   0 -10   12.51    0.36
  10   0 -10   12.37    0.34
 -10   0  10   11.92    0.37
 -10   0  10   12.84    0.37
 -10   0  10   12.34    0.40
  11   0 -11    7.18    0.24
  11   0 -11    7.63    0.27
 -11   0  11    6.89    0.31
 -11   0  11    7.03    0.27
 -11   0  11    7.13    0.26
  12   0 -12    0.30    0.11
  12   0 -12    0.42    0.09
 -12   0  12    0.30    0.12
 -12   0  12    0.18    0.11
 -12   0  12    0.30    0.10
  13   0 -13    5.65    0.22
  13   0 -13    5.73    0.25
 -13   0  13    5.12    0.30
 -13   0  13    5.45    0.24
 -13   0  13    5.02    0.25
  14   0 -14   14.23    0.45
  14   0 -14   13.98    0.42
 -14   0  14   13.98    0.50
 -14   0  14   13.95    0.45
  15   0 -15    6.62    0.30
  15   0 -15    6.32    0.27
 -15   0  15    6.60    0.31
 -15   0  15    6.08    0.35
  16   0 -16    7.37    0.33
 -16   0  16    7.14    0.37
 -16   0  16    7.33    0.34
  17   0 -17    5.10    0.30
 -17   0  17    5.21    0.34
 -17   0  17    4.99    0.30
  18   0 -18    1.59    0.21
 -18   0  18    1.51    0.25
 -18   0  18    1.40    0.22
  19   0 -19    0.20    0.18
 -19   0  19    0.56    0.20
 -19   0  19   -0.04    0.22
  20   0 -20    0.42    0.20
 -20   0  20    0.21    0.24
 -20   0  20    0.26    0.20
 -21   1  20    4.97    0.36
 -20   1  19    2.00    0.26
  20  -1 -19    2.24    0.25
 -19   1  18    1.07    0.24
 -19   1  18    1.10    0.21
  19  -1 -18    0.89    0.20
 -18   1  17    0.03    0.19
 -18   1  17    0.09    0.16
  18  -1 -17    0.21    0.17
 -17   1  16    0.12    0.16
 -17   1  16    0.67    0.17
  17  -1 -16    0.41    0.16
 -16   1  15    0.68    0.19
 -16   1  15    0.91    0.17
  16  -1 -15    0.69    0.13
  16  -1 -15    0.67    0.15
 -15   1  14    5.06    0.30
 -15   1  14    5.18    0.28
  15  -1 -14    5.56    0.25
  15  -1 -14    5.71    0.27
 -14   1  13   20.19    0.62
 -14   1  13   20.16    0.57
 -14   1  13   18.94    0.56
  14  -1 -13   19.73    0.56
  14  -1 -13   18.91    0.53
 -13   1  12    7.30    0.33
 -13   1  12    6.95    0.28
 -13   1  12    7.28    0.29
  13  -1 -12    7.56    0.26
  13  -1 -12    7.53    0.29
 -12   1  11   17.61    0.55
 -12   1  11   17.83    0.51
 -12   1  11   18.69    0.52
  12  -1 -11   18.62    0.48
  12  -1 -11   18.69    0.51
 -11   1  10    0.08    0.09
 -11   1  10    0.10    0.08
 -11   1  10   -0.10    0.09
  11  -1 -10    0.00    0.08
  11  -1 -10    0.05    0.06
 -10   1   9    1.01    0.11
 -10   1   9    1.08    0.11
 -10   1   9    1.32    0.10
 -10   1   9    1.17    0.12
  10  -1  -9    1.23    0.10
  10  -1  -9    1.38    0.10
  -9   1   8    4.06    0.17
  -9   1   8    3.73    0.18
  -9   1   8    4.19    0.16
  -9   1   8    3.85    0.17
  -9   1   8    3.86    0.17
   9  -1  -8    4.11    0.17
   9  -1  -8    3.79    0.15
  -8   1   7   35.24    0.91
  -8   1   7   35.73    0.86
  -8   1   7   35.42    0.84
  -8   1   7   35.70    0.84
   8  -1  -7   36.04    0.86
   8  -1  -7   36.30    0.83
   8  -1  -7   35.07    0.82
   8  -1  -7   36.02    0.85
  -7   1   6   15.83    0.44
  -7   1   6   16.06    0.41
  -7   1   6   16.31    0.40
  -7   1   6   15.93    0.40
   7  -1  -6   15.79    0.39
   7  -1  -6   15.65    0.40
   7  -1  -6   16.25    0.40
   7  -1  -6   15.88    0.41
  -6   1   5   88.22    2.13
  -6   1   5   89.47    1.98
  -6   1   5   90.07    2.00
  -6   1   5   87.49    2.02
   6  -1  -5   86.18    1.94
   6  -1  -5   90.91    2.02
   6  -1  -5   91.89    1.95
   6  -1  -5   87.28    2.00
  -5   1   4    0.20    0.04
  -5   1   4    0.17    0.04
  -5   1   4    0.23    0.04
   5  -1  -4    0.23    0.04
   5  -1  -4    0.25    0.04
   5  -1  -4    0.20    0.03
   5  -1  -4    0.16    0.04
  -4   1   3  115.43    2.56
  -4   1   3  114.47    2.58
   4  -1  -3  118.88    2.49
   4  -1  -3  112.72    2.58
   4  -1  -3  114.51    2.56
   4  -1  -3  113.38    2.48
  -3   1   2    6.59    0.19
  -3   1   2    6.72    0.18
  -3   1   2    6.89    0.18
   3  -1  -2    8.00    0.18
   3  -1  -2    6.64    0.17
  -1  -1   2   -0.03    0.01
   2   1  -3  108.39    2.37
   2   1  -3  102.25    2.40
  -2  -1   3  109.12    2.44
   3   1  -4   44.24    0.96
   3   1  -4   42.49    1.00
   3   1  -4   42.94    0.99
  -3  -1   4   44.75    1.00
  -3  -1   4   43.66    1.00
   4   1  -5   25.02    0.56
   4   1  -5   24.66    0.57
   4   1  -5   24.44    0.59
   4   1  -5   24.69    0.58
  -4  -1   5   25.34    0.58
  -4  -1   5   24.91    0.59
  -4  -1   5   23.89    0.58
  -4  -1   5   25.23    0.59
   5   1  -6    0.85    0.06
   5   1  -6    0.89    0.07
   5   1  -6    0.86    0.07
   5   1  -6    0.87    0.06
  -5  -1   6    0.85    0.07
  -5  -1   6    0.84    0.06
  -5  -1   6    0.77    0.07
   6   1  -7    0.13    0.06
   6   1  -7    0.25    0.07
   6   1  -7    0.13    0.05
   6   1  -7    0.21    0.06
  -6  -1   7    0.09    0.06
  -6  -1   7    0.09    0.05
  -6  -1   7    0.16    0.06
   7   1  -8    0.69    0.07
   7   1  -8    0.61    0.07
   7   1  -8    0.68    0.07
   7   1  -8    0.86    0.09
  -7  -1   8    0.61    0.08
  -7  -1   8    0.64    0.08
  -7  -1   8    0.85    0.07
   8   1  -9   40.94    0.99
   8   1  -9   41.44    0.94
   8   1  -9   41.92    0.98
  -8  -1   9   40.80    0.99
  -8  -1   9   40.62    0.99
  -8  -1   9   41.68    0.97
   9   1 -10   21.70    0.56
   9   1 -10   21.92    0.53
  -9  -1  10   21.77    0.56
  -9  -1  10   21.40    0.56
  10   1 -11   42.51    1.04
  10   1 -11   43.00    1.00
 -10  -1  11   43.32    1.13
 -10  -1  11   44.26    1.05
 -10  -1  11   43.43    1.06
  11   1 -12   22.26    0.60
  11   1 -12   23.36    0.57
 -11  -1  12   23.19    0.67
 -11  -1  12   22.15    0.59
 -11  -1  12   21.52    0.60
  12   1 -13    3.64    0.21
  12   1 -13    3.63    0.19
 -12  -1  13    3.84    0.20
 -12  -1  13    3.73    0.26
 -12  -1  13    3.88    0.22
  13   1 -14    0.06    0.11
  13   1 -14    0.19    0.10
 -13  -1  14    0.05    0.13
 -13  -1  14    0.04    0.12
  14   1 -15    0.77    0.12
  14   1 -15    0.79    0.15
 -14  -1  15    0.71    0.15
 -14  -1  15    0.90    0.18
  15   1 -16    4.44    0.26
  15   1 -16    4.51    0.24
 -15  -1  16    5.03    0.28
 -15  -1  16    3.93    0.30
  16   1 -17    6.16    0.31
 -16  -1  17    6.15    0.38
 -16  -1  17    6.29    0.32
  17   1 -18    7.86    0.36
 -17  -1  18    7.99    0.44
 -17  -1  18    7.96    0.37
  18   1 -19    3.81    0.28
 -18  -1  19    3.90    0.29
 -18  -1  19    3.87    0.33
  19   1 -20    3.97    0.30
 -19  -1  20    4.69    0.33
 -19  -1  20    3.98    0.36
 -20  -1  21    0.39    0.25
 -20  -1  21    0.04    0.20
 -21  -1  22   -0.03    0.26
 -21   2  19    2.48    0.28
 -20   2  18    2.84    0.28
  20  -2 -18    2.16    0.25
 -19   2  17    3.61    0.28
 -19   2  17    3.74    0.31
  19  -2 -17    3.90    0.28
 -18   2  16    2.78    0.26
 -18   2  16    2.26    0.23
  18  -2 -16    2.54    0.23
 -17   2  15    1.95    0.21
 -17   2  15    2.25    0.24
  17  -2 -15    2.05    0.20
 -16   2  14    0.86    0.18
 -16   2  14    0.65    0.16
  16  -2 -14    0.82    0.13
  16  -2 -14    0.68    0.15
 -15   2  13    4.42    0.26
 -15   2  13    3.95    0.24
 -15   2  13    3.88    0.24
  15  -2 -13    4.30    0.24
  15  -2 -13    4.06    0.21
 -14   2  12    8.78    0.32
 -14   2  12    8.29    0.32
 -14   2  12    8.00    0.34
  14  -2 -12    7.94    0.31
  14  -2 -12    7.82    0.28
 -13   2  11    7.68    0.31
 -13   2  11    7.36    0.29
 -13   2  11    7.93    0.30
  13  -2 -11    8.15    0.29
  13  -2 -11    7.33    0.26
 -12   2  10   34.32    0.90
 -12   2  10   33.39    0.86
 -12   2  10   33.23    0.85
  12  -2 -10   34.46    0.84
  12  -2 -10   32.22    0.80
 -11   2   9    2.19    0.15
 -11   2   9    1.95    0.13
 -11   2   9    2.01    0.14
 -11   2   9    1.87    0.15
  11  -2  -9    2.05    0.13
  11  -2  -9    2.09    0.15
 -10   2   8    9.45    0.30
 -10   2   8    9.62    0.32
 -10   2   8    9.37    0.27
  10  -2  -8    9.31    0.27
  10  -2  -8    9.09    0.29
  -9   2   7    1.41    0.12
  -9   2   7    1.34    0.09
  -9   2   7    1.33    0.10
  -9   2   7    1.28    0.10
   9  -2  -7    1.29    0.09
   9  -2  -7    1.47    0.10
  -8   2   6    1.26    0.10
  -8   2   6    1.06    0.09
  -8   2   6    1.23    0.09
  -8   2   6    1.27    0.10
   8  -2  -6    1.27    0.09
   8  -2  -6    1.32    0.10
   8  -2  -6    1.06    0.08
   8  -2  -6    1.37    0.09
  -7   2   5    0.50    0.06
  -7   2   5    0.41    0.07
  -7   2   5    0.51    0.06
  -7   2   5    0.36    0.07
   7  -2  -5    0.51    0.06
   7  -2  -5    0.46    0.06
   7  -2  -5    0.42    0.06
   7  -2  -5    0.50    0.07
  -6   2   4   59.42    1.41
  -6   2   4   59.50    1.38
  -6   2   4   60.67    1.49
  -6   2   4   63.56    1.40
   6  -2  -4   62.26    1.40
   6  -2  -4   62.59    1.36
   6  -2  -4   62.79    1.42
   6  -2  -4   62.91    1.36
  -5   2   3   52.10    1.20
  -5   2   3   51.88    1.19
  -5   2   3   53.42    1.20
  -5   2   3   52.95    1.26
   5  -2  -3   53.01    1.15
   5  -2  -3   51.68    1.20
   5  -2  -3   52.18    1.19
  -4   2   2  983.58   22.68
  -4   2   2  948.05   21.39
  -4   2   2  944.79   21.59
   4  -2  -2  967.59   21.40
   4  -2  -2  934.82   21.59
   4  -2  -2 1000.00   20.76
  -3   2   1   10.77    0.27
  -3   2   1   11.10    0.27
   3  -2  -1   11.50    0.26
   3  -2  -1   10.96    0.27
   3  -2  -1   11.04    0.26
   3  -2  -1    9.92    0.25
  -1   2  -1   -0.03    0.01
   1  -2   1   -0.02    0.01
   0  -2   2   -0.39    0.01
   1   2  -3    7.06    0.20
   1   2  -3    8.71    0.21
   2   2  -4   20.34    0.49
   2   2  -4   20.00    0.46
   2   2  -4   20.22    0.48
  -2  -2   4   20.80    0.49
  -2  -2   4   20.70    0.48
  -2  -2   4   20.86    0.48
   3   2  -5   22.89    0.55
   3   2  -5   22.83    0.52
   3   2  -5   23.12    0.54
  -3  -2   5   21.94    0.54
  -3  -2   5   23.54    0.54
  -3  -2   5   22.67    0.54
   4   2  -6   94.05    2.16
   4   2  -6   93.62    2.07
   4   2  -6   95.88    2.14
   4   2  -6   95.32    2.08
  -4  -2   6   98.16    2.17
  -4  -2   6   93.17    2.11
  -4  -2   6   94.98    2.16
   5   2  -7   18.70    0.47
   5   2  -7   19.24    0.45
   5   2  -7   19.03    0.48
   5   2  -7   19.40    0.46
  -5  -2   7   19.21    0.47
  -5  -2   7   18.73    0.48
  -5  -2   7   19.03    0.46
   6   2  -8   18.65    0.48
   6   2  -8   19.67    0.47
   6   2  -8   19.24    0.46
   6   2  -8   18.79    0.49
  -6  -2   8   19.15    0.47
  -6  -2   8   18.33    0.48
  -6  -2   8   19.27    0.48
   7   2  -9   15.98    0.43
   7   2  -9   15.98    0.40
   7   2  -9   15.66    0.42
  -7  -2   9   15.95    0.41
  -7  -2   9   16.06    0.42
  -7  -2   9   16.27    0.43
   8   2 -10    5.68    0.22
   8   2 -10    6.21    0.22
   8   2 -10    5.74    0.19
  -8  -2  10    5.96    0.20
  -8  -2  10    5.95    0.22
  -8  -2  10    5.74    0.22
   9   2 -11    2.21    0.15
   9   2 -11    2.50    0.13
  -9  -2  11    2.23    0.16
  -9  -2  11    2.67    0.13
  10   2 -12    9.58    0.32
  10   2 -12    9.84    0.30
 -10  -2  12    9.71    0.32
 -10  -2  12   10.41    0.30
  11   2 -13   18.51    0.50
  11   2 -13   18.49    0.52
 -11  -2  13   18.37    0.53
 -11  -2  13   18.99    0.51
 -11  -2  13   19.32    0.59
  12   2 -14   12.52    0.41
  12   2 -14   12.85    0.38
 -12  -2  14   13.27    0.47
 -12  -2  14   12.87    0.41
  13   2 -15    8.93    0.34
  13   2 -15    8.71    0.30
 -13  -2  15    8.75    0.39
 -13  -2  15    9.07    0.35
  14   2 -16    2.80    0.18
  14   2 -16    2.81    0.20
 -14  -2  16    2.83    0.26
 -14  -2  16    2.93    0.22
  15   2 -17   -0.08    0.14
 -15  -2  17   -0.14    0.18
 -15  -2  17    0.18    0.15
  16   2 -18    0.57    0.17
 -16  -2  18    0.45    0.21
 -16  -2  18    0.59    0.17
  17   2 -19    5.30    0.31
 -17  -2  19    4.27    0.35
 -17  -2  19    5.09    0.32
  18   2 -20    1.23    0.21
 -18  -2  20    1.39    0.27
 -18  -2  20    1.33    0.23
  19   2 -21   10.01    0.45
 -19  -2  21   10.00    0.46
 -19  -2  21    9.92    0.55
 -20  -2  22    0.48    0.27
 -20  -2  22    0.68    0.23
 -21   3  18    0.62    0.22
  21  -3 -18    0.71    0.21
 -20   3  17    0.45    0.20
  20  -3 -17    0.35    0.19
 -19   3  16    5.85    0.33
  19  -3 -16    4.91    0.31
 -18   3  15    3.39    0.27
 -18   3  15    3.93    0.28
  18  -3 -15    3.80    0.27
 -17   3  14    6.94    0.34
 -17   3  14    7.02    0.33
  17  -3 -14    6.65    0.32
 -16   3  13    5.21    0.30
 -16   3  13    5.03    0.27
 -16   3  13    5.02    0.27
  16  -3 -13    4.82    0.24
  16  -3 -13    4.60    0.26
 -15   3  12    1.17    0.16
 -15   3  12    1.53    0.18
 -15   3  12    1.03    0.16
  15  -3 -12    1.40    0.14
  15  -3 -12    1.66    0.16
 -14   3  11   -0.02    0.12
 -14   3  11   -0.12    0.11
 -14   3  11   -0.03    0.12
  14  -3 -11   -0.14    0.10
  14  -3 -11   -0.07    0.09
 -13   3  10    5.44    0.25
 -13   3  10    5.52    0.25
 -13   3  10    5.01    0.23
  13  -3 -10    5.64    0.24
  13  -3 -10    5.60    0.22
 -12   3   9   36.48    0.91
 -12   3   9   36.20    0.96
  12  -3  -9   36.20    0.90
  12  -3  -9   36.55    0.86
 -11   3   8    4.65    0.21
 -11   3   8    5.09    0.19
 -11   3   8    4.65    0.22
  11  -3  -8    5.26    0.19
  11  -3  -8    4.55    0.20
 -10   3   7   16.67    0.42
 -10   3   7   15.72    0.44
 -10   3   7   16.05    0.46
  10  -3  -7   15.80    0.43
  10  -3  -7   16.18    0.41
  -9   3   6    2.98    0.14
  -9   3   6    3.15    0.13
  -9   3   6    3.13    0.15
  -9   3   6    2.99    0.16
   9  -3  -6    2.96    0.13
   9  -3  -6    3.42    0.15
  -8   3   5   17.89    0.45
  -8   3   5   17.08    0.45
  -8   3   5   17.85    0.48
  -8   3   5   17.89    0.45
   8  -3  -5   17.83    0.46
   8  -3  -5   17.71    0.43
   8  -3  -5   18.23    0.45
  -7   3   4    3.43    0.13
  -7   3   4    3.52    0.14
  -7   3   4    3.23    0.14
  -7   3   4    3.64    0.15
   7  -3  -4    3.59    0.14
   7  -3  -4    3.75    0.13
   7  -3  -4    3.35    0.14
  -6   3   3    3.12    0.13
  -6   3   3    3.02    0.13
  -6   3   3    3.32    0.13
  -6   3   3    3.26    0.12
  -6   3   3    3.25    0.12
   6  -3  -3    3.06    0.12
   6  -3  -3    3.05    0.11
   6  -3  -3    3.42    0.13
  -5   3   2    4.91    0.14
  -5   3   2    4.93    0.15
  -5   3   2    4.98    0.15
  -5   3   2    4.85    0.14
   5  -3  -2    4.75    0.15
   5  -3  -2    4.63    0.14
   5  -3  -2    4.81    0.14
   5  -3  -2    4.75    0.15
  -4   3   1  409.78    9.12
  -4   3   1  405.81    9.19
  -4   3   1  408.15    8.99
  -4   3   1  414.98    9.62
   4  -3  -1  392.26    8.97
   4  -3  -1  405.45    9.16
   4  -3  -1  411.58    8.85
   4  -3  -1  419.53    8.83
   4  -3  -1  405.37    9.10
  -3   3   0    3.58    0.11
  -3   3   0    3.74    0.11
   3  -3   0    3.80    0.11
   3  -3   0    3.80    0.12
   3  -3   0    3.56    0.11
   3  -3   0    3.73    0.11
  -2   3  -1   56.89    1.29
   2  -3   1   58.25    1.28
   2  -3   1   55.38    1.29
   1  -3   2    3.08    0.10
   0   3  -3   30.46    0.72
   0  -3   3   31.55    0.72
   1   3  -4    7.87    0.20
   1   3  -4    8.29    0.22
   1   3  -4    7.70    0.22
  -1  -3   4    8.00    0.21
  -1  -3   4    8.27    0.22
  -1  -3   4    7.81    0.21
   2   3  -5   18.79    0.46
   2   3  -5   18.66    0.46
   2   3  -5   18.59    0.44
  -2  -3   5   19.24    0.46
  -2  -3   5   19.21    0.46
   3   3  -6    0.23    0.05
   3   3  -6    0.15    0.04
   3   3  -6    0.11    0.03
  -3  -3   6    0.11    0.04
  -3  -3   6    0.06    0.04
   4   3  -7   62.24    1.45
   4   3  -7   60.97    1.38
   4   3  -7   65.59    1.44
  -4  -3   7   63.07    1.44
  -4  -3   7   63.73    1.45
  -4  -3   7   61.03    1.42
   5   3  -8   41.82    0.94
   5   3  -8   40.66    0.97
   5   3  -8   41.77    0.99
  -5  -3   8   42.06    0.97
  -5  -3   8   40.33    0.97
  -5  -3   8   41.79    0.98
   6   3  -9   90.12    2.04
   6   3  -9   88.23    2.06
   6   3  -9   88.29    1.97
  -6  -3   9   89.28    2.02
  -6  -3   9   91.55    2.06
  -6  -3   9   90.20    2.06
   7   3 -10   51.36    1.21
   7   3 -10   49.82    1.20
   7   3 -10   52.54    1.16
  -7  -3  10   50.24    1.21
  -7  -3  10   49.94    1.19
  -7  -3  10   51.70    1.19
   8   3 -11    0.96    0.09
   8   3 -11    0.95    0.10
  -8  -3  11    1.15    0.11
  -8  -3  11    1.11    0.09
  -8  -3  11    1.17    0.11
   9   3 -12    1.75    0.14
   9   3 -12    1.87    0.12
  -9  -3  12    1.85    0.12
  -9  -3  12    1.81    0.14
  10   3 -13    5.82    0.22
  10   3 -13    5.83    0.24
 -10  -3  13    6.00    0.22
 -10  -3  13    5.63    0.25
  11   3 -14    4.97    0.24
  11   3 -14    5.20    0.22
 -11  -3  14    5.42    0.29
 -11  -3  14    5.32    0.25
  12   3 -15    6.80    0.29
  12   3 -15    6.94    0.26
 -12  -3  15    6.45    0.29
 -12  -3  15    6.85    0.34
  13   3 -16   17.52    0.51
  13   3 -16   16.67    0.48
 -13  -3  16   15.55    0.57
 -13  -3  16   15.48    0.50
  14   3 -17    6.39    0.31
 -14  -3  17    6.88    0.37
 -14  -3  17    6.14    0.31
  15   3 -18    4.98    0.29
 -15  -3  18    4.84    0.34
 -15  -3  18    5.15    0.30
  16   3 -19    0.33    0.16
 -16  -3  19    0.36    0.17
 -16  -3  19    0.35    0.20
  17   3 -20   -0.03    0.17
 -17  -3  20   -0.32    0.20
 -17  -3  20    0.29    0.18
  18   3 -21   -0.14    0.18
 -18  -3  21   -0.42    0.21
 -18  -3  21   -0.16    0.19
 -19  -3  22    6.29    0.45
 -19  -3  22    6.19    0.39
 -20  -3  23    0.44    0.28
 -21   4  17    0.31    0.21
  21  -4 -17   -0.18    0.18
 -20   4  16   -0.10    0.17
  20  -4 -16    0.13    0.17
 -19   4  15    1.57    0.21
  19  -4 -15    1.20    0.20
 -18   4  14    5.27    0.31
  18  -4 -14    5.82    0.31
 -17   4  13    6.25    0.32
 -17   4  13    6.02    0.31
 -17   4  13    6.32    0.31
  17  -4 -13    5.89    0.27
  17  -4 -13    6.29    0.30
 -16   4  12   12.13    0.43
 -16   4  12   13.22    0.46
 -16   4  12   12.57    0.45
  16  -4 -12   12.78    0.43
  16  -4 -12   12.94    0.41
 -15   4  11    1.11    0.16
 -15   4  11    0.86    0.15
 -15   4  11    0.85    0.15
  15  -4 -11    0.84    0.12
  15  -4 -11    1.04    0.15
 -14   4  10    6.82    0.30
 -14   4  10    7.23    0.31
 -14   4  10    7.24    0.29
  14  -4 -10    6.44    0.28
  14  -4 -10    7.23    0.26
 -13   4   9    0.04    0.10
 -13   4   9   -0.01    0.10
  13  -4  -9    0.02    0.09
  13  -4  -9   -0.04    0.08
 -12   4   8   13.84    0.43
 -12   4   8   13.35    0.41
  12  -4  -8   14.37    0.41
  12  -4  -8   13.63    0.38
 -11   4   7    0.10    0.08
 -11   4   7    0.11    0.07
 -11   4   7    0.17    0.08
  11  -4  -7    0.12    0.07
  11  -4  -7    0.06    0.08
 -10   4   6   23.07    0.61
 -10   4   6   23.13    0.59
 -10   4   6   23.11    0.57
  10  -4  -6   22.76    0.58
  10  -4  -6   22.53    0.56
  -9   4   5    0.11    0.06
  -9   4   5    0.16    0.06
  -9   4   5    0.14    0.06
  -9   4   5    0.10    0.07
   9  -4  -5    0.09    0.05
   9  -4  -5    0.11    0.06
  -8   4   4  136.73    3.08
  -8   4   4  136.17    3.11
  -8   4   4  132.45    3.11
  -8   4   4  139.63    3.26
  -8   4   4  138.49    3.04
   8  -4  -4  135.13    2.99
   8  -4  -4  136.33    3.09
   8  -4  -4  139.96    3.11
   8  -4  -4  140.99    2.99
  -7   4   3    0.34    0.06
  -7   4   3    0.38    0.06
  -7   4   3    0.27    0.06
  -7   4   3    0.33    0.06
   7  -4  -3    0.23    0.05
   7  -4  -3    0.37    0.06
   7  -4  -3    0.36    0.06
   7  -4  -3    0.40    0.06
  -6   4   2   37.56    0.86
  -6   4   2   37.68    0.91
  -6   4   2   36.63    0.86
  -6   4   2   36.45    0.88
   6  -4  -2   37.68    0.87
   6  -4  -2   37.12    0.87
   6  -4  -2   37.90    0.84
   6  -4  -2   37.72    0.84
  -5   4   1    0.97    0.07
  -5   4   1    0.94    0.08
  -5   4   1    0.86    0.07
  -5   4   1    0.88    0.07
   5  -4  -1    0.80    0.06
   5  -4  -1    0.92    0.07
   5  -4  -1    0.90    0.07
   5  -4  -1    0.95    0.08
   5  -4  -1    0.85    0.07
  -4   4   0    3.75    0.13
  -4   4   0    3.61    0.12
  -4   4   0    3.65    0.11
   4  -4   0    3.71    0.12
   4  -4   0    3.53    0.12
   4  -4   0    3.59    0.12
   4  -4   0    3.72    0.12
  -3   4  -1   13.18    0.32
  -3   4  -1   12.90    0.33
   3  -4   1   13.59    0.33
   3  -4   1   13.01    0.32
   3  -4   1   12.80    0.32
   3  -4   1   13.12    0.31
  -2   4  -2   22.05    0.52
   2  -4   2   22.50    0.52
   2  -4   2   22.44    0.52
   2  -4   2   22.21    0.51
   2  -4   2   21.77    0.53
  -1   4  -3   27.65    0.66
  -1   4  -3   28.56    0.67
   1  -4   3   28.99    0.66
   1  -4   3   28.02    0.66
   1  -4   3   28.76    0.67
   0   4  -4  269.42    5.87
   0   4  -4  271.68    5.88
   0  -4   4  258.32    5.87
   0  -4   4  251.25    5.72
   0  -4   4  254.51    5.92
   1   4  -5   52.55    1.19
   1   4  -5   51.30    1.18
   1   4  -5   50.83    1.14
  -1  -4   5   51.12    1.17
  -1  -4   5   52.25    1.18
   2   4  -6   31.11    0.73
   2   4  -6   31.37    0.72
   2   4  -6   30.11    0.69
  -2  -4   6   29.53    0.72
  -2  -4   6   29.46    0.71
  -2  -4   6   31.06    0.73
   3   4  -7    1.63    0.11
   3   4  -7    1.60    0.11
  -3  -4   7    1.66    0.11
  -3  -4   7    1.44    0.10
   4   4  -8   22.80    0.56
   4   4  -8   22.47    0.57
   4   4  -8   22.99    0.54
  -4  -4   8   23.03    0.56
  -4  -4   8   22.21    0.57
   5   4  -9   11.97    0.31
   5   4  -9   11.14    0.33
   5   4  -9   11.76    0.33
  -5  -4   9   11.32    0.33
  -5  -4   9   11.57    0.33
   6   4 -10   33.57    0.78
   6   4 -10   34.92    0.82
   6   4 -10   32.80    0.83
  -6  -4  10   32.36    0.79
  -6  -4  10   33.85    0.81
  -6  -4  10   33.62    0.82
   7   4 -11   31.82    0.81
   7   4 -11   32.72    0.77
   7   4 -11   32.46    0.80
  -7  -4  11   32.44    0.80
  -7  -4  11   32.48    0.81
  -7  -4  11   32.70    0.78
   8   4 -12   10.42    0.33
   8   4 -12    9.94    0.30
  -8  -4  12   10.57    0.32
  -8  -4  12   10.03    0.33
  -8  -4  12   10.36    0.29
   9   4 -13    6.60    0.23
   9   4 -13    7.05    0.26
  -9  -4  13    6.69    0.26
  -9  -4  13    7.09    0.23
  10   4 -14    0.73    0.13
  10   4 -14    0.66    0.10
 -10  -4  14    1.05    0.12
 -10  -4  14    0.82    0.13
  11   4 -15   -0.01    0.11
  11   4 -15    0.05    0.09
 -11  -4  15    0.00    0.12
  12   4 -16    0.18    0.13
  12   4 -16    0.31    0.11
 -12  -4  16    0.54    0.18
 -12  -4  16    0.23    0.13
  13   4 -17    8.16    0.34
 -13  -4  17    8.45    0.35
 -13  -4  17    8.69    0.43
  14   4 -18    4.03    0.27
 -14  -4  18    3.65    0.31
 -14  -4  18    4.03    0.26
  15   4 -19    9.99    0.41
 -15  -4  19   10.17    0.50
 -15  -4  19   10.28    0.41
  16   4 -20    0.59    0.19
 -16  -4  20    0.37    0.23
 -16  -4  20    0.45    0.19
  17   4 -21    4.79    0.33
 -17  -4  21    4.64    0.33
 -17  -4  21    4.37    0.39
  18   4 -22    0.10    0.20
 -18  -4  22    0.02    0.19
 -18  -4  22    0.09    0.24
 -19  -4  23    0.40    0.22
 -19  -4  23    0.47    0.27
 -22   5  17    1.91    0.27
 -21   5  16    2.60    0.27
  21  -5 -16    2.58    0.26
 -20   5  15    1.05    0.21
  20  -5 -15    1.29    0.21
 -19   5  14    0.15    0.17
  19  -5 -14    0.36    0.16
 -18   5  13    0.80    0.18
  18  -5 -13    0.86    0.17
 -17   5  12    3.72    0.27
 -17   5  12    4.21    0.26
  17  -5 -12    4.43    0.26
  17  -5 -12    3.43    0.21
 -16   5  11   16.14    0.51
 -16   5  11   14.86    0.51
 -16   5  11   15.26    0.49
  16  -5 -11   15.68    0.46
  16  -5 -11   15.46    0.49
 -15   5  10    3.94    0.24
 -15   5  10    3.74    0.23
  15  -5 -10    3.93    0.21
  15  -5 -10    4.24    0.23
 -14   5   9   15.34    0.46
 -14   5   9   14.27    0.45
  14  -5  -9   13.91    0.41
  14  -5  -9   14.25    0.44
 -13   5   8    2.77    0.19
 -13   5   8    2.67    0.17
  13  -5  -8    2.18    0.16
  13  -5  -8    2.21    0.15
 -12   5   7    7.99    0.29
 -12   5   7    8.28    0.29
  12  -5  -7    7.94    0.27
  12  -5  -7    9.04    0.29
 -11   5   6    4.36    0.19
 -11   5   6    4.47    0.19
 -11   5   6    4.92    0.18
  11  -5  -6    4.62    0.18
  11  -5  -6    4.59    0.20
 -10   5   5    4.16    0.16
 -10   5   5    3.89    0.18
 -10   5   5    3.85    0.19
  10  -5  -5    4.04    0.16
  10  -5  -5    4.19    0.18
  -9   5   4   11.27    0.32
  -9   5   4   11.36    0.31
  -9   5   4   11.07    0.31
  -9   5   4   11.33    0.32
  -9   5   4   11.01    0.32
   9  -5  -4   11.15    0.31
   9  -5  -4   11.30    0.30
  -8   5   3  149.30    3.32
  -8   5   3  147.99    3.40
  -8   5   3  151.08    3.55
  -8   5   3  147.75    3.36
   8  -5  -3  154.02    3.37
   8  -5  -3  147.87    3.39
   8  -5  -3  149.93    3.26
   8  -5  -3  152.42    3.27
  -7   5   2    0.90    0.07
  -7   5   2    0.94    0.08
  -7   5   2    0.92    0.07
  -7   5   2    0.91    0.09
   7  -5  -2    0.89    0.07
   7  -5  -2    1.01    0.08
   7  -5  -2    1.22    0.09
   7  -5  -2    1.00    0.07
  -6   5   1   83.18    1.92
  -6   5   1   85.01    1.99
  -6   5   1   85.03    1.87
  -6   5   1   83.25    1.89
   6  -5  -1   81.11    1.90
   6  -5  -1   83.61    1.88
   6  -5  -1   84.58    1.84
   6  -5  -1   85.75    1.91
  -5   5   0    0.66    0.06
  -5   5   0    0.75    0.07
  -5   5   0    0.66    0.05
   5  -5   0    0.72    0.06
   5  -5   0    0.62    0.06
   5  -5   0    0.66    0.06
   5  -5   0    0.72    0.06
  -4   5  -1   14.68    0.36
  -4   5  -1   14.48    0.37
   4  -5   1   15.15    0.37
   4  -5   1   14.24    0.36
   4  -5   1   15.06    0.36
   4  -5   1   14.64    0.37
  -3   5  -2    5.49    0.16
  -3   5  -2    5.40    0.17
   3  -5   2    5.60    0.17
   3  -5   2    5.67    0.17
   3  -5   2    6.08    0.17
  -2   5  -3    0.81    0.06
  -2   5  -3    0.85    0.06
   2  -5   3    0.93    0.07
   2  -5   3    0.65    0.06
   2  -5   3    0.70    0.06
   2  -5   3    0.81    0.06
  -1   5  -4   12.40    0.32
  -1   5  -4   11.62    0.31
   1  -5   4   11.93    0.32
   1  -5   4   12.49    0.31
   1  -5   4   11.80    0.31
   0   5  -5   36.09    0.80
   0   5  -5   35.04    0.83
   0   5  -5   35.61    0.83
   0  -5   5   35.08    0.82
   0  -5   5   33.79    0.83
   1   5  -6   44.13    0.97
   1   5  -6   43.08    1.01
   1   5  -6   42.21    1.00
  -1  -5   6   41.08    0.99
  -1  -5   6   41.05    0.99
  -1  -5   6   45.17    1.01
   2   5  -7   31.75    0.74
   2   5  -7   32.84    0.78
   2   5  -7   31.12    0.77
  -2  -5   7   32.28    0.77
  -2  -5   7   32.58    0.77
  -2  -5   7   33.10    0.79
   3   5  -8   54.45    1.27
   3   5  -8   52.25    1.28
   3   5  -8   55.83    1.22
  -3  -5   8   54.11    1.26
  -3  -5   8   55.30    1.26
  -3  -5   8   55.40    1.28
   4   5  -9    1.07    0.08
   4   5  -9    1.16    0.11
   4   5  -9    1.15    0.10
  -4  -5   9    1.42    0.11
  -4  -5   9    1.00    0.09
  -4  -5   9    1.10    0.10
   5   5 -10    0.05    0.05
   5   5 -10   -0.02    0.07
   5   5 -10    0.11    0.08
  -5  -5  10    0.07    0.07
  -5  -5  10    0.01    0.06
  -5  -5  10    0.09    0.07
   6   5 -11   16.98    0.44
   6   5 -11   16.66    0.46
   6   5 -11   17.19    0.46
  -6  -5  11   16.64    0.46
  -6  -5  11   16.53    0.45
  -6  -5  11   16.95    0.46
   7   5 -12    5.67    0.24
   7   5 -12    5.99    0.24
   7   5 -12    6.68    0.22
  -7  -5  12    6.37    0.23
  -7  -5  12    6.17    0.23
  -7  -5  12    5.61    0.24
   8   5 -13    9.63    0.33
   8   5 -13   10.28    0.34
   8   5 -13   10.16    0.30
  -8  -5  13    9.58    0.32
  -8  -5  13   10.26    0.34
   9   5 -14   23.33    0.62
   9   5 -14   22.89    0.59
  -9  -5  14   22.62    0.63
  -9  -5  14   22.85    0.60
  10   5 -15    6.91    0.29
  10   5 -15    6.81    0.25
 -10  -5  15    6.94    0.30
  11   5 -16   10.42    0.38
  11   5 -16   10.36    0.34
 -11  -5  16   10.54    0.38
  12   5 -17    1.10    0.15
  12   5 -17    0.49    0.12
 -12  -5  17    0.54    0.19
 -12  -5  17    0.82    0.16
  13   5 -18    0.00    0.13
 -13  -5  18    0.15    0.15
 -13  -5  18   -0.18    0.19
  14   5 -19    0.10    0.16
 -14  -5  19    0.04    0.18
 -14  -5  19    0.03    0.16
  15   5 -20    8.71    0.40
 -15  -5  20    8.70    0.38
 -15  -5  20    8.49    0.46
  16   5 -21    0.52    0.20
 -16  -5  21    0.31    0.23
 -16  -5  21    0.33    0.20
  17   5 -22    9.37    0.44
 -17  -5  22    9.12    0.51
 -17  -5  22    9.12    0.44
 -18  -5  23   -0.22    0.20
 -18  -5  23   -0.12    0.24
 -19  -5  24    1.27    0.33
 -22   6  16    1.84    0.27
 -21   6  15    3.42    0.30
  21  -6 -15    3.46    0.29
 -20   6  14    3.35    0.28
  20  -6 -14    3.94    0.28
 -19   6  13    1.00    0.20
  19  -6 -13    0.89    0.18
 -18   6  12    1.43    0.20
 -18   6  12    1.93    0.23
  18  -6 -12    1.88    0.20
 -17   6  11   -0.10    0.14
 -17   6  11   -0.15    0.14
  17  -6 -11   -0.03    0.13
  17  -6 -11    0.12    0.12
 -16   6  10    4.21    0.26
  16  -6 -10    4.38    0.24
  16  -6 -10    4.00    0.22
 -15   6   9    0.60    0.14
  15  -6  -9    0.75    0.11
  15  -6  -9    0.85    0.14
 -14   6   8   14.87    0.46
 -14   6   8   14.68    0.46
  14  -6  -8   15.48    0.46
  14  -6  -8   14.85    0.43
 -13   6   7    2.93    0.18
 -13   6   7    2.71    0.20
  13  -6  -7    2.65    0.16
  13  -6  -7    2.58    0.18
 -12   6   6   42.99    1.07
 -12   6   6   41.38    1.04
  12  -6  -6   42.50    1.03
  12  -6  -6   43.17    1.00
 -11   6   5    4.92    0.21
 -11   6   5    4.30    0.21
 -11   6   5    4.57    0.18
 -11   6   5    4.59    0.20
  11  -6  -5    5.28    0.19
  11  -6  -5    4.85    0.20
 -10   6   4   19.21    0.51
 -10   6   4   19.51    0.51
 -10   6   4   19.22    0.51
 -10   6   4   18.77    0.48
  10  -6  -4   18.56    0.48
  10  -6  -4   19.36    0.50
  -9   6   3    0.79    0.09
  -9   6   3    0.88    0.08
  -9   6   3    0.83    0.08
  -9   6   3    0.87    0.08
   9  -6  -3    0.99    0.09
   9  -6  -3    0.75    0.09
   9  -6  -3    0.77    0.08
  -8   6   2   39.87    0.92
  -8   6   2   39.00    0.94
  -8   6   2   39.46    0.96
  -8   6   2   39.07    0.92
   8  -6  -2   40.00    0.93
   8  -6  -2   38.54    0.94
   8  -6  -2   40.12    0.90
  -7   6   1    1.23    0.10
  -7   6   1    1.09    0.08
  -7   6   1    1.26    0.09
  -7   6   1    1.08    0.08
   7  -6  -1    1.11    0.08
   7  -6  -1    1.06    0.09
   7  -6  -1    0.96    0.08
   7  -6  -1    1.19    0.09
  -6   6   0   64.46    1.53
  -6   6   0   65.69    1.58
  -6   6   0   67.55    1.51
   6  -6   0   66.94    1.47
   6  -6   0   66.38    1.52
   6  -6   0   66.79    1.50
   6  -6   0   66.45    1.53
  -5   6  -1    9.12    0.27
  -5   6  -1    9.82    0.26
   5  -6   1   10.11    0.27
   5  -6   1    9.77    0.27
   5  -6   1    9.73    0.26
   5  -6   1    9.90    0.27
  -4   6  -2   22.08    0.54
  -4   6  -2   22.90    0.56
   4  -6   2   22.20    0.55
   4  -6   2   23.27    0.56
   4  -6   2   22.24    0.55
   4  -6   2   23.42    0.54
  -3   6  -3   20.19    0.48
  -3   6  -3   19.47    0.49
   3  -6   3   19.48    0.48
   3  -6   3   19.88    0.49
   3  -6   3   19.65    0.47
  -2   6  -4    2.72    0.12
  -2   6  -4    2.94    0.12
   2  -6   4    2.82    0.12
   2  -6   4    2.78    0.12
  -1   6  -5   11.56    0.31
  -1   6  -5   11.03    0.31
   1  -6   5   11.42    0.31
   1  -6   5   11.08    0.30
   1  -6   5   11.58    0.31
   0   6  -6   21.63    0.51
   0   6  -6   20.94    0.53
   0   6  -6   22.32    0.53
   0  -6   6   20.02    0.53
   0  -6   6   20.14    0.52
   0  -6   6   20.93    0.52
   1   6  -7   12.27    0.33
   1   6  -7   11.85    0.35
   1   6  -7   12.53    0.35
  -1  -6   7   13.14    0.36
  -1  -6   7   12.59    0.34
  -1  -6   7   12.55    0.34
   2   6  -8   50.29    1.19
   2   6  -8   50.41    1.20
   2   6  -8   52.21    1.15
  -2  -6   8   51.23    1.21
  -2  -6   8   51.19    1.18
  -2  -6   8   49.62    1.18
   3   6  -9   31.79    0.78
   3   6  -9   31.13    0.79
   3   6  -9   33.13    0.75
  -3  -6   9   32.02    0.79
  -3  -6   9   30.96    0.77
  -3  -6   9   32.26    0.78
   4   6 -10   28.68    0.72
   4   6 -10   28.69    0.73
   4   6 -10   29.12    0.69
  -4  -6  10   27.99    0.71
  -4  -6  10   30.37    0.72
  -4  -6  10   29.02    0.73
   5   6 -11    2.21    0.14
   5   6 -11    2.37    0.16
   5   6 -11    2.54    0.13
  -5  -6  11    2.47    0.15
  -5  -6  11    2.35    0.15
  -5  -6  11    2.62    0.15
   6   6 -12    0.14    0.06
   6   6 -12    0.11    0.09
   6   6 -12    0.12    0.08
  -6  -6  12    0.12    0.08
  -6  -6  12    0.11    0.07
  -6  -6  12    0.13    0.08
   7   6 -13    2.32    0.16
   7   6 -13    2.33    0.16
   7   6 -13    2.43    0.14
  -7  -6  13    2.19    0.16
  -7  -6  13    2.02    0.14
  -7  -6  13    2.20    0.16
   8   6 -14    4.02    0.18
   8   6 -14    3.78    0.22
  -8  -6  14    4.33    0.20
  -8  -6  14    3.82    0.21
   9   6 -15    7.98    0.30
  -9  -6  15    7.73    0.32
  -9  -6  15    7.88    0.29
  10   6 -16    4.31    0.23
 -10  -6  16    3.88    0.23
  11   6 -17    7.57    0.33
 -11  -6  17    8.38    0.35
  12   6 -18    0.19    0.14
 -12  -6  18    0.31    0.14
 -12  -6  18   -0.04    0.18
  13   6 -19    7.00    0.34
 -13  -6  19    7.18    0.42
 -13  -6  19    7.56    0.36
  14   6 -20    1.04    0.19
 -14  -6  20    1.02    0.19
 -14  -6  20    0.79    0.23
  15   6 -21    1.11    0.21
 -15  -6  21    1.02    0.21
 -15  -6  21    0.57    0.26
  16   6 -22   -0.26    0.18
 -16  -6  22    0.03    0.25
 -16  -6  22    0.08    0.19
  17   6 -23    7.34    0.41
 -17  -6  23    7.05    0.52
 -17  -6  23    6.58    0.40
 -18  -6  24    0.29    0.29
 -18  -6  24    0.02    0.22
 -22   7  15    0.17    0.21
 -21   7  14    0.93    0.22
  21  -7 -14    0.96    0.21
 -20   7  13    5.88    0.35
  20  -7 -13    6.81    0.35
 -19   7  12    2.28    0.25
 -19   7  12    2.87    0.24
  19  -7 -12    2.78    0.24
 -18   7  11   12.04    0.44
 -18   7  11   11.65    0.47
  18  -7 -11   11.18    0.42
 -17   7  10    2.55    0.21
  17  -7 -10    2.86    0.20
  17  -7 -10    2.55    0.21
 -16   7   9    3.58    0.24
  16  -7  -9    3.54    0.21
  16  -7  -9    3.62    0.24
 -15   7   8    0.02    0.12
  15  -7  -8   -0.06    0.11
  15  -7  -8    0.00    0.09
 -14   7   7    8.42    0.32
  14  -7  -7    8.01    0.29
  14  -7  -7    8.22    0.31
 -13   7   6    1.60    0.15
 -13   7   6    1.89    0.14
  13  -7  -6    1.56    0.15
  13  -7  -6    1.85    0.14
 -12   7   5   62.01    1.51
 -12   7   5   62.42    1.47
 -12   7   5   61.67    1.43
 -12   7   5   61.41    1.47
  12  -7  -5   60.86    1.45
  12  -7  -5   61.08    1.40
 -11   7   4    0.08    0.08
 -11   7   4    0.28    0.08
 -11   7   4    0.15    0.09
 -11   7   4    0.19    0.07
  11  -7  -4    0.19    0.08
  11  -7  -4    0.24    0.08
 -10   7   3   53.88    1.28
 -10   7   3   54.29    1.25
 -10   7   3   53.58    1.31
  10  -7  -3   54.09    1.27
  10  -7  -3   54.14    1.23
  -9   7   2    3.64    0.15
  -9   7   2    3.66    0.16
  -9   7   2    3.41    0.17
  -9   7   2    3.69    0.14
   9  -7  -2    3.87    0.16
   9  -7  -2    3.43    0.16
   9  -7  -2    3.39    0.14
  -8   7   1    1.52    0.11
  -8   7   1    1.57    0.11
  -8   7   1    1.52    0.11
  -8   7   1    1.66    0.10
   8  -7  -1    1.78    0.13
   8  -7  -1    1.70    0.11
   8  -7  -1    1.62    0.11
   8  -7  -1    1.68    0.11
  -7   7   0   10.41    0.31
  -7   7   0   10.71    0.29
  -7   7   0   10.67    0.29
   7  -7   0   10.82    0.30
   7  -7   0   11.03    0.29
   7  -7   0   10.59    0.30
   7  -7   0   10.51    0.31
  -6   7  -1   11.69    0.32
  -6   7  -1   11.62    0.31
   6  -7   1   11.31    0.32
   6  -7   1   11.58    0.31
   6  -7   1   11.56    0.32
   6  -7   1   10.95    0.31
  -5   7  -2    8.57    0.25
   5  -7   2    8.89    0.26
   5  -7   2    9.11    0.26
   5  -7   2    8.71    0.26
   5  -7   2    9.19    0.25
  -4   7  -3   68.36    1.56
  -4   7  -3   68.75    1.58
   4  -7   3   67.66    1.58
   4  -7   3   67.95    1.55
   4  -7   3   69.71    1.52
   4  -7   3   67.36    1.56
  -3   7  -4    1.55    0.10
  -3   7  -4    1.25    0.10
   3  -7   4    1.18    0.09
   3  -7   4    1.36    0.09
   3  -7   4    1.07    0.09
  -2   7  -5    4.27    0.16
  -2   7  -5    4.20    0.17
   2  -7   5    4.32    0.17
   2  -7   5    4.43    0.16
   2  -7   5    4.01    0.17
   2  -7   5    4.26    0.17
  -1   7  -6   30.65    0.73
  -1   7  -6   28.13    0.72
   1  -7   6   28.81    0.71
   1  -7   6   29.45    0.73
   1  -7   6   30.20    0.71
   0   7  -7    0.04    0.06
   0   7  -7   -0.03    0.07
   0   7  -7    0.02    0.07
   0  -7   7    0.03    0.07
   0  -7   7    0.01    0.07
   0  -7   7    0.04    0.07
   1   7  -8    4.39    0.19
   1   7  -8    4.11    0.17
   1   7  -8    4.25    0.18
  -1  -7   8    3.82    0.20
  -1  -7   8    4.08    0.18
   2   7  -9   57.49    1.28
   2   7  -9   57.76    1.32
   2   7  -9   54.49    1.33
  -2  -7   9   55.01    1.31
  -2  -7   9   56.08    1.30
  -2  -7   9   55.30    1.33
   3   7 -10    9.13    0.29
   3   7 -10    8.42    0.28
   3   7 -10    8.81    0.26
  -3  -7  10    8.96    0.28
  -3  -7  10    8.02    0.28
  -3  -7  10    8.09    0.27
   4   7 -11   20.08    0.54
   4   7 -11   20.39    0.52
   4   7 -11   20.90    0.56
  -4  -7  11   20.31    0.54
  -4  -7  11   20.59    0.55
  -4  -7  11   20.03    0.53
   5   7 -12   18.56    0.52
   5   7 -12   19.39    0.49
   5   7 -12   18.54    0.52
  -5  -7  12   18.96    0.53
  -5  -7  12   18.96    0.52
  -5  -7  12   19.34    0.51
   6   7 -13   13.43    0.41
   6   7 -13   13.25    0.41
   6   7 -13   13.29    0.38
  -6  -7  13   12.98    0.40
  -6  -7  13   12.65    0.40
  -6  -7  13   13.34    0.39
   7   7 -14    5.26    0.21
   7   7 -14    5.54    0.25
   7   7 -14    5.69    0.25
  -7  -7  14    4.74    0.22
  -7  -7  14    5.62    0.26
   8   7 -15    2.39    0.16
   8   7 -15    2.37    0.18
  -8  -7  15    2.16    0.18
  -8  -7  15    2.66    0.19
   9   7 -16    0.16    0.12
   9   7 -16    0.16    0.09
  -9  -7  16    0.22    0.11
  -9  -7  16    0.35    0.13
  10   7 -17    4.46    0.25
 -10  -7  17    4.63    0.27
  11   7 -18    9.45    0.38
 -11  -7  18    9.75    0.38
  12   7 -19    1.44    0.20
 -12  -7  19    1.14    0.18
 -12  -7  19    1.58    0.24
  13   7 -20   13.12    0.48
 -13  -7  20   12.14    0.56
 -13  -7  20   13.35    0.49
  14   7 -21    0.13    0.18
 -14  -7  21    0.28    0.23
 -14  -7  21    0.40    0.19
  15   7 -22    2.77    0.26
 -15  -7  22    2.42    0.32
 -15  -7  22    2.73    0.27
  16   7 -23   -0.11    0.20
 -16  -7  23   -0.07    0.24
 -16  -7  23   -0.27    0.20
 -17  -7  24    0.39    0.23
 -17  -7  24   -0.16    0.28
 -22   8  14    0.32    0.22
 -21   8  13   -0.08    0.19
  21  -8 -13    0.06    0.17
 -20   8  12    1.79    0.23
  20  -8 -12    1.77    0.23
 -19   8  11    0.51    0.18
 -19   8  11    0.83    0.19
  19  -8 -11    0.62    0.17
 -18   8  10   10.29    0.41
  18  -8 -10   10.52    0.41
 -17   8   9    0.86    0.17
  17  -8  -9    0.66    0.15
 -16   8   8   25.70    0.73
  16  -8  -8   26.54    0.72
  16  -8  -8   25.83    0.69
 -15   8   7    0.99    0.15
  15  -8  -7    1.32    0.16
  15  -8  -7    1.12    0.13
 -14   8   6    3.65    0.24
  14  -8  -6    3.44    0.20
  14  -8  -6    3.90    0.23
 -13   8   5    2.28    0.17
 -13   8   5    2.20    0.17
  13  -8  -5    2.35    0.16
  13  -8  -5    2.18    0.16
 -12   8   4   29.76    0.77
 -12   8   4   29.61    0.73
 -12   8   4   29.80    0.77
  12  -8  -4   29.62    0.76
  12  -8  -4   29.97    0.73
 -11   8   3    3.34    0.19
 -11   8   3    3.57    0.16
 -11   8   3    3.41    0.16
  11  -8  -3    3.67    0.17
  11  -8  -3    3.17    0.18
 -10   8   2   75.54    1.73
 -10   8   2   72.09    1.76
 -10   8   2   76.41    1.81
 -10   8   2   76.37    1.72
  10  -8  -2   76.42    1.75
  10  -8  -2   75.32    1.69
  -9   8   1    2.62    0.16
  -9   8   1    2.73    0.14
  -9   8   1    2.75    0.14
  -9   8   1    2.75    0.12
   9  -8  -1    2.67    0.14
   9  -8  -1    2.77    0.15
   9  -8  -1    3.01    0.15
   9  -8  -1    2.80    0.14
  -8   8   0   39.87    0.98
  -8   8   0   40.72    0.99
  -8   8   0   41.95    0.96
  -8   8   0   41.44    0.96
   8  -8   0   39.50    0.97
   8  -8   0   40.59    0.97
   8  -8   0   41.92    0.94
   8  -8   0   40.07    0.96
  -7   8  -1    1.08    0.10
  -7   8  -1    1.23    0.09
   7  -8   1    1.20    0.10
   7  -8   1    1.35    0.10
   7  -8   1    1.05    0.09
   7  -8   1    1.03    0.10
  -6   8  -2    9.90    0.30
  -6   8  -2   10.18    0.29
   6  -8   2   10.14    0.28
   6  -8   2    9.85    0.29
   6  -8   2   10.42    0.30
   6  -8   2    9.65    0.29
  -5   8  -3    0.85    0.09
  -5   8  -3    0.85    0.08
   5  -8   3    0.89    0.09
   5  -8   3    0.96    0.09
   5  -8   3    0.74    0.08
   5  -8   3    0.73    0.08
  -4   8  -4   12.62    0.34
  -4   8  -4   12.24    0.35
   4  -8   4   12.72    0.35
   4  -8   4   12.42    0.35
   4  -8   4   12.43    0.33
  -3   8  -5   37.27    0.93
  -3   8  -5   38.06    0.91
   3  -8   5   39.99    0.89
   3  -8   5   37.23    0.91
   3  -8   5   39.33    0.93
   3  -8   5   38.41    0.91
  -2   8  -6   96.36    2.27
  -2   8  -6  100.14    2.25
   2  -8   6   96.18    2.24
   2  -8   6   99.33    2.27
   2  -8   6  101.19    2.22
  -1   8  -7   19.91    0.52
  -1   8  -7   19.74    0.52
   1  -8   7   19.49    0.51
   1  -8   7   20.03    0.53
   0   8  -8   31.84    0.79
   0   8  -8   31.63    0.79
   0  -8   8   32.44    0.78
   0  -8   8   31.99    0.80
   0  -8   8   31.27    0.78
   1   8  -9    0.55    0.08
   1   8  -9    0.64    0.09
   1   8  -9    0.58    0.09
  -1  -8   9    0.62    0.09
  -1  -8   9    0.64    0.09
  -1  -8   9    0.76    0.10
   2   8 -10    1.47    0.12
   2   8 -10    1.23    0.12
   2   8 -10    1.31    0.11
  -2  -8  10    1.29    0.12
  -2  -8  10    1.30    0.12
  -2  -8  10    1.20    0.11
   3   8 -11    0.92    0.12
   3   8 -11    0.74    0.10
   3   8 -11    0.70    0.09
  -3  -8  11    0.88    0.11
  -3  -8  11    0.86    0.10
  -3  -8  11    0.69    0.11
   4   8 -12    7.34    0.25
   4   8 -12    8.38    0.29
   4   8 -12    7.31    0.27
  -4  -8  12    7.60    0.28
  -4  -8  12    7.31    0.26
  -4  -8  12    7.34    0.28
   5   8 -13   17.50    0.50
   5   8 -13   17.12    0.50
   5   8 -13   17.44    0.47
  -5  -8  13   17.22    0.49
  -5  -8  13   17.49    0.51
  -5  -8  13   18.36    0.50
   6   8 -14   20.04    0.54
   6   8 -14   21.08    0.58
   6   8 -14   19.54    0.56
  -6  -8  14   20.10    0.56
  -6  -8  14   20.12    0.55
  -6  -8  14   20.41    0.58
   7   8 -15    9.83    0.33
   7   8 -15    9.85    0.35
  -7  -8  15   10.19    0.33
  -7  -8  15    9.70    0.35
   8   8 -16    2.61    0.20
  -8  -8  16    3.01    0.20
  -8  -8  16    3.26    0.22
   9   8 -17    7.42    0.32
  -9  -8  17    6.84    0.33
  -9  -8  17    7.89    0.30
  10   8 -18    0.73    0.16
 -10  -8  18    0.37    0.14
  11   8 -19    3.69    0.26
 -11  -8  19    4.02    0.29
  12   8 -20    0.70    0.19
 -12  -8  20    0.89    0.20
 -12  -8  20    0.73    0.23
  13   8 -21   13.44    0.50
 -13  -8  21   12.17    0.48
 -13  -8  21   11.89    0.56
  14   8 -22   -0.24    0.18
 -14  -8  22   -0.16    0.18
 -14  -8  22    0.00    0.22
  15   8 -23    7.13    0.40
 -15  -8  23    7.06    0.51
 -15  -8  23    6.63    0.39
  16   8 -24    0.08    0.22
 -16  -8  24    0.19    0.22
 -16  -8  24   -0.18    0.27
 -17  -8  25    1.56    0.36
 -17  -8  25    1.87    0.29
 -22   9  13    5.46    0.36
 -21   9  12    0.41    0.20
  21  -9 -12    0.71    0.20
 -20   9  11    0.49    0.20
 -20   9  11    0.97    0.22
  20  -9 -11    0.67    0.19
 -19   9  10    0.04    0.16
 -19   9  10    0.07    0.18
  19  -9 -10   -0.02    0.15
 -18   9   9    1.28    0.19
  18  -9  -9    1.15    0.19
 -17   9   8   -0.13    0.14
  17  -9  -8   -0.04    0.13
 -16   9   7   19.94    0.61
  16  -9  -7   21.43    0.61
  16  -9  -7   20.61    0.57
 -15   9   6   -0.05    0.12
  15  -9  -6   -0.06    0.09
  15  -9  -6    0.02    0.12
 -14   9   5   23.82    0.66
 -14   9   5   23.60    0.66
  14  -9  -5   23.99    0.62
  14  -9  -5   23.71    0.65
 -13   9   4    0.19    0.12
 -13   9   4    0.30    0.12
  13  -9  -4    0.32    0.11
  13  -9  -4    0.26    0.09
 -12   9   3    0.77    0.12
 -12   9   3    0.83    0.10
  12  -9  -3    0.71    0.12
  12  -9  -3    0.76    0.11
 -11   9   2    6.31    0.26
 -11   9   2    6.06    0.22
  11  -9  -2    6.69    0.25
  11  -9  -2    5.82    0.22
 -10   9   1    9.22    0.29
 -10   9   1    8.78    0.30
 -10   9   1    8.90    0.28
  10  -9  -1    9.10    0.30
  10  -9  -1    9.49    0.30
  10  -9  -1    9.57    0.30
  10  -9  -1    8.74    0.28
  -9   9   0   28.93    0.71
  -9   9   0   29.76    0.74
  -9   9   0   29.10    0.71
   9  -9   0   28.67    0.72
   9  -9   0   29.00    0.73
   9  -9   0   29.43    0.70
   9  -9   0   28.26    0.72
  -8   9  -1   28.23    0.71
  -8   9  -1   28.32    0.69
   8  -9   1   28.21    0.70
   8  -9   1   28.40    0.71
   8  -9   1   27.67    0.68
   8  -9   1   28.21    0.70
  -7   9  -2    3.61    0.15
  -7   9  -2    3.35    0.17
   7  -9   2    3.57    0.17
   7  -9   2    3.32    0.15
   7  -9   2    3.46    0.16
   7  -9   2    3.44    0.16
  -6   9  -3   22.68    0.59
  -6   9  -3   22.80    0.57
   6  -9   3   22.16    0.57
   6  -9   3   23.55    0.56
   6  -9   3   22.42    0.58
   6  -9   3   21.78    0.57
  -5   9  -4    4.54    0.19
  -5   9  -4    4.53    0.18
   5  -9   4    4.39    0.18
   5  -9   4    4.53    0.19
   5  -9   4    4.40    0.17
   5  -9   4    4.08    0.18
  -4   9  -5    7.27    0.24
  -4   9  -5    7.19    0.25
   4  -9   5    7.15    0.24
   4  -9   5    7.41    0.25
   4  -9   5    7.35    0.23
  -3   9  -6   10.89    0.33
  -3   9  -6   11.77    0.35
   3  -9   6   11.10    0.33
   3  -9   6   11.04    0.31
   3  -9   6   10.90    0.33
   3  -9   6   11.15    0.33
  -2   9  -7   39.10    0.98
  -2   9  -7   40.23    0.99
   2  -9   7   40.17    0.97
   2  -9   7   40.75    0.97
   2  -9   7   41.98    0.99
  -1   9  -8   13.89    0.40
  -1   9  -8   13.71    0.40
   1  -9   8   13.78    0.40
   1  -9   8   14.19    0.40
   0   9  -9   39.59    0.98
   0   9  -9   39.85    0.98
   0  -9   9   40.55    0.99
   0  -9   9   39.40    0.96
   0  -9   9   40.82    0.97
   1   9 -10   22.89    0.61
   1   9 -10   22.31    0.58
   1   9 -10   22.71    0.61
  -1  -9  10   23.13    0.60
  -1  -9  10   23.92    0.62
  -1  -9  10   23.06    0.60
   2   9 -11    9.27    0.31
   2   9 -11    9.15    0.29
   2   9 -11    9.01    0.31
  -2  -9  11    9.10    0.30
  -2  -9  11    8.92    0.31
  -2  -9  11    8.81    0.30
   3   9 -12    8.64    0.31
   3   9 -12    8.15    0.29
   3   9 -12    7.75    0.27
  -3  -9  12    8.04    0.28
  -3  -9  12    7.82    0.29
  -3  -9  12    7.83    0.30
   4   9 -13    0.06    0.10
   4   9 -13    0.04    0.10
   4   9 -13    0.10    0.08
  -4  -9  13    0.01    0.11
  -4  -9  13   -0.07    0.08
  -4  -9  13    0.16    0.09
   5   9 -14    3.54    0.21
   5   9 -14    3.64    0.23
   5   9 -14    3.67    0.19
  -5  -9  14    3.23    0.21
  -5  -9  14    3.47    0.20
  -5  -9  14    3.99    0.21
   6   9 -15    5.68    0.27
   6   9 -15    5.42    0.26
  -6  -9  15    5.48    0.28
  -6  -9  15    5.24    0.24
   7   9 -16   24.22    0.68
  -7  -9  16   24.70    0.70
  -7  -9  16   24.67    0.66
   8   9 -17    4.93    0.27
  -8  -9  17    5.10    0.29
  -8  -9  17    4.57    0.24
   9   9 -18   22.26    0.66
  -9  -9  18   22.65    0.68
  10   9 -19    0.60    0.17
 -10  -9  19    0.90    0.19
  11   9 -20    1.37    0.20
 -11  -9  20    1.34    0.20
  12   9 -21    0.03    0.15
 -12  -9  21    0.11    0.22
 -12  -9  21   -0.05    0.17
  13   9 -22    2.02    0.24
 -13  -9  22    1.95    0.30
 -13  -9  22    1.85    0.24
  14   9 -23   -0.02    0.20
 -14  -9  23    0.00    0.23
 -14  -9  23   -0.12    0.19
  15   9 -24    5.66    0.39
 -15  -9  24    4.77    0.36
 -15  -9  24    4.45    0.42
 -16  -9  25    0.30    0.28
 -16  -9  25   -0.47    0.21
 -22  10  12    6.22    0.38
 -21  10  11    0.16    0.20
 -21  10  11   -0.04    0.18
  21 -10 -11    0.47    0.19
 -20  10  10    6.27    0.39
 -20  10  10    5.76    0.34
  20 -10 -10    6.29    0.35
 -19  10   9    0.84    0.19
  19 -10  -9    0.53    0.17
 -18  10   8    1.00    0.19
  18 -10  -8    0.89    0.18
 -17  10   7   -0.01    0.15
  17 -10  -7   -0.12    0.14
 -16  10   6    7.46    0.33
  16 -10  -6    7.17    0.32
  16 -10  -6    6.79    0.29
 -15  10   5    1.19    0.16
  15 -10  -5    1.26    0.16
  15 -10  -5    1.24    0.14
 -14  10   4   31.13    0.83
 -14  10   4   30.99    0.83
  14 -10  -4   32.58    0.79
  14 -10  -4   31.13    0.82
 -13  10   3    7.76    0.31
  13 -10  -3    8.83    0.31
  13 -10  -3    8.21    0.28
 -12  10   2   13.91    0.44
  12 -10  -2   14.85    0.44
  12 -10  -2   14.25    0.41
 -11  10   1    0.37    0.09
 -11  10   1    0.54    0.11
  11 -10  -1    0.43    0.11
  11 -10  -1    0.34    0.10
  11 -10  -1    0.39    0.09
 -10  10   0    8.01    0.27
 -10  10   0    8.71    0.30
  10 -10   0    8.56    0.29
  10 -10   0    8.57    0.28
  10 -10   0    8.18    0.29
  10 -10   0    8.03    0.28
  -9  10  -1    0.20    0.08
  -9  10  -1    0.19    0.10
   9 -10   1    0.21    0.08
   9 -10   1    0.17    0.07
   9 -10   1    0.23    0.08
   9 -10   1    0.20    0.09
  -8  10  -2   12.08    0.35
  -8  10  -2   12.61    0.38
   8 -10   2   12.52    0.35
   8 -10   2   12.73    0.36
   8 -10   2   12.54    0.37
   8 -10   2   12.49    0.37
  -7  10  -3    8.79    0.27
  -7  10  -3    8.57    0.29
   7 -10   3    8.21    0.27
   7 -10   3    8.48    0.28
   7 -10   3    8.85    0.28
   7 -10   3    8.93    0.27
  -6  10  -4   28.91    0.74
  -6  10  -4   29.26    0.72
   6 -10   4   29.38    0.73
   6 -10   4   27.84    0.73
   6 -10   4   29.09    0.72
   6 -10   4   30.52    0.71
  -5  10  -5   32.03    0.82
  -5  10  -5   32.84    0.80
   5 -10   5   32.27    0.80
   5 -10   5   33.74    0.81
   5 -10   5   33.02    0.81
   5 -10   5   31.92    0.78
  -4  10  -6   18.20    0.50
  -4  10  -6   18.13    0.49
   4 -10   6   18.35    0.49
   4 -10   6   18.23    0.49
   4 -10   6   17.93    0.49
  -3  10  -7    4.98    0.21
  -3  10  -7    5.27    0.23
   3 -10   7    5.34    0.21
   3 -10   7    5.23    0.21
   3 -10   7    5.03    0.21
   3 -10   7    5.25    0.20
  -2  10  -8    2.50    0.16
  -2  10  -8    2.42    0.16
   2 -10   8    2.54    0.17
   2 -10   8    2.47    0.16
   2 -10   8    2.30    0.16
  -1  10  -9    0.79    0.11
  -1  10  -9    0.69    0.10
   1 -10   9    0.84    0.10
   1 -10   9    0.73    0.11
   1 -10   9    0.85    0.10
   0  10 -10    3.61    0.20
   0  10 -10    3.22    0.18
   0 -10  10    3.18    0.17
   0 -10  10    3.52    0.20
   0 -10  10    3.33    0.18
   1  10 -11   23.76    0.64
   1  10 -11   23.73    0.64
  -1 -10  11   23.78    0.65
  -1 -10  11   23.40    0.62
  -1 -10  11   23.61    0.63
   2  10 -12   19.85    0.56
   2  10 -12   20.44    0.57
  -2 -10  12   19.21    0.55
  -2 -10  12   20.30    0.56
  -2 -10  12   20.28    0.57
   3  10 -13   19.83    0.56
   3  10 -13   19.27    0.56
  -3 -10  13   19.62    0.54
  -3 -10  13   19.47    0.55
  -3 -10  13   19.62    0.57
   4  10 -14    7.10    0.30
   4  10 -14    6.95    0.29
  -4 -10  14    7.32    0.31
  -4 -10  14    6.96    0.28
  -4 -10  14    6.88    0.28
   5  10 -15    2.90    0.21
   5  10 -15    2.58    0.20
  -5 -10  15    3.20    0.22
  -5 -10  15    2.86    0.22
  -5 -10  15    3.20    0.21
   6  10 -16   -0.01    0.13
  -6 -10  16    0.27    0.14
  -6 -10  16    0.23    0.12
   7  10 -17    7.16    0.33
  -7 -10  17    6.97    0.32
  -7 -10  17    6.48    0.29
   8  10 -18    0.07    0.15
  -8 -10  18    0.05    0.12
  -8 -10  18   -0.12    0.15
   9  10 -19   16.01    0.54
  -9 -10  19   16.48    0.56
  10  10 -20    0.42    0.17
 -10 -10  20    0.37    0.18
  11  10 -21   12.35    0.48
 -11 -10  21   11.23    0.48
  12  10 -22    0.01    0.18
 -12 -10  22   -0.23    0.18
 -12 -10  22    0.23    0.24
  13  10 -23    1.17    0.23
 -13 -10  23    1.24    0.24
 -13 -10  23    1.23    0.30
  14  10 -24   -0.17    0.20
 -14 -10  24    0.09    0.20
 -14 -10  24    0.05    0.26
 -15 -10  25   -0.11    0.28
 -15 -10  25    0.47    0.22
 -22  11  11    1.10    0.24
 -21  11  10   -0.15    0.19
 -21  11  10    0.03    0.19
  21 -11 -10    0.11    0.18
 -20  11   9    7.05    0.37
  20 -11  -9    6.82    0.36
 -19  11   8    1.40    0.21
  19 -11  -8    1.52    0.20
 -18  11   7    6.99    0.35
  18 -11  -7    7.70    0.35
 -17  11   6    0.00    0.14
  17 -11  -6    0.27    0.15
 -16  11   5    0.22    0.14
  16 -11  -5    0.44    0.15
 -15  11   4    0.35    0.14
 -15  11   4    0.41    0.15
  15 -11  -4    0.48    0.12
  15 -11  -4    0.42    0.14
 -14  11   3    4.68    0.25
 -14  11   3    5.36    0.28
  14 -11  -3    5.17    0.24
  14 -11  -3    5.26    0.25
 -13  11   2    6.50    0.29
  13 -11  -2    6.16    0.26
  13 -11  -2    6.56    0.28
 -12  11   1   12.37    0.40
  12 -11  -1   11.73    0.38
  12 -11  -1   12.38    0.37
 -11  11   0    1.33    0.14
 -11  11   0    1.23    0.12
  11 -11   0    1.15    0.12
  11 -11   0    1.24    0.13
  11 -11   0    1.23    0.14
 -10  11  -1   26.05    0.67
 -10  11  -1   26.14    0.69
  10 -11   1   25.81    0.66
  10 -11   1   27.32    0.69
  10 -11   1   25.82    0.68
  -9  11  -2    6.22    0.26
  -9  11  -2    5.67    0.22
   9 -11   2    5.86    0.23
   9 -11   2    6.14    0.24
   9 -11   2    6.24    0.24
   9 -11   2    5.67    0.24
  -8  11  -3    3.84    0.18
  -8  11  -3    3.65    0.19
   8 -11   3    3.91    0.18
   8 -11   3    3.44    0.19
   8 -11   3    3.60    0.19
   8 -11   3    3.76    0.19
  -7  11  -4    4.50    0.19
  -7  11  -4    4.09    0.22
   7 -11   4    4.47    0.20
   7 -11   4    4.52    0.19
   7 -11   4    4.23    0.19
   7 -11   4    3.95    0.20
  -6  11  -5   26.97    0.67
  -6  11  -5   26.46    0.69
   6 -11   5   26.39    0.68
   6 -11   5   26.55    0.65
   6 -11   5   25.75    0.68
   6 -11   5   25.21    0.67
  -5  11  -6   12.60    0.38
  -5  11  -6   12.38    0.37
   5 -11   6   12.12    0.37
   5 -11   6   12.78    0.37
   5 -11   6   12.10    0.35
   5 -11   6   12.10    0.37
  -4  11  -7   46.89    1.13
  -4  11  -7   47.88    1.15
   4 -11   7   47.06    1.14
   4 -11   7   45.18    1.13
   4 -11   7   47.33    1.12
  -3  11  -8   12.58    0.39
  -3  11  -8   12.35    0.39
   3 -11   8   13.03    0.39
   3 -11   8   12.60    0.39
   3 -11   8   12.75    0.38
  -2  11  -9    1.20    0.13
  -2  11  -9    1.19    0.13
   2 -11   9    1.37    0.13
   2 -11   9    1.17    0.13
   2 -11   9    1.44    0.13
  -1  11 -10    0.51    0.10
  -1  11 -10    0.59    0.11
   1 -11  10    0.55    0.10
   1 -11  10    0.67    0.10
   1 -11  10    0.44    0.11
   0  11 -11    0.08    0.11
   0  11 -11    0.09    0.09
   0 -11  11    0.12    0.10
   0 -11  11    0.23    0.09
   0 -11  11    0.22    0.09
   1  11 -12    0.28    0.11
   1  11 -12    0.23    0.10
  -1 -11  12    0.24    0.10
  -1 -11  12    0.38    0.12
  -1 -11  12    0.36    0.10
   2  11 -13    1.39    0.15
   2  11 -13    1.61    0.16
  -2 -11  13    1.50    0.16
  -2 -11  13    1.44    0.14
  -2 -11  13    1.49    0.16
   3  11 -14   33.29    0.87
   3  11 -14   34.56    0.88
  -3 -11  14   32.68    0.88
  -3 -11  14   31.25    0.84
  -3 -11  14   32.93    0.85
   4  11 -15    3.98    0.25
   4  11 -15    3.59    0.23
  -4 -11  15    3.36    0.22
  -4 -11  15    3.69    0.26
  -4 -11  15    3.96    0.22
   5  11 -16   19.24    0.58
   5  11 -16   18.84    0.57
  -5 -11  16   18.80    0.55
  -5 -11  16   18.84    0.59
   6  11 -17    0.95    0.16
  -6 -11  17    0.91    0.15
  -6 -11  17    0.90    0.17
   7  11 -18    0.39    0.16
  -7 -11  18    0.39    0.17
  -7 -11  18    0.29    0.13
   8  11 -19    2.15    0.22
  -8 -11  19    1.95    0.22
   9  11 -20    2.81    0.25
  -9 -11  20    2.15    0.23
  10  11 -21    0.07    0.16
 -10 -11  21    0.02    0.17
  11  11 -22    9.52    0.44
 -11 -11  22    9.51    0.53
 -11 -11  22    9.88    0.44
  12  11 -23   -0.11    0.19
 -12 -11  23   -0.14    0.23
 -12 -11  23    0.04    0.19
  13  11 -24    5.29    0.38
 -13 -11  24    5.55    0.36
 -13 -11  24    4.98    0.44
 -14 -11  25   -0.15    0.28
 -14 -11  25    0.01    0.22
 -15 -11  26    1.24    0.27
 -15 -11  26    0.44    0.32
 -22  12  10    0.15    0.21
 -21  12   9   -0.19    0.19
  21 -12  -9   -0.04    0.18
 -20  12   8    4.02    0.30
  20 -12  -8    3.48    0.28
 -19  12   7   -0.04    0.17
  19 -12  -7   -0.19    0.16
 -18  12   6   12.46    0.47
  18 -12  -6   12.10    0.46
 -17  12   5    1.35    0.19
  17 -12  -5    1.40    0.19
 -16  12   4   14.36    0.47
 -16  12   4   13.68    0.48
  16 -12  -4   13.60    0.47
 -15  12   3   -0.01    0.14
 -15  12   3   -0.10    0.14
  15 -12  -3   -0.24    0.12
 -14  12   2    0.73    0.16
  14 -12  -2    0.59    0.14
 -13  12   1    0.28    0.14
  13 -12  -1    0.28    0.12
  13 -12  -1    0.36    0.10
 -12  12   0    7.95    0.28
 -12  12   0    7.29    0.30
  12 -12   0    6.96    0.27
  12 -12   0    7.64    0.30
  12 -12   0    7.65    0.29
 -11  12  -1    0.94    0.14
 -11  12  -1    1.08    0.12
  11 -12   1    0.77    0.12
  11 -12   1    0.89    0.13
  11 -12   1    0.71    0.13
 -10  12  -2   27.42    0.71
 -10  12  -2   26.16    0.68
  10 -12   2   25.81    0.69
  10 -12   2   27.42    0.67
  10 -12   2   24.63    0.69
  -9  12  -3   15.85    0.46
  -9  12  -3   16.14    0.49
   9 -12   3   15.91    0.47
   9 -12   3   16.64    0.45
   9 -12   3   16.42    0.47
   9 -12   3   16.44    0.47
  -8  12  -4   13.53    0.42
  -8  12  -4   13.44    0.39
   8 -12   4   13.28    0.40
   8 -12   4   12.63    0.40
   8 -12   4   12.74    0.40
   8 -12   4   13.87    0.39
  -7  12  -5    0.89    0.13
  -7  12  -5    0.87    0.11
   7 -12   5    0.86    0.12
   7 -12   5    0.92    0.11
   7 -12   5    1.19    0.13
   7 -12   5    0.88    0.12
  -6  12  -6    0.59    0.11
  -6  12  -6    0.72    0.10
   6 -12   6    0.53    0.11
   6 -12   6    0.72    0.11
   6 -12   6    0.76    0.11
  -5  12  -7    1.57    0.14
  -5  12  -7    1.90    0.15
   5 -12   7    1.31    0.13
   5 -12   7    1.40    0.13
   5 -12   7    1.16    0.13
  -4  12  -8    2.91    0.18
  -4  12  -8    3.23    0.21
   4 -12   8    3.17    0.19
   4 -12   8    3.36    0.19
   4 -12   8    2.86    0.18
  -3  12  -9   29.43    0.77
  -3  12  -9   29.67    0.78
   3 -12   9   30.41    0.77
   3 -12   9   30.13    0.79
   3 -12   9   29.58    0.77
  -2  12 -10   12.82    0.40
  -2  12 -10   13.01    0.41
   2 -12  10   11.85    0.39
   2 -12  10   11.91    0.39
   2 -12  10   11.96    0.40
  -1  12 -11   13.05    0.43
  -1  12 -11   14.20    0.44
   1 -12  11   14.16    0.43
   1 -12  11   13.94    0.44
   1 -12  11   14.70    0.43
   0  12 -12    5.48    0.28
   0  12 -12    5.87    0.26
   0 -12  12    5.96    0.26
   0 -12  12    6.24    0.27
   0 -12  12    6.07    0.25
   1  12 -13    2.87    0.21
   1  12 -13    3.02    0.20
  -1 -12  13    2.37    0.19
  -1 -12  13    2.72    0.19
  -1 -12  13    2.53    0.19
   2  12 -14   -0.12    0.11
   2  12 -14   -0.07    0.11
  -2 -12  14   -0.08    0.11
  -2 -12  14    0.03    0.12
  -2 -12  14   -0.05    0.11
   3  12 -15    0.96    0.16
   3  12 -15    0.93    0.15
  -3 -12  15    0.84    0.15
  -3 -12  15    1.23    0.15
  -3 -12  15    0.86    0.14
   4  12 -16    0.51    0.15
   4  12 -16    0.54    0.15
  -4 -12  16    0.53    0.15
  -4 -12  16    0.45    0.13
   5  12 -17   26.68    0.77
  -5 -12  17   27.00    0.74
  -5 -12  17   28.49    0.79
   6  12 -18    0.47    0.17
  -6 -12  18    0.33    0.18
  -6 -12  18    0.50    0.14
   7  12 -19   10.26    0.41
  -7 -12  19   10.76    0.45
  -7 -12  19   10.79    0.39
   8  12 -20    1.78    0.22
  -8 -12  20    1.32    0.21
   9  12 -21    1.45    0.21
  -9 -12  21    1.51    0.23
  10  12 -22    0.17    0.19
 -10 -12  22   -0.01    0.17
  11  12 -23    0.73    0.22
 -11 -12  23    0.42    0.25
 -11 -12  23    0.86    0.23
  12  12 -24    0.07    0.20
 -12 -12  24    0.01    0.20
 -12 -12  24    0.15    0.24
 -13 -12  25    3.87    0.34
 -13 -12  25    3.97    0.42
 -14 -12  26    0.87    0.28
 -14 -12  26    1.08    0.33
 -22  13   9    2.95    0.30
 -21  13   8    0.34    0.21
  21 -13  -8    0.27    0.20
 -20  13   7    0.08    0.19
  20 -13  -7    0.06    0.18
 -19  13   6    0.21    0.19
  19 -13  -6    0.47    0.18
 -18  13   5    5.30    0.33
  18 -13  -5    5.54    0.32
 -17  13   4    2.10    0.23
 -17  13   4    2.23    0.23
  17 -13  -4    2.38    0.22
 -16  13   3    7.84    0.36
 -16  13   3    7.03    0.35
  16 -13  -3    7.87    0.34
 -15  13   2    0.65    0.17
  15 -13  -2    0.72    0.15
 -14  13   1   11.59    0.42
  14 -13  -1   11.53    0.41
 -13  13   0    1.61    0.18
  13 -13   0    1.77    0.18
  13 -13   0    1.53    0.17
 -12  13  -1    0.22    0.14
  12 -13   1   -0.13    0.11
  12 -13   1    0.19    0.11
 -11  13  -2    1.34    0.16
 -11  13  -2    1.73    0.14
  11 -13   2    1.09    0.14
  11 -13   2    1.21    0.15
 -10  13  -3   11.91    0.41
 -10  13  -3   12.39    0.37
  10 -13   3   12.18    0.40
  10 -13   3   11.02    0.38
  -9  13  -4   18.70    0.53
  -9  13  -4   17.30    0.49
   9 -13   4   17.25    0.50
   9 -13   4   17.02    0.51
   9 -13   4   16.75    0.50
  -8  13  -5   10.06    0.35
  -8  13  -5    9.66    0.33
   8 -13   5   10.21    0.35
   8 -13   5    9.98    0.34
   8 -13   5    9.72    0.35
  -7  13  -6    6.88    0.28
  -7  13  -6    7.00    0.27
   7 -13   6    6.76    0.28
   7 -13   6    6.51    0.28
   7 -13   6    6.81    0.28
  -6  13  -7    1.13    0.14
  -6  13  -7    1.01    0.13
   6 -13   7    1.19    0.14
   6 -13   7    1.03    0.13
   6 -13   7    0.93    0.12
  -5  13  -8    0.43    0.11
  -5  13  -8    0.47    0.13
   5 -13   8    0.54    0.11
   5 -13   8    0.40    0.11
   5 -13   8    0.34    0.10
  -4  13  -9    0.39    0.11
  -4  13  -9    0.21    0.12
   4 -13   9    0.36    0.11
   4 -13   9    0.23    0.10
   4 -13   9    0.29    0.11
  -3  13 -10    0.82    0.13
  -3  13 -10    0.76    0.14
   3 -13  10    0.72    0.12
   3 -13  10    0.88    0.13
   3 -13  10    0.82    0.13
  -2  13 -11    0.14    0.11
  -2  13 -11    0.17    0.13
   2 -13  11    0.19    0.11
   2 -13  11    0.04    0.11
   2 -13  11    0.24    0.10
  -1  13 -12   22.36    0.63
  -1  13 -12   21.74    0.62
   1 -13  12   22.07    0.63
   1 -13  12   21.89    0.61
   1 -13  12   21.06    0.60
   0  13 -13   11.98    0.42
   0  13 -13   10.89    0.39
   0 -13  13   10.71    0.40
   0 -13  13   12.03    0.39
   0 -13  13   11.39    0.39
   1  13 -14   12.88    0.44
   1  13 -14   12.75    0.44
  -1 -13  14   13.15    0.44
  -1 -13  14   13.20    0.42
  -1 -13  14   12.68    0.43
   2  13 -15    0.59    0.15
   2  13 -15    0.76    0.16
  -2 -13  15    0.75    0.14
  -2 -13  15    1.01    0.15
  -2 -13  15    0.70    0.15
   3  13 -16    0.07    0.14
   3  13 -16    0.20    0.13
  -3 -13  16    0.26    0.13
  -3 -13  16    0.28    0.13
  -3 -13  16    0.33    0.15
   4  13 -17    0.36    0.15
   4  13 -17    0.34    0.16
  -4 -13  17    0.33    0.13
  -4 -13  17    0.19    0.15
   5  13 -18    3.44    0.27
  -5 -13  18    3.80    0.28
  -5 -13  18    4.46    0.25
   6  13 -19    0.03    0.16
  -6 -13  19   -0.14    0.13
  -6 -13  19   -0.02    0.16
   7  13 -20   12.74    0.49
  -7 -13  20   12.70    0.50
  -7 -13  20   11.98    0.43
   8  13 -21    0.13    0.19
  -8 -13  21    0.15    0.18
   9  13 -22    8.63    0.43
  -9 -13  22    8.59    0.44
  10  13 -23    0.15    0.19
 -10 -13  23   -0.30    0.18
  11  13 -24    0.96    0.23
 -11 -13  24    0.80    0.24
 -11 -13  24    0.35    0.27
 -12 -13  25   -0.47    0.24
 -12 -13  25   -0.05    0.21
 -13 -13  26    0.49    0.29
 -13 -13  26    1.35    0.27
 -21  14   7    0.04    0.21
 -20  14   6    3.02    0.28
  20 -14  -6    3.20    0.28
 -19  14   5    0.16    0.19
  19 -14  -5   -0.06    0.17
 -18  14   4    0.01    0.18
  18 -14  -4    0.15    0.16
 -17  14   3    0.96    0.20
 -17  14   3    1.02    0.20
  17 -14  -3    0.75    0.18
 -16  14   2    3.37    0.26
 -16  14   2    3.20    0.25
  16 -14  -2    3.07    0.24
 -15  14   1    1.01    0.18
  15 -14  -1    0.73    0.16
 -14  14   0   13.83    0.48
  14 -14   0   14.04    0.47
 -13  14  -1    5.97    0.30
  13 -14   1    5.59    0.27
 -12  14  -2    7.18    0.33
  12 -14   2    7.16    0.31
  12 -14   2    7.29    0.31
 -11  14  -3   -0.29    0.10
 -11  14  -3    0.10    0.13
  11 -14   3    0.06    0.12
  11 -14   3   -0.12    0.11
 -10  14  -4    0.81    0.13
 -10  14  -4    0.87    0.15
  10 -14   4    1.07    0.15
  10 -14   4    0.99    0.14
  -9  14  -5    1.36    0.17
  -9  14  -5    1.53    0.15
   9 -14   5    1.69    0.17
   9 -14   5    1.85    0.17
   9 -14   5    1.55    0.16
  -8  14  -6    9.23    0.36
  -8  14  -6    9.30    0.33
   8 -14   6    9.05    0.33
   8 -14   6    8.72    0.33
   8 -14   6    9.28    0.34
  -7  14  -7    5.28    0.25
  -7  14  -7    5.32    0.27
   7 -14   7    6.33    0.28
   7 -14   7    5.56    0.26
   7 -14   7    6.19    0.27
  -6  14  -8    3.10    0.22
  -6  14  -8    2.54    0.18
   6 -14   8    2.83    0.20
   6 -14   8    2.54    0.19
   6 -14   8    2.96    0.20
  -5  14  -9    2.06    0.17
  -5  14  -9    2.08    0.18
   5 -14   9    2.18    0.18
   5 -14   9    1.88    0.16
   5 -14   9    1.77    0.17
  -4  14 -10    7.67    0.32
  -4  14 -10    6.99    0.30
   4 -14  10    6.58    0.29
   4 -14  10    8.39    0.32
   4 -14  10    7.04    0.30
  -3  14 -11    4.67    0.26
  -3  14 -11    5.11    0.28
   3 -14  11    5.06    0.25
   3 -14  11    4.34    0.27
   3 -14  11    5.06    0.25
  -2  14 -12    2.54    0.20
  -2  14 -12    2.90    0.22
   2 -14  12    2.86    0.21
   2 -14  12    2.91    0.22
   2 -14  12    2.66    0.19
  -1  14 -13    2.32    0.20
  -1  14 -13    2.50    0.21
   1 -14  13    2.81    0.20
   1 -14  13    2.30    0.20
   1 -14  13    2.60    0.20
   0  14 -14    1.09    0.16
   0  14 -14    1.30    0.19
   0 -14  14    1.25    0.17
   0 -14  14    1.51    0.18
   0 -14  14    1.71    0.18
   1  14 -15   23.34    0.68
   1  14 -15   23.73    0.69
  -1 -14  15   23.05    0.66
  -1 -14  15   22.58    0.66
  -1 -14  15   23.43    0.68
   2  14 -16    0.67    0.17
   2  14 -16    0.72    0.18
  -2 -14  16    1.01    0.18
  -2 -14  16    1.03    0.17
  -2 -14  16    1.13    0.16
   3  14 -17   12.40    0.45
   3  14 -17   11.32    0.43
  -3 -14  17   11.37    0.44
  -3 -14  17   11.74    0.42
   4  14 -18    0.46    0.17
  -4 -14  18    0.20    0.17
  -4 -14  18    0.43    0.15
   5  14 -19    0.04    0.15
  -5 -14  19    0.17    0.17
  -5 -14  19   -0.09    0.13
   6  14 -20    0.53    0.19
  -6 -14  20    0.35    0.20
  -6 -14  20    0.43    0.16
   7  14 -21    1.24    0.21
  -7 -14  21    0.92    0.22
   8  14 -22   -0.06    0.19
  -8 -14  22   -0.32    0.19
   9  14 -23    7.65    0.42
  -9 -14  23    6.71    0.39
  10  14 -24    0.51    0.22
 -10 -14  24    0.27    0.22
 -10 -14  24    0.50    0.25
  11  14 -25    1.18    0.25
 -11 -14  25    1.36    0.31
 -11 -14  25    1.63    0.27
 -12 -14  26    0.53    0.25
 -12 -14  26    0.40    0.28
 -21  15   6    1.24    0.25
 -20  15   5    6.45    0.38
  20 -15  -5    6.72    0.38
 -19  15   4   -0.17    0.18
  19 -15  -4   -0.27    0.16
 -18  15   3    3.67    0.29
 -18  15   3    3.81    0.30
  18 -15  -3    3.96    0.29
 -17  15   2   -0.04    0.18
 -17  15   2   -0.03    0.16
  17 -15  -2   -0.13    0.15
 -16  15   1   -0.22    0.17
  16 -15  -1    0.14    0.14
 -15  15   0    0.67    0.18
  15 -15   0    0.67    0.17
 -14  15  -1    8.03    0.35
  14 -15   1    8.25    0.35
  14 -15   1    8.76    0.36
 -13  15  -2    3.83    0.28
  13 -15   2    3.85    0.26
  13 -15   2    4.08    0.26
 -12  15  -3    8.54    0.37
  12 -15   3    8.45    0.34
  12 -15   3    9.31    0.36
 -11  15  -4    5.47    0.25
 -11  15  -4    5.44    0.28
  11 -15   4    5.66    0.28
  11 -15   4    5.10    0.27
 -10  15  -5    1.67    0.16
 -10  15  -5    1.59    0.19
  10 -15   5    1.51    0.17
  10 -15   5    1.57    0.17
  -9  15  -6    0.46    0.15
  -9  15  -6    0.52    0.12
   9 -15   6    0.24    0.12
   9 -15   6    0.49    0.14
  -8  15  -7    0.81    0.16
  -8  15  -7    0.58    0.13
   8 -15   7    0.50    0.13
   8 -15   7    0.52    0.13
   8 -15   7    0.53    0.14
  -7  15  -8    1.99    0.19
  -7  15  -8    2.00    0.17
   7 -15   8    2.04    0.18
   7 -15   8    2.02    0.19
   7 -15   8    2.10    0.19
  -6  15  -9    8.34    0.33
  -6  15  -9    8.55    0.36
   6 -15   9    8.38    0.33
   6 -15   9    8.16    0.33
  -5  15 -10   10.99    0.41
  -5  15 -10    9.39    0.36
   5 -15  10    9.97    0.39
   5 -15  10   10.31    0.38
   5 -15  10   10.34    0.38
  -4  15 -11   10.23    0.38
  -4  15 -11   10.45    0.39
   4 -15  11    9.33    0.36
   4 -15  11   10.26    0.38
   4 -15  11    9.97    0.38
  -3  15 -12   15.12    0.49
  -3  15 -12   14.67    0.49
   3 -15  12   14.52    0.47
   3 -15  12   14.39    0.48
   3 -15  12   14.57    0.48
  -2  15 -13    0.55    0.15
  -2  15 -13    0.42    0.15
   2 -15  13    0.52    0.14
   2 -15  13    0.48    0.15
   2 -15  13    0.67    0.16
  -1  15 -14    0.06    0.13
  -1  15 -14    0.04    0.14
   1 -15  14    0.06    0.12
   1 -15  14    0.02    0.13
   1 -15  14   -0.22    0.12
   0  15 -15    0.00    0.13
   0  15 -15    0.04    0.16
   0 -15  15    0.04    0.14
   0 -15  15    0.10    0.13
   0 -15  15    0.00    0.13
   1  15 -16    9.04    0.37
   1  15 -16   10.29    0.41
  -1 -15  16    9.45    0.37
  -1 -15  16    8.82    0.39
  -1 -15  16    9.34    0.39
   2  15 -17   -0.02    0.16
   2  15 -17   -0.18    0.13
  -2 -15  17   -0.04    0.15
  -2 -15  17   -0.31    0.12
   3  15 -18   16.60    0.57
  -3 -15  18   17.23    0.59
  -3 -15  18   17.64    0.55
   4  15 -19   -0.09    0.16
  -4 -15  19   -0.12    0.14
  -4 -15  19   -0.14    0.15
   5  15 -20    6.13    0.36
  -5 -15  20    6.67    0.33
  -5 -15  20    6.38    0.37
   6  15 -21    0.05    0.17
  -6 -15  21   -0.11    0.19
   7  15 -22    0.29    0.19
  -7 -15  22    0.44    0.20
   8  15 -23    0.31    0.21
  -8 -15  23    0.37    0.21
   9  15 -24    1.32    0.26
  -9 -15  24    0.98    0.25
 -10 -15  25    1.25    0.27
 -10 -15  25    1.34    0.30
 -11 -15  26    1.94    0.34
 -11 -15  26    2.33    0.32
 -21  16   5    1.23    0.26
 -20  16   4    3.35    0.31
  20 -16  -4    2.67    0.28
 -19  16   3    0.27    0.21
 -19  16   3    0.60    0.21
  19 -16  -3    0.32    0.19
 -18  16   2   10.51    0.46
 -18  16   2   10.26    0.45
  18 -16  -2   10.20    0.43
 -17  16   1    1.01    0.21
 -17  16   1    1.42    0.23
  17 -16  -1    1.19    0.20
 -16  16   0    3.90    0.29
  16 -16   0    3.64    0.26
 -15  16  -1   -0.09    0.17
  15 -16   1    0.02    0.14
 -14  16  -2    0.63    0.18
  14 -16   2    0.66    0.16
  14 -16   2    0.71    0.16
 -13  16  -3    3.48    0.26
  13 -16   3    2.66    0.22
  13 -16   3    2.90    0.23
 -12  16  -4    8.50    0.37
  12 -16   4    7.97    0.35
  12 -16   4    7.81    0.35
 -11  16  -5    8.30    0.36
 -11  16  -5    7.99    0.32
  11 -16   5    8.08    0.34
  11 -16   5    8.36    0.35
 -10  16  -6    4.38    0.24
 -10  16  -6    4.23    0.27
  10 -16   6    3.85    0.24
  10 -16   6    4.55    0.26
  -9  16  -7    1.93    0.21
  -9  16  -7    2.05    0.18
   9 -16   7    1.72    0.18
   9 -16   7    1.83    0.19
  -8  16  -8    2.29    0.19
  -8  16  -8    2.27    0.21
   8 -16   8    2.86    0.21
   8 -16   8    2.91    0.22
   8 -16   8    2.67    0.22
  -7  16  -9    0.16    0.15
  -7  16  -9   -0.06    0.11
   7 -16   9    0.06    0.12
   7 -16   9    0.11    0.12
   7 -16   9    0.07    0.12
  -6  16 -10    1.28    0.19
  -6  16 -10    1.45    0.17
   6 -16  10    1.35    0.18
   6 -16  10    1.62    0.18
   6 -16  10    1.93    0.18
  -5  16 -11    8.08    0.35
  -5  16 -11    9.59    0.39
   5 -16  11    8.37    0.34
   5 -16  11    8.29    0.35
   5 -16  11    8.91    0.36
  -4  16 -12    4.29    0.25
  -4  16 -12    4.68    0.31
   4 -16  12    4.38    0.28
   4 -16  12    4.47    0.26
   4 -16  12    4.67    0.29
  -3  16 -13   19.66    0.62
  -3  16 -13   21.08    0.64
   3 -16  13   21.19    0.64
   3 -16  13   21.91    0.64
   3 -16  13   20.82    0.62
  -2  16 -14    0.59    0.16
  -2  16 -14    0.85    0.18
   2 -16  14    0.67    0.17
   2 -16  14    0.72    0.16
   2 -16  14    0.77    0.16
  -1  16 -15    7.94    0.38
  -1  16 -15    7.30    0.35
   1 -16  15    7.40    0.33
   1 -16  15    8.08    0.36
   1 -16  15    7.47    0.35
   0  16 -16   -0.21    0.16
   0  16 -16   -0.16    0.15
   0 -16  16    0.03    0.14
   0 -16  16   -0.05    0.14
   0 -16  16   -0.04    0.15
   1  16 -17    0.68    0.19
   1  16 -17    0.74    0.17
  -1 -16  17    1.02    0.17
  -1 -16  17    0.90    0.18
  -1 -16  17    0.53    0.17
   2  16 -18    0.32    0.16
   2  16 -18    0.47    0.18
  -2 -16  18    0.16    0.14
  -2 -16  18    0.45    0.18
   3  16 -19    3.10    0.26
  -3 -16  19    4.27    0.30
  -3 -16  19    3.41    0.25
   4  16 -20   -0.21    0.17
  -4 -16  20   -0.16    0.15
  -4 -16  20   -0.15    0.18
   5  16 -21    7.51    0.40
  -5 -16  21    7.43    0.39
  -5 -16  21    8.01    0.37
   6  16 -22    0.17    0.19
  -6 -16  22    0.33    0.21
   7  16 -23    2.29    0.28
  -7 -16  23    1.86    0.26
   8  16 -24   -0.17    0.20
  -8 -16  24   -0.06    0.20
  -9 -16  25    0.47    0.24
  -9 -16  25    0.23    0.25
 -10 -16  26   -0.11    0.28
 -10 -16  26   -0.19    0.23
 -20  17   3    0.30    0.23
 -19  17   2    1.51    0.25
 -19  17   2    1.07    0.24
  19 -17  -2    1.04    0.22
 -18  17   1    4.13    0.31
 -18  17   1    3.62    0.30
  18 -17  -1    3.91    0.30
 -17  17   0    3.28    0.29
  17 -17   0    2.98    0.27
 -16  17  -1    5.71    0.35
  16 -17   1    6.33    0.35
 -15  17  -2    2.51    0.26
  15 -17   2    2.88    0.25
  15 -17   2    3.32    0.26
 -14  17  -3    0.88    0.20
  14 -17   3    1.00    0.18
  14 -17   3    0.78    0.17
 -13  17  -4    0.45    0.18
  13 -17   4   -0.12    0.15
  13 -17   4    0.06    0.15
 -12  17  -5    1.15    0.21
  12 -17   5    1.38    0.19
  12 -17   5    0.93    0.18
 -11  17  -6    5.14    0.28
 -11  17  -6    5.20    0.32
  11 -17   6    5.81    0.31
  11 -17   6    5.39    0.29
 -10  17  -7    1.57    0.20
 -10  17  -7    1.60    0.18
  10 -17   7    1.81    0.20
  10 -17   7    1.66    0.20
  -9  17  -8    5.70    0.32
  -9  17  -8    6.29    0.30
   9 -17   8    6.70    0.31
   9 -17   8    6.69    0.31
  -8  17  -9    7.53    0.33
  -8  17  -9    8.25    0.37
   8 -17   9    8.40    0.35
   8 -17   9    7.94    0.35
  -7  17 -10   14.64    0.49
  -7  17 -10   14.35    0.51
   7 -17  10   14.86    0.50
   7 -17  10   14.37    0.49
   7 -17  10   14.74    0.49
  -6  17 -11   -0.20    0.13
  -6  17 -11    0.21    0.16
   6 -17  11    0.05    0.15
   6 -17  11   -0.25    0.13
   6 -17  11   -0.18    0.13
  -5  17 -12    0.32    0.17
  -5  17 -12    0.65    0.16
   5 -17  12    0.55    0.16
   5 -17  12    0.51    0.15
   5 -17  12    0.66    0.17
  -4  17 -13    0.41    0.15
  -4  17 -13    0.38    0.17
   4 -17  13    0.44    0.15
   4 -17  13    0.45    0.17
   4 -17  13    0.39    0.15
  -3  17 -14   17.56    0.56
  -3  17 -14   17.64    0.57
   3 -17  14   16.33    0.56
   3 -17  14   16.63    0.55
   3 -17  14   16.44    0.54
  -2  17 -15    0.07    0.18
  -2  17 -15    0.01    0.15
   2 -17  15   -0.38    0.13
   2 -17  15   -0.24    0.14
   2 -17  15   -0.08    0.15
  -1  17 -16   13.86    0.50
  -1  17 -16   15.28    0.53
   1 -17  16   13.76    0.50
   1 -17  16   13.96    0.49
   1 -17  16   14.54    0.53
   0  17 -17    0.12    0.17
   0  17 -17   -0.02    0.18
   0 -17  17    0.08    0.16
   0 -17  17    0.20    0.15
   0 -17  17   -0.01    0.15
   1  17 -18    5.71    0.33
   1  17 -18    5.26    0.34
  -1 -17  18    5.43    0.31
  -1 -17  18    5.29    0.34
   2  17 -19    0.40    0.17
  -2 -17  19    0.43    0.17
  -2 -17  19    0.09    0.18
   3  17 -20   -0.09    0.18
  -3 -17  20   -0.28    0.18
  -3 -17  20    0.11    0.16
   4  17 -21   -0.07    0.17
  -4 -17  21    0.01    0.17
  -4 -17  21    0.25    0.19
   5  17 -22    3.83    0.32
  -5 -17  22    3.81    0.31
   6  17 -23    0.23    0.21
  -6 -17  23    0.22    0.21
   7  17 -24    3.93    0.34
  -7 -17  24    3.75    0.33
  -8 -17  25    0.25    0.22
  -8 -17  25    0.68    0.29
  -9 -17  26    0.20    0.27
  -9 -17  26    0.87    0.27
 -20  18   2    1.73    0.27
 -20  18   2    1.61    0.27
 -19  18   1   -0.05    0.21
 -19  18   1   -0.15    0.20
 -18  18   0    0.37    0.20
 -18  18   0    0.87    0.22
  18 -18   0    0.34    0.20
 -17  18  -1    2.43    0.26
  17 -18   1    2.32    0.25
 -16  18  -2    2.65    0.27
  16 -18   2    2.41    0.25
 -15  18  -3    4.32    0.31
  15 -18   3    4.44    0.31
  15 -18   3    4.63    0.30
 -14  18  -4    2.16    0.25
  14 -18   4    2.60    0.25
  14 -18   4    2.24    0.24
 -13  18  -5    2.85    0.27
  13 -18   5    2.41    0.24
  13 -18   5    2.39    0.24
 -12  18  -6    0.62    0.19
  12 -18   6    0.64    0.18
  12 -18   6    1.04    0.18
 -11  18  -7   -0.09    0.14
 -11  18  -7    0.25    0.19
  11 -18   7    0.14    0.15
  11 -18   7    0.05    0.16
 -10  18  -8   -0.10    0.13
 -10  18  -8   -0.15    0.17
  10 -18   8   -0.10    0.15
  10 -18   8    0.10    0.16
  -9  18  -9    9.90    0.43
  -9  18  -9    9.73    0.39
   9 -18   9    9.78    0.41
   9 -18   9    9.94    0.40
  -8  18 -10    2.48    0.25
  -8  18 -10    2.72    0.22
   8 -18  10    2.56    0.23
   8 -18  10    2.85    0.24
  -7  18 -11    9.70    0.37
  -7  18 -11    9.22    0.42
   7 -18  11    8.87    0.38
   7 -18  11    8.67    0.38
   7 -18  11    9.02    0.38
  -6  18 -12    0.69    0.19
  -6  18 -12    0.94    0.18
   6 -18  12    1.07    0.18
   6 -18  12    0.71    0.18
   6 -18  12    1.02    0.20
  -5  18 -13    5.56    0.32
  -5  18 -13    5.83    0.33
   5 -18  13    6.01    0.32
   5 -18  13    6.08    0.34
   5 -18  13    6.06    0.32
  -4  18 -14   -0.18    0.14
  -4  18 -14   -0.22    0.16
   4 -18  14   -0.18    0.15
   4 -18  14    0.11    0.17
   4 -18  14   -0.30    0.14
  -3  18 -15    3.10    0.28
  -3  18 -15    2.68    0.25
   3 -18  15    3.13    0.25
   3 -18  15    2.69    0.25
   3 -18  15    3.33    0.25
  -2  18 -16    1.35    0.20
  -2  18 -16    1.46    0.22
   2 -18  16    1.30    0.20
   2 -18  16    1.25    0.21
   2 -18  16    1.25    0.21
  -1  18 -17    9.25    0.42
  -1  18 -17    8.83    0.39
   1 -18  17    8.74    0.40
   1 -18  17    9.54    0.43
   1 -18  17    9.22    0.40
   0  18 -18   -0.18    0.15
   0  18 -18   -0.22    0.18
   0 -18  18   -0.15    0.17
   0 -18  18   -0.12    0.14
   1  18 -19    9.33    0.41
  -1 -18  19    9.68    0.41
  -1 -18  19   10.22    0.44
   2  18 -20   -0.11    0.17
  -2 -18  20    0.10    0.17
  -2 -18  20   -0.05    0.19
   3  18 -21    3.00    0.29
  -3 -18  21    3.21    0.30
  -3 -18  21    2.91    0.26
   4  18 -22   -0.04    0.20
  -4 -18  22   -0.12    0.17
  -4 -18  22   -0.25    0.19
   5  18 -23    0.30    0.22
  -5 -18  23    0.58    0.24
   6  18 -24    0.12    0.22
  -6 -18  24    0.38    0.24
  -7 -18  25    1.59    0.31
  -7 -18  25    2.33    0.31
  -8 -18  26    1.43    0.28
  -8 -18  26    0.96    0.31
 -19  19   0    1.25    0.27
 -19  19   0    0.91    0.24
 -18  19  -1   -0.03    0.22
  18 -19   1    0.19    0.20
 -17  19  -2    0.13    0.22
  17 -19   2    0.30    0.18
 -16  19  -3    0.30    0.21
  16 -19   3    0.08    0.19
 -15  19  -4    3.70    0.30
  15 -19   4    3.54    0.29
  15 -19   4    3.49    0.29
 -14  19  -5    0.88    0.23
  14 -19   5    1.35    0.22
  14 -19   5    0.74    0.20
 -13  19  -6    3.28    0.29
  13 -19   6    3.20    0.27
  13 -19   6    2.49    0.25
 -12  19  -7    1.91    0.24
  12 -19   7    1.49    0.21
  12 -19   7    1.65    0.22
 -11  19  -8    7.45    0.38
  11 -19   8    7.56    0.38
  11 -19   8    6.86    0.35
 -10  19  -9    0.03    0.14
 -10  19  -9   -0.11    0.19
  10 -19   9   -0.19    0.14
  10 -19   9    0.00    0.16
  -9  19 -10    0.94    0.21
  -9  19 -10    0.97    0.18
   9 -19  10    1.06    0.19
   9 -19  10    1.06    0.19
  -8  19 -11   -0.31    0.14
  -8  19 -11   -0.20    0.19
   8 -19  11   -0.09    0.15
   8 -19  11    0.03    0.16
  -7  19 -12   11.15    0.47
  -7  19 -12   10.57    0.43
   7 -19  12   10.94    0.44
   7 -19  12   10.78    0.44
  -6  19 -13    0.18    0.15
  -6  19 -13    0.26    0.19
   6 -19  13    0.19    0.16
   6 -19  13    0.46    0.17
   6 -19  13    0.00    0.17
  -5  19 -14   11.82    0.46
  -5  19 -14   11.77    0.48
   5 -19  14   11.65    0.47
   5 -19  14   11.89    0.46
   5 -19  14   11.87    0.46
  -4  19 -15   -0.14    0.18
  -4  19 -15   -0.21    0.16
   4 -19  15   -0.07    0.16
   4 -19  15   -0.10    0.16
   4 -19  15   -0.28    0.16
  -3  19 -16    2.32    0.27
  -3  19 -16    1.98    0.22
   3 -19  16    2.24    0.23
   3 -19  16    2.56    0.25
   3 -19  16    2.84    0.27
  -2  19 -17    0.61    0.20
  -2  19 -17    1.02    0.23
   2 -19  17    1.09    0.22
   2 -19  17    0.76    0.19
   2 -19  17    0.75    0.19
  -1  19 -18    0.12    0.19
  -1  19 -18    0.09    0.17
   1 -19  18    0.05    0.17
   1 -19  18    0.01    0.18
   0  19 -19    0.00    0.17
   0 -19  19    0.23    0.18
   0 -19  19    0.21    0.20
   1  19 -20    5.83    0.35
  -1 -19  20    6.34    0.36
  -1 -19  20    6.70    0.41
   2  19 -21    0.90    0.21
  -2 -19  21    0.88    0.21
  -2 -19  21    0.92    0.22
   3  19 -22    4.85    0.34
  -3 -19  22    5.32    0.39
  -3 -19  22    5.10    0.34
   4  19 -23   -0.01    0.20
  -4 -19  23    0.29    0.23
  -5 -19  24    0.88    0.26
  -6 -19  25   -0.03    0.24
  -7 -19  26    0.10    0.26
  -7 -19  26    0.30    0.26
  -8 -19  27    0.66    0.29
 -19  20  -1    2.72    0.32
 -19  20  -1    3.36    0.33
 -18  20  -2    1.33    0.26
 -17  20  -3    0.60    0.25
  17 -20   3    0.77    0.23
 -16  20  -4    0.39    0.22
  16 -20   4    0.27    0.21
  16 -20   4    0.53    0.21
 -15  20  -5    0.61    0.24
  15 -20   5    1.13    0.23
  15 -20   5    0.55    0.21
 -14  20  -6    0.03    0.22
  14 -20   6    0.09    0.18
  14 -20   6   -0.03    0.18
 -13  20  -7    2.86    0.30
  13 -20   7    2.81    0.28
  13 -20   7    2.97    0.28
 -12  20  -8    1.31    0.25
  12 -20   8    1.19    0.21
  12 -20   8    1.26    0.22
 -11  20  -9    6.16    0.37
  11 -20   9    7.04    0.36
  11 -20   9    6.38    0.37
 -10  20 -10    0.16    0.16
 -10  20 -10    0.30    0.21
  10 -20  10   -0.05    0.17
  10 -20  10    0.21    0.18
  -9  20 -11    2.82    0.25
  -9  20 -11    3.33    0.30
   9 -20  11    3.08    0.26
   9 -20  11    2.98    0.26
  -8  20 -12    0.29    0.21
  -8  20 -12    0.21    0.17
   8 -20  12    0.39    0.18
   8 -20  12    0.44    0.18
  -7  20 -13    1.27    0.20
  -7  20 -13    0.82    0.22
   7 -20  13    1.11    0.21
   7 -20  13    0.66    0.19
  -6  20 -14    0.49    0.22
  -6  20 -14    0.26    0.18
   6 -20  14    0.41    0.18
   6 -20  14    0.60    0.18
  -5  20 -15    8.25    0.41
  -5  20 -15    8.73    0.40
   5 -20  15    7.34    0.37
   5 -20  15    7.95    0.40
   5 -20  15    8.45    0.42
  -4  20 -16   -0.06    0.21
  -4  20 -16   -0.02    0.18
   4 -20  16    0.07    0.18
   4 -20  16   -0.08    0.18
   4 -20  16   -0.43    0.17
  -3  20 -17   11.02    0.46
  -3  20 -17   10.66    0.47
   3 -20  17   10.12    0.45
   3 -20  17   10.94    0.46
   3 -20  17   11.81    0.49
  -2  20 -18   -0.36    0.16
  -2  20 -18    0.06    0.22
   2 -20  18    0.04    0.19
   2 -20  18    0.26    0.19
  -1  20 -19    3.03    0.28
   1 -20  19    3.60    0.31
   1 -20  19    2.73    0.26
   0  20 -20   -0.19    0.20
   0 -20  20   -0.06    0.18
   0 -20  20   -0.25    0.19
   1  20 -21   -0.07    0.20
  -1 -20  21   -0.08    0.20
  -1 -20  21    0.15    0.19
   2  20 -22    0.17    0.20
  -2 -20  22   -0.05    0.21
  -2 -20  22   -0.07    0.19
   3  20 -23    2.97    0.30
  -3 -20  23    3.47    0.33
  -4 -20  24    1.50    0.28
  -5 -20  25    1.04    0.27
  -5 -20  25    0.66    0.26
  -6 -20  26    0.44    0.27
  -6 -20  26    0.48    0.29
 -18  21  -3    0.91    0.27
 -17  21  -4    1.94    0.28
 -16  21  -5    0.22    0.24
  16 -21   5    0.15    0.21
 -15  21  -6    0.47    0.25
  15 -21   6    0.53    0.22
  15 -21   6    0.55    0.20
 -14  21  -7    0.01    0.23
  14 -21   7    0.15    0.20
  14 -21   7    0.09    0.18
 -13  21  -8    0.38    0.22
  13 -21   8    0.26    0.20
  13 -21   8    0.24    0.20
 -12  21  -9   -0.07    0.22
  12 -21   9    0.10    0.19
  12 -21   9   -0.18    0.19
 -11  21 -10    5.14    0.36
  11 -21  10    4.51    0.33
  11 -21  10    5.26    0.33
 -10  21 -11   -0.21    0.20
  10 -21  11   -0.12    0.19
  10 -21  11   -0.03    0.18
  -9  21 -12    6.33    0.38
  -9  21 -12    6.69    0.36
   9 -21  12    6.59    0.38
   9 -21  12    6.00    0.36
  -8  21 -13   -0.17    0.17
  -8  21 -13   -0.18    0.21
   8 -21  13   -0.11    0.17
   8 -21  13    0.17    0.19
  -7  21 -14    1.31    0.22
  -7  21 -14    1.47    0.26
   7 -21  14    1.19    0.22
   7 -21  14    1.45    0.23
  -6  21 -15   -0.29    0.17
  -6  21 -15   -0.24    0.21
   6 -21  15   -0.15    0.19
   6 -21  15    0.15    0.17
  -5  21 -16    0.14    0.19
  -5  21 -16   -0.19    0.20
   5 -21  16   -0.03    0.19
   5 -21  16    0.21    0.19
  -4  21 -17    0.57    0.21
  -4  21 -17    0.46    0.24
   4 -21  17    0.53    0.22
   4 -21  17    0.58    0.19
   4 -21  17    0.53    0.21
  -3  21 -18    5.75    0.38
  -3  21 -18    6.07    0.37
   3 -21  18    5.30    0.36
   3 -21  18    5.38    0.36
  -2  21 -19    0.69    0.23
   2 -21  19    0.55    0.24
   2 -21  19    0.53    0.21
  -1  21 -20    2.56    0.28
   1 -21  20    3.67    0.33
   1 -21  20    3.15    0.29
   0  21 -21    0.04    0.19
   0 -21  21    0.81    0.23
   0 -21  21    0.35    0.21
   1  21 -22    0.33    0.23
  -1 -21  22    0.31    0.22
  -1 -21  22    0.22    0.21
  -2 -21  23   -0.42    0.23
  -3 -21  24    0.11    0.25
  -4 -21  25    0.80    0.28
  -5 -21  26    0.42    0.26
 -17  22  -5    1.47    0.30
 -16  22  -6    0.41    0.26
 -15  22  -7    2.37    0.31
 -14  22  -8    1.05    0.26
  14 -22   8    0.95    0.23
 -13  22  -9    1.05    0.26
  13 -22   9    0.59    0.22
  13 -22   9    0.65    0.22
 -12  22 -10    0.08    0.24
  12 -22  10   -0.18    0.20
  12 -22  10    0.10    0.21
 -11  22 -11    0.59    0.26
  11 -22  11    0.67    0.21
  11 -22  11    0.54    0.20
 -10  22 -12   -0.14    0.23
  10 -22  12   -0.01    0.21
  10 -22  12   -0.08    0.20
  -9  22 -13    6.00    0.39
  -9  22 -13    5.43    0.35
   9 -22  13    5.78    0.39
   9 -22  13    6.52    0.36
  -8  22 -14   -0.38    0.21
  -8  22 -14   -0.30    0.17
   8 -22  14   -0.08    0.20
   8 -22  14   -0.20    0.18
  -7  22 -15    4.14    0.35
  -7  22 -15    5.32    0.35
   7 -22  15    4.54    0.34
   7 -22  15    4.96    0.35
  -6  22 -16   -0.30    0.18
  -6  22 -16    0.05    0.23
   6 -22  16   -0.28    0.19
   6 -22  16   -0.03    0.19
  -5  22 -17    1.45    0.27
  -5  22 -17    0.94    0.23
   5 -22  17    1.06    0.22
   5 -22  17    1.08    0.23
  -4  22 -18   -0.28    0.21
  -4  22 -18    0.12    0.21
   4 -22  18   -0.07    0.18
  -3  22 -19    0.96    0.22
   3 -22  19    0.87    0.23
   3 -22  19    0.57    0.22
  -2  22 -20    0.53    0.23
   2 -22  20    0.76    0.22
   2 -22  20    0.94    0.24
  -1  22 -21    1.72    0.27
   1 -22  21    1.36    0.28
   1 -22  21    1.59    0.24
   0 -22  22    0.23    0.22
   0 -22  22    0.20    0.24
  -1 -22  23    0.91    0.27
  -1 -22  23    0.36    0.22
  -2 -22  24    0.19    0.26
  -3 -22  25   -0.19    0.25
 -16  23  -7    0.36    0.25
 -15  23  -8    2.21    0.33
 -14  23  -9    0.75    0.26
 -13  23 -10    3.25    0.33
  13 -23  10    3.04    0.31
 -12  23 -11   -0.23    0.23
  12 -23  11   -0.11    0.22
 -11  23 -12    0.09    0.23
  11 -23  12   -0.06    0.19
  11 -23  12    0.03    0.20
 -10  23 -13   -0.26    0.24
  10 -23  13   -0.03    0.21
  10 -23  13    0.23    0.21
  -9  23 -14    1.17    0.28
   9 -23  14    1.63    0.27
   9 -23  14    1.07    0.24
  -8  23 -15    0.30    0.26
  -8  23 -15    0.14    0.20
   8 -23  15    0.26    0.21
   8 -23  15    0.24    0.22
  -7  23 -16    2.76    0.28
  -7  23 -16    2.93    0.33
   7 -23  16    2.42    0.29
   7 -23  16    2.72    0.29
  -6  23 -17    0.04    0.20
  -6  23 -17   -0.15    0.25
   6 -23  17    0.17    0.20
  -5  23 -18    2.92    0.34
  -5  23 -18    2.85    0.29
   5 -23  18    2.77    0.29
  -4  23 -19   -0.64    0.20
   4 -23  19   -0.12    0.19
  -3  23 -20    0.39    0.23
   3 -23  20    0.29    0.22
   2 -23  21   -0.12    0.21
   1 -23  22   -0.08    0.24
   0 -23  23    0.45    0.27
  -1 -23  24    0.87    0.26
  -2 -23  25    0.53    0.26
 -14  24 -10   -0.46    0.24
 -13  24 -11    4.04    0.39
 -12  24 -12   -0.54    0.26
 -11  24 -13    1.82    0.31
 -10  24 -14    0.12    0.25
  10 -24  14    0.10    0.22
  -9  24 -15   -0.01    0.24
   9 -24  15   -0.10    0.22
  -8  24 -16    0.24    0.25
   8 -24  16   -0.01    0.23
  -7  24 -17    0.14    0.21
  -7  24 -17    0.09    0.26
  -6  24 -18   -0.07    0.21
  -6  24 -18    0.17    0.27
 -12  25 -13   -0.33    0.27
 -11  25 -14    1.96    0.34
 -10  25 -15   -0.21    0.27
  -9  25 -16    2.90    0.36
  -8  25 -17   -0.18    0.25
  -7  25 -18    0.15    0.26
  -7  26 -18    1.45    0.31
  -8  26 -17    0.14    0.29
  -6  25 -18   -0.11    0.27
  -7  25 -17    2.89    0.35
  -8  25 -16   -0.06    0.25
  -9  25 -15    1.82    0.33
 -10  25 -14    0.06    0.28
 -11  25 -13    0.03    0.26
 -12  25 -12   -0.17    0.27
  -5  24 -18   -0.02    0.26
  -5  24 -18   -0.18    0.19
  -6  24 -17   -0.29    0.25
  -6  24 -17   -0.48    0.20
   7 -24  16    2.07    0.29
  -7  24 -16    1.78    0.32
   8 -24  15    0.02    0.21
  -8  24 -15   -0.17    0.23
   9 -24  14    4.29    0.36
  -9  24 -14    4.41    0.37
  10 -24  13   -0.10    0.21
 -10  24 -13    0.10    0.26
  11 -24  12    2.46    0.29
 -11  24 -12    2.21    0.32
 -12  24 -11   -0.12    0.26
 -13  24 -10    0.16    0.27
 -14  24  -9   -0.08    0.27
  -2 -23  24   -0.42    0.22
  -1 -23  23    0.29    0.26
   0 -23  22   -0.23    0.21
   1 -23  21    0.94    0.24
   2 -23  20   -0.06    0.21
  -2  23 -20    0.07    0.22
   3 -23  19    3.11    0.31
  -3  23 -19    3.47    0.32
   4 -23  18    0.37    0.23
  -4  23 -18    0.66    0.26
  -4  23 -18    0.45    0.23
   5 -23  17    1.75    0.28
   5 -23  17    1.85    0.27
  -5  23 -17    1.74    0.28
  -5  23 -17    1.72    0.25
   6 -23  16    0.01    0.19
   6 -23  16    0.22    0.20
  -6  23 -16    0.08    0.23
  -6  23 -16    0.21    0.20
   7 -23  15    0.02    0.20
   7 -23  15   -0.02    0.21
  -7  23 -15   -0.28    0.18
  -7  23 -15   -0.25    0.24
   8 -23  14    0.32    0.22
   8 -23  14    0.49    0.23
  -8  23 -14    0.41    0.26
   9 -23  13    1.95    0.28
   9 -23  13    1.48    0.24
  -9  23 -13    2.12    0.30
  10 -23  12    0.42    0.21
  10 -23  12    0.25    0.20
 -10  23 -12    0.00    0.23
  11 -23  11    4.77    0.36
  11 -23  11    5.10    0.35
 -11  23 -11    4.76    0.38
  12 -23  10    0.47    0.22
 -12  23 -10    0.18    0.25
  13 -23   9    2.54    0.30
 -13  23  -9    1.92    0.30
 -14  23  -8    0.05    0.26
 -15  23  -7    0.24    0.25
 -16  23  -6    0.23    0.27
  -4 -22  25    0.15    0.27
  -3 -22  24    0.66    0.28
  -2 -22  23    1.29    0.28
  -1 -22  22    0.95    0.23
  -1 -22  22    0.98    0.26
   0 -22  21    0.32    0.23
   0 -22  21   -0.10    0.21
   0  22 -21    0.31    0.23
   1 -22  20   -0.12    0.19
   1 -22  20   -0.37    0.20
  -1  22 -20    0.10    0.22
   2 -22  19   -0.08    0.20
   2 -22  19    0.14    0.19
  -2  22 -19   -0.02    0.20
   3 -22  18    3.72    0.31
  -3  22 -18    4.10    0.36
  -3  22 -18    3.37    0.30
   4 -22  17    0.13    0.19
   4 -22  17   -0.02    0.20
  -4  22 -17   -0.32    0.23
  -4  22 -17   -0.27    0.19
   5 -22  16    6.66    0.39
   5 -22  16    8.14    0.43
  -5  22 -16    7.07    0.44
  -5  22 -16    7.24    0.39
   6 -22  15   -0.35    0.18
   6 -22  15   -0.20    0.19
  -6  22 -15   -0.07    0.18
  -6  22 -15    0.05    0.22
   7 -22  14    3.98    0.31
   7 -22  14    3.86    0.31
  -7  22 -14    3.92    0.30
  -7  22 -14    3.68    0.33
   8 -22  13    0.01    0.20
   8 -22  13   -0.07    0.19
  -8  22 -13   -0.12    0.17
  -8  22 -13    0.00    0.22
   9 -22  12    0.22    0.20
   9 -22  12    0.21    0.20
  -9  22 -12    0.23    0.23
  10 -22  11    0.42    0.22
  10 -22  11    0.59    0.21
 -10  22 -11    0.66    0.23
  11 -22  10    2.89    0.29
  11 -22  10    3.07    0.30
 -11  22 -10    3.45    0.31
  12 -22   9    0.30    0.20
  12 -22   9    0.59    0.22
 -12  22  -9    0.43    0.25
  13 -22   8    3.94    0.32
  13 -22   8    4.05    0.33
 -13  22  -8    4.20    0.35
  14 -22   7    0.14    0.20
  14 -22   7   -0.45    0.19
 -14  22  -7    0.16    0.24
 -15  22  -6    0.65    0.26
 -16  22  -5   -0.02    0.24
 -17  22  -4    0.29    0.25
  -6 -21  26   -0.37    0.24
  -5 -21  25    0.05    0.24
  -4 -21  24   -0.12    0.24
  -3 -21  23    0.32    0.25
  -2 -21  22    0.50    0.21
  -2 -21  22    0.56    0.25
   2  21 -22    0.64    0.24
  -1 -21  21    3.19    0.28
  -1 -21  21    3.54    0.33
   1  21 -21    2.77    0.29
   0 -21  20    0.48    0.24
   0 -21  20    0.67    0.22
   0  21 -20    0.56    0.21
   1 -21  19    2.24    0.27
   1 -21  19    2.21    0.26
  -1  21 -19    2.22    0.27
   2 -21  18   -0.01    0.19
   2 -21  18   -0.19    0.18
  -2  21 -18   -0.01    0.18
  -2  21 -18   -0.06    0.21
   3 -21  17    0.10    0.18
   3 -21  17    0.02    0.20
   3 -21  17    0.17    0.19
  -3  21 -17   -0.06    0.19
  -3  21 -17   -0.33    0.20
   4 -21  16    0.07    0.19
   4 -21  16    0.17    0.20
  -4  21 -16    0.03    0.21
  -4  21 -16    0.00    0.18
   5 -21  15    2.84    0.28
   5 -21  15    2.85    0.26
  -5  21 -15    2.77    0.30
  -5  21 -15    2.98    0.27
   6 -21  14    0.16    0.20
   6 -21  14    0.13    0.18
  -6  21 -14    0.26    0.18
  -6  21 -14   -0.32    0.20
   7 -21  13    8.74    0.41
   7 -21  13   10.15    0.45
  -7  21 -13    9.01    0.41
  -7  21 -13    8.54    0.43
   8 -21  12    0.29    0.18
   8 -21  12    0.33    0.20
  -8  21 -12    0.23    0.17
  -8  21 -12    0.26    0.23
   9 -21  11    2.40    0.25
   9 -21  11    2.26    0.26
  -9  21 -11    2.55    0.29
  -9  21 -11    2.64    0.25
  10 -21  10   -0.14    0.16
  10 -21  10    0.03    0.17
 -10  21 -10    0.04    0.22
  11 -21   9    0.49    0.20
  11 -21   9   -0.07    0.17
 -11  21  -9    0.42    0.22
  12 -21   8    0.19    0.19
  12 -21   8    0.50    0.20
 -12  21  -8    0.37    0.23
  13 -21   7    0.95    0.21
  13 -21   7    0.92    0.22
 -13  21  -7    0.79    0.23
  14 -21   6    1.49    0.23
  14 -21   6    2.07    0.26
 -14  21  -6    1.71    0.26
  15 -21   5    2.96    0.28
  15 -21   5    2.68    0.29
 -15  21  -5    3.12    0.32
  16 -21   4    1.23    0.24
  16 -21   4    1.47    0.25
 -16  21  -4    1.30    0.27
 -17  21  -3    0.55    0.23
 -18  21  -2   -0.21    0.23
  -7 -20  26    0.69    0.29
  -6 -20  25    1.09    0.29
  -5 -20  24    1.24    0.28
  -4 -20  23    0.45    0.24
   4  20 -23    0.10    0.21
  -3 -20  22   -0.22    0.22
  -3 -20  22    0.04    0.19
   3  20 -22    0.00    0.21
  -2 -20  21    0.09    0.20
  -2 -20  21   -0.16    0.18
   2  20 -21    0.17    0.21
  -1 -20  20    5.33    0.36
  -1 -20  20    5.30    0.33
   1  20 -20    4.02    0.33
   0 -20  19    0.00    0.18
   0 -20  19   -0.02    0.21
   0  20 -19    0.20    0.20
   1 -20  18    7.76    0.42
   1 -20  18    7.13    0.38
  -1  20 -18    7.13    0.39
  -1  20 -18    7.35    0.40
   2 -20  17   -0.13    0.17
   2 -20  17    0.13    0.20
   2 -20  17   -0.16    0.17
  -2  20 -17   -0.06    0.18
  -2  20 -17   -0.37    0.20
   3 -20  16    1.21    0.21
   3 -20  16    1.25    0.22
   3 -20  16    1.24    0.23
  -3  20 -16    0.70    0.21
  -3  20 -16    0.84    0.19
   4 -20  15    0.26    0.17
   4 -20  15    0.23    0.18
   4 -20  15    0.29    0.18
  -4  20 -15    0.17    0.18
  -4  20 -15    0.06    0.21
   5 -20  14   -0.08    0.16
   5 -20  14    0.13    0.18
  -5  20 -14    0.06    0.16
  -5  20 -14   -0.02    0.19
   6 -20  13    0.29    0.18
   6 -20  13    0.45    0.18
  -6  20 -13    0.31    0.17
  -6  20 -13    0.14    0.19
   7 -20  12    5.85    0.34
   7 -20  12    5.42    0.32
  -7  20 -12    5.27    0.32
  -7  20 -12    5.91    0.37
   8 -20  11    0.32    0.17
   8 -20  11    0.24    0.19
  -8  20 -11    0.40    0.22
  -8  20 -11    0.31    0.17
   9 -20  10    6.88    0.36
   9 -20  10    6.71    0.37
  -9  20 -10    7.36    0.36
  -9  20 -10    6.65    0.40
  10 -20   9    0.08    0.18
  10 -20   9    0.28    0.17
 -10  20  -9   -0.24    0.18
  11 -20   8    0.16    0.17
  11 -20   8    0.43    0.18
 -11  20  -8    0.56    0.22
  12 -20   7    0.36    0.19
  12 -20   7    0.29    0.19
 -12  20  -7    0.16    0.21
  13 -20   6   -0.08    0.17
  13 -20   6   -0.14    0.16
 -13  20  -6   -0.13    0.20
  14 -20   5    1.05    0.21
  14 -20   5    0.73    0.21
 -14  20  -5    1.28    0.23
  15 -20   4    2.03    0.24
  15 -20   4    2.44    0.26
 -15  20  -4    2.44    0.29
  16 -20   3    1.48    0.24
  16 -20   3    1.47    0.22
 -16  20  -3    1.24    0.24
  17 -20   2    1.59    0.24
 -17  20  -2    1.72    0.27
 -18  20  -1    0.22    0.24
 -19  20   0    0.27    0.25
 -19  20   0    0.25    0.25
  -8 -19  26    0.47    0.30
  -8 -19  26    0.92    0.28
  -7 -19  25    1.04    0.27
  -6 -19  24    1.21    0.26
  -5 -19  23    3.06    0.32
   5  19 -23    2.57    0.28
  -4 -19  22    0.18    0.19
  -4 -19  22   -0.01    0.21
   4  19 -22    0.25    0.22
  -3 -19  21    0.59    0.23
  -3 -19  21    0.46    0.19
   3  19 -21    0.51    0.21
  -2 -19  20    0.00    0.18
  -2 -19  20    0.15    0.19
   2  19 -20    0.06    0.19
  -1 -19  19    1.18    0.24
  -1 -19  19    0.80    0.20
   1  19 -19    0.91    0.22
   0 -19  18   -0.08    0.15
   0 -19  18   -0.36    0.16
   0  19 -18    0.00    0.20
   0  19 -18   -0.04    0.18
   1 -19  17    4.82    0.35
   1 -19  17    4.97    0.32
   1 -19  17    4.69    0.31
  -1  19 -17    4.09    0.32
  -1  19 -17    4.97    0.32
   2 -19  16    0.29    0.16
   2 -19  16    0.45    0.17
   2 -19  16    0.22    0.19
  -2  19 -16   -0.02    0.16
  -2  19 -16    0.34    0.21
   3 -19  15   13.81    0.51
   3 -19  15   12.53    0.48
   3 -19  15   12.82    0.48
  -3  19 -15   11.74    0.46
  -3  19 -15   12.45    0.51
   4 -19  14    0.14    0.16
   4 -19  14   -0.08    0.15
   4 -19  14    0.25    0.18
  -4  19 -14    0.22    0.17
  -4  19 -14    0.27    0.19
   5 -19  13    3.08    0.26
   5 -19  13    3.33    0.27
   5 -19  13    2.96    0.25
  -5  19 -13    3.10    0.27
  -5  19 -13    2.71    0.24
   6 -19  12   -0.14    0.15
   6 -19  12    0.03    0.16
  -6  19 -12   -0.11    0.15
  -6  19 -12    0.02    0.19
   7 -19  11    0.49    0.17
   7 -19  11    0.64    0.18
  -7  19 -11    0.55    0.20
  -7  19 -11    0.51    0.16
   8 -19  10   -0.06    0.15
   8 -19  10   -0.11    0.15
  -8  19 -10    0.02    0.19
  -8  19 -10   -0.13    0.14
   9 -19   9    9.74    0.41
   9 -19   9    9.05    0.40
  -9  19  -9    9.93    0.38
  -9  19  -9    7.99    0.40
  10 -19   8    4.45    0.30
  10 -19   8    3.70    0.28
 -10  19  -8    4.20    0.30
 -10  19  -8    3.44    0.25
  11 -19   7    2.22    0.23
  11 -19   7    2.63    0.25
 -11  19  -7    2.68    0.26
  12 -19   6    0.50    0.19
  12 -19   6    0.99    0.20
 -12  19  -6    0.92    0.20
  13 -19   5    0.28    0.18
  13 -19   5    0.04    0.17
 -13  19  -5    0.04    0.19
  14 -19   4    0.17    0.18
  14 -19   4    0.22    0.17
 -14  19  -4   -0.16    0.19
  15 -19   3    0.42    0.19
  15 -19   3    0.61    0.18
 -15  19  -3    0.68    0.21
  16 -19   2    1.16    0.21
 -16  19  -2    1.46    0.23
  17 -19   1    2.98    0.29
 -17  19  -1    2.89    0.29
  18 -19   0    3.12    0.29
 -18  19   0    3.24    0.30
 -19  19   1    2.47    0.30
 -19  19   1    2.88    0.30
  -9 -18  26    0.20    0.28
  -9 -18  26    0.11    0.23
  -8 -18  25   -0.02    0.24
  -7 -18  24    0.03    0.22
  -6 -18  23   -0.22    0.21
   6  18 -23   -0.18    0.21
  -5 -18  22    6.59    0.39
   5  18 -22    6.10    0.39
  -4 -18  21   -0.07    0.19
  -4 -18  21   -0.23    0.16
   4  18 -21    0.08    0.18
  -3 -18  20    7.85    0.42
  -3 -18  20    6.55    0.36
   3  18 -20    6.55    0.36
  -2 -18  19    0.96    0.20
  -2 -18  19    1.15    0.23
   2  18 -19    1.32    0.22
  -1 -18  18    0.80    0.20
  -1 -18  18    0.58    0.18
   1  18 -18    0.57    0.20
   1  18 -18    0.88    0.19
   0 -18  17    0.25    0.18
   0 -18  17    0.03    0.16
   0 -18  17    0.22    0.17
   0  18 -17    0.20    0.16
   0  18 -17    0.00    0.17
   1 -18  16    0.24    0.17
   1 -18  16    0.14    0.16
   1 -18  16    0.37    0.16
  -1  18 -16    0.27    0.17
  -1  18 -16    0.55    0.20
   2 -18  15    0.10    0.16
   2 -18  15    0.17    0.15
   2 -18  15    0.16    0.16
  -2  18 -15    0.03    0.18
  -2  18 -15    0.17    0.17
   3 -18  14    9.77    0.40
   3 -18  14    8.94    0.40
   3 -18  14    8.88    0.39
  -3  18 -14    9.19    0.38
  -3  18 -14    9.71    0.41
   4 -18  13    0.52    0.16
   4 -18  13    0.54    0.17
   4 -18  13    0.38    0.16
  -4  18 -13    0.43    0.19
  -4  18 -13    0.49    0.17
   5 -18  12   14.41    0.51
   5 -18  12   13.85    0.50
   5 -18  12   15.11    0.52
  -5  18 -12   16.03    0.55
  -5  18 -12   14.28    0.50
   6 -18  11    0.00    0.14
   6 -18  11   -0.10    0.14
   6 -18  11    0.18    0.15
  -6  18 -11   -0.07    0.14
  -6  18 -11    0.03    0.16
   7 -18  10    0.11    0.14
   7 -18  10    0.03    0.16
  -7  18 -10    0.08    0.18
  -7  18 -10    0.06    0.14
   8 -18   9    0.57    0.16
   8 -18   9    0.75    0.18
  -8  18  -9    0.75    0.15
  -8  18  -9    0.67    0.19
   9 -18   8    0.13    0.14
   9 -18   8   -0.09    0.14
  -9  18  -8   -0.02    0.13
  -9  18  -8    0.17    0.16
  10 -18   7    0.69    0.17
  10 -18   7    0.57    0.16
 -10  18  -7    0.73    0.19
 -10  18  -7    0.72    0.15
  11 -18   6    6.39    0.32
  11 -18   6    6.27    0.34
 -11  18  -6    7.22    0.36
  12 -18   5    1.38    0.19
  12 -18   5    1.38    0.20
 -12  18  -5    1.03    0.20
  13 -18   4    3.67    0.27
  13 -18   4    3.61    0.26
 -13  18  -4    3.58    0.28
  14 -18   3    0.41    0.16
  14 -18   3    0.41    0.18
 -14  18  -3    0.53    0.19
  15 -18   2    0.54    0.18
  15 -18   2    0.11    0.16
 -15  18  -2    0.33    0.18
  16 -18   1    0.61    0.19
 -16  18  -1    0.09    0.20
  17 -18   0    0.77    0.21
 -17  18   0    0.77    0.22
  18 -18  -1    4.67    0.34
 -18  18   1    3.77    0.31
 -18  18   1    5.37    0.36
  19 -18  -2    2.54    0.27
 -19  18   2    2.40    0.28
 -19  18   2    1.76    0.26
 -20  18   3    5.88    0.40
 -10 -17  26    0.86    0.26
 -10 -17  26    0.18    0.28
  -9 -17  25    2.87    0.32
  -8 -17  24    1.00    0.26
   8  17 -24    0.96    0.25
  -7 -17  23    0.99    0.24
   7  17 -23    1.06    0.25
  -6 -17  22    0.74    0.23
   6  17 -22    0.71    0.22
  -5 -17  21    2.81    0.29
  -5 -17  21    2.56    0.24
   5  17 -21    2.55    0.27
  -4 -17  20   -0.17    0.16
  -4 -17  20   -0.39    0.19
   4  17 -20   -0.24    0.18
  -3 -17  19    6.70    0.38
  -3 -17  19    6.37    0.34
   3  17 -19    6.12    0.35
  -2 -17  18   -0.32    0.16
  -2 -17  18    0.03    0.15
   2  17 -18   -0.06    0.15
   2  17 -18   -0.43    0.18
  -1 -17  17   13.30    0.50
  -1 -17  17   12.67    0.48
  -1 -17  17   12.97    0.47
   1  17 -17   12.70    0.48
   1  17 -17   13.09    0.51
   0 -17  16    0.10    0.16
   0 -17  16    0.09    0.15
   0 -17  16   -0.11    0.15
   0  17 -16    0.07    0.16
   0  17 -16    0.15    0.16
   1 -17  15    4.78    0.29
   1 -17  15    4.30    0.28
   1 -17  15    4.18    0.29
  -1  17 -15    4.71    0.32
  -1  17 -15    4.09    0.29
   2 -17  14    1.06    0.17
   2 -17  14    1.06    0.19
   2 -17  14    1.52    0.20
  -2  17 -14    1.14    0.20
  -2  17 -14    1.60    0.20
   3 -17  13    0.85    0.17
   3 -17  13    1.10    0.18
   3 -17  13    0.92    0.17
  -3  17 -13    1.13    0.19
  -3  17 -13    0.78    0.17
   4 -17  12    0.66    0.16
   4 -17  12    0.40    0.16
   4 -17  12    0.55    0.16
  -4  17 -12    0.38    0.15
  -4  17 -12    0.60    0.17
   5 -17  11   12.66    0.45
   5 -17  11   13.46    0.46
   5 -17  11   12.91    0.46
  -5  17 -11   13.19    0.47
  -5  17 -11   12.44    0.44
   6 -17  10    3.63    0.25
   6 -17  10    3.05    0.23
   6 -17  10    3.16    0.24
  -6  17 -10    3.20    0.22
  -6  17 -10    3.22    0.25
   7 -17   9    2.98    0.23
   7 -17   9    2.86    0.23
   7 -17   9    3.29    0.24
  -7  17  -9    2.80    0.22
  -7  17  -9    3.25    0.25
   8 -17   8    1.63    0.19
   8 -17   8    1.28    0.18
  -8  17  -8    1.38    0.20
  -8  17  -8    1.20    0.17
   9 -17   7    1.73    0.19
   9 -17   7    1.28    0.17
  -9  17  -7    1.55    0.17
  -9  17  -7    1.14    0.19
  10 -17   6    1.25    0.18
  10 -17   6    1.23    0.17
 -10  17  -6    0.82    0.19
 -10  17  -6    1.02    0.16
  11 -17   5    1.39    0.19
  11 -17   5    1.32    0.18
 -11  17  -5    1.46    0.20
  12 -17   4    2.16    0.21
  12 -17   4    2.72    0.23
 -12  17  -4    2.34    0.23
  13 -17   3    8.56    0.38
  13 -17   3    9.44    0.38
 -13  17  -3    9.30    0.39
  14 -17   2    5.44    0.31
  14 -17   2    4.89    0.29
 -14  17  -2    5.59    0.33
  15 -17   1    4.43    0.30
  15 -17   1    4.52    0.30
 -15  17  -1    4.89    0.32
  16 -17   0    1.31    0.21
 -16  17   0    1.60    0.22
  17 -17  -1    0.30    0.17
 -17  17   1    0.19    0.20
  18 -17  -2    0.72    0.20
 -18  17   2    0.96    0.23
 -18  17   2    0.69    0.20
  19 -17  -3    0.28    0.19
 -19  17   3    0.14    0.21
 -19  17   3    0.12    0.21
 -20  17   4    4.05    0.32
 -11 -16  26   -0.37    0.22
 -11 -16  26   -0.14    0.29
 -10 -16  25    0.29    0.28
 -10 -16  25    0.36    0.25
  -9 -16  24    2.79    0.32
   9  16 -24    3.53    0.32
  -8 -16  23   -0.07    0.22
   8  16 -23   -0.33    0.20
  -7 -16  22    6.33    0.41
   7  16 -22    7.01    0.38
  -6 -16  21    0.44    0.17
  -6 -16  21    0.45    0.21
   6  16 -21    0.55    0.20
  -5 -16  20    2.20    0.26
  -5 -16  20    2.40    0.23
   5  16 -20    2.53    0.26
  -4 -16  19    0.57    0.19
  -4 -16  19    1.05    0.18
   4  16 -19    0.95    0.21
  -3 -16  18    0.58    0.16
  -3 -16  18    0.82    0.19
   3  16 -18    1.17    0.20
  -2 -16  17    0.41    0.17
  -2 -16  17    0.42    0.16
   2  16 -17    0.30    0.17
   2  16 -17    0.17    0.18
  -1 -16  16   11.95    0.44
  -1 -16  16   11.68    0.44
  -1 -16  16   13.08    0.47
   1  16 -16   12.37    0.46
   1  16 -16   12.60    0.46
   0 -16  15    0.08    0.15
   0 -16  15   -0.02    0.15
   0 -16  15   -0.04    0.13
   0  16 -15    0.21    0.18
   0  16 -15    0.10    0.15
   1 -16  14   15.43    0.52
   1 -16  14   17.04    0.55
   1 -16  14   15.03    0.50
  -1  16 -14   16.18    0.52
  -1  16 -14   15.66    0.53
   2 -16  13    0.11    0.14
   2 -16  13    0.07    0.13
   2 -16  13    0.49    0.15
  -2  16 -13    0.18    0.17
  -2  16 -13    0.11    0.14
   3 -16  12    0.98    0.16
   3 -16  12    0.90    0.16
   3 -16  12    1.26    0.18
  -3  16 -12    1.25    0.19
  -3  16 -12    0.88    0.16
   4 -16  11    2.99    0.22
   4 -16  11    2.69    0.22
  -4  16 -11    2.46    0.23
  -4  16 -11    2.12    0.20
   5 -16  10    0.49    0.14
   5 -16  10    0.44    0.14
   5 -16  10    0.42    0.14
  -5  16 -10    0.55    0.14
  -5  16 -10    0.83    0.17
   6 -16   9    1.48    0.18
   6 -16   9    1.27    0.17
   6 -16   9    1.47    0.18
  -6  16  -9    1.49    0.17
  -6  16  -9    1.21    0.18
   7 -16   8   12.04    0.42
   7 -16   8   12.56    0.43
   7 -16   8   12.40    0.43
  -7  16  -8   11.51    0.41
  -7  16  -8   12.92    0.45
   8 -16   7    1.79    0.18
   8 -16   7    1.45    0.17
  -8  16  -7    1.93    0.17
  -8  16  -7    1.53    0.19
   9 -16   6   11.92    0.43
   9 -16   6   12.80    0.43
  -9  16  -6   13.23    0.46
  -9  16  -6   12.44    0.41
  10 -16   5    0.33    0.14
  10 -16   5    0.33    0.14
 -10  16  -5    0.35    0.12
 -10  16  -5    0.13    0.14
  11 -16   4    0.51    0.14
  11 -16   4    0.69    0.15
 -11  16  -4    0.80    0.16
 -11  16  -4    0.64    0.13
  12 -16   3    0.59    0.16
  12 -16   3    0.50    0.15
 -12  16  -3    0.61    0.18
  13 -16   2    2.27    0.21
  13 -16   2    2.23    0.20
 -13  16  -2    2.12    0.22
  14 -16   1    8.82    0.36
  14 -16   1    8.40    0.36
 -14  16  -1    7.72    0.36
  15 -16   0    5.46    0.31
 -15  16   0    5.11    0.32
  16 -16  -1   11.39    0.45
 -16  16   1   11.99    0.47
  17 -16  -2    3.52    0.27
 -17  16   2    3.20    0.27
 -17  16   2    2.97    0.27
  18 -16  -3    1.38    0.22
 -18  16   3    1.62    0.23
 -18  16   3    1.65    0.23
  19 -16  -4    0.00    0.18
 -19  16   4   -0.22    0.20
  20 -16  -5    0.60    0.21
 -20  16   5    0.55    0.21
 -21  16   6   -0.01    0.21
 -12 -15  26    0.32    0.26
 -12 -15  26   -0.04    0.29
 -11 -15  25    1.77    0.30
 -11 -15  25    1.43    0.33
 -10 -15  24    0.02    0.22
  10  15 -24    0.09    0.22
  -9 -15  23    1.86    0.28
   9  15 -23    1.70    0.25
  -8 -15  22    0.05    0.20
   8  15 -22    0.27    0.19
  -7 -15  21    6.30    0.37
   7  15 -21    6.57    0.38
  -6 -15  20   -0.10    0.18
  -6 -15  20   -0.18    0.15
   6  15 -20   -0.19    0.17
  -5 -15  19    9.27    0.38
  -5 -15  19    9.10    0.41
   5  15 -19    9.83    0.42
  -4 -15  18   -0.01    0.14
  -4 -15  18    0.10    0.17
   4  15 -18   -0.19    0.16
  -3 -15  17    5.22    0.31
  -3 -15  17    5.65    0.30
   3  15 -17    5.48    0.31
   3  15 -17    5.25    0.30
  -2 -15  16    0.68    0.17
  -2 -15  16    0.59    0.17
  -2 -15  16    0.60    0.16
   2  15 -16    0.71    0.18
   2  15 -16    0.74    0.17
  -1 -15  15    2.55    0.21
  -1 -15  15    2.50    0.21
  -1 -15  15    2.19    0.22
   1  15 -15    2.13    0.21
   1  15 -15    2.39    0.22
   0 -15  14    0.51    0.14
   0 -15  14    0.49    0.15
   0 -15  14    0.78    0.16
   0  15 -14    0.62    0.16
   0  15 -14    0.67    0.17
   1 -15  13   18.32    0.57
   1 -15  13   16.68    0.54
   1 -15  13   17.73    0.55
  -1  15 -13   19.17    0.57
  -1  15 -13   18.71    0.57
   2 -15  12    4.18    0.24
   2 -15  12    4.87    0.27
   2 -15  12    4.70    0.27
  -2  15 -12    4.48    0.27
  -2  15 -12    4.25    0.26
   3 -15  11    3.58    0.25
   3 -15  11    3.71    0.24
   3 -15  11    4.55    0.27
  -3  15 -11    4.20    0.24
  -3  15 -11    4.10    0.28
   4 -15  10    0.44    0.13
   4 -15  10    0.58    0.14
   4 -15  10    0.67    0.15
  -4  15 -10    0.70    0.14
  -4  15 -10    0.41    0.14
   5 -15   9   10.29    0.37
   5 -15   9   10.48    0.37
   5 -15   9   10.68    0.39
  -5  15  -9   10.89    0.41
  -5  15  -9    9.98    0.37
   6 -15   8    0.09    0.12
   6 -15   8   -0.08    0.11
   6 -15   8   -0.16    0.11
  -6  15  -8    0.09    0.11
  -6  15  -8   -0.01    0.13
   7 -15   7    4.01    0.23
   7 -15   7    4.78    0.26
   7 -15   7    5.01    0.26
  -7  15  -7    4.58    0.28
  -7  15  -7    4.55    0.24
   8 -15   6    6.22    0.28
   8 -15   6    6.39    0.29
   8 -15   6    6.62    0.29
  -8  15  -6    7.04    0.32
  -8  15  -6    6.19    0.27
   9 -15   5   15.03    0.48
   9 -15   5   15.85    0.49
  -9  15  -5   14.89    0.49
  -9  15  -5   15.14    0.46
  10 -15   4   10.24    0.38
  10 -15   4   10.73    0.38
 -10  15  -4   10.48    0.35
 -10  15  -4   10.30    0.40
  11 -15   3    5.60    0.27
  11 -15   3    5.45    0.28
 -11  15  -3    5.83    0.30
 -11  15  -3    5.36    0.25
  12 -15   2    1.53    0.18
  12 -15   2    1.55    0.18
 -12  15  -2    1.24    0.18
  13 -15   1    1.22    0.17
  13 -15   1    1.75    0.18
 -13  15  -1    1.30    0.19
  14 -15   0    3.35    0.25
  14 -15   0    4.40    0.26
 -14  15   0    3.79    0.28
  15 -15  -1    0.27    0.15
 -15  15   1    0.10    0.17
  16 -15  -2   10.27    0.41
 -16  15   2   10.25    0.42
  17 -15  -3    1.49    0.20
 -17  15   3    1.04    0.21
 -17  15   3    1.40    0.22
  18 -15  -4    7.82    0.37
 -18  15   4    7.47    0.36
 -18  15   4    7.91    0.38
  19 -15  -5    0.81    0.20
 -19  15   5    0.63    0.21
  20 -15  -6    1.34    0.23
 -20  15   6    1.47    0.25
 -21  15   7    0.12    0.21
 -13 -14  26    1.88    0.37
 -13 -14  26    1.96    0.32
 -12 -14  25    0.39    0.25
 -12 -14  25    0.57    0.30
 -11 -14  24    5.67    0.46
 -11 -14  24    5.77    0.39
  11  14 -24    6.27    0.42
 -10 -14  23    0.27    0.22
  10  14 -23   -0.08    0.21
  -9 -14  22    0.36    0.20
   9  14 -22    0.78    0.22
  -8 -14  21    0.03    0.19
   8  14 -21    0.17    0.19
  -7 -14  20    2.56    0.26
  -7 -14  20    2.95    0.23
   7  14 -20    2.54    0.25
  -6 -14  19    0.29    0.19
  -6 -14  19    0.18    0.14
   6  14 -19    0.51    0.18
  -5 -14  18   13.15    0.46
  -5 -14  18   13.21    0.49
   5  14 -18   13.11    0.48
  -4 -14  17    0.36    0.15
  -4 -14  17    0.22    0.16
   4  14 -17    0.24    0.17
   4  14 -17    0.41    0.17
  -3 -14  16   19.65    0.61
  -3 -14  16   21.47    0.65
  -3 -14  16   21.92    0.63
   3  14 -16   21.26    0.63
   3  14 -16   20.15    0.63
  -2 -14  15    0.64    0.15
  -2 -14  15    0.59    0.16
  -2 -14  15    0.72    0.15
   2  14 -15    0.50    0.16
   2  14 -15    0.55    0.16
  -1 -14  14    2.76    0.22
  -1 -14  14    2.47    0.20
  -1 -14  14    2.30    0.19
   1  14 -14    2.61    0.22
   1  14 -14    2.70    0.21
   0 -14  13    0.61    0.13
   0 -14  13    0.51    0.13
   0 -14  13    0.44    0.14
   0  14 -13    0.39    0.13
   0  14 -13    0.30    0.14
   1 -14  12    3.42    0.23
   1 -14  12    3.30    0.23
   1 -14  12    3.17    0.22
  -1  14 -12    2.51    0.20
  -1  14 -12    3.63    0.24
   2 -14  11    6.32    0.27
   2 -14  11    5.22    0.27
   2 -14  11    6.40    0.29
  -2  14 -11    6.09    0.31
  -2  14 -11    6.29    0.29
   3 -14  10    7.18    0.31
   3 -14  10    7.14    0.29
   3 -14  10    7.52    0.30
  -3  14 -10    7.37    0.33
  -3  14 -10    6.92    0.29
   4 -14   9    4.66    0.25
   4 -14   9    4.84    0.25
   4 -14   9    4.33    0.23
  -4  14  -9    4.66    0.24
  -4  14  -9    4.50    0.27
   5 -14   8    7.26    0.29
   5 -14   8    6.56    0.29
   5 -14   8    7.09    0.28
  -5  14  -8    6.66    0.28
  -5  14  -8    6.88    0.30
   6 -14   7    2.02    0.17
   6 -14   7    1.85    0.16
   6 -14   7    1.57    0.16
  -6  14  -7    1.89    0.16
  -6  14  -7    1.92    0.18
   7 -14   6    0.61    0.13
   7 -14   6    0.46    0.11
   7 -14   6    0.41    0.12
  -7  14  -6    0.48    0.11
  -7  14  -6    0.62    0.13
   8 -14   5    2.79    0.20
   8 -14   5    3.15    0.20
   8 -14   5    2.87    0.20
  -8  14  -5    2.84    0.21
  -8  14  -5    2.91    0.19
   9 -14   4    2.94    0.20
   9 -14   4    2.63    0.19
  -9  14  -4    3.01    0.20
  -9  14  -4    2.99    0.21
  10 -14   3   18.17    0.52
  10 -14   3   17.19    0.51
 -10  14  -3   16.81    0.49
 -10  14  -3   16.55    0.52
  11 -14   2    8.14    0.32
  11 -14   2    8.02    0.32
 -11  14  -2    7.83    0.29
 -11  14  -2    8.37    0.33
  12 -14   1   13.08    0.44
  12 -14   1   14.55    0.46
 -12  14  -1   14.39    0.47
  13 -14   0    6.41    0.29
  13 -14   0    6.61    0.29
 -13  14   0    6.96    0.31
  14 -14  -1    1.05    0.16
 -14  14   1    0.87    0.17
  15 -14  -2    1.33    0.18
 -15  14   2    0.96    0.18
  16 -14  -3    1.22    0.19
 -16  14   3    1.41    0.19
 -16  14   3    1.39    0.20
  17 -14  -4    0.03    0.15
 -17  14   4    0.06    0.15
 -17  14   4    0.05    0.16
  18 -14  -5    8.20    0.37
 -18  14   5    7.69    0.38
  19 -14  -6    0.29    0.18
 -19  14   6    0.16    0.19
  20 -14  -7    8.03    0.40
 -20  14   7    7.78    0.40
  21 -14  -8    0.18    0.19
 -21  14   8   -0.09    0.20
 -13 -13  25    0.80    0.29
 -13 -13  25    1.53    0.28
 -12 -13  24   -0.21    0.26
 -12 -13  24    0.16    0.22
  12  13 -24   -0.04    0.22
 -11 -13  23    4.77    0.34
  11  13 -23    3.88    0.33
 -10 -13  22    0.38    0.20
  10  13 -22    0.41    0.21
  -9 -13  21    6.42    0.36
   9  13 -21    5.62    0.34
  -8 -13  20   -0.20    0.16
   8  13 -20   -0.01    0.16
  -7 -13  19    1.74    0.19
  -7 -13  19    1.58    0.22
   7  13 -19    1.68    0.21
  -6 -13  18    0.12    0.16
  -6 -13  18    0.46    0.15
   6  13 -18    0.04    0.16
  -5 -13  17    1.81    0.21
  -5 -13  17    1.31    0.17
   5  13 -17    1.39    0.20
  -4 -13  16    0.11    0.13
  -4 -13  16    0.12    0.14
  -4 -13  16    0.17    0.13
   4  13 -16    0.16    0.15
   4  13 -16    0.09    0.14
  -3 -13  15   21.33    0.63
  -3 -13  15   20.88    0.60
  -3 -13  15   20.60    0.61
   3  13 -15   20.49    0.62
   3  13 -15   21.68    0.64
  -2 -13  14    1.29    0.15
  -2 -13  14    1.58    0.17
  -2 -13  14    1.42    0.17
   2  13 -14    1.58    0.18
   2  13 -14    1.91    0.18
  -1 -13  13    6.38    0.28
  -1 -13  13    6.11    0.27
  -1 -13  13    6.56    0.31
   1  13 -13    6.57    0.30
   1  13 -13    6.09    0.29
   0 -13  12    2.37    0.19
   0 -13  12    2.49    0.19
   0 -13  12    2.24    0.18
   0  13 -12    2.74    0.20
   0  13 -12    2.32    0.19
   1 -13  11    4.42    0.25
   1 -13  11    4.77    0.24
   1 -13  11    4.77    0.24
  -1  13 -11    4.59    0.25
  -1  13 -11    5.44    0.26
   2 -13  10    0.06    0.10
   2 -13  10    0.06    0.11
   2 -13  10    0.07    0.10
  -2  13 -10    0.15    0.11
  -2  13 -10    0.06    0.11
   3 -13   9    3.77    0.22
   3 -13   9    3.66    0.21
   3 -13   9    3.66    0.22
  -3  13  -9    3.82    0.22
  -3  13  -9    3.91    0.21
   4 -13   8    2.18    0.17
   4 -13   8    2.66    0.19
   4 -13   8    2.34    0.17
  -4  13  -8    2.23    0.17
  -4  13  -8    2.79    0.19
   5 -13   7   13.07    0.41
   5 -13   7   12.54    0.40
   5 -13   7   13.31    0.41
  -5  13  -7   12.62    0.41
  -5  13  -7   12.83    0.40
   6 -13   6    6.20    0.26
   6 -13   6    6.26    0.25
   6 -13   6    5.76    0.25
  -6  13  -6    6.49    0.25
  -6  13  -6    6.50    0.27
   7 -13   5    5.22    0.24
   7 -13   5    4.91    0.23
   7 -13   5    5.28    0.25
   7 -13   5    5.33    0.23
  -7  13  -5    4.85    0.24
  -7  13  -5    5.41    0.23
   8 -13   4    2.10    0.15
   8 -13   4    1.90    0.15
   8 -13   4    1.67    0.15
   8 -13   4    1.67    0.15
  -8  13  -4    2.01    0.15
  -8  13  -4    1.97    0.17
   9 -13   3    3.84    0.22
   9 -13   3    4.32    0.22
   9 -13   3    3.90    0.20
  -9  13  -3    3.90    0.20
  -9  13  -3    3.95    0.22
  10 -13   2    5.41    0.23
  10 -13   2    4.96    0.24
  10 -13   2    5.12    0.25
 -10  13  -2    5.07    0.26
 -10  13  -2    5.37    0.23
  11 -13   1    0.20    0.11
  11 -13   1    0.13    0.10
  11 -13   1   -0.03    0.10
 -11  13  -1    0.24    0.13
 -11  13  -1    0.19    0.10
  12 -13   0   17.81    0.53
  12 -13   0   18.01    0.53
  12 -13   0   18.25    0.51
 -12  13   0   18.14    0.55
  13 -13  -1    4.98    0.26
  13 -13  -1    5.06    0.24
  13 -13  -1    4.81    0.24
 -13  13   1    5.22    0.27
  14 -13  -2   17.26    0.52
 -14  13   2   16.46    0.52
  15 -13  -3    1.86    0.18
 -15  13   3    2.32    0.21
  16 -13  -4    1.82    0.19
 -16  13   4    1.62    0.20
 -16  13   4    1.46    0.19
  17 -13  -5    0.92    0.17
 -17  13   5    0.77    0.17
 -17  13   5    0.56    0.17
  18 -13  -6    0.95    0.19
 -18  13   6    0.96    0.19
  19 -13  -7   -0.22    0.15
 -19  13   7   -0.15    0.15
  20 -13  -8    9.31    0.42
 -20  13   8    9.15    0.43
  21 -13  -9    0.24    0.19
 -21  13   9    0.32    0.24
 -21  13   9    0.53    0.22
 -22  13  10    4.93    0.36
 -14 -12  25    0.18    0.22
 -14 -12  25   -0.01    0.29
 -13 -12  24    0.19    0.23
 -13 -12  24   -0.16    0.24
  13  12 -24    0.19    0.21
 -12 -12  23    0.02    0.21
 -12 -12  23   -0.03    0.23
  12  12 -23    0.45    0.21
 -11 -12  22    2.80    0.28
  11  12 -22    3.35    0.29
 -10 -12  21    0.05    0.18
  10  12 -21    0.21    0.18
  -9 -12  20   11.76    0.48
   9  12 -20   13.04    0.50
  -8 -12  19    0.00    0.13
  -8 -12  19   -0.07    0.16
   8  12 -19   -0.03    0.16
  -7 -12  18   14.57    0.51
  -7 -12  18   13.39    0.45
   7  12 -18   13.03    0.49
  -6 -12  17    3.47    0.26
  -6 -12  17    3.44    0.24
   6  12 -17    3.20    0.24
  -5 -12  16    0.35    0.15
  -5 -12  16    0.60    0.14
   5  12 -16    0.51    0.16
   5  12 -16    0.35    0.14
  -4 -12  15    0.56    0.15
  -4 -12  15    0.90    0.16
  -4 -12  15    0.76    0.14
   4  12 -15    1.09    0.16
   4  12 -15    0.77    0.15
  -3 -12  14    8.22    0.32
  -3 -12  14    7.74    0.31
  -3 -12  14    7.96    0.33
   3  12 -14    7.77    0.32
   3  12 -14    7.61    0.32
  -2 -12  13    6.52    0.31
  -2 -12  13    6.35    0.27
  -2 -12  13    6.49    0.28
   2  12 -13    6.83    0.30
   2  12 -13    6.65    0.29
  -1 -12  12   15.59    0.47
  -1 -12  12   16.32    0.49
  -1 -12  12   15.25    0.47
   1  12 -12   15.87    0.49
   1  12 -12   15.17    0.48
   0 -12  11    1.28    0.14
   0 -12  11    0.95    0.13
   0 -12  11    1.40    0.15
   0  12 -11    1.24    0.15
   0  12 -11    1.15    0.14
   1 -12  10    6.11    0.26
   1 -12  10    6.42    0.28
   1 -12  10    5.78    0.25
  -1  12 -10    6.46    0.27
  -1  12 -10    6.05    0.27
   2 -12   9    5.23    0.23
   2 -12   9    5.18    0.24
   2 -12   9    5.24    0.24
  -2  12  -9    5.08    0.24
  -2  12  -9    5.14    0.24
   3 -12   8    0.07    0.09
   3 -12   8   -0.02    0.08
   3 -12   8   -0.04    0.09
  -3  12  -8    0.01    0.09
  -3  12  -8   -0.02    0.08
   4 -12   7    0.40    0.09
   4 -12   7    0.30    0.09
   4 -12   7    0.34    0.10
  -4  12  -7    0.46    0.10
  -4  12  -7    0.51    0.12
   5 -12   6   13.50    0.38
   5 -12   6   13.35    0.40
   5 -12   6   13.19    0.40
   5 -12   6   12.90    0.40
  -5  12  -6   13.56    0.41
  -5  12  -6   13.39    0.40
   6 -12   5   11.74    0.36
   6 -12   5   10.79    0.35
   6 -12   5   11.69    0.35
   6 -12   5   11.65    0.37
  -6  12  -5   12.14    0.36
  -6  12  -5   11.87    0.37
   7 -12   4   11.23    0.36
   7 -12   4   10.93    0.35
   7 -12   4   11.86    0.35
   7 -12   4   11.59    0.37
  -7  12  -4   11.71    0.38
  -7  12  -4   11.11    0.35
   8 -12   3   30.85    0.79
   8 -12   3   31.32    0.80
   8 -12   3   30.91    0.77
   8 -12   3   31.90    0.80
  -8  12  -3   31.04    0.78
  -8  12  -3   32.43    0.82
   9 -12   2   11.76    0.36
   9 -12   2   11.27    0.34
   9 -12   2   11.39    0.36
   9 -12   2   11.67    0.36
  -9  12  -2   10.74    0.37
  -9  12  -2   11.42    0.34
  10 -12   1    4.25    0.22
  10 -12   1    3.92    0.22
 -10  12  -1    4.04    0.23
 -10  12  -1    4.49    0.20
  11 -12   0    0.66    0.11
  11 -12   0    0.44    0.12
  11 -12   0    0.69    0.13
 -11  12   0    0.63    0.13
 -11  12   0    0.57    0.10
  12 -12  -1    4.67    0.24
  12 -12  -1    4.14    0.20
  12 -12  -1    4.08    0.21
 -12  12   1    4.37    0.24
  13 -12  -2   -0.04    0.11
  13 -12  -2    0.20    0.10
 -13  12   2    0.13    0.13
  14 -12  -3   16.92    0.52
  14 -12  -3   17.30    0.49
 -14  12   3   16.92    0.53
  15 -12  -4    1.11    0.15
  15 -12  -4    1.07    0.14
 -15  12   4    1.09    0.16
 -15  12   4    1.22    0.18
  16 -12  -5   16.46    0.52
 -16  12   5   16.29    0.53
 -16  12   5   16.07    0.53
  17 -12  -6    0.18    0.15
 -17  12   6    0.32    0.16
  18 -12  -7    4.23    0.29
 -18  12   7    4.15    0.29
  19 -12  -8    0.00    0.17
 -19  12   8    0.37    0.18
  20 -12  -9    2.99    0.27
 -20  12   9    2.97    0.27
  21 -12 -10    0.10    0.18
 -21  12  10    0.59    0.21
 -21  12  10    0.38    0.22
 -22  12  11    3.47    0.30
 -15 -11  25    4.60    0.46
 -15 -11  25    5.90    0.41
 -14 -11  24   -0.32    0.24
 -14 -11  24   -0.18    0.20
  14  11 -24    0.21    0.22
 -13 -11  23    2.98    0.30
 -13 -11  23    2.34    0.34
  13  11 -23    2.96    0.30
 -12 -11  22    0.06    0.23
 -12 -11  22   -0.13    0.19
  12  11 -22    0.30    0.20
 -11 -11  21    0.00    0.18
  11  11 -21    0.17    0.17
 -10 -11  20    0.20    0.18
  10  11 -20    0.32    0.17
  -9 -11  19    4.69    0.30
   9  11 -19    5.51    0.32
  -8 -11  18   -0.04    0.13
  -8 -11  18   -0.29    0.15
   8  11 -18   -0.03    0.14
  -7 -11  17   23.43    0.64
  -7 -11  17   21.59    0.67
   7  11 -17   22.18    0.66
  -6 -11  16    0.12    0.15
  -6 -11  16    0.36    0.13
   6  11 -16    0.26    0.14
   6  11 -16    0.13    0.13
  -5 -11  15    8.89    0.36
  -5 -11  15    7.60    0.31
  -5 -11  15    7.36    0.32
   5  11 -15    7.92    0.34
   5  11 -15    8.08    0.34
  -4 -11  14    3.56    0.22
  -4 -11  14    3.89    0.21
  -4 -11  14    3.56    0.23
   4  11 -14    3.44    0.22
   4  11 -14    3.62    0.24
  -3 -11  13    0.42    0.11
  -3 -11  13    0.06    0.11
  -3 -11  13    0.11    0.10
   3  11 -13    0.18    0.12
   3  11 -13    0.21    0.13
  -2 -11  12   -0.08    0.10
  -2 -11  12   -0.08    0.09
  -2 -11  12    0.06    0.11
   2  11 -12   -0.12    0.10
   2  11 -12   -0.09    0.11
  -1 -11  11   12.31    0.38
  -1 -11  11   11.82    0.39
  -1 -11  11   12.09    0.40
   1  11 -11   13.31    0.41
   1  11 -11   12.61    0.41
   0 -11  10    8.99    0.31
   0 -11  10    8.36    0.30
   0 -11  10    8.91    0.32
   0  11 -10    9.25    0.32
   0  11 -10    8.59    0.31
   1 -11   9   47.45    1.15
   1 -11   9   45.91    1.13
  -1  11  -9   47.29    1.15
  -1  11  -9   46.35    1.14
   2 -11   8    7.23    0.27
   2 -11   8    7.68    0.28
  -2  11  -8    7.27    0.28
  -2  11  -8    7.05    0.27
   3 -11   7    4.61    0.21
   3 -11   7    4.29    0.20
   3 -11   7    4.19    0.20
  -3  11  -7    4.00    0.19
  -3  11  -7    4.20    0.20
   4 -11   6    2.51    0.14
   4 -11   6    2.25    0.15
   4 -11   6    2.50    0.16
  -4  11  -6    2.36    0.14
  -4  11  -6    2.29    0.16
   5 -11   5    0.68    0.10
   5 -11   5    0.98    0.11
   5 -11   5    0.67    0.10
   5 -11   5    0.83    0.10
  -5  11  -5    0.71    0.09
  -5  11  -5    0.93    0.11
   6 -11   4    3.41    0.18
   6 -11   4    3.81    0.18
   6 -11   4    3.76    0.19
   6 -11   4    3.59    0.18
  -6  11  -4    3.44    0.20
  -6  11  -4    3.51    0.17
   7 -11   3    1.26    0.12
   7 -11   3    1.45    0.12
   7 -11   3    1.32    0.13
   7 -11   3    1.64    0.13
  -7  11  -3    1.42    0.12
  -7  11  -3    1.42    0.13
   8 -11   2   39.21    0.95
   8 -11   2   38.99    0.95
   8 -11   2   38.18    0.94
   8 -11   2   38.59    0.91
  -8  11  -2   37.07    0.95
  -8  11  -2   39.21    0.93
   9 -11   1    6.87    0.24
   9 -11   1    7.26    0.26
   9 -11   1    6.40    0.25
   9 -11   1    7.04    0.25
  -9  11  -1    6.29    0.25
  -9  11  -1    6.71    0.24
  10 -11   0   20.33    0.51
  10 -11   0   18.68    0.53
  10 -11   0   19.19    0.53
 -10  11   0   19.25    0.51
 -10  11   0   19.04    0.54
  11 -11  -1    0.38    0.11
  11 -11  -1    0.40    0.10
  11 -11  -1    0.13    0.10
 -11  11   1    0.22    0.12
 -11  11   1    0.36    0.09
  12 -11  -2    1.65    0.15
  12 -11  -2    2.01    0.15
 -12  11   2    1.76    0.16
  13 -11  -3    0.23    0.11
  13 -11  -3    0.22    0.10
 -13  11   3    0.26    0.13
  14 -11  -4    4.79    0.24
  14 -11  -4    5.49    0.23
 -14  11   4    5.35    0.27
 -14  11   4    5.38    0.27
  15 -11  -5   -0.12    0.10
  15 -11  -5   -0.02    0.12
 -15  11   5   -0.08    0.13
 -15  11   5    0.14    0.14
  16 -11  -6   16.75    0.52
  16 -11  -6   16.14    0.49
 -16  11   6   16.79    0.52
  17 -11  -7    0.81    0.16
 -17  11   7    0.53    0.17
  18 -11  -8   11.09    0.42
 -18  11   8   10.87    0.43
  19 -11  -9    1.26    0.20
 -19  11   9    0.93    0.20
  20 -11 -10    0.22    0.18
 -20  11  10    0.23    0.19
 -20  11  10    0.15    0.22
  21 -11 -11   -0.12    0.17
 -21  11  11   -0.05    0.18
 -21  11  11   -0.06    0.21
 -22  11  12    1.29    0.24
 -16 -10  25    0.02    0.23
 -16 -10  25    0.12    0.30
 -15 -10  24    4.40    0.44
 -15 -10  24    4.53    0.36
 -14 -10  23    0.13    0.24
 -14 -10  23    0.24    0.21
  14  10 -23    0.19    0.21
 -13 -10  22    6.47    0.37
 -13 -10  22    6.38    0.45
  13  10 -22    7.14    0.39
 -12 -10  21   -0.13    0.16
  12  10 -21   -0.16    0.18
 -11 -10  20    6.51    0.35
  11  10 -20    6.51    0.34
 -10 -10  19    0.18    0.16
  10  10 -19   -0.04    0.14
  -9 -10  18    0.09    0.12
  -9 -10  18   -0.03    0.14
   9  10 -18   -0.01    0.15
  -8 -10  17    0.16    0.14
  -8 -10  17    0.04    0.12
   8  10 -17   -0.01    0.13
  -7 -10  16   11.62    0.38
  -7 -10  16   11.69    0.42
   7  10 -16   10.20    0.39
  -6 -10  15    5.03    0.25
  -6 -10  15    5.88    0.28
  -6 -10  15    4.91    0.26
   6  10 -15    5.55    0.28
   6  10 -15    5.19    0.26
  -5 -10  14   24.08    0.66
  -5 -10  14   23.61    0.66
  -5 -10  14   25.88    0.69
   5  10 -14   23.49    0.68
   5  10 -14   24.58    0.68
  -4 -10  13    2.51    0.19
  -4 -10  13    2.78    0.19
  -4 -10  13    2.83    0.19
   4  10 -13    2.46    0.18
   4  10 -13    2.48    0.19
  -3 -10  12   13.27    0.40
  -3 -10  12   13.95    0.42
  -3 -10  12   12.91    0.42
   3  10 -12   13.65    0.42
   3  10 -12   13.57    0.42
  -2 -10  11    3.00    0.18
  -2 -10  11    2.64    0.17
  -2 -10  11    2.55    0.18
   2  10 -11    3.02    0.19
   2  10 -11    2.72    0.19
  -1 -10  10    3.22    0.19
  -1 -10  10    3.27    0.18
  -1 -10  10    3.22    0.18
   1  10 -10    2.87    0.19
   1  10 -10    3.24    0.20
   0 -10   9    4.19    0.19
   0 -10   9    4.20    0.21
   0 -10   9    3.94    0.20
   0  10  -9    4.37    0.20
   0  10  -9    4.05    0.20
   1 -10   8    9.72    0.31
   1 -10   8    9.98    0.32
   1 -10   8   10.03    0.32
  -1  10  -8    9.81    0.32
  -1  10  -8    9.28    0.31
   2 -10   7   23.38    0.63
   2 -10   7   23.93    0.62
   2 -10   7   23.57    0.62
  -2  10  -7   24.66    0.63
  -2  10  -7   24.76    0.63
   3 -10   6   19.15    0.51
   3 -10   6   19.46    0.51
   3 -10   6   19.39    0.52
  -3  10  -6   18.49    0.51
  -3  10  -6   19.14    0.52
   4 -10   5   19.13    0.50
   4 -10   5   20.07    0.53
   4 -10   5   18.88    0.52
   4 -10   5   19.69    0.52
  -4  10  -5   20.11    0.53
  -4  10  -5   20.69    0.52
   5 -10   4    1.99    0.13
   5 -10   4    2.39    0.14
   5 -10   4    2.36    0.15
   5 -10   4    2.32    0.14
  -5  10  -4    2.32    0.15
  -5  10  -4    2.49    0.14
   6 -10   3    0.94    0.10
   6 -10   3    0.78    0.09
   6 -10   3    0.84    0.09
   6 -10   3    0.83    0.10
  -6  10  -3    1.05    0.11
  -6  10  -3    0.87    0.09
   7 -10   2    1.89    0.13
   7 -10   2    1.91    0.13
   7 -10   2    2.12    0.15
   7 -10   2    1.83    0.13
  -7  10  -2    1.78    0.14
  -7  10  -2    1.82    0.13
   8 -10   1    9.75    0.29
   8 -10   1    9.43    0.30
   8 -10   1    9.53    0.30
   8 -10   1    9.82    0.31
  -8  10  -1    9.69    0.29
  -8  10  -1    9.46    0.31
   9 -10   0    2.13    0.13
   9 -10   0    1.83    0.14
   9 -10   0    1.75    0.12
   9 -10   0    1.57    0.12
  -9  10   0    1.67    0.13
  -9  10   0    1.90    0.15
  -9  10   0    1.82    0.12
  10 -10  -1   35.13    0.84
  10 -10  -1   34.18    0.83
  10 -10  -1   34.44    0.81
 -10  10   1   33.18    0.82
 -10  10   1   31.89    0.84
  11 -10  -2    2.58    0.16
  11 -10  -2    2.94    0.18
  11 -10  -2    2.87    0.18
 -11  10   2    3.12    0.19
 -11  10   2    2.86    0.15
  12 -10  -3   15.14    0.44
  12 -10  -3   14.40    0.42
 -12  10   3   14.97    0.45
  13 -10  -4    0.13    0.10
  13 -10  -4    0.20    0.09
 -13  10   4    0.30    0.12
  14 -10  -5    2.06    0.16
  14 -10  -5    2.05    0.17
 -14  10   5    2.23    0.19
 -14  10   5    2.44    0.19
  15 -10  -6    0.05    0.11
  15 -10  -6    0.02    0.10
 -15  10   6    0.10    0.13
  16 -10  -7    6.61    0.27
  16 -10  -7    7.31    0.32
 -16  10   7    7.05    0.31
  17 -10  -8    0.47    0.15
 -17  10   8    0.33    0.16
  18 -10  -9   11.34    0.42
 -18  10   9    9.69    0.40
  19 -10 -10    2.98    0.24
 -19  10  10    2.72    0.25
 -19  10  10    2.24    0.26
  20 -10 -11    1.43    0.21
 -20  10  11    1.47    0.22
 -20  10  11    1.71    0.26
  21 -10 -12   -0.13    0.17
 -21  10  12   -0.41    0.17
 -21  10  12    0.54    0.20
 -22  10  13    0.40    0.21
 -16  -9  24   -0.12    0.21
 -16  -9  24   -0.05    0.26
 -15  -9  23    0.26    0.20
 -15  -9  23   -0.12    0.25
  15   9 -23    0.06    0.21
 -14  -9  22    0.40    0.19
 -14  -9  22    0.22    0.26
  14   9 -22    0.46    0.20
 -13  -9  21    4.66    0.38
 -13  -9  21    5.59    0.35
  13   9 -21    5.33    0.34
 -12  -9  20    0.37    0.18
  12   9 -20    0.10    0.17
 -11  -9  19   19.64    0.64
  11   9 -19   21.54    0.65
 -10  -9  18    0.32    0.15
  10   9 -18   -0.24    0.14
  -9  -9  17   11.54    0.39
  -9  -9  17   11.08    0.41
   9   9 -17   11.17    0.41
  -8  -9  16    1.90    0.19
  -8  -9  16    1.77    0.17
   8   9 -16    1.79    0.19
  -7  -9  15    1.72    0.18
  -7  -9  15    1.94    0.16
   7   9 -15    1.87    0.18
   7   9 -15    1.93    0.18
  -6  -9  14    2.40    0.17
  -6  -9  14    2.64    0.19
  -6  -9  14    2.33    0.19
   6   9 -14    2.87    0.20
   6   9 -14    2.42    0.19
  -5  -9  13   14.74    0.44
  -5  -9  13   15.18    0.46
  -5  -9  13   14.00    0.43
   5   9 -13   14.16    0.45
   5   9 -13   14.33    0.45
  -4  -9  12   12.15    0.39
  -4  -9  12   13.20    0.39
  -4  -9  12   12.40    0.40
   4   9 -12   12.40    0.39
   4   9 -12   12.12    0.40
  -3  -9  11   35.30    0.93
  -3  -9  11   36.82    0.92
  -3  -9  11   36.72    0.91
   3   9 -11   37.80    0.89
   3   9 -11   36.36    0.93
   3   9 -11   39.06    0.94
  -2  -9  10   10.12    0.34
  -2  -9  10    9.98    0.32
  -2  -9  10   10.03    0.32
   2   9 -10   10.45    0.33
   2   9 -10    9.97    0.33
   2   9 -10   10.34    0.31
  -1  -9   9    2.36    0.16
  -1  -9   9    2.16    0.14
  -1  -9   9    2.26    0.15
   1   9  -9    2.25    0.15
   1   9  -9    2.29    0.16
   0  -9   8    6.45    0.23
   0  -9   8    5.85    0.24
   0  -9   8    6.17    0.22
   0   9  -8    6.39    0.24
   0   9  -8    6.34    0.23
   1  -9   7   11.80    0.36
   1  -9   7   12.44    0.36
   1  -9   7   12.16    0.36
  -1   9  -7   11.67    0.35
  -1   9  -7   11.98    0.36
   2  -9   6   26.91    0.70
   2  -9   6   27.45    0.67
   2  -9   6   27.95    0.69
   2  -9   6   26.76    0.69
  -2   9  -6   28.89    0.71
  -2   9  -6   27.67    0.69
   3  -9   5   16.79    0.44
   3  -9   5   16.46    0.44
   3  -9   5   16.24    0.45
   3  -9   5   16.99    0.43
  -3   9  -5   15.94    0.45
  -3   9  -5   16.52    0.44
   4  -9   4  100.28    2.27
   4  -9   4   97.08    2.25
   4  -9   4   99.71    2.23
  -4   9  -4  101.15    2.28
  -4   9  -4   95.83    2.25
   5  -9   3   29.73    0.71
   5  -9   3   29.42    0.72
   5  -9   3   28.97    0.72
   5  -9   3   29.44    0.70
  -5   9  -3   28.88    0.71
  -5   9  -3   28.43    0.72
   6  -9   2    8.81    0.26
   6  -9   2    8.53    0.27
   6  -9   2    9.02    0.28
   6  -9   2    9.17    0.28
  -6   9  -2    8.40    0.28
  -6   9  -2    9.02    0.26
   7  -9   1    0.83    0.09
   7  -9   1    0.85    0.09
   7  -9   1    0.99    0.09
   7  -9   1    0.99    0.10
  -7   9  -1    0.83    0.08
  -7   9  -1    0.85    0.10
   8  -9   0    0.11    0.07
   8  -9   0    0.09    0.07
   8  -9   0    0.16    0.06
   8  -9   0    0.15    0.07
  -8   9   0    0.03    0.08
  -8   9   0    0.13    0.05
  -8   9   0    0.15    0.06
   9  -9  -1    0.11    0.08
   9  -9  -1    0.23    0.08
   9  -9  -1    0.09    0.07
  -9   9   1    0.20    0.07
  -9   9   1    0.17    0.06
  -9   9   1    0.19    0.07
  -9   9   1    0.17    0.08
  10  -9  -2   13.18    0.37
  10  -9  -2   12.56    0.35
  10  -9  -2   13.05    0.37
 -10   9   2   12.68    0.35
 -10   9   2   12.10    0.38
 -10   9   2   12.06    0.35
  11  -9  -3    1.15    0.12
  11  -9  -3    0.88    0.10
 -11   9   3    0.97    0.12
 -11   9   3    0.85    0.09
  12  -9  -4   31.28    0.78
  12  -9  -4   32.78    0.81
 -12   9   4   32.02    0.82
  13  -9  -5    0.33    0.10
  13  -9  -5    0.11    0.10
 -13   9   5    0.27    0.12
 -13   9   5    0.12    0.11
  14  -9  -6   15.77    0.48
  14  -9  -6   16.10    0.46
 -14   9   6   16.66    0.50
  15  -9  -7    0.50    0.11
  15  -9  -7    0.40    0.13
 -15   9   7    0.50    0.14
  16  -9  -8    0.89    0.16
  16  -9  -8    0.79    0.13
 -16   9   8    0.66    0.16
  17  -9  -9    0.12    0.11
  17  -9  -9    0.12    0.14
 -17   9   9    0.10    0.14
  18  -9 -10    5.28    0.30
 -18   9  10    5.32    0.30
 -18   9  10    5.15    0.33
  19  -9 -11    0.57    0.17
 -19   9  11    0.92    0.22
 -19   9  11    0.88    0.19
  20  -9 -12    4.01    0.29
 -20   9  12    3.96    0.29
 -20   9  12    4.35    0.33
  21  -9 -13    0.80    0.20
 -21   9  13    0.74    0.22
 -22   9  14    2.82    0.28
 -17  -8  24    4.68    0.37
 -17  -8  24    5.09    0.45
 -16  -8  23   -0.40    0.19
 -16  -8  23    0.17    0.27
  16   8 -23   -0.23    0.20
 -15  -8  22    3.81    0.38
 -15  -8  22    4.30    0.32
  15   8 -22    4.34    0.33
 -14  -8  21    0.00    0.22
 -14  -8  21   -0.09    0.17
  14   8 -21   -0.20    0.18
 -13  -8  20   -0.01    0.17
 -13  -8  20   -0.25    0.19
  13   8 -20    0.04    0.17
 -12  -8  19   -0.01    0.16
  12   8 -19   -0.03    0.16
 -11  -8  18    9.03    0.39
  11   8 -18    9.13    0.38
 -10  -8  17    5.35    0.30
  10   8 -17    5.40    0.29
  -9  -8  16   32.05    0.83
  -9  -8  16   32.65    0.87
   9   8 -16   31.86    0.86
  -8  -8  15    4.82    0.25
  -8  -8  15    5.69    0.25
   8   8 -15    5.05    0.25
  -7  -8  14    5.23    0.25
  -7  -8  14    5.49    0.24
  -7  -8  14    5.31    0.26
   7   8 -14    5.30    0.22
   7   8 -14    5.70    0.25
   7   8 -14    5.88    0.27
  -6  -8  13    1.13    0.12
  -6  -8  13    1.10    0.14
  -6  -8  13    1.14    0.13
   6   8 -13    0.97    0.11
   6   8 -13    0.95    0.12
   6   8 -13    1.06    0.14
  -5  -8  12    2.79    0.17
  -5  -8  12    3.14    0.19
  -5  -8  12    2.95    0.18
   5   8 -12    3.02    0.16
   5   8 -12    3.38    0.20
   5   8 -12    3.07    0.19
  -4  -8  11    2.24    0.16
  -4  -8  11    2.25    0.15
  -4  -8  11    2.05    0.14
   4   8 -11    2.04    0.13
   4   8 -11    2.15    0.16
   4   8 -11    1.97    0.15
  -3  -8  10   12.79    0.39
  -3  -8  10   13.04    0.38
  -3  -8  10   12.99    0.38
   3   8 -10   13.00    0.39
   3   8 -10   13.49    0.39
  -2  -8   9   30.12    0.73
  -2  -8   9   28.85    0.73
  -2  -8   9   29.34    0.74
   2   8  -9   28.26    0.73
   2   8  -9   28.62    0.74
  -1  -8   8   33.29    0.83
  -1  -8   8   32.06    0.81
  -1  -8   8   33.94    0.82
   1   8  -8   34.40    0.84
   1   8  -8   33.56    0.83
   0  -8   7   12.38    0.37
   0  -8   7   12.87    0.36
   0   8  -7   12.64    0.37
   0   8  -7   12.95    0.37
   1  -8   6   12.56    0.33
   1  -8   6   12.28    0.36
   1  -8   6   12.66    0.35
   1  -8   6   12.42    0.35
  -1   8  -6   12.08    0.35
  -1   8  -6   11.45    0.35
   2  -8   5    0.26    0.06
   2  -8   5    0.23    0.07
   2  -8   5    0.17    0.07
   2  -8   5    0.22    0.07
  -2   8  -5    0.09    0.08
  -2   8  -5    0.31    0.07
   3  -8   4    1.79    0.11
   3  -8   4    1.90    0.12
   3  -8   4    1.74    0.12
   3  -8   4    2.19    0.13
  -3   8  -4    1.98    0.13
  -3   8  -4    1.96    0.13
   4  -8   3   47.48    1.10
   4  -8   3   47.10    1.09
   4  -8   3   47.53    1.11
  -4   8  -3   47.25    1.10
  -4   8  -3   45.77    1.11
   5  -8   2   16.07    0.43
   5  -8   2   16.33    0.43
   5  -8   2   16.48    0.43
   5  -8   2   16.10    0.41
  -5   8  -2   16.07    0.42
  -5   8  -2   16.78    0.44
   6  -8   1   68.33    1.53
   6  -8   1   70.23    1.56
   6  -8   1   66.66    1.57
   6  -8   1   68.35    1.58
  -6   8  -1   68.69    1.56
  -6   8  -1   68.59    1.59
   7  -8   0    5.94    0.21
   7  -8   0    6.22    0.21
   7  -8   0    6.34    0.21
   7  -8   0    6.08    0.20
  -7   8   0    5.98    0.21
  -7   8   0    6.50    0.20
  -7   8   0    6.28    0.19
   8  -8  -1   20.49    0.52
   8  -8  -1   20.31    0.52
   8  -8  -1   19.66    0.50
   8  -8  -1   20.72    0.52
  -8   8   1   20.84    0.51
  -8   8   1   21.10    0.51
  -8   8   1   19.99    0.53
  -8   8   1   20.19    0.52
   9  -8  -2    3.18    0.16
   9  -8  -2    3.72    0.17
   9  -8  -2    3.49    0.14
  -9   8   2    3.67    0.14
  -9   8   2    3.41    0.15
  -9   8   2    3.18    0.17
  10  -8  -3    1.14    0.10
  10  -8  -3    1.34    0.11
 -10   8   3    1.34    0.10
 -10   8   3    1.21    0.12
 -10   8   3    1.34    0.10
  11  -8  -4    0.65    0.10
  11  -8  -4    0.56    0.09
 -11   8   4    0.55    0.09
 -11   8   4    0.52    0.10
  12  -8  -5   14.34    0.41
  12  -8  -5   14.71    0.43
 -12   8   5   15.14    0.44
 -12   8   5   14.86    0.44
 -12   8   5   14.94    0.43
  13  -8  -6    0.79    0.12
  13  -8  -6    1.00    0.11
 -13   8   6    0.97    0.13
 -13   8   6    0.79    0.13
  14  -8  -7   27.48    0.72
  14  -8  -7   26.95    0.68
 -14   8   7   26.52    0.72
  15  -8  -8    1.38    0.13
  15  -8  -8    1.45    0.16
 -15   8   8    1.35    0.16
  16  -8  -9    2.50    0.20
  16  -8  -9    2.44    0.18
 -16   8   9    2.01    0.19
  17  -8 -10   -0.09    0.11
  17  -8 -10   -0.01    0.13
 -17   8  10   -0.08    0.14
  18  -8 -11   -0.02    0.14
 -18   8  11    0.10    0.15
 -18   8  11   -0.17    0.15
  19  -8 -12    0.14    0.16
 -19   8  12   -0.12    0.17
 -19   8  12    0.22    0.17
  20  -8 -13    3.33    0.26
 -20   8  13    3.30    0.27
  21  -8 -14    1.05    0.22
 -21   8  14    1.12    0.21
 -22   8  15    4.49    0.33
 -18  -7  24   -0.19    0.27
 -18  -7  24    0.44    0.22
 -17  -7  23    4.64    0.44
 -17  -7  23    4.98    0.36
 -16  -7  22    0.36    0.21
 -16  -7  22    0.31    0.27
  16   7 -22    0.23    0.21
 -15  -7  21   11.56    0.49
 -15  -7  21   12.17    0.57
  15   7 -21   11.37    0.47
 -14  -7  20    0.18    0.21
 -14  -7  20    0.11    0.18
  14   7 -20    0.20    0.18
 -13  -7  19    4.85    0.31
 -13  -7  19    4.73    0.37
  13   7 -19    5.18    0.31
 -12  -7  18    0.81    0.17
  12   7 -18    1.18    0.18
 -11  -7  17    0.14    0.13
  11   7 -17    0.11    0.14
 -10  -7  16    5.28    0.28
 -10  -7  16    4.85    0.24
  10   7 -16    5.07    0.26
  -9  -7  15   14.94    0.47
  -9  -7  15   13.74    0.43
   9   7 -15   14.38    0.43
   9   7 -15   14.11    0.45
  -8  -7  14   15.23    0.47
  -8  -7  14   15.23    0.45
   8   7 -14   15.43    0.44
   8   7 -14   15.42    0.46
  -7  -7  13   17.04    0.50
  -7  -7  13   17.18    0.51
  -7  -7  13   17.20    0.49
   7   7 -13   17.01    0.50
   7   7 -13   17.46    0.50
   7   7 -13   17.59    0.47
  -6  -7  12   10.68    0.35
  -6  -7  12   10.94    0.34
  -6  -7  12   10.44    0.34
   6   7 -12   11.10    0.36
   6   7 -12   11.03    0.35
   6   7 -12   10.74    0.32
  -5  -7  11    6.23    0.24
  -5  -7  11    6.99    0.25
  -5  -7  11    6.44    0.24
   5   7 -11    6.42    0.26
   5   7 -11    6.87    0.25
   5   7 -11    7.00    0.23
  -4  -7  10    0.89    0.11
  -4  -7  10    1.01    0.11
  -4  -7  10    0.91    0.10
   4   7 -10    1.19    0.10
   4   7 -10    0.84    0.10
   4   7 -10    0.89    0.11
  -3  -7   9    1.67    0.13
  -3  -7   9    1.56    0.11
  -3  -7   9    1.53    0.12
   3   7  -9    1.78    0.13
   3   7  -9    1.60    0.12
  -2  -7   8   15.57    0.42
  -2  -7   8   15.50    0.44
  -2  -7   8   16.60    0.43
   2   7  -8   15.42    0.43
   2   7  -8   15.91    0.44
  -1  -7   7   44.66    1.07
  -1  -7   7   44.84    1.09
  -1  -7   7   45.48    1.07
   1   7  -7   46.34    1.09
   1   7  -7   45.92    1.08
   0  -7   6  184.94    4.12
   0  -7   6  182.66    4.16
   0  -7   6  182.32    4.06
   0   7  -6  185.71    4.16
   0   7  -6  182.75    4.12
   1  -7   5   98.13    2.21
   1  -7   5   97.86    2.14
   1  -7   5   97.45    2.23
   1  -7   5   99.46    2.18
  -1   7  -5   93.61    2.21
  -1   7  -5   97.48    2.23
   2  -7   4   38.96    0.93
   2  -7   4   38.06    0.93
   2  -7   4   41.12    0.90
   2  -7   4   38.86    0.92
  -2   7  -4   39.67    0.93
  -2   7  -4   39.52    0.94
   3  -7   3   21.83    0.53
   3  -7   3   22.02    0.52
   3  -7   3   21.83    0.54
   3  -7   3   21.70    0.54
  -3   7  -3   21.39    0.54
  -3   7  -3   21.96    0.53
   4  -7   2    0.73    0.07
   4  -7   2    0.66    0.07
   4  -7   2    0.57    0.07
   4  -7   2    0.46    0.06
  -4   7  -2    0.65    0.07
  -4   7  -2    0.69    0.08
   5  -7   1    3.20    0.13
   5  -7   1    3.26    0.14
   5  -7   1    3.21    0.14
   5  -7   1    3.36    0.14
  -5   7  -1    3.08    0.15
  -5   7  -1    3.25    0.13
   6  -7   0   26.60    0.66
   6  -7   0   27.14    0.66
   6  -7   0   27.85    0.66
   6  -7   0   27.36    0.64
  -6   7   0   26.97    0.67
  -6   7   0   27.56    0.67
  -6   7   0   27.58    0.65
   7  -7  -1    1.12    0.09
   7  -7  -1    1.18    0.09
   7  -7  -1    1.27    0.09
   7  -7  -1    1.16    0.09
  -7   7   1    1.21    0.08
  -7   7   1    1.24    0.09
  -7   7   1    1.09    0.10
  -7   7   1    1.38    0.09
   8  -7  -2   68.58    1.58
   8  -7  -2   68.10    1.52
   8  -7  -2   67.82    1.56
   8  -7  -2   67.83    1.57
  -8   7   2   68.46    1.56
  -8   7   2   69.99    1.55
  -8   7   2   69.32    1.65
  -8   7   2   67.80    1.59
   9  -7  -3    0.89    0.09
   9  -7  -3    0.73    0.08
  -9   7   3    0.83    0.08
  -9   7   3    0.81    0.08
  -9   7   3    0.75    0.09
  -9   7   3    0.73    0.08
  10  -7  -4   33.58    0.81
  10  -7  -4   34.72    0.84
 -10   7   4   34.10    0.85
 -10   7   4   35.62    0.87
 -10   7   4   35.27    0.82
  11  -7  -5    0.17    0.08
  11  -7  -5    0.14    0.07
 -11   7   5    0.12    0.09
 -11   7   5    0.17    0.08
 -11   7   5    0.16    0.08
  12  -7  -6    0.55    0.09
  12  -7  -6    0.76    0.11
 -12   7   6    0.90    0.11
 -12   7   6    0.65    0.11
  13  -7  -7    0.74    0.10
  13  -7  -7    0.95    0.12
 -13   7   7    0.91    0.13
 -13   7   7    0.81    0.12
  14  -7  -8   25.78    0.68
  14  -7  -8   24.48    0.64
 -14   7   8   25.62    0.69
  15  -7  -9    1.95    0.17
  15  -7  -9    1.65    0.15
 -15   7   9    1.90    0.18
  16  -7 -10   15.50    0.45
  16  -7 -10   15.63    0.48
 -16   7  10   14.60    0.48
  17  -7 -11    0.59    0.13
  17  -7 -11    0.74    0.15
 -17   7  11    0.60    0.17
 -17   7  11    0.42    0.15
  18  -7 -12    5.51    0.29
 -18   7  12    5.11    0.30
 -18   7  12    5.02    0.33
  19  -7 -13    0.96    0.18
 -19   7  13    0.59    0.18
 -19   7  13    0.65    0.19
  20  -7 -14    0.26    0.17
 -20   7  14    0.30    0.18
  21  -7 -15    0.53    0.20
 -21   7  15    0.29    0.20
 -22   7  16    3.46    0.30
 -18  -6  23    0.08    0.22
 -18  -6  23   -0.05    0.26
 -17  -6  22   -0.16    0.19
 -17  -6  22   -0.22    0.26
  17   6 -22   -0.16    0.20
 -16  -6  21    0.08    0.24
 -16  -6  21    0.13    0.19
  16   6 -21    0.08    0.19
 -15  -6  20    9.44    0.49
 -15  -6  20    8.47    0.41
  15   6 -20    9.55    0.42
 -14  -6  19    2.01    0.27
 -14  -6  19    2.15    0.23
  14   6 -19    2.36    0.23
 -13  -6  18   15.36    0.61
 -13  -6  18   14.14    0.50
  13   6 -18   15.67    0.52
 -12  -6  17    3.66    0.24
  12   6 -17    3.60    0.25
 -11  -6  16    3.44    0.24
  11   6 -16    3.23    0.23
 -10  -6  15   -0.06    0.12
 -10  -6  15    0.14    0.11
  10   6 -15    0.08    0.10
  10   6 -15   -0.05    0.11
  -9  -6  14    0.26    0.12
  -9  -6  14    0.23    0.11
   9   6 -14    0.41    0.10
   9   6 -14    0.26    0.11
  -8  -6  13    3.12    0.19
  -8  -6  13    3.20    0.20
   8   6 -13    3.12    0.17
   8   6 -13    3.24    0.21
   8   6 -13    3.35    0.20
  -7  -6  12   12.47    0.38
  -7  -6  12   12.21    0.38
   7   6 -12   12.01    0.39
   7   6 -12   12.97    0.39
   7   6 -12   12.94    0.36
  -6  -6  11    9.09    0.31
  -6  -6  11    8.87    0.29
   6   6 -11    8.87    0.29
   6   6 -11    9.01    0.30
   6   6 -11    9.22    0.28
  -5  -6  10   16.88    0.47
  -5  -6  10   17.81    0.48
   5   6 -10   17.20    0.45
   5   6 -10   16.95    0.48
   5   6 -10   18.07    0.48
  -4  -6   9   47.20    1.11
  -4  -6   9   46.38    1.13
   4   6  -9   47.68    1.08
   4   6  -9   46.66    1.12
   4   6  -9   47.35    1.13
  -3  -6   8    0.41    0.09
  -3  -6   8    0.45    0.08
   3   6  -8    0.46    0.07
   3   6  -8    0.47    0.08
   3   6  -8    0.55    0.09
  -2  -6   7   10.73    0.32
  -2  -6   7   10.74    0.31
  -2  -6   7   11.15    0.32
   2   6  -7   10.58    0.32
   2   6  -7   10.99    0.33
  -1  -6   6    0.84    0.09
  -1  -6   6    0.70    0.08
  -1  -6   6    0.72    0.08
   1   6  -6    0.71    0.08
   1   6  -6    0.90    0.09
   0  -6   5   77.76    1.76
   0  -6   5   76.85    1.78
   0  -6   5   78.82    1.75
   0   6  -5   76.77    1.77
   0   6  -5   76.91    1.78
   1  -6   4    0.42    0.05
   1  -6   4    0.23    0.06
   1  -6   4    0.24    0.05
   1  -6   4    0.35    0.06
  -1   6  -4    0.22    0.05
  -1   6  -4    0.33    0.05
   2  -6   3  176.95    3.90
   2  -6   3  171.38    3.78
   2  -6   3  180.65    3.85
   2  -6   3  171.82    3.93
  -2   6  -3  174.09    3.90
  -2   6  -3  172.12    3.93
   3  -6   2    9.07    0.25
   3  -6   2    9.65    0.25
   3  -6   2    9.23    0.26
   3  -6   2    9.18    0.26
  -3   6  -2    9.34    0.26
  -3   6  -2    9.36    0.25
   4  -6   1   34.98    0.79
   4  -6   1   35.17    0.82
   4  -6   1   34.75    0.82
   4  -6   1   34.99    0.81
  -4   6  -1   34.84    0.81
  -4   6  -1   34.81    0.83
   5  -6   0    5.89    0.18
   5  -6   0    5.58    0.18
   5  -6   0    5.92    0.18
   5  -6   0    5.87    0.18
  -5   6   0    6.06    0.18
  -5   6   0    5.81    0.19
  -5   6   0    6.06    0.18
   6  -6  -1    4.57    0.15
   6  -6  -1    4.41    0.16
   6  -6  -1    4.32    0.16
   6  -6  -1    4.51    0.16
  -6   6   1    4.09    0.15
  -6   6   1    4.51    0.17
  -6   6   1    4.33    0.15
  -6   6   1    4.43    0.16
   7  -6  -2    3.07    0.13
   7  -6  -2    2.82    0.12
   7  -6  -2    2.66    0.11
   7  -6  -2    2.72    0.13
   7  -6  -2    2.80    0.13
  -7   6   2    2.90    0.14
  -7   6   2    2.89    0.13
  -7   6   2    2.99    0.12
  -7   6   2    2.74    0.12
   8  -6  -3   19.54    0.48
   8  -6  -3   19.65    0.50
   8  -6  -3   20.53    0.48
  -8   6   3   19.25    0.50
  -8   6   3   19.58    0.48
  -8   6   3   19.15    0.49
  -8   6   3   20.00    0.51
   9  -6  -4    2.45    0.13
   9  -6  -4    2.17    0.12
   9  -6  -4    2.24    0.12
  -9   6   4    2.43    0.13
  -9   6   4    2.36    0.14
  -9   6   4    2.44    0.13
  -9   6   4    2.47    0.12
  10  -6  -5   69.40    1.61
  10  -6  -5   69.07    1.56
 -10   6   5   71.31    1.59
 -10   6   5   69.05    1.63
 -10   6   5   69.77    1.63
 -10   6   5   69.10    1.69
  11  -6  -6    5.28    0.19
  11  -6  -6    5.23    0.21
 -11   6   6    5.24    0.21
 -11   6   6    5.39    0.22
  12  -6  -7    2.97    0.16
  12  -6  -7    3.02    0.18
 -12   6   7    3.38    0.18
 -12   6   7    3.32    0.19
  13  -6  -8    1.15    0.12
  13  -6  -8    1.37    0.14
 -13   6   8    1.41    0.14
 -13   6   8    1.31    0.14
  14  -6  -9    0.13    0.10
  14  -6  -9    0.33    0.12
 -14   6   9   -0.05    0.11
 -14   6   9    0.33    0.12
  15  -6 -10    1.31    0.15
  15  -6 -10    1.20    0.13
 -15   6  10    1.10    0.15
 -15   6  10    1.34    0.15
 -15   6  10    1.15    0.17
  16  -6 -11    9.77    0.33
  16  -6 -11    9.54    0.36
 -16   6  11    9.82    0.40
 -16   6  11    9.27    0.36
  17  -6 -12    3.27    0.24
  17  -6 -12    3.68    0.22
 -17   6  12    3.19    0.25
 -17   6  12    3.33    0.24
  18  -6 -13    8.43    0.37
 -18   6  13    9.02    0.38
 -18   6  13    9.85    0.41
  19  -6 -14    1.70    0.21
 -19   6  14    1.70    0.22
  20  -6 -15    0.53    0.18
 -20   6  15    0.42    0.19
  21  -6 -16   -0.05    0.17
 -21   6  16    0.29    0.19
 -22   6  17    0.22    0.21
 -19  -5  23    3.39    0.38
 -19  -5  23    3.41    0.32
 -18  -5  22    0.09    0.22
 -18  -5  22   -0.13    0.26
  18   5 -22    0.16    0.21
 -17  -5  21    3.37    0.30
 -17  -5  21    2.58    0.33
  17   5 -21    3.01    0.29
 -16  -5  20    1.02    0.21
 -16  -5  20    0.84    0.25
  16   5 -20    0.74    0.20
 -15  -5  19   -0.04    0.16
 -15  -5  19   -0.12    0.21
  15   5 -19    0.40    0.17
 -14  -5  18    2.75    0.24
 -14  -5  18    2.34    0.28
  14   5 -18    2.51    0.23
 -13  -5  17    9.98    0.45
 -13  -5  17    9.48    0.38
  13   5 -17    8.51    0.36
 -12  -5  16    6.48    0.31
  12   5 -16    5.93    0.29
 -11  -5  15    9.16    0.34
  11   5 -15    9.16    0.32
  11   5 -15    9.46    0.34
 -10  -5  14    8.35    0.32
  10   5 -14    7.83    0.28
  10   5 -14    7.53    0.30
  -9  -5  13    5.23    0.23
   9   5 -13    4.91    0.23
   9   5 -13    4.66    0.20
  -8  -5  12    3.96    0.20
  -8  -5  12    4.06    0.19
   8   5 -12    3.69    0.21
   8   5 -12    4.02    0.18
   8   5 -12    3.69    0.19
  -7  -5  11    4.93    0.21
  -7  -5  11    5.17    0.21
   7   5 -11    4.96    0.21
   7   5 -11    5.07    0.19
   7   5 -11    4.67    0.22
  -6  -5  10   10.98    0.34
  -6  -5  10   11.28    0.34
   6   5 -10   11.48    0.33
   6   5 -10   11.39    0.31
   6   5 -10   11.12    0.35
  -5  -5   9   12.35    0.37
  -5  -5   9   12.97    0.36
   5   5  -9   12.86    0.34
   5   5  -9   12.83    0.37
   5   5  -9   12.57    0.36
  -4  -5   8  114.62    2.56
  -4  -5   8  115.43    2.61
   4   5  -8  110.65    2.59
   4   5  -8  116.72    2.51
  -3  -5   7   46.18    1.09
  -3  -5   7   45.09    1.07
   3   5  -7   46.90    1.04
   3   5  -7   46.46    1.08
   3   5  -7   46.17    1.09
  -2  -5   6   56.58    1.27
  -2  -5   6   55.40    1.30
   2   5  -6   55.38    1.24
   2   5  -6   56.61    1.30
   2   5  -6   54.00    1.28
  -1  -5   5    6.24    0.19
   1   5  -5    6.05    0.20
   1   5  -5    6.10    0.20
   0  -5   4    1.45    0.09
   0  -5   4    1.09    0.08
   0  -5   4    1.22    0.09
   0   5  -4    1.26    0.09
   0   5  -4    1.25    0.09
   1  -5   3    6.12    0.19
   1  -5   3    6.18    0.18
   1  -5   3    6.55    0.19
  -1   5  -3    6.19    0.18
   2  -5   2   57.04    1.31
   2  -5   2   59.68    1.26
   2  -5   2   57.26    1.29
   2  -5   2   54.87    1.30
  -2   5  -2   57.40    1.30
  -2   5  -2   57.66    1.32
   3  -5   1    6.51    0.19
   3  -5   1    6.45    0.18
   3  -5   1    6.74    0.18
   3  -5   1    6.36    0.18
  -3   5  -1    6.40    0.18
  -3   5  -1    6.55    0.19
   4  -5   0  121.06    2.64
   4  -5   0  122.85    2.59
   4  -5   0  120.21    2.60
   4  -5   0  118.80    2.70
   4  -5   0  119.01    2.68
  -4   5   0  117.52    2.67
  -4   5   0  119.78    2.70
  -4   5   0  118.06    2.82
   5  -5  -1    2.09    0.09
   5  -5  -1    2.14    0.10
   5  -5  -1    2.25    0.10
   5  -5  -1    2.32    0.10
  -5   5   1    2.11    0.09
  -5   5   1    2.25    0.09
  -5   5   1    2.06    0.10
   6  -5  -2   48.15    1.12
   6  -5  -2   49.14    1.10
   6  -5  -2   49.00    1.08
   6  -5  -2   48.48    1.11
   6  -5  -2   48.26    1.07
  -6   5   2   48.61    1.17
  -6   5   2   49.20    1.10
  -6   5   2   47.86    1.10
  -6   5   2   46.75    1.12
   7  -5  -3    5.72    0.17
   7  -5  -3    5.72    0.18
   7  -5  -3    5.55    0.17
   7  -5  -3    5.46    0.18
  -7   5   3    5.56    0.19
  -7   5   3    5.86    0.19
  -7   5   3    5.44    0.17
   8  -5  -4    0.62    0.07
   8  -5  -4    0.79    0.07
   8  -5  -4    0.62    0.07
  -8   5   4    0.72    0.08
  -8   5   4    0.66    0.08
  -8   5   4    0.58    0.06
   9  -5  -5    3.32    0.15
   9  -5  -5    3.50    0.14
  -9   5   5    3.20    0.15
  -9   5   5    3.55    0.13
  -9   5   5    3.16    0.15
  -9   5   5    3.45    0.16
  10  -5  -6   53.08    1.21
  10  -5  -6   54.68    1.25
  10  -5  -6   52.86    1.21
 -10   5   6   54.30    1.23
 -10   5   6   54.23    1.32
 -10   5   6   51.92    1.26
  11  -5  -7    9.17    0.27
  11  -5  -7    9.31    0.29
 -11   5   7    9.15    0.30
 -11   5   7    9.27    0.31
  12  -5  -8   27.30    0.67
  12  -5  -8   27.21    0.70
 -12   5   8   28.15    0.71
 -12   5   8   26.73    0.73
  13  -5  -9    4.41    0.19
  13  -5  -9    4.47    0.21
 -13   5   9    4.15    0.22
 -13   5   9    4.05    0.22
  14  -5 -10    8.91    0.29
  14  -5 -10    7.76    0.31
 -14   5  10    9.07    0.32
 -14   5  10    7.72    0.33
 -14   5  10    9.35    0.34
  15  -5 -11    0.04    0.11
  15  -5 -11    0.02    0.09
 -15   5  11    0.02    0.12
 -15   5  11   -0.01    0.13
 -15   5  11   -0.02    0.12
  16  -5 -12    0.16    0.11
  16  -5 -12    0.06    0.13
 -16   5  12    0.05    0.14
 -16   5  12   -0.06    0.14
 -16   5  12    0.12    0.14
  17  -5 -13    0.95    0.14
  17  -5 -13    0.88    0.16
 -17   5  13    0.77    0.18
 -17   5  13    0.92    0.17
  18  -5 -14   11.31    0.43
 -18   5  14   11.06    0.43
  19  -5 -15    3.28    0.25
 -19   5  15    2.76    0.25
  20  -5 -16    2.47    0.25
 -20   5  16    2.38    0.25
  21  -5 -17    1.24    0.23
 -21   5  17    1.32    0.23
 -22   5  18   -0.13    0.20
 -20  -4  23    0.09    0.26
 -19  -4  22    4.73    0.43
 -19  -4  22    5.22    0.38
 -18  -4  21    0.26    0.21
 -18  -4  21    0.48    0.26
  18   4 -21    0.19    0.20
 -17  -4  20    8.04    0.47
 -17  -4  20    7.62    0.40
  17   4 -20    9.09    0.41
 -16  -4  19    2.32    0.24
 -16  -4  19    2.03    0.27
  16   4 -19    1.68    0.22
 -15  -4  18    1.25    0.25
 -15  -4  18    1.64    0.21
  15   4 -18    1.62    0.20
 -14  -4  17   -0.09    0.13
 -14  -4  17   -0.19    0.16
  14   4 -17    0.01    0.14
 -13  -4  16    4.75    0.26
 -13  -4  16    4.06    0.31
  13   4 -16    4.40    0.26
 -12  -4  15    7.27    0.32
  12   4 -15    7.17    0.31
  12   4 -15    7.65    0.29
 -11  -4  14    9.93    0.36
  11   4 -14    9.76    0.32
  11   4 -14    9.79    0.34
 -10  -4  13    5.66    0.26
  10   4 -13    5.67    0.23
  10   4 -13    6.01    0.25
  -9  -4  12    6.91    0.22
  -9  -4  12    6.60    0.27
   9   4 -12    7.13    0.27
   9   4 -12    7.11    0.24
   9   4 -12    6.67    0.26
  -8  -4  11   28.78    0.70
  -8  -4  11   28.93    0.72
  -8  -4  11   28.50    0.73
   8   4 -11   28.70    0.74
   8   4 -11   28.79    0.70
   8   4 -11   29.24    0.73
  -7  -4  10    1.89    0.13
  -7  -4  10    1.88    0.14
  -7  -4  10    1.93    0.10
   7   4 -10    1.89    0.14
   7   4 -10    1.87    0.13
   7   4 -10    2.08    0.12
  -6  -4   9    2.50    0.14
  -6  -4   9    2.96    0.11
  -6  -4   9    2.90    0.15
   6   4  -9    2.83    0.14
   6   4  -9    2.86    0.13
   6   4  -9    2.55    0.16
  -5  -4   8   22.22    0.58
  -5  -4   8   22.64    0.57
  -5  -4   8   22.49    0.54
   5   4  -8   23.30    0.59
   5   4  -8   23.01    0.55
   5   4  -8   23.66    0.57
  -4  -4   7   31.71    0.73
  -4  -4   7   28.57    0.73
   4   4  -7   30.77    0.73
   4   4  -7   30.80    0.70
   4   4  -7   29.98    0.74
  -3  -4   6   36.90    0.87
  -3  -4   6   37.99    0.89
   3   4  -6   38.23    0.90
   3   4  -6   36.42    0.88
   3   4  -6   38.28    0.85
  -2  -4   5   11.42    0.31
  -2  -4   5   12.05    0.31
   2   4  -5   11.38    0.30
  -1  -4   4    2.57    0.11
  -1  -4   4    2.60    0.12
   1   4  -4    3.02    0.11
   1   4  -4    2.79    0.11
   0  -4   3  130.29    2.91
   0  -4   3  132.43    2.94
   0  -4   3  133.08    2.97
   0   4  -3  133.92    2.95
   0   4  -3  129.71    2.97
   1  -4   2   20.71    0.50
   1  -4   2   21.22    0.50
   1  -4   2   20.93    0.50
   1  -4   2   21.70    0.49
  -1   4  -2   21.52    0.50
  -1   4  -2   20.95    0.51
   2  -4   1    8.00    0.21
   2  -4   1    7.90    0.21
   2  -4   1    8.44    0.21
   2  -4   1    7.96    0.20
  -2   4  -1    8.39    0.21
  -2   4  -1    7.71    0.21
   3  -4   0   11.05    0.28
   3  -4   0   11.57    0.28
   3  -4   0   11.68    0.27
   3  -4   0   10.90    0.28
   3  -4   0   11.73    0.27
  -3   4   0   11.48    0.28
  -3   4   0   11.08    0.28
  -3   4   0   11.32    0.29
   4  -4  -1  139.39    2.96
   4  -4  -1  137.34    2.96
   4  -4  -1  133.19    3.01
   4  -4  -1  139.18    3.05
   4  -4  -1  133.34    3.08
  -4   4   1  135.21    3.05
  -4   4   1  139.62    3.08
  -4   4   1  139.53    3.23
   5  -4  -2    8.32    0.22
   5  -4  -2    8.34    0.22
   5  -4  -2    7.99    0.22
   5  -4  -2    8.62    0.22
   5  -4  -2    9.01    0.23
  -5   4   2    8.48    0.23
  -5   4   2    8.45    0.22
  -5   4   2    8.55    0.23
   6  -4  -3   96.50    2.20
   6  -4  -3   98.75    2.11
   6  -4  -3   96.12    2.18
   6  -4  -3   97.42    2.11
  -6   4   3   96.82    2.17
  -6   4   3   98.45    2.31
  -6   4   3   94.50    2.20
   7  -4  -4    1.45    0.11
   7  -4  -4    1.60    0.11
   7  -4  -4    1.65    0.10
   7  -4  -4    2.05    0.09
  -7   4   4    1.55    0.09
  -7   4   4    1.58    0.11
  -7   4   4    1.54    0.11
   8  -4  -5   31.97    0.74
   8  -4  -5   31.72    0.76
  -8   4   5   31.74    0.77
  -8   4   5   32.62    0.81
  -8   4   5   32.58    0.75
  -8   4   5   32.07    0.77
   9  -4  -6    2.48    0.12
   9  -4  -6    2.45    0.13
  -9   4   6    2.58    0.15
  -9   4   6    2.66    0.14
  -9   4   6    2.78    0.12
  10  -4  -7    0.32    0.08
  10  -4  -7    0.34    0.07
 -10   4   7    0.25    0.09
 -10   4   7    0.27    0.06
 -10   4   7    0.59    0.09
  11  -4  -8    2.08    0.13
  11  -4  -8    2.09    0.14
 -11   4   8    1.70    0.14
 -11   4   8    2.12    0.15
  12  -4  -9   16.17    0.45
  12  -4  -9   15.53    0.43
 -12   4   9   16.44    0.49
 -12   4   9   15.84    0.46
  13  -4 -10   10.46    0.32
  13  -4 -10   10.90    0.34
 -13   4  10   10.22    0.37
 -13   4  10   10.44    0.37
 -13   4  10   10.44    0.35
  14  -4 -11   21.44    0.58
  14  -4 -11   22.28    0.61
 -14   4  11   22.50    0.66
 -14   4  11   22.22    0.62
 -14   4  11   23.89    0.65
  15  -4 -12    3.91    0.23
  15  -4 -12    3.85    0.20
 -15   4  12    3.85    0.23
 -15   4  12    3.85    0.25
 -15   4  12    3.46    0.24
  16  -4 -13    2.13    0.19
  16  -4 -13    2.51    0.18
 -16   4  13    2.24    0.20
 -16   4  13    2.02    0.20
 -16   4  13    2.05    0.21
  17  -4 -14    0.35    0.12
  17  -4 -14    0.15    0.14
 -17   4  14    0.23    0.15
 -17   4  14    0.05    0.15
  18  -4 -15    2.14    0.21
 -18   4  15    1.77    0.21
  19  -4 -16    3.06    0.25
 -19   4  16    2.98    0.25
  20  -4 -17    1.14    0.20
 -20   4  17    1.23    0.22
  21  -4 -18    4.48    0.32
 -21   4  18    3.76    0.31
 -20  -3  22    0.23    0.26
 -20  -3  22    0.18    0.22
 -19  -3  21    0.66    0.28
 -19  -3  21    1.02    0.24
  19   3 -21    1.33    0.25
 -18  -3  20    0.49    0.20
 -18  -3  20    0.53    0.25
  18   3 -20    0.53    0.20
 -17  -3  19    9.29    0.47
 -17  -3  19    8.48    0.40
  17   3 -19    8.43    0.38
 -16  -3  18    4.71    0.34
 -16  -3  18    3.93    0.29
  16   3 -18    4.13    0.27
 -15  -3  17    5.85    0.38
 -15  -3  17    5.19    0.29
  15   3 -17    5.74    0.30
 -14  -3  16    3.83    0.30
 -14  -3  16    3.85    0.26
  14   3 -16    3.75    0.25
 -13  -3  15    0.43    0.17
 -13  -3  15    1.00    0.15
  13   3 -15    0.63    0.14
  13   3 -15    0.69    0.12
 -12  -3  14   -0.03    0.11
 -12  -3  14    0.17    0.14
  12   3 -14   -0.01    0.09
  12   3 -14    0.11    0.11
 -11  -3  13    6.19    0.28
  11   3 -13    6.48    0.24
  11   3 -13    6.68    0.27
 -10  -3  12    3.68    0.16
 -10  -3  12    3.15    0.19
  10   3 -12    3.14    0.17
  10   3 -12    3.57    0.19
  -9  -3  11   17.13    0.44
  -9  -3  11   16.12    0.47
  -9  -3  11   16.66    0.46
   9   3 -11   17.28    0.44
   9   3 -11   16.70    0.48
   9   3 -11   16.62    0.47
  -8  -3  10   35.73    0.87
  -8  -3  10   37.59    0.86
  -8  -3  10   35.10    0.88
   8   3 -10   36.19    0.84
   8   3 -10   35.37    0.88
   8   3 -10   35.65    0.89
  -7  -3   9    9.97    0.30
  -7  -3   9    9.92    0.27
  -7  -3   9    9.82    0.30
   7   3  -9   10.22    0.31
   7   3  -9    9.66    0.27
   7   3  -9    9.60    0.30
  -6  -3   8   27.96    0.67
  -6  -3   8   27.61    0.66
  -6  -3   8   27.04    0.68
   6   3  -8   27.40    0.65
   6   3  -8   27.66    0.69
   6   3  -8   27.52    0.67
  -5  -3   7    0.49    0.07
  -5  -3   7    0.55    0.05
  -5  -3   7    0.47    0.08
   5   3  -7    0.56    0.07
   5   3  -7    0.54    0.08
   5   3  -7    0.53    0.06
  -4  -3   6    1.14    0.08
  -4  -3   6    0.95    0.07
  -4  -3   6    1.31    0.06
   4   3  -6    1.08    0.08
   4   3  -6    1.46    0.10
   4   3  -6    1.08    0.08
  -3  -3   5    2.76    0.11
   3   3  -5    2.86    0.10
   3   3  -5    2.76    0.12
  -2  -3   4  160.16    3.61
  -2  -3   4  159.68    3.53
   2   3  -4  154.50    3.61
   2   3  -4  162.72    3.57
   2   3  -4  164.94    3.46
  -1  -3   3   15.47    0.39
  -1  -3   3   15.99    0.40
   1   3  -3   16.46    0.39
   1   3  -3   16.36    0.40
   0  -3   2   57.67    1.31
   1  -3   1    0.02    0.02
   1  -3   1    0.20    0.03
   2  -3   0   52.08    1.34
   2  -3   0   69.47    1.36
   3  -3  -1    1.10    0.05
   3  -3  -1    1.09    0.05
   3  -3  -1    1.01    0.06
   3  -3  -1    0.97    0.06
  -3   3   1    1.12    0.06
  -3   3   1    1.11    0.05
  -3   3   1    1.15    0.06
   4  -3  -2   12.29    0.28
   4  -3  -2   12.32    0.29
   4  -3  -2   11.79    0.29
   4  -3  -2   12.27    0.28
  -4   3   2   11.79    0.29
  -4   3   2   11.73    0.30
  -4   3   2   11.95    0.31
   5  -3  -3    5.11    0.14
   5  -3  -3    4.80    0.13
  -5   3   3    4.84    0.16
  -5   3   3    4.85    0.14
  -5   3   3    4.75    0.15
   6  -3  -4  121.78    2.67
   6  -3  -4  117.36    2.69
   6  -3  -4  119.84    2.59
  -6   3   4  117.68    2.70
  -6   3   4  117.62    2.70
  -6   3   4  121.19    2.84
  -6   3   4  120.45    2.66
   7  -3  -5   10.04    0.27
   7  -3  -5    9.73    0.27
   7  -3  -5    9.66    0.25
  -7   3   5    9.76    0.29
  -7   3   5    9.82    0.27
  -7   3   5   10.05    0.26
   8  -3  -6   47.22    1.08
   8  -3  -6   46.41    1.04
   8  -3  -6   48.18    1.05
  -8   3   6   45.27    1.15
  -8   3   6   46.19    1.07
  -8   3   6   46.20    1.09
   9  -3  -7   19.22    0.49
   9  -3  -7   20.01    0.48
   9  -3  -7   19.45    0.47
  -9   3   7   18.94    0.50
  -9   3   7   20.15    0.48
  -9   3   7   19.00    0.53
  10  -3  -8   14.00    0.37
  10  -3  -8   13.85    0.38
  10  -3  -8   14.06    0.36
 -10   3   8   13.48    0.39
 -10   3   8   14.14    0.36
 -10   3   8   13.80    0.42
  11  -3  -9    1.22    0.10
  11  -3  -9    1.61    0.12
 -11   3   9    1.28    0.13
 -11   3   9    1.28    0.13
 -11   3   9    1.15    0.11
  12  -3 -10    0.24    0.08
  12  -3 -10    0.20    0.10
 -12   3  10    0.13    0.10
 -12   3  10    0.18    0.10
 -12   3  10    0.33    0.11
  13  -3 -11    3.24    0.19
  13  -3 -11    3.02    0.17
 -13   3  11    3.18    0.20
 -13   3  11    2.92    0.21
 -13   3  11    3.17    0.21
  14  -3 -12   13.49    0.40
  14  -3 -12   13.80    0.43
 -14   3  12   13.13    0.43
 -14   3  12   14.20    0.46
 -14   3  12   14.13    0.45
  15  -3 -13    6.69    0.26
  15  -3 -13    6.27    0.28
 -15   3  13    6.23    0.32
 -15   3  13    6.63    0.30
 -15   3  13    6.45    0.29
  16  -3 -14    6.79    0.28
  16  -3 -14    6.47    0.30
 -16   3  14    6.79    0.31
 -16   3  14    6.36    0.31
 -16   3  14    6.98    0.34
  17  -3 -15    5.22    0.26
  17  -3 -15    5.38    0.29
 -17   3  15    4.84    0.30
 -17   3  15    5.34    0.29
  18  -3 -16    0.59    0.17
 -18   3  16    0.29    0.18
 -18   3  16    0.70    0.18
  19  -3 -17    0.53    0.18
 -19   3  17    0.44    0.18
  20  -3 -18    0.18    0.19
 -20   3  18    0.00    0.19
  21  -3 -19    3.21    0.29
 -21   3  19    2.85    0.28
 -21  -2  22    3.93    0.40
 -20  -2  21    1.03    0.28
 -20  -2  21    0.74    0.24
 -19  -2  20    0.41    0.24
 -19  -2  20    0.23    0.20
  19   2 -20    0.56    0.20
 -18  -2  19    0.22    0.21
 -18  -2  19    0.22    0.19
  18   2 -19    0.20    0.18
 -17  -2  18    1.92    0.22
 -17  -2  18    1.96    0.27
  17   2 -18    1.83    0.22
 -16  -2  17    4.99    0.31
 -16  -2  17    5.68    0.37
  16   2 -17    5.00    0.30
 -15  -2  16    8.67    0.36
 -15  -2  16    7.99    0.42
  15   2 -16    8.75    0.36
 -14  -2  15    7.79    0.37
 -14  -2  15    7.21    0.33
  14   2 -15    7.58    0.32
  14   2 -15    7.29    0.29
 -13  -2  14    4.80    0.26
 -13  -2  14    3.97    0.28
  13   2 -14    4.41    0.22
  13   2 -14    4.47    0.24
 -12  -2  13    9.40    0.38
 -12  -2  13    9.21    0.33
  12   2 -13    9.31    0.33
  12   2 -13    9.34    0.30
 -11  -2  12    1.19    0.11
 -11  -2  12    1.50    0.15
  11   2 -12    1.15    0.13
  11   2 -12    1.27    0.12
 -10  -2  11    3.80    0.20
 -10  -2  11    3.93    0.17
  10   2 -11    4.03    0.18
  10   2 -11    3.68    0.18
  -9  -2  10   10.40    0.33
  -9  -2  10   10.72    0.33
  -9  -2  10   10.54    0.30
   9   2 -10   10.98    0.33
   9   2 -10   10.63    0.34
   9   2 -10   10.96    0.31
  -8  -2   9   28.88    0.73
  -8  -2   9   29.07    0.71
  -8  -2   9   28.91    0.72
   8   2  -9   29.37    0.69
   8   2  -9   29.91    0.72
   8   2  -9   29.36    0.73
  -7  -2   8   36.58    0.87
  -7  -2   8   36.58    0.89
  -7  -2   8   36.75    0.88
   7   2  -8   36.41    0.89
   7   2  -8   36.73    0.85
   7   2  -8   38.45    0.88
  -6  -2   7   46.32    1.07
  -6  -2   7   44.93    1.08
  -6  -2   7   46.61    1.07
  -6  -2   7   46.76    1.06
   6   2  -7   45.17    1.03
   6   2  -7   45.76    1.07
   6   2  -7   45.50    1.09
  -5  -2   6   23.06    0.56
  -5  -2   6   22.90    0.57
  -5  -2   6   23.38    0.57
  -5  -2   6   23.37    0.56
   5   2  -6   23.03    0.58
   5   2  -6   23.38    0.57
   5   2  -6   24.41    0.54
  -4  -2   5   19.39    0.48
  -4  -2   5   20.87    0.49
  -4  -2   5   20.62    0.48
  -4  -2   5   20.05    0.49
   4   2  -5   20.25    0.49
   4   2  -5   20.06    0.50
   4   2  -5   19.90    0.47
  -3  -2   4   19.58    0.48
  -3  -2   4   20.13    0.46
  -3  -2   4   19.97    0.48
  -3  -2   4   19.68    0.47
   3   2  -4   19.28    0.48
   3   2  -4   20.04    0.47
   3   2  -4   19.89    0.46
  -2  -2   3   23.17    0.59
  -2  -2   3   26.16    0.60
  -2  -2   3   27.34    0.59
  -2  -2   3   24.13    0.60
   2   2  -3   26.53    0.58
   2   2  -3   26.89    0.61
   2   2  -3   26.43    0.60
   1   2  -2    0.41    0.04
   0   2  -1    0.01    0.01
   2  -2  -1   97.29    2.30
   2  -2  -1  109.61    2.25
   3  -2  -2   22.11    0.51
   3  -2  -2   23.06    0.49
   3  -2  -2   22.33    0.51
   3  -2  -2   21.87    0.49
  -3   2   2   23.00    0.55
  -3   2   2   21.72    0.52
   4  -2  -3   73.32    1.59
   4  -2  -3   72.44    1.64
   4  -2  -3   75.61    1.60
  -4   2   3   72.12    1.66
  -4   2   3   73.88    1.64
  -4   2   3   73.66    1.75
   5  -2  -4   12.09    0.30
   5  -2  -4   12.25    0.29
   5  -2  -4   12.29    0.29
  -5   2   4   12.15    0.30
  -5   2   4   11.81    0.30
  -5   2   4   11.88    0.30
  -5   2   4   12.30    0.33
   6  -2  -5   12.64    0.31
   6  -2  -5   12.58    0.32
   6  -2  -5   12.40    0.32
   6  -2  -5   12.62    0.31
  -6   2   5   12.51    0.35
  -6   2   5   12.69    0.31
  -6   2   5   12.42    0.32
   7  -2  -6   10.06    0.27
   7  -2  -6    9.95    0.27
   7  -2  -6   10.21    0.28
   7  -2  -6    9.95    0.26
  -7   2   6    9.86    0.26
  -7   2   6   10.40    0.28
  -7   2   6   10.03    0.31
   8  -2  -7   25.82    0.63
   8  -2  -7   25.40    0.61
   8  -2  -7   26.78    0.62
  -8   2   7   25.76    0.64
  -8   2   7   26.68    0.62
  -8   2   7   26.27    0.69
   9  -2  -8    6.54    0.21
   9  -2  -8    6.24    0.20
   9  -2  -8    6.42    0.21
  -9   2   8    6.05    0.21
  -9   2   8    5.89    0.19
  -9   2   8    6.74    0.24
  -9   2   8    6.48    0.25
  10  -2  -9   23.95    0.57
  10  -2  -9   24.03    0.60
 -10   2   9   23.49    0.61
 -10   2   9   23.64    0.63
 -10   2   9   23.19    0.65
  11  -2 -10   22.54    0.57
  11  -2 -10   23.88    0.59
 -11   2  10   22.54    0.65
 -11   2  10   22.38    0.62
 -11   2  10   23.09    0.60
  12  -2 -11    4.42    0.20
  12  -2 -11    4.61    0.19
 -12   2  11    4.04    0.23
 -12   2  11    4.27    0.21
 -12   2  11    4.18    0.22
  13  -2 -12    0.26    0.09
  13  -2 -12    0.37    0.11
 -13   2  12    0.33    0.11
 -13   2  12    0.27    0.13
 -13   2  12    0.53    0.12
  14  -2 -13    3.38    0.21
  14  -2 -13    3.39    0.19
 -14   2  13    2.92    0.21
 -14   2  13    3.34    0.24
 -14   2  13    2.98    0.21
  15  -2 -14    2.18    0.17
  15  -2 -14    1.84    0.17
 -15   2  14    2.32    0.22
 -15   2  14    2.07    0.18
 -15   2  14    1.95    0.18
  16  -2 -15    5.11    0.24
  16  -2 -15    5.22    0.27
 -16   2  15    4.49    0.31
 -16   2  15    4.95    0.27
  17  -2 -16   10.89    0.39
  17  -2 -16   11.52    0.42
 -17   2  16   11.52    0.43
 -17   2  16   11.51    0.48
  18  -2 -17    1.05    0.19
 -18   2  17    1.10    0.19
 -18   2  17    0.85    0.20
  19  -2 -18    2.41    0.24
 -19   2  18    1.97    0.23
 -19   2  18    2.15    0.27
  20  -2 -19    0.14    0.18
 -20   2  19    0.22    0.19
 -21   2  20    0.13    0.20
 -20  -1  20    2.56    0.31
 -20  -1  20    1.93    0.27
 -19  -1  19    4.76    0.33
 -19  -1  19    4.93    0.37
  19   1 -19    4.45    0.32
 -18  -1  18    1.89    0.25
 -18  -1  18    2.10    0.24
  18   1 -18    1.96    0.23
 -17  -1  17    0.04    0.16
 -17  -1  17   -0.08    0.18
  17   1 -17    0.06    0.15
 -16  -1  16    0.13    0.15
 -16  -1  16   -0.14    0.17
  16   1 -16    0.24    0.15
 -15  -1  15    3.99    0.26
 -15  -1  15    3.97    0.29
  15   1 -15    3.38    0.23
 -14  -1  14    3.27    0.22
 -14  -1  14    3.20    0.25
  14   1 -14    3.63    0.23
  14   1 -14    3.02    0.19
 -13  -1  13   11.77    0.44
 -13  -1  13   11.73    0.40
  13   1 -13   11.08    0.38
  13   1 -13   11.58    0.36
 -12  -1  12   15.50    0.51
 -12  -1  12   14.74    0.45
 -12  -1  12   15.15    0.43
  12   1 -12   14.73    0.45
  12   1 -12   14.56    0.42
 -11  -1  11    4.67    0.22
 -11  -1  11    4.90    0.20
 -11  -1  11    4.79    0.25
  11   1 -11    4.84    0.20
  11   1 -11    4.59    0.22
 -10  -1  10    1.86    0.13
 -10  -1  10    1.48    0.13
  10   1 -10    1.75    0.13
  10   1 -10    1.60    0.11
  -9  -1   9    0.09    0.07
  -9  -1   9    0.02    0.06
  -9  -1   9   -0.06    0.06
  -9  -1   9   -0.07    0.07
   9   1  -9    0.01    0.06
   9   1  -9    0.04    0.08
   9   1  -9   -0.07    0.07
  -8  -1   8    7.73    0.24
  -8  -1   8    8.23    0.25
  -8  -1   8    7.66    0.25
  -8  -1   8    7.94    0.24
   8   1  -8    8.18    0.26
   8   1  -8    8.20    0.25
   8   1  -8    7.60    0.23
  -7  -1   7    0.21    0.07
  -7  -1   7    0.09    0.05
  -7  -1   7    0.13    0.06
  -7  -1   7    0.16    0.06
   7   1  -7    0.22    0.05
   7   1  -7    0.05    0.06
   7   1  -7    0.14    0.06
  -6  -1   6   27.06    0.64
  -6  -1   6   26.79    0.65
  -6  -1   6   26.30    0.65
  -6  -1   6   26.16    0.64
   6   1  -6   27.37    0.65
   6   1  -6   26.81    0.66
   6   1  -6   27.14    0.63
   6   1  -6   27.45    0.62
  -5  -1   5    1.31    0.09
  -5  -1   5    1.32    0.08
  -5  -1   5    1.40    0.08
  -5  -1   5    1.21    0.09
   5   1  -5    1.29    0.07
   5   1  -5    1.27    0.08
   5   1  -5    1.22    0.08
  -4  -1   4   53.09    1.22
  -4  -1   4   56.47    1.25
  -4  -1   4   52.64    1.24
   4   1  -4   55.46    1.20
   4   1  -4   53.20    1.23
   4   1  -4   55.05    1.25
  -3  -1   3    5.30    0.15
  -3  -1   3    5.08    0.15
  -3  -1   3    5.73    0.15
   3   1  -3    5.59    0.14
   3   1  -3    5.39    0.15
   3   1  -3    5.65    0.16
   2   1  -2   67.32    1.52
   2  -1  -2  117.55    2.63
   3  -1  -3   38.46    0.81
   3  -1  -3   36.00    0.81
   3  -1  -3   38.09    0.84
  -3   1   3   35.54    0.84
  -3   1   3   37.23    0.90
   4  -1  -4   26.44    0.58
   4  -1  -4   26.52    0.59
   4  -1  -4   25.76    0.60
  -4   1   4   25.59    0.61
  -4   1   4   26.53    0.65
  -4   1   4   26.33    0.60
   5  -1  -5   27.03    0.60
   5  -1  -5   27.01    0.60
   5  -1  -5   26.08    0.62
  -5   1   5   26.56    0.62
  -5   1   5   26.47    0.67
  -5   1   5   26.80    0.63
   6  -1  -6    4.44    0.14
   6  -1  -6    4.27    0.13
   6  -1  -6    4.24    0.15
   6  -1  -6    4.06    0.15
  -6   1   6    4.16    0.15
  -6   1   6    4.44    0.14
  -6   1   6    4.19    0.16
  -6   1   6    4.12    0.17
   7  -1  -7    0.22    0.06
   7  -1  -7    0.29    0.05
   7  -1  -7    0.27    0.05
   7  -1  -7    0.44    0.07
  -7   1   7    0.31    0.05
  -7   1   7    0.27    0.07
  -7   1   7    0.30    0.06
  -7   1   7    0.22    0.07
   8  -1  -8    1.40    0.09
   8  -1  -8    1.30    0.09
   8  -1  -8    1.45    0.09
  -8   1   8    1.39    0.11
  -8   1   8    1.41    0.10
  -8   1   8    1.48    0.12
   9  -1  -9    0.27    0.06
   9  -1  -9    0.28    0.06
   9  -1  -9    0.19    0.07
  -9   1   9    0.17    0.09
  -9   1   9    0.25    0.08
  -9   1   9    0.29    0.07
  10  -1 -10   36.78    0.89
  10  -1 -10   37.06    0.86
 -10   1  10   36.34    0.90
 -10   1  10   38.38    0.92
 -10   1  10   36.44    0.97
  11  -1 -11   11.33    0.34
  11  -1 -11   11.40    0.33
 -11   1  11   11.61    0.36
 -11   1  11   11.25    0.35
 -11   1  11   11.30    0.39
  12  -1 -12   10.40    0.34
  12  -1 -12   10.77    0.32
 -12   1  12   10.50    0.35
 -12   1  12    9.82    0.37
 -12   1  12   10.55    0.35
  13  -1 -13   12.34    0.38
  13  -1 -13   11.22    0.35
 -13   1  13   11.90    0.39
 -13   1  13   11.49    0.38
 -13   1  13   11.74    0.43
  14  -1 -14    0.05    0.09
  14  -1 -14    0.16    0.11
 -14   1  14    0.08    0.15
 -14   1  14    0.21    0.12
 -14   1  14   -0.03    0.11
  15  -1 -15   -0.02    0.12
  15  -1 -15   -0.08    0.10
 -15   1  15   -0.04    0.15
 -15   1  15    0.00    0.13
  16  -1 -16    1.13    0.14
  16  -1 -16    1.13    0.17
 -16   1  16    1.26    0.20
 -16   1  16    1.28    0.18
  17  -1 -17    6.99    0.34
 -17   1  17    7.26    0.35
 -17   1  17    7.41    0.40
  18  -1 -18    2.13    0.22
 -18   1  18    1.87    0.22
 -18   1  18    1.48    0.25
  19  -1 -19    9.99    0.43
 -19   1  19    8.93    0.47
 -19   1  19    8.78    0.42
  20  -1 -20    1.43    0.23
 -20   1  20    1.16    0.25
 -20   1  20    0.82    0.22
 -21   1  21    1.44    0.25
 -21   0  20    1.71    0.26
 -20   0  19    1.93    0.26
 -20   0  19    2.21    0.30
  20   0 -19    2.14    0.26
 -19   0  18    6.39    0.35
 -19   0  18    6.18    0.41
  19   0 -18    6.87    0.36
 -18   0  17    4.71    0.31
 -18   0  17    4.24    0.33
  18   0 -17    4.70    0.30
 -17   0  16    2.85    0.27
 -17   0  16    2.95    0.25
  17   0 -16    3.34    0.25
 -16   0  15    2.60    0.25
 -16   0  15    2.58    0.23
  16   0 -15    3.15    0.23
 -15   0  14    0.04    0.15
 -15   0  14    0.01    0.13
  15   0 -14   -0.05    0.13
  15   0 -14    0.00    0.10
 -14   0  13    1.16    0.18
 -14   0  13    0.78    0.15
  14   0 -13    1.13    0.13
  14   0 -13    1.05    0.15
 -13   0  12    6.97    0.32
 -13   0  12    6.59    0.28
 -13   0  12    6.97    0.27
  13   0 -12    6.90    0.26
  13   0 -12    5.96    0.27
 -12   0  11   22.12    0.60
 -12   0  11   22.14    0.66
 -12   0  11   22.74    0.61
  12   0 -11   22.70    0.60
  12   0 -11   22.12    0.57
 -11   0  10   37.71    0.91
 -11   0  10   34.94    0.91
 -11   0  10   35.57    0.97
  11   0 -10   36.13    0.87
  11   0 -10   38.32    0.90
 -10   0   9   24.06    0.59
 -10   0   9   23.59    0.60
 -10   0   9   23.00    0.61
 -10   0   9   22.78    0.65
  10   0  -9   23.20    0.60
  10   0  -9   23.67    0.58
  -9   0   8   13.13    0.38
  -9   0   8   14.17    0.38
  -9   0   8   13.86    0.37
  -9   0   8   13.96    0.38
   9   0  -8   13.63    0.38
   9   0  -8   13.78    0.39
   9   0  -8   13.87    0.36
  -8   0   7   17.41    0.44
  -8   0   7   17.54    0.45
  -8   0   7   17.47    0.45
   8   0  -7   16.71    0.42
   8   0  -7   17.44    0.45
   8   0  -7   17.25    0.46
  -7   0   6    0.00    0.05
  -7   0   6    0.08    0.06
  -7   0   6   -0.07    0.05
   7   0  -6    0.03    0.06
   7   0  -6   -0.02    0.06
   7   0  -6    0.04    0.04
   7   0  -6    0.01    0.05
  -6   0   5    6.55    0.20
  -6   0   5    6.62    0.20
  -6   0   5    6.69    0.20
   6   0  -5    6.68    0.20
   6   0  -5    6.59    0.18
   6   0  -5    6.38    0.20
   6   0  -5    6.74    0.21
  -5   0   4    7.61    0.21
  -5   0   4    7.49    0.21
  -5   0   4    7.34    0.21
   5   0  -4    7.45    0.19
   5   0  -4    7.53    0.21
   5   0  -4    7.42    0.21
  -4   0   3  162.15    3.65
  -4   0   3  165.48    3.57
  -4   0   3  162.56    3.62
   4   0  -3  160.27    3.65
   4   0  -3  159.20    3.62
   4   0  -3  165.98    3.50
  -3   0   2   45.74    1.09
   3   0  -2   47.60    1.08
   3   0  -2   49.16    1.05
   3   0  -2   48.85    1.09
  -2   0   1   -0.01    0.01
  -1   0   2   -0.02    0.01
   2   0  -3   83.28    1.78
   2   0  -3   84.80    1.73
  -2   0   3   71.91    1.82
   3   0  -4    3.97    0.11
   3   0  -4    3.82    0.10
   3   0  -4    3.99    0.11
  -3   0   4    3.75    0.11
  -3   0   4    3.95    0.12
   4   0  -5   75.19    1.63
   4   0  -5   74.85    1.68
   4   0  -5   73.47    1.62
  -4   0   5   74.87    1.69
  -4   0   5   75.44    1.72
   5   0  -6   19.67    0.46
   5   0  -6   19.79    0.47
   5   0  -6   20.15    0.49
   5   0  -6   19.82    0.47
  -5   0   6   19.64    0.48
  -5   0   6   20.05    0.49
   6   0  -7   27.11    0.65
   6   0  -7   27.47    0.62
   6   0  -7   27.85    0.63
   6   0  -7   26.80    0.66
  -6   0   7   27.46    0.65
  -6   0   7   26.82    0.67
  -6   0   7   27.02    0.71
   7   0  -8    7.38    0.21
   7   0  -8    7.50    0.23
   7   0  -8    8.24    0.23
   7   0  -8    7.80    0.24
  -7   0   8    7.62    0.24
  -7   0   8    7.54    0.23
  -7   0   8    7.78    0.26
   8   0  -9    3.33    0.14
   8   0  -9    3.32    0.13
   8   0  -9    3.13    0.14
  -8   0   9    3.00    0.17
  -8   0   9    3.11    0.15
  -8   0   9    3.17    0.15
   9   0 -10    2.39    0.14
   9   0 -10    2.53    0.12
   9   0 -10    2.85    0.14
  -9   0  10    2.50    0.14
  -9   0  10    2.21    0.15
  -9   0  10    2.56    0.17
  10   0 -11   21.88    0.58
  10   0 -11   21.68    0.55
 -10   0  11   22.44    0.59
 -10   0  11   23.03    0.59
 -10   0  11   23.16    0.65
  11   0 -12    1.19    0.11
  11   0 -12    1.19    0.12
 -11   0  12    1.17    0.12
 -11   0  12    1.10    0.15
 -11   0  12    1.08    0.12
  12   0 -13    6.66    0.24
  12   0 -13    6.78    0.27
 -12   0  13    7.09    0.28
 -12   0  13    7.03    0.26
 -12   0  13    7.09    0.33
  13   0 -14   16.27    0.45
  13   0 -14   16.17    0.48
 -13   0  14   16.34    0.54
 -13   0  14   16.25    0.48
 -13   0  14   16.06    0.49
  14   0 -15    2.42    0.17
  14   0 -15    2.31    0.18
 -14   0  15    1.98    0.21
 -14   0  15    2.17    0.19
  15   0 -16    2.53    0.18
  15   0 -16    2.81    0.21
 -15   0  16    2.97    0.22
 -15   0  16    2.82    0.26
  16   0 -17    0.06    0.14
  16   0 -17    0.11    0.12
 -16   0  17    0.16    0.15
 -16   0  17    0.08    0.17
  17   0 -18    1.21    0.19
 -17   0  18    0.90    0.22
 -17   0  18    1.12    0.19
  18   0 -19    0.95    0.19
 -18   0  19    0.64    0.22
 -18   0  19    0.72    0.19
  19   0 -20    5.83    0.34
 -19   0  20    5.34    0.41
 -19   0  20    4.94    0.34
  20   0 -21    1.04    0.23
 -20   0  21    0.81    0.22
 -20   0  21    0.74    0.26
 -21   1  19   -0.05    0.20
 -20   1  18    0.08    0.19
  20  -1 -18   -0.01    0.18
 -19   1  17    1.92    0.24
 -19   1  17    1.95    0.26
  19  -1 -17    1.91    0.23
 -18   1  16    3.00    0.28
 -18   1  16    2.94    0.25
  18  -1 -16    2.94    0.25
 -17   1  15    7.29    0.35
 -17   1  15    8.01    0.39
  17  -1 -15    7.24    0.34
 -16   1  14   12.73    0.48
 -16   1  14   12.13    0.44
  16  -1 -14   11.81    0.43
 -15   1  13    2.74    0.22
 -15   1  13    2.71    0.20
  15  -1 -13    3.09    0.18
  15  -1 -13    2.68    0.20
 -14   1  12    2.23    0.19
 -14   1  12    2.01    0.20
 -14   1  12    2.31    0.17
  14  -1 -12    2.27    0.16
  14  -1 -12    2.11    0.17
 -13   1  11    0.26    0.13
 -13   1  11    0.35    0.11
 -13   1  11    0.42    0.12
  13  -1 -11    0.60    0.10
  13  -1 -11    0.49    0.11
 -12   1  10    5.41    0.24
 -12   1  10    5.78    0.22
 -12   1  10    5.59    0.23
 -12   1  10    4.87    0.25
  12  -1 -10    5.54    0.21
  12  -1 -10    5.46    0.24
 -11   1   9   15.59    0.47
 -11   1   9   15.25    0.44
 -11   1   9   15.79    0.42
 -11   1   9   15.52    0.44
  11  -1  -9   14.83    0.43
  11  -1  -9   14.79    0.41
 -10   1   8   51.93    1.26
 -10   1   8   55.05    1.24
 -10   1   8   52.14    1.33
  10  -1  -8   53.14    1.20
  10  -1  -8   52.49    1.25
  -9   1   7   13.63    0.38
  -9   1   7   13.31    0.38
  -9   1   7   14.02    0.41
  -9   1   7   13.95    0.37
   9  -1  -7   14.02    0.36
   9  -1  -7   13.79    0.38
   9  -1  -7   14.22    0.38
  -8   1   6   27.33    0.68
  -8   1   6   27.34    0.67
  -8   1   6   27.42    0.66
   8  -1  -6   27.19    0.64
   8  -1  -6   27.99    0.68
   8  -1  -6   27.89    0.67
  -7   1   5   11.96    0.33
  -7   1   5   11.87    0.32
  -7   1   5   12.40    0.33
   7  -1  -5   12.08    0.33
   7  -1  -5   12.68    0.34
   7  -1  -5   12.83    0.32
   7  -1  -5   11.99    0.31
  -6   1   4   25.03    0.60
  -6   1   4   25.89    0.61
  -6   1   4   25.37    0.62
   6  -1  -4   26.37    0.59
   6  -1  -4   26.08    0.59
   6  -1  -4   25.14    0.61
   6  -1  -4   25.02    0.62
  -5   1   3    1.96    0.09
  -5   1   3    2.04    0.09
  -5   1   3    1.88    0.09
   5  -1  -3    1.97    0.09
   5  -1  -3    2.00    0.10
   5  -1  -3    2.04    0.08
  -4   1   2  344.70    7.70
  -4   1   2  346.55    7.80
  -4   1   2  347.69    7.86
   4  -1  -2  349.32    7.82
   4  -1  -2  353.54    7.57
   4  -1  -2  353.17    7.84
  -3   1   1   16.51    0.41
   3  -1  -1   15.84    0.39
   3  -1  -1   18.96    0.41
   3  -1  -1   19.02    0.42
  -2   1   0   -1.24    0.01
   1   1  -3    0.11    0.02
  -1  -1   3    0.03    0.01
   2   1  -4   14.02    0.32
   2   1  -4   13.60    0.31
   2   1  -4   14.17    0.32
  -2  -1   4   14.32    0.33
  -2  -1   4   12.30    0.33
   3   1  -5    3.29    0.10
   3   1  -5    3.32    0.10
   3   1  -5    3.09    0.10
  -3  -1   5    3.23    0.11
  -3  -1   5    3.14    0.11
   4   1  -6    0.40    0.04
   4   1  -6    0.56    0.05
   4   1  -6    0.41    0.04
   4   1  -6    0.46    0.05
  -4  -1   6    0.50    0.05
  -4  -1   6    0.47    0.05
   5   1  -7    0.91    0.07
   5   1  -7    0.77    0.06
   5   1  -7    0.73    0.06
   5   1  -7    0.76    0.06
  -5  -1   7    0.74    0.07
  -5  -1   7    0.80    0.07
   6   1  -8   58.86    1.38
   6   1  -8   62.40    1.34
   6   1  -8   62.18    1.35
   6   1  -8   59.87    1.40
  -6  -1   8   60.25    1.41
  -6  -1   8   59.57    1.40
   7   1  -9   16.72    0.43
   7   1  -9   17.87    0.44
   7   1  -9   16.82    0.42
  -7  -1   9   16.86    0.44
  -7  -1   9   16.70    0.44
   8   1 -10   19.38    0.48
   8   1 -10   18.35    0.46
   8   1 -10   18.71    0.49
  -8  -1  10   18.56    0.49
  -8  -1  10   19.30    0.49
  -8  -1  10   18.85    0.49
  -8  -1  10   18.90    0.54
   9   1 -11    7.37    0.24
   9   1 -11    6.42    0.22
  -9  -1  11    7.01    0.29
  -9  -1  11    6.81    0.23
  -9  -1  11    6.69    0.24
  10   1 -12   -0.07    0.08
  10   1 -12    0.06    0.07
 -10  -1  12   -0.04    0.07
 -10  -1  12   -0.08    0.10
 -10  -1  12   -0.01    0.09
  11   1 -13    0.01    0.08
  11   1 -13    0.08    0.09
 -11  -1  13    0.02    0.12
 -11  -1  13    0.17    0.09
 -11  -1  13    0.14    0.09
  12   1 -14   10.16    0.32
  12   1 -14    9.50    0.34
 -12  -1  14   10.86    0.41
 -12  -1  14   10.00    0.33
 -12  -1  14    9.90    0.35
  13   1 -15   17.44    0.50
  13   1 -15   16.49    0.47
 -13  -1  15   16.50    0.56
 -13  -1  15   16.43    0.50
  14   1 -16    7.37    0.28
  14   1 -16    7.14    0.30
 -14  -1  16    6.98    0.31
 -14  -1  16    7.21    0.36
  15   1 -17   11.18    0.41
  15   1 -17   11.48    0.38
 -15  -1  17   10.88    0.41
 -15  -1  17   10.84    0.48
  16   1 -18    2.45    0.22
 -16  -1  18    2.40    0.22
 -16  -1  18    2.30    0.27
  17   1 -19    2.49    0.23
 -17  -1  19    2.57    0.24
 -17  -1  19    2.29    0.27
  18   1 -20    0.08    0.17
 -18  -1  20   -0.10    0.21
 -18  -1  20    0.04    0.18
  19   1 -21    0.47    0.20
 -19  -1  21    0.99    0.28
 -19  -1  21    0.98    0.23
 -20  -1  22    0.91    0.25
 -20  -1  22    0.71    0.28
 -21   2  18    2.29    0.28
 -20   2  17    0.76    0.21
  20  -2 -17    0.35    0.19
 -19   2  16    0.20    0.18
  19  -2 -16   -0.03    0.16
 -18   2  15    0.05    0.16
 -18   2  15    0.05    0.16
  18  -2 -15    0.34    0.16
 -17   2  14    5.32    0.32
 -17   2  14    4.82    0.29
  17  -2 -14    5.01    0.29
 -16   2  13    7.91    0.34
 -16   2  13    7.78    0.36
  16  -2 -13    7.71    0.30
  16  -2 -13    8.28    0.34
 -15   2  12    5.39    0.27
 -15   2  12    5.96    0.30
 -15   2  12    5.55    0.28
  15  -2 -12    5.36    0.27
  15  -2 -12    5.64    0.24
 -14   2  11   30.39    0.81
 -14   2  11   30.94    0.84
 -14   2  11   29.45    0.80
  14  -2 -11   30.34    0.76
  14  -2 -11   29.74    0.79
 -13   2  10    3.11    0.20
 -13   2  10    3.49    0.23
 -13   2  10    3.37    0.21
  13  -2 -10    3.17    0.17
  13  -2 -10    3.11    0.19
 -12   2   9    7.62    0.28
 -12   2   9    8.07    0.27
 -12   2   9    8.41    0.31
  12  -2  -9    7.52    0.26
  12  -2  -9    8.28    0.29
 -11   2   8   -0.01    0.09
 -11   2   8    0.05    0.08
 -11   2   8   -0.01    0.07
  11  -2  -8    0.02    0.06
  11  -2  -8   -0.04    0.08
 -10   2   7   15.20    0.43
 -10   2   7   15.43    0.42
 -10   2   7   16.15    0.46
 -10   2   7   16.63    0.43
  10  -2  -7   15.32    0.41
  10  -2  -7   16.11    0.43
  -9   2   6    0.78    0.09
  -9   2   6    0.99    0.09
  -9   2   6    0.87    0.09
  -9   2   6    0.85    0.08
   9  -2  -6    0.83    0.08
   9  -2  -6    0.84    0.09
   9  -2  -6    0.95    0.08
  -8   2   5   91.42    2.04
  -8   2   5   88.95    2.07
  -8   2   5   90.65    2.02
  -8   2   5   91.23    2.17
   8  -2  -5   88.86    2.06
   8  -2  -5   89.43    2.05
   8  -2  -5   90.26    1.98
  -7   2   4    7.07    0.23
  -7   2   4    7.18    0.21
  -7   2   4    7.15    0.22
  -7   2   4    7.52    0.22
   7  -2  -4    7.79    0.21
   7  -2  -4    7.01    0.21
   7  -2  -4    7.39    0.23
  -6   2   3  169.33    3.82
  -6   2   3  172.41    3.77
  -6   2   3  168.81    3.85
  -6   2   3  173.59    4.04
   6  -2  -3  171.49    3.70
   6  -2  -3  173.88    3.85
   6  -2  -3  168.79    3.82
  -5   2   2    5.07    0.15
  -5   2   2    4.91    0.15
  -5   2   2    5.23    0.15
  -5   2   2    5.17    0.15
  -5   2   2    5.08    0.15
   5  -2  -2    5.28    0.15
   5  -2  -2    5.06    0.15
   5  -2  -2    5.01    0.14
  -4   2   1    8.03    0.22
  -4   2   1    8.07    0.22
  -4   2   1    8.42    0.22
  -4   2   1    8.08    0.22
   4  -2  -1    7.91    0.22
   4  -2  -1    7.97    0.22
   4  -2  -1    7.88    0.21
  -3   2   0   11.44    0.29
  -3   2   0   12.02    0.29
  -3   2   0   11.73    0.29
   3  -2   0   11.58    0.28
   3  -2   0   12.00    0.29
   3  -2   0   11.38    0.29
   3  -2   0   11.51    0.29
   0   2  -3  139.98    3.16
   1   2  -4    2.45    0.08
   1   2  -4    2.44    0.09
   1   2  -4    2.68    0.09
   2   2  -5   30.54    0.69
   2   2  -5   29.56    0.66
   2   2  -5   28.24    0.68
  -2  -2   5   29.96    0.69
  -2  -2   5   29.47    0.69
  -2  -2   5   28.92    0.68
   3   2  -6    1.80    0.08
   3   2  -6    2.00    0.09
   3   2  -6    2.00    0.09
   3   2  -6    1.94    0.08
  -3  -2   6    2.08    0.09
  -3  -2   6    1.98    0.09
  -3  -2   6    1.96    0.08
  -3  -2   6    2.12    0.09
   4   2  -7    0.53    0.05
   4   2  -7    0.60    0.06
   4   2  -7    0.54    0.07
   4   2  -7    0.61    0.06
  -4  -2   7    0.58    0.06
  -4  -2   7    0.71    0.07
  -4  -2   7    0.58    0.05
   5   2  -8    0.02    0.05
   5   2  -8    0.06    0.06
   5   2  -8    0.07    0.04
   5   2  -8   -0.02    0.05
  -5  -2   8    0.04    0.06
  -5  -2   8    0.00    0.05
  -5  -2   8    0.05    0.06
   6   2  -9   24.29    0.58
   6   2  -9   23.90    0.59
   6   2  -9   23.88    0.56
   6   2  -9   23.81    0.60
  -6  -2   9   23.66    0.60
  -6  -2   9   24.08    0.59
  -6  -2   9   24.29    0.59
   7   2 -10   10.24    0.29
   7   2 -10   10.17    0.28
  -7  -2  10    9.85    0.30
  -7  -2  10   10.28    0.29
  -7  -2  10    9.91    0.30
   8   2 -11   25.61    0.63
   8   2 -11   24.67    0.60
  -8  -2  11   25.56    0.63
  -8  -2  11   24.75    0.64
   9   2 -12    6.23    0.21
   9   2 -12    6.18    0.23
  -9  -2  12    6.05    0.24
  -9  -2  12    6.25    0.22
  -9  -2  12    5.93    0.27
  10   2 -13    3.95    0.19
  10   2 -13    3.66    0.17
 -10  -2  13    3.95    0.21
 -10  -2  13    3.69    0.18
 -10  -2  13    3.44    0.23
  11   2 -14    2.80    0.18
  11   2 -14    2.67    0.16
 -11  -2  14    2.34    0.20
 -11  -2  14    2.58    0.18
 -11  -2  14    2.90    0.17
  12   2 -15    0.10    0.09
  12   2 -15    0.01    0.11
 -12  -2  15    0.13    0.14
 -12  -2  15    0.02    0.11
  13   2 -16    2.08    0.18
  13   2 -16    2.17    0.16
 -13  -2  16    2.06    0.18
 -13  -2  16    1.65    0.22
  14   2 -17    2.68    0.21
  14   2 -17    2.41    0.18
 -14  -2  17    2.47    0.21
 -14  -2  17    2.61    0.25
  15   2 -18   12.01    0.43
 -15  -2  18   11.45    0.44
 -15  -2  18   12.30    0.52
  16   2 -19    3.58    0.26
 -16  -2  19    3.74    0.27
 -16  -2  19    3.99    0.32
  17   2 -20   10.71    0.44
 -17  -2  20   10.38    0.51
 -17  -2  20   11.12    0.45
  18   2 -21    0.28    0.19
 -18  -2  21    0.46    0.23
 -18  -2  21    0.57    0.20
  19   2 -22    1.38    0.23
 -19  -2  22    0.96    0.23
 -19  -2  22    1.21    0.30
 -20  -2  23    0.18    0.27
 -21   3  17    2.90    0.29
  21  -3 -17    3.13    0.29
 -20   3  16    4.43    0.32
  20  -3 -16    4.65    0.32
 -19   3  15    2.45    0.24
  19  -3 -15    2.53    0.24
 -18   3  14    3.59    0.26
  18  -3 -14    3.48    0.26
 -17   3  13    0.66    0.17
 -17   3  13    0.84    0.17
  17  -3 -13    0.63    0.16
 -16   3  12    1.45    0.17
 -16   3  12    1.30    0.18
 -16   3  12    1.38    0.18
  16  -3 -12    1.50    0.15
  16  -3 -12    1.69    0.18
 -15   3  11   10.05    0.37
 -15   3  11    9.83    0.38
 -15   3  11   10.10    0.38
  15  -3 -11   10.08    0.36
  15  -3 -11   10.49    0.34
 -14   3  10   24.92    0.70
 -14   3  10   26.70    0.74
 -14   3  10   26.89    0.72
  14  -3 -10   25.88    0.70
  14  -3 -10   26.21    0.67
 -13   3   9    3.00    0.19
 -13   3   9    3.15    0.20
  13  -3  -9    3.01    0.19
  13  -3  -9    3.06    0.17
 -12   3   8   32.19    0.86
 -12   3   8   32.35    0.79
 -12   3   8   32.41    0.82
  12  -3  -8   32.37    0.81
  12  -3  -8   32.56    0.78
 -11   3   7    5.31    0.22
 -11   3   7    4.92    0.22
 -11   3   7    4.99    0.19
  11  -3  -7    5.26    0.21
  11  -3  -7    5.10    0.19
 -10   3   6    1.33    0.12
 -10   3   6    1.36    0.11
 -10   3   6    1.52    0.11
 -10   3   6    1.82    0.12
  10  -3  -6    1.50    0.11
  10  -3  -6    1.47    0.12
  -9   3   5    3.35    0.15
  -9   3   5    3.52    0.17
  -9   3   5    3.63    0.16
  -9   3   5    4.11    0.17
   9  -3  -5    3.88    0.16
   9  -3  -5    3.66    0.15
   9  -3  -5    3.50    0.15
  -8   3   4   34.05    0.82
  -8   3   4   34.10    0.85
  -8   3   4   34.91    0.81
  -8   3   4   33.46    0.80
   8  -3  -4   33.78    0.78
   8  -3  -4   34.70    0.81
   8  -3  -4   33.83    0.82
  -7   3   3   17.39    0.45
  -7   3   3   18.50    0.47
  -7   3   3   18.45    0.45
  -7   3   3   18.44    0.46
  -7   3   3   18.19    0.46
   7  -3  -3   18.26    0.46
   7  -3  -3   17.92    0.45
   7  -3  -3   18.02    0.43
  -6   3   2  203.07    4.59
  -6   3   2  205.00    4.86
  -6   3   2  214.45    4.64
  -6   3   2  201.25    4.53
  -6   3   2  209.98    4.64
   6  -3  -2  200.89    4.59
   6  -3  -2  205.21    4.45
   6  -3  -2  207.84    4.64
   6  -3  -2  208.56    4.45
  -5   3   1    0.67    0.06
  -5   3   1    0.58    0.06
  -5   3   1    0.61    0.06
  -5   3   1    0.59    0.05
   5  -3  -1    0.61    0.06
   5  -3  -1    0.52    0.05
   5  -3  -1    0.61    0.06
  -4   3   0  456.58   10.48
  -4   3   0  478.81   10.43
  -4   3   0  460.45   10.27
   4  -3   0  455.32   10.25
   4  -3   0  466.99   10.41
   4  -3   0  495.80   10.15
   4  -3   0  456.58   10.49
   3  -3   1    9.04    0.24
   3  -3   1    9.49    0.24
   3  -3   1   10.03    0.23
  -2   3  -2   70.28    1.62
  -2   3  -2   71.54    1.60
   2  -3   2   73.11    1.62
   2  -3   2   71.85    1.60
   2  -3   2   70.41    1.58
  -1   3  -3    7.00    0.19
   1  -3   3    7.22    0.19
   0   3  -4   34.71    0.78
   0   3  -4   33.00    0.75
   0   3  -4   33.65    0.78
   0  -3   4   32.97    0.77
   0  -3   4   34.04    0.76
   0  -3   4   33.03    0.78
   1   3  -5   35.41    0.82
   1   3  -5   34.57    0.78
   1   3  -5   34.64    0.81
  -1  -3   5   35.86    0.80
  -1  -3   5   34.39    0.81
  -1  -3   5   35.97    0.82
   2   3  -6  154.95    3.52
   2   3  -6  156.56    3.48
   2   3  -6  159.94    3.37
  -2  -3   6  156.17    3.52
  -2  -3   6  153.36    3.44
  -2  -3   6  155.41    3.48
   3   3  -7   15.98    0.41
   3   3  -7   16.59    0.39
   3   3  -7   16.14    0.39
   3   3  -7   16.14    0.40
  -3  -3   7   16.57    0.41
  -3  -3   7   16.09    0.40
  -3  -3   7   16.53    0.41
   4   3  -8   27.76    0.68
   4   3  -8   28.50    0.65
   4   3  -8   27.63    0.67
   4   3  -8   28.23    0.64
  -4  -3   8   28.62    0.67
  -4  -3   8   27.94    0.67
  -4  -3   8   27.77    0.68
  -4  -3   8   27.67    0.67
   5   3  -9   17.05    0.42
   5   3  -9   17.17    0.43
   5   3  -9   17.10    0.44
   5   3  -9   17.17    0.44
  -5  -3   9   16.93    0.43
  -5  -3   9   16.82    0.43
  -5  -3   9   16.26    0.43
  -5  -3   9   17.03    0.44
   6   3 -10    3.47    0.17
   6   3 -10    3.55    0.16
   6   3 -10    3.59    0.14
  -6  -3  10    3.59    0.15
  -6  -3  10    3.94    0.17
  -6  -3  10    3.74    0.17
  -6  -3  10    3.59    0.14
   7   3 -11    0.24    0.07
   7   3 -11    0.30    0.06
  -7  -3  11    0.24    0.07
  -7  -3  11    0.29    0.08
  -7  -3  11    0.23    0.06
  -7  -3  11    0.28    0.07
   8   3 -12    9.36    0.28
   8   3 -12    9.70    0.30
  -8  -3  12    9.41    0.28
  -8  -3  12    9.42    0.28
  -8  -3  12    9.50    0.30
   9   3 -13   12.49    0.36
   9   3 -13   13.20    0.39
  -9  -3  13   13.29    0.37
  -9  -3  13   12.69    0.36
  -9  -3  13   13.00    0.39
  10   3 -14   23.71    0.60
  10   3 -14   23.58    0.63
 -10  -3  14   22.44    0.63
 -10  -3  14   23.83    0.71
 -10  -3  14   23.71    0.61
  11   3 -15   12.20    0.39
  11   3 -15   12.77    0.38
 -11  -3  15   12.53    0.41
 -11  -3  15   13.02    0.47
  12   3 -16    7.63    0.31
  12   3 -16    8.13    0.29
 -12  -3  16    8.01    0.37
 -12  -3  16    7.74    0.32
  13   3 -17    4.94    0.26
  13   3 -17    4.76    0.23
 -13  -3  17    4.24    0.31
 -13  -3  17    4.31    0.26
  14   3 -18    0.18    0.12
  14   3 -18    0.01    0.13
 -14  -3  18   -0.09    0.17
 -14  -3  18   -0.07    0.14
  15   3 -19    2.04    0.21
 -15  -3  19    1.95    0.21
 -15  -3  19    1.80    0.25
  16   3 -20    1.63    0.21
 -16  -3  20    1.20    0.21
 -16  -3  20    1.37    0.26
  17   3 -21   11.85    0.47
 -17  -3  21   11.70    0.57
 -17  -3  21   11.92    0.48
  18   3 -22    0.26    0.20
 -18  -3  22    0.35    0.26
 -18  -3  22    0.61    0.22
 -19  -3  23    6.46    0.50
 -19  -3  23    6.49    0.40
 -22   4  17    0.01    0.21
 -21   4  16    3.75    0.30
  21  -4 -16    3.79    0.30
 -20   4  15    2.89    0.27
  20  -4 -15    3.17    0.27
 -19   4  14    3.97    0.29
  19  -4 -14    2.97    0.25
 -18   4  13    9.77    0.40
  18  -4 -13    9.50    0.39
 -17   4  12    0.01    0.14
 -17   4  12    0.26    0.14
  17  -4 -12    0.21    0.14
 -16   4  11    0.60    0.15
 -16   4  11    0.51    0.16
 -16   4  11    0.65    0.15
  16  -4 -11    0.47    0.13
  16  -4 -11    0.44    0.14
 -15   4  10    1.37    0.16
 -15   4  10    1.28    0.16
  15  -4 -10    1.17    0.15
  15  -4 -10    1.34    0.14
 -14   4   9    5.29    0.26
 -14   4   9    5.53    0.26
  14  -4  -9    4.94    0.23
  14  -4  -9    5.23    0.25
 -13   4   8    0.00    0.10
 -13   4   8    0.07    0.10
  13  -4  -8    0.04    0.08
  13  -4  -8    0.05    0.10
 -12   4   7   34.59    0.83
 -12   4   7   34.18    0.89
 -12   4   7   34.33    0.87
  12  -4  -7   34.61    0.86
  12  -4  -7   33.93    0.82
 -11   4   6    7.34    0.26
 -11   4   6    6.90    0.24
 -11   4   6    7.10    0.25
  11  -4  -6    7.05    0.25
  11  -4  -6    6.88    0.23
 -10   4   5   92.67    2.16
 -10   4   5   94.50    2.11
 -10   4   5   92.36    2.12
 -10   4   5   94.25    2.25
  10  -4  -5   92.33    2.07
  10  -4  -5   94.47    2.14
  -9   4   4    7.63    0.23
  -9   4   4    6.99    0.22
  -9   4   4    7.06    0.24
  -9   4   4    6.93    0.23
   9  -4  -4    7.26    0.23
   9  -4  -4    7.40    0.22
   9  -4  -4    7.07    0.23
  -8   4   3    1.44    0.11
  -8   4   3    1.47    0.11
  -8   4   3    1.63    0.11
  -8   4   3    1.86    0.12
  -8   4   3    1.65    0.11
   8  -4  -3    1.76    0.12
   8  -4  -3    1.85    0.10
   8  -4  -3    1.88    0.13
  -7   4   2    0.14    0.06
  -7   4   2    0.16    0.05
  -7   4   2    0.22    0.07
  -7   4   2    0.26    0.05
   7  -4  -2    0.15    0.05
   7  -4  -2    0.22    0.06
   7  -4  -2    0.14    0.06
  -6   4   1   40.90    0.94
  -6   4   1   40.63    0.98
  -6   4   1   42.31    0.96
  -6   4   1   40.31    0.94
   6  -4  -1   40.68    0.92
   6  -4  -1   40.81    0.95
   6  -4  -1   39.79    0.94
  -5   4   0   77.16    1.77
  -5   4   0   76.41    1.72
  -5   4   0   78.72    1.83
  -5   4   0   75.30    1.74
   5  -4   0   78.13    1.69
   5  -4   0   76.31    1.75
   5  -4   0   78.62    1.73
   5  -4   0   78.68    1.76
  -4   4  -1  136.19    2.98
  -4   4  -1  131.31    3.00
   4  -4   1  135.22    2.98
   4  -4   1  127.34    3.00
   4  -4   1  137.94    2.94
   4  -4   1  132.00    2.89
  -3   4  -2    1.08    0.07
   3  -4   2    1.16    0.07
   3  -4   2    1.19    0.07
   3  -4   2    1.14    0.07
  -2   4  -3   60.34    1.36
   2  -4   3   59.57    1.37
   2  -4   3   60.34    1.34
   2  -4   3   59.76    1.36
  -1   4  -4    3.60    0.13
  -1   4  -4    3.82    0.13
   1  -4   4    3.77    0.12
   1  -4   4    3.75    0.12
   1  -4   4    3.62    0.13
   0   4  -5   14.60    0.37
   0   4  -5   15.28    0.36
   0   4  -5   14.53    0.37
   0  -4   5   14.16    0.36
   0  -4   5   14.36    0.37
   1   4  -6   14.50    0.37
   1   4  -6   15.30    0.36
  -1  -4   6   14.34    0.38
  -1  -4   6   14.58    0.37
  -1  -4   6   14.00    0.36
   2   4  -7   24.64    0.60
   2   4  -7   25.63    0.58
   2   4  -7   24.49    0.60
  -2  -4   7   24.94    0.59
  -2  -4   7   24.76    0.61
  -2  -4   7   24.41    0.59
   3   4  -8   43.34    0.99
   3   4  -8   44.05    0.95
   3   4  -8   42.32    1.00
  -3  -4   8   41.70    0.98
  -3  -4   8   40.94    0.98
  -3  -4   8   41.51    1.00
   4   4  -9   29.94    0.70
   4   4  -9   30.89    0.73
   4   4  -9   28.95    0.73
  -4  -4   9   29.72    0.74
  -4  -4   9   30.50    0.72
  -4  -4   9   30.40    0.72
   5   4 -10    7.42    0.23
   5   4 -10    7.57    0.25
   5   4 -10    7.53    0.25
  -5  -4  10    7.77    0.25
  -5  -4  10    7.42    0.23
  -5  -4  10    7.95    0.25
   6   4 -11   29.52    0.73
   6   4 -11   30.76    0.70
   6   4 -11   29.73    0.74
  -6  -4  11   29.81    0.72
  -6  -4  11   29.40    0.73
  -6  -4  11   28.65    0.74
  -6  -4  11   29.45    0.72
   7   4 -12    5.85    0.22
   7   4 -12    5.94    0.20
  -7  -4  12    5.92    0.22
  -7  -4  12    6.04    0.20
  -7  -4  12    5.70    0.23
  -7  -4  12    6.16    0.21
   8   4 -13    0.15    0.07
   8   4 -13    0.38    0.09
  -8  -4  13    0.38    0.08
  -8  -4  13    0.41    0.07
  -8  -4  13    0.38    0.10
   9   4 -14    5.06    0.23
   9   4 -14    5.42    0.20
  -9  -4  14    5.33    0.24
  -9  -4  14    4.89    0.20
  -9  -4  14    5.35    0.21
  10   4 -15    5.17    0.24
  10   4 -15    5.16    0.21
 -10  -4  15    4.72    0.25
 -10  -4  15    5.20    0.29
  11   4 -16   18.13    0.53
  11   4 -16   17.50    0.49
 -11  -4  16   17.92    0.61
 -11  -4  16   17.92    0.53
  12   4 -17    8.19    0.30
  12   4 -17    7.80    0.33
 -12  -4  17    7.93    0.32
 -12  -4  17    8.89    0.41
  13   4 -18   14.60    0.45
  13   4 -18   14.60    0.48
 -13  -4  18   14.27    0.49
 -13  -4  18   15.20    0.57
  14   4 -19    2.64    0.22
 -14  -4  19    2.66    0.23
 -14  -4  19    2.92    0.28
  15   4 -20    1.50    0.21
 -15  -4  20    1.15    0.24
 -15  -4  20    1.51    0.21
  16   4 -21    0.78    0.20
 -16  -4  21    0.60    0.25
 -16  -4  21    0.91    0.21
  17   4 -22    4.28    0.31
 -17  -4  22    4.28    0.39
 -17  -4  22    4.77    0.34
  18   4 -23   -0.20    0.19
 -18  -4  23   -0.21    0.20
 -18  -4  23   -0.31    0.25
 -19  -4  24    4.55    0.35
 -19  -4  24    4.79    0.44
 -22   5  16   -0.05    0.20
 -21   5  15    1.04    0.22
  21  -5 -15    0.57    0.20
 -20   5  14    0.30    0.19
  20  -5 -14    0.72    0.20
 -19   5  13    4.94    0.32
  19  -5 -13    5.88    0.32
 -18   5  12   12.54    0.47
  18  -5 -12   13.21    0.46
 -17   5  11    1.66    0.19
 -17   5  11    1.23    0.18
  17  -5 -11    1.54    0.18
 -16   5  10    9.70    0.37
  16  -5 -10    9.21    0.36
  16  -5 -10    9.37    0.34
 -15   5   9    1.72    0.17
 -15   5   9    1.82    0.16
  15  -5  -9    1.93    0.17
  15  -5  -9    2.07    0.16
 -14   5   8    3.01    0.20
 -14   5   8    3.65    0.22
  14  -5  -8    3.02    0.20
  14  -5  -8    2.66    0.18
 -13   5   7    0.25    0.10
 -13   5   7    0.22    0.11
  13  -5  -7    0.23    0.10
  13  -5  -7    0.29    0.08
 -12   5   6   13.23    0.41
 -12   5   6   13.42    0.38
 -12   5   6   13.59    0.41
  12  -5  -6   13.79    0.40
  12  -5  -6   13.39    0.38
 -11   5   5    1.42    0.11
 -11   5   5    1.31    0.12
 -11   5   5    1.47    0.11
  11  -5  -5    1.47    0.11
  11  -5  -5    1.33    0.11
 -10   5   4  115.42    2.71
 -10   5   4  115.26    2.54
 -10   5   4  111.55    2.56
 -10   5   4  110.97    2.60
  10  -5  -4  112.82    2.49
  10  -5  -4  113.37    2.57
  -9   5   3    1.48    0.10
  -9   5   3    1.24    0.09
  -9   5   3    1.33    0.11
  -9   5   3    1.18    0.10
  -9   5   3    1.34    0.09
   9  -5  -3    1.20    0.10
   9  -5  -3    1.20    0.10
   9  -5  -3    1.24    0.09
  -8   5   2  109.08    2.48
  -8   5   2  112.19    2.61
  -8   5   2  107.47    2.51
  -8   5   2  110.03    2.45
   8  -5  -2  107.71    2.48
   8  -5  -2  111.28    2.41
   8  -5  -2  110.91    2.50
  -7   5   1   19.00    0.47
  -7   5   1   18.84    0.47
  -7   5   1   17.89    0.48
  -7   5   1   18.87    0.47
   7  -5  -1   19.27    0.48
   7  -5  -1   19.58    0.47
   7  -5  -1   18.76    0.46
   7  -5  -1   18.81    0.48
  -6   5   0    9.99    0.29
  -6   5   0   10.34    0.27
  -6   5   0   10.46    0.28
  -6   5   0   10.42    0.28
   6  -5   0   10.20    0.29
   6  -5   0   10.36    0.29
   6  -5   0   10.38    0.28
   6  -5   0   10.21    0.27
  -5   5  -1    6.18    0.18
  -5   5  -1    5.96    0.19
   5  -5   1    6.12    0.19
   5  -5   1    5.90    0.19
   5  -5   1    5.85    0.17
   5  -5   1    5.91    0.19
  -4   5  -2   14.32    0.37
  -4   5  -2   15.27    0.38
   4  -5   2   14.68    0.36
   4  -5   2   14.56    0.37
   4  -5   2   14.37    0.37
   4  -5   2   14.75    0.37
  -3   5  -3   22.02    0.54
  -3   5  -3   22.01    0.53
   3  -5   3   22.56    0.54
   3  -5   3   21.71    0.53
   3  -5   3   21.74    0.51
  -2   5  -4   89.68    2.02
  -2   5  -4   89.20    2.04
   2  -5   4   91.38    2.04
   2  -5   4   88.48    2.00
  -1   5  -5   30.29    0.71
  -1   5  -5   28.67    0.70
   1  -5   5   29.82    0.70
   1  -5   5   29.97    0.69
   0   5  -6   73.72    1.66
   0   5  -6   74.42    1.67
   0   5  -6   73.04    1.61
   0  -5   6   70.42    1.67
   0  -5   6   74.77    1.64
   0  -5   6   70.70    1.65
   1   5  -7   19.76    0.50
   1   5  -7   19.89    0.48
   1   5  -7   20.11    0.50
  -1  -5   7   20.33    0.49
  -1  -5   7   19.24    0.49
  -1  -5   7   19.55    0.50
   2   5  -8    4.54    0.18
   2   5  -8    4.61    0.16
  -2  -5   8    4.60    0.17
  -2  -5   8    4.65    0.17
  -2  -5   8    4.74    0.18
   3   5  -9    0.25    0.07
   3   5  -9    0.24    0.08
   3   5  -9    0.30    0.06
  -3  -5   9    0.12    0.07
  -3  -5   9    0.08    0.07
  -3  -5   9    0.29    0.06
   4   5 -10   18.77    0.47
   4   5 -10   18.28    0.50
   4   5 -10   18.75    0.49
  -4  -5  10   19.08    0.50
  -4  -5  10   19.24    0.48
  -4  -5  10   18.48    0.49
   5   5 -11   10.04    0.31
   5   5 -11    9.94    0.29
   5   5 -11   10.55    0.31
  -5  -5  11   10.15    0.30
  -5  -5  11   10.03    0.30
  -5  -5  11    9.84    0.31
   6   5 -12   29.19    0.68
   6   5 -12   27.14    0.71
   6   5 -12   28.75    0.71
  -6  -5  12   27.55    0.71
  -6  -5  12   27.55    0.70
  -6  -5  12   28.53    0.70
   7   5 -13   18.66    0.48
   7   5 -13   18.37    0.51
  -7  -5  13   18.35    0.50
  -7  -5  13   18.36    0.49
  -7  -5  13   18.15    0.51
   8   5 -14   12.79    0.39
   8   5 -14   11.83    0.35
  -8  -5  14   11.82    0.39
  -8  -5  14   12.52    0.36
   9   5 -15    1.77    0.16
   9   5 -15    1.64    0.14
  -9  -5  15    1.93    0.14
  -9  -5  15    1.67    0.15
  10   5 -16   -0.04    0.11
  10   5 -16    0.06    0.09
 -10  -5  16   -0.15    0.13
 -10  -5  16   -0.02    0.12
  11   5 -17    0.66    0.14
  11   5 -17    0.58    0.11
 -11  -5  17    0.64    0.19
 -11  -5  17    0.67    0.15
  12   5 -18    1.98    0.19
  12   5 -18    1.58    0.16
 -12  -5  18    1.39    0.17
 -12  -5  18    1.82    0.24
  13   5 -19   25.92    0.73
 -13  -5  19   25.49    0.83
 -13  -5  19   24.79    0.73
  14   5 -20    2.08    0.22
 -14  -5  20    1.80    0.26
 -14  -5  20    1.79    0.22
  15   5 -21   13.47    0.49
 -15  -5  21   12.22    0.56
 -15  -5  21   12.12    0.47
  16   5 -22   -0.20    0.18
 -16  -5  22    0.01    0.18
 -16  -5  22    0.02    0.22
  17   5 -23    0.48    0.21
 -17  -5  23    0.50    0.21
 -17  -5  23   -0.29    0.25
 -18  -5  24   -0.30    0.26
 -18  -5  24   -0.15    0.20
 -22   6  15    1.42    0.25
 -21   6  14   -0.22    0.18
  21  -6 -14    0.30    0.19
 -20   6  13   -0.25    0.16
  20  -6 -13   -0.27    0.16
 -19   6  12    1.45    0.21
  19  -6 -12    1.70    0.21
 -18   6  11    8.37    0.39
 -18   6  11    8.09    0.37
  18  -6 -11    8.49    0.37
 -17   6  10    1.97    0.20
  17  -6 -10    2.02    0.19
 -16   6   9   16.48    0.50
  16  -6  -9   15.58    0.47
  16  -6  -9   16.28    0.51
 -15   6   8    2.02    0.18
  15  -6  -8    2.08    0.18
  15  -6  -8    2.13    0.16
 -14   6   7   33.69    0.88
  14  -6  -7   34.09    0.87
  14  -6  -7   34.46    0.84
 -13   6   6    0.53    0.10
 -13   6   6    0.48    0.12
  13  -6  -6    0.49    0.10
  13  -6  -6    0.43    0.11
 -12   6   5    4.76    0.24
 -12   6   5    4.51    0.20
 -12   6   5    4.85    0.21
  12  -6  -5    4.92    0.20
  12  -6  -5    4.76    0.22
 -11   6   4   -0.06    0.07
 -11   6   4    0.08    0.07
 -11   6   4    0.08    0.09
 -11   6   4    0.28    0.09
  11  -6  -4   -0.01    0.08
  11  -6  -4    0.05    0.07
 -10   6   3   60.49    1.40
 -10   6   3   59.21    1.43
 -10   6   3   61.03    1.39
 -10   6   3   59.79    1.43
 -10   6   3   60.03    1.46
  10  -6  -3   60.56    1.42
  10  -6  -3   60.39    1.37
  10  -6  -3   61.87    1.41
  -9   6   2    1.16    0.09
  -9   6   2    1.26    0.10
  -9   6   2    1.34    0.10
  -9   6   2    1.24    0.11
   9  -6  -2    1.10    0.09
   9  -6  -2    1.23    0.10
   9  -6  -2    1.34    0.10
  -8   6   1  114.22    2.57
  -8   6   1  114.55    2.55
  -8   6   1  109.11    2.60
  -8   6   1  115.95    2.70
   8  -6  -1  116.69    2.55
   8  -6  -1  115.51    2.60
   8  -6  -1  112.78    2.50
   8  -6  -1  113.37    2.58
  -7   6   0    1.64    0.11
  -7   6   0    1.57    0.11
  -7   6   0    1.64    0.08
  -7   6   0    1.57    0.11
   7  -6   0    1.81    0.11
   7  -6   0    1.47    0.10
   7  -6   0    1.67    0.12
   7  -6   0    1.70    0.12
  -6   6  -1   61.38    1.46
  -6   6  -1   60.41    1.41
  -6   6  -1   61.86    1.44
   6  -6   1   62.60    1.38
   6  -6   1   60.88    1.42
   6  -6   1   61.91    1.43
   6  -6   1   64.08    1.41
  -5   6  -2    4.47    0.16
  -5   6  -2    4.07    0.16
   5  -6   2    4.43    0.15
   5  -6   2    4.26    0.15
   5  -6   2    4.20    0.16
   5  -6   2    4.17    0.16
  -4   6  -3    0.30    0.06
  -4   6  -3    0.34    0.06
   4  -6   3    0.41    0.05
   4  -6   3    0.20    0.05
   4  -6   3    0.22    0.05
   4  -6   3    0.43    0.06
  -3   6  -4    0.01    0.05
  -3   6  -4    0.04    0.04
   3  -6   4    0.07    0.05
   3  -6   4    0.04    0.04
   3  -6   4    0.07    0.05
   3  -6   4    0.12    0.05
  -2   6  -5    1.19    0.09
  -2   6  -5    1.59    0.10
   2  -6   5    1.61    0.10
   2  -6   5    1.63    0.10
   2  -6   5    1.60    0.10
  -1   6  -6   68.46    1.57
  -1   6  -6   69.07    1.58
  -1   6  -6   66.75    1.52
   1  -6   6   68.02    1.54
   1  -6   6   69.65    1.58
   1  -6   6   67.39    1.56
   0   6  -7   51.13    1.15
   0   6  -7   50.95    1.20
   0   6  -7   50.23    1.19
   0  -6   7   53.03    1.18
   0  -6   7   50.82    1.17
   0  -6   7   49.44    1.20
   1   6  -8   65.59    1.43
   1   6  -8   62.17    1.48
   1   6  -8   61.96    1.47
  -1  -6   8   62.42    1.46
  -1  -6   8   64.28    1.49
  -1  -6   8   64.82    1.45
   2   6  -9    7.60    0.26
   2   6  -9    7.34    0.25
   2   6  -9    7.91    0.24
  -2  -6   9    7.13    0.24
  -2  -6   9    7.26    0.26
  -2  -6   9    7.17    0.24
   3   6 -10    4.76    0.17
   3   6 -10    4.49    0.19
  -3  -6  10    4.70    0.19
  -3  -6  10    4.73    0.20
  -3  -6  10    4.97    0.19
   4   6 -11    4.02    0.19
   4   6 -11    3.94    0.16
   4   6 -11    3.97    0.19
  -4  -6  11    4.02    0.17
  -4  -6  11    4.29    0.19
  -4  -6  11    3.59    0.17
   5   6 -12    9.12    0.27
   5   6 -12    8.52    0.30
   5   6 -12    9.25    0.30
  -5  -6  12    8.71    0.29
  -5  -6  12    9.09    0.29
  -5  -6  12    9.03    0.28
   6   6 -13    6.40    0.22
   6   6 -13    6.41    0.24
   6   6 -13    6.60    0.26
  -6  -6  13    6.95    0.25
  -6  -6  13    6.56    0.23
  -6  -6  13    6.52    0.25
   7   6 -14   31.89    0.79
   7   6 -14   32.80    0.83
  -7  -6  14   33.25    0.81
  -7  -6  14   32.56    0.84
   8   6 -15   10.43    0.33
   8   6 -15   10.52    0.36
  -8  -6  15   10.99    0.37
  -8  -6  15   10.87    0.34
   9   6 -16   18.40    0.50
   9   6 -16   18.34    0.54
  -9  -6  16   17.94    0.53
  10   6 -17    3.37    0.19
  10   6 -17    3.11    0.22
 -10  -6  17    3.29    0.24
  11   6 -18    1.13    0.16
  11   6 -18    1.05    0.14
 -11  -6  18    1.02    0.16
 -11  -6  18    0.62    0.19
  12   6 -19    0.26    0.15
 -12  -6  19    0.33    0.16
 -12  -6  19   -0.01    0.18
  13   6 -20    7.08    0.34
 -13  -6  20    6.34    0.32
 -13  -6  20    6.40    0.40
  14   6 -21    0.14    0.16
 -14  -6  21    0.13    0.16
 -14  -6  21    0.16    0.22
  15   6 -22   13.57    0.52
 -15  -6  22   14.35    0.63
 -15  -6  22   12.86    0.52
  16   6 -23    0.58    0.21
 -16  -6  23    0.14    0.26
 -16  -6  23    0.24    0.20
  17   6 -24    3.69    0.32
 -17  -6  24    3.38    0.32
 -17  -6  24    3.30    0.39
 -18  -6  25   -0.30    0.28
 -22   7  14    5.24    0.37
 -21   7  13    1.50    0.23
  21  -7 -13    1.66    0.23
 -20   7  12    3.30    0.28
  20  -7 -12    3.30    0.27
 -19   7  11    0.08    0.17
 -19   7  11    0.18    0.17
  19  -7 -11    0.23    0.16
 -18   7  10   -0.05    0.16
  18  -7 -10    0.04    0.15
 -17   7   9   -0.11    0.14
  17  -7  -9    0.11    0.13
 -16   7   8    9.26    0.37
  16  -7  -8    9.46    0.36
  16  -7  -8    9.20    0.33
 -15   7   7    0.15    0.13
  15  -7  -7   -0.02    0.10
  15  -7  -7    0.08    0.12
 -14   7   6   41.22    1.03
  14  -7  -6   40.64    1.02
  14  -7  -6   40.54    0.98
 -13   7   5    0.83    0.13
  13  -7  -5    0.74    0.10
  13  -7  -5    0.80    0.12
 -12   7   4   26.65    0.67
 -12   7   4   25.69    0.70
 -12   7   4   25.44    0.70
  12  -7  -4   28.20    0.67
  12  -7  -4   26.48    0.68
 -11   7   3    0.17    0.06
 -11   7   3    0.09    0.08
 -11   7   3    0.13    0.10
 -11   7   3    0.21    0.10
  11  -7  -3    0.12    0.07
  11  -7  -3    0.14    0.09
 -10   7   2    2.57    0.17
 -10   7   2    2.86    0.15
 -10   7   2    2.66    0.13
 -10   7   2    2.86    0.16
  10  -7  -2    2.97    0.17
  10  -7  -2    2.72    0.15
  10  -7  -2    2.75    0.16
  -9   7   1    0.86    0.09
  -9   7   1    0.75    0.09
  -9   7   1    0.64    0.08
  -9   7   1    0.63    0.06
   9  -7  -1    0.66    0.09
   9  -7  -1    0.63    0.08
   9  -7  -1    0.64    0.09
  -8   7   0   11.26    0.31
  -8   7   0   11.12    0.31
  -8   7   0   11.21    0.29
  -8   7   0   10.21    0.32
   8  -7   0   11.44    0.32
   8  -7   0   11.13    0.32
   8  -7   0   10.77    0.32
   8  -7   0   11.47    0.31
  -7   7  -1    0.84    0.09
  -7   7  -1    0.84    0.08
   7  -7   1    1.15    0.09
   7  -7   1    0.92    0.09
   7  -7   1    0.77    0.08
   7  -7   1    0.94    0.09
  -6   7  -2   13.13    0.36
  -6   7  -2   13.38    0.37
   6  -7   2   13.77    0.36
   6  -7   2   13.80    0.35
   6  -7   2   13.25    0.36
   6  -7   2   13.58    0.37
  -5   7  -3   18.55    0.48
  -5   7  -3   18.91    0.50
   5  -7   3   20.22    0.48
   5  -7   3   19.55    0.49
   5  -7   3   18.85    0.49
   5  -7   3   20.22    0.50
  -4   7  -4   36.03    0.85
  -4   7  -4   34.74    0.84
   4  -7   4   35.52    0.82
   4  -7   4   35.62    0.84
   4  -7   4   35.34    0.85
  -3   7  -5   14.06    0.38
  -3   7  -5   14.18    0.38
   3  -7   5   13.88    0.38
   3  -7   5   14.86    0.37
   3  -7   5   14.12    0.38
  -2   7  -6   13.74    0.38
  -2   7  -6   13.65    0.38
   2  -7   6   13.91    0.37
   2  -7   6   14.16    0.39
  -1   7  -7    1.88    0.13
  -1   7  -7    1.89    0.13
   1  -7   7    1.90    0.14
   1  -7   7    1.76    0.12
   1  -7   7    1.82    0.13
   0   7  -8   23.82    0.58
   0   7  -8   24.66    0.61
   0   7  -8   23.01    0.61
   0  -7   8   24.34    0.61
   0  -7   8   23.05    0.59
   0  -7   8   23.68    0.59
   1   7  -9   19.44    0.52
   1   7  -9   19.80    0.52
   1   7  -9   20.48    0.50
  -1  -7   9   18.45    0.52
  -1  -7   9   19.54    0.51
  -1  -7   9   19.32    0.51
   2   7 -10   52.24    1.20
   2   7 -10   50.27    1.21
  -2  -7  10   49.14    1.18
  -2  -7  10   49.35    1.18
  -2  -7  10   51.06    1.22
   3   7 -11   26.44    0.66
   3   7 -11   27.09    0.69
   3   7 -11   26.74    0.69
  -3  -7  11   27.24    0.70
  -3  -7  11   27.51    0.68
  -3  -7  11   27.42    0.68
   4   7 -12    5.92    0.21
   4   7 -12    6.01    0.24
   4   7 -12    5.76    0.23
  -4  -7  12    5.91    0.24
  -4  -7  12    6.04    0.24
  -4  -7  12    6.00    0.22
   5   7 -13    0.50    0.10
   5   7 -13    0.42    0.08
   5   7 -13    0.58    0.11
  -5  -7  13    0.41    0.11
  -5  -7  13    0.45    0.09
  -5  -7  13    0.58    0.10
   6   7 -14   -0.01    0.07
   6   7 -14    0.12    0.10
   6   7 -14   -0.01    0.10
  -6  -7  14    0.05    0.09
  -6  -7  14    0.02    0.10
  -6  -7  14   -0.02    0.08
   7   7 -15    2.40    0.18
   7   7 -15    2.30    0.15
  -7  -7  15    2.71    0.17
  -7  -7  15    2.56    0.19
   8   7 -16    1.00    0.15
   8   7 -16    0.79    0.11
  -8  -7  16    0.98    0.15
  -8  -7  16    0.59    0.11
   9   7 -17   25.70    0.72
   9   7 -17   25.69    0.68
  -9  -7  17   26.24    0.73
  10   7 -18    4.13    0.26
 -10  -7  18    4.59    0.28
  11   7 -19   12.69    0.45
 -11  -7  19   12.32    0.45
 -11  -7  19   12.48    0.53
  12   7 -20    1.04    0.18
 -12  -7  20    0.74    0.17
 -12  -7  20    0.85    0.22
  13   7 -21    0.23    0.16
 -13  -7  21    0.20    0.17
 -13  -7  21   -0.26    0.21
  14   7 -22   -0.02    0.17
 -14  -7  22   -0.18    0.22
 -14  -7  22    0.13    0.18
  15   7 -23    1.64    0.24
 -15  -7  23    1.73    0.25
 -15  -7  23    1.48    0.29
  16   7 -24    0.17    0.21
 -16  -7  24    0.76    0.23
 -16  -7  24   -0.18    0.24
 -17  -7  25    5.87    0.40
 -17  -7  25    5.20    0.45
 -22   8  13    4.93    0.35
 -21   8  12    1.70    0.25
  21  -8 -12    2.20    0.25
 -20   8  11   11.58    0.46
 -20   8  11   11.54    0.49
  20  -8 -11   11.28    0.46
 -19   8  10    1.43    0.21
  19  -8 -10    1.57    0.20
 -18   8   9    5.21    0.31
  18  -8  -9    5.89    0.31
 -17   8   8    1.24    0.18
  17  -8  -8    1.08    0.17
 -16   8   7    0.15    0.14
  16  -8  -7    0.08    0.11
  16  -8  -7   -0.05    0.13
 -15   8   6   -0.16    0.11
  15  -8  -6   -0.09    0.09
  15  -8  -6   -0.06    0.12
 -14   8   5   24.93    0.69
  14  -8  -5   25.61    0.69
  14  -8  -5   25.98    0.66
 -13   8   4    0.24    0.11
 -13   8   4    0.06    0.11
  13  -8  -4    0.18    0.08
  13  -8  -4    0.05    0.10
 -12   8   3   47.05    1.15
 -12   8   3   45.37    1.14
 -12   8   3   47.17    1.11
  12  -8  -3   47.13    1.13
  12  -8  -3   46.31    1.09
 -11   8   2    5.15    0.23
 -11   8   2    4.91    0.20
  11  -8  -2    5.06    0.20
  11  -8  -2    4.72    0.21
  11  -8  -2    4.99    0.21
 -10   8   1   28.05    0.72
 -10   8   1   27.44    0.69
 -10   8   1   28.42    0.70
  10  -8  -1   27.56    0.71
  10  -8  -1   29.52    0.71
  10  -8  -1   27.56    0.68
  -9   8   0    0.08    0.08
  -9   8   0    0.06    0.07
  -9   8   0    0.08    0.07
   9  -8   0   -0.06    0.06
   9  -8   0    0.01    0.07
   9  -8   0    0.12    0.08
   9  -8   0   -0.01    0.06
  -8   8  -1    2.47    0.15
  -8   8  -1    2.41    0.13
   8  -8   1    2.57    0.15
   8  -8   1    2.37    0.14
   8  -8   1    2.46    0.13
   8  -8   1    2.37    0.15
  -7   8  -2    0.03    0.07
  -7   8  -2    0.15    0.06
   7  -8   2    0.17    0.06
   7  -8   2    0.08    0.07
   7  -8   2    0.07    0.06
   7  -8   2    0.19    0.07
  -6   8  -3   40.01    0.92
  -6   8  -3   38.84    0.94
   6  -8   3   38.10    0.91
   6  -8   3   39.58    0.93
   6  -8   3   37.85    0.89
   6  -8   3   37.49    0.93
  -5   8  -4    3.03    0.15
  -5   8  -4    2.91    0.16
   5  -8   4    2.96    0.15
   5  -8   4    3.01    0.14
   5  -8   4    2.94    0.15
   5  -8   4    3.13    0.16
  -4   8  -5   61.20    1.40
  -4   8  -5   59.29    1.41
   4  -8   5   59.50    1.41
   4  -8   5   59.99    1.38
   4  -8   5   62.37    1.36
   4  -8   5   58.75    1.40
  -3   8  -6   13.94    0.39
  -3   8  -6   13.96    0.39
   3  -8   6   13.83    0.39
   3  -8   6   13.52    0.38
   3  -8   6   14.06    0.38
  -2   8  -7    1.89    0.13
  -2   8  -7    1.81    0.13
   2  -8   7    1.96    0.12
   2  -8   7    1.67    0.12
   2  -8   7    2.01    0.13
  -1   8  -8   12.58    0.36
  -1   8  -8   12.89    0.37
   1  -8   8   12.10    0.36
   1  -8   8   12.56    0.37
   1  -8   8   12.59    0.36
   0   8  -9   18.95    0.47
   0   8  -9   18.03    0.49
   0   8  -9   17.49    0.48
   0  -8   9   17.19    0.49
   0  -8   9   18.23    0.47
   0  -8   9   18.00    0.48
   1   8 -10    9.34    0.30
   1   8 -10    8.32    0.28
   1   8 -10    8.76    0.27
  -1  -8  10    8.31    0.30
  -1  -8  10    8.71    0.28
  -1  -8  10    8.31    0.27
   2   8 -11    7.65    0.28
   2   8 -11    7.75    0.26
   2   8 -11    8.34    0.28
  -2  -8  11    8.19    0.28
  -2  -8  11    7.74    0.27
  -2  -8  11    8.24    0.28
   3   8 -12   38.37    0.93
   3   8 -12   38.06    0.89
   3   8 -12   38.02    0.93
  -3  -8  12   36.65    0.94
  -3  -8  12   36.85    0.91
  -3  -8  12   36.46    0.91
   4   8 -13    8.88    0.31
   4   8 -13    8.56    0.29
   4   8 -13    8.54    0.30
  -4  -8  13    8.63    0.31
  -4  -8  13    8.59    0.29
  -4  -8  13    8.71    0.30
   5   8 -14   18.22    0.49
   5   8 -14   18.43    0.52
   5   8 -14   18.06    0.52
  -5  -8  14   17.00    0.50
  -5  -8  14   17.56    0.52
  -5  -8  14   17.82    0.49
   6   8 -15    6.65    0.27
   6   8 -15    6.73    0.26
   6   8 -15    5.89    0.27
  -6  -8  15    6.57    0.29
  -6  -8  15    6.09    0.25
   7   8 -16    3.54    0.23
   7   8 -16    3.57    0.19
  -7  -8  16    3.24    0.22
  -7  -8  16    3.46    0.20
   8   8 -17    0.21    0.10
   8   8 -17   -0.12    0.12
  -8  -8  17    0.11    0.13
  -8  -8  17    0.16    0.11
   9   8 -18   12.28    0.42
  -9  -8  18   11.52    0.43
  10   8 -19    0.40    0.16
 -10  -8  19    0.38    0.15
  11   8 -20   13.97    0.49
 -11  -8  20   13.51    0.57
 -11  -8  20   13.73    0.50
  12   8 -21    0.01    0.17
 -12  -8  21    0.15    0.18
 -12  -8  21    0.22    0.21
  13   8 -22    5.08    0.33
 -13  -8  22    4.95    0.33
 -13  -8  22    5.23    0.40
  14   8 -23    0.05    0.19
 -14  -8  23    0.04    0.19
 -14  -8  23   -0.37    0.23
  15   8 -24    0.22    0.21
 -15  -8  24    0.24    0.21
 -15  -8  24   -0.26    0.26
 -16  -8  25    0.20    0.22
 -16  -8  25   -0.36    0.26
 -22   9  12    0.30    0.21
 -21   9  11   -0.25    0.18
  21  -9 -11    0.18    0.18
 -20   9  10    6.43    0.36
 -20   9  10    7.30    0.41
  20  -9 -10    7.29    0.37
 -19   9   9    0.40    0.18
  19  -9  -9    0.33    0.17
 -18   9   8   18.87    0.60
  18  -9  -8   18.69    0.59
 -17   9   7    0.75    0.16
  17  -9  -7    0.52    0.16
 -16   9   6    9.62    0.38
  16  -9  -6    9.32    0.36
 -15   9   5    1.96    0.19
  15  -9  -5    1.72    0.15
  15  -9  -5    2.03    0.18
 -14   9   4    3.43    0.23
 -14   9   4    3.20    0.22
  14  -9  -4    3.29    0.22
 -13   9   3    0.06    0.11
 -13   9   3    0.08    0.11
  13  -9  -3   -0.08    0.10
  13  -9  -3   -0.03    0.08
 -12   9   2   39.56    0.95
 -12   9   2   37.85    0.98
  12  -9  -2   39.71    0.97
  12  -9  -2   39.47    0.94
 -11   9   1    0.97    0.13
 -11   9   1    0.83    0.10
  11  -9  -1    0.75    0.11
  11  -9  -1    0.88    0.10
 -10   9   0   28.20    0.70
 -10   9   0   28.29    0.70
 -10   9   0   27.84    0.72
  10  -9   0   28.58    0.72
  10  -9   0   27.64    0.71
  10  -9   0   28.40    0.69
  10  -9   0   27.97    0.72
  -9   9  -1    5.52    0.20
  -9   9  -1    5.20    0.23
  -9   9  -1    5.51    0.21
   9  -9   1    5.84    0.22
   9  -9   1    5.41    0.21
   9  -9   1    5.12    0.21
   9  -9   1    5.57    0.20
  -8   9  -2   14.91    0.40
  -8   9  -2   14.45    0.42
   8  -9   2   14.47    0.41
   8  -9   2   14.71    0.41
   8  -9   2   15.19    0.40
   8  -9   2   15.01    0.42
  -7   9  -3    2.04    0.13
  -7   9  -3    1.55    0.12
   7  -9   3    1.90    0.13
   7  -9   3    1.57    0.12
   7  -9   3    1.89    0.13
   7  -9   3    1.90    0.12
  -6   9  -4    3.83    0.16
  -6   9  -4    3.98    0.19
   6  -9   4    3.43    0.17
   6  -9   4    3.57    0.16
   6  -9   4    3.24    0.15
   6  -9   4    3.44    0.17
  -5   9  -5    1.21    0.11
  -5   9  -5    1.34    0.11
   5  -9   5    1.03    0.10
   5  -9   5    1.18    0.11
   5  -9   5    0.94    0.09
   5  -9   5    1.15    0.10
  -4   9  -6   64.25    1.49
  -4   9  -6   63.89    1.51
   4  -9   6   64.03    1.49
   4  -9   6   64.32    1.50
   4  -9   6   64.67    1.44
   4  -9   6   62.46    1.47
  -3   9  -7   17.72    0.47
   3  -9   7   17.31    0.47
   3  -9   7   17.33    0.46
   3  -9   7   16.96    0.47
  -2   9  -8   25.70    0.65
  -2   9  -8   24.59    0.65
   2  -9   8   25.25    0.64
   2  -9   8   25.47    0.64
   2  -9   8   25.19    0.65
  -1   9  -9   24.15    0.63
  -1   9  -9   23.75    0.62
   1  -9   9   24.40    0.63
   1  -9   9   24.45    0.62
   1  -9   9   23.43    0.61
   0   9 -10    3.77    0.18
   0   9 -10    3.83    0.20
   0  -9  10    3.29    0.18
   0  -9  10    3.19    0.17
   0  -9  10    3.60    0.18
   1   9 -11    0.93    0.11
   1   9 -11    0.80    0.11
   1   9 -11    0.72    0.09
  -1  -9  11    0.79    0.11
  -1  -9  11    0.69    0.09
  -1  -9  11    0.72    0.10
   2   9 -12    0.38    0.10
   2   9 -12    0.23    0.08
   2   9 -12    0.30    0.10
  -2  -9  12    0.47    0.10
  -2  -9  12    0.26    0.08
  -2  -9  12    0.32    0.11
   3   9 -13   12.49    0.40
   3   9 -13   12.95    0.40
   3   9 -13   12.62    0.37
  -3  -9  13   12.18    0.37
  -3  -9  13   13.04    0.41
  -3  -9  13   12.19    0.39
   4   9 -14    6.05    0.27
   4   9 -14    6.04    0.26
  -4  -9  14    6.07    0.25
  -4  -9  14    6.13    0.25
   5   9 -15   28.78    0.75
   5   9 -15   28.33    0.71
   5   9 -15   27.64    0.75
  -5  -9  15   28.67    0.73
  -5  -9  15   26.98    0.73
  -5  -9  15   27.21    0.76
   6   9 -16    9.49    0.33
   6   9 -16    8.95    0.34
  -6  -9  16    9.34    0.33
  -6  -9  16    9.17    0.37
   7   9 -17    9.63    0.37
  -7  -9  17   10.41    0.38
  -7  -9  17   10.11    0.35
   8   9 -18    0.57    0.15
  -8  -9  18    0.69    0.17
   9   9 -19    1.23    0.18
  -9  -9  19    0.89    0.18
  10   9 -20    0.14    0.16
 -10  -9  20    0.08    0.18
 -10  -9  20   -0.14    0.15
  11   9 -21    4.65    0.31
 -11  -9  21    4.80    0.38
 -11  -9  21    5.06    0.32
  12   9 -22   -0.11    0.17
 -12  -9  22   -0.18    0.18
 -12  -9  22   -0.12    0.20
  13   9 -23    7.80    0.41
 -13  -9  23    8.03    0.41
 -13  -9  23    7.64    0.48
  14   9 -24    0.31    0.21
 -14  -9  24    0.12    0.25
 -14  -9  24    0.32    0.21
  15   9 -25    3.79    0.33
 -15  -9  25    2.54    0.36
 -15  -9  25    3.82    0.33
 -16  -9  26    0.15    0.24
 -16  -9  26    0.09    0.28
 -22  10  11    2.17    0.27
 -21  10  10    0.65    0.23
 -21  10  10    0.98    0.22
  21 -10 -10    1.08    0.22
 -20  10   9    0.26    0.19
  20 -10  -9    0.04    0.18
 -19  10   8   -0.30    0.16
  19 -10  -8   -0.25    0.15
 -18  10   7   17.05    0.56
  18 -10  -7   16.74    0.55
 -17  10   6   -0.21    0.14
  17 -10  -6   -0.13    0.13
 -16  10   5   26.61    0.74
  16 -10  -5   25.37    0.73
 -15  10   4    0.88    0.16
 -15  10   4    1.06    0.16
  15 -10  -4    0.86    0.15
 -14  10   3    5.87    0.30
 -14  10   3    6.48    0.30
  14 -10  -3    6.67    0.28
 -13  10   2    0.90    0.14
  13 -10  -2    0.72    0.12
  13 -10  -2    0.71    0.13
 -12  10   1    0.50    0.10
 -12  10   1    0.28    0.11
  12 -10  -1    0.29    0.09
  12 -10  -1    0.42    0.12
 -11  10   0    5.96    0.23
 -11  10   0    6.24    0.25
  11 -10   0    6.09    0.25
  11 -10   0    5.62    0.24
  11 -10   0    6.04    0.23
 -10  10  -1   21.25    0.57
 -10  10  -1   21.63    0.59
 -10  10  -1   22.11    0.58
  10 -10   1   22.24    0.59
  10 -10   1   22.43    0.59
  10 -10   1   22.27    0.58
  10 -10   1   20.89    0.56
  -9  10  -2   11.04    0.33
  -9  10  -2   11.15    0.36
   9 -10   2   11.42    0.33
   9 -10   2   11.05    0.35
   9 -10   2   10.53    0.34
   9 -10   2   11.13    0.34
  -8  10  -3   49.89    1.19
  -8  10  -3   49.28    1.21
   8 -10   3   50.69    1.21
   8 -10   3   51.25    1.17
   8 -10   3   49.10    1.20
   8 -10   3   51.98    1.20
  -7  10  -4    2.46    0.15
  -7  10  -4    2.65    0.17
   7 -10   4    1.75    0.13
   7 -10   4    1.92    0.14
   7 -10   4    2.01    0.14
   7 -10   4    1.86    0.12
  -6  10  -5    1.03    0.11
  -6  10  -5    1.01    0.11
   6 -10   5    1.28    0.11
   6 -10   5    1.21    0.11
   6 -10   5    1.04    0.11
   6 -10   5    1.28    0.11
  -5  10  -6    0.74    0.09
  -5  10  -6    0.77    0.11
   5 -10   6    0.67    0.09
   5 -10   6    0.60    0.10
   5 -10   6    0.70    0.10
   5 -10   6    0.80    0.09
  -4  10  -7   21.49    0.57
  -4  10  -7   22.25    0.58
   4 -10   7   21.36    0.57
   4 -10   7   20.52    0.56
   4 -10   7   21.93    0.56
  -3  10  -8    7.58    0.27
  -3  10  -8    7.16    0.27
   3 -10   8    7.74    0.27
   3 -10   8    7.71    0.26
   3 -10   8    7.19    0.26
  -2  10  -9   34.79    0.88
  -2  10  -9   35.20    0.88
   2 -10   9   35.76    0.87
   2 -10   9   34.78    0.87
   2 -10   9   35.80    0.89
  -1  10 -10   18.26    0.51
  -1  10 -10   18.13    0.51
   1 -10  10   18.24    0.49
   1 -10  10   17.46    0.49
   1 -10  10   17.48    0.50
   0  10 -11    4.55    0.22
   0  10 -11    4.48    0.21
   0 -10  11    4.41    0.22
   0 -10  11    4.39    0.21
   0 -10  11    4.76    0.21
   1  10 -12   18.85    0.54
   1  10 -12   19.05    0.54
  -1 -10  12   19.30    0.52
  -1 -10  12   20.13    0.56
  -1 -10  12   18.66    0.53
   2  10 -13    1.64    0.15
   2  10 -13    1.99    0.16
  -2 -10  13    1.79    0.15
  -2 -10  13    1.82    0.15
  -2 -10  13    1.49    0.15
   3  10 -14    0.16    0.11
   3  10 -14    0.10    0.11
  -3 -10  14    0.27    0.10
  -3 -10  14    0.09    0.10
  -3 -10  14    0.14    0.11
   4  10 -15    0.15    0.11
   4  10 -15    0.06    0.12
  -4 -10  15    0.17    0.10
  -4 -10  15    0.05    0.11
  -4 -10  15   -0.08    0.10
   5  10 -16   24.00    0.67
   5  10 -16   23.69    0.67
  -5 -10  16   24.29    0.65
   6  10 -17    3.14    0.23
  -6 -10  17    2.98    0.23
  -6 -10  17    3.51    0.23
   7  10 -18   20.65    0.61
  -7 -10  18   20.13    0.57
  -7 -10  18   18.89    0.61
   8  10 -19   -0.13    0.15
  -8 -10  19    0.23    0.16
   9  10 -20    4.05    0.29
  -9 -10  20    3.63    0.28
  10  10 -21    0.16    0.17
 -10 -10  21    0.00    0.15
 -10 -10  21   -0.02    0.21
  11  10 -22   -0.13    0.17
 -11 -10  22   -0.32    0.20
 -11 -10  22   -0.05    0.17
  12  10 -23    0.00    0.19
 -12 -10  23    0.13    0.18
 -12 -10  23    0.01    0.22
  13  10 -24    3.18    0.30
 -13 -10  24    2.97    0.29
 -13 -10  24    2.52    0.34
  14  10 -25   -0.36    0.20
 -14 -10  25    0.02    0.24
 -14 -10  25   -0.44    0.20
 -15 -10  26    5.06    0.39
 -15 -10  26    5.37    0.48
 -22  11  10    6.01    0.38
 -21  11   9    0.60    0.21
  21 -11  -9    0.51    0.20
 -20  11   8    7.40    0.38
  20 -11  -8    7.01    0.37
 -19  11   7    0.23    0.18
  19 -11  -7    0.12    0.16
 -18  11   6    2.80    0.25
  18 -11  -6    2.86    0.24
 -17  11   5    1.06    0.18
  17 -11  -5    0.84    0.17
 -16  11   4   17.30    0.55
  16 -11  -4   17.54    0.55
 -15  11   3    2.01    0.20
 -15  11   3    2.22    0.20
  15 -11  -3    2.25    0.19
 -14  11   2   18.40    0.56
 -14  11   2   18.86    0.56
  14 -11  -2   19.21    0.56
 -13  11   1    1.26    0.16
  13 -11  -1    1.24    0.15
  13 -11  -1    1.20    0.13
 -12  11   0    8.82    0.33
 -12  11   0    9.21    0.31
  12 -11   0    9.63    0.31
  12 -11   0    9.04    0.33
 -11  11  -1    0.13    0.09
 -11  11  -1    0.12    0.12
  11 -11   1    0.08    0.09
  11 -11   1   -0.03    0.09
  11 -11   1    0.14    0.10
 -10  11  -2    0.14    0.09
 -10  11  -2    0.08    0.11
  10 -11   2    0.02    0.09
  10 -11   2    0.01    0.09
  10 -11   2    0.17    0.08
  10 -11   2    0.04    0.09
  -9  11  -3   10.09    0.35
  -9  11  -3   10.62    0.32
   9 -11   3   10.26    0.34
   9 -11   3   10.18    0.33
   9 -11   3    9.72    0.31
   9 -11   3    9.82    0.33
  -8  11  -4   36.74    0.91
  -8  11  -4   37.68    0.94
   8 -11   4   37.91    0.92
   8 -11   4   37.48    0.89
   8 -11   4   37.32    0.93
   8 -11   4   36.63    0.92
  -7  11  -5   13.13    0.40
  -7  11  -5   12.88    0.38
   7 -11   5   13.86    0.40
   7 -11   5   12.81    0.37
   7 -11   5   12.84    0.39
   7 -11   5   13.75    0.40
  -6  11  -6   31.25    0.78
  -6  11  -6   31.21    0.80
   6 -11   6   31.22    0.79
   6 -11   6   30.77    0.78
   6 -11   6   30.29    0.78
  -5  11  -7   15.34    0.43
  -5  11  -7   14.20    0.43
   5 -11   7   14.10    0.42
   5 -11   7   14.62    0.42
   5 -11   7   14.57    0.43
  -4  11  -8    0.12    0.10
  -4  11  -8    0.02    0.08
   4 -11   8    0.13    0.09
   4 -11   8    0.07    0.09
   4 -11   8    0.24    0.09
  -3  11  -9    0.05    0.10
  -3  11  -9    0.04    0.08
   3 -11   9    0.03    0.08
   3 -11   9   -0.04    0.09
   3 -11   9    0.04    0.08
  -2  11 -10    0.81    0.12
  -2  11 -10    0.89    0.12
   2 -11  10    0.90    0.12
   2 -11  10    0.95    0.12
   2 -11  10    0.85    0.11
  -1  11 -11   17.18    0.50
  -1  11 -11   17.44    0.50
   1 -11  11   17.21    0.50
   1 -11  11   17.00    0.49
   1 -11  11   16.73    0.49
   0  11 -12   17.42    0.52
   0  11 -12   18.01    0.52
   0 -11  12   18.22    0.51
   0 -11  12   17.22    0.50
   0 -11  12   18.58    0.53
   1  11 -13   18.88    0.55
   1  11 -13   19.98    0.56
  -1 -11  13   18.57    0.54
  -1 -11  13   19.05    0.56
  -1 -11  13   19.31    0.53
   2  11 -14    6.71    0.28
   2  11 -14    6.57    0.28
  -2 -11  14    6.77    0.30
  -2 -11  14    6.27    0.28
  -2 -11  14    6.27    0.26
   3  11 -15   14.48    0.48
   3  11 -15   15.30    0.47
  -3 -11  15   14.11    0.47
  -3 -11  15   14.85    0.45
  -3 -11  15   14.37    0.45
   4  11 -16    1.66    0.19
   4  11 -16    1.99    0.19
  -4 -11  16    1.76    0.19
  -4 -11  16    1.72    0.16
   5  11 -17    1.92    0.19
  -5 -11  17    1.98    0.17
  -5 -11  17    1.45    0.18
   6  11 -18   -0.07    0.13
  -6 -11  18    0.12    0.12
  -6 -11  18    0.01    0.14
   7  11 -19   18.89    0.59
  -7 -11  19   17.73    0.54
  -7 -11  19   17.86    0.58
   8  11 -20   -0.10    0.16
  -8 -11  20    0.06    0.17
   9  11 -21    9.51    0.42
  -9 -11  21   10.13    0.44
  10  11 -22    0.08    0.18
 -10 -11  22   -0.09    0.18
 -10 -11  22    0.10    0.22
  11  11 -23    2.90    0.27
 -11 -11  23    2.89    0.33
 -11 -11  23    2.50    0.27
  12  11 -24    0.37    0.21
 -12 -11  24   -0.22    0.19
 -12 -11  24   -0.08    0.24
  13  11 -25   -0.18    0.21
 -13 -11  25   -0.02    0.25
 -13 -11  25   -0.15    0.21
 -14 -11  26   -0.11    0.28
 -14 -11  26   -0.08    0.21
 -22  12   9    5.19    0.37
 -21  12   8   -0.02    0.20
  21 -12  -8    0.29    0.20
 -20  12   7   13.38    0.52
  20 -12  -7   13.69    0.52
 -19  12   6    0.12    0.17
  19 -12  -6   -0.05    0.16
 -18  12   5    1.14    0.21
  18 -12  -5    1.32    0.20
 -17  12   4   -0.08    0.15
  17 -12  -4   -0.22    0.13
 -16  12   3    1.33    0.19
 -16  12   3    1.49    0.20
  16 -12  -3    1.29    0.18
 -15  12   2    0.47    0.16
 -15  12   2    0.37    0.16
  15 -12  -2    0.50    0.14
 -14  12   1   11.08    0.41
  14 -12  -1   11.42    0.40
 -13  12   0    6.17    0.30
  13 -12   0    5.72    0.28
 -12  12  -1   17.46    0.53
 -12  12  -1   17.85    0.50
  12 -12   1   17.60    0.52
  12 -12   1   18.46    0.53
 -11  12  -2    4.86    0.26
 -11  12  -2    5.01    0.22
  11 -12   2    4.57    0.23
  11 -12   2    4.85    0.23
  11 -12   2    5.02    0.22
 -10  12  -3    6.11    0.26
 -10  12  -3    5.66    0.24
  10 -12   3    5.66    0.25
  10 -12   3    5.77    0.25
  10 -12   3    5.58    0.26
  -9  12  -4    0.40    0.10
  -9  12  -4    0.38    0.12
   9 -12   4    0.57    0.11
   9 -12   4    0.49    0.11
   9 -12   4    0.42    0.11
  -8  12  -5    8.34    0.32
  -8  12  -5    8.40    0.29
   8 -12   5    8.12    0.29
   8 -12   5    7.51    0.29
   8 -12   5    8.24    0.30
  -7  12  -6   11.71    0.38
  -7  12  -6   10.96    0.35
   7 -12   6   11.11    0.36
   7 -12   6   11.05    0.36
   7 -12   6   10.85    0.36
  -6  12  -7   27.62    0.72
  -6  12  -7   28.33    0.74
   6 -12   7   27.24    0.72
   6 -12   7   28.60    0.74
   6 -12   7   27.14    0.72
  -5  12  -8   16.69    0.49
  -5  12  -8   15.85    0.47
   5 -12   8   15.74    0.47
   5 -12   8   16.72    0.48
   5 -12   8   16.33    0.48
  -4  12  -9   14.64    0.45
  -4  12  -9   16.06    0.48
   4 -12   9   14.31    0.44
   4 -12   9   15.80    0.45
   4 -12   9   15.87    0.46
  -3  12 -10    7.60    0.30
  -3  12 -10    7.92    0.31
   3 -12  10    8.14    0.30
   3 -12  10    7.88    0.30
   3 -12  10    7.66    0.29
  -2  12 -11    1.37    0.14
  -2  12 -11    1.58    0.15
   2 -12  11    1.44    0.15
   2 -12  11    1.17    0.14
   2 -12  11    1.60    0.15
  -1  12 -12    0.11    0.11
  -1  12 -12    0.14    0.11
   1 -12  12   -0.03    0.10
   1 -12  12    0.30    0.11
   1 -12  12    0.27    0.10
   0  12 -13    0.09    0.12
   0  12 -13   -0.04    0.11
   0 -12  13    0.33    0.11
   0 -12  13    0.07    0.11
   0 -12  13   -0.07    0.10
   1  12 -14   30.05    0.81
   1  12 -14   30.86    0.82
  -1 -12  14   32.59    0.84
  -1 -12  14   30.34    0.80
  -1 -12  14   29.57    0.79
   2  12 -15    5.39    0.28
   2  12 -15    5.19    0.28
  -2 -12  15    5.81    0.28
  -2 -12  15    4.95    0.25
  -2 -12  15    5.54    0.26
   3  12 -16   25.33    0.72
   3  12 -16   25.68    0.71
  -3 -12  16   25.79    0.70
  -3 -12  16   25.49    0.73
  -3 -12  16   25.16    0.70
   4  12 -17   -0.07    0.13
  -4 -12  17    0.10    0.14
  -4 -12  17    0.02    0.12
   5  12 -18    4.62    0.27
  -5 -12  18    4.36    0.30
  -5 -12  18    4.44    0.25
   6  12 -19   -0.20    0.14
  -6 -12  19    0.03    0.12
  -6 -12  19   -0.08    0.15
   7  12 -20    0.49    0.18
  -7 -12  20    0.50    0.17
   8  12 -21    0.89    0.19
  -8 -12  21    1.14    0.22
   9  12 -22    6.38    0.35
  -9 -12  22    5.50    0.34
  10  12 -23   -0.09    0.19
 -10 -12  23   -0.33    0.19
 -10 -12  23    0.08    0.22
  11  12 -24    7.92    0.43
 -11 -12  24    7.95    0.43
 -11 -12  24    6.75    0.49
  12  12 -25    0.20    0.22
 -12 -12  25    0.23    0.22
 -12 -12  25    0.21    0.25
 -13 -12  26    1.14    0.31
 -13 -12  26    1.44    0.27
 -22  13   8    0.67    0.24
 -21  13   7    0.00    0.20
  21 -13  -7   -0.01    0.19
 -20  13   6   10.06    0.43
  20 -13  -6   10.41    0.45
 -19  13   5    2.04    0.24
  19 -13  -5    1.61    0.23
 -18  13   4    7.80    0.38
  18 -13  -4    7.60    0.37
 -17  13   3    1.73    0.21
 -17  13   3    2.36    0.23
  17 -13  -3    1.94    0.21
 -16  13   2    1.36    0.20
 -16  13   2    1.39    0.20
  16 -13  -2    1.52    0.18
 -15  13   1   -0.02    0.15
  15 -13  -1   -0.06    0.13
 -14  13   0    1.33    0.18
  14 -13   0    1.10    0.16
 -13  13  -1    7.63    0.34
  13 -13   1    7.88    0.32
  13 -13   1    7.26    0.32
 -12  13  -2   21.54    0.64
 -12  13  -2   23.20    0.61
  12 -13   2   21.57    0.62
  12 -13   2   22.73    0.63
 -11  13  -3    6.48    0.27
 -11  13  -3    7.00    0.30
  11 -13   3    6.80    0.28
  11 -13   3    6.73    0.29
 -10  13  -4    9.55    0.36
 -10  13  -4    9.66    0.34
  10 -13   4   10.35    0.36
  10 -13   4   10.15    0.34
  10 -13   4    9.65    0.34
  -9  13  -5    7.80    0.29
  -9  13  -5    7.76    0.31
   9 -13   5    7.50    0.30
   9 -13   5    8.16    0.31
   9 -13   5    8.62    0.32
  -8  13  -6    0.18    0.10
  -8  13  -6    0.07    0.11
   8 -13   6    0.20    0.10
   8 -13   6    0.16    0.10
   8 -13   6    0.28    0.11
  -7  13  -7    0.25    0.10
  -7  13  -7    0.19    0.11
   7 -13   7    0.18    0.10
   7 -13   7    0.32    0.10
   7 -13   7    0.40    0.11
  -6  13  -8    0.27    0.11
  -6  13  -8    0.40    0.10
   6 -13   8    0.27    0.11
   6 -13   8    0.13    0.10
   6 -13   8    0.17    0.10
  -5  13  -9   16.32    0.48
  -5  13  -9   15.56    0.48
   5 -13   9   15.94    0.48
   5 -13   9   15.25    0.47
   5 -13   9   15.89    0.47
  -4  13 -10   15.03    0.46
  -4  13 -10   13.63    0.44
   4 -13  10   13.79    0.44
   4 -13  10   14.46    0.46
   4 -13  10   14.20    0.44
  -3  13 -11   22.80    0.65
  -3  13 -11   22.94    0.66
   3 -13  11   23.45    0.64
   3 -13  11   23.65    0.65
   3 -13  11   24.70    0.67
  -2  13 -12    4.08    0.25
  -2  13 -12    4.12    0.24
   2 -13  12    4.57    0.24
   2 -13  12    4.00    0.25
   2 -13  12    4.08    0.23
  -1  13 -13   13.35    0.44
  -1  13 -13   12.72    0.43
   1 -13  13   13.18    0.43
   1 -13  13   14.49    0.45
   1 -13  13   12.22    0.41
   0  13 -14    0.79    0.15
   0  13 -14    0.10    0.12
   0 -13  14    0.58    0.14
   0 -13  14    0.63    0.14
   0 -13  14    0.58    0.13
   1  13 -15    0.47    0.14
   1  13 -15    0.85    0.15
  -1 -13  15    0.72    0.15
  -1 -13  15    0.40    0.13
  -1 -13  15    0.59    0.14
   2  13 -16    0.20    0.14
   2  13 -16    0.19    0.13
  -2 -13  16    0.20    0.14
  -2 -13  16   -0.03    0.13
  -2 -13  16    0.19    0.13
   3  13 -17   13.96    0.46
   3  13 -17   12.79    0.46
  -3 -13  17   13.47    0.48
  -3 -13  17   13.13    0.43
   4  13 -18    0.28    0.16
  -4 -13  18    0.32    0.17
  -4 -13  18    0.25    0.13
   5  13 -19   17.90    0.60
  -5 -13  19   19.98    0.63
  -5 -13  19   19.58    0.58
   6  13 -20    0.34    0.17
  -6 -13  20    0.35    0.17
  -6 -13  20    0.40    0.15
   7  13 -21    3.82    0.29
  -7 -13  21    4.24    0.31
   8  13 -22    0.06    0.18
  -8 -13  22    0.21    0.19
   9  13 -23    0.21    0.20
  -9 -13  23    0.05    0.22
  -9 -13  23    0.45    0.21
  10  13 -24   -0.22    0.20
 -10 -13  24   -0.01    0.21
 -10 -13  24   -0.11    0.24
  11  13 -25    3.20    0.32
 -11 -13  25    3.43    0.37
 -11 -13  25    3.68    0.33
 -12 -13  26    0.68    0.30
 -12 -13  26    0.88    0.26
 -13 -13  27    2.19    0.32
 -13 -13  27    1.79    0.36
 -21  14   6    0.13    0.21
 -20  14   5    1.37    0.24
  20 -14  -5    1.08    0.22
 -19  14   4    0.23    0.18
  19 -14  -4    0.40    0.19
 -18  14   3    6.39    0.36
  18 -14  -3    6.60    0.35
 -17  14   2    2.94    0.26
  17 -14  -2    3.15    0.24
 -16  14   1    6.83    0.34
 -16  14   1    6.23    0.34
  16 -14  -1    5.96    0.30
 -15  14   0    0.65    0.17
  15 -14   0    0.80    0.17
 -14  14  -1    1.42    0.19
  14 -14   1    1.56    0.19
 -13  14  -2    0.18    0.14
  13 -14   2    0.15    0.14
  13 -14   2    0.16    0.14
 -12  14  -3    3.19    0.20
 -12  14  -3    2.85    0.22
  12 -14   3    3.10    0.22
  12 -14   3    2.79    0.21
 -11  14  -4    5.66    0.26
 -11  14  -4    6.25    0.30
  11 -14   4    5.14    0.26
  11 -14   4    5.95    0.28
 -10  14  -5    7.56    0.30
 -10  14  -5    7.14    0.32
  10 -14   5    7.77    0.32
  10 -14   5    7.95    0.31
  -9  14  -6   12.48    0.40
  -9  14  -6   11.90    0.41
   9 -14   6   11.56    0.40
   9 -14   6   12.45    0.41
   9 -14   6   11.50    0.40
  -8  14  -7    7.31    0.32
  -8  14  -7    6.70    0.27
   8 -14   7    6.44    0.28
   8 -14   7    6.60    0.28
   8 -14   7    7.05    0.30
  -7  14  -8    4.32    0.25
  -7  14  -8    3.80    0.21
   7 -14   8    3.88    0.22
   7 -14   8    4.01    0.24
   7 -14   8    3.85    0.22
  -6  14  -9    1.31    0.15
  -6  14  -9    1.04    0.16
   6 -14   9    1.40    0.16
   6 -14   9    1.65    0.16
   6 -14   9    1.50    0.16
  -5  14 -10    0.33    0.13
  -5  14 -10    0.94    0.15
   5 -14  10    0.49    0.12
   5 -14  10    0.75    0.14
   5 -14  10    0.76    0.14
  -4  14 -11   -0.09    0.13
  -4  14 -11   -0.05    0.11
   4 -14  11    0.07    0.11
   4 -14  11   -0.06    0.12
   4 -14  11   -0.21    0.10
  -3  14 -12   24.89    0.67
  -3  14 -12   23.50    0.67
   3 -14  12   23.03    0.67
   3 -14  12   22.68    0.65
   3 -14  12   22.74    0.65
  -2  14 -13    4.75    0.26
  -2  14 -13    5.43    0.29
   2 -14  13    4.46    0.25
   2 -14  13    4.71    0.27
   2 -14  13    5.10    0.26
  -1  14 -14   20.05    0.60
  -1  14 -14   21.92    0.62
   1 -14  14   19.84    0.59
   1 -14  14   19.62    0.59
   1 -14  14   20.49    0.61
   0  14 -15    0.43    0.15
   0  14 -15    0.30    0.14
   0 -14  15    0.33    0.14
   0 -14  15    0.36    0.14
   0 -14  15    0.46    0.15
   1  14 -16    3.69    0.26
   1  14 -16    4.24    0.26
  -1 -14  16    3.58    0.25
  -1 -14  16    4.30    0.25
  -1 -14  16    4.12    0.29
   2  14 -17    0.53    0.17
   2  14 -17    0.21    0.16
  -2 -14  17    0.38    0.16
  -2 -14  17    0.34    0.15
   3  14 -18    3.40    0.26
  -3 -14  18    3.46    0.24
  -3 -14  18    3.29    0.25
   4  14 -19    2.52    0.24
  -4 -14  19    2.67    0.22
  -4 -14  19    2.54    0.25
   5  14 -20    9.41    0.42
  -5 -14  20    9.68    0.38
  -5 -14  20    9.44    0.43
   6  14 -21    0.32    0.18
  -6 -14  21    0.16    0.19
   7  14 -22    9.03    0.43
  -7 -14  22    8.98    0.42
   8  14 -23    0.87    0.21
  -8 -14  23    0.60    0.22
   9  14 -24    2.19    0.27
  -9 -14  24    1.80    0.26
  -9 -14  24    1.85    0.32
  10  14 -25    0.20    0.22
 -10 -14  25    0.07    0.21
 -10 -14  25   -0.18    0.23
 -11 -14  26    0.36    0.24
 -11 -14  26    0.03    0.27
 -12 -14  27    0.21    0.23
 -12 -14  27   -0.01    0.27
 -21  15   5    0.02    0.21
 -20  15   4    1.23    0.24
  20 -15  -4    0.51    0.21
 -19  15   3    0.15    0.20
  19 -15  -3    0.20    0.19
 -18  15   2    2.10    0.25
 -18  15   2    2.07    0.25
  18 -15  -2    2.26    0.24
 -17  15   1    2.74    0.26
 -17  15   1    3.19    0.27
  17 -15  -1    3.24    0.26
 -16  15   0    5.05    0.32
  16 -15   0    5.02    0.31
 -15  15  -1    2.46    0.24
  15 -15   1    2.72    0.23
 -14  15  -2    7.15    0.34
  14 -15   2    7.49    0.34
  14 -15   2    7.14    0.34
 -13  15  -3    1.68    0.21
  13 -15   3    1.71    0.18
  13 -15   3    1.53    0.18
 -12  15  -4    0.11    0.12
 -12  15  -4    0.05    0.15
  12 -15   4   -0.05    0.12
  12 -15   4   -0.04    0.12
 -11  15  -5    0.19    0.12
 -11  15  -5    0.34    0.15
  11 -15   5    0.24    0.13
  11 -15   5    0.30    0.14
 -10  15  -6    0.68    0.13
 -10  15  -6    0.82    0.16
  10 -15   6    0.77    0.15
  10 -15   6    0.74    0.15
  -9  15  -7    6.28    0.28
  -9  15  -7    6.74    0.31
   9 -15   7    6.37    0.29
   9 -15   7    6.63    0.30
  -8  15  -8    8.28    0.35
  -8  15  -8    7.78    0.31
   8 -15   8    8.35    0.34
   8 -15   8    8.06    0.33
   8 -15   8    7.66    0.32
  -7  15  -9   17.20    0.52
  -7  15  -9   17.44    0.54
   7 -15   9   17.65    0.54
   7 -15   9   17.12    0.52
   7 -15   9   16.48    0.52
  -6  15 -10    2.13    0.20
  -6  15 -10    2.59    0.20
   6 -15  10    2.69    0.21
   6 -15  10    2.58    0.20
   6 -15  10    2.76    0.20
  -5  15 -11    3.84    0.23
  -5  15 -11    3.55    0.25
   5 -15  11    3.11    0.23
   5 -15  11    3.73    0.24
   5 -15  11    3.29    0.24
  -4  15 -12    0.19    0.13
  -4  15 -12    0.10    0.15
   4 -15  12    0.14    0.13
   4 -15  12    0.27    0.13
   4 -15  12    0.11    0.13
  -3  15 -13    0.06    0.14
  -3  15 -13    0.04    0.14
   3 -15  13    0.05    0.12
   3 -15  13    0.08    0.14
   3 -15  13    0.10    0.12
  -2  15 -14   -0.12    0.13
  -2  15 -14   -0.01    0.15
   2 -15  14    0.04    0.15
   2 -15  14   -0.01    0.12
   2 -15  14   -0.02    0.12
  -1  15 -15   21.61    0.64
  -1  15 -15   20.02    0.63
   1 -15  15   21.17    0.63
   1 -15  15   21.36    0.62
   1 -15  15   21.70    0.66
   0  15 -16    0.37    0.15
   0  15 -16    0.32    0.16
   0 -15  16    0.22    0.14
   0 -15  16    0.11    0.15
   0 -15  16    0.18    0.15
   1  15 -17   11.27    0.43
   1  15 -17   12.11    0.45
  -1 -15  17   10.87    0.44
  -1 -15  17   12.18    0.43
   2  15 -18    0.51    0.17
  -2 -15  18    0.36    0.18
  -2 -15  18    0.30    0.15
   3  15 -19    2.71    0.24
  -3 -15  19    2.88    0.23
  -3 -15  19    3.02    0.26
   4  15 -20    0.02    0.17
  -4 -15  20   -0.21    0.13
  -4 -15  20   -0.19    0.16
   5  15 -21    0.41    0.19
  -5 -15  21    0.55    0.20
  -5 -15  21    0.61    0.16
   6  15 -22    0.76    0.20
  -6 -15  22    0.75    0.22
   7  15 -23    5.11    0.36
  -7 -15  23    4.21    0.33
   8  15 -24    0.91    0.22
  -8 -15  24    0.72    0.25
  -8 -15  24    0.68    0.23
   9  15 -25    2.45    0.29
  -9 -15  25    2.75    0.31
  -9 -15  25    2.28    0.34
 -10 -15  26    0.32    0.25
 -10 -15  26    0.65    0.28
 -11 -15  27   -0.26    0.29
 -11 -15  27    0.32    0.25
 -21  16   4    0.77    0.24
 -20  16   3    3.50    0.32
  20 -16  -3    3.25    0.30
 -19  16   2    0.23    0.21
 -19  16   2    0.12    0.21
  19 -16  -2    0.05    0.18
 -18  16   1    0.40    0.21
 -18  16   1    0.49    0.21
  18 -16  -1    0.38    0.18
 -17  16   0    0.36    0.20
 -17  16   0    0.23    0.19
  17 -16   0    0.46    0.18
 -16  16  -1    2.32    0.25
  16 -16   1    2.23    0.23
 -15  16  -2    1.97    0.22
  15 -16   2    2.33    0.22
 -14  16  -3    4.25    0.29
  14 -16   3    4.82    0.29
  14 -16   3    5.02    0.30
 -13  16  -4    4.16    0.28
  13 -16   4    4.25    0.26
  13 -16   4    4.29    0.26
 -12  16  -5    1.20    0.19
 -12  16  -5    1.25    0.16
  12 -16   5    1.10    0.18
  12 -16   5    1.38    0.19
 -11  16  -6    1.32    0.16
 -11  16  -6    0.97    0.18
  11 -16   6    1.28    0.18
  11 -16   6    1.09    0.17
 -10  16  -7   -0.18    0.15
 -10  16  -7   -0.26    0.11
  10 -16   7   -0.01    0.13
  10 -16   7   -0.05    0.12
  -9  16  -8    0.53    0.14
  -9  16  -8    0.49    0.16
   9 -16   8    0.55    0.15
   9 -16   8    0.55    0.15
   9 -16   8    0.33    0.14
  -8  16  -9    0.41    0.14
  -8  16  -9    0.40    0.16
   8 -16   9    0.48    0.15
   8 -16   9    0.51    0.15
   8 -16   9    0.40    0.14
  -7  16 -10   16.58    0.54
  -7  16 -10   17.22    0.56
   7 -16  10   16.89    0.54
   7 -16  10   17.74    0.56
   7 -16  10   18.51    0.56
  -6  16 -11    0.67    0.18
  -6  16 -11    0.65    0.15
   6 -16  11    0.64    0.15
   6 -16  11    0.64    0.15
   6 -16  11    0.57    0.15
  -5  16 -12    8.60    0.38
  -5  16 -12    7.77    0.34
   5 -16  12    9.10    0.38
   5 -16  12    8.12    0.34
   5 -16  12    8.36    0.36
  -4  16 -13    2.98    0.23
  -4  16 -13    2.63    0.24
   4 -16  13    3.32    0.25
   4 -16  13    2.86    0.22
   4 -16  13    3.02    0.23
  -3  16 -14    0.94    0.16
  -3  16 -14    0.85    0.19
   3 -16  14    1.07    0.17
   3 -16  14    0.71    0.15
   3 -16  14    0.84    0.18
  -2  16 -15    0.05    0.14
  -2  16 -15    0.06    0.16
   2 -16  15    0.00    0.14
   2 -16  15    0.08    0.16
   2 -16  15    0.01    0.14
  -1  16 -16    3.97    0.29
  -1  16 -16    4.75    0.32
   1 -16  16    4.79    0.29
   1 -16  16    3.96    0.25
   1 -16  16    4.92    0.28
   0  16 -17    1.46    0.22
   0  16 -17    1.58    0.21
   0 -16  17    1.22    0.20
   0 -16  17    1.47    0.19
   0 -16  17    1.55    0.19
   1  16 -18    6.59    0.34
  -1 -16  18    7.24    0.33
  -1 -16  18    6.58    0.34
   2  16 -19    0.37    0.18
  -2 -16  19    0.44    0.16
  -2 -16  19    0.49    0.20
   3  16 -20    6.91    0.37
  -3 -16  20    7.43    0.35
  -3 -16  20    7.65    0.38
   4  16 -21    0.46    0.19
  -4 -16  21    0.32    0.16
  -4 -16  21    0.25    0.18
   5  16 -22    2.90    0.28
  -5 -16  22    2.57    0.27
   6  16 -23   -0.33    0.19
  -6 -16  23   -0.04    0.18
   7  16 -24    0.19    0.22
  -7 -16  24    0.31    0.21
  -7 -16  24    0.19    0.24
   8  16 -25    0.86    0.25
  -8 -16  25    0.70    0.23
  -8 -16  25    0.54    0.27
  -9 -16  26    0.96    0.26
  -9 -16  26    1.13    0.31
 -10 -16  27    0.57    0.26
 -10 -16  27    0.50    0.29
 -20  17   2    4.10    0.34
 -19  17   1    1.09    0.24
 -19  17   1    0.94    0.23
  19 -17  -1    1.64    0.24
 -18  17   0    4.68    0.33
 -18  17   0    5.26    0.36
  18 -17   0    5.66    0.35
 -17  17  -1    0.35    0.20
  17 -17   1    0.27    0.18
 -16  17  -2    0.13    0.19
  16 -17   2    0.00    0.17
 -15  17  -3    0.35    0.20
  15 -17   3    0.46    0.18
  15 -17   3    0.88    0.19
 -14  17  -4    2.94    0.27
  14 -17   4    2.76    0.25
  14 -17   4    3.02    0.25
 -13  17  -5    4.52    0.30
  13 -17   5    5.03    0.30
  13 -17   5    4.16    0.27
 -12  17  -6    3.00    0.22
 -12  17  -6    3.60    0.27
  12 -17   6    3.48    0.26
  12 -17   6    3.01    0.24
 -11  17  -7    4.36    0.29
 -11  17  -7    4.12    0.26
  11 -17   7    4.81    0.29
  11 -17   7    4.76    0.28
 -10  17  -8    1.38    0.18
 -10  17  -8    1.49    0.21
  10 -17   8    1.36    0.19
  10 -17   8    1.30    0.18
  -9  17  -9    0.02    0.17
  -9  17  -9    0.12    0.14
   9 -17   9    0.01    0.13
   9 -17   9   -0.05    0.14
  -8  17 -10    0.02    0.14
  -8  17 -10    0.10    0.16
   8 -17  10   -0.01    0.15
   8 -17  10    0.10    0.15
   8 -17  10    0.20    0.14
  -7  17 -11    1.67    0.19
  -7  17 -11    1.79    0.22
   7 -17  11    1.70    0.21
   7 -17  11    1.89    0.21
   7 -17  11    1.92    0.21
  -6  17 -12    0.08    0.15
  -6  17 -12   -0.07    0.17
   6 -17  12    0.14    0.14
   6 -17  12    0.28    0.15
   6 -17  12    0.00    0.14
  -5  17 -13   10.25    0.41
  -5  17 -13   10.00    0.42
   5 -17  13   10.09    0.41
   5 -17  13    9.93    0.41
   5 -17  13   10.59    0.41
  -4  17 -14    0.10    0.18
  -4  17 -14    0.18    0.16
   4 -17  14   -0.04    0.16
   4 -17  14    0.08    0.16
   4 -17  14   -0.08    0.15
  -3  17 -15   15.41    0.53
  -3  17 -15   13.53    0.50
   3 -17  15   12.82    0.48
   3 -17  15   14.52    0.49
   3 -17  15   14.72    0.51
  -2  17 -16    0.52    0.16
  -2  17 -16    0.41    0.18
   2 -17  16    0.53    0.17
   2 -17  16    0.57    0.19
   2 -17  16    0.55    0.16
  -1  17 -17    0.25    0.16
  -1  17 -17    0.58    0.19
   1 -17  17    0.45    0.16
   1 -17  17    0.77    0.17
   1 -17  17    0.73    0.20
   0  17 -18    0.31    0.19
   0  17 -18   -0.05    0.16
   0 -17  18   -0.07    0.15
   0 -17  18    0.00    0.16
   1  17 -19    1.12    0.19
  -1 -17  19    1.41    0.20
  -1 -17  19    1.25    0.22
   2  17 -20   -0.14    0.17
  -2 -17  20   -0.08    0.15
  -2 -17  20    0.00    0.18
   3  17 -21    3.59    0.29
  -3 -17  21    4.20    0.29
  -3 -17  21    3.91    0.31
   4  17 -22    0.11    0.19
  -4 -17  22    0.34    0.22
   5  17 -23    3.91    0.32
  -5 -17  23    4.10    0.34
   6  17 -24    0.52    0.23
  -6 -17  24    0.26    0.21
   7  17 -25   -0.12    0.22
  -7 -17  25    0.19    0.26
  -7 -17  25    0.03    0.22
  -8 -17  26   -0.14    0.21
  -8 -17  26   -0.27    0.26
  -9 -17  27   -0.09    0.26
  -9 -17  27    0.29    0.25
 -20  18   1    1.45    0.27
 -20  18   1    1.92    0.29
 -19  18   0    1.10    0.24
 -19  18   0    1.34    0.26
 -18  18  -1    4.26    0.34
 -18  18  -1    3.85    0.33
  18 -18   1    4.06    0.32
 -17  18  -2    2.84    0.29
  17 -18   2    2.73    0.27
 -16  18  -3    0.38    0.21
  16 -18   3    0.28    0.19
 -15  18  -4    0.10    0.18
  15 -18   4    0.16    0.16
  15 -18   4   -0.08    0.16
 -14  18  -5   -0.06    0.19
  14 -18   5    0.20    0.16
  14 -18   5   -0.16    0.15
 -13  18  -6    1.60    0.22
  13 -18   6    1.70    0.22
  13 -18   6    1.21    0.20
 -12  18  -7    1.32    0.22
  12 -18   7    1.10    0.20
  12 -18   7    1.33    0.21
 -11  18  -8    7.46    0.37
 -11  18  -8    7.45    0.33
  11 -18   8    6.94    0.35
  11 -18   8    7.46    0.35
 -10  18  -9    1.55    0.22
 -10  18  -9    1.81    0.20
  10 -18   9    2.14    0.22
  10 -18   9    1.95    0.23
  -9  18 -10    4.01    0.25
  -9  18 -10    3.89    0.29
   9 -18  10    3.84    0.28
   9 -18  10    3.56    0.27
  -8  18 -11    2.52    0.22
  -8  18 -11    2.31    0.24
   8 -18  11    2.54    0.23
   8 -18  11    2.16    0.23
  -7  18 -12    0.71    0.17
  -7  18 -12    0.91    0.20
   7 -18  12    0.97    0.18
   7 -18  12    1.05    0.18
   7 -18  12    1.34    0.19
  -6  18 -13   -0.03    0.15
  -6  18 -13    0.24    0.19
   6 -18  13    0.06    0.14
   6 -18  13    0.07    0.16
   6 -18  13    0.11    0.16
  -5  18 -14    5.68    0.33
  -5  18 -14    5.63    0.30
   5 -18  14    5.15    0.34
   5 -18  14    5.43    0.32
   5 -18  14    5.58    0.32
  -4  18 -15    0.05    0.16
  -4  18 -15   -0.14    0.17
   4 -18  15    0.25    0.18
   4 -18  15    0.19    0.16
   4 -18  15    0.24    0.16
  -3  18 -16    6.50    0.35
  -3  18 -16    6.72    0.38
   3 -18  16    6.25    0.32
   3 -18  16    6.28    0.34
   3 -18  16    5.71    0.34
  -2  18 -17   -0.19    0.16
  -2  18 -17   -0.22    0.18
   2 -18  17    0.06    0.18
   2 -18  17   -0.08    0.15
   2 -18  17   -0.13    0.15
  -1  18 -18    7.69    0.37
  -1  18 -18    7.96    0.39
   1 -18  18    8.44    0.40
   1 -18  18    8.05    0.36
   0  18 -19   -0.05    0.17
   0 -18  19    0.14    0.16
   0 -18  19    0.04    0.18
   1  18 -20   -0.12    0.18
  -1 -18  20    0.05    0.16
  -1 -18  20   -0.11    0.17
   2  18 -21   -0.32    0.18
  -2 -18  21   -0.17    0.16
  -2 -18  21   -0.13    0.19
   3  18 -22    0.38    0.21
  -3 -18  22    0.51    0.19
  -3 -18  22    0.51    0.21
   4  18 -23    0.08    0.21
  -4 -18  23   -0.04    0.22
   5  18 -24    2.23    0.27
  -5 -18  24    2.20    0.28
  -6 -18  25    1.16    0.27
  -6 -18  25    1.11    0.28
  -7 -18  26    0.76    0.27
  -7 -18  26    1.38    0.29
  -8 -18  27    0.72    0.25
  -8 -18  27    0.74    0.30
 -19  19  -1    1.05    0.26
 -19  19  -1    1.03    0.27
 -18  19  -2    1.18    0.26
  17 -19   3    3.81    0.31
 -16  19  -4    2.00    0.27
  16 -19   4    2.46    0.27
 -15  19  -5    2.25    0.28
  15 -19   5    2.04    0.24
  15 -19   5    2.12    0.24
 -14  19  -6    1.56    0.24
  14 -19   6    2.29    0.25
  14 -19   6    2.20    0.24
 -13  19  -7    0.27    0.20
  13 -19   7   -0.11    0.17
  13 -19   7   -0.13    0.16
 -12  19  -8    0.17    0.19
  12 -19   8   -0.09    0.17
  12 -19   8    0.10    0.17
 -11  19  -9    2.14    0.26
 -11  19  -9    1.69    0.20
  11 -19   9    1.38    0.21
  11 -19   9    1.66    0.22
 -10  19 -10    0.00    0.18
 -10  19 -10    0.24    0.16
  10 -19  10    0.28    0.18
  10 -19  10    0.62    0.18
  -9  19 -11   12.44    0.48
  -9  19 -11    9.79    0.42
   9 -19  11   10.85    0.44
   9 -19  11   10.24    0.42
  -8  19 -12    0.47    0.21
  -8  19 -12    0.25    0.17
   8 -19  12    0.17    0.16
   8 -19  12    0.46    0.18
  -7  19 -13    4.81    0.33
  -7  19 -13    4.53    0.30
   7 -19  13    4.59    0.32
   7 -19  13    5.37    0.31
   7 -19  13    4.65    0.31
  -6  19 -14    2.15    0.26
  -6  19 -14    1.95    0.23
   6 -19  14    1.72    0.23
   6 -19  14    1.52    0.22
   6 -19  14    1.63    0.22
  -5  19 -15    0.30    0.18
  -5  19 -15   -0.07    0.19
   5 -19  15    0.44    0.17
   5 -19  15    0.12    0.17
   5 -19  15    0.13    0.18
  -4  19 -16    0.81    0.20
  -4  19 -16    0.46    0.20
   4 -19  16    0.75    0.19
   4 -19  16    0.69    0.20
   4 -19  16    0.53    0.18
  -3  19 -17    1.67    0.24
  -3  19 -17    1.56    0.23
   3 -19  17    1.82    0.23
   3 -19  17    1.89    0.24
   3 -19  17    1.71    0.23
  -2  19 -18   -0.33    0.18
  -2  19 -18   -0.14    0.16
   2 -19  18   -0.02    0.17
   2 -19  18   -0.41    0.17
  -1  19 -19    5.77    0.34
   1 -19  19    5.99    0.39
   1 -19  19    6.13    0.35
   0  19 -20    0.00    0.19
   0 -19  20    0.16    0.20
   0 -19  20    0.40    0.19
   1  19 -21    3.72    0.30
  -1 -19  21    4.54    0.32
  -1 -19  21    4.44    0.35
   2  19 -22   -0.02    0.21
  -2 -19  22   -0.01    0.21
  -2 -19  22   -0.17    0.17
   3  19 -23   -0.50    0.20
  -3 -19  23    0.19    0.21
   4  19 -24   -0.11    0.20
  -4 -19  24    0.21    0.23
  -5 -19  25    1.33    0.29
  -5 -19  25    1.27    0.26
  -6 -19  26    0.23    0.24
  -6 -19  26    0.18    0.25
  -7 -19  27    0.87    0.29
  -7 -19  27    0.58    0.26
 -19  20  -2   -0.24    0.22
 -19  20  -2   -0.10    0.24
 -18  20  -3    0.21    0.24
 -17  20  -4    0.77    0.25
 -16  20  -5    1.02    0.24
  16 -20   5    1.26    0.25
  16 -20   5    0.71    0.21
 -15  20  -6    5.27    0.35
  15 -20   6    4.37    0.32
  15 -20   6    4.42    0.33
 -14  20  -7    1.55    0.25
  14 -20   7    1.58    0.23
  14 -20   7    1.52    0.24
 -13  20  -8    1.76    0.27
  13 -20   8    1.62    0.24
  13 -20   8    1.58    0.24
 -12  20  -9    2.39    0.29
  12 -20   9    2.33    0.25
  12 -20   9    2.13    0.26
 -11  20 -10    1.22    0.24
  11 -20  10    1.14    0.22
  11 -20  10    1.60    0.23
 -10  20 -11   -0.01    0.17
 -10  20 -11   -0.13    0.19
  10 -20  11    0.12    0.18
  10 -20  11    0.02    0.17
  -9  20 -12    5.15    0.34
  -9  20 -12    5.13    0.32
   9 -20  12    4.71    0.31
   9 -20  12    5.23    0.35
  -8  20 -13   -0.16    0.17
  -8  20 -13   -0.04    0.21
   8 -20  13   -0.06    0.16
   8 -20  13    0.06    0.18
  -7  20 -14    9.17    0.43
  -7  20 -14    8.45    0.39
   7 -20  14    9.29    0.44
   7 -20  14   10.19    0.43
  -6  20 -15   -0.41    0.18
  -6  20 -15    0.00    0.16
   6 -20  15   -0.20    0.17
   6 -20  15    0.00    0.17
   6 -20  15   -0.28    0.18
  -5  20 -16    4.86    0.35
  -5  20 -16    4.02    0.31
   5 -20  16    4.76    0.32
   5 -20  16    3.65    0.30
   5 -20  16    5.70    0.35
  -4  20 -17    0.26    0.21
  -4  20 -17   -0.08    0.18
   4 -20  17    0.10    0.18
   4 -20  17    0.41    0.19
   4 -20  17   -0.01    0.20
  -3  20 -18    0.28    0.21
  -3  20 -18    0.18    0.19
   3 -20  18    0.28    0.19
   3 -20  18    0.18    0.19
  -2  20 -19   -0.14    0.19
   2 -20  19    0.52    0.20
   2 -20  19    0.25    0.21
  -1  20 -20    1.90    0.25
   1 -20  20    2.32    0.29
   1 -20  20    2.33    0.26
   0  20 -21    0.34    0.21
   0 -20  21    0.61    0.22
   0 -20  21    0.31    0.20
   1  20 -22    3.24    0.30
  -1 -20  22    3.30    0.29
  -1 -20  22    2.77    0.31
   2  20 -23    0.32    0.23
  -2 -20  23    0.40    0.23
  -3 -20  24    0.31    0.24
  -4 -20  25   -0.22    0.22
  -5 -20  26    0.07    0.25
  -5 -20  26    0.13    0.25
  -6 -20  27   -0.10    0.24
 -18  21  -4    0.64    0.26
 -17  21  -5    0.28    0.23
 -16  21  -6   -0.01    0.22
 -15  21  -7    1.88    0.28
  15 -21   7    2.16    0.28
  15 -21   7    1.89    0.26
 -14  21  -8    0.80    0.25
  14 -21   8    0.78    0.21
  14 -21   8    0.42    0.22
 -13  21  -9    7.56    0.42
  13 -21   9    6.50    0.38
  13 -21   9    8.17    0.42
 -12  21 -10    0.14    0.24
  12 -21  10    0.31    0.20
  12 -21  10    0.19    0.19
 -11  21 -11    4.49    0.36
  11 -21  11    4.39    0.33
  11 -21  11    3.89    0.31
 -10  21 -12    0.49    0.19
 -10  21 -12    0.41    0.24
  10 -21  12    0.41    0.19
  10 -21  12    0.52    0.20
  -9  21 -13   -0.10    0.20
  -9  21 -13   -0.08    0.17
   9 -21  13   -0.06    0.18
   9 -21  13    0.11    0.19
  -8  21 -14    0.59    0.20
  -8  21 -14    0.28    0.23
   8 -21  14    0.62    0.20
   8 -21  14    0.76    0.21
  -7  21 -15    4.69    0.36
  -7  21 -15    4.58    0.33
   7 -21  15    4.56    0.33
   7 -21  15    4.61    0.34
  -6  21 -16   -0.12    0.19
  -6  21 -16   -0.21    0.20
   6 -21  16   -0.13    0.19
   6 -21  16   -0.01    0.19
  -5  21 -17    5.04    0.37
  -5  21 -17    4.42    0.31
   5 -21  17    4.49    0.32
   5 -21  17    5.18    0.38
  -4  21 -18    0.14    0.23
  -4  21 -18    0.23    0.21
   4 -21  18    0.26    0.18
   4 -21  18    0.08    0.21
  -3  21 -19    3.90    0.31
   3 -21  19    3.71    0.30
   3 -21  19    3.82    0.33
  -2  21 -20    0.39    0.22
   2 -21  20    0.20    0.21
   2 -21  20   -0.17    0.19
  -1  21 -21    0.36    0.21
   1 -21  21    0.32    0.23
   1 -21  21    0.24    0.20
   0  21 -22    0.21    0.21
   0 -21  22    0.24    0.23
   0 -21  22    0.07    0.20
  -1 -21  23    1.35    0.26
  -2 -21  24    0.54    0.26
  -3 -21  25    0.96    0.29
  -4 -21  26    0.47    0.26
 -17  22  -6    0.21    0.27
 -16  22  -7    0.17    0.24
 -15  22  -8    0.37    0.26
 -14  22  -9    0.16    0.24
  14 -22   9   -0.12    0.19
 -13  22 -10    4.43    0.37
  13 -22  10    3.46    0.32
  13 -22  10    3.45    0.32
 -12  22 -11   -0.28    0.23
  12 -22  11   -0.23    0.20
  12 -22  11   -0.20    0.19
 -11  22 -12    5.36    0.38
  11 -22  12    5.49    0.38
  11 -22  12    6.11    0.40
 -10  22 -13    0.01    0.23
  10 -22  13   -0.19    0.20
  10 -22  13    0.03    0.20
  -9  22 -14    2.47    0.26
  -9  22 -14    2.40    0.29
   9 -22  14    2.83    0.29
   9 -22  14    2.95    0.29
  -8  22 -15   -0.41    0.18
  -8  22 -15    0.15    0.23
   8 -22  15    0.11    0.20
   8 -22  15   -0.09    0.18
  -7  22 -16    0.11    0.19
  -7  22 -16    0.18    0.22
   7 -22  16    0.10    0.20
   7 -22  16    0.18    0.20
  -6  22 -17   -0.19    0.19
  -6  22 -17    0.00    0.24
   6 -22  17    0.38    0.21
  -5  22 -18    2.19    0.30
  -5  22 -18    1.07    0.24
   5 -22  18    1.57    0.25
  -4  22 -19    0.50    0.23
   4 -22  19    0.76    0.23
  -3  22 -20    2.29    0.29
   3 -22  20    3.30    0.33
   3 -22  20    2.60    0.28
  -2  22 -21    0.23    0.21
   2 -22  21    0.35    0.24
   2 -22  21    0.61    0.21
   1 -22  22    0.69    0.24
   1 -22  22    0.83    0.23
   0 -22  23   -0.43    0.19
   0 -22  23    0.04    0.22
  -1 -22  24   -0.18    0.24
  -2 -22  25   -0.11    0.25
 -15  23  -9    3.12    0.34
 -14  23 -10   -0.04    0.24
 -13  23 -11    0.40    0.25
 -12  23 -12    0.14    0.24
  12 -23  12    0.12    0.21
 -11  23 -13    2.28    0.32
  11 -23  13    1.92    0.27
 -10  23 -14   -0.23    0.24
  10 -23  14   -0.12    0.21
  -9  23 -15    4.12    0.32
  -9  23 -15    3.89    0.35
   9 -23  15    3.49    0.32
   9 -23  15    3.82    0.33
  -8  23 -16    0.12    0.26
  -8  23 -16   -0.10    0.20
   8 -23  16   -0.35    0.20
   8 -23  16   -0.21    0.21
  -7  23 -17    2.06    0.30
  -7  23 -17    1.84    0.26
   7 -23  17    1.83    0.27
  -6  23 -18    0.06    0.21
  -6  23 -18   -0.01    0.25
   6 -23  18    0.04    0.21
  -5  23 -19   -0.26    0.20
   5 -23  19   -0.14    0.21
  -4  23 -20   -0.07    0.22
   4 -23  20    0.06    0.22
   2 -23  22    0.23    0.25
   1 -23  23    0.49    0.25
   0 -23  24    0.93    0.28
  -1 -23  25    0.14    0.25
 -14  24 -11   -0.29    0.25
 -13  24 -12    1.08    0.30
 -12  24 -13   -0.16    0.26
 -11  24 -14   -0.19    0.26
 -10  24 -15   -0.15    0.26
  10 -24  15   -0.16    0.23
  -9  24 -16    1.64    0.31
   9 -24  16    1.22    0.27
  -8  24 -17   -0.16    0.21
  -8  24 -17    0.00    0.25
  -7  24 -18    2.63    0.33
 -11  25 -15    1.75    0.34
 -10  25 -16    0.12    0.26
  -9  25 -17   -0.19    0.27
  -8  25 -18    0.01    0.26
  -6  26 -18   -0.20    0.28
  -7  26 -17   -0.11    0.26
  -8  26 -16   -0.78    0.27
  -9  26 -15    1.85    0.33
  -5  25 -18    1.67    0.32
  -6  25 -17    0.16    0.28
   7 -25  16    0.92    0.27
  -7  25 -16    0.74    0.28
  -8  25 -15    0.36    0.28
  -9  25 -14    0.50    0.27
 -10  25 -13   -0.01    0.27
 -11  25 -12    2.25    0.34
 -12  25 -11   -0.07    0.27
 -13  25 -10    1.73    0.31
  -3  24 -19    0.15    0.22
  -4  24 -18   -0.03    0.26
  -4  24 -18   -0.58    0.19
   5 -24  17    3.37    0.33
  -5  24 -17    3.39    0.35
  -5  24 -17    3.65    0.31
   6 -24  16    0.12    0.23
  -6  24 -16   -0.06    0.23
   7 -24  15    2.34    0.30
  -7  24 -15    2.95    0.34
   8 -24  14    0.05    0.21
  -8  24 -14   -0.03    0.26
   9 -24  13    0.65    0.24
  -9  24 -13    0.33    0.27
  10 -24  12    0.07    0.22
 -10  24 -12   -0.21    0.23
  11 -24  11    0.23    0.23
 -11  24 -11   -0.05    0.26
 -12  24 -10   -0.11    0.26
 -13  24  -9    2.32    0.33
 -14  24  -8    0.41    0.27
  -3 -23  24    0.64    0.28
  -2 -23  23    0.14    0.25
   1 -23  20    2.09    0.28
  -1  23 -20    2.64    0.29
   2 -23  19    0.49    0.23
  -2  23 -19    0.73    0.24
   3 -23  18    1.17    0.25
  -3  23 -18    1.70    0.29
  -3  23 -18    1.10    0.24
   4 -23  17    0.28    0.20
   4 -23  17    0.08    0.21
  -4  23 -17    0.02    0.21
  -4  23 -17    0.08    0.25
   5 -23  16    2.42    0.29
   5 -23  16    2.35    0.28
  -5  23 -16    2.11    0.26
  -5  23 -16    2.84    0.33
   6 -23  15    0.48    0.23
   6 -23  15    0.46    0.20
  -6  23 -15    0.27    0.20
  -6  23 -15    0.74    0.25
   7 -23  14    3.40    0.31
   7 -23  14    3.38    0.31
  -7  23 -14    3.25    0.34
   8 -23  13   -0.14    0.21
   8 -23  13    0.00    0.19
  -8  23 -13   -0.40    0.23
   9 -23  12    4.31    0.33
   9 -23  12    3.91    0.32
  -9  23 -12    3.65    0.34
  10 -23  11    0.12    0.21
  10 -23  11   -0.06    0.21
 -10  23 -11   -0.15    0.23
  11 -23  10    1.58    0.25
  11 -23  10    1.80    0.27
 -11  23 -10    1.79    0.29
  12 -23   9   -0.02    0.21
  12 -23   9   -0.21    0.20
 -12  23  -9   -0.20    0.24
  13 -23   8    1.08    0.24
 -13  23  -8    1.38    0.27
 -14  23  -7    0.17    0.25
 -15  23  -6    3.32    0.35
 -16  23  -5    0.27    0.26
  -5 -22  25    0.81    0.27
  -4 -22  24    0.42    0.27
  -3 -22  23    0.30    0.26
  -2 -22  22    0.16    0.21
  -2 -22  22   -0.63    0.23
  -1 -22  21    0.89    0.24
  -1 -22  21    0.52    0.25
   1  22 -21    0.61    0.23
   0 -22  20   -0.08    0.22
   0 -22  20    0.24    0.21
   0  22 -20   -0.22    0.21
   1 -22  19    4.79    0.33
   1 -22  19    4.68    0.36
  -1  22 -19    3.90    0.32
   2 -22  18    0.38    0.21
  -2  22 -18    0.43    0.26
  -2  22 -18    0.13    0.21
   3 -22  17    5.20    0.35
   3 -22  17    4.03    0.31
  -3  22 -17    4.41    0.35
  -3  22 -17    5.28    0.35
   4 -22  16    0.20    0.19
   4 -22  16    0.16    0.19
  -4  22 -16    0.13    0.19
  -4  22 -16    0.24    0.23
   5 -22  15    1.06    0.23
   5 -22  15    0.84    0.23
  -5  22 -15    0.75    0.24
  -5  22 -15    0.89    0.21
   6 -22  14    0.55    0.21
   6 -22  14    1.03    0.22
  -6  22 -14    1.11    0.24
  -6  22 -14    0.95    0.21
   7 -22  13    0.59    0.20
   7 -22  13    0.50    0.21
  -7  22 -13    0.53    0.19
  -7  22 -13    0.61    0.24
   8 -22  12    0.62    0.21
   8 -22  12    0.51    0.19
  -8  22 -12    0.70    0.23
   9 -22  11    4.44    0.33
   9 -22  11    4.04    0.31
  -9  22 -11    5.41    0.38
  10 -22  10   -0.02    0.18
  10 -22  10   -0.16    0.18
 -10  22 -10   -0.04    0.22
  11 -22   9    4.80    0.35
  11 -22   9    5.01    0.35
 -11  22  -9    4.91    0.36
  12 -22   8   -0.16    0.20
  12 -22   8    0.49    0.22
 -12  22  -8   -0.02    0.23
  13 -22   7    0.36    0.21
  13 -22   7    0.29    0.21
 -13  22  -7    0.57    0.23
  14 -22   6    0.03    0.19
  14 -22   6    0.04    0.19
 -14  22  -6    0.02    0.21
  15 -22   5    0.32    0.22
 -15  22  -5    0.01    0.24
 -16  22  -4    0.12    0.24
 -17  22  -3    3.68    0.34
  -6 -21  25    0.24    0.27
  -5 -21  24    2.64    0.33
  -4 -21  23    1.24    0.28
  -3 -21  22    2.22    0.30
  -3 -21  22    1.65    0.26
   3  21 -22    1.73    0.28
  -2 -21  21    0.74    0.24
  -2 -21  21    0.81    0.23
   2  21 -21    1.13    0.25
  -1 -21  20    0.34    0.21
  -1 -21  20    0.75    0.24
   1  21 -20    0.52    0.20
   0 -21  19    0.16    0.20
   0 -21  19    0.07    0.20
   0  21 -19   -0.06    0.20
   1 -21  18    1.59    0.24
   1 -21  18    1.85    0.25
  -1  21 -18    1.68    0.27
  -1  21 -18    1.85    0.25
   2 -21  17    0.74    0.21
   2 -21  17    0.33    0.20
   2 -21  17    0.34    0.19
  -2  21 -17    0.35    0.23
  -2  21 -17    0.24    0.20
   3 -21  16    8.38    0.42
   3 -21  16    8.80    0.44
  -3  21 -16    8.74    0.41
  -3  21 -16    9.29    0.45
   4 -21  15   -0.14    0.18
   4 -21  15    0.21    0.18
  -4  21 -15    0.17    0.19
  -4  21 -15    0.11    0.20
   5 -21  14    7.70    0.39
   5 -21  14    6.69    0.39
  -5  21 -14    6.01    0.33
  -5  21 -14    7.10    0.40
   6 -21  13    0.07    0.18
   6 -21  13    0.18    0.19
  -6  21 -13   -0.25    0.19
  -6  21 -13   -0.27    0.16
   7 -21  12    1.88    0.23
   7 -21  12    1.90    0.24
  -7  21 -12    1.77    0.26
  -7  21 -12    1.54    0.21
   8 -21  11    0.01    0.17
   8 -21  11   -0.05    0.17
  -8  21 -11   -0.10    0.21
  -8  21 -11   -0.08    0.16
   9 -21  10    3.10    0.27
   9 -21  10    2.61    0.27
  -9  21 -10    2.94    0.30
  10 -21   9   -0.22    0.17
  10 -21   9    0.03    0.19
 -10  21  -9   -0.20    0.20
  11 -21   8    8.85    0.42
  11 -21   8    8.26    0.42
 -11  21  -8    8.03    0.44
  12 -21   7    1.74    0.25
  12 -21   7    2.02    0.24
 -12  21  -7    2.18    0.29
  13 -21   6    2.65    0.28
  13 -21   6    2.81    0.28
 -13  21  -6    3.26    0.31
  14 -21   5    0.07    0.18
  14 -21   5   -0.14    0.17
 -14  21  -5    0.22    0.22
  15 -21   4    0.79    0.22
  15 -21   4    0.62    0.20
 -15  21  -4    1.00    0.24
  16 -21   3   -0.14    0.18
  16 -21   3   -0.04    0.18
 -16  21  -3   -0.04    0.22
 -17  21  -2    1.87    0.29
 -18  21  -1    2.24    0.30
  -7 -20  25    0.11    0.24
  -6 -20  24   -0.17    0.23
  -5 -20  23    0.11    0.24
  -4 -20  22    0.64    0.21
  -4 -20  22   -0.02    0.21
   4  20 -22    0.28    0.22
  -3 -20  21    4.26    0.35
  -3 -20  21    4.91    0.35
   3  20 -21    4.45    0.34
  -2 -20  20    0.87    0.23
  -2 -20  20    0.25    0.20
   2  20 -20    0.60    0.22
  -1 -20  19    6.64    0.38
  -1 -20  19    7.32    0.42
   1  20 -19    6.66    0.39
   0 -20  18   -0.28    0.17
   0 -20  18    0.22    0.19
   0  20 -18   -0.04    0.18
   0  20 -18   -0.14    0.21
   1 -20  17    0.81    0.21
   1 -20  17    0.55    0.19
   1 -20  17    0.42    0.19
  -1  20 -17    0.40    0.19
  -1  20 -17    0.58    0.23
   2 -20  16    1.47    0.23
   2 -20  16    1.43    0.22
   2 -20  16    1.49    0.23
  -2  20 -16    0.79    0.19
  -2  20 -16    1.06    0.24
   3 -20  15    0.56    0.20
   3 -20  15    0.94    0.20
   3 -20  15    0.64    0.19
  -3  20 -15    0.90    0.19
  -3  20 -15    0.89    0.23
   4 -20  14    0.89    0.20
   4 -20  14    0.66    0.18
  -4  20 -14    0.65    0.21
  -4  20 -14    0.73    0.19
   5 -20  13    6.91    0.35
   5 -20  13    8.10    0.39
  -5  20 -13    7.56    0.41
  -5  20 -13    6.32    0.35
   6 -20  12    0.20    0.18
   6 -20  12    0.38    0.18
  -6  20 -12    0.22    0.17
  -6  20 -12    0.62    0.21
   7 -20  11    5.00    0.30
   7 -20  11    4.76    0.33
  -7  20 -11    4.15    0.29
  -7  20 -11    4.82    0.35
   8 -20  10   -0.06    0.16
   8 -20  10    0.16    0.16
  -8  20 -10   -0.08    0.20
  -8  20 -10   -0.04    0.15
   9 -20   9    0.64    0.18
   9 -20   9    0.88    0.19
  -9  20  -9    0.62    0.21
  10 -20   8    0.40    0.19
  10 -20   8    0.39    0.18
 -10  20  -8    0.59    0.22
  11 -20   7    2.52    0.25
  11 -20   7    2.35    0.24
 -11  20  -7    2.73    0.28
  12 -20   6    2.10    0.24
  12 -20   6    2.03    0.24
 -12  20  -6    1.88    0.25
  13 -20   5    3.27    0.28
  13 -20   5    3.14    0.27
 -13  20  -5    2.73    0.27
  14 -20   4    1.10    0.22
  14 -20   4    0.86    0.21
 -14  20  -4    1.20    0.24
  15 -20   3    2.35    0.26
  15 -20   3    1.55    0.23
 -15  20  -3    2.52    0.28
  16 -20   2    0.49    0.19
  16 -20   2    0.14    0.18
 -16  20  -2    0.54    0.23
  17 -20   1   -0.19    0.19
 -17  20  -1   -0.02    0.22
 -18  20   0    1.43    0.27
 -19  20   1    0.70    0.26
 -19  20   1    0.60    0.25
  -8 -19  25    1.24    0.29
  -7 -19  24    2.64    0.33
  -6 -19  23    0.42    0.25
   6  19 -23    0.87    0.25
  -5 -19  22    0.23    0.21
   5  19 -22    0.28    0.22
  -4 -19  21    0.09    0.19
  -4 -19  21   -0.27    0.19
   4  19 -21    0.23    0.20
  -3 -19  20    2.63    0.29
  -3 -19  20    2.02    0.24
   3  19 -20    2.16    0.26
  -2 -19  19    0.00    0.20
  -2 -19  19    0.19    0.17
   2  19 -19   -0.15    0.18
  -1 -19  18    9.03    0.41
  -1 -19  18    9.81    0.43
   1  19 -18    9.78    0.44
   1  19 -18    8.57    0.42
   0 -19  17   -0.11    0.16
   0 -19  17   -0.16    0.17
   0 -19  17    0.12    0.17
   0  19 -17   -0.17    0.18
   0  19 -17   -0.42    0.17
   1 -19  16    6.96    0.36
   1 -19  16    7.46    0.37
   1 -19  16    7.08    0.35
  -1  19 -16    7.86    0.41
  -1  19 -16    6.86    0.36
   2 -19  15    0.82    0.18
   2 -19  15    0.68    0.18
   2 -19  15    0.56    0.18
  -2  19 -15    0.67    0.19
  -2  19 -15    1.09    0.22
   3 -19  14    1.60    0.21
   3 -19  14    1.91    0.23
   3 -19  14    1.84    0.23
  -3  19 -14    1.82    0.25
  -3  19 -14    1.71    0.21
   4 -19  13   -0.14    0.14
   4 -19  13   -0.11    0.15
   4 -19  13   -0.01    0.14
  -4  19 -13   -0.13    0.15
  -4  19 -13   -0.04    0.19
   5 -19  12    4.51    0.30
   5 -19  12    5.25    0.31
  -5  19 -12    4.73    0.29
  -5  19 -12    5.50    0.35
   6 -19  11    0.44    0.16
   6 -19  11    0.17    0.16
  -6  19 -11    0.33    0.18
  -6  19 -11    0.20    0.15
   7 -19  10   10.69    0.43
   7 -19  10   10.61    0.43
  -7  19 -10   10.53    0.44
  -7  19 -10   10.73    0.41
   8 -19   9    4.26    0.30
   8 -19   9    4.97    0.29
  -8  19  -9    4.41    0.28
  -8  19  -9    4.37    0.31
   9 -19   8    5.39    0.31
   9 -19   8    4.41    0.29
  -9  19  -8    5.21    0.34
  -9  19  -8    5.66    0.30
  10 -19   7    0.83    0.19
  10 -19   7    0.73    0.18
 -10  19  -7    0.78    0.21
  11 -19   6    0.19    0.16
  11 -19   6    0.27    0.17
 -11  19  -6   -0.10    0.16
  12 -19   5    0.56    0.18
  12 -19   5    1.08    0.20
 -12  19  -5    0.89    0.22
  13 -19   4    1.14    0.20
  13 -19   4    1.16    0.19
 -13  19  -4    0.78    0.20
  14 -19   3    2.63    0.24
  14 -19   3    2.74    0.25
 -14  19  -3    2.51    0.26
  15 -19   2    5.93    0.34
  15 -19   2    5.91    0.35
 -15  19  -2    5.59    0.34
  16 -19   1    3.11    0.27
 -16  19  -1    3.33    0.29
  17 -19   0    2.59    0.27
 -17  19   0    2.54    0.29
  18 -19  -1    0.10    0.19
 -18  19   1    0.08    0.21
 -19  19   2    0.18    0.23
 -19  19   2   -0.03    0.22
  -9 -18  25    0.75    0.27
  -8 -18  24    0.75    0.25
  -7 -18  23    3.58    0.34
   7  18 -23    3.85    0.34
  -6 -18  22    1.48    0.26
   6  18 -22    1.51    0.27
  -5 -18  21    3.11    0.27
  -5 -18  21    3.61    0.32
   5  18 -21    3.05    0.29
  -4 -18  20   -0.23    0.19
  -4 -18  20   -0.17    0.16
   4  18 -20    0.03    0.19
  -3 -18  19    0.15    0.17
  -3 -18  19    0.12    0.20
   3  18 -19   -0.05    0.18
  -2 -18  18    0.14    0.16
  -2 -18  18    0.23    0.20
   2  18 -18   -0.06    0.19
   2  18 -18    0.25    0.18
  -1 -18  17    2.19    0.23
  -1 -18  17    2.81    0.25
  -1 -18  17    2.64    0.26
   1  18 -17    2.20    0.24
   1  18 -17    2.95    0.25
   0 -18  16    0.26    0.16
   0 -18  16    0.37    0.17
   0 -18  16    0.42    0.19
   0  18 -16    0.41    0.20
   0  18 -16    0.37    0.16
   1 -18  15   11.35    0.44
   1 -18  15   11.28    0.44
   1 -18  15   12.14    0.47
  -1  18 -15   10.62    0.43
  -1  18 -15   11.57    0.46
   2 -18  14    0.01    0.15
   2 -18  14   -0.35    0.15
   2 -18  14   -0.18    0.15
  -2  18 -14    0.26    0.19
  -2  18 -14   -0.03    0.16
   3 -18  13    8.75    0.37
   3 -18  13    7.70    0.37
   3 -18  13    8.19    0.38
  -3  18 -13    8.75    0.39
  -3  18 -13    9.87    0.39
   4 -18  12    0.56    0.18
   4 -18  12    0.75    0.18
   4 -18  12    0.53    0.17
  -4  18 -12    0.58    0.19
  -4  18 -12    0.76    0.17
   5 -18  11    0.30    0.15
   5 -18  11    0.50    0.17
   5 -18  11    0.44    0.15
  -5  18 -11    0.52    0.16
  -5  18 -11    0.37    0.18
   6 -18  10   -0.01    0.14
   6 -18  10   -0.13    0.14
  -6  18 -10   -0.03    0.16
  -6  18 -10   -0.19    0.13
   7 -18   9    2.66    0.23
   7 -18   9    3.86    0.27
  -7  18  -9    3.08    0.23
  -7  18  -9    2.64    0.24
   8 -18   8    2.59    0.23
   8 -18   8    2.41    0.23
  -8  18  -8    2.27    0.23
  -8  18  -8    2.43    0.20
   9 -18   7    3.30    0.24
   9 -18   7    3.06    0.24
  -9  18  -7    3.72    0.25
  -9  18  -7    3.14    0.25
  10 -18   6    4.27    0.28
  10 -18   6    3.54    0.26
 -10  18  -6    3.70    0.28
  11 -18   5    2.85    0.24
  11 -18   5    2.43    0.23
 -11  18  -5    2.91    0.26
  12 -18   4    0.12    0.14
  12 -18   4    0.11    0.15
 -12  18  -4    0.37    0.18
  13 -18   3   -0.10    0.14
  13 -18   3    0.01    0.15
 -13  18  -3   -0.14    0.17
  14 -18   2    0.66    0.18
  14 -18   2    0.67    0.18
 -14  18  -2    0.55    0.19
  15 -18   1    3.75    0.28
  15 -18   1    3.65    0.28
 -15  18  -1    3.76    0.29
  16 -18   0    6.30    0.35
 -16  18   0    6.25    0.37
  17 -18  -1    1.74    0.23
 -17  18   1    1.55    0.25
  18 -18  -2    7.67    0.39
 -18  18   2    6.77    0.39
 -18  18   2    6.93    0.37
  19 -18  -3    0.96    0.23
 -19  18   3    0.84    0.24
 -19  18   3    0.80    0.24
 -20  18   4    0.27    0.23
 -10 -17  25    0.73    0.27
  -9 -17  24    0.03    0.24
  -8 -17  23    0.05    0.22
   8  17 -23    0.04    0.22
  -7 -17  22    2.59    0.29
   7  17 -22    2.47    0.29
  -6 -17  21   -0.13    0.19
  -6 -17  21    0.09    0.17
   6  17 -21    0.05    0.20
  -5 -17  20   12.09    0.47
  -5 -17  20   12.34    0.50
   5  17 -20   11.62    0.48
  -4 -17  19   -0.07    0.18
  -4 -17  19   -0.16    0.16
   4  17 -19   -0.05    0.16
  -3 -17  18    3.44    0.26
  -3 -17  18    3.76    0.29
   3  17 -18    3.55    0.28
  -2 -17  17    0.08    0.16
  -2 -17  17    0.10    0.16
   2  17 -17   -0.09    0.18
   2  17 -17    0.01    0.16
  -1 -17  16    0.26    0.15
  -1 -17  16    0.26    0.16
  -1 -17  16    0.13    0.16
   1  17 -16   -0.02    0.15
   1  17 -16    0.13    0.18
   0 -17  15   -0.01    0.13
   0 -17  15    0.02    0.16
   0 -17  15    0.02    0.16
   0  17 -15    0.10    0.15
   0  17 -15   -0.33    0.16
   1 -17  14    6.84    0.34
   1 -17  14    6.33    0.31
   1 -17  14    6.96    0.34
  -1  17 -14    7.08    0.34
  -1  17 -14    6.94    0.35
   2 -17  13    0.86    0.17
   2 -17  13    0.80    0.18
   2 -17  13    0.75    0.17
  -2  17 -13    0.99    0.17
  -2  17 -13    1.13    0.20
   3 -17  12   13.07    0.46
   3 -17  12   13.07    0.47
   3 -17  12   12.50    0.45
  -3  17 -12   12.47    0.45
  -3  17 -12   14.24    0.49
   4 -17  11    2.50    0.22
   4 -17  11    2.83    0.24
   4 -17  11    2.97    0.23
  -4  17 -11    2.56    0.21
  -4  17 -11    2.13    0.23
   5 -17  10    6.66    0.32
   5 -17  10    7.34    0.33
   5 -17  10    7.14    0.33
  -5  17 -10    6.85    0.30
  -5  17 -10    6.82    0.34
   6 -17   9    1.46    0.17
   6 -17   9    1.03    0.17
   6 -17   9    0.98    0.17
  -6  17  -9    1.14    0.16
  -6  17  -9    1.06    0.20
   7 -17   8    1.92    0.19
   7 -17   8    2.11    0.21
  -7  17  -8    2.25    0.22
  -7  17  -8    2.02    0.18
   8 -17   7    1.88    0.20
   8 -17   7    1.96    0.20
  -8  17  -7    1.83    0.20
  -8  17  -7    1.88    0.18
   9 -17   6    2.19    0.20
   9 -17   6    2.06    0.20
  -9  17  -6    2.35    0.22
  -9  17  -6    2.03    0.18
  10 -17   5    1.39    0.18
  10 -17   5    1.58    0.19
 -10  17  -5    1.44    0.20
 -10  17  -5    1.28    0.15
  11 -17   4    8.86    0.36
  11 -17   4    8.33    0.35
 -11  17  -4    8.54    0.38
  12 -17   3    2.36    0.22
  12 -17   3    2.67    0.21
 -12  17  -3    2.21    0.22
  13 -17   2    1.26    0.19
  13 -17   2    1.46    0.19
 -13  17  -2    1.22    0.20
  14 -17   1    0.59    0.16
  14 -17   1    0.39    0.16
 -14  17  -1    0.26    0.18
  15 -17   0   -0.05    0.15
  15 -17   0   -0.04    0.16
 -15  17   0   -0.20    0.16
  16 -17  -1    2.66    0.25
 -16  17   1    3.13    0.27
  17 -17  -2    0.20    0.17
 -17  17   2    0.68    0.21
  18 -17  -3   10.03    0.43
 -18  17   3    9.88    0.45
 -18  17   3    9.37    0.44
  19 -17  -4    0.17    0.19
 -19  17   4    0.22    0.19
 -19  17   4    0.13    0.21
 -20  17   5    3.37    0.31
 -11 -16  25    3.13    0.34
 -11 -16  25    3.14    0.39
 -10 -16  24    0.84    0.25
  -9 -16  23    3.25    0.32
   9  16 -23    3.09    0.31
  -8 -16  22    0.04    0.21
   8  16 -22    0.00    0.20
  -7 -16  21    0.10    0.21
   7  16 -21    0.08    0.18
  -6 -16  20   -0.08    0.15
  -6 -16  20   -0.41    0.17
   6  16 -20   -0.25    0.16
  -5 -16  19    7.03    0.34
  -5 -16  19    7.94    0.38
   5  16 -19    7.32    0.37
  -4 -16  18    0.38    0.18
  -4 -16  18    0.74    0.17
   4  16 -18    0.45    0.17
  -3 -16  17   17.09    0.54
  -3 -16  17   16.43    0.56
   3  16 -17   15.67    0.55
   3  16 -17   16.32    0.55
  -2 -16  16   -0.07    0.14
  -2 -16  16   -0.03    0.15
  -2 -16  16   -0.02    0.14
   2  16 -16   -0.19    0.15
   2  16 -16   -0.13    0.17
  -1 -16  15    9.15    0.38
  -1 -16  15    8.74    0.37
  -1 -16  15    7.93    0.36
   1  16 -15    8.93    0.38
   1  16 -15    8.27    0.36
   0 -16  14   -0.16    0.12
   0 -16  14   -0.12    0.15
   0 -16  14   -0.17    0.12
   0  16 -14   -0.05    0.13
   0  16 -14   -0.09    0.16
   1 -16  13    0.54    0.15
   1 -16  13    0.30    0.14
   1 -16  13    0.67    0.15
  -1  16 -13    0.21    0.15
  -1  16 -13    0.57    0.17
   2 -16  12    0.51    0.15
   2 -16  12    0.33    0.14
   2 -16  12    0.51    0.15
  -2  16 -12    0.41    0.16
  -2  16 -12    0.38    0.14
   3 -16  11    6.32    0.31
   3 -16  11    6.61    0.31
   3 -16  11    6.73    0.31
  -3  16 -11    6.35    0.32
  -3  16 -11    6.78    0.31
   4 -16  10    2.66    0.21
   4 -16  10    3.29    0.23
   4 -16  10    2.87    0.22
  -4  16 -10    2.54    0.20
  -4  16 -10    3.04    0.23
   5 -16   9   14.46    0.47
   5 -16   9   14.39    0.48
   5 -16   9   14.15    0.47
  -5  16  -9   15.27    0.50
  -5  16  -9   14.28    0.46
   6 -16   8    2.04    0.19
   6 -16   8    1.97    0.20
   6 -16   8    1.58    0.17
  -6  16  -8    1.88    0.17
  -6  16  -8    2.12    0.21
   7 -16   7    3.35    0.24
   7 -16   7    3.20    0.22
  -7  16  -7    3.11    0.21
  -7  16  -7    3.03    0.23
   8 -16   6    0.13    0.12
   8 -16   6    0.02    0.12
  -8  16  -6   -0.06    0.11
  -8  16  -6    0.05    0.14
   9 -16   5    0.94    0.16
   9 -16   5    0.76    0.15
  -9  16  -5    0.68    0.16
  -9  16  -5    0.70    0.13
  10 -16   4    1.50    0.17
  10 -16   4    1.45    0.17
 -10  16  -4    1.26    0.15
 -10  16  -4    1.06    0.18
  11 -16   3   10.33    0.38
  11 -16   3   10.69    0.40
 -11  16  -3   11.00    0.41
  12 -16   2   10.62    0.38
  12 -16   2    9.64    0.37
 -12  16  -2    9.60    0.38
  13 -16   1    7.72    0.34
  13 -16   1    7.57    0.34
 -13  16  -1    7.24    0.34
  14 -16   0    5.81    0.29
  14 -16   0    5.99    0.30
 -14  16   0    6.27    0.33
  15 -16  -1    0.87    0.18
 -15  16   1    1.06    0.20
  16 -16  -2    0.09    0.16
 -16  16   2    0.33    0.18
  17 -16  -3   -0.02    0.15
 -17  16   3    0.06    0.18
 -17  16   3    0.18    0.19
  18 -16  -4    3.38    0.27
 -18  16   4    2.95    0.27
 -18  16   4    2.79    0.27
  19 -16  -5    0.04    0.18
 -19  16   5   -0.17    0.19
  20 -16  -6    6.40    0.38
 -20  16   6    5.87    0.39
 -21  16   7    0.20    0.22
 -12 -15  25   -0.28    0.26
 -12 -15  25    0.05    0.25
 -11 -15  24    3.34    0.34
 -10 -15  23   -0.02    0.22
  10  15 -23    0.37    0.23
  -9 -15  22    9.17    0.47
   9  15 -22    8.65    0.43
  -8 -15  21    0.27    0.19
   8  15 -21   -0.04    0.18
  -7 -15  20    4.60    0.29
  -7 -15  20    3.72    0.31
   7  15 -20    3.63    0.30
  -6 -15  19    0.30    0.14
  -6 -15  19    0.16    0.18
   6  15 -19    0.11    0.16
  -5 -15  18    0.28    0.18
  -5 -15  18   -0.13    0.14
   5  15 -18    0.01    0.16
  -4 -15  17    0.45    0.17
  -4 -15  17    0.57    0.15
   4  15 -17    0.45    0.17
   4  15 -17    0.48    0.17
  -3 -15  16    7.06    0.32
  -3 -15  16    6.70    0.33
  -3 -15  16    7.04    0.34
   3  15 -16    6.98    0.34
   3  15 -16    7.63    0.37
  -2 -15  15   -0.20    0.12
  -2 -15  15   -0.01    0.14
  -2 -15  15   -0.08    0.13
   2  15 -15   -0.31    0.15
   2  15 -15   -0.05    0.14
  -1 -15  14   19.04    0.58
  -1 -15  14   19.63    0.60
  -1 -15  14   18.53    0.58
   1  15 -14   19.51    0.60
   1  15 -14   19.09    0.58
   0 -15  13    0.22    0.13
   0 -15  13    0.00    0.14
   0 -15  13    0.24    0.13
   0  15 -13    0.37    0.15
   0  15 -13    0.13    0.14
   1 -15  12   11.01    0.40
   1 -15  12   10.26    0.38
   1 -15  12   10.33    0.39
  -1  15 -12   10.41    0.40
  -1  15 -12   10.64    0.38
   2 -15  11    1.89    0.18
   2 -15  11    1.54    0.17
   2 -15  11    1.51    0.18
  -2  15 -11    1.73    0.19
  -2  15 -11    2.06    0.19
   3 -15  10    9.27    0.35
   3 -15  10    8.60    0.34
   3 -15  10    8.40    0.34
  -3  15 -10    8.94    0.36
  -3  15 -10    8.62    0.34
   4 -15   9    3.75    0.25
   4 -15   9    3.82    0.23
   4 -15   9    3.93    0.23
  -4  15  -9    4.21    0.27
  -4  15  -9    4.06    0.24
   5 -15   8   13.47    0.44
   5 -15   8   13.00    0.42
   5 -15   8   12.92    0.43
  -5  15  -8   13.39    0.45
  -5  15  -8   12.46    0.42
   6 -15   7    6.26    0.27
   6 -15   7    5.48    0.27
   6 -15   7    5.81    0.27
  -6  15  -7    5.59    0.28
  -6  15  -7    5.26    0.25
   7 -15   6   20.62    0.58
   7 -15   6   19.84    0.58
   7 -15   6   19.73    0.58
  -7  15  -6   20.31    0.57
  -7  15  -6   20.69    0.60
   8 -15   5    5.51    0.27
   8 -15   5    5.90    0.28
  -8  15  -5    5.98    0.27
  -8  15  -5    6.51    0.31
   9 -15   4    6.26    0.29
   9 -15   4    6.58    0.29
  -9  15  -4    6.85    0.27
  -9  15  -4    6.01    0.29
  10 -15   3    0.12    0.12
  10 -15   3    0.02    0.12
 -10  15  -3    0.33    0.14
 -10  15  -3    0.15    0.11
  11 -15   2    0.70    0.15
  11 -15   2    0.73    0.14
 -11  15  -2    0.71    0.16
  12 -15   1    8.68    0.33
  12 -15   1    8.17    0.33
 -12  15  -1    8.76    0.35
  13 -15   0    3.58    0.23
  13 -15   0    3.71    0.24
 -13  15   0    4.13    0.27
  14 -15  -1   16.57    0.53
  14 -15  -1   16.31    0.51
 -14  15   1   16.26    0.54
  15 -15  -2    2.34    0.21
 -15  15   2    2.03    0.22
  16 -15  -3    5.56    0.30
 -16  15   3    4.84    0.31
  17 -15  -4    0.53    0.17
 -17  15   4    0.60    0.19
 -17  15   4    0.84    0.19
  18 -15  -5    0.10    0.17
 -18  15   5    0.09    0.18
 -18  15   5   -0.01    0.17
  19 -15  -6    0.14    0.17
 -19  15   6   -0.18    0.18
  20 -15  -7    2.51    0.26
 -20  15   7    2.41    0.27
 -21  15   8    0.27    0.21
 -13 -14  25    1.54    0.33
 -13 -14  25    1.72    0.30
 -12 -14  24   -0.01    0.26
 -12 -14  24   -0.03    0.24
 -11 -14  23    0.30    0.21
  11  14 -23    0.15    0.20
 -10 -14  22   -0.07    0.21
  10  14 -22   -0.01    0.20
  -9 -14  21    9.81    0.46
   9  14 -21   10.02    0.45
  -8 -14  20    1.34    0.20
  -8 -14  20    1.30    0.24
   8  14 -20    1.04    0.21
  -7 -14  19   12.13    0.44
  -7 -14  19   11.22    0.47
   7  14 -19   11.58    0.46
  -6 -14  18   -0.19    0.12
  -6 -14  18   -0.04    0.15
   6  14 -18   -0.03    0.15
  -5 -14  17   10.32    0.40
  -5 -14  17   10.03    0.42
   5  14 -17   10.00    0.41
   5  14 -17   11.05    0.43
  -4 -14  16   -0.14    0.12
  -4 -14  16    0.01    0.14
  -4 -14  16   -0.07    0.15
   4  14 -16    0.02    0.14
   4  14 -16   -0.03    0.16
  -3 -14  15    1.46    0.18
  -3 -14  15    1.20    0.18
  -3 -14  15    1.05    0.17
   3  14 -15    1.15    0.18
   3  14 -15    1.35    0.19
  -2 -14  14    0.11    0.13
  -2 -14  14    0.45    0.15
  -2 -14  14    0.44    0.14
   2  14 -14    0.22    0.14
   2  14 -14    0.35    0.15
  -1 -14  13   10.29    0.38
  -1 -14  13   10.06    0.39
  -1 -14  13   11.27    0.39
   1  14 -13   11.31    0.40
   1  14 -13   10.71    0.40
   0 -14  12    3.03    0.22
   0 -14  12    2.53    0.20
   0 -14  12    2.43    0.20
   0  14 -12    2.69    0.22
   0  14 -12    2.32    0.20
   1 -14  11   31.95    0.84
   1 -14  11   30.45    0.83
   1 -14  11   32.22    0.86
  -1  14 -11   31.74    0.84
  -1  14 -11   33.80    0.87
   2 -14  10   19.10    0.57
   2 -14  10   19.39    0.56
   2 -14  10   18.49    0.55
  -2  14 -10   18.90    0.55
  -2  14 -10   19.53    0.58
   3 -14   9    2.98    0.21
   3 -14   9    3.30    0.20
   3 -14   9    3.42    0.21
  -3  14  -9    3.24    0.22
  -3  14  -9    3.55    0.21
   4 -14   8    3.56    0.22
   4 -14   8    4.23    0.23
   4 -14   8    3.97    0.23
  -4  14  -8    4.10    0.24
  -4  14  -8    3.89    0.21
   5 -14   7    3.09    0.21
   5 -14   7    2.10    0.17
   5 -14   7    2.59    0.18
  -5  14  -7    2.52    0.20
  -5  14  -7    2.04    0.16
   6 -14   6    7.64    0.30
   6 -14   6    7.92    0.31
   6 -14   6    8.46    0.31
  -6  14  -6    8.04    0.32
  -6  14  -6    8.04    0.30
   7 -14   5   15.87    0.47
   7 -14   5   14.88    0.47
   7 -14   5   15.44    0.45
   7 -14   5   15.53    0.48
  -7  14  -5   16.67    0.50
  -7  14  -5   15.34    0.45
   8 -14   4   15.21    0.46
   8 -14   4   14.94    0.44
   8 -14   4   14.82    0.46
  -8  14  -4   15.56    0.48
  -8  14  -4   15.14    0.44
   9 -14   3   11.83    0.39
   9 -14   3   11.85    0.38
   9 -14   3   12.46    0.40
  -9  14  -3   11.50    0.40
  -9  14  -3   11.82    0.37
  10 -14   2   14.01    0.44
  10 -14   2   14.15    0.44
  10 -14   2   13.68    0.42
 -10  14  -2   13.91    0.46
 -10  14  -2   14.19    0.41
  11 -14   1    2.29    0.19
  11 -14   1    2.07    0.16
  11 -14   1    1.97    0.17
 -11  14  -1    2.25    0.20
  12 -14   0    0.13    0.12
  12 -14   0    0.23    0.12
  12 -14   0    0.18    0.11
 -12  14   0    0.04    0.13
  13 -14  -1    0.09    0.12
  13 -14  -1    0.06    0.11
  13 -14  -1    0.12    0.13
 -13  14   1   -0.07    0.14
  14 -14  -2   11.61    0.39
  14 -14  -2   13.16    0.43
 -14  14   2   11.33    0.42
  15 -14  -3    0.05    0.14
 -15  14   3   -0.02    0.15
  16 -14  -4   12.68    0.45
 -16  14   4   13.29    0.46
 -16  14   4   12.29    0.46
  17 -14  -5    0.90    0.18
 -17  14   5    1.07    0.19
 -17  14   5    1.31    0.20
  18 -14  -6    4.96    0.30
 -18  14   6    4.81    0.31
  19 -14  -7    0.15    0.17
 -19  14   7    0.30    0.19
  20 -14  -8    0.06    0.18
 -20  14   8    0.00    0.19
  21 -14  -9    0.03    0.19
 -21  14   9    0.06    0.20
 -14 -13  25    0.86    0.33
 -14 -13  25    0.69    0.25
 -13 -13  24    4.93    0.45
 -13 -13  24    4.48    0.38
 -12 -13  23   -0.35    0.21
  12  13 -23    0.01    0.21
 -11 -13  22    1.65    0.25
  11  13 -22    1.43    0.24
 -10 -13  21    0.18    0.19
  10  13 -21    0.20    0.19
  -9 -13  20   -0.09    0.17
   9  13 -20    0.13    0.18
  -8 -13  19    2.58    0.22
  -8 -13  19    2.79    0.26
   8  13 -19    2.48    0.24
  -7 -13  18    5.48    0.29
  -7 -13  18    5.28    0.32
   7  13 -18    5.33    0.32
  -6 -13  17   -0.05    0.13
  -6 -13  17    0.00    0.15
   6  13 -17    0.05    0.15
  -5 -13  16   21.74    0.67
  -5 -13  16   21.84    0.64
   5  13 -16   22.36    0.67
   5  13 -16   21.68    0.66
  -4 -13  15    0.97    0.17
  -4 -13  15    0.81    0.15
  -4 -13  15    1.03    0.16
   4  13 -15    1.14    0.18
   4  13 -15    0.94    0.18
  -3 -13  14    8.47    0.35
  -3 -13  14    8.89    0.36
  -3 -13  14    9.22    0.38
   3  13 -14    8.75    0.36
   3  13 -14    9.18    0.37
  -2 -13  13    0.18    0.13
  -2 -13  13    0.11    0.13
  -2 -13  13   -0.12    0.10
   2  13 -13    0.11    0.13
   2  13 -13    0.02    0.12
  -1 -13  12   10.02    0.38
  -1 -13  12    9.81    0.36
  -1 -13  12   10.55    0.38
   1  13 -12   10.29    0.38
   1  13 -12   10.46    0.38
   0 -13  11    3.22    0.21
   0 -13  11    3.28    0.23
   0 -13  11    3.05    0.20
   0  13 -11    3.02    0.22
   0  13 -11    3.45    0.22
   1 -13  10   18.32    0.53
   1 -13  10   17.51    0.53
   1 -13  10   17.86    0.53
  -1  13 -10   17.69    0.54
  -1  13 -10   18.07    0.53
   2 -13   9   12.70    0.40
   2 -13   9   12.69    0.41
   2 -13   9   12.98    0.41
  -2  13  -9   12.95    0.42
  -2  13  -9   11.91    0.40
   3 -13   8   16.93    0.49
   3 -13   8   15.96    0.49
   3 -13   8   17.36    0.50
  -3  13  -8   16.24    0.48
  -3  13  -8   16.81    0.50
   4 -13   7    9.48    0.32
   4 -13   7    9.25    0.33
   4 -13   7    9.19    0.32
  -4  13  -7    8.68    0.31
  -4  13  -7    9.75    0.35
   5 -13   6    7.23    0.28
   5 -13   6    6.85    0.28
   5 -13   6    6.67    0.25
   5 -13   6    7.00    0.28
  -5  13  -6    7.07    0.26
  -5  13  -6    6.67    0.28
   6 -13   5    0.19    0.08
   6 -13   5    0.16    0.09
   6 -13   5    0.10    0.09
   6 -13   5    0.10    0.10
  -6  13  -5    0.16    0.10
  -6  13  -5    0.18    0.09
   7 -13   4    2.18    0.17
   7 -13   4    1.96    0.15
   7 -13   4    1.86    0.15
   7 -13   4    2.27    0.16
  -7  13  -4    2.39    0.17
  -7  13  -4    2.25    0.17
   8 -13   3   17.57    0.50
   8 -13   3   18.97    0.52
   8 -13   3   16.92    0.48
   8 -13   3   17.53    0.50
  -8  13  -3   17.26    0.51
  -8  13  -3   17.86    0.48
   9 -13   2   11.22    0.36
   9 -13   2   10.37    0.35
   9 -13   2   11.29    0.35
  -9  13  -2   11.12    0.38
  -9  13  -2   10.80    0.34
  10 -13   1   30.67    0.78
  10 -13   1   29.28    0.76
  10 -13   1   29.50    0.75
 -10  13  -1   29.81    0.79
 -10  13  -1   28.92    0.74
  11 -13   0    5.56    0.23
  11 -13   0    5.48    0.25
  11 -13   0    5.79    0.25
 -11  13   0    5.70    0.27
  12 -13  -1    7.41    0.30
  12 -13  -1    7.76    0.31
  12 -13  -1    8.65    0.30
 -12  13   1    8.48    0.33
  13 -13  -2    1.77    0.17
  13 -13  -2    1.65    0.17
  13 -13  -2    1.71    0.15
 -13  13   2    1.61    0.18
  14 -13  -3    0.28    0.11
  14 -13  -3    0.18    0.13
 -14  13   3    0.34    0.14
  15 -13  -4    0.37    0.12
  15 -13  -4    0.51    0.14
 -15  13   4    0.25    0.15
  16 -13  -5    9.67    0.37
 -16  13   5    8.36    0.37
 -16  13   5    8.55    0.37
  17 -13  -6   -0.04    0.14
 -17  13   6   -0.03    0.15
  18 -13  -7   10.37    0.42
 -18  13   7   10.81    0.43
  19 -13  -8    0.04    0.17
 -19  13   8    0.12    0.18
  20 -13  -9    1.94    0.23
 -20  13   9    1.24    0.26
 -20  13   9    1.82    0.24
  21 -13 -10    0.62    0.21
 -21  13  10    0.27    0.21
 -22  13  11    0.25    0.21
 -15 -12  25   -0.32    0.30
 -15 -12  25    0.21    0.24
 -14 -12  24    0.11    0.21
 -14 -12  24   -0.09    0.25
 -13 -12  23    6.07    0.40
 -13 -12  23    4.73    0.42
  13  12 -23    5.89    0.40
 -12 -12  22   -0.10    0.20
  12  12 -22   -0.06    0.20
 -11 -12  21    7.47    0.39
  11  12 -21    6.62    0.38
 -10 -12  20   -0.27    0.18
  10  12 -20    0.00    0.18
  -9 -12  19    5.23    0.29
  -9 -12  19    5.26    0.32
   9  12 -19    4.41    0.30
  -8 -12  18    0.24    0.14
  -8 -12  18    0.14    0.16
   8  12 -18    0.33    0.17
  -7 -12  17    0.77    0.15
  -7 -12  17    0.35    0.17
   7  12 -17    0.69    0.17
  -6 -12  16    0.27    0.16
  -6 -12  16    0.18    0.13
   6  12 -16    0.04    0.15
   6  12 -16   -0.06    0.13
  -5 -12  15   13.27    0.46
  -5 -12  15   13.26    0.44
  -5 -12  15   12.67    0.43
   5  12 -15   12.82    0.46
   5  12 -15   13.31    0.46
[truncated: 4,992,091 more chars]
