# Supplementary material for: Organic Room‐Temperature near‐IR Phosphorescence Harvested by Intramolecular Through‐Space Sensitization in Composite Molecules
Source: Angew Chem Int Ed Engl. 2025 Mar 23;64(21):e202503327. doi: 10.1002/anie.202503327 (PMC12176076; doi:10.1002/anie.202503327)
Supplement: Supplementary file 2 — Supporting Information [file ANIE-64-e202503327-s001.zip › 7.cif]

 
data_7
 
_audit_creation_method            'SHELXL-2018/3'
_shelx_SHELXL_version_number      '2018/3'
_chemical_name_systematic         ?
_chemical_name_common             ?
_chemical_melting_point           ?
_chemical_formula_moiety          
'C57 H43 N4 P Pt, 2(C F3 O3 S), C H2 Cl2 [+ solvent]'
_chemical_formula_sum
 'C60 H45 Cl2 F6 N4 O6 P Pt S2' 
_chemical_formula_weight          1393.08

loop_
 _atom_type_symbol
 _atom_type_description
 _atom_type_scat_dispersion_real
 _atom_type_scat_dispersion_imag
 _atom_type_scat_source
 'C'  'C'   0.0033   0.0016
 'International Tables Vol C Tables 4.2.6.8 and 6.1.1.4'
 'H'  'H'   0.0000   0.0000
 'International Tables Vol C Tables 4.2.6.8 and 6.1.1.4'
 'Cl'  'Cl'   0.1484   0.1585
 'International Tables Vol C Tables 4.2.6.8 and 6.1.1.4'
 'F'  'F'   0.0171   0.0103
 'International Tables Vol C Tables 4.2.6.8 and 6.1.1.4'
 'N'  'N'   0.0061   0.0033
 'International Tables Vol C Tables 4.2.6.8 and 6.1.1.4'
 'O'  'O'   0.0106   0.0060
 'International Tables Vol C Tables 4.2.6.8 and 6.1.1.4'
 'P'  'P'   0.1023   0.0942
 'International Tables Vol C Tables 4.2.6.8 and 6.1.1.4'
 'Pt'  'Pt'  -1.7033   8.3905
 'International Tables Vol C Tables 4.2.6.8 and 6.1.1.4'
 'S'  'S'   0.1246   0.1234
 'International Tables Vol C Tables 4.2.6.8 and 6.1.1.4'
 
_space_group_crystal_system       triclinic
_space_group_IT_number            2
_space_group_name_H-M_alt         'P -1'
_space_group_name_Hall            '-P 1'
 
_shelx_space_group_comment
;
The symmetry employed for this shelxl refinement is uniquely defined
by the following loop, which should always be used as a source of
symmetry information in preference to the above space-group names.
They are only intended as comments.
;
 
loop_
 _space_group_symop_operation_xyz
 'x, y, z'
 '-x, -y, -z'
 
_cell_length_a                    14.9079(14)
_cell_length_b                    15.3525(15)
_cell_length_c                    15.716(3)
_cell_angle_alpha                 104.977(5)
_cell_angle_beta                  100.372(5)
_cell_angle_gamma                 117.981(3)
_cell_volume                      2870.9(7)
_cell_formula_units_Z             2
_cell_measurement_temperature     150(2)
_cell_measurement_reflns_used    9775
_cell_measurement_theta_min        2.75
_cell_measurement_theta_max       33.68

_exptl_crystal_description       'block'
_exptl_crystal_colour            'red'
_exptl_crystal_density_meas       ?
_exptl_crystal_density_method     ?
_exptl_crystal_density_diffrn     1.612          
_exptl_crystal_F_000              1388
_exptl_transmission_factor_min    ?
_exptl_transmission_factor_max    ?
_exptl_crystal_size_max           0.465
_exptl_crystal_size_mid           0.292
_exptl_crystal_size_min           0.176
_exptl_absorpt_coefficient_mu     2.712
_shelx_estimated_absorpt_T_min    0.365
_shelx_estimated_absorpt_T_max    0.647
_exptl_absorpt_correction_type    numerical
_exptl_absorpt_correction_T_min   0.365
_exptl_absorpt_correction_T_max   0.647
_exptl_absorpt_process_details    'SADABS (Sheldrick, 2008)' 
_publ_section_exptl_refinement
;
Some of crystallization solvent was could not been resolved 
unambigiously due to heavy disorder. The contribution of the missing 
solvent to the calculated structure factors was taken into account by 
using a SQUEEZE routine of PLATON (Spek, 2003). The missing solvent was 
not taken into account in the unit cell content.
One of the triflate counterions was modeled to be disordered between
two positions and refined with occupanices of 0.68/0.32. A series
of geometry and displacement restraints and constraints were applied to
this moiety.
All hydrogen atoms were positioned geometrically and constrained 
to ride on their parent atoms, with C---H = 0.95-0.98 \%A, 
U~iso~ = 1.2-1.5 U~eq~(parent atom).
The highest peak is located 0.75 \%A from atom Pt1 and the deepest hole
is located 0.39 \%A from atom Cl1.
;
_exptl_absorpt_special_details    ?
_diffrn_ambient_temperature       150(2)
_diffrn_radiation_wavelength      0.71073
_diffrn_radiation_type            MoK\a
_diffrn_radiation_monochromator   'horizontally mounted graphite crystal'
_diffrn_measurement_device_type   'Bruker KAPPA APEX II CCD'
_diffrn_measurement_device        '62mm x 62mm CCD camera on \k-goniostat'
_diffrn_detector_area_resol_mean   16
_diffrn_measurement_method        '\f scans and \w scans with \k offset'
_diffrn_reflns_number             65968
_diffrn_reflns_av_unetI/netI      0.0372
_diffrn_reflns_av_R_equivalents   0.0232
_diffrn_reflns_limit_h_min        -23
_diffrn_reflns_limit_h_max        22
_diffrn_reflns_limit_k_min        -24
_diffrn_reflns_limit_k_max        22
_diffrn_reflns_limit_l_min        -22
_diffrn_reflns_limit_l_max        24
_diffrn_reflns_theta_min          2.086
_diffrn_reflns_theta_max          34.361
_diffrn_reflns_theta_full         25.242
_diffrn_measured_fraction_theta_max   0.953
_diffrn_measured_fraction_theta_full  0.999
_diffrn_reflns_Laue_measured_fraction_max    0.953
_diffrn_reflns_Laue_measured_fraction_full   0.999
_diffrn_reflns_point_group_measured_fraction_max   0.953
_diffrn_reflns_point_group_measured_fraction_full  0.999
_reflns_number_total              22948
_reflns_number_gt                 19760
_reflns_threshold_expression      'I > 2\s(I)'
_reflns_Friedel_coverage          0.000
_reflns_Friedel_fraction_max      .
_reflns_Friedel_fraction_full     .
 
_reflns_special_details
;
 Reflections were merged by SHELXL according to the crystal
 class for the calculation of statistics and refinement.
 
 Structure factors included contributions from the .fab file.
 
 _reflns_Friedel_fraction is defined as the number of unique
 Friedel pairs measured divided by the number that would be
 possible theoretically, ignoring centric projections and
 systematic absences.
;
_computing_data_collection        'APEX2 (Bruker AXS, 2010)'
_computing_cell_refinement        'SAINT (Bruker AXS, 2009)'
_computing_data_reduction         'SAINT (Bruker AXS, 2009)'
_computing_structure_solution    'SHELXL-2018/3 (Sheldrick, 2018)'
_computing_structure_refinement  'SHELXL-2018/3 (Sheldrick, 2018)'
_computing_molecular_graphics    'Diamond v.4.6.7 (Brandenburg, 2022)'
_computing_publication_material  'SHELXL-2018/3 (Sheldrick, 2018)'  

_refine_special_details           ?
_refine_ls_structure_factor_coef  Fsqd
_refine_ls_matrix_type            full
_refine_ls_weighting_scheme       calc
_refine_ls_weighting_details
'w=1/[\s^2^(Fo^2^)+(0.0317P)^2^+0.8868P] where P=(Fo^2^+2Fc^2^)/3'
_atom_sites_solution_primary      ?
_atom_sites_solution_secondary    ?
_atom_sites_solution_hydrogens    geom
_refine_ls_hydrogen_treatment     constr
_refine_ls_extinction_method      none
_refine_ls_extinction_coef        .
_refine_ls_number_reflns          22948
_refine_ls_number_parameters      813
_refine_ls_number_restraints      67
_refine_ls_R_factor_all           0.0393
_refine_ls_R_factor_gt            0.0294
_refine_ls_wR_factor_ref          0.0657
_refine_ls_wR_factor_gt           0.0626
_refine_ls_goodness_of_fit_ref    1.030
_refine_ls_restrained_S_all       1.030
_refine_ls_shift/su_max           0.005
_refine_ls_shift/su_mean          0.000
 
loop_
 _atom_site_label
 _atom_site_type_symbol
 _atom_site_fract_x
 _atom_site_fract_y
 _atom_site_fract_z
 _atom_site_U_iso_or_equiv
 _atom_site_adp_type
 _atom_site_occupancy
 _atom_site_site_symmetry_order  
 _atom_site_calc_flag
 _atom_site_refinement_flags_posn
 _atom_site_refinement_flags_adp
 _atom_site_refinement_flags_occupancy
 _atom_site_disorder_assembly
 _atom_site_disorder_group
C1 C 0.65531(15) 0.73489(15) 0.67998(12) 0.0219(3) Uani 1 1 d . . . . .
C2 C 0.62476(16) 0.66141(16) 0.58898(12) 0.0257(4) Uani 1 1 d . . . . .
H2 H 0.550357 0.606318 0.555371 0.031 Uiso 1 1 calc R U . . .
C3 C 0.70017(18) 0.66735(18) 0.54733(13) 0.0309(4) Uani 1 1 d . . . . .
H3 H 0.677958 0.616285 0.486074 0.037 Uiso 1 1 calc R U . . .
C4 C 0.80839(19) 0.7482(2) 0.59540(15) 0.0355(5) Uani 1 1 d . . . . .
H4 H 0.860874 0.753262 0.567080 0.043 Uiso 1 1 calc R U . . .
C5 C 0.84007(17) 0.82179(19) 0.68482(14) 0.0315(4) Uani 1 1 d . . . . .
H5 H 0.914498 0.877612 0.716846 0.038 Uiso 1 1 calc R U . . .
C6 C 0.76541(15) 0.81617(15) 0.72935(12) 0.0224(3) Uani 1 1 d . . . . .
C7 C 0.80911(14) 0.89499(15) 0.82773(12) 0.0217(3) Uani 1 1 d . . . . .
C8 C 0.83802(15) 1.00108(16) 0.84639(13) 0.0229(3) Uani 1 1 d . . . . .
C9 C 0.83517(17) 1.03943(17) 0.77329(14) 0.0274(4) Uani 1 1 d . . . . .
H9 H 0.812095 0.992214 0.710037 0.033 Uiso 1 1 calc R U . . .
C10 C 0.86504(18) 1.14279(19) 0.79286(15) 0.0329(4) Uani 1 1 d . . . . .
H10 H 0.864486 1.167506 0.743357 0.040 Uiso 1 1 calc R U . . .
C11 C 0.89687(18) 1.21380(18) 0.88575(16) 0.0336(4) Uani 1 1 d . . . . .
H11 H 0.916880 1.285654 0.898281 0.040 Uiso 1 1 calc R U . . .
C12 C 0.89904(17) 1.17991(17) 0.95752(15) 0.0297(4) Uani 1 1 d . . . . .
H12 H 0.918693 1.227901 1.019553 0.036 Uiso 1 1 calc R U . . .
C13 C 0.87240(14) 1.07394(16) 0.94104(13) 0.0236(3) Uani 1 1 d . . . . .
C14 C 0.88018(14) 1.03930(16) 1.01558(12) 0.0244(4) Uani 1 1 d . . . . .
C15 C 0.86360(14) 0.93702(16) 0.99766(12) 0.0240(4) Uani 1 1 d . . . . .
C16 C 0.88078(16) 0.90285(18) 1.07171(13) 0.0292(4) Uani 1 1 d . . . . .
H16 H 0.900291 0.948451 1.134733 0.035 Uiso 1 1 calc R U . . .
C17 C 0.86978(17) 0.80642(19) 1.05387(15) 0.0325(4) Uani 1 1 d . . . . .
H17 H 0.881418 0.785108 1.104278 0.039 Uiso 1 1 calc R U . . .
C18 C 0.84112(17) 0.73753(19) 0.96076(15) 0.0316(4) Uani 1 1 d . . . . .
H18 H 0.836311 0.671336 0.949275 0.038 Uiso 1 1 calc R U . . .
C19 C 0.82037(16) 0.76492(17) 0.88750(14) 0.0268(4) Uani 1 1 d . . . . .
H19 H 0.799330 0.716845 0.825112 0.032 Uiso 1 1 calc R U . . .
C20 C 0.82979(14) 0.86497(16) 0.90313(12) 0.0227(3) Uani 1 1 d . . . . .
C21 C 0.90496(16) 1.10700(17) 1.10916(14) 0.0286(4) Uani 1 1 d . . . . .
C22 C 0.92211(16) 1.15775(18) 1.18912(14) 0.0293(4) Uani 1 1 d . . . . .
C23 C 0.94204(16) 1.21125(17) 1.28595(13) 0.0266(4) Uani 1 1 d . . . . .
C24 C 1.00489(18) 1.32272(18) 1.33264(15) 0.0321(4) Uani 1 1 d . . . . .
H24 H 1.031255 1.365669 1.298099 0.039 Uiso 1 1 calc R U . . .
C25 C 1.02956(18) 1.37187(17) 1.42757(15) 0.0321(4) Uani 1 1 d . . . . .
H25 H 1.073552 1.447984 1.457424 0.038 Uiso 1 1 calc R U . . .
C26 C 0.99104(17) 1.31184(17) 1.48128(14) 0.0288(4) Uani 1 1 d . . . . .
C27 C 0.92470(16) 1.19971(16) 1.43355(14) 0.0278(4) Uani 1 1 d . . . . .
H27 H 0.895187 1.156568 1.467163 0.033 Uiso 1 1 calc R U . . .
C28 C 0.90183(16) 1.15140(16) 1.33868(14) 0.0272(4) Uani 1 1 d . . . . .
H28 H 0.857518 1.075323 1.308372 0.033 Uiso 1 1 calc R U . . .
C29 C 1.0970(3) 1.4738(2) 1.62600(18) 0.0519(7) Uani 1 1 d . . . . .
H29A H 1.105200 1.495397 1.692709 0.078 Uiso 1 1 calc R U . . .
H29B H 1.166628 1.488991 1.619906 0.078 Uiso 1 1 calc R U . . .
H29C H 1.074089 1.514113 1.599072 0.078 Uiso 1 1 calc R U . . .
C30 C 0.9872(3) 1.2961(2) 1.63123(17) 0.0515(7) Uani 1 1 d . . . . .
H30A H 1.010990 1.343021 1.697144 0.077 Uiso 1 1 calc R U . . .
H30B H 0.908320 1.245647 1.607041 0.077 Uiso 1 1 calc R U . . .
H30C H 1.022762 1.256023 1.626899 0.077 Uiso 1 1 calc R U . . .
C31 C 0.44451(15) 0.71458(15) 0.64950(12) 0.0216(3) Uani 1 1 d . . . . .
C32 C 0.44683(17) 0.72217(18) 0.56323(14) 0.0299(4) Uani 1 1 d . . . . .
H32 H 0.503755 0.724746 0.542502 0.036 Uiso 1 1 calc R U . . .
C33 C 0.3664(2) 0.7259(2) 0.50783(16) 0.0426(6) Uani 1 1 d . . . . .
H33 H 0.368789 0.731892 0.449481 0.051 Uiso 1 1 calc R U . . .
C34 C 0.2825(2) 0.7211(2) 0.53700(17) 0.0435(6) Uani 1 1 d . . . . .
H34 H 0.226505 0.721904 0.497925 0.052 Uiso 1 1 calc R U . . .
C35 C 0.28005(17) 0.71515(18) 0.62250(16) 0.0319(4) Uani 1 1 d . . . . .
H35 H 0.222764 0.712475 0.642649 0.038 Uiso 1 1 calc R U . . .
C36 C 0.36111(16) 0.71305(15) 0.67922(14) 0.0252(4) Uani 1 1 d . . . . .
H36 H 0.359970 0.710556 0.738809 0.030 Uiso 1 1 calc R U . . .
C37 C 0.48115(16) 0.56907(15) 0.70817(12) 0.0224(3) Uani 1 1 d . . . . .
C38 C 0.38039(17) 0.51824(16) 0.71774(13) 0.0262(4) Uani 1 1 d . . . . .
H38 H 0.347147 0.556966 0.733079 0.031 Uiso 1 1 calc R U . . .
C39 C 0.32825(19) 0.41116(17) 0.70497(14) 0.0328(4) Uani 1 1 d . . . . .
H39 H 0.258801 0.376396 0.710531 0.039 Uiso 1 1 calc R U . . .
C40 C 0.3767(2) 0.35486(17) 0.68422(14) 0.0349(5) Uani 1 1 d . . . . .
H40 H 0.340403 0.281294 0.674918 0.042 Uiso 1 1 calc R U . . .
C41 C 0.4781(2) 0.40540(17) 0.67697(15) 0.0335(5) Uani 1 1 d . . . . .
H41 H 0.511909 0.366792 0.663805 0.040 Uiso 1 1 calc R U . . .
C42 C 0.53082(17) 0.51229(16) 0.68881(14) 0.0280(4) Uani 1 1 d . . . . .
H42 H 0.600567 0.546788 0.683768 0.034 Uiso 1 1 calc R U . . .
C43 C 0.59251(16) 0.96442(16) 0.76896(13) 0.0248(4) Uani 1 1 d . . . . .
H43 H 0.583913 0.910935 0.715498 0.030 Uiso 1 1 calc R U . . .
C44 C 0.59773(17) 1.05394(17) 0.76024(15) 0.0298(4) Uani 1 1 d . . . . .
H44 H 0.591250 1.060621 0.701355 0.036 Uiso 1 1 calc R U . . .
C45 C 0.61233(18) 1.13306(17) 0.83731(16) 0.0320(4) Uani 1 1 d . . . . .
H45 H 0.614602 1.194318 0.832167 0.038 Uiso 1 1 calc R U . . .
C46 C 0.62367(16) 1.12208(16) 0.92248(15) 0.0284(4) Uani 1 1 d . . . . .
H46 H 0.635908 1.176826 0.977049 0.034 Uiso 1 1 calc R U . . .
C47 C 0.61713(15) 1.03146(15) 0.92763(13) 0.0224(3) Uani 1 1 d . . . . .
C48 C 0.62772(14) 1.01396(15) 1.01538(13) 0.0223(3) Uani 1 1 d . . . . .
C49 C 0.64746(16) 1.08325(17) 1.10327(14) 0.0281(4) Uani 1 1 d . . . . .
H49 H 0.656207 1.150776 1.112244 0.034 Uiso 1 1 calc R U . . .
C50 C 0.65402(17) 1.05102(18) 1.17747(14) 0.0307(4) Uani 1 1 d . . . . .
H50 H 0.666555 1.096704 1.238111 0.037 Uiso 1 1 calc R U . . .
C51 C 0.64262(16) 0.95364(17) 1.16460(13) 0.0282(4) Uani 1 1 d . . . . .
H51 H 0.647302 0.931988 1.215794 0.034 Uiso 1 1 calc R U . . .
C52 C 0.62426(15) 0.88796(16) 1.07590(12) 0.0233(3) Uani 1 1 d . . . . .
C53 C 0.61360(15) 0.78400(16) 1.04817(12) 0.0231(3) Uani 1 1 d . . . . .
C54 C 0.62360(16) 0.73879(17) 1.11148(13) 0.0287(4) Uani 1 1 d . . . . .
H54 H 0.631955 0.772058 1.174912 0.034 Uiso 1 1 calc R U . . .
C55 C 0.62139(17) 0.64488(18) 1.08211(14) 0.0313(4) Uani 1 1 d . . . . .
H55 H 0.629010 0.613051 1.125066 0.038 Uiso 1 1 calc R U . . .
C56 C 0.60798(17) 0.59800(17) 0.98967(14) 0.0283(4) Uani 1 1 d . . . . .
H56 H 0.607511 0.533930 0.968266 0.034 Uiso 1 1 calc R U . . .
C57 C 0.59522(15) 0.64460(15) 0.92827(13) 0.0235(3) Uani 1 1 d . . . . .
H57 H 0.584304 0.610501 0.864217 0.028 Uiso 1 1 calc R U . . .
C58 C 0.8430(2) 0.4512(2) 0.06232(17) 0.0477(6) Uani 1 1 d . . . . .
C60 C 0.7268(3) 0.3859(2) 0.7751(2) 0.0533(7) Uani 1 1 d . . . . .
H60A H 0.740161 0.405835 0.843323 0.064 Uiso 1 1 calc R U . . .
H60B H 0.647542 0.336640 0.740897 0.064 Uiso 1 1 calc R U . . .
Cl1 Cl 0.79108(8) 0.32065(8) 0.74175(8) 0.0791(3) Uani 1 1 d . . . . .
Cl2 Cl 0.77370(8) 0.50127(7) 0.75098(9) 0.0811(3) Uani 1 1 d . . . . .
F1 F 0.87167(18) 0.51925(17) 0.01950(15) 0.0860(7) Uani 1 1 d . . . . .
F2 F 0.84635(15) 0.36945(16) 0.01482(14) 0.0735(6) Uani 1 1 d . . . . .
F3 F 0.91756(17) 0.5005(2) 0.14649(14) 0.0958(8) Uani 1 1 d . . . . .
N1 N 0.59916(12) 0.95029(12) 0.85026(11) 0.0214(3) Uani 1 1 d . . . . .
N2 N 0.61740(12) 0.91987(13) 1.00489(11) 0.0215(3) Uani 1 1 d . . . . .
N3 N 0.59759(12) 0.73651(12) 0.95541(10) 0.0210(3) Uani 1 1 d . . . . .
N4 N 1.01613(19) 1.36013(16) 1.57628(13) 0.0454(5) Uani 1 1 d . . . . .
O1 O 0.64362(17) 0.35844(19) -0.03246(15) 0.0602(5) Uani 1 1 d . . . . .
O2 O 0.7205(2) 0.50632(19) 0.11877(18) 0.0770(8) Uani 1 1 d . . . . .
O3 O 0.68975(18) 0.33537(16) 0.11202(14) 0.0523(5) Uani 1 1 d . . . . .
P1 P 0.54780(4) 0.71124(4) 0.72830(3) 0.01891(8) Uani 1 1 d . . . . .
Pt1 Pt 0.59171(2) 0.82430(2) 0.87838(2) 0.01799(2) Uani 1 1 d . . . . .
S1 S 0.70813(6) 0.40804(5) 0.06571(4) 0.03942(13) Uani 1 1 d . . . . .
S2 S 0.61905(7) 0.91894(8) 0.38587(6) 0.0296(2) Uani 0.683(3) 1 d D . P A 1
O4 O 0.6253(3) 1.0124(3) 0.3821(2) 0.0467(8) Uani 0.683(3) 1 d D . P A 1
O5 O 0.6900(5) 0.8968(5) 0.3477(4) 0.0477(13) Uani 0.683(3) 1 d D . P A 1
O6 O 0.5121(5) 0.8280(5) 0.3573(5) 0.0568(17) Uani 0.683(3) 1 d D . P A 1
C59 C 0.6768(3) 0.9498(3) 0.5098(2) 0.0440(9) Uani 0.683(3) 1 d D . P A 1
F4 F 0.7781(2) 1.0343(2) 0.54701(17) 0.0763(11) Uani 0.683(3) 1 d D . P A 1
F5 F 0.6788(3) 0.8699(3) 0.5237(2) 0.0673(11) Uani 0.683(3) 1 d D . P A 1
F6 F 0.6204(3) 0.9696(3) 0.55763(19) 0.0865(11) Uani 0.683(3) 1 d D . P A 1
S2A S 0.62663(19) 0.89008(18) 0.41137(19) 0.0405(6) Uani 0.317(3) 1 d D . P A 2
O4A O 0.6474(9) 0.8526(8) 0.4835(7) 0.063(3) Uani 0.317(3) 1 d D . P A 2
O5A O 0.7125(11) 0.9278(11) 0.3744(10) 0.061(4) Uani 0.317(3) 1 d D . P A 2
O6A O 0.5195(12) 0.8180(12) 0.3460(14) 0.074(6) Uani 0.317(3) 1 d D . P A 2
F4A F 0.7240(5) 1.0799(5) 0.5443(4) 0.076(2) Uani 0.317(3) 1 d D . P A 2
F6A F 0.5526(6) 0.9862(6) 0.5083(6) 0.093(3) Uani 0.317(3) 1 d D . P A 2
F5A F 0.6174(8) 1.0521(6) 0.4127(7) 0.092(3) Uani 0.317(3) 1 d D . P A 2
C59A C 0.6303(6) 1.0091(6) 0.4728(6) 0.053(2) Uani 0.317(3) 1 d D . P A 2
 
loop_
 _atom_site_aniso_label
 _atom_site_aniso_U_11
 _atom_site_aniso_U_22
 _atom_site_aniso_U_33
 _atom_site_aniso_U_23
 _atom_site_aniso_U_13
 _atom_site_aniso_U_12
C1 0.0243(9) 0.0254(9) 0.0183(7) 0.0074(7) 0.0073(6) 0.0159(8)
C2 0.0258(9) 0.0278(10) 0.0196(8) 0.0050(7) 0.0049(7) 0.0150(8)
C3 0.0376(11) 0.0405(12) 0.0186(8) 0.0064(8) 0.0092(8) 0.0270(10)
C4 0.0332(11) 0.0528(14) 0.0270(10) 0.0099(9) 0.0142(8) 0.0296(11)
C5 0.0225(9) 0.0423(12) 0.0257(9) 0.0067(8) 0.0074(7) 0.0185(9)
C6 0.0219(8) 0.0258(9) 0.0198(8) 0.0068(7) 0.0062(6) 0.0147(7)
C7 0.0159(8) 0.0259(9) 0.0194(7) 0.0057(7) 0.0048(6) 0.0107(7)
C8 0.0175(8) 0.0280(9) 0.0216(8) 0.0071(7) 0.0070(6) 0.0125(7)
C9 0.0271(10) 0.0315(10) 0.0267(9) 0.0110(8) 0.0106(8) 0.0180(9)
C10 0.0350(11) 0.0378(12) 0.0355(11) 0.0175(9) 0.0150(9) 0.0242(10)
C11 0.0302(11) 0.0295(11) 0.0439(12) 0.0129(9) 0.0133(9) 0.0189(9)
C12 0.0250(9) 0.0300(10) 0.0323(10) 0.0066(8) 0.0105(8) 0.0165(9)
C13 0.0157(8) 0.0273(9) 0.0232(8) 0.0053(7) 0.0062(6) 0.0110(7)
C14 0.0149(8) 0.0296(10) 0.0205(8) 0.0043(7) 0.0053(6) 0.0093(7)
C15 0.0155(8) 0.0307(10) 0.0199(8) 0.0072(7) 0.0056(6) 0.0101(7)
C16 0.0201(9) 0.0387(12) 0.0212(8) 0.0100(8) 0.0049(7) 0.0122(8)
C17 0.0238(10) 0.0437(13) 0.0308(10) 0.0189(9) 0.0076(8) 0.0175(9)
C18 0.0251(10) 0.0347(11) 0.0360(11) 0.0160(9) 0.0080(8) 0.0169(9)
C19 0.0222(9) 0.0286(10) 0.0259(9) 0.0084(7) 0.0058(7) 0.0133(8)
C20 0.0144(8) 0.0269(9) 0.0221(8) 0.0076(7) 0.0053(6) 0.0092(7)
C21 0.0198(9) 0.0330(11) 0.0261(9) 0.0066(8) 0.0075(7) 0.0122(8)
C22 0.0223(9) 0.0341(11) 0.0261(9) 0.0063(8) 0.0073(7) 0.0146(8)
C23 0.0228(9) 0.0300(10) 0.0223(8) 0.0041(7) 0.0077(7) 0.0143(8)
C24 0.0318(11) 0.0290(11) 0.0314(10) 0.0103(8) 0.0134(8) 0.0135(9)
C25 0.0305(11) 0.0226(10) 0.0318(10) 0.0046(8) 0.0098(8) 0.0099(8)
C26 0.0268(10) 0.0262(10) 0.0253(9) 0.0034(7) 0.0100(7) 0.0118(8)
C27 0.0254(9) 0.0247(9) 0.0262(9) 0.0062(7) 0.0108(7) 0.0098(8)
C28 0.0231(9) 0.0240(9) 0.0254(9) 0.0020(7) 0.0065(7) 0.0107(8)
C29 0.0641(18) 0.0309(12) 0.0322(12) -0.0018(10) 0.0023(12) 0.0176(13)
C30 0.0673(19) 0.0450(15) 0.0259(11) 0.0086(10) 0.0171(12) 0.0213(14)
C31 0.0196(8) 0.0190(8) 0.0217(8) 0.0060(6) 0.0035(6) 0.0096(7)
C32 0.0297(10) 0.0379(11) 0.0250(9) 0.0128(8) 0.0076(8) 0.0209(9)
C33 0.0480(14) 0.0631(17) 0.0275(10) 0.0213(11) 0.0095(10) 0.0374(13)
C34 0.0371(13) 0.0577(16) 0.0385(12) 0.0179(11) 0.0031(10) 0.0318(12)
C35 0.0239(10) 0.0305(11) 0.0395(11) 0.0105(9) 0.0065(8) 0.0168(9)
C36 0.0237(9) 0.0217(9) 0.0295(9) 0.0088(7) 0.0082(7) 0.0128(8)
C37 0.0273(9) 0.0186(8) 0.0177(7) 0.0055(6) 0.0037(7) 0.0121(7)
C38 0.0320(10) 0.0245(9) 0.0222(8) 0.0101(7) 0.0102(7) 0.0147(8)
C39 0.0388(12) 0.0263(10) 0.0285(9) 0.0134(8) 0.0131(9) 0.0125(9)
C40 0.0508(14) 0.0224(10) 0.0257(9) 0.0104(8) 0.0102(9) 0.0164(10)
C41 0.0452(13) 0.0267(10) 0.0281(10) 0.0082(8) 0.0060(9) 0.0229(10)
C42 0.0302(10) 0.0259(10) 0.0256(9) 0.0075(7) 0.0047(7) 0.0168(8)
C43 0.0261(9) 0.0239(9) 0.0260(9) 0.0109(7) 0.0102(7) 0.0138(8)
C44 0.0312(10) 0.0285(10) 0.0346(10) 0.0175(8) 0.0146(8) 0.0162(9)
C45 0.0317(11) 0.0262(10) 0.0450(12) 0.0187(9) 0.0185(9) 0.0167(9)
C46 0.0254(9) 0.0214(9) 0.0374(10) 0.0093(8) 0.0132(8) 0.0123(8)
C47 0.0174(8) 0.0211(8) 0.0269(8) 0.0069(7) 0.0082(7) 0.0102(7)
C48 0.0157(8) 0.0220(9) 0.0242(8) 0.0046(7) 0.0062(6) 0.0093(7)
C49 0.0231(9) 0.0266(10) 0.0280(9) 0.0024(7) 0.0078(7) 0.0132(8)
C50 0.0252(10) 0.0349(11) 0.0247(9) 0.0022(8) 0.0083(7) 0.0159(9)
C51 0.0245(9) 0.0360(11) 0.0205(8) 0.0073(8) 0.0071(7) 0.0159(9)
C52 0.0184(8) 0.0276(9) 0.0204(8) 0.0068(7) 0.0058(6) 0.0119(7)
C53 0.0188(8) 0.0276(9) 0.0216(8) 0.0101(7) 0.0070(6) 0.0115(7)
C54 0.0276(10) 0.0347(11) 0.0216(8) 0.0125(8) 0.0088(7) 0.0148(9)
C55 0.0313(10) 0.0338(11) 0.0281(9) 0.0176(8) 0.0084(8) 0.0151(9)
C56 0.0281(10) 0.0260(10) 0.0284(9) 0.0136(8) 0.0063(8) 0.0129(8)
C57 0.0214(8) 0.0217(9) 0.0222(8) 0.0083(7) 0.0044(7) 0.0094(7)
C58 0.0459(15) 0.0421(14) 0.0295(11) 0.0012(10) 0.0104(10) 0.0131(12)
C60 0.0521(17) 0.0504(17) 0.0491(15) 0.0173(13) 0.0169(13) 0.0234(14)
Cl1 0.0886(6) 0.0874(7) 0.1023(7) 0.0520(6) 0.0344(6) 0.0696(6)
Cl2 0.0701(6) 0.0467(4) 0.1389(9) 0.0420(5) 0.0454(6) 0.0349(4)
F1 0.0832(15) 0.0655(13) 0.0781(14) 0.0310(11) 0.0427(12) 0.0117(11)
F2 0.0559(11) 0.0754(13) 0.0825(13) 0.0052(10) 0.0329(10) 0.0410(10)
F3 0.0584(12) 0.1151(19) 0.0448(11) -0.0038(11) -0.0064(9) 0.0239(13)
N1 0.0184(7) 0.0190(7) 0.0240(7) 0.0071(6) 0.0068(6) 0.0091(6)
N2 0.0171(7) 0.0230(8) 0.0219(7) 0.0058(6) 0.0066(5) 0.0108(6)
N3 0.0174(7) 0.0217(7) 0.0191(6) 0.0069(6) 0.0047(5) 0.0084(6)
N4 0.0547(13) 0.0305(10) 0.0249(9) -0.0002(7) 0.0147(9) 0.0099(10)
O1 0.0448(11) 0.0773(15) 0.0564(12) 0.0238(11) 0.0109(9) 0.0353(11)
O2 0.144(2) 0.0669(15) 0.0830(16) 0.0410(13) 0.0762(17) 0.0841(17)
O3 0.0768(14) 0.0473(11) 0.0619(12) 0.0326(10) 0.0460(11) 0.0416(11)
P1 0.0187(2) 0.0185(2) 0.01723(19) 0.00575(16) 0.00449(16) 0.00981(18)
Pt1 0.01660(3) 0.01784(3) 0.01723(3) 0.00564(2) 0.00503(2) 0.00868(3)
S1 0.0538(4) 0.0399(3) 0.0442(3) 0.0194(3) 0.0294(3) 0.0340(3)
S2 0.0415(5) 0.0249(4) 0.0219(4) 0.0093(3) 0.0093(3) 0.0182(4)
O4 0.0641(19) 0.0407(18) 0.0533(18) 0.0237(15) 0.0219(15) 0.0383(17)
O5 0.079(3) 0.056(3) 0.034(2) 0.025(2) 0.029(2) 0.049(3)
O6 0.045(3) 0.037(3) 0.051(3) 0.013(2) -0.004(2) 0.005(2)
C59 0.047(2) 0.042(2) 0.0266(15) 0.0135(14) 0.0135(14) 0.0127(17)
F4 0.0607(17) 0.0609(18) 0.0382(13) 0.0168(12) -0.0071(12) -0.0064(14)
F5 0.072(2) 0.070(2) 0.0493(18) 0.0439(18) 0.0112(16) 0.0237(17)
F6 0.107(3) 0.105(3) 0.0451(15) 0.0190(16) 0.0494(17) 0.053(2)
S2A 0.0503(12) 0.0310(10) 0.0475(12) 0.0180(9) 0.0254(10) 0.0232(9)
O4A 0.089(8) 0.068(6) 0.069(6) 0.045(6) 0.046(6) 0.054(6)
O5A 0.063(6) 0.077(9) 0.071(9) 0.042(7) 0.048(7) 0.043(6)
O6A 0.063(8) 0.031(5) 0.082(9) -0.016(5) -0.004(6) 0.021(6)
F4A 0.072(4) 0.047(3) 0.049(3) -0.015(3) -0.005(3) 0.017(3)
F6A 0.081(5) 0.086(5) 0.125(7) 0.022(5) 0.063(5) 0.056(4)
F5A 0.097(6) 0.049(4) 0.116(7) 0.036(5) 0.003(5) 0.041(4)
C59A 0.044(5) 0.038(5) 0.063(6) 0.004(4) 0.011(4) 0.024(4)
 
_geom_special_details
;
 All esds (except the esd in the dihedral angle between two l.s. planes)
 are estimated using the full covariance matrix.  The cell esds are taken
 into account individually in the estimation of esds in distances, angles
 and torsion angles; correlations between esds in cell parameters are only
 used when they are defined by crystal symmetry.  An approximate (isotropic)
 treatment of cell esds is used for estimating esds involving l.s. planes.
;
 
loop_
 _geom_bond_atom_site_label_1
 _geom_bond_atom_site_label_2
 _geom_bond_distance
 _geom_bond_site_symmetry_2
 _geom_bond_publ_flag
C1 C6 1.404(3) . ?
C1 C2 1.405(3) . ?
C1 P1 1.8200(18) . ?
C2 C3 1.379(3) . ?
C2 H2 0.9500 . ?
C3 C4 1.383(3) . ?
C3 H3 0.9500 . ?
C4 C5 1.383(3) . ?
C4 H4 0.9500 . ?
C5 C6 1.399(3) . ?
C5 H5 0.9500 . ?
C6 C7 1.487(3) . ?
C7 C8 1.405(3) . ?
C7 C20 1.413(2) . ?
C8 C9 1.423(3) . ?
C8 C13 1.433(3) . ?
C9 C10 1.359(3) . ?
C9 H9 0.9500 . ?
C10 C11 1.410(3) . ?
C10 H10 0.9500 . ?
C11 C12 1.360(3) . ?
C11 H11 0.9500 . ?
C12 C13 1.418(3) . ?
C12 H12 0.9500 . ?
C13 C14 1.414(3) . ?
C14 C15 1.410(3) . ?
C14 C21 1.426(3) . ?
C15 C16 1.425(3) . ?
C15 C20 1.429(3) . ?
C16 C17 1.356(3) . ?
C16 H16 0.9500 . ?
C17 C18 1.412(3) . ?
C17 H17 0.9500 . ?
C18 C19 1.357(3) . ?
C18 H18 0.9500 . ?
C19 C20 1.425(3) . ?
C19 H19 0.9500 . ?
C21 C22 1.201(3) . ?
C22 C23 1.429(3) . ?
C23 C24 1.394(3) . ?
C23 C28 1.395(3) . ?
C24 C25 1.375(3) . ?
C24 H24 0.9500 . ?
C25 C26 1.404(3) . ?
C25 H25 0.9500 . ?
C26 N4 1.373(3) . ?
C26 C27 1.404(3) . ?
C27 C28 1.377(3) . ?
C27 H27 0.9500 . ?
C28 H28 0.9500 . ?
C29 N4 1.446(3) . ?
C29 H29A 0.9800 . ?
C29 H29B 0.9800 . ?
C29 H29C 0.9800 . ?
C30 N4 1.440(3) . ?
C30 H30A 0.9800 . ?
C30 H30B 0.9800 . ?
C30 H30C 0.9800 . ?
C31 C32 1.396(3) . ?
C31 C36 1.397(3) . ?
C31 P1 1.8241(18) . ?
C32 C33 1.383(3) . ?
C32 H32 0.9500 . ?
C33 C34 1.385(4) . ?
C33 H33 0.9500 . ?
C34 C35 1.376(3) . ?
C34 H34 0.9500 . ?
C35 C36 1.385(3) . ?
C35 H35 0.9500 . ?
C36 H36 0.9500 . ?
C37 C38 1.389(3) . ?
C37 C42 1.397(3) . ?
C37 P1 1.8293(19) . ?
C38 C39 1.386(3) . ?
C38 H38 0.9500 . ?
C39 C40 1.379(3) . ?
C39 H39 0.9500 . ?
C40 C41 1.380(3) . ?
C40 H40 0.9500 . ?
C41 C42 1.387(3) . ?
C41 H41 0.9500 . ?
C42 H42 0.9500 . ?
C43 N1 1.344(2) . ?
C43 C44 1.384(3) . ?
C43 H43 0.9500 . ?
C44 C45 1.374(3) . ?
C44 H44 0.9500 . ?
C45 C46 1.382(3) . ?
C45 H45 0.9500 . ?
C46 C47 1.373(3) . ?
C46 H46 0.9500 . ?
C47 N1 1.375(2) . ?
C47 C48 1.467(3) . ?
C48 N2 1.340(2) . ?
C48 C49 1.388(3) . ?
C49 C50 1.384(3) . ?
C49 H49 0.9500 . ?
C50 C51 1.378(3) . ?
C50 H50 0.9500 . ?
C51 C52 1.383(3) . ?
C51 H51 0.9500 . ?
C52 N2 1.336(2) . ?
C52 C53 1.463(3) . ?
C53 N3 1.370(2) . ?
C53 C54 1.376(3) . ?
C54 C55 1.378(3) . ?
C54 H54 0.9500 . ?
C55 C56 1.374(3) . ?
C55 H55 0.9500 . ?
C56 C57 1.378(3) . ?
C56 H56 0.9500 . ?
C57 N3 1.346(2) . ?
C57 H57 0.9500 . ?
C58 F3 1.312(3) . ?
C58 F2 1.313(3) . ?
C58 F1 1.332(3) . ?
C58 S1 1.814(3) . ?
C60 Cl1 1.734(3) . ?
C60 Cl2 1.746(3) . ?
C60 H60A 0.9900 . ?
C60 H60B 0.9900 . ?
N1 Pt1 2.0511(15) . ?
N2 Pt1 1.9858(15) . ?
N3 Pt1 2.0507(15) . ?
O1 S1 1.434(2) . ?
O2 S1 1.428(2) . ?
O3 S1 1.4332(19) . ?
P1 Pt1 2.2948(6) . ?
S2 O4 1.412(3) . ?
S2 O6 1.422(6) . ?
S2 O5 1.433(5) . ?
S2 C59 1.815(3) . ?
C59 F6 1.309(5) . ?
C59 F5 1.315(5) . ?
C59 F4 1.326(4) . ?
S2A O6A 1.412(12) . ?
S2A O5A 1.434(10) . ?
S2A O4A 1.446(8) . ?
S2A C59A 1.803(7) . ?
F4A C59A 1.332(8) . ?
F6A C59A 1.314(9) . ?
F5A C59A 1.319(9) . ?
 
loop_
 _geom_angle_atom_site_label_1
 _geom_angle_atom_site_label_2
 _geom_angle_atom_site_label_3
 _geom_angle
 _geom_angle_site_symmetry_1
 _geom_angle_site_symmetry_3
 _geom_angle_publ_flag
C6 C1 C2 118.97(17) . . ?
C6 C1 P1 124.54(13) . . ?
C2 C1 P1 116.36(14) . . ?
C3 C2 C1 121.58(19) . . ?
C3 C2 H2 119.2 . . ?
C1 C2 H2 119.2 . . ?
C2 C3 C4 119.48(18) . . ?
C2 C3 H3 120.3 . . ?
C4 C3 H3 120.3 . . ?
C3 C4 C5 119.85(19) . . ?
C3 C4 H4 120.1 . . ?
C5 C4 H4 120.1 . . ?
C4 C5 C6 121.7(2) . . ?
C4 C5 H5 119.1 . . ?
C6 C5 H5 119.1 . . ?
C5 C6 C1 118.35(17) . . ?
C5 C6 C7 117.30(17) . . ?
C1 C6 C7 124.30(16) . . ?
C8 C7 C20 119.75(17) . . ?
C8 C7 C6 120.69(16) . . ?
C20 C7 C6 119.37(17) . . ?
C7 C8 C9 121.61(17) . . ?
C7 C8 C13 120.04(17) . . ?
C9 C8 C13 118.35(18) . . ?
C10 C9 C8 120.79(19) . . ?
C10 C9 H9 119.6 . . ?
C8 C9 H9 119.6 . . ?
C9 C10 C11 120.8(2) . . ?
C9 C10 H10 119.6 . . ?
C11 C10 H10 119.6 . . ?
C12 C11 C10 120.3(2) . . ?
C12 C11 H11 119.8 . . ?
C10 C11 H11 119.8 . . ?
C11 C12 C13 120.9(2) . . ?
C11 C12 H12 119.5 . . ?
C13 C12 H12 119.5 . . ?
C14 C13 C12 121.62(18) . . ?
C14 C13 C8 119.59(18) . . ?
C12 C13 C8 118.79(18) . . ?
C15 C14 C13 119.93(17) . . ?
C15 C14 C21 119.44(18) . . ?
C13 C14 C21 120.63(19) . . ?
C14 C15 C16 121.83(17) . . ?
C14 C15 C20 119.93(17) . . ?
C16 C15 C20 118.24(19) . . ?
C17 C16 C15 121.19(19) . . ?
C17 C16 H16 119.4 . . ?
C15 C16 H16 119.4 . . ?
C16 C17 C18 120.34(19) . . ?
C16 C17 H17 119.8 . . ?
C18 C17 H17 119.8 . . ?
C19 C18 C17 120.7(2) . . ?
C19 C18 H18 119.7 . . ?
C17 C18 H18 119.7 . . ?
C18 C19 C20 120.73(19) . . ?
C18 C19 H19 119.6 . . ?
C20 C19 H19 119.6 . . ?
C7 C20 C19 121.45(17) . . ?
C7 C20 C15 119.80(18) . . ?
C19 C20 C15 118.73(17) . . ?
C22 C21 C14 175.5(2) . . ?
C21 C22 C23 175.5(2) . . ?
C24 C23 C28 117.35(18) . . ?
C24 C23 C22 122.71(19) . . ?
C28 C23 C22 119.88(19) . . ?
C25 C24 C23 121.5(2) . . ?
C25 C24 H24 119.3 . . ?
C23 C24 H24 119.3 . . ?
C24 C25 C26 121.3(2) . . ?
C24 C25 H25 119.3 . . ?
C26 C25 H25 119.3 . . ?
N4 C26 C25 121.8(2) . . ?
N4 C26 C27 121.09(19) . . ?
C25 C26 C27 117.13(18) . . ?
C28 C27 C26 120.93(19) . . ?
C28 C27 H27 119.5 . . ?
C26 C27 H27 119.5 . . ?
C27 C28 C23 121.73(19) . . ?
C27 C28 H28 119.1 . . ?
C23 C28 H28 119.1 . . ?
N4 C29 H29A 109.5 . . ?
N4 C29 H29B 109.5 . . ?
H29A C29 H29B 109.5 . . ?
N4 C29 H29C 109.5 . . ?
H29A C29 H29C 109.5 . . ?
H29B C29 H29C 109.5 . . ?
N4 C30 H30A 109.5 . . ?
N4 C30 H30B 109.5 . . ?
H30A C30 H30B 109.5 . . ?
N4 C30 H30C 109.5 . . ?
H30A C30 H30C 109.5 . . ?
H30B C30 H30C 109.5 . . ?
C32 C31 C36 118.80(17) . . ?
C32 C31 P1 123.42(15) . . ?
C36 C31 P1 117.75(14) . . ?
C33 C32 C31 120.1(2) . . ?
C33 C32 H32 119.9 . . ?
C31 C32 H32 119.9 . . ?
C32 C33 C34 120.3(2) . . ?
C32 C33 H33 119.8 . . ?
C34 C33 H33 119.8 . . ?
C35 C34 C33 120.1(2) . . ?
C35 C34 H34 120.0 . . ?
C33 C34 H34 120.0 . . ?
C34 C35 C36 120.0(2) . . ?
C34 C35 H35 120.0 . . ?
C36 C35 H35 120.0 . . ?
C35 C36 C31 120.55(19) . . ?
C35 C36 H36 119.7 . . ?
C31 C36 H36 119.7 . . ?
C38 C37 C42 119.34(18) . . ?
C38 C37 P1 118.39(14) . . ?
C42 C37 P1 122.17(15) . . ?
C39 C38 C37 120.15(19) . . ?
C39 C38 H38 119.9 . . ?
C37 C38 H38 119.9 . . ?
C40 C39 C38 120.3(2) . . ?
C40 C39 H39 119.9 . . ?
C38 C39 H39 119.9 . . ?
C39 C40 C41 120.0(2) . . ?
C39 C40 H40 120.0 . . ?
C41 C40 H40 120.0 . . ?
C40 C41 C42 120.3(2) . . ?
C40 C41 H41 119.8 . . ?
C42 C41 H41 119.8 . . ?
C41 C42 C37 119.9(2) . . ?
C41 C42 H42 120.1 . . ?
C37 C42 H42 120.1 . . ?
N1 C43 C44 122.47(18) . . ?
N1 C43 H43 118.8 . . ?
C44 C43 H43 118.8 . . ?
C45 C44 C43 119.54(19) . . ?
C45 C44 H44 120.2 . . ?
C43 C44 H44 120.2 . . ?
C44 C45 C46 118.89(19) . . ?
C44 C45 H45 120.6 . . ?
C46 C45 H45 120.6 . . ?
C47 C46 C45 119.51(19) . . ?
C47 C46 H46 120.2 . . ?
C45 C46 H46 120.2 . . ?
C46 C47 N1 122.03(18) . . ?
C46 C47 C48 122.57(17) . . ?
N1 C47 C48 115.40(16) . . ?
N2 C48 C49 119.82(18) . . ?
N2 C48 C47 113.07(16) . . ?
C49 C48 C47 127.10(18) . . ?
C50 C49 C48 118.0(2) . . ?
C50 C49 H49 121.0 . . ?
C48 C49 H49 121.0 . . ?
C51 C50 C49 120.93(19) . . ?
C51 C50 H50 119.5 . . ?
C49 C50 H50 119.5 . . ?
C50 C51 C52 118.87(18) . . ?
C50 C51 H51 120.6 . . ?
C52 C51 H51 120.6 . . ?
N2 C52 C51 119.49(18) . . ?
N2 C52 C53 113.03(16) . . ?
C51 C52 C53 127.46(17) . . ?
N3 C53 C54 122.01(18) . . ?
N3 C53 C52 115.41(15) . . ?
C54 C53 C52 122.52(17) . . ?
C53 C54 C55 119.45(18) . . ?
C53 C54 H54 120.3 . . ?
C55 C54 H54 120.3 . . ?
C56 C55 C54 118.94(18) . . ?
C56 C55 H55 120.5 . . ?
C54 C55 H55 120.5 . . ?
C55 C56 C57 119.5(2) . . ?
C55 C56 H56 120.2 . . ?
C57 C56 H56 120.2 . . ?
N3 C57 C56 122.61(18) . . ?
N3 C57 H57 118.7 . . ?
C56 C57 H57 118.7 . . ?
F3 C58 F2 108.0(3) . . ?
F3 C58 F1 107.1(2) . . ?
F2 C58 F1 107.1(2) . . ?
F3 C58 S1 112.80(19) . . ?
F2 C58 S1 111.12(19) . . ?
F1 C58 S1 110.5(2) . . ?
Cl1 C60 Cl2 111.33(17) . . ?
Cl1 C60 H60A 109.4 . . ?
Cl2 C60 H60A 109.4 . . ?
Cl1 C60 H60B 109.4 . . ?
Cl2 C60 H60B 109.4 . . ?
H60A C60 H60B 108.0 . . ?
C43 N1 C47 117.47(16) . . ?
C43 N1 Pt1 128.94(13) . . ?
C47 N1 Pt1 113.55(12) . . ?
C52 N2 C48 122.87(16) . . ?
C52 N2 Pt1 118.65(13) . . ?
C48 N2 Pt1 118.48(12) . . ?
C57 N3 C53 117.44(15) . . ?
C57 N3 Pt1 128.69(12) . . ?
C53 N3 Pt1 113.70(12) . . ?
C26 N4 C30 120.2(2) . . ?
C26 N4 C29 119.8(2) . . ?
C30 N4 C29 117.7(2) . . ?
C1 P1 C31 107.75(8) . . ?
C1 P1 C37 103.50(9) . . ?
C31 P1 C37 102.93(9) . . ?
C1 P1 Pt1 118.62(6) . . ?
C31 P1 Pt1 107.77(6) . . ?
C37 P1 Pt1 115.00(6) . . ?
N2 Pt1 N3 79.19(6) . . ?
N2 Pt1 N1 79.50(6) . . ?
N3 Pt1 N1 158.66(6) . . ?
N2 Pt1 P1 175.23(4) . . ?
N3 Pt1 P1 102.45(5) . . ?
N1 Pt1 P1 98.89(5) . . ?
O2 S1 O3 114.94(12) . . ?
O2 S1 O1 116.23(15) . . ?
O3 S1 O1 114.82(14) . . ?
O2 S1 C58 102.83(15) . . ?
O3 S1 C58 103.30(13) . . ?
O1 S1 C58 101.88(12) . . ?
O4 S2 O6 115.2(4) . . ?
O4 S2 O5 113.7(3) . . ?
O6 S2 O5 114.5(4) . . ?
O4 S2 C59 105.70(19) . . ?
O6 S2 C59 103.5(3) . . ?
O5 S2 C59 102.2(3) . . ?
F6 C59 F5 105.9(3) . . ?
F6 C59 F4 108.7(3) . . ?
F5 C59 F4 107.2(4) . . ?
F6 C59 S2 111.8(3) . . ?
F5 C59 S2 112.3(3) . . ?
F4 C59 S2 110.7(2) . . ?
O6A S2A O5A 117.4(12) . . ?
O6A S2A O4A 111.2(11) . . ?
O5A S2A O4A 113.3(8) . . ?
O6A S2A C59A 104.9(8) . . ?
O5A S2A C59A 104.1(6) . . ?
O4A S2A C59A 104.4(5) . . ?
F6A C59A F5A 109.1(8) . . ?
F6A C59A F4A 107.0(7) . . ?
F5A C59A F4A 109.9(8) . . ?
F6A C59A S2A 111.1(6) . . ?
F5A C59A S2A 108.6(6) . . ?
F4A C59A S2A 111.2(5) . . ?
 
loop_
 _geom_torsion_atom_site_label_1
 _geom_torsion_atom_site_label_2
 _geom_torsion_atom_site_label_3
 _geom_torsion_atom_site_label_4
 _geom_torsion
 _geom_torsion_site_symmetry_1
 _geom_torsion_site_symmetry_2
 _geom_torsion_site_symmetry_3
 _geom_torsion_site_symmetry_4
 _geom_torsion_publ_flag
C6 C1 C2 C3 0.0(3) . . . . ?
P1 C1 C2 C3 -176.08(16) . . . . ?
C1 C2 C3 C4 -0.9(3) . . . . ?
C2 C3 C4 C5 0.4(3) . . . . ?
C3 C4 C5 C6 0.9(4) . . . . ?
C4 C5 C6 C1 -1.7(3) . . . . ?
C4 C5 C6 C7 176.2(2) . . . . ?
C2 C1 C6 C5 1.3(3) . . . . ?
P1 C1 C6 C5 176.99(15) . . . . ?
C2 C1 C6 C7 -176.46(17) . . . . ?
P1 C1 C6 C7 -0.7(3) . . . . ?
C5 C6 C7 C8 78.8(2) . . . . ?
C1 C6 C7 C8 -103.4(2) . . . . ?
C5 C6 C7 C20 -96.1(2) . . . . ?
C1 C6 C7 C20 81.7(2) . . . . ?
C20 C7 C8 C9 169.65(17) . . . . ?
C6 C7 C8 C9 -5.2(3) . . . . ?
C20 C7 C8 C13 -9.8(3) . . . . ?
C6 C7 C8 C13 175.37(16) . . . . ?
C7 C8 C9 C10 -178.96(19) . . . . ?
C13 C8 C9 C10 0.5(3) . . . . ?
C8 C9 C10 C11 -1.7(3) . . . . ?
C9 C10 C11 C12 0.6(3) . . . . ?
C10 C11 C12 C13 1.7(3) . . . . ?
C11 C12 C13 C14 176.37(19) . . . . ?
C11 C12 C13 C8 -2.9(3) . . . . ?
C7 C8 C13 C14 1.9(3) . . . . ?
C9 C8 C13 C14 -177.49(17) . . . . ?
C7 C8 C13 C12 -178.79(17) . . . . ?
C9 C8 C13 C12 1.8(3) . . . . ?
C12 C13 C14 C15 -173.60(17) . . . . ?
C8 C13 C14 C15 5.7(3) . . . . ?
C12 C13 C14 C21 6.2(3) . . . . ?
C8 C13 C14 C21 -174.49(17) . . . . ?
C13 C14 C15 C16 173.88(17) . . . . ?
C21 C14 C15 C16 -6.0(3) . . . . ?
C13 C14 C15 C20 -5.4(3) . . . . ?
C21 C14 C15 C20 174.74(17) . . . . ?
C14 C15 C16 C17 -176.67(18) . . . . ?
C20 C15 C16 C17 2.6(3) . . . . ?
C15 C16 C17 C18 0.2(3) . . . . ?
C16 C17 C18 C19 -2.4(3) . . . . ?
C17 C18 C19 C20 1.6(3) . . . . ?
C8 C7 C20 C19 -168.40(17) . . . . ?
C6 C7 C20 C19 6.5(3) . . . . ?
C8 C7 C20 C15 10.0(3) . . . . ?
C6 C7 C20 C15 -175.06(16) . . . . ?
C18 C19 C20 C7 179.62(18) . . . . ?
C18 C19 C20 C15 1.2(3) . . . . ?
C14 C15 C20 C7 -2.4(3) . . . . ?
C16 C15 C20 C7 178.27(17) . . . . ?
C14 C15 C20 C19 176.03(17) . . . . ?
C16 C15 C20 C19 -3.3(3) . . . . ?
C28 C23 C24 C25 2.2(3) . . . . ?
C22 C23 C24 C25 -175.0(2) . . . . ?
C23 C24 C25 C26 -1.0(3) . . . . ?
C24 C25 C26 N4 179.3(2) . . . . ?
C24 C25 C26 C27 -1.1(3) . . . . ?
N4 C26 C27 C28 -178.4(2) . . . . ?
C25 C26 C27 C28 2.0(3) . . . . ?
C26 C27 C28 C23 -0.8(3) . . . . ?
C24 C23 C28 C27 -1.3(3) . . . . ?
C22 C23 C28 C27 176.00(19) . . . . ?
C36 C31 C32 C33 -1.2(3) . . . . ?
P1 C31 C32 C33 -179.00(18) . . . . ?
C31 C32 C33 C34 -0.7(4) . . . . ?
C32 C33 C34 C35 1.6(4) . . . . ?
C33 C34 C35 C36 -0.6(4) . . . . ?
C34 C35 C36 C31 -1.4(3) . . . . ?
C32 C31 C36 C35 2.3(3) . . . . ?
P1 C31 C36 C35 -179.83(16) . . . . ?
C42 C37 C38 C39 -2.2(3) . . . . ?
P1 C37 C38 C39 -178.68(15) . . . . ?
C37 C38 C39 C40 1.1(3) . . . . ?
C38 C39 C40 C41 0.6(3) . . . . ?
C39 C40 C41 C42 -1.1(3) . . . . ?
C40 C41 C42 C37 0.0(3) . . . . ?
C38 C37 C42 C41 1.7(3) . . . . ?
P1 C37 C42 C41 178.01(15) . . . . ?
N1 C43 C44 C45 1.3(3) . . . . ?
C43 C44 C45 C46 1.3(3) . . . . ?
C44 C45 C46 C47 -1.8(3) . . . . ?
C45 C46 C47 N1 -0.2(3) . . . . ?
C45 C46 C47 C48 -179.63(18) . . . . ?
C46 C47 C48 N2 179.16(17) . . . . ?
N1 C47 C48 N2 -0.3(2) . . . . ?
C46 C47 C48 C49 -1.5(3) . . . . ?
N1 C47 C48 C49 179.05(18) . . . . ?
N2 C48 C49 C50 -1.1(3) . . . . ?
C47 C48 C49 C50 179.64(18) . . . . ?
C48 C49 C50 C51 0.8(3) . . . . ?
C49 C50 C51 C52 -0.1(3) . . . . ?
C50 C51 C52 N2 -0.4(3) . . . . ?
C50 C51 C52 C53 177.76(19) . . . . ?
N2 C52 C53 N3 -0.6(2) . . . . ?
C51 C52 C53 N3 -178.81(18) . . . . ?
N2 C52 C53 C54 176.72(17) . . . . ?
C51 C52 C53 C54 -1.5(3) . . . . ?
N3 C53 C54 C55 2.4(3) . . . . ?
C52 C53 C54 C55 -174.77(18) . . . . ?
C53 C54 C55 C56 -0.7(3) . . . . ?
C54 C55 C56 C57 -1.1(3) . . . . ?
C55 C56 C57 N3 1.5(3) . . . . ?
C44 C43 N1 C47 -3.2(3) . . . . ?
C44 C43 N1 Pt1 179.25(14) . . . . ?
C46 C47 N1 C43 2.7(3) . . . . ?
C48 C47 N1 C43 -177.85(16) . . . . ?
C46 C47 N1 Pt1 -179.41(15) . . . . ?
C48 C47 N1 Pt1 0.0(2) . . . . ?
C51 C52 N2 C48 0.1(3) . . . . ?
C53 C52 N2 C48 -178.29(16) . . . . ?
C51 C52 N2 Pt1 179.70(14) . . . . ?
C53 C52 N2 Pt1 1.3(2) . . . . ?
C49 C48 N2 C52 0.6(3) . . . . ?
C47 C48 N2 C52 -179.97(16) . . . . ?
C49 C48 N2 Pt1 -178.97(14) . . . . ?
C47 C48 N2 Pt1 0.4(2) . . . . ?
C56 C57 N3 C53 0.1(3) . . . . ?
C56 C57 N3 Pt1 175.00(14) . . . . ?
C54 C53 N3 C57 -2.0(3) . . . . ?
C52 C53 N3 C57 175.30(16) . . . . ?
C54 C53 N3 Pt1 -177.68(15) . . . . ?
C52 C53 N3 Pt1 -0.4(2) . . . . ?
C25 C26 N4 C30 -171.9(2) . . . . ?
C27 C26 N4 C30 8.6(4) . . . . ?
C25 C26 N4 C29 -9.6(4) . . . . ?
C27 C26 N4 C29 170.9(2) . . . . ?
C6 C1 P1 C31 124.88(16) . . . . ?
C2 C1 P1 C31 -59.29(16) . . . . ?
C6 C1 P1 C37 -126.54(16) . . . . ?
C2 C1 P1 C37 49.29(16) . . . . ?
C6 C1 P1 Pt1 2.22(19) . . . . ?
C2 C1 P1 Pt1 178.05(12) . . . . ?
C32 C31 P1 C1 6.4(2) . . . . ?
C36 C31 P1 C1 -171.36(15) . . . . ?
C32 C31 P1 C37 -102.55(18) . . . . ?
C36 C31 P1 C37 79.68(16) . . . . ?
C32 C31 P1 Pt1 135.52(16) . . . . ?
C36 C31 P1 Pt1 -42.26(16) . . . . ?
C38 C37 P1 C1 -165.92(14) . . . . ?
C42 C37 P1 C1 17.70(17) . . . . ?
C38 C37 P1 C31 -53.78(16) . . . . ?
C42 C37 P1 C31 129.84(15) . . . . ?
C38 C37 P1 Pt1 63.13(15) . . . . ?
C42 C37 P1 Pt1 -113.25(14) . . . . ?
F3 C58 S1 O2 58.9(3) . . . . ?
F2 C58 S1 O2 -179.6(2) . . . . ?
F1 C58 S1 O2 -60.9(2) . . . . ?
F3 C58 S1 O3 -60.9(3) . . . . ?
F2 C58 S1 O3 60.5(2) . . . . ?
F1 C58 S1 O3 179.20(18) . . . . ?
F3 C58 S1 O1 179.7(2) . . . . ?
F2 C58 S1 O1 -58.9(2) . . . . ?
F1 C58 S1 O1 59.8(2) . . . . ?
O4 S2 C59 F6 62.8(3) . . . . ?
O6 S2 C59 F6 -58.8(5) . . . . ?
O5 S2 C59 F6 -178.0(4) . . . . ?
O4 S2 C59 F5 -178.3(3) . . . . ?
O6 S2 C59 F5 60.2(5) . . . . ?
O5 S2 C59 F5 -59.1(4) . . . . ?
O4 S2 C59 F4 -58.5(4) . . . . ?
O6 S2 C59 F4 180.0(5) . . . . ?
O5 S2 C59 F4 60.7(4) . . . . ?
O6A S2A C59A F6A 53.9(13) . . . . ?
O5A S2A C59A F6A 177.8(9) . . . . ?
O4A S2A C59A F6A -63.1(8) . . . . ?
O6A S2A C59A F5A -66.1(12) . . . . ?
O5A S2A C59A F5A 57.9(9) . . . . ?
O4A S2A C59A F5A 176.9(7) . . . . ?
O6A S2A C59A F4A 173.0(12) . . . . ?
O5A S2A C59A F4A -63.1(9) . . . . ?
O4A S2A C59A F4A 56.0(8) . . . . ?
 
_refine_diff_density_max    1.119
_refine_diff_density_min   -1.464
_refine_diff_density_rms    0.097

_shelx_res_file
;
TITL shelx            P 1          R = 0.06 New:P-1
    shelx.res
    created by SHELXL-2018/3 at 21:56:34 on 17-Apr-2023
CELL  0.71073  14.9079  15.3525  15.7160  104.977  100.372  117.981
ZERR     2.00   0.0014   0.0015   0.0030    0.005    0.005    0.003
LATT   1
SFAC  C    H    CL   F    N    O    P    PT   S
UNIT  120 90 4 12 8 12 2 2 4
MERG   2
ABIN
SADI S2 O4 S2 O5 S2 O6 S2A O4A S2A O5A S2A O6A
SADI C59 F4 C59 F5 C59 F6 C59A F4A C59A F5A C59A F6A
SADI S2 C59 S2A C59A
SADI O4 O5 O5 O6 O6 O4
SADI F4 F5 F5 F6 F6 F4
SADI O4 C59 O5 C59 O6 C59 O4A C59A O5A C59A O6A C59A
SADI F4 S2 F5 S2 F6 S2 F4A S2A F5A S2A F6A S2A
FMAP   2
PLAN   20
SIZE     0.176   0.292   0.465
ACTA
BOND   $H
CONF
L.S.   5    0   31
TEMP  -123.15
WGHT    0.031700    0.886800
FVAR       0.05981   0.68312   0.78872
C1    1    0.655315    0.734894    0.679976    11.00000    0.02434    0.02543 =
         0.01827    0.00744    0.00730    0.01594
C2    1    0.624760    0.661410    0.588983    11.00000    0.02583    0.02782 =
         0.01959    0.00502    0.00493    0.01497
AFIX  43
H2    2    0.550357    0.606318    0.555371    11.00000   -1.20000
AFIX   0
C3    1    0.700171    0.667352    0.547325    11.00000    0.03756    0.04047 =
         0.01862    0.00642    0.00922    0.02697
AFIX  43
H3    2    0.677958    0.616285    0.486074    11.00000   -1.20000
AFIX   0
C4    1    0.808394    0.748227    0.595396    11.00000    0.03316    0.05283 =
         0.02695    0.00988    0.01422    0.02960
AFIX  43
H4    2    0.860874    0.753262    0.567080    11.00000   -1.20000
AFIX   0
C5    1    0.840073    0.821794    0.684821    11.00000    0.02253    0.04225 =
         0.02571    0.00674    0.00739    0.01846
AFIX  43
H5    2    0.914498    0.877612    0.716846    11.00000   -1.20000
AFIX   0
C6    1    0.765411    0.816170    0.729347    11.00000    0.02189    0.02580 =
         0.01979    0.00683    0.00624    0.01469
C7    1    0.809113    0.894988    0.827729    11.00000    0.01591    0.02590 =
         0.01945    0.00569    0.00477    0.01075
C8    1    0.838017    1.001080    0.846395    11.00000    0.01745    0.02800 =
         0.02158    0.00713    0.00695    0.01245
C9    1    0.835166    1.039434    0.773290    11.00000    0.02713    0.03153 =
         0.02667    0.01104    0.01061    0.01798
AFIX  43
H9    2    0.812095    0.992214    0.710037    11.00000   -1.20000
AFIX   0
C10   1    0.865044    1.142793    0.792861    11.00000    0.03503    0.03776 =
         0.03555    0.01753    0.01499    0.02415
AFIX  43
H10   2    0.864486    1.167506    0.743357    11.00000   -1.20000
AFIX   0
C11   1    0.896865    1.213798    0.885753    11.00000    0.03023    0.02946 =
         0.04390    0.01290    0.01333    0.01887
AFIX  43
H11   2    0.916880    1.285654    0.898281    11.00000   -1.20000
AFIX   0
C12   1    0.899044    1.179906    0.957522    11.00000    0.02500    0.02999 =
         0.03232    0.00655    0.01045    0.01651
AFIX  43
H12   2    0.918693    1.227901    1.019553    11.00000   -1.20000
AFIX   0
C13   1    0.872396    1.073941    0.941040    11.00000    0.01571    0.02728 =
         0.02317    0.00525    0.00618    0.01098
C14   1    0.880176    1.039298    1.015584    11.00000    0.01491    0.02958 =
         0.02046    0.00427    0.00532    0.00927
C15   1    0.863602    0.937024    0.997660    11.00000    0.01554    0.03072 =
         0.01993    0.00717    0.00555    0.01006
C16   1    0.880778    0.902849    1.071712    11.00000    0.02006    0.03874 =
         0.02121    0.01005    0.00492    0.01224
AFIX  43
H16   2    0.900291    0.948451    1.134733    11.00000   -1.20000
AFIX   0
C17   1    0.869781    0.806423    1.053872    11.00000    0.02384    0.04370 =
         0.03081    0.01894    0.00764    0.01748
AFIX  43
H17   2    0.881418    0.785108    1.104278    11.00000   -1.20000
AFIX   0
C18   1    0.841120    0.737525    0.960763    11.00000    0.02515    0.03468 =
         0.03595    0.01596    0.00804    0.01687
AFIX  43
H18   2    0.836311    0.671336    0.949275    11.00000   -1.20000
AFIX   0
C19   1    0.820369    0.764922    0.887500    11.00000    0.02217    0.02861 =
         0.02592    0.00844    0.00579    0.01326
AFIX  43
H19   2    0.799330    0.716845    0.825112    11.00000   -1.20000
AFIX   0
C20   1    0.829790    0.864970    0.903126    11.00000    0.01438    0.02687 =
         0.02210    0.00760    0.00531    0.00916
C21   1    0.904960    1.107002    1.109163    11.00000    0.01978    0.03302 =
         0.02610    0.00664    0.00752    0.01217
C22   1    0.922109    1.157746    1.189118    11.00000    0.02226    0.03410 =
         0.02611    0.00630    0.00734    0.01457
C23   1    0.942036    1.211249    1.285946    11.00000    0.02284    0.03001 =
         0.02229    0.00412    0.00774    0.01431
C24   1    1.004888    1.322720    1.332636    11.00000    0.03177    0.02898 =
         0.03141    0.01034    0.01336    0.01352
AFIX  43
H24   2    1.031255    1.365669    1.298099    11.00000   -1.20000
AFIX   0
C25   1    1.029556    1.371868    1.427568    11.00000    0.03048    0.02264 =
         0.03182    0.00456    0.00984    0.00991
AFIX  43
H25   2    1.073552    1.447984    1.457424    11.00000   -1.20000
AFIX   0
C26   1    0.991041    1.311843    1.481280    11.00000    0.02677    0.02620 =
         0.02535    0.00341    0.00995    0.01175
C27   1    0.924704    1.199710    1.433548    11.00000    0.02541    0.02468 =
         0.02618    0.00617    0.01080    0.00981
AFIX  43
H27   2    0.895187    1.156568    1.467163    11.00000   -1.20000
AFIX   0
C28   1    0.901832    1.151396    1.338683    11.00000    0.02306    0.02398 =
         0.02536    0.00201    0.00655    0.01070
AFIX  43
H28   2    0.857518    1.075323    1.308372    11.00000   -1.20000
AFIX   0
C29   1    1.097034    1.473824    1.625999    11.00000    0.06411    0.03085 =
         0.03216   -0.00180    0.00225    0.01757
AFIX  33
H29A  2    1.105200    1.495397    1.692709    11.00000   -1.50000
H29B  2    1.166628    1.488991    1.619906    11.00000   -1.50000
H29C  2    1.074089    1.514113    1.599072    11.00000   -1.50000
AFIX   0
C30   1    0.987244    1.296092    1.631228    11.00000    0.06730    0.04498 =
         0.02585    0.00862    0.01708    0.02134
AFIX  33
H30A  2    1.010990    1.343021    1.697144    11.00000   -1.50000
H30B  2    0.908320    1.245647    1.607041    11.00000   -1.50000
H30C  2    1.022762    1.256023    1.626899    11.00000   -1.50000
AFIX   0
C31   1    0.444507    0.714580    0.649505    11.00000    0.01962    0.01904 =
         0.02171    0.00602    0.00348    0.00960
C32   1    0.446832    0.722169    0.563230    11.00000    0.02974    0.03785 =
         0.02495    0.01283    0.00761    0.02095
AFIX  43
H32   2    0.503755    0.724746    0.542502    11.00000   -1.20000
AFIX   0
C33   1    0.366422    0.725947    0.507835    11.00000    0.04802    0.06309 =
         0.02750    0.02127    0.00948    0.03742
AFIX  43
H33   2    0.368789    0.731892    0.449481    11.00000   -1.20000
AFIX   0
C34   1    0.282476    0.721108    0.537004    11.00000    0.03708    0.05767 =
         0.03848    0.01791    0.00309    0.03183
AFIX  43
H34   2    0.226505    0.721904    0.497925    11.00000   -1.20000
AFIX   0
C35   1    0.280050    0.715151    0.622499    11.00000    0.02388    0.03053 =
         0.03952    0.01053    0.00652    0.01684
AFIX  43
H35   2    0.222764    0.712475    0.642649    11.00000   -1.20000
AFIX   0
C36   1    0.361108    0.713053    0.679218    11.00000    0.02366    0.02166 =
         0.02948    0.00885    0.00818    0.01284
AFIX  43
H36   2    0.359970    0.710556    0.738809    11.00000   -1.20000
AFIX   0
C37   1    0.481151    0.569073    0.708171    11.00000    0.02728    0.01861 =
         0.01767    0.00551    0.00372    0.01212
C38   1    0.380390    0.518243    0.717743    11.00000    0.03197    0.02446 =
         0.02222    0.01009    0.01016    0.01474
AFIX  43
H38   2    0.347147    0.556966    0.733079    11.00000   -1.20000
AFIX   0
C39   1    0.328246    0.411155    0.704969    11.00000    0.03881    0.02629 =
         0.02852    0.01343    0.01315    0.01252
AFIX  43
H39   2    0.258801    0.376396    0.710531    11.00000   -1.20000
AFIX   0
C40   1    0.376747    0.354862    0.684222    11.00000    0.05077    0.02237 =
         0.02567    0.01042    0.01015    0.01642
AFIX  43
H40   2    0.340403    0.281294    0.674918    11.00000   -1.20000
AFIX   0
C41   1    0.478103    0.405396    0.676969    11.00000    0.04523    0.02669 =
         0.02812    0.00821    0.00605    0.02289
AFIX  43
H41   2    0.511909    0.366792    0.663805    11.00000   -1.20000
AFIX   0
C42   1    0.530823    0.512286    0.688813    11.00000    0.03019    0.02587 =
         0.02560    0.00745    0.00471    0.01678
AFIX  43
H42   2    0.600567    0.546788    0.683768    11.00000   -1.20000
AFIX   0
C43   1    0.592512    0.964416    0.768965    11.00000    0.02613    0.02385 =
         0.02602    0.01089    0.01018    0.01380
AFIX  43
H43   2    0.583913    0.910935    0.715498    11.00000   -1.20000
AFIX   0
C44   1    0.597727    1.053936    0.760240    11.00000    0.03121    0.02849 =
         0.03462    0.01747    0.01456    0.01621
AFIX  43
H44   2    0.591250    1.060621    0.701355    11.00000   -1.20000
AFIX   0
C45   1    0.612333    1.133063    0.837311    11.00000    0.03166    0.02622 =
         0.04504    0.01870    0.01854    0.01668
AFIX  43
H45   2    0.614602    1.194318    0.832167    11.00000   -1.20000
AFIX   0
C46   1    0.623675    1.122080    0.922478    11.00000    0.02540    0.02141 =
         0.03741    0.00932    0.01322    0.01235
AFIX  43
H46   2    0.635908    1.176826    0.977049    11.00000   -1.20000
AFIX   0
C47   1    0.617130    1.031463    0.927626    11.00000    0.01739    0.02110 =
         0.02688    0.00690    0.00820    0.01022
C48   1    0.627723    1.013959    1.015377    11.00000    0.01566    0.02205 =
         0.02422    0.00460    0.00621    0.00935
C49   1    0.647460    1.083253    1.103271    11.00000    0.02306    0.02656 =
         0.02796    0.00236    0.00779    0.01321
AFIX  43
H49   2    0.656207    1.150776    1.112244    11.00000   -1.20000
AFIX   0
C50   1    0.654019    1.051023    1.177468    11.00000    0.02522    0.03486 =
         0.02467    0.00223    0.00829    0.01595
AFIX  43
H50   2    0.666555    1.096704    1.238111    11.00000   -1.20000
AFIX   0
C51   1    0.642622    0.953644    1.164601    11.00000    0.02445    0.03596 =
         0.02046    0.00729    0.00711    0.01592
AFIX  43
H51   2    0.647302    0.931988    1.215794    11.00000   -1.20000
AFIX   0
C52   1    0.624256    0.887958    1.075898    11.00000    0.01844    0.02760 =
         0.02044    0.00678    0.00577    0.01189
C53   1    0.613605    0.783998    1.048168    11.00000    0.01877    0.02765 =
         0.02162    0.01010    0.00702    0.01146
C54   1    0.623600    0.738790    1.111484    11.00000    0.02765    0.03472 =
         0.02161    0.01251    0.00883    0.01476
AFIX  43
H54   2    0.631955    0.772058    1.174912    11.00000   -1.20000
AFIX   0
C55   1    0.621387    0.644878    1.082106    11.00000    0.03134    0.03376 =
         0.02806    0.01759    0.00838    0.01512
AFIX  43
H55   2    0.629010    0.613051    1.125066    11.00000   -1.20000
AFIX   0
C56   1    0.607978    0.598001    0.989668    11.00000    0.02813    0.02598 =
         0.02840    0.01358    0.00629    0.01287
AFIX  43
H56   2    0.607511    0.533930    0.968266    11.00000   -1.20000
AFIX   0
C57   1    0.595216    0.644604    0.928265    11.00000    0.02138    0.02172 =
         0.02224    0.00829    0.00435    0.00943
AFIX  43
H57   2    0.584304    0.610501    0.864217    11.00000   -1.20000
AFIX   0
C58   1    0.842977    0.451221    0.062315    11.00000    0.04592    0.04206 =
         0.02948    0.00119    0.01037    0.01311
C60   1    0.726824    0.385904    0.775075    11.00000    0.05205    0.05041 =
         0.04905    0.01733    0.01693    0.02340
AFIX  23
H60A  2    0.740161    0.405835    0.843323    11.00000   -1.20000
H60B  2    0.647542    0.336640    0.740897    11.00000   -1.20000
AFIX   0
CL1   3    0.791081    0.320651    0.741749    11.00000    0.08862    0.08744 =
         0.10234    0.05201    0.03444    0.06963
CL2   3    0.773701    0.501272    0.750983    11.00000    0.07011    0.04668 =
         0.13892    0.04201    0.04537    0.03486
F1    4    0.871673    0.519252    0.019496    11.00000    0.08315    0.06547 =
         0.07812    0.03104    0.04272    0.01171
F2    4    0.846354    0.369454    0.014822    11.00000    0.05588    0.07542 =
         0.08248    0.00518    0.03295    0.04101
F3    4    0.917562    0.500508    0.146491    11.00000    0.05835    0.11508 =
         0.04478   -0.00377   -0.00637    0.02388
N1    5    0.599158    0.950286    0.850255    11.00000    0.01845    0.01899 =
         0.02401    0.00711    0.00684    0.00907
N2    5    0.617401    0.919867    1.004895    11.00000    0.01709    0.02299 =
         0.02192    0.00580    0.00657    0.01081
N3    5    0.597593    0.736515    0.955406    11.00000    0.01738    0.02173 =
         0.01911    0.00685    0.00466    0.00837
N4    5    1.016135    1.360134    1.576278    11.00000    0.05474    0.03053 =
         0.02485   -0.00017    0.01467    0.00993
O1    6    0.643620    0.358441   -0.032455    11.00000    0.04480    0.07728 =
         0.05640    0.02377    0.01086    0.03525
O2    6    0.720544    0.506315    0.118767    11.00000    0.14406    0.06686 =
         0.08302    0.04102    0.07623    0.08405
O3    6    0.689753    0.335367    0.112020    11.00000    0.07683    0.04726 =
         0.06190    0.03256    0.04597    0.04160
P1    7    0.547798    0.711245    0.728300    11.00000    0.01872    0.01855 =
         0.01723    0.00575    0.00449    0.00981
PT1   8    0.591714    0.824300    0.878378    11.00000    0.01660    0.01784 =
         0.01723    0.00564    0.00503    0.00868
S1    9    0.708129    0.408035    0.065713    11.00000    0.05383    0.03991 =
         0.04424    0.01936    0.02945    0.03396
PART  1
S2    9    0.619049    0.918942    0.385870    21.00000    0.04149    0.02489 =
         0.02187    0.00929    0.00927    0.01818
O4    6    0.625292    1.012441    0.382098    21.00000    0.06408    0.04070 =
         0.05326    0.02367    0.02194    0.03826
O5    6    0.689975    0.896793    0.347683    21.00000    0.07881    0.05633 =
         0.03425    0.02457    0.02858    0.04901
O6    6    0.512096    0.827977    0.357301    21.00000    0.04527    0.03653 =
         0.05130    0.01342   -0.00395    0.00477
C59   1    0.676760    0.949821    0.509779    21.00000    0.04722    0.04227 =
         0.02665    0.01351    0.01353    0.01273
F4    4    0.778142    1.034272    0.547009    21.00000    0.06073    0.06092 =
         0.03815    0.01681   -0.00712   -0.00645
F5    4    0.678830    0.869854    0.523707    21.00000    0.07190    0.06967 =
         0.04927    0.04390    0.01120    0.02367
F6    4    0.620353    0.969571    0.557634    21.00000    0.10688    0.10451 =
         0.04506    0.01899    0.04941    0.05272
PART  2
S2A   9    0.626633    0.890081    0.411366   -21.00000    0.05034    0.03099 =
         0.04754    0.01801    0.02536    0.02319
O4A   6    0.647370    0.852568    0.483519   -21.00000    0.08942    0.06841 =
         0.06911    0.04533    0.04557    0.05412
O5A   6    0.712460    0.927841    0.374366   -21.00000    0.06345    0.07669 =
         0.07067    0.04194    0.04779    0.04277
O6A   6    0.519458    0.817982    0.346012   -21.00000    0.06275    0.03090 =
         0.08221   -0.01585   -0.00393    0.02118
F4A   4    0.723985    1.079934    0.544308   -21.00000    0.07226    0.04701 =
         0.04949   -0.01505   -0.00508    0.01676
F6A   4    0.552620    0.986158    0.508264   -21.00000    0.08120    0.08608 =
         0.12458    0.02205    0.06305    0.05627
F5A   4    0.617351    1.052091    0.412744   -21.00000    0.09687    0.04917 =
         0.11595    0.03568    0.00253    0.04066
C59A  1    0.630293    1.009112    0.472790   -21.00000    0.04439    0.03813 =
         0.06344    0.00364    0.01095    0.02387
HKLF    4


REM  shelx            P 1          R = 0.06 New:P-1
REM wR2 = 0.0657, GooF = S = 1.030, Restrained GooF = 1.030 for all data
REM R1 = 0.0294 for 19760 Fo > 4sig(Fo) and 0.0393 for all 22948 data
REM 813 parameters refined using 67 restraints

END

WGHT      0.0317      0.8868

REM Highest difference peak  1.119,  deepest hole -1.464,  1-sigma level  0.097
Q1    1   0.6336  0.8373  0.9223  11.00000  0.05    1.12
Q2    1   0.6423  0.8252  0.8689  11.00000  0.05    1.02
Q3    1   0.5384  0.8061  0.8317  11.00000  0.05    0.99
Q4    1   0.6481  0.8787  0.8903  11.00000  0.05    0.96
Q5    1   0.5288  0.7658  0.8604  11.00000  0.05    0.95
Q6    1   0.6191  0.8524  0.8274  11.00000  0.05    0.91
Q7    1   0.5399  0.8254  0.8913  11.00000  0.05    0.78
Q8    1   0.7729  0.4788  0.6339  11.00000  0.05    0.78
Q9    1   0.8245  0.3456  0.7124  11.00000  0.05    0.76
Q10   1   0.6015  0.3702  0.8272  11.00000  0.05    0.67
Q11   1   0.8369  0.5221  0.7908  11.00000  0.05    0.63
Q12   1   0.3961  0.7108  0.6589  11.00000  0.05    0.61
Q13   1   0.6559  0.9191  0.5536  11.00000  0.05    0.61
Q14   1   0.6589  0.3669  0.0283  11.00000  0.05    0.60
Q15   1   0.6164  0.7489  1.0724  11.00000  0.05    0.58
Q16   1   0.6216  0.8580  0.7797  11.00000  0.05    0.57
Q17   1   0.5777  0.8725  0.9260  11.00000  0.05    0.57
Q18   1   0.7989  0.8088  0.7095  11.00000  0.05    0.54
Q19   1   0.8188  0.3560  0.7966  11.00000  0.05    0.53
Q20   1   0.6777  0.9256  0.4639  11.00000  0.05    0.50
;
_shelx_res_checksum   10547

_shelx_hkl_file
;
   2   0  -2   63.88    1.24
  -2   0   2   64.66    1.30
   3   0  -3    8.15    0.20
   3   0  -3    8.39    0.26
  -3   0   3    8.45    0.19
  -3   0   3    8.24    0.20
  -3   0   3    8.29    0.19
  -3   0   3    8.28    0.20
  -3   0   3    8.43    0.20
   4   0  -4   13.42    0.30
   4   0  -4   13.16    0.40
  -4   0   4   13.02    0.31
  -4   0   4   13.36    0.30
  -4   0   4   13.62    0.31
  -4   0   4   13.72    0.30
   5   0  -5    0.80    0.12
  -5   0   5    0.90    0.07
  -5   0   5    0.96    0.07
  -5   0   5    0.85    0.07
  -5   0   5    0.78    0.08
   6   0  -6   10.33    0.39
  -6   0   6   11.04    0.30
  -6   0   6   11.47    0.28
  -6   0   6   11.46    0.29
  -6   0   6   11.00    0.29
   7   0  -7   10.30    0.28
   7   0  -7    9.79    0.39
  -7   0   7   10.54    0.29
  -7   0   7   10.21    0.26
  -7   0   7   10.38    0.28
  -7   0   7   10.24    0.29
   8   0  -8    6.62    0.23
   8   0  -8    6.41    0.33
  -8   0   8    7.24    0.19
  -8   0   8    6.75    0.24
  -8   0   8    6.39    0.23
  -8   0   8    6.72    0.24
   9   0  -9   23.01    0.75
   9   0  -9   22.61    0.56
  -9   0   9   22.50    0.57
  -9   0   9   23.85    0.57
  -9   0   9   23.78    0.57
  10   0 -10    1.42    0.14
  10   0 -10    0.81    0.19
 -10   0  10    1.37    0.15
 -10   0  10    1.16    0.13
 -10   0  10    1.32    0.14
  11   0 -11    3.05    0.19
  11   0 -11    2.66    0.29
 -11   0  11    3.35    0.21
 -11   0  11    2.67    0.21
 -11   0  11    2.80    0.20
  12   0 -12   10.30    0.37
 -12   0  12    9.95    0.36
 -12   0  12    9.85    0.36
 -12   0  12   10.38    0.38
 -13   0  13    0.14    0.12
 -13   0  13    0.19    0.13
 -13   0  13    0.00    0.13
 -14   0  14    9.54    0.41
 -14   0  14    9.31    0.39
 -14   0  14    8.68    0.37
 -15   0  15    0.42    0.17
 -15   0  15    0.81    0.19
 -16   0  16    2.66    0.25
 -17   1  16    0.03    0.17
 -16   1  15    2.37    0.25
 -15   1  14    0.30    0.16
 -14   1  13    4.45    0.30
 -14   1  13    4.33    0.29
 -14   1  13    4.31    0.28
 -13   1  12    7.12    0.33
 -13   1  12    6.90    0.33
 -13   1  12    6.95    0.32
 -12   1  11    8.58    0.35
 -12   1  11    8.78    0.35
 -12   1  11    9.08    0.35
  12  -1 -11    8.57    0.48
  12  -1 -11    9.40    0.34
 -11   1  10   16.73    0.48
 -11   1  10   17.16    0.49
 -11   1  10   17.41    0.48
  11  -1 -10   16.57    0.48
  11  -1 -10   16.14    0.64
 -10   1   9    5.35    0.24
 -10   1   9    5.21    0.24
 -10   1   9    4.72    0.23
  10  -1  -9    5.06    0.23
  10  -1  -9    5.05    0.33
  -9   1   8   42.83    0.94
  -9   1   8   43.70    0.95
  -9   1   8   43.31    0.94
  -9   1   8   42.43    0.94
   9  -1  -8   41.92    0.95
   9  -1  -8   41.39    1.17
  -8   1   7    0.45    0.09
  -8   1   7    0.41    0.08
  -8   1   7    0.27    0.08
  -8   1   7    0.38    0.08
   8  -1  -7    0.41    0.09
   8  -1  -7    0.33    0.12
  -7   1   6   66.69    1.36
  -7   1   6   65.47    1.36
  -7   1   6   66.13    1.41
  -7   1   6   67.52    1.38
   7  -1  -6   67.87    1.38
   7  -1  -6   64.99    1.64
  -6   1   5    4.80    0.17
  -6   1   5    4.72    0.18
  -6   1   5    4.67    0.18
  -6   1   5    4.84    0.17
   6  -1  -5    4.54    0.17
   6  -1  -5    4.70    0.24
  -5   1   4   74.62    1.50
  -5   1   4   74.07    1.54
  -5   1   4   73.67    1.48
  -5   1   4   73.22    1.48
  -5   1   4   72.92    1.50
   5  -1  -4   76.59    1.51
   5  -1  -4   73.76    1.76
  -4   1   3   35.43    0.74
  -4   1   3   34.50    0.73
  -4   1   3   34.42    0.72
  -4   1   3   35.45    0.73
  -4   1   3   35.75    0.75
   4  -1  -3   35.55    0.73
  -3   1   2   38.49    0.77
  -3   1   2   37.53    0.78
  -3   1   2   37.20    0.80
   3  -1  -2   39.40    0.78
  -2   1   1   37.94    0.81
  -2   1   1   36.92    0.79
   2  -1  -1   42.67    0.82
   1   1  -2    8.87    0.18
  -1  -1   2    8.98    0.24
   2   1  -3   36.10    0.86
   2   1  -3   35.33    0.70
  -2  -1   3   34.89    0.71
  -2  -1   3   36.76    0.86
   3   1  -4   23.45    0.60
   3   1  -4   22.85    0.47
  -3  -1   4   23.14    0.47
  -3  -1   4   22.48    0.46
  -3  -1   4   22.55    0.46
   4   1  -5   18.50    0.40
   4   1  -5   18.47    0.53
  -4  -1   5   18.58    0.41
  -4  -1   5   18.23    0.39
  -4  -1   5   18.66    0.39
   5   1  -6   29.35    0.62
   5   1  -6   29.28    0.80
  -5  -1   6   29.30    0.62
  -5  -1   6   29.16    0.63
  -5  -1   6   29.71    0.61
   6   1  -7    3.91    0.23
  -6  -1   7    3.86    0.15
  -6  -1   7    3.78    0.15
  -6  -1   7    3.77    0.15
   7   1  -8   44.23    1.19
  -7  -1   8   44.88    0.94
  -7  -1   8   44.00    0.93
  -7  -1   8   44.87    0.95
   8   1  -9   14.15    0.54
  -8  -1   9   15.07    0.39
  -8  -1   9   14.98    0.38
  -8  -1   9   14.52    0.38
   9   1 -10    4.79    0.33
   9   1 -10    4.80    0.20
  -9  -1  10    4.76    0.22
  -9  -1  10    4.78    0.21
  -9  -1  10    4.50    0.20
  10   1 -11   26.39    0.89
  10   1 -11   27.27    0.66
 -10  -1  11   27.51    0.66
 -10  -1  11   27.10    0.66
 -10  -1  11   27.21    0.66
  11   1 -12    3.42    0.33
  11   1 -12    3.43    0.20
 -11  -1  12    3.22    0.22
 -11  -1  12    3.37    0.22
 -11  -1  12    3.45    0.22
  12   1 -13   11.28    0.38
 -12  -1  13   10.98    0.38
 -12  -1  13   10.95    0.38
 -12  -1  13   10.64    0.39
 -13  -1  14    0.26    0.13
 -13  -1  14    0.48    0.14
 -13  -1  14    0.18    0.14
 -14  -1  15    3.82    0.30
 -14  -1  15    3.71    0.29
 -14  -1  15    3.45    0.26
 -15  -1  16    0.26    0.16
 -16  -1  17    2.37    0.35
 -18   2  16    2.44    0.28
 -17   2  15    0.86    0.21
 -16   2  14   10.50    0.44
 -15   2  13    4.17    0.30
 -14   2  12    2.70    0.24
 -14   2  12    3.06    0.25
 -13   2  11    8.28    0.35
 -13   2  11    8.82    0.36
 -13   2  11    7.65    0.35
 -12   2  10    4.04    0.26
 -12   2  10    3.94    0.25
 -12   2  10    4.06    0.24
  12  -2 -10    3.96    0.24
  12  -2 -10    3.54    0.30
 -11   2   9    5.54    0.27
 -11   2   9    5.73    0.27
 -11   2   9    5.69    0.26
  11  -2  -9    4.92    0.34
  11  -2  -9    5.52    0.25
 -10   2   8    0.99    0.13
 -10   2   8    0.65    0.12
 -10   2   8    0.81    0.13
  10  -2  -8    0.75    0.16
  10  -2  -8    0.74    0.12
  -9   2   7   30.24    0.71
  -9   2   7   30.45    0.73
  -9   2   7   30.47    0.72
  -9   2   7   30.36    0.71
   9  -2  -7   30.82    0.89
   9  -2  -7   30.75    0.72
  -8   2   6    2.34    0.15
  -8   2   6    2.49    0.15
  -8   2   6    2.66    0.15
  -8   2   6    2.28    0.16
   8  -2  -6    2.53    0.15
   8  -2  -6    2.39    0.19
  -7   2   5   15.63    0.40
  -7   2   5   15.25    0.39
  -7   2   5   15.93    0.40
  -7   2   5   15.68    0.41
   7  -2  -5   15.13    0.40
   7  -2  -5   15.50    0.50
   7  -2  -5   15.35    0.39
  -6   2   4    1.86    0.12
  -6   2   4    1.98    0.13
  -6   2   4    1.80    0.12
  -6   2   4    1.84    0.13
  -6   2   4    1.79    0.11
  -6   2   4    1.92    0.13
   6  -2  -4    1.91    0.12
   6  -2  -4    1.73    0.13
  -5   2   3   26.96    0.59
  -5   2   3   25.79    0.57
  -5   2   3   26.12    0.60
  -5   2   3   25.78    0.58
  -5   2   3   26.90    0.59
  -5   2   3   26.69    0.57
   5  -2  -3   26.86    0.59
   5  -2  -3   27.26    0.58
  -4   2   2   29.24    0.62
  -4   2   2   28.21    0.61
  -4   2   2   27.51    0.61
  -4   2   2   27.91    0.63
  -4   2   2   28.37    0.60
  -4   2   2   28.45    0.61
   4  -2  -2   28.78    0.61
   4  -2  -2   28.13    0.61
  -3   2   1    7.40    0.20
  -3   2   1    7.71    0.19
  -3   2   1    7.27    0.19
  -3   2   1    7.43    0.20
   3  -2  -1    7.52    0.20
   3  -2  -1    7.08    0.19
   3  -2  -1    7.57    0.20
  -2   2   0  142.82    2.87
   2  -2   0  138.98    2.87
   2  -2   0  134.83    3.11
   2  -2   0  141.88    2.76
  -1   2  -1  120.49    2.47
  -1   2  -1  119.94    2.47
   0   2  -2   59.65    1.33
   0   2  -2   57.46    1.13
   0  -2   2   58.70    1.33
   1   2  -3   95.29    2.14
   1   2  -3   92.13    1.80
  -1  -2   3   94.47    1.98
  -1  -2   3   95.50    2.14
   2   2  -4   49.47    0.97
   2   2  -4   50.95    1.19
  -2  -2   4   50.54    1.19
  -2  -2   4   48.71    0.98
   3   2  -5   85.93    2.00
   3   2  -5   84.25    1.65
  -3  -2   5   87.28    2.01
  -3  -2   5   84.89    1.68
   4   2  -6    0.49    0.11
   4   2  -6    0.62    0.06
  -4  -2   6    0.50    0.05
  -4  -2   6    0.69    0.06
  -4  -2   6    0.64    0.05
   5   2  -7    9.21    0.23
   5   2  -7    8.91    0.35
  -5  -2   7    8.68    0.22
  -5  -2   7    8.81    0.23
  -5  -2   7    8.73    0.22
   6   2  -8    0.04    0.10
   6   2  -8    0.25    0.06
  -6  -2   8    0.23    0.06
  -6  -2   8    0.17    0.05
  -6  -2   8    0.19    0.06
   7   2  -9   13.94    0.51
  -7  -2   9   13.56    0.35
  -7  -2   9   13.67    0.35
  -7  -2   9   13.53    0.34
   8   2 -10    9.83    0.45
  -8  -2  10   10.30    0.30
  -8  -2  10   10.18    0.30
  -8  -2  10   10.42    0.30
   9   2 -11    7.45    0.40
  -9  -2  11    7.50    0.26
  -9  -2  11    7.64    0.27
  -9  -2  11    7.75    0.27
  10   2 -12   14.47    0.41
  10   2 -12   14.58    0.61
 -10  -2  12   14.95    0.41
 -10  -2  12   14.99    0.42
 -10  -2  12   13.95    0.41
  11   2 -13    0.10    0.11
 -11  -2  13   -0.05    0.10
 -11  -2  13    0.07    0.10
 -11  -2  13   -0.07    0.11
  12   2 -14   12.17    0.40
 -12  -2  14   11.74    0.42
 -12  -2  14   12.28    0.40
 -12  -2  14   12.76    0.41
 -13  -2  15    5.61    0.31
 -13  -2  15    6.11    0.31
 -13  -2  15    5.76    0.29
 -14  -2  16    0.64    0.17
 -14  -2  16    0.81    0.18
 -14  -2  16    1.28    0.26
 -15  -2  17    2.88    0.26
 -15  -2  17    2.49    0.25
 -15  -2  17    2.13    0.34
 -16  -2  18    0.92    0.21
 -19   3  16    0.51    0.22
 -18   3  15    2.98    0.31
 -17   3  14    1.20    0.23
 -16   3  13    5.09    0.34
 -15   3  12    5.89    0.34
 -14   3  11    2.75    0.24
 -13   3  10   15.30    0.50
 -13   3  10   14.84    0.49
  13  -3 -10   14.61    0.63
 -12   3   9    2.32    0.19
 -12   3   9    2.31    0.20
 -12   3   9    2.15    0.20
  12  -3  -9    2.26    0.19
  12  -3  -9    2.39    0.26
 -11   3   8   43.52    0.99
 -11   3   8   43.35    1.01
 -11   3   8   43.55    1.00
  11  -3  -8   42.69    1.21
  11  -3  -8   42.59    1.00
 -10   3   7    5.94    0.25
 -10   3   7    5.17    0.25
 -10   3   7    5.95    0.24
 -10   3   7    5.71    0.25
  10  -3  -7    6.09    0.32
  10  -3  -7    5.71    0.25
  -9   3   6   28.75    0.68
  -9   3   6   28.38    0.68
  -9   3   6   26.86    0.66
  -9   3   6   27.30    0.65
   9  -3  -6   27.09    0.66
   9  -3  -6   25.89    0.80
   9  -3  -6   28.02    0.65
  -8   3   5   49.51    1.07
  -8   3   5   49.68    1.10
  -8   3   5   50.43    1.13
  -8   3   5   51.34    1.09
   8  -3  -5   48.71    1.29
   8  -3  -5   53.13    1.11
   8  -3  -5   51.99    1.09
  -7   3   4    4.82    0.21
  -7   3   4    5.06    0.21
  -7   3   4    4.63    0.19
  -7   3   4    4.76    0.20
  -7   3   4    4.98    0.19
  -7   3   4    4.64    0.19
   7  -3  -4    4.60    0.19
   7  -3  -4    4.89    0.19
  -6   3   3   34.95    0.77
  -6   3   3   36.56    0.77
  -6   3   3   34.93    0.79
  -6   3   3   35.71    0.81
  -6   3   3   35.93    0.77
  -6   3   3   35.05    0.79
  -6   3   3   35.34    0.77
  -6   3   3   36.83    0.78
   6  -3  -3   35.48    0.79
   6  -3  -3   36.34    0.78
  -5   3   2   11.79    0.30
  -5   3   2   11.11    0.29
  -5   3   2   11.34    0.31
  -5   3   2   11.37    0.29
  -5   3   2   11.43    0.31
  -5   3   2   11.49    0.30
   5  -3  -2   11.28    0.30
   5  -3  -2   11.47    0.30
  -4   3   1    2.93    0.13
  -4   3   1    2.63    0.12
  -4   3   1    2.88    0.12
  -4   3   1    2.84    0.11
  -4   3   1    2.89    0.12
  -4   3   1    2.87    0.12
   4  -3  -1    2.89    0.12
   4  -3  -1    3.20    0.12
   4  -3  -1    2.85    0.12
   4  -3  -1    3.24    0.13
   4  -3  -1    2.88    0.13
  -3   3   0  113.58    2.35
  -3   3   0  115.80    2.25
   3  -3   0  113.92    2.55
   3  -3   0  112.00    2.25
   3  -3   0  113.99    2.35
   3  -3   0  112.73    2.21
  -2   3  -1   65.31    1.36
  -2   3  -1   65.13    1.36
  -2   3  -1   65.40    1.48
  -2   3  -1   65.49    1.32
   2  -3   1   64.55    1.48
   2  -3   1   66.13    1.31
   2  -3   1   64.90    1.36
  -1   3  -2   28.18    0.67
   1  -3   2   28.55    0.67
   1  -3   2   27.69    0.58
   0   3  -3   15.83    0.34
   0   3  -3   16.16    0.41
   0  -3   3   15.68    0.33
   0  -3   3   16.45    0.41
   0  -3   3   16.30    0.35
   0  -3   3   15.77    0.34
   1   3  -4   44.95    1.06
   1   3  -4   43.83    0.86
  -1  -3   4   43.69    0.89
  -1  -3   4   43.91    0.99
  -1  -3   4   45.10    1.06
   2   3  -5   17.36    0.37
   2   3  -5   18.12    0.50
  -2  -3   5   17.45    0.37
  -2  -3   5   17.33    0.47
  -2  -3   5   18.82    0.50
   3   3  -6   51.38    1.29
   3   3  -6   52.11    1.03
  -3  -3   6   50.53    1.04
  -3  -3   6   55.07    1.30
  -3  -3   6   53.70    1.20
   4   3  -7    7.76    0.20
   4   3  -7    8.09    0.33
  -4  -3   7    8.10    0.30
  -4  -3   7    7.62    0.19
  -4  -3   7    7.71    0.19
  -4  -3   7    7.78    0.20
  -4  -3   7    7.48    0.18
   5   3  -8   18.85    0.41
   5   3  -8   18.40    0.59
  -5  -3   8   18.14    0.41
  -5  -3   8   18.73    0.42
  -5  -3   8   18.43    0.40
   6   3  -9   23.45    0.73
  -6  -3   9   23.23    0.51
  -6  -3   9   24.02    0.52
  -6  -3   9   22.93    0.52
   7   3 -10    2.70    0.26
  -7  -3  10    2.83    0.14
  -7  -3  10    2.88    0.15
  -7  -3  10    2.70    0.14
   8   3 -11   38.16    1.13
  -8  -3  11   38.27    0.84
  -8  -3  11   38.79    0.83
  -8  -3  11   38.83    0.84
   9   3 -12    0.82    0.22
  -9  -3  12    0.83    0.12
  -9  -3  12    0.92    0.11
  -9  -3  12    1.04    0.12
  10   3 -13   22.45    0.82
 -10  -3  13   22.49    0.75
 -10  -3  13   23.71    0.58
 -10  -3  13   22.17    0.58
 -10  -3  13   23.28    0.57
  11   3 -14    0.66    0.13
 -11  -3  14    0.38    0.19
 -11  -3  14    0.52    0.13
 -11  -3  14    0.75    0.14
 -11  -3  14    0.57    0.12
 -12  -3  15    3.12    0.24
 -12  -3  15    3.30    0.24
 -12  -3  15    2.93    0.32
 -13  -3  16    2.53    0.32
 -13  -3  16    2.79    0.22
 -13  -3  16    2.52    0.23
 -14  -3  17    0.44    0.23
 -14  -3  17    0.53    0.17
 -14  -3  17    0.82    0.18
 -15  -3  18    3.86    0.30
 -15  -3  18    3.46    0.28
 -16  -3  19    0.31    0.19
 -20   4  16    6.83    0.43
 -19   4  15   -0.19    0.20
 -18   4  14    6.14    0.39
 -17   4  13    1.78    0.25
 -16   4  12    1.96    0.25
 -15   4  11    5.27    0.33
 -14   4  10   -0.03    0.14
 -13   4   9   18.42    0.56
  13  -4  -9   18.54    0.69
 -12   4   8    0.55    0.13
 -12   4   8    0.22    0.11
 -12   4   8    0.53    0.14
  12  -4  -8    0.39    0.16
 -11   4   7   24.32    0.64
 -11   4   7   24.74    0.65
 -11   4   7   23.81    0.63
 -11   4   7   24.69    0.63
  11  -4  -7   24.01    0.63
  11  -4  -7   23.51    0.77
 -10   4   6    6.21    0.28
 -10   4   6    7.17    0.28
 -10   4   6    7.44    0.28
 -10   4   6    7.29    0.28
  10  -4  -6    6.68    0.27
  10  -4  -6    6.58    0.33
  -9   4   5   13.50    0.38
  -9   4   5   14.02    0.41
  -9   4   5   13.37    0.40
  -9   4   5   13.44    0.39
  -9   4   5   13.37    0.39
   9  -4  -5   13.90    0.40
   9  -4  -5   13.60    0.48
   9  -4  -5   14.36    0.40
  -8   4   4   38.27    0.81
  -8   4   4   36.73    0.84
  -8   4   4   37.71    0.86
  -8   4   4   37.92    0.84
  -8   4   4   37.75    0.88
  -8   4   4   36.28    0.83
  -8   4   4   37.16    0.80
  -8   4   4   37.75    0.86
   8  -4  -4   37.95    0.85
   8  -4  -4   37.61    0.85
  -7   4   3   15.31    0.41
  -7   4   3   15.30    0.39
  -7   4   3   16.03    0.44
  -7   4   3   16.08    0.42
  -7   4   3   16.44    0.44
  -7   4   3   16.66    0.42
  -7   4   3   16.80    0.44
  -7   4   3   16.43    0.41
   7  -4  -3   16.54    0.42
   7  -4  -3   16.98    0.43
  -6   4   2   44.68    0.94
  -6   4   2   42.59    0.94
  -6   4   2   42.53    0.92
  -6   4   2   43.88    0.97
  -6   4   2   42.31    0.94
  -6   4   2   43.33    0.95
  -6   4   2   43.02    0.98
   6  -4  -2   43.21    0.97
   6  -4  -2   44.74    0.95
   6  -4  -2   44.44    0.94
  -5   4   1   28.06    0.63
  -5   4   1   27.05    0.62
  -5   4   1   26.54    0.60
  -5   4   1   27.19    0.61
  -5   4   1   27.09    0.64
  -5   4   1   26.45    0.61
   5  -4  -1   27.04    0.63
   5  -4  -1   27.29    0.61
   5  -4  -1   26.79    0.61
  -4   4   0  134.59    2.80
  -4   4   0  135.12    2.68
   4  -4   0  138.80    3.05
   4  -4   0  132.08    2.81
   4  -4   0  135.77    2.63
   4  -4   0  136.09    2.68
   4  -4   0  133.87    2.70
  -3   4  -1   40.78    0.95
  -3   4  -1   41.57    0.89
  -3   4  -1   41.48    0.86
  -3   4  -1   40.52    0.86
  -3   4  -1   40.93    0.89
   3  -4   1   41.24    0.88
   3  -4   1   40.93    0.86
   3  -4   1   40.12    0.84
   3  -4   1   40.67    0.86
   3  -4   1   41.00    0.88
   3  -4   1   41.58    0.96
  -2   4  -2   16.77    0.44
   2  -4   2   17.02    0.39
   2  -4   2   16.34    0.37
   2  -4   2   17.14    0.37
   2  -4   2   17.64    0.38
   2  -4   2   17.31    0.44
   2  -4   2   16.76    0.38
  -1   4  -3   55.85    1.29
   1  -4   3   55.80    1.11
   1  -4   3   56.36    1.29
   1  -4   3   54.22    1.12
   1  -4   3   55.87    1.11
   0   4  -4    2.17    0.12
   0   4  -4    2.06    0.09
   0  -4   4    1.95    0.13
   0  -4   4    2.01    0.12
   0  -4   4    1.91    0.09
   0  -4   4    2.13    0.09
   0  -4   4    1.87    0.08
   1   4  -5   47.71    1.14
   1   4  -5   46.48    0.92
  -1  -4   5   47.95    1.07
  -1  -4   5   45.91    0.95
  -1  -4   5   48.66    1.14
  -1  -4   5   47.36    0.91
  -1  -4   5   43.77    0.91
   2   4  -6    0.06    0.09
   2   4  -6    0.14    0.04
  -2  -4   6    0.07    0.08
  -2  -4   6    0.22    0.05
  -2  -4   6    0.18    0.08
   3   4  -7    5.56    0.15
   3   4  -7    5.35    0.26
   3   4  -7    5.54    0.16
  -3  -4   7    5.41    0.16
  -3  -4   7    6.08    0.26
   4   4  -8   32.43    0.65
   4   4  -8   32.07    0.88
  -4  -4   8   31.35    0.66
  -4  -4   8   32.47    0.82
  -4  -4   8   30.49    0.64
  -4  -4   8   32.69    0.65
   5   4  -9   11.45    0.45
  -5  -4   9   11.69    0.27
  -5  -4   9   11.88    0.29
  -5  -4   9   11.69    0.29
  -5  -4   9   12.34    0.43
   6   4 -10   29.67    0.89
  -6  -4  10   29.91    0.64
  -6  -4  10   29.65    0.65
  -6  -4  10   29.58    0.63
  -6  -4  10   30.45    0.83
   7   4 -11    2.46    0.26
  -7  -4  11    2.43    0.14
  -7  -4  11    2.56    0.14
  -7  -4  11    2.53    0.25
  -7  -4  11    2.35    0.15
   8   4 -12   33.36    1.03
  -8  -4  12   32.83    0.95
  -8  -4  12   34.16    0.75
  -8  -4  12   33.68    0.74
  -8  -4  12   34.29    0.75
   9   4 -13    3.33    0.33
  -9  -4  13    3.40    0.19
  -9  -4  13    3.45    0.19
  -9  -4  13    2.84    0.28
  -9  -4  13    3.41    0.20
 -10  -4  14   10.71    0.34
 -10  -4  14   10.48    0.35
 -10  -4  14    9.90    0.49
 -11  -4  15    4.40    0.24
 -11  -4  15    3.38    0.23
 -11  -4  15    3.15    0.33
 -12  -4  16    1.53    0.18
 -12  -4  16    1.35    0.17
 -12  -4  16    0.83    0.25
 -13  -4  17    1.99    0.21
 -13  -4  17    2.29    0.22
 -13  -4  17    2.22    0.32
 -14  -4  18   -0.02    0.16
 -14  -4  18    0.13    0.22
 -14  -4  18   -0.02    0.15
 -15  -4  19    1.92    0.25
 -15  -4  19    2.19    0.24
 -20   5  15    2.93    0.34
 -19   5  14   -0.07    0.21
 -18   5  13    7.97    0.44
 -17   5  12    3.51    0.31
 -16   5  11    0.45    0.19
 -15   5  10    7.86    0.38
 -14   5   9    2.88    0.25
  14  -5  -9    2.82    0.31
 -13   5   8   27.55    0.75
  13  -5  -8   26.85    0.89
 -12   5   7    9.20    0.37
  12  -5  -7    8.90    0.43
 -11   5   6   16.77    0.51
 -11   5   6   17.46    0.51
 -11   5   6   17.40    0.50
  11  -5  -6   17.53    0.50
  11  -5  -6   16.27    0.59
 -10   5   5   41.68    0.95
 -10   5   5   42.04    0.94
 -10   5   5   39.84    0.95
 -10   5   5   41.58    0.99
 -10   5   5   43.16    0.98
  10  -5  -5   40.32    0.95
  10  -5  -5   41.75    0.97
  -9   5   4   10.03    0.28
  -9   5   4   10.16    0.34
  -9   5   4   10.28    0.29
  -9   5   4   10.52    0.34
  -9   5   4    9.96    0.33
  -9   5   4   10.30    0.35
  -9   5   4   10.65    0.35
   9  -5  -4   10.27    0.33
   9  -5  -4   11.12    0.34
  -8   5   3    4.44    0.18
  -8   5   3    4.57    0.22
  -8   5   3    4.05    0.21
  -8   5   3    4.17    0.21
  -8   5   3    4.28    0.19
  -8   5   3    3.99    0.20
  -8   5   3    4.74    0.20
   8  -5  -3    4.18    0.20
   8  -5  -3    4.35    0.20
  -7   5   2    5.54    0.22
  -7   5   2    5.33    0.20
  -7   5   2    5.23    0.22
  -7   5   2    4.99    0.20
  -7   5   2    5.13    0.22
  -7   5   2    5.71    0.23
  -7   5   2    5.49    0.21
   7  -5  -2    4.90    0.21
   7  -5  -2    5.53    0.21
   7  -5  -2    5.23    0.22
   7  -5  -2    5.19    0.21
  -6   5   1   52.93    1.13
  -6   5   1   52.08    1.16
  -6   5   1   52.17    1.18
  -6   5   1   53.11    1.11
  -6   5   1   52.76    1.14
  -6   5   1   52.79    1.17
   6  -5  -1   53.51    1.17
   6  -5  -1   53.62    1.14
   6  -5  -1   52.59    1.17
   6  -5  -1   54.17    1.14
   6  -5  -1   53.28    1.27
  -5   5   0    0.70    0.09
  -5   5   0    0.91    0.10
  -5   5   0    0.77    0.09
   5  -5   0    0.81    0.08
   5  -5   0    0.90    0.10
   5  -5   0    0.94    0.10
   5  -5   0    0.78    0.09
  -4   5  -1    5.48    0.19
  -4   5  -1    5.75    0.19
  -4   5  -1    5.68    0.19
  -4   5  -1    5.69    0.19
  -4   5  -1    5.69    0.19
   4  -5   1    5.46    0.19
   4  -5   1    5.59    0.19
   4  -5   1    5.64    0.20
   4  -5   1    5.48    0.18
   4  -5   1    5.67    0.19
   4  -5   1    5.46    0.20
  -3   5  -2   42.01    0.89
  -3   5  -2   42.18    0.98
  -3   5  -2   41.38    0.88
   3  -5   2   42.46    0.99
   3  -5   2   41.88    0.90
   3  -5   2   40.56    0.88
   3  -5   2   41.51    0.89
   3  -5   2   41.18    0.86
  -2   5  -3    9.65    0.30
   2  -5   3    9.59    0.26
   2  -5   3    9.75    0.25
   2  -5   3    9.60    0.25
   2  -5   3    9.86    0.29
  -1   5  -4   47.66    1.15
   1  -5   4   47.75    1.14
   1  -5   4   48.26    1.00
   1  -5   4   48.99    0.98
   1  -5   4   49.33    0.99
   0   5  -5   12.76    0.38
   0   5  -5   12.56    0.29
   0  -5   5   12.29    0.30
   0  -5   5   11.23    0.30
   0  -5   5   12.15    0.37
   0  -5   5   12.96    0.37
   0  -5   5   12.69    0.28
   1   5  -6  135.95    2.72
   1   5  -6  130.63    2.56
   1   5  -6  134.07    3.05
  -1  -5   6  130.81    2.83
  -1  -5   6  134.39    3.05
  -1  -5   6  127.49    2.57
  -1  -5   6  131.59    2.62
  -1  -5   6  136.22    2.57
   2   5  -7   56.37    1.37
   2   5  -7   55.83    1.16
   2   5  -7   54.83    1.10
  -2  -5   7   55.62    1.28
  -2  -5   7   56.10    1.36
  -2  -5   7   51.10    1.08
  -2  -5   7   56.86    1.08
  -2  -5   7   54.63    1.13
   3   5  -8    3.88    0.23
   3   5  -8    4.18    0.13
   3   5  -8    3.71    0.14
  -3  -5   8    3.67    0.11
  -3  -5   8    3.55    0.10
  -3  -5   8    3.51    0.22
  -3  -5   8    4.19    0.14
   4   5  -9   24.48    0.52
   4   5  -9   24.52    0.74
  -4  -5   9   23.80    0.50
  -4  -5   9   24.48    0.53
  -4  -5   9   24.81    0.52
  -4  -5   9   24.84    0.69
   5   5 -10    0.01    0.13
  -5  -5  10    0.08    0.05
  -5  -5  10    0.09    0.06
  -5  -5  10    0.16    0.06
  -5  -5  10    0.09    0.11
   6   5 -11   19.03    0.67
  -6  -5  11   20.17    0.45
  -6  -5  11   18.82    0.44
  -6  -5  11   19.56    0.46
  -6  -5  11   19.14    0.63
   7   5 -12   -0.02    0.16
  -7  -5  12    0.08    0.07
  -7  -5  12    0.03    0.07
  -7  -5  12    0.05    0.14
  -7  -5  12   -0.04    0.07
   8   5 -13   16.70    0.66
  -8  -5  13   16.01    0.42
  -8  -5  13   16.21    0.60
  -8  -5  13   16.58    0.43
  -8  -5  13   16.68    0.42
  -9  -5  14    2.49    0.29
  -9  -5  14    2.23    0.17
  -9  -5  14    2.83    0.18
 -10  -5  15   10.03    0.52
 -10  -5  15   11.45    0.36
 -10  -5  15   11.44    0.36
 -11  -5  16    2.98    0.33
 -11  -5  16    2.92    0.22
 -11  -5  16    3.18    0.22
 -12  -5  17    1.47    0.17
 -12  -5  17    0.92    0.26
 -12  -5  17    1.31    0.18
 -13  -5  18    3.35    0.25
 -13  -5  18    2.79    0.37
 -13  -5  18    3.25    0.26
 -14  -5  19    0.15    0.17
 -14  -5  19   -0.18    0.14
 -15  -5  20    1.29    0.22
 -15  -5  20    1.02    0.20
 -21   6  15    0.96    0.28
 -20   6  14    3.71    0.37
 -19   6  13    3.16    0.33
 -18   6  12    4.09    0.36
 -17   6  11    4.57    0.34
 -16   6  10    0.11    0.17
 -15   6   9    6.15    0.35
 -14   6   8    1.03    0.18
  14  -6  -8    0.81    0.21
 -13   6   7    4.05    0.28
  13  -6  -7    4.06    0.31
 -12   6   6   22.75    0.64
  12  -6  -6   22.11    0.73
 -11   6   5   15.07    0.45
 -11   6   5   15.56    0.48
  11  -6  -5   15.29    0.47
  11  -6  -5   14.74    0.46
 -10   6   4   34.70    0.79
 -10   6   4   34.99    0.87
 -10   6   4   34.41    0.85
 -10   6   4   34.77    0.82
 -10   6   4   35.21    0.85
 -10   6   4   35.23    0.81
  10  -6  -4   33.77    0.83
  10  -6  -4   35.35    0.84
  -9   6   3    1.84    0.14
  -9   6   3    1.36    0.15
  -9   6   3    1.90    0.15
  -9   6   3    1.55    0.15
  -9   6   3    1.91    0.16
  -9   6   3    1.87    0.17
   9  -6  -3    1.46    0.15
   9  -6  -3    1.63    0.14
  -8   6   2   31.70    0.75
  -8   6   2   30.41    0.74
  -8   6   2   30.21    0.73
  -8   6   2   30.72    0.73
  -8   6   2   31.42    0.77
  -8   6   2   31.32    0.73
   8  -6  -2   30.78    0.75
   8  -6  -2   32.42    0.75
   8  -6  -2   30.92    0.74
  -7   6   1   13.90    0.41
  -7   6   1   14.18    0.40
  -7   6   1   13.96    0.40
  -7   6   1   13.99    0.41
  -7   6   1   14.76    0.43
  -7   6   1   14.33    0.40
  -7   6   1   14.73    0.40
   7  -6  -1   13.73    0.40
   7  -6  -1   14.48    0.45
   7  -6  -1   14.47    0.40
   7  -6  -1   14.89    0.40
  -6   6   0   10.78    0.34
  -6   6   0   10.59    0.33
  -6   6   0   10.68    0.32
   6  -6   0   10.98    0.35
   6  -6   0   10.32    0.32
   6  -6   0   10.78    0.33
   6  -6   0   10.46    0.31
  -5   6  -1   26.44    0.63
  -5   6  -1   27.34    0.64
  -5   6  -1   27.20    0.64
  -5   6  -1   25.85    0.62
   5  -6   1   26.59    0.62
   5  -6   1   27.46    0.69
   5  -6   1   26.98    0.63
   5  -6   1   26.88    0.64
  -4   6  -2   21.67    0.54
  -4   6  -2   21.50    0.50
  -4   6  -2   20.64    0.50
   4  -6   2   19.96    0.49
   4  -6   2   20.91    0.51
   4  -6   2   21.46    0.55
   4  -6   2   20.39    0.49
  -3   6  -3  174.03    3.49
  -3   6  -3  179.01    3.53
  -3   6  -3  178.91    3.99
   3  -6   3  177.46    3.61
   3  -6   3  170.23    3.61
   3  -6   3  179.12    3.50
   3  -6   3  179.29    3.98
  -2   6  -4   42.79    1.04
   2  -6   4   42.45    0.90
   2  -6   4   41.42    0.89
   2  -6   4   41.77    0.88
   2  -6   4   43.20    1.02
  -1   6  -5   18.67    0.53
   1  -6   5   18.94    0.45
   1  -6   5   19.36    0.53
   1  -6   5   20.32    0.45
   1  -6   5   19.09    0.44
   0   6  -6    4.51    0.18
   0   6  -6    4.60    0.21
   0   6  -6    4.49    0.16
   0  -6   6    4.41    0.16
   0  -6   6    4.52    0.21
   0  -6   6    3.87    0.17
   0  -6   6    4.24    0.22
   0  -6   6    4.40    0.14
   1   6  -7   16.97    0.39
   1   6  -7   16.15    0.51
   1   6  -7   17.65    0.43
  -1  -6   7   17.26    0.39
  -1  -6   7   17.30    0.41
  -1  -6   7   17.39    0.38
  -1  -6   7   17.40    0.51
  -1  -6   7   17.88    0.52
   2   6  -8    0.96    0.08
   2   6  -8    1.10    0.09
   2   6  -8    0.97    0.14
  -2  -6   8    1.08    0.09
  -2  -6   8    1.02    0.14
  -2  -6   8    0.98    0.08
  -2  -6   8    1.00    0.08
   3   6  -9    1.54    0.18
   3   6  -9    1.33    0.09
   3   6  -9    1.46    0.10
  -3  -6   9    1.39    0.10
  -3  -6   9    1.24    0.08
  -3  -6   9    1.17    0.16
  -3  -6   9    1.09    0.08
   4   6 -10   34.54    0.99
  -4  -6  10   35.99    0.95
  -4  -6  10   36.14    0.76
  -4  -6  10   35.48    0.73
  -4  -6  10   34.13    0.72
   5   6 -11   -0.06    0.12
  -5  -6  11    0.05    0.07
  -5  -6  11    0.05    0.13
  -5  -6  11    0.10    0.07
  -5  -6  11    0.09    0.07
  -5  -6  11    0.08    0.05
   6   6 -12   28.57    0.88
  -6  -6  12   26.25    0.80
  -6  -6  12   26.40    0.62
  -6  -6  12   27.69    0.61
  -6  -6  12   27.16    0.59
   7   6 -13    4.60    0.35
  -7  -6  13    3.91    0.17
  -7  -6  13    4.17    0.30
  -7  -6  13    3.70    0.19
  -8  -6  14    3.98    0.21
  -8  -6  14    4.44    0.20
  -8  -6  14    4.63    0.33
  -9  -6  15    6.49    0.27
  -9  -6  15    6.89    0.26
  -9  -6  15    6.42    0.42
 -10  -6  16    2.22    0.31
 -10  -6  16    1.87    0.17
 -10  -6  16    2.33    0.19
 -11  -6  17    2.16    0.19
 -11  -6  17    2.23    0.31
 -11  -6  17    2.07    0.19
 -12  -6  18    0.12    0.14
 -12  -6  18   -0.20    0.18
 -12  -6  18    0.18    0.14
 -13  -6  19    3.49    0.27
 -13  -6  19    3.97    0.28
 -14  -6  20    0.28    0.16
 -14  -6  20    0.28    0.17
 -21   7  14    0.80    0.27
 -20   7  13    1.48    0.30
 -19   7  12    6.64    0.42
 -18   7  11    1.75    0.28
 -17   7  10    8.09    0.43
 -16   7   9    3.28    0.30
 -15   7   8   14.52    0.54
  15  -7  -8   14.78    0.62
 -14   7   7   12.93    0.49
  14  -7  -7   12.38    0.54
 -13   7   6    0.16    0.14
  13  -7  -6    0.19    0.15
 -12   7   5   16.45    0.53
 -12   7   5   15.93    0.39
 -12   7   5   15.83    0.40
  12  -7  -5   15.27    0.57
 -11   7   4    2.88    0.21
 -11   7   4    2.67    0.21
 -11   7   4    2.47    0.16
 -11   7   4    1.67    0.15
  11  -7  -4    2.76    0.20
 -10   7   3   22.03    0.60
 -10   7   3   21.33    0.60
 -10   7   3   20.94    0.57
 -10   7   3   21.11    0.55
 -10   7   3   21.48    0.57
  10  -7  -3   21.46    0.58
  10  -7  -3   22.36    0.59
  -9   7   2    0.08    0.08
  -9   7   2    0.08    0.08
  -9   7   2    0.13    0.09
  -9   7   2    0.03    0.10
  -9   7   2   -0.04    0.08
  -9   7   2    0.12    0.08
   9  -7  -2    0.01    0.08
   9  -7  -2    0.05    0.08
   9  -7  -2    0.05    0.08
  -8   7   1   11.34    0.36
  -8   7   1   12.07    0.39
  -8   7   1   11.68    0.37
  -8   7   1   11.51    0.35
  -8   7   1   11.60    0.38
  -8   7   1   11.55    0.36
   8  -7  -1   11.44    0.36
   8  -7  -1   11.54    0.37
   8  -7  -1   11.75    0.40
   8  -7  -1   11.50    0.36
  -7   7   0   11.58    0.35
  -7   7   0   11.48    0.36
  -7   7   0   10.92    0.35
  -7   7   0   11.14    0.35
  -7   7   0   11.25    0.37
   7  -7   0   11.90    0.35
   7  -7   0   11.69    0.36
   7  -7   0   11.80    0.38
   7  -7   0   11.88    0.35
   7  -7   0   11.14    0.35
  -6   7  -1   31.26    0.75
  -6   7  -1   33.33    0.77
  -6   7  -1   32.71    0.79
  -6   7  -1   32.36    0.76
  -6   7  -1   32.39    0.75
   6  -7   1   31.27    0.74
   6  -7   1   30.86    0.75
   6  -7   1   32.81    0.82
   6  -7   1   32.12    0.75
   6  -7   1   31.38    0.75
  -5   7  -2   75.39    1.58
  -5   7  -2   77.13    1.67
  -5   7  -2   76.33    1.59
  -5   7  -2   75.76    1.76
  -5   7  -2   74.99    1.58
  -5   7  -2   75.29    1.64
   5  -7   2   75.07    1.58
   5  -7   2   76.28    1.62
   5  -7   2   77.01    1.77
   5  -7   2   75.71    1.62
  -4   7  -3    0.06    0.07
  -4   7  -3    0.02    0.07
  -4   7  -3   -0.01    0.07
  -4   7  -3    0.13    0.11
   4  -7   3    0.03    0.05
   4  -7   3   -0.05    0.08
   4  -7   3    0.00    0.06
   4  -7   3    0.03    0.06
   4  -7   3   -0.01    0.07
   4  -7   3    0.04    0.05
  -3   7  -4   67.11    1.41
  -3   7  -4   68.23    1.41
  -3   7  -4   68.12    1.62
   3  -7   4   71.83    1.61
   3  -7   4   66.66    1.42
   3  -7   4   68.53    1.41
  -2   7  -5    8.07    0.30
   2  -7   5    8.51    0.26
   2  -7   5    7.77    0.25
   2  -7   5    8.01    0.28
   2  -7   5    7.90    0.24
  -1   7  -6   52.59    1.15
  -1   7  -6   51.26    1.26
   1  -7   6   51.60    1.26
   1  -7   6   51.73    1.07
   1  -7   6   50.94    1.08
   1  -7   6   51.77    1.08
   0   7  -7   42.81    0.95
   0   7  -7   42.73    1.08
   0  -7   7   40.73    0.90
   0  -7   7   43.89    1.08
   0  -7   7   41.96    1.04
   0  -7   7   42.91    0.88
   0  -7   7   41.95    0.90
   1   7  -8    7.37    0.31
   1   7  -8    7.23    0.24
  -1  -7   8    7.11    0.22
  -1  -7   8    7.10    0.20
  -1  -7   8    6.24    0.22
  -1  -7   8    7.12    0.31
   2   7  -9   26.83    0.60
   2   7  -9   25.26    0.75
  -2  -7   9   26.32    0.56
  -2  -7   9   24.81    0.56
  -2  -7   9   25.83    0.73
  -2  -7   9   25.56    0.58
   3   7 -10    0.13    0.12
  -3  -7  10    0.04    0.06
  -3  -7  10    0.04    0.11
  -3  -7  10    0.17    0.05
  -3  -7  10    0.04    0.07
   4   7 -11   13.14    0.51
  -4  -7  11   13.44    0.35
  -4  -7  11   13.27    0.50
  -4  -7  11   13.36    0.33
  -4  -7  11   12.74    0.32
   5   7 -12    1.90    0.25
  -5  -7  12    1.89    0.13
  -5  -7  12    1.76    0.13
  -5  -7  12    1.85    0.14
  -5  -7  12    1.63    0.23
  -5  -7  12    1.56    0.12
   6   7 -13   11.94    0.54
  -6  -7  13   12.99    0.52
  -6  -7  13   12.27    0.36
  -6  -7  13   11.88    0.32
   7   7 -14   12.34    0.56
  -7  -7  14   10.84    0.50
  -7  -7  14   11.09    0.34
  -7  -7  14   10.51    0.31
  -8  -7  15    5.76    0.23
  -8  -7  15    5.90    0.40
  -8  -7  15    6.08    0.26
  -9  -7  16    8.17    0.47
  -9  -7  16    8.94    0.31
  -9  -7  16    8.10    0.29
 -10  -7  17    0.60    0.23
 -10  -7  17    0.56    0.13
 -10  -7  17    0.49    0.13
 -11  -7  18    4.45    0.26
 -11  -7  18    4.03    0.25
 -11  -7  18    2.90    0.37
 -12  -7  19    0.81    0.16
 -12  -7  19    0.97    0.18
 -13  -7  20    1.75    0.21
 -13  -7  20    1.70    0.21
 -21   8  13    1.62    0.31
 -20   8  12    0.93    0.27
 -19   8  11    7.06    0.45
 -18   8  10    0.04    0.20
 -17   8   9    4.54    0.35
 -16   8   8    2.83    0.29
 -15   8   7    6.63    0.38
  15  -8  -7    6.11    0.40
 -14   8   6   10.94    0.45
  14  -8  -6   10.47    0.48
 -13   8   5    0.29    0.08
 -13   8   5    0.52    0.16
 -13   8   5    0.31    0.10
  13  -8  -5    0.33    0.16
 -12   8   4   36.65    0.91
 -12   8   4   36.32    0.88
 -12   8   4   39.96    0.97
 -12   8   4   38.59    0.93
  12  -8  -4   38.73    0.94
 -11   8   3    9.16    0.36
 -11   8   3    9.68    0.39
 -11   8   3    9.11    0.32
 -11   8   3    9.65    0.34
  11  -8  -3    8.78    0.35
 -10   8   2   31.48    0.79
 -10   8   2   31.13    0.77
 -10   8   2   32.54    0.81
 -10   8   2   30.61    0.80
 -10   8   2   30.81    0.79
  10  -8  -2   32.09    0.80
  10  -8  -2   34.17    0.80
  -9   8   1    3.35    0.20
  -9   8   1    3.48    0.22
  -9   8   1    2.89    0.22
  -9   8   1    3.09    0.19
  -9   8   1    2.93    0.21
  -9   8   1    3.18    0.20
   9  -8  -1    3.30    0.19
   9  -8  -1    3.23    0.19
   9  -8  -1    3.06    0.20
  -8   8   0    2.63    0.18
  -8   8   0    2.87    0.19
  -8   8   0    2.99    0.19
  -8   8   0    2.77    0.19
  -8   8   0    2.81    0.19
   8  -8   0    2.56    0.17
   8  -8   0    3.13    0.19
   8  -8   0    2.68    0.17
   8  -8   0    2.47    0.18
   8  -8   0    2.66    0.21
  -7   8  -1   41.68    0.98
  -7   8  -1   44.52    1.05
  -7   8  -1   41.82    0.99
  -7   8  -1   43.37    1.01
   7  -8   1   43.19    1.00
   7  -8   1   45.14    1.09
   7  -8   1   43.65    0.99
   7  -8   1   43.34    1.00
   7  -8   1   44.80    0.99
  -6   8  -2    0.27    0.09
  -6   8  -2    0.14    0.09
  -6   8  -2    0.27    0.09
  -6   8  -2    0.36    0.09
  -6   8  -2    0.17    0.08
  -6   8  -2    0.30    0.09
   6  -8   2    0.27    0.08
   6  -8   2    0.20    0.07
   6  -8   2    0.30    0.10
   6  -8   2    0.33    0.09
  -5   8  -3   51.19    1.12
  -5   8  -3   49.69    1.22
  -5   8  -3   48.31    1.10
  -5   8  -3   49.61    1.10
  -5   8  -3   52.40    1.18
   5  -8   3   51.62    1.24
   5  -8   3   51.90    1.10
   5  -8   3   51.23    1.11
   5  -8   3   50.56    1.11
   5  -8   3   50.73    1.11
  -4   8  -4    9.61    0.30
  -4   8  -4   10.14    0.34
  -4   8  -4    9.88    0.30
  -4   8  -4   10.23    0.31
  -4   8  -4   10.09    0.36
   4  -8   4   10.02    0.31
   4  -8   4    9.72    0.32
   4  -8   4   10.01    0.31
   4  -8   4   10.42    0.33
  -3   8  -5   80.41    1.70
  -3   8  -5   83.88    1.97
  -3   8  -5   79.96    1.70
  -3   8  -5   86.77    1.82
   3  -8   5   83.33    1.70
   3  -8   5   83.67    1.72
   3  -8   5   83.83    1.94
   3  -8   5   84.53    1.71
  -2   8  -6    1.43    0.15
  -2   8  -6    1.15    0.13
   2  -8   6    1.20    0.11
   2  -8   6    1.31    0.11
   2  -8   6    1.27    0.13
   2  -8   6    1.18    0.11
  -1   8  -7   59.94    1.30
  -1   8  -7   58.89    1.44
   1  -8   7   58.34    1.23
   1  -8   7   58.27    1.21
   1  -8   7   58.58    1.42
   1  -8   7   56.91    1.23
   0   8  -8   18.46    0.57
   0   8  -8   19.06    0.49
   0  -8   8   18.62    0.46
   0  -8   8   18.90    0.44
   0  -8   8   18.19    0.46
   0  -8   8   18.72    0.57
   1   8  -9    7.46    0.34
   1   8  -9    8.01    0.26
  -1  -8   9    7.45    0.25
  -1  -8   9    7.32    0.24
  -1  -8   9    7.66    0.23
  -1  -8   9    7.73    0.35
   2   8 -10   30.77    0.89
  -2  -8  10   29.97    0.68
  -2  -8  10   30.70    0.67
  -2  -8  10   30.44    0.68
  -2  -8  10   31.29    0.86
   3   8 -11    5.82    0.33
  -3  -8  11    5.27    0.20
  -3  -8  11    5.62    0.20
  -3  -8  11    5.89    0.21
  -3  -8  11    5.42    0.33
   4   8 -12    6.24    0.36
  -4  -8  12    6.23    0.22
  -4  -8  12    5.73    0.21
  -4  -8  12    6.28    0.35
  -4  -8  12    5.94    0.22
   5   8 -13    6.19    0.38
  -5  -8  13    5.51    0.21
  -5  -8  13    5.65    0.23
  -5  -8  13    5.72    0.23
  -5  -8  13    6.23    0.37
   6   8 -14    1.21    0.24
  -6  -8  14    1.44    0.23
  -6  -8  14    1.36    0.12
  -6  -8  14    1.41    0.15
  -7  -8  15   11.92    0.35
  -7  -8  15   12.20    0.38
  -7  -8  15   12.01    0.54
  -8  -8  16    0.21    0.10
  -8  -8  16   -0.08    0.19
  -8  -8  16   -0.07    0.10
  -9  -8  17    4.93    0.26
  -9  -8  17    5.01    0.39
  -9  -8  17    4.91    0.24
 -10  -8  18   -0.03    0.12
 -10  -8  18    0.03    0.12
 -10  -8  18   -0.09    0.20
 -11  -8  19    2.00    0.20
 -11  -8  19    1.73    0.18
 -12  -8  20    1.36    0.20
 -12  -8  20    1.65    0.19
 -21   9  12    3.90    0.40
 -20   9  11    0.32    0.24
 -19   9  10    6.88    0.44
 -18   9   9    3.35    0.34
 -17   9   8    1.42    0.25
 -16   9   7    6.69    0.39
  16  -9  -7    6.47    0.41
 -15   9   6    0.21    0.17
  15  -9  -6    0.19    0.19
 -14   9   5   18.84    0.49
 -14   9   5   17.72    0.61
 -14   9   5   18.18    0.47
  14  -9  -5   19.25    0.67
 -13   9   4   -0.02    0.10
 -13   9   4   -0.21    0.12
 -13   9   4    0.03    0.11
  13  -9  -4    0.12    0.13
 -12   9   3   19.52    0.57
 -12   9   3   19.11    0.60
 -12   9   3   18.92    0.53
 -12   9   3   18.63    0.56
  12  -9  -3   19.46    0.59
 -11   9   2    4.05    0.26
 -11   9   2    3.91    0.26
 -11   9   2    4.06    0.23
 -11   9   2    4.60    0.25
 -11   9   2    3.82    0.26
  11  -9  -2    4.10    0.26
 -10   9   1   56.50    1.34
 -10   9   1   58.50    1.33
 -10   9   1   58.59    1.33
 -10   9   1   58.35    1.30
 -10   9   1   56.99    1.32
  10  -9  -1   60.17    1.33
  -9   9   0    3.11    0.19
  -9   9   0    3.06    0.21
  -9   9   0    3.16    0.23
  -9   9   0    2.83    0.21
  -9   9   0    3.34    0.20
   9  -9   0    2.97    0.23
   9  -9   0    3.32    0.20
   9  -9   0    2.92    0.22
   9  -9   0    2.89    0.21
   9  -9   0    2.89    0.19
  -8   9  -1    4.06    0.22
  -8   9  -1    4.19    0.24
  -8   9  -1    4.15    0.23
  -8   9  -1    3.96    0.23
   8  -9   1    4.34    0.23
   8  -9   1    4.17    0.21
   8  -9   1    4.01    0.21
   8  -9   1    3.74    0.20
   8  -9   1    3.94    0.24
  -7   9  -2   25.30    0.64
  -7   9  -2   24.53    0.64
  -7   9  -2   24.83    0.65
  -7   9  -2   23.70    0.63
   7  -9   2   25.94    0.63
   7  -9   2   25.35    0.63
   7  -9   2   25.72    0.68
   7  -9   2   25.28    0.65
  -6   9  -3    2.49    0.17
  -6   9  -3    2.64    0.16
  -6   9  -3    2.58    0.17
  -6   9  -3    2.66    0.17
   6  -9   3    2.98    0.19
   6  -9   3    2.84    0.19
   6  -9   3    2.42    0.15
   6  -9   3    2.68    0.14
  -5   9  -4   24.24    0.60
  -5   9  -4   25.18    0.66
  -5   9  -4   23.89    0.61
  -5   9  -4   24.18    0.60
   5  -9   4   23.61    0.59
   5  -9   4   22.98    0.60
   5  -9   4   23.29    0.53
   5  -9   4   23.45    0.60
   5  -9   4   25.64    0.66
   5  -9   4   24.44    0.54
  -4   9  -5   38.01    0.87
  -4   9  -5   40.51    0.95
  -4   9  -5   38.30    0.89
  -4   9  -5   38.21    0.87
  -4   9  -5   38.75    1.01
   4  -9   5   38.33    0.89
   4  -9   5   40.51    0.88
   4  -9   5   40.70    0.98
   4  -9   5   37.92    0.87
  -3   9  -6   25.46    0.65
  -3   9  -6   24.65    0.69
   3  -9   6   24.54    0.66
   3  -9   6   24.52    0.60
   3  -9   6   24.60    0.59
   3  -9   6   24.14    0.59
  -2   9  -7   54.65    1.39
  -2   9  -7   58.65    1.28
   2  -9   7   55.65    1.37
   2  -9   7   57.06    1.18
   2  -9   7   54.66    1.20
   2  -9   7   54.63    1.19
  -1   9  -8    2.04    0.16
  -1   9  -8    2.13    0.19
   1  -9   8    1.97    0.15
   1  -9   8    2.10    0.14
   1  -9   8    2.11    0.16
   0   9  -9   18.77    0.50
   0   9  -9   18.44    0.59
   0  -9   9   17.47    0.47
   0  -9   9   18.34    0.46
   0  -9   9   18.26    0.45
   1   9 -10    1.07    0.17
  -1  -9  10    0.94    0.10
  -1  -9  10    1.22    0.19
  -1  -9  10    1.12    0.12
  -1  -9  10    0.93    0.11
   2   9 -11    3.30    0.26
  -2  -9  11    3.29    0.17
  -2  -9  11    3.57    0.19
  -2  -9  11    3.30    0.17
  -2  -9  11    3.47    0.27
   3   9 -12    0.91    0.19
  -3  -9  12    0.83    0.11
  -3  -9  12    0.77    0.10
  -3  -9  12    0.75    0.11
  -3  -9  12    0.81    0.19
   4   9 -13    5.43    0.36
  -4  -9  13    5.02    0.22
  -4  -9  13    4.92    0.22
  -4  -9  13    5.27    0.35
   5   9 -14    6.71    0.40
  -5  -9  14    6.29    0.26
  -5  -9  14    5.64    0.25
  -5  -9  14    5.83    0.23
  -5  -9  14    6.67    0.39
  -6  -9  15    1.27    0.16
  -6  -9  15    1.50    0.14
  -6  -9  15    1.54    0.27
  -7  -9  16   13.01    0.39
  -7  -9  16   13.63    0.60
  -7  -9  16   12.71    0.41
  -8  -9  17   -0.11    0.19
  -8  -9  17   -0.01    0.10
  -8  -9  17   -0.18    0.11
  -9  -9  18    7.12    0.29
  -9  -9  18    7.19    0.30
 -10  -9  19    0.80    0.27
 -10  -9  19    1.04    0.16
 -10  -9  19    1.04    0.17
 -11  -9  20    0.67    0.16
 -11  -9  20    0.50    0.15
 -21  10  11    2.26    0.34
 -20  10  10    2.88    0.35
 -19  10   9    4.53    0.39
 -18  10   8    0.10    0.20
 -17  10   7    4.21    0.33
 -16  10   6   16.69    0.62
  16 -10  -6   16.32    0.66
 -15  10   5   -0.05    0.15
 -15  10   5   -0.02    0.10
 -15  10   5   -0.12    0.08
  15 -10  -5    0.04    0.16
 -14  10   4   13.03    0.41
 -14  10   4   13.35    0.44
 -14  10   4   14.01    0.52
  14 -10  -4   13.71    0.49
 -13  10   3   12.69    0.44
 -13  10   3   11.86    0.45
 -13  10   3   12.05    0.41
 -13  10   3   12.56    0.49
  13 -10  -3   12.11    0.46
 -12  10   2   17.26    0.54
 -12  10   2   17.38    0.51
 -12  10   2   16.30    0.55
 -12  10   2   17.65    0.54
  12 -10  -2   17.55    0.56
 -11  10   1   19.92    0.61
 -11  10   1   20.58    0.60
 -11  10   1   20.20    0.61
 -11  10   1   19.50    0.57
  11 -10  -1   20.67    0.60
 -10  10   0    6.22    0.31
 -10  10   0    6.03    0.32
 -10  10   0    6.03    0.31
  10 -10   0    6.40    0.31
  10 -10   0    6.26    0.28
  -9  10  -1   12.21    0.41
  -9  10  -1   10.90    0.40
  -9  10  -1   11.74    0.41
   9 -10   1   11.62    0.43
   9 -10   1   10.84    0.40
   9 -10   1   11.38    0.38
   9 -10   1   11.79    0.39
  -8  10  -2    2.35    0.20
  -8  10  -2    2.44    0.20
  -8  10  -2    2.29    0.17
   8 -10   2    2.22    0.18
   8 -10   2    2.66    0.21
   8 -10   2    2.42    0.17
   8 -10   2    2.27    0.20
  -7  10  -3   42.31    0.99
  -7  10  -3   43.20    1.06
  -7  10  -3   42.31    1.00
  -7  10  -3   42.35    1.00
   7 -10   3   42.57    1.00
   7 -10   3   41.81    0.98
   7 -10   3   42.38    0.98
   7 -10   3   45.98    1.10
  -6  10  -4    1.41    0.14
  -6  10  -4    1.57    0.15
  -6  10  -4    1.53    0.15
  -6  10  -4    2.00    0.17
   6 -10   4    1.49    0.14
   6 -10   4    1.80    0.12
   6 -10   4    1.37    0.15
   6 -10   4    1.56    0.11
   6 -10   4    1.46    0.15
  -5  10  -5   10.47    0.38
  -5  10  -5   10.98    0.35
  -5  10  -5   10.27    0.34
  -5  10  -5   11.11    0.34
   5 -10   5   10.74    0.35
   5 -10   5   10.44    0.35
   5 -10   5   10.85    0.36
   5 -10   5   10.83    0.36
  -4  10  -6   39.16    0.92
  -4  10  -6   39.35    1.03
   4 -10   6   38.16    0.91
   4 -10   6   40.70    0.90
   4 -10   6   40.92    1.00
   4 -10   6   39.05    0.90
  -3  10  -7   24.70    0.71
   3 -10   7   24.92    0.61
   3 -10   7   24.28    0.68
   3 -10   7   24.75    0.61
   3 -10   7   23.73    0.61
  -2  10  -8   24.28    0.71
  -2  10  -8   25.13    0.65
   2 -10   8   22.69    0.59
   2 -10   8   25.03    0.59
   2 -10   8   23.49    0.60
  -1  10  -9    1.01    0.13
  -1  10  -9    0.96    0.15
   1 -10   9    0.70    0.11
   1 -10   9    0.70    0.11
   1 -10   9    0.87    0.12
   0  10 -10   20.42    0.66
   0 -10  10   19.76    0.54
   0 -10  10   21.78    0.52
   0 -10  10   20.94    0.52
   1  10 -11    0.19    0.14
  -1 -10  11    0.18    0.15
  -1 -10  11    0.24    0.09
  -1 -10  11    0.25    0.09
  -1 -10  11    0.26    0.10
   2  10 -12    2.24    0.25
  -2 -10  12    2.58    0.17
  -2 -10  12    2.30    0.17
  -2 -10  12    2.16    0.16
  -2 -10  12    1.91    0.25
   3  10 -13    2.95    0.29
  -3 -10  13    2.92    0.21
  -3 -10  13    2.97    0.18
  -3 -10  13    2.93    0.30
  -3 -10  13    3.01    0.18
   4  10 -14    1.09    0.23
  -4 -10  14    1.63    0.16
  -4 -10  14    1.64    0.15
  -4 -10  14    1.62    0.25
  -5 -10  15   10.22    0.35
  -5 -10  15    9.90    0.35
  -5 -10  15   10.06    0.51
  -6 -10  16    0.10    0.12
  -6 -10  16    0.11    0.19
  -6 -10  16    0.14    0.12
  -7 -10  17    4.10    0.25
  -7 -10  17    4.74    0.42
  -7 -10  17    3.85    0.23
  -8 -10  18    0.67    0.25
  -8 -10  18    0.22    0.13
  -8 -10  18    0.63    0.14
  -9 -10  19    1.89    0.19
  -9 -10  19    2.13    0.20
  -9 -10  19    1.85    0.34
 -10 -10  20    2.06    0.20
 -22  11  11    0.54    0.29
 -21  11  10    2.42    0.36
 -20  11   9    4.78    0.42
 -19  11   8    0.71    0.25
 -18  11   7    3.56    0.35
 -17  11   6    0.51    0.21
 -16  11   5    9.98    0.47
 -16  11   5   10.16    0.32
 -16  11   5   10.34    0.34
 -15  11   4    2.23    0.20
 -15  11   4    1.99    0.18
 -15  11   4    1.75    0.25
  15 -11  -4    2.13    0.24
  15 -11  -4    1.99    0.26
 -14  11   3   23.24    0.68
 -14  11   3   22.04    0.71
 -14  11   3   21.77    0.65
 -14  11   3   22.58    0.62
  14 -11  -3   22.37    0.69
 -13  11   2    5.07    0.32
 -13  11   2    4.54    0.31
  13 -11  -2    4.84    0.32
 -12  11   1   37.09    0.95
 -12  11   1   37.64    0.97
  12 -11  -1   36.93    0.96
 -11  11   0    7.85    0.36
 -11  11   0    9.48    0.39
  11 -11   0    8.51    0.37
 -10  11  -1    2.70    0.23
 -10  11  -1    3.09    0.25
 -10  11  -1    2.65    0.23
  10 -11   1    2.66    0.21
  10 -11   1    2.59    0.23
  10 -11   1    2.69    0.19
  -9  11  -2   48.67    1.14
  -9  11  -2   47.22    1.12
  -9  11  -2   48.95    1.14
   9 -11   2   48.12    1.13
   9 -11   2   49.27    1.15
   9 -11   2   47.47    1.13
  -8  11  -3    4.52    0.23
  -8  11  -3    4.67    0.27
  -8  11  -3    4.44    0.26
   8 -11   3    4.42    0.22
   8 -11   3    4.10    0.21
   8 -11   3    4.32    0.26
   8 -11   3    4.84    0.25
  -7  11  -4   12.46    0.40
  -7  11  -4   11.59    0.39
  -7  11  -4   12.55    0.40
  -7  11  -4   11.69    0.40
   7 -11   4   12.10    0.42
   7 -11   4   12.55    0.34
   7 -11   4   13.15    0.42
   7 -11   4   12.15    0.35
  -6  11  -5   45.36    1.06
  -6  11  -5   46.25    1.08
  -6  11  -5   47.58    1.17
  -6  11  -5   45.81    1.06
   6 -11   5   47.86    1.07
   6 -11   5   48.49    1.17
   6 -11   5   44.69    1.06
   6 -11   5   45.62    1.07
  -5  11  -6    9.00    0.39
  -5  11  -6    9.00    0.33
   5 -11   6    8.72    0.33
   5 -11   6    9.99    0.34
   5 -11   6    9.26    0.33
   5 -11   6    9.12    0.34
  -4  11  -7   12.58    0.45
  -4  11  -7   12.19    0.39
   4 -11   7   12.02    0.39
   4 -11   7   11.68    0.39
   4 -11   7   11.95    0.38
   4 -11   7   12.38    0.41
  -3  11  -8    0.29    0.13
   3 -11   8    0.06    0.10
   3 -11   8   -0.04    0.09
   3 -11   8   -0.07    0.09
  -2  11  -9    6.65    0.33
   2 -11   9    6.35    0.26
   2 -11   9    6.27    0.27
   2 -11   9    6.51    0.28
  -1  11 -10    5.44    0.31
   1 -11  10    5.35    0.25
   1 -11  10    5.09    0.25
   1 -11  10    5.27    0.23
   0  11 -11    8.15    0.39
   0 -11  11    7.65    0.28
   0 -11  11    6.96    0.30
   0 -11  11    7.38    0.28
   1  11 -12    5.39    0.33
  -1 -11  12    5.39    0.26
  -1 -11  12    5.77    0.24
  -1 -11  12    5.21    0.24
   2  11 -13    0.89    0.20
  -2 -11  13    1.13    0.14
  -2 -11  13    1.13    0.14
  -2 -11  13    1.23    0.14
  -2 -11  13    1.08    0.22
   3  11 -14   16.71    0.65
  -3 -11  14   15.80    0.65
  -3 -11  14   16.16    0.47
  -3 -11  14   16.42    0.46
   4  11 -15    0.42    0.20
  -4 -11  15    0.13    0.19
  -4 -11  15    0.27    0.13
  -4 -11  15    0.24    0.12
  -5 -11  16   11.77    0.40
  -5 -11  16   11.45    0.57
  -5 -11  16   11.97    0.39
  -6 -11  17    2.10    0.19
  -6 -11  17    1.93    0.20
  -6 -11  17    2.15    0.32
  -7 -11  18    4.44    0.27
  -7 -11  18    4.91    0.46
  -7 -11  18    4.69    0.28
  -8 -11  19    2.01    0.20
  -8 -11  19    1.98    0.20
  -9 -11  20    0.49    0.15
  -9 -11  20    0.36    0.15
 -22  12  10    0.17    0.26
 -21  12   9    1.36    0.30
 -20  12   8    4.33    0.41
 -19  12   7    2.54    0.34
 -18  12   6    5.60    0.39
 -17  12   5    0.19    0.10
 -17  12   5    0.24    0.12
 -17  12   5    0.19    0.19
 -16  12   4   16.59    0.61
 -16  12   4   16.16    0.49
 -16  12   4   15.08    0.50
 -15  12   3    5.28    0.28
 -15  12   3    5.64    0.37
 -15  12   3    5.04    0.30
  15 -12  -3    5.05    0.33
 -14  12   2    7.21    0.37
 -14  12   2    7.91    0.42
  14 -12  -2    8.03    0.39
 -13  12   1    5.73    0.36
 -13  12   1    6.32    0.36
  13 -12  -1    6.51    0.34
 -12  12   0    0.14    0.15
 -12  12   0    0.06    0.15
  12 -12   0    0.21    0.15
 -11  12  -1   13.70    0.49
 -11  12  -1   13.15    0.48
  11 -12   1   11.98    0.46
 -10  12  -2    0.52    0.15
 -10  12  -2    0.38    0.16
  10 -12   2    0.66    0.13
  10 -12   2    0.38    0.15
  10 -12   2    0.75    0.14
  -9  12  -3    5.66    0.30
  -9  12  -3    5.61    0.31
   9 -12   3    5.58    0.26
   9 -12   3    5.25    0.29
   9 -12   3    5.20    0.24
  -8  12  -4    7.43    0.32
   8 -12   4    7.44    0.26
   8 -12   4    7.77    0.27
   8 -12   4    7.77    0.33
  -7  12  -5    1.78    0.17
  -7  12  -5    1.73    0.18
   7 -12   5    1.83    0.19
  -6  12  -6   23.42    0.68
  -6  12  -6   23.19    0.64
   6 -12   6   23.35    0.63
   6 -12   6   23.49    0.64
  -5  12  -7   12.74    0.49
  -5  12  -7   12.36    0.42
   5 -12   7   13.82    0.43
   5 -12   7   13.08    0.43
   5 -12   7   13.06    0.43
  -4  12  -8   37.59    1.02
  -4  12  -8   35.89    0.90
   4 -12   8   36.79    0.89
   4 -12   8   36.30    0.89
   4 -12   8   37.54    0.88
  -3  12  -9   10.16    0.42
   3 -12   9    9.52    0.36
   3 -12   9    9.46    0.34
   3 -12   9    9.24    0.34
  -2  12 -10   29.04    0.86
   2 -12  10   27.79    0.72
   2 -12  10   29.27    0.72
   2 -12  10   29.24    0.73
  -1  12 -11    3.48    0.28
   1 -12  11    3.88    0.23
   1 -12  11    3.18    0.23
   1 -12  11    3.20    0.21
   0 -12  12    4.59    0.24
   0 -12  12    4.31    0.24
   0 -12  12    4.72    0.27
  -1 -12  13   12.17    0.38
  -1 -12  13   11.78    0.38
  -1 -12  13   11.15    0.40
  -2 -12  14    0.31    0.13
  -2 -12  14    0.25    0.12
  -3 -12  15    7.93    0.33
  -3 -12  15    8.18    0.33
  -4 -12  16    2.46    0.20
  -4 -12  16    1.88    0.19
  -4 -12  16    1.88    0.19
  -4 -12  16    2.42    0.33
  -5 -12  17    3.56    0.25
  -5 -12  17    4.20    0.41
  -5 -12  17    4.01    0.26
  -6 -12  18    0.93    0.17
  -6 -12  18    0.76    0.16
  -6 -12  18    1.15    0.29
  -7 -12  19    2.21    0.21
  -7 -12  19    2.77    0.23
  -8 -12  20    2.64    0.22
  -8 -12  20    2.76    0.22
 -22  13   9    2.11    0.36
 -21  13   8    0.02    0.23
 -20  13   7    3.49    0.39
 -19  13   6   -0.03    0.20
 -18  13   5    3.44    0.35
 -18  13   5    3.30    0.19
 -18  13   5    3.28    0.18
 -17  13   4    1.18    0.16
 -17  13   4    1.25    0.18
 -17  13   4    1.52    0.27
 -16  13   3    2.75    0.30
  16 -13  -3    2.53    0.29
 -15  13   2   11.04    0.49
  15 -13  -2   10.80    0.48
 -14  13   1    2.75    0.28
 -14  13   1    3.06    0.29
  14 -13  -1    2.78    0.28
 -13  13   0   15.46    0.55
 -13  13   0   15.40    0.56
  13 -13   0   14.84    0.55
 -12  13  -1   -0.11    0.14
 -12  13  -1    0.10    0.14
  12 -13   1    0.11    0.16
 -11  13  -2   21.54    0.66
 -11  13  -2   21.99    0.66
  11 -13   2   19.85    0.61
  11 -13   2   21.20    0.61
  11 -13   2   20.43    0.66
 -10  13  -3    7.44    0.34
 -10  13  -3    7.12    0.35
  10 -13   3    7.13    0.30
  10 -13   3    7.48    0.37
  10 -13   3    7.01    0.30
  -9  13  -4    5.91    0.31
  -9  13  -4    5.03    0.31
   9 -13   4    5.50    0.23
   9 -13   4    5.55    0.30
   9 -13   4    5.59    0.24
   8 -13   5    2.12    0.22
  -7  13  -6   -0.01    0.11
   7 -13   6    0.03    0.12
  -6  13  -7   21.60    0.62
   6 -13   7   21.20    0.62
  -5  13  -8    2.24    0.20
   5 -13   8    2.33    0.21
   5 -13   8    2.09    0.20
   5 -13   8    2.55    0.22
  -4  13  -9   24.34    0.67
   4 -13   9   25.27    0.67
   4 -13   9   24.39    0.67
   4 -13   9   24.36    0.66
   3 -13  10    2.19    0.20
   3 -13  10    2.17    0.19
   3 -13  10    2.03    0.20
   2 -13  11   10.91    0.38
   2 -13  11    9.81    0.38
   2 -13  11    9.51    0.36
   1 -13  12    7.00    0.30
   1 -13  12    6.50    0.31
   1 -13  12    6.70    0.30
   0 -13  13    0.71    0.14
   0 -13  13    0.36    0.13
   0 -13  13    0.53    0.14
  -1 -13  14    6.77    0.33
  -1 -13  14    6.97    0.29
  -1 -13  14    6.53    0.30
  -2 -13  15    1.28    0.17
  -2 -13  15    1.20    0.17
  -3 -13  16    6.23    0.32
  -3 -13  16    7.34    0.33
  -4 -13  17    5.40    0.29
  -4 -13  17    5.09    0.30
  -4 -13  17    5.21    0.29
  -5 -13  18    2.75    0.23
  -5 -13  18    2.31    0.21
  -6 -13  19    3.61    0.27
  -6 -13  19    3.35    0.26
  -7 -13  20    1.35    0.19
  -7 -13  20    1.64    0.21
 -22  14   8    4.98    0.47
 -21  14   7    0.45    0.28
 -20  14   6    3.84    0.41
 -19  14   5    1.32    0.29
 -18  14   4    2.63    0.34
 -18  14   4    2.61    0.23
 -18  14   4    2.35    0.20
 -17  14   3    7.86    0.47
 -16  14   2    0.13    0.20
  16 -14  -2    0.33    0.19
 -15  14   1   11.33    0.49
 -15  14   1   11.24    0.52
  15 -14  -1   11.04    0.50
 -14  14   0    0.39    0.19
 -14  14   0    0.40    0.18
  14 -14   0    0.18    0.17
 -13  14  -1   11.06    0.48
 -13  14  -1   10.75    0.48
  13 -14   1   10.81    0.48
 -12  14  -2    1.13    0.22
 -12  14  -2    1.05    0.20
  12 -14   2    1.15    0.17
  12 -14   2    1.47    0.23
 -11  14  -3    4.16    0.31
 -11  14  -3    4.24    0.29
  11 -14   3    4.06    0.24
  11 -14   3    4.69    0.26
  11 -14   3    4.07    0.29
 -10  14  -4    0.93    0.19
 -10  14  -4    0.94    0.19
  10 -14   4    0.96    0.19
  10 -14   4    0.85    0.13
  10 -14   4    1.00    0.13
  -9  14  -5    3.78    0.29
   9 -14   5    3.71    0.29
   8 -14   6   15.08    0.53
   7 -14   7    0.08    0.13
  -6  14  -8   27.28    0.76
   6 -14   8   27.55    0.76
  -5  14  -9    4.58    0.27
   5 -14   9    4.10    0.27
   5 -14   9    4.22    0.28
  -4  14 -10   14.12    0.48
   4 -14  10   13.88    0.47
   4 -14  10   14.13    0.47
   4 -14  10   14.02    0.49
   3 -14  11    6.67    0.34
   3 -14  11    6.49    0.31
   3 -14  11    6.32    0.32
   2 -14  12    2.67    0.23
   2 -14  12    3.00    0.23
   2 -14  12    2.56    0.22
   1 -14  13    7.79    0.36
   1 -14  13    8.30    0.34
   1 -14  13    8.17    0.35
   0 -14  14    0.33    0.14
   0 -14  14    0.35    0.14
   0 -14  14    0.24    0.14
  -1 -14  15    7.42    0.34
  -1 -14  15    7.07    0.35
  -2 -14  16    0.62    0.17
  -2 -14  16    0.52    0.16
  -3 -14  17    2.23    0.22
  -3 -14  17    2.55    0.23
  -4 -14  18    1.94    0.22
  -4 -14  18    2.05    0.22
  -5 -14  19    1.51    0.20
  -5 -14  19    0.99    0.19
  -6 -14  20    3.08    0.26
  -6 -14  20    2.90    0.24
 -22  15   7    7.24    0.54
 -21  15   6    0.22    0.27
 -20  15   5    2.14    0.35
 -19  15   4    3.19    0.37
 -18  15   3    2.29    0.33
 -17  15   2    5.64    0.42
  17 -15  -2    6.51    0.42
 -16  15   1    0.14    0.20
  16 -15  -1    0.74    0.22
 -15  15   0   11.65    0.52
 -15  15   0   11.80    0.52
  15 -15   0   10.46    0.50
 -14  15  -1    3.48    0.32
 -14  15  -1    4.33    0.35
  14 -15   1    3.45    0.32
 -13  15  -2   23.33    0.75
  13 -15   2   23.28    0.75
 -12  15  -3    3.91    0.30
 -12  15  -3    3.99    0.33
  12 -15   3    3.55    0.25
  12 -15   3    4.56    0.28
  12 -15   3    3.90    0.33
  12 -15   3    3.70    0.25
 -11  15  -4    0.82    0.21
  11 -15   4    0.88    0.21
  11 -15   4    0.74    0.13
  11 -15   4    0.80    0.14
 -10  15  -5   13.89    0.52
  10 -15   5   13.49    0.53
  -9  15  -6    0.49    0.18
   9 -15   6    0.54    0.18
   8 -15   7   15.89    0.56
   7 -15   8    1.30    0.20
   6 -15   9   13.67    0.49
  -5  15 -10    3.32    0.25
   5 -15  10    3.46    0.28
  -4  15 -11    3.23    0.25
   4 -15  11    3.84    0.27
   4 -15  11    3.57    0.26
  -3  15 -12    7.47    0.35
   3 -15  12    7.94    0.36
   3 -15  12    8.18    0.38
   3 -15  12    7.77    0.36
   2 -15  13    0.02    0.13
   2 -15  13    0.08    0.15
   2 -15  13    0.07    0.14
   1 -15  14    6.10    0.35
   1 -15  14    5.73    0.30
   1 -15  14    4.96    0.29
   0 -15  15    2.76    0.25
   0 -15  15    2.76    0.24
  -1 -15  16    1.95    0.22
  -1 -15  16    2.35    0.24
  -2 -15  17    4.20    0.30
  -2 -15  17    3.41    0.28
  -3 -15  18    0.32    0.16
  -3 -15  18    0.06    0.16
  -3 -15  18   -0.11    0.15
  -4 -15  19    2.67    0.25
  -4 -15  19    2.44    0.24
  -5 -15  20    0.40    0.17
  -5 -15  20    0.49    0.17
 -22  16   6    4.24    0.47
 -21  16   5    1.66    0.33
 -20  16   4    1.97    0.35
 -19  16   3    5.79    0.48
 -18  16   2    0.71    0.26
 -17  16   1    1.94    0.31
  17 -16  -1    2.11    0.29
 -16  16   0    1.66    0.29
 -16  16   0    1.88    0.29
  16 -16   0    1.45    0.27
 -15  16  -1   13.77    0.59
 -15  16  -1   12.41    0.54
  15 -16   1   13.18    0.56
 -14  16  -2    1.74    0.26
 -14  16  -2    1.64    0.27
  14 -16   2    1.78    0.27
 -13  16  -3    6.01    0.39
  13 -16   3    5.28    0.38
  13 -16   3    5.98    0.31
  13 -16   3    6.09    0.32
  13 -16   3    5.42    0.30
 -12  16  -4    6.14    0.37
  12 -16   4    6.43    0.28
  12 -16   4    6.32    0.29
  12 -16   4    7.22    0.41
 -11  16  -5    0.97    0.21
  11 -16   5    0.90    0.20
 -10  16  -6   17.42    0.61
  10 -16   6   18.31    0.63
  -9  16  -7    1.45    0.24
   9 -16   7    1.73    0.24
   8 -16   8    9.05    0.42
   7 -16   9   13.20    0.51
   6 -16  10    7.80    0.40
   5 -16  11    3.82    0.28
   4 -16  12    0.25    0.16
  -3  16 -13    4.95    0.31
   3 -16  13    5.07    0.31
   3 -16  13    5.73    0.32
   2 -16  14   -0.18    0.15
   2 -16  14   -0.05    0.14
   2 -16  14    0.16    0.15
   1 -16  15    2.19    0.23
   1 -16  15    2.27    0.24
   1 -16  15    2.07    0.24
   0 -16  16    0.78    0.19
   0 -16  16    0.85    0.19
  -1 -16  17    0.81    0.19
  -1 -16  17    0.68    0.19
  -2 -16  18    1.80    0.24
  -2 -16  18    1.83    0.24
  -3 -16  19    0.37    0.18
  -3 -16  19    0.39    0.18
  -4 -16  20    3.02    0.27
  -4 -16  20    3.38    0.28
 -22  17   5    2.44    0.41
 -21  17   4    1.08    0.31
 -20  17   3    0.30    0.27
 -19  17   2    4.91    0.44
 -18  17   1    0.17    0.25
  18 -17  -1    0.14    0.22
 -17  17   0    3.57    0.37
  17 -17   0    4.09    0.38
 -16  17  -1    4.05    0.38
 -16  17  -1    4.17    0.37
  16 -17   1    4.05    0.38
 -15  17  -2    7.55    0.44
  15 -17   2    7.50    0.45
 -14  17  -3    7.92    0.46
  14 -17   3    8.09    0.46
  14 -17   3    8.04    0.37
  14 -17   3    7.84    0.36
 -13  17  -4    2.20    0.30
  13 -17   4    2.35    0.29
  13 -17   4    2.06    0.19
  13 -17   4    2.21    0.18
 -12  17  -5    7.24    0.42
  12 -17   5    6.48    0.41
 -11  17  -6    1.07    0.23
  11 -17   6    0.94    0.22
 -10  17  -7    5.79    0.37
  10 -17   7    5.05    0.36
  -9  17  -8    4.06    0.33
   9 -17   8    3.45    0.32
  -8  17  -9    4.96    0.34
   8 -17   9    4.51    0.34
   7 -17  10    5.34    0.35
   6 -17  11    0.29    0.18
   5 -17  12    7.28    0.39
   4 -17  13    0.13    0.17
   3 -17  14    3.28    0.28
   2 -17  15    3.25    0.27
   2 -17  15    3.11    0.28
  -1  17 -16    0.30    0.16
   1 -17  16    0.68    0.20
   1 -17  16    0.63    0.20
   0 -17  17    3.69    0.31
   0 -17  17    3.26    0.29
  -1 -17  18    0.16    0.18
  -1 -17  18   -0.06    0.17
  -2 -17  19    2.91    0.28
  -2 -17  19    2.70    0.28
  -2 -17  19    2.59    0.28
  -3 -17  20   -0.02    0.17
  -3 -17  20    0.04    0.17
 -21  18   3    1.77    0.37
 -20  18   2    0.00    0.26
 -19  18   1    2.28    0.35
 -18  18   0    0.33    0.25
  18 -18   0    0.67    0.25
 -17  18  -1    3.02    0.36
 -17  18  -1    2.69    0.35
  17 -18   1    3.05    0.37
 -16  18  -2    2.28    0.31
  16 -18   2    2.33    0.33
 -15  18  -3    3.77    0.37
  15 -18   3    2.61    0.24
  15 -18   3    3.20    0.26
  15 -18   3    3.48    0.36
 -14  18  -4    9.53    0.51
  14 -18   4    9.36    0.35
  14 -18   4    9.03    0.33
  14 -18   4   10.11    0.52
 -13  18  -5    0.15    0.21
  13 -18   5    0.02    0.19
 -12  18  -6    7.39    0.42
  12 -18   6    7.63    0.45
 -11  18  -7    1.40    0.26
  11 -18   7    1.38    0.26
 -10  18  -8    5.78    0.38
  10 -18   8    5.74    0.39
  -9  18  -9    5.37    0.36
   9 -18   9    4.84    0.36
  -8  18 -10   -0.09    0.17
   8 -18  10   -0.08    0.18
  -7  18 -11   10.25    0.46
   7 -18  11    9.03    0.45
  -6  18 -12    0.24    0.18
   6 -18  12    0.09    0.19
  -5  18 -13    7.91    0.40
   5 -18  13    7.77    0.40
  -4  18 -14    0.20    0.18
   4 -18  14    0.18    0.18
  -3  18 -15    5.05    0.33
   3 -18  15    5.01    0.33
  -2  18 -16    1.42    0.22
   1 -18  17    0.73    0.21
   0 -18  18    3.20    0.31
  -1 -18  19   -0.04    0.18
  -1 -18  19    0.04    0.18
 -21  19   2    3.83    0.45
 -20  19   1    0.00    0.26
  19 -19   0    2.20    0.35
  18 -19   1    3.85    0.41
 -17  19  -2    1.96    0.32
  17 -19   2    2.35    0.35
 -16  19  -3    4.77    0.42
  16 -19   3    4.27    0.41
  16 -19   3    4.44    0.29
  16 -19   3    4.83    0.31
 -15  19  -4    0.00    0.23
  15 -19   4    0.28    0.23
 -14  19  -5    6.90    0.44
  14 -19   5    6.66    0.46
 -13  19  -6    0.05    0.22
  13 -19   6   -0.04    0.20
 -12  19  -7    4.84    0.40
  12 -19   7    4.48    0.39
 -11  19  -8    0.64    0.23
  11 -19   8    0.58    0.22
 -10  19  -9    2.72    0.31
  10 -19   9    3.19    0.34
  -9  19 -10    3.65    0.34
   9 -19  10    3.48    0.34
  -8  19 -11    0.07    0.20
   8 -19  11    0.03    0.20
  -7  19 -12   10.40    0.49
   7 -19  12   10.13    0.49
  -6  19 -13    1.71    0.26
   6 -19  13    1.73    0.26
  -5  19 -14    5.27    0.36
   5 -19  14    5.59    0.39
  -4  19 -15    3.71    0.32
   4 -19  15    3.88    0.33
  -3  19 -16    0.20    0.19
   0 -19  19    1.68    0.26
  19 -20   1    2.06    0.36
  18 -20   2    3.73    0.42
 -17  20  -3    0.82    0.30
  17 -20   3    0.75    0.27
 -16  20  -4    6.81    0.49
  16 -20   4    8.08    0.52
 -15  20  -5   -0.32    0.22
  15 -20   5   -0.04    0.22
 -14  20  -6    2.35    0.33
  14 -20   6    2.04    0.32
 -13  20  -7    0.87    0.27
  13 -20   7    0.65    0.25
 -12  20  -8    0.83    0.26
  12 -20   8    0.56    0.24
 -11  20  -9    3.78    0.37
  11 -20   9    4.49    0.39
 -10  20 -10    0.07    0.22
  10 -20  10   -0.08    0.21
  -9  20 -11    4.83    0.39
   9 -20  11    5.28    0.40
  -8  20 -12    0.63    0.24
   8 -20  12    0.73    0.25
  -7  20 -13    4.81    0.38
   7 -20  13    6.14    0.40
  -6  20 -14    1.24    0.25
   6 -20  14    1.64    0.28
   5 -20  15    2.79    0.31
   4 -20  16    1.90    0.28
  20 -21   1    3.16    0.42
  19 -21   2    0.46    0.28
  18 -21   3    4.35    0.45
  17 -21   4    0.18    0.25
  16 -21   5    4.95    0.46
  15 -21   6   -0.28    0.23
 -14  21  -7    0.13    0.25
  14 -21   7    0.60    0.26
 -13  21  -8    1.68    0.31
  13 -21   8    1.16    0.30
 -12  21  -9    1.30    0.30
  12 -21   9    1.65    0.32
 -11  21 -10    1.52    0.30
  11 -21  10    1.50    0.30
  10 -21  11    0.15    0.24
   9 -21  12    3.55    0.37
   8 -21  13    1.53    0.29
   7 -21  14    1.16    0.28
   6 -21  15    2.55    0.32
   5 -21  16    0.06    0.21
  18 -22   4    3.67    0.44
  17 -22   5    1.25    0.33
  16 -22   6    0.81    0.29
  15 -22   7    2.36    0.37
  14 -22   8    0.76    0.28
  13 -22   9    1.93    0.35
  12 -22  10   -0.03    0.24
  11 -22  11    2.81    0.38
  10 -22  12    0.55    0.28
   9 -22  13    2.32    0.34
   8 -22  14    1.55    0.31
   7 -22  15    1.18    0.28
   6 -22  16    6.13    0.45
  15 -23   8    1.90    0.37
  14 -23   9    1.20    0.32
  13 -23  10    1.91    0.36
  12 -23  11    0.03    0.27
  11 -23  12    2.47    0.37
  10 -23  13    1.56    0.33
   9 -23  13    0.22    0.27
  10 -23  12    3.39    0.40
  11 -23  11    0.39    0.30
  12 -23  10    0.78    0.30
  13 -23   9    3.29    0.41
  14 -23   8    0.85    0.32
  15 -23   7    3.93    0.45
  16 -23   6    0.27    0.29
   6 -22  15    3.29    0.36
   7 -22  14    0.22    0.25
   8 -22  13    3.01    0.38
   9 -22  12    0.47    0.26
  10 -22  11    1.53    0.33
  11 -22  10    0.75    0.28
  12 -22   9    1.40    0.31
  13 -22   8    1.84    0.34
  14 -22   7    0.59    0.29
  15 -22   6    5.43    0.49
  16 -22   5    0.24    0.28
  17 -22   4    4.20    0.46
  18 -22   3    1.64    0.36
   4 -21  16    2.04    0.30
   5 -21  15    0.77    0.25
   6 -21  14    3.73    0.37
   7 -21  13    0.04    0.23
   8 -21  12    2.89    0.35
   9 -21  11    1.50    0.30
  -9  21 -11    1.85    0.30
  10 -21  10    1.83    0.31
 -10  21 -10    1.59    0.30
  11 -21   9    1.64    0.31
 -11  21  -9    2.20    0.32
  12 -21   8   -0.01    0.22
 -12  21  -8   -0.02    0.24
  13 -21   7    3.62    0.40
 -13  21  -7    3.64    0.39
  14 -21   6   -0.10    0.22
 -14  21  -6   -0.02    0.25
  15 -21   5    4.56    0.45
 -15  21  -5    4.50    0.43
  16 -21   4    0.93    0.29
 -16  21  -4    0.68    0.30
  17 -21   3    3.36    0.41
  18 -21   2    2.86    0.39
  19 -21   1    1.20    0.31
   4 -20  15    4.93    0.37
   5 -20  14   -0.24    0.21
  -5  20 -14    0.32    0.21
   6 -20  13    5.37    0.39
  -6  20 -13    4.60    0.37
   7 -20  12   -0.12    0.20
  -7  20 -12   -0.06    0.21
   8 -20  11    5.09    0.40
  -8  20 -11    5.70    0.40
   9 -20  10    0.57    0.24
  -9  20 -10    0.53    0.23
  10 -20   9    0.04    0.21
 -10  20  -9    0.41    0.22
  11 -20   8    1.52    0.28
 -11  20  -8    1.53    0.29
  12 -20   7    0.22    0.22
 -12  20  -7    0.22    0.22
  13 -20   6    4.93    0.43
 -13  20  -6    5.80    0.44
  14 -20   5    0.96    0.27
 -14  20  -5    1.09    0.29
  15 -20   4    1.92    0.32
 -15  20  -4    2.03    0.33
  16 -20   3    6.62    0.48
 -16  20  -3    6.71    0.49
  17 -20   2    2.33    0.35
 -17  20  -2    2.30    0.36
  18 -20   1    2.53    0.37
  19 -20   0   -0.38    0.22
  -2  19 -16    1.96    0.26
   3 -19  15    0.13    0.20
   4 -19  14    6.68    0.41
   5 -19  13    0.88    0.24
   6 -19  12    5.76    0.40
   7 -19  11    2.63    0.31
   8 -19  10    2.60    0.31
  -8  19 -10    2.28    0.30
   9 -19   9    2.66    0.32
  -9  19  -9    2.20    0.30
  10 -19   8    0.12    0.20
 -10  19  -8   -0.10    0.19
  11 -19   7    7.27    0.45
 -11  19  -7    7.25    0.45
  12 -19   6    0.19    0.22
 -12  19  -6    0.20    0.22
  13 -19   5    6.50    0.44
 -13  19  -5    6.39    0.42
  14 -19   4    5.39    0.42
  14 -19   4    4.32    0.19
 -14  19  -4    4.65    0.41
  15 -19   3    3.57    0.27
  15 -19   3    3.09    0.25
  15 -19   3    3.41    0.37
 -15  19  -3    3.03    0.36
  16 -19   2    4.64    0.42
 -16  19  -2    3.45    0.37
  17 -19   1    0.34    0.25
  18 -19   0    4.29    0.43
 -19  19   1    0.97    0.29
 -20  19   2    1.09    0.33
 -21  19   3    1.89    0.38
  -2 -18  19    1.09    0.23
  -2 -18  19    0.99    0.23
  -1 -18  18    0.95    0.23
   0 -18  17    3.45    0.33
   2 -18  15    4.31    0.32
   3 -18  14   -0.10    0.17
   4 -18  13    8.82    0.44
   5 -18  12    0.16    0.19
   6 -18  11    5.27    0.36
   7 -18  10    3.57    0.33
   8 -18   9    2.41    0.29
   9 -18   8    2.94    0.32
  -9  18  -8    2.96    0.31
  10 -18   7    0.18    0.19
 -10  18  -7    0.00    0.19
  11 -18   6    7.17    0.43
 -11  18  -6    7.08    0.43
  12 -18   5    4.93    0.38
 -12  18  -5    3.98    0.37
  13 -18   4    3.20    0.19
  13 -18   4    3.20    0.21
  13 -18   4    2.45    0.30
 -13  18  -4    2.74    0.32
  14 -18   3    5.54    0.32
  14 -18   3    5.92    0.30
  14 -18   3    6.17    0.43
 -14  18  -3    5.65    0.42
  15 -18   2    0.19    0.22
 -15  18  -2    0.16    0.21
  16 -18   1    4.64    0.42
 -16  18  -1    4.75    0.41
 -16  18  -1    5.10    0.42
  17 -18   0    0.22    0.23
 -17  18   0    0.07    0.23
  18 -18  -1    2.19    0.33
 -18  18   1    2.61    0.35
 -19  18   2    2.38    0.36
 -20  18   3    1.15    0.34
 -21  18   4    4.40    0.48
  -3 -17  19    2.25    0.26
  -3 -17  19    2.19    0.26
  -2 -17  18    1.80    0.25
  -2 -17  18    1.54    0.24
  -2 -17  18    1.62    0.24
  -1 -17  17    1.19    0.22
  -1 -17  17    1.14    0.23
   0 -17  16    2.29    0.27
   0 -17  16    2.69    0.28
   1 -17  15    0.24    0.18
   1 -17  15    0.06    0.16
   2 -17  14    6.14    0.35
   3 -17  13    1.95    0.24
   4 -17  12    0.57    0.20
   5 -17  11    3.40    0.30
   6 -17  10    1.13    0.22
   7 -17   9    5.64    0.36
   8 -17   8    0.01    0.17
   9 -17   7    3.30    0.31
  10 -17   6    0.67    0.21
 -10  17  -6    0.98    0.23
  11 -17   5    8.68    0.46
 -11  17  -5    8.54    0.45
  12 -17   4    8.98    0.45
  12 -17   4    8.53    0.32
  12 -17   4    8.71    0.30
 -12  17  -4    8.63    0.46
  13 -17   3    2.49    0.30
  13 -17   3    3.17    0.26
  13 -17   3    2.76    0.23
  13 -17   3    2.86    0.23
 -13  17  -3    2.88    0.31
  14 -17   2   15.23    0.62
 -14  17  -2   16.51    0.64
  15 -17   1    0.20    0.19
 -15  17  -1    0.13    0.21
 -15  17  -1    0.06    0.19
  16 -17   0    8.35    0.48
 -16  17   0    8.33    0.49
 -16  17   0    7.94    0.48
  17 -17  -1    1.33    0.28
 -17  17   1    1.39    0.28
 -18  17   2    0.93    0.29
 -19  17   3    3.81    0.41
 -20  17   4    0.09    0.26
 -21  17   5    3.66    0.44
  -4 -16  19    1.97    0.25
  -4 -16  19    2.01    0.25
  -3 -16  18    0.70    0.20
  -3 -16  18    0.73    0.20
  -2 -16  17    1.19    0.21
  -2 -16  17    1.31    0.22
  -1 -16  16    0.12    0.16
  -1 -16  16   -0.12    0.16
   0 -16  15    4.46    0.34
   0 -16  15    4.41    0.31
   1 -16  14    1.26    0.20
   1 -16  14    1.12    0.21
   1 -16  14    1.18    0.20
   2 -16  13    2.89    0.26
   2 -16  13    2.92    0.26
   3 -16  12    3.58    0.29
   3 -16  12    4.05    0.28
   4 -16  11    3.16    0.28
   5 -16  10   10.11    0.43
   6 -16   9    0.58    0.18
   7 -16   8    8.01    0.40
   8 -16   7    1.52    0.23
   9 -16   6    6.32    0.36
  10 -16   5    1.53    0.24
 -10  16  -5    1.70    0.25
  11 -16   4    0.26    0.18
  11 -16   4    0.06    0.10
  11 -16   4    0.21    0.12
 -11  16  -4    0.17    0.19
  12 -16   3   16.04    0.51
  12 -16   3   17.18    0.52
  12 -16   3   16.44    0.52
  12 -16   3   16.05    0.61
 -12  16  -3   15.60    0.61
  13 -16   2    0.13    0.18
 -13  16  -2    0.33    0.19
 -13  16  -2   -0.05    0.19
  14 -16   1   12.51    0.53
 -14  16  -1   11.94    0.54
 -14  16  -1   11.67    0.52
  15 -16   0    0.71    0.22
 -15  16   0    0.39    0.22
 -15  16   0    0.39    0.21
  16 -16  -1    6.87    0.44
 -16  16   1    6.53    0.42
  17 -16  -2    1.42    0.27
 -17  16   2    1.36    0.28
 -18  16   3    2.10    0.34
 -19  16   4    3.97    0.40
 -20  16   5   -0.38    0.23
 -21  16   6    4.26    0.46
  -6 -15  20    0.44    0.18
  -6 -15  20    0.62    0.19
  -5 -15  19    2.29    0.25
  -5 -15  19    2.09    0.24
  -4 -15  18    2.48    0.25
  -4 -15  18    2.73    0.25
  -3 -15  17    1.88    0.23
  -3 -15  17    1.34    0.21
  -3 -15  17    1.69    0.22
  -2 -15  16    2.71    0.26
  -2 -15  16    2.59    0.25
  -1 -15  15    0.46    0.17
  -1 -15  15    0.46    0.17
   0 -15  14    3.59    0.27
   0 -15  14    3.28    0.27
   0 -15  14    3.96    0.27
   1 -15  13    4.06    0.28
   1 -15  13    3.23    0.27
   1 -15  13    3.45    0.26
   2 -15  12    0.90    0.18
   2 -15  12    0.73    0.17
   2 -15  12    1.06    0.19
   3 -15  11   14.63    0.52
   3 -15  11   13.93    0.49
   3 -15  11   15.05    0.51
   4 -15  10   -0.09    0.14
  -4  15 -10   -0.04    0.13
   5 -15   9   14.45    0.51
   6 -15   8    0.21    0.15
   7 -15   7   12.11    0.48
   8 -15   6    1.32    0.21
   9 -15   5    7.08    0.36
  10 -15   4   18.93    0.62
  10 -15   4   17.46    0.48
  10 -15   4   17.64    0.50
 -10  15  -4   17.33    0.60
  11 -15   3    2.39    0.20
  11 -15   3    2.46    0.20
  11 -15   3    2.21    0.27
 -11  15  -3    2.60    0.27
 -11  15  -3    2.65    0.27
  12 -15   2   15.59    0.51
  12 -15   2   16.78    0.53
  12 -15   2   14.65    0.57
 -12  15  -2   14.65    0.56
 -12  15  -2   15.13    0.58
  13 -15   1    2.74    0.29
 -13  15  -1    3.45    0.31
 -13  15  -1    3.37    0.31
  14 -15   0   10.46    0.49
 -14  15   0   10.01    0.48
 -14  15   0   10.62    0.50
  15 -15  -1    3.57    0.33
 -15  15   1    2.91    0.31
 -15  15   1    3.20    0.32
  16 -15  -2    2.92    0.31
 -16  15   2    3.82    0.36
 -17  15   3    2.19    0.30
 -18  15   4    0.23    0.14
 -18  15   4    0.26    0.24
 -18  15   4    0.28    0.16
 -19  15   5    4.23    0.41
 -20  15   6   -0.04    0.22
 -21  15   7    1.34    0.33
 -22  15   8    2.08    0.38
  -7 -14  20    0.62    0.19
  -7 -14  20    0.66    0.18
  -6 -14  19    2.28    0.24
  -6 -14  19    2.25    0.23
  -5 -14  18    0.77    0.18
  -5 -14  18    0.86    0.19
  -4 -14  17    6.58    0.34
  -4 -14  17    6.78    0.36
  -3 -14  16    0.04    0.14
  -3 -14  16    0.24    0.15
  -2 -14  15    4.52    0.30
  -2 -14  15    5.15    0.32
  -1 -14  14    0.46    0.16
  -1 -14  14    0.53    0.15
  -1 -14  14    0.66    0.15
   0 -14  13    6.60    0.32
   0 -14  13    6.69    0.31
   0 -14  13    6.54    0.34
   1 -14  12    9.82    0.39
   1 -14  12   10.57    0.40
   1 -14  12    9.52    0.42
   2 -14  11    3.66    0.26
   2 -14  11    3.71    0.28
   2 -14  11    3.80    0.26
   3 -14  10   25.25    0.69
   3 -14  10   22.15    0.66
   3 -14  10   23.20    0.66
   4 -14   9    0.92    0.16
   4 -14   9    1.13    0.18
  -4  14  -9    1.12    0.17
   5 -14   8   28.49    0.78
  -5  14  -8   29.68    0.80
   6 -14   7    7.04    0.34
   7 -14   6    1.87    0.21
   8 -14   5    9.10    0.40
   9 -14   4    0.52    0.11
   9 -14   4    0.59    0.10
   9 -14   4    0.65    0.16
  10 -14   3    4.65    0.26
  10 -14   3    4.35    0.24
  10 -14   3    4.47    0.32
 -10  14  -3    4.37    0.30
 -10  14  -3    4.51    0.32
 -10  14  -3    4.82    0.31
  11 -14   2    0.05    0.13
  11 -14   2   -0.26    0.14
  11 -14   2   -0.02    0.12
 -11  14  -2   -0.02    0.15
 -11  14  -2   -0.05    0.14
 -11  14  -2   -0.10    0.15
  12 -14   1    3.99    0.32
 -12  14  -1    4.03    0.31
 -12  14  -1    3.57    0.30
  13 -14   0    3.95    0.33
 -13  14   0    3.42    0.31
 -13  14   0    3.66    0.32
  14 -14  -1   11.37    0.49
 -14  14   1   11.75    0.51
 -14  14   1   11.52    0.50
  15 -14  -2    4.83    0.36
 -15  14   2    4.57    0.35
  16 -14  -3    2.14    0.28
 -16  14   3    1.76    0.27
 -17  14   4    9.05    0.50
 -17  14   4    8.91    0.38
 -17  14   4    9.08    0.37
 -18  14   5    0.04    0.22
 -18  14   5    0.23    0.13
 -18  14   5    0.06    0.11
 -19  14   6    2.71    0.35
 -20  14   7    3.79    0.41
 -21  14   8    2.68    0.38
  -8 -13  20    1.47    0.20
  -8 -13  20    1.58    0.22
  -7 -13  19    1.63    0.22
  -7 -13  19    1.20    0.19
  -6 -13  18    9.07    0.38
  -6 -13  18    8.58    0.39
  -5 -13  17    0.26    0.15
  -5 -13  17    0.14    0.15
  -4 -13  16    6.21    0.32
  -4 -13  16    6.09    0.32
  -4 -13  16    6.10    0.31
  -3 -13  15    0.40    0.15
  -3 -13  15    0.52    0.15
  -2 -13  14    7.26    0.33
  -2 -13  14    7.49    0.31
  -2 -13  14    7.12    0.34
  -1 -13  13    4.18    0.25
  -1 -13  13    4.13    0.25
  -1 -13  13    4.41    0.29
   0 -13  12    0.10    0.12
   0 -13  12    0.12    0.12
   0 -13  12    0.17    0.13
   1 -13  11   15.73    0.52
   1 -13  11   16.45    0.50
   1 -13  11   17.22    0.50
   2 -13  10    0.09    0.12
   2 -13  10    0.18    0.13
   2 -13  10   -0.06    0.12
   3 -13   9   29.98    0.77
   3 -13   9   29.98    0.78
   3 -13   9   31.53    0.79
   4 -13   8    6.56    0.31
   4 -13   8    6.19    0.29
   4 -13   8    6.24    0.31
   5 -13   7    4.46    0.27
   5 -13   7    5.12    0.27
  -5  13  -7    4.84    0.27
   6 -13   6    9.26    0.38
  -6  13  -6    9.06    0.36
   7 -13   5    2.92    0.24
   8 -13   4    8.55    0.36
   8 -13   4    7.96    0.28
   8 -13   4    7.75    0.26
  -8  13  -4    8.01    0.36
  -8  13  -4    8.45    0.36
   9 -13   3    1.04    0.14
   9 -13   3    0.97    0.18
   9 -13   3    1.11    0.14
  -9  13  -3    1.18    0.19
  -9  13  -3    1.04    0.18
  10 -13   2   15.42    0.54
  10 -13   2   15.05    0.48
  10 -13   2   14.81    0.48
 -10  13  -2   14.39    0.52
 -10  13  -2   15.61    0.53
 -10  13  -2   15.23    0.53
  11 -13   1   10.62    0.44
 -11  13  -1   10.19    0.44
 -11  13  -1   11.02    0.45
 -11  13  -1   10.59    0.44
  12 -13   0   10.11    0.44
 -12  13   0   10.13    0.44
 -12  13   0   10.03    0.44
 -12  13   0   10.20    0.45
  13 -13  -1    8.24    0.40
 -13  13   1    8.35    0.40
 -13  13   1    7.92    0.40
  14 -13  -2    2.63    0.27
 -14  13   2    2.76    0.28
 -14  13   2    2.92    0.28
  15 -13  -3    6.14    0.36
 -15  13   3    6.84    0.41
 -16  13   4    0.17    0.13
 -16  13   4    0.10    0.14
 -16  13   4    0.19    0.18
 -17  13   5    1.45    0.15
 -17  13   5    1.54    0.17
 -17  13   5    2.01    0.29
 -18  13   6   -0.04    0.19
 -19  13   7    0.59    0.25
 -20  13   8    7.03    0.46
 -21  13   9    2.04    0.35
  -9 -12  20    0.24    0.16
  -9 -12  20    0.02    0.15
  -8 -12  19    2.70    0.24
  -8 -12  19    2.32    0.23
  -7 -12  18    0.48    0.17
  -7 -12  18    0.73    0.28
  -7 -12  18    0.63    0.17
  -6 -12  17    5.83    0.44
  -6 -12  17    5.98    0.32
  -6 -12  17    6.00    0.32
  -5 -12  16    0.10    0.14
  -5 -12  16    0.02    0.20
  -5 -12  16    0.04    0.13
  -4 -12  15    7.26    0.33
  -4 -12  15    7.24    0.33
  -4 -12  15    7.20    0.45
  -4 -12  15    7.46    0.33
  -3 -12  14    2.94    0.23
  -3 -12  14    3.43    0.25
   3  12 -14    3.24    0.34
  -2 -12  13    3.30    0.25
  -2 -12  13    2.95    0.22
  -2 -12  13    3.38    0.22
   2  12 -13    3.84    0.33
  -1 -12  12   16.19    0.49
  -1 -12  12   16.02    0.47
  -1 -12  12   15.77    0.47
   1  12 -12   16.80    0.63
   0 -12  11    0.12    0.11
   0 -12  11    0.11    0.12
   0 -12  11    0.11    0.10
   0  12 -11    0.39    0.17
   1 -12  10   49.03    1.12
   1 -12  10   48.58    1.09
   1 -12  10   46.48    1.09
  -1  12 -10   48.51    1.32
   2 -12   9   -0.04    0.10
   2 -12   9   -0.05    0.11
   2 -12   9    0.12    0.12
  -2  12  -9    0.33    0.16
   3 -12   8   12.89    0.42
   3 -12   8   11.69    0.41
   3 -12   8   12.47    0.40
  -3  12  -8   12.99    0.49
   4 -12   7   24.40    0.67
   4 -12   7   26.31    0.67
   4 -12   7   26.22    0.68
  -4  12  -7   25.27    0.77
   5 -12   6    0.69    0.13
   5 -12   6    0.52    0.13
   5 -12   6    0.87    0.14
  -5  12  -6    0.54    0.13
  -5  12  -6    0.30    0.19
   6 -12   5    2.32    0.21
  -6  12  -5    1.81    0.21
  -6  12  -5    1.59    0.17
   7 -12   4    0.00    0.11
   7 -12   4    0.17    0.08
   7 -12   4    0.09    0.07
  -7  12  -4    0.05    0.11
  -7  12  -4    0.04    0.11
  -7  12  -4    0.10    0.12
  -7  12  -4    0.05    0.11
   8 -12   3   16.15    0.46
   8 -12   3   16.70    0.53
   8 -12   3   15.70    0.47
  -8  12  -3   17.00    0.52
  -8  12  -3   17.06    0.52
  -8  12  -3   16.40    0.52
   9 -12   2    0.08    0.10
   9 -12   2   -0.13    0.12
   9 -12   2    0.11    0.10
  -9  12  -2   -0.08    0.12
  -9  12  -2    0.13    0.12
  10 -12   1    6.96    0.35
  10 -12   1    7.19    0.33
  10 -12   1    6.81    0.31
 -10  12  -1    7.28    0.35
 -10  12  -1    7.88    0.35
 -10  12  -1    7.36    0.36
  11 -12   0   11.44    0.45
 -11  12   0   10.60    0.45
 -11  12   0   11.49    0.45
 -11  12   0   11.46    0.45
  12 -12  -1    4.17    0.30
 -12  12   1    4.08    0.29
 -12  12   1    4.36    0.29
 -12  12   1    3.80    0.29
  13 -12  -2   25.23    0.75
 -13  12   2   24.83    0.75
 -13  12   2   24.79    0.75
 -13  12   2   24.07    0.72
  14 -12  -3    0.23    0.15
 -14  12   3   -0.02    0.13
 -14  12   3    0.22    0.18
  15 -12  -4   13.02    0.52
 -15  12   4   13.44    0.54
 -15  12   4   13.78    0.44
 -15  12   4   13.95    0.47
 -16  12   5    6.28    0.28
 -16  12   5    6.37    0.26
 -16  12   5    6.94    0.42
 -17  12   6    1.24    0.26
 -18  12   7    5.54    0.39
 -19  12   8    0.59    0.25
 -20  12   9    8.24    0.51
 -21  12  10    0.19    0.26
 -10 -11  20    1.05    0.19
 -10 -11  20    1.47    0.20
  -9 -11  19    0.50    0.17
  -9 -11  19    0.56    0.17
  -8 -11  18    3.88    0.42
  -8 -11  18    4.56    0.29
  -8 -11  18    4.15    0.29
  -7 -11  17   -0.15    0.21
  -7 -11  17   -0.08    0.14
  -7 -11  17   -0.11    0.13
  -6 -11  16    8.62    0.37
  -6 -11  16    9.56    0.53
  -6 -11  16    9.45    0.38
  -5 -11  15    3.45    0.25
  -5 -11  15    3.67    0.37
  -5 -11  15    3.31    0.24
  -4 -11  14    7.94    0.45
  -4 -11  14    7.80    0.32
  -4 -11  14    7.47    0.32
   4  11 -14    7.56    0.46
  -3 -11  13    6.22    0.26
  -3 -11  13    7.32    0.30
  -3 -11  13    6.41    0.39
  -3 -11  13    6.75    0.29
   3  11 -13    6.43    0.41
  -2 -11  12    0.23    0.11
  -2 -11  12    0.39    0.12
  -2 -11  12    0.39    0.12
   2  11 -12    0.55    0.19
  -1 -11  11    5.25    0.25
  -1 -11  11    5.12    0.25
  -1 -11  11    5.41    0.27
   1  11 -11    5.68    0.34
   0 -11  10    1.91    0.17
   0 -11  10    2.01    0.16
   0 -11  10    1.93    0.17
   0  11 -10    2.14    0.23
   1 -11   9   27.03    0.69
   1 -11   9   27.58    0.68
   1 -11   9   27.00    0.67
  -1  11  -9   27.41    0.82
   2 -11   8    6.25    0.26
   2 -11   8    6.03    0.25
   2 -11   8    5.91    0.27
  -2  11  -8    6.37    0.33
   3 -11   7    8.80    0.33
   3 -11   7    9.07    0.32
   3 -11   7    8.93    0.33
  -3  11  -7   10.04    0.40
   4 -11   6   10.76    0.39
   4 -11   6   10.20    0.36
   4 -11   6   10.01    0.36
   4 -11   6   10.38    0.35
  -4  11  -6    9.89    0.41
   5 -11   5   10.67    0.38
   5 -11   5   11.75    0.41
   5 -11   5   11.01    0.38
   5 -11   5   12.04    0.39
  -5  11  -5   11.62    0.38
  -5  11  -5   11.07    0.45
   6 -11   4   44.75    1.13
   6 -11   4   44.34    1.02
   6 -11   4   41.75    0.94
   6 -11   4   41.61    1.02
   6 -11   4   43.01    0.95
  -6  11  -4   44.11    1.01
  -6  11  -4   44.10    1.01
  -6  11  -4   44.99    1.13
  -6  11  -4   43.21    1.03
   7 -11   3    1.06    0.12
   7 -11   3    1.45    0.13
   7 -11   3    1.23    0.16
   7 -11   3    1.74    0.17
  -7  11  -3    1.29    0.15
  -7  11  -3    1.40    0.16
  -7  11  -3    1.34    0.16
  -7  11  -3    1.16    0.16
   8 -11   2   13.10    0.44
   8 -11   2   11.69    0.38
   8 -11   2   12.22    0.39
   8 -11   2   11.48    0.41
  -8  11  -2   12.08    0.41
  -8  11  -2   12.74    0.41
  -8  11  -2   11.51    0.41
   9 -11   1   23.33    0.64
   9 -11   1   23.04    0.64
   9 -11   1   24.46    0.67
  -9  11  -1   23.19    0.66
  -9  11  -1   24.42    0.67
  10 -11   0    2.12    0.21
 -10  11   0    3.04    0.25
 -10  11   0    2.46    0.23
 -10  11   0    2.87    0.24
  11 -11  -1   44.97    1.09
 -11  11   1   41.24    1.07
 -11  11   1   43.72    1.08
 -11  11   1   44.63    1.07
  12 -11  -2    0.74    0.17
 -12  11   2    0.29    0.13
 -12  11   2    0.47    0.17
 -12  11   2    0.52    0.17
 -12  11   2    0.63    0.16
  13 -11  -3   28.72    0.81
 -13  11   3   29.75    0.81
 -13  11   3   29.30    0.84
 -13  11   3   29.67    0.84
 -13  11   3   29.12    0.76
 -13  11   3   29.29    0.80
  14 -11  -4    1.37    0.21
 -14  11   4    1.56    0.16
 -14  11   4    0.86    0.16
 -14  11   4    1.40    0.23
 -15  11   5   15.00    0.43
 -15  11   5   15.56    0.58
 -15  11   5   14.94    0.46
  16 -11  -6    1.27    0.24
 -16  11   6    1.31    0.23
 -17  11   7    0.15    0.20
 -18  11   8    5.03    0.39
 -19  11   9    0.11    0.22
 -20  11  10    7.87    0.50
 -21  11  11    0.46    0.27
 -11 -10  20    0.11    0.15
 -11 -10  20    0.14    0.16
 -10 -10  19    1.16    0.19
 -10 -10  19    1.00    0.18
  -9 -10  18   -0.08    0.22
  -9 -10  18    0.11    0.14
  -9 -10  18   -0.03    0.13
  -8 -10  17    7.33    0.33
  -8 -10  17    8.01    0.49
  -8 -10  17    7.45    0.34
  -7 -10  16    2.25    0.32
  -7 -10  16    1.79    0.20
  -7 -10  16    2.01    0.19
  -6 -10  15    5.34    0.28
  -6 -10  15    4.67    0.26
  -6 -10  15    4.88    0.39
  -5 -10  14    5.41    0.38
  -5 -10  14    6.08    0.28
  -5 -10  14    5.58    0.28
   5  10 -14    6.17    0.40
  -4 -10  13    1.28    0.15
  -4 -10  13    1.27    0.14
  -4 -10  13    1.55    0.16
  -4 -10  13    1.14    0.23
   4  10 -13    0.95    0.22
  -3 -10  12   18.83    0.51
  -3 -10  12   18.60    0.50
  -3 -10  12   18.47    0.50
  -3 -10  12   19.11    0.67
   3  10 -12   18.88    0.68
  -2 -10  11    0.13    0.14
  -2 -10  11    0.23    0.10
  -2 -10  11    0.33    0.10
  -2 -10  11    0.37    0.11
   2  10 -11    0.40    0.17
  -1 -10  10    7.52    0.28
  -1 -10  10    7.37    0.27
  -1 -10  10    7.56    0.29
   1  10 -10    7.46    0.37
   0 -10   9    9.11    0.32
   0 -10   9    8.62    0.30
   0 -10   9    8.63    0.30
   0  10  -9    8.83    0.39
   0  10  -9    9.39    0.33
   1 -10   8   21.99    0.55
   1 -10   8   21.77    0.56
   1 -10   8   21.74    0.57
  -1  10  -8   21.07    0.67
  -1  10  -8   22.70    0.60
   2 -10   7   14.08    0.42
   2 -10   7   14.71    0.41
   2 -10   7   15.03    0.43
  -2  10  -7   14.83    0.51
  -2  10  -7   15.05    0.46
   3 -10   6    1.47    0.15
   3 -10   6    1.43    0.14
   3 -10   6    1.27    0.15
   3 -10   6    1.36    0.14
  -3  10  -6    1.32    0.17
   4 -10   5   36.43    0.94
   4 -10   5   34.75    0.84
   4 -10   5   36.29    0.84
   4 -10   5   35.99    0.85
  -4  10  -5   35.73    0.97
  -4  10  -5   36.38    0.83
   5 -10   4    1.02    0.14
   5 -10   4    1.12    0.13
   5 -10   4    1.10    0.13
   5 -10   4    0.82    0.13
  -5  10  -4    0.76    0.12
  -5  10  -4    0.90    0.12
  -5  10  -4    1.01    0.16
   6 -10   3   37.93    0.91
   6 -10   3   38.94    0.89
   6 -10   3   38.00    0.88
   6 -10   3   40.39    1.02
  -6  10  -3   37.07    0.90
  -6  10  -3   39.44    1.00
  -6  10  -3   39.72    0.92
   7 -10   2    0.17    0.10
   7 -10   2    0.03    0.08
   7 -10   2    0.39    0.11
   7 -10   2    0.16    0.09
  -7  10  -2    0.28    0.11
  -7  10  -2    0.30    0.11
  -7  10  -2    0.11    0.09
   8 -10   1    1.69    0.15
   8 -10   1    1.74    0.16
   8 -10   1    1.64    0.18
   8 -10   1    1.62    0.17
  -8  10  -1    1.68    0.17
   9 -10   0   24.47    0.65
   9 -10   0   23.01    0.64
   9 -10   0   22.61    0.63
  -9  10   0   24.98    0.67
  -9  10   0   23.59    0.65
  -9  10   0   24.35    0.64
  -9  10   0   22.48    0.63
  10 -10  -1    7.72    0.33
 -10  10   1    7.61    0.34
 -10  10   1    7.53    0.34
 -10  10   1    7.79    0.32
 -10  10   1    7.92    0.35
  11 -10  -2   33.77    0.88
 -11  10   2   34.89    0.89
 -11  10   2   34.66    0.88
 -11  10   2   32.65    0.85
 -11  10   2   32.84    0.85
 -11  10   2   35.49    0.89
  12 -10  -3    0.63    0.15
 -12  10   3    0.83    0.17
 -12  10   3    0.86    0.14
 -12  10   3    1.02    0.18
 -12  10   3    0.96    0.18
 -12  10   3    0.83    0.15
  13 -10  -4   44.66    1.08
 -13  10   4   41.95    1.08
 -13  10   4   42.05    1.00
 -13  10   4   41.34    1.03
 -13  10   4   42.65    1.09
 -14  10   5    9.90    0.44
 -14  10   5    8.36    0.31
 -14  10   5    8.58    0.29
  15 -10  -6    1.04    0.22
 -15  10   6    0.59    0.19
 -16  10   7    2.94    0.30
 -17  10   8    0.49    0.21
 -18  10   9    3.59    0.35
 -19  10  10    2.05    0.31
 -20  10  11    6.33    0.45
 -21  10  12    1.59    0.32
 -12  -9  20    2.33    0.24
 -12  -9  20    2.35    0.23
 -11  -9  19   -0.05    0.14
 -11  -9  19    0.08    0.14
 -10  -9  18    3.39    0.25
 -10  -9  18    2.99    0.38
 -10  -9  18    3.27    0.24
  -9  -9  17    2.34    0.33
  -9  -9  17    2.03    0.19
  -9  -9  17    1.91    0.20
  -8  -9  16    8.19    0.48
  -8  -9  16    7.95    0.31
  -8  -9  16    7.67    0.33
  -7  -9  15    7.82    0.33
  -7  -9  15    8.08    0.30
  -7  -9  15    8.02    0.45
  -6  -9  14    3.51    0.24
  -6  -9  14    3.86    0.34
  -6  -9  14    3.41    0.21
   6   9 -14    3.40    0.35
  -5  -9  13    3.26    0.31
  -5  -9  13    2.86    0.19
  -5  -9  13    2.78    0.21
   5   9 -13    2.45    0.28
  -4  -9  12    0.07    0.09
  -4  -9  12   -0.29    0.14
  -4  -9  12   -0.02    0.08
  -4  -9  12   -0.07    0.09
   4   9 -12    0.19    0.15
  -3  -9  11    4.76    0.22
  -3  -9  11    5.14    0.33
  -3  -9  11    4.58    0.22
  -3  -9  11    4.37    0.21
   3   9 -11    4.74    0.32
  -2  -9  10    7.48    0.28
  -2  -9  10    7.51    0.26
  -2  -9  10    7.85    0.27
  -2  -9  10    7.01    0.37
   2   9 -10    7.86    0.38
  -1  -9   9   11.66    0.35
  -1  -9   9   11.51    0.45
  -1  -9   9   11.45    0.36
  -1  -9   9   11.65    0.34
   1   9  -9   12.64    0.37
   1   9  -9   12.03    0.46
   0  -9   8   20.26    0.50
   0  -9   8   20.44    0.52
   0  -9   8   19.34    0.52
   0   9  -8   21.67    0.55
   0   9  -8   20.77    0.64
   1  -9   7   14.04    0.41
   1  -9   7   14.30    0.40
   1  -9   7   14.06    0.39
  -1   9  -7   14.40    0.48
  -1   9  -7   14.98    0.43
   2  -9   6   33.61    0.89
   2  -9   6   32.77    0.78
   2  -9   6   32.89    0.77
   2  -9   6   34.73    0.77
  -2   9  -6   33.40    0.92
  -2   9  -6   34.40    0.83
   3  -9   5    0.16    0.07
   3  -9   5    0.10    0.07
   3  -9   5    0.18    0.08
   3  -9   5    0.19    0.09
   3  -9   5    0.10    0.08
  -3   9  -5    0.01    0.07
  -3   9  -5    0.05    0.09
  -3   9  -5    0.30    0.12
   4  -9   4   15.92    0.43
   4  -9   4   16.52    0.44
   4  -9   4   15.80    0.44
   4  -9   4   16.16    0.45
   4  -9   4   16.87    0.50
  -4   9  -4   17.06    0.46
  -4   9  -4   16.11    0.48
  -4   9  -4   16.39    0.44
  -4   9  -4   16.40    0.53
   5  -9   3    7.60    0.31
   5  -9   3    7.66    0.23
   5  -9   3    7.80    0.28
   5  -9   3    7.41    0.29
   5  -9   3    7.45    0.24
  -5   9  -3    7.97    0.28
  -5   9  -3    7.18    0.30
  -5   9  -3    7.76    0.31
  -5   9  -3    7.39    0.28
   6  -9   2    0.63    0.11
   6  -9   2    0.72    0.12
   6  -9   2    0.57    0.11
   6  -9   2    0.57    0.10
   6  -9   2    0.47    0.09
  -6   9  -2    0.49    0.10
  -6   9  -2    0.76    0.12
  -6   9  -2    0.65    0.12
  -6   9  -2    0.50    0.10
   7  -9   1   52.29    1.17
   7  -9   1   52.69    1.19
   7  -9   1   52.45    1.21
   7  -9   1   52.72    1.21
   7  -9   1   55.72    1.33
  -7   9  -1   54.12    1.22
  -7   9  -1   52.43    1.19
  -7   9  -1   53.03    1.19
   8  -9   0    7.05    0.28
   8  -9   0    6.66    0.32
   8  -9   0    7.20    0.28
   8  -9   0    7.28    0.27
   8  -9   0    6.56    0.28
  -8   9   0    6.85    0.27
  -8   9   0    6.83    0.29
   9  -9  -1   11.58    0.38
   9  -9  -1   12.11    0.41
   9  -9  -1   12.53    0.40
  -9   9   1   12.07    0.41
  -9   9   1   12.81    0.40
  -9   9   1   12.00    0.41
  -9   9   1   12.30    0.39
  -9   9   1   12.06    0.41
  10  -9  -2    2.40    0.20
 -10   9   2    2.39    0.20
 -10   9   2    2.86    0.22
 -10   9   2    2.52    0.21
 -10   9   2    2.30    0.20
 -10   9   2    2.70    0.19
  11  -9  -3   25.89    0.71
 -11   9   3   26.04    0.67
 -11   9   3   26.45    0.70
 -11   9   3   26.55    0.72
 -11   9   3   26.57    0.72
 -11   9   3   26.50    0.70
  12  -9  -4    0.52    0.14
 -12   9   4    0.35    0.12
 -12   9   4    0.48    0.11
 -12   9   4    0.38    0.16
 -12   9   4    0.61    0.16
 -12   9   4    0.61    0.15
 -13   9   5   17.51    0.47
 -13   9   5   17.41    0.57
 -13   9   5   16.14    0.44
 -14   9   6    9.62    0.44
  15  -9  -7    2.71    0.31
 -15   9   7    2.68    0.28
 -16   9   8    5.77    0.36
 -17   9   9    0.06    0.19
 -18   9  10    4.25    0.37
 -19   9  11    6.23    0.45
 -20   9  12    1.12    0.29
 -21   9  13    3.60    0.39
 -13  -8  20    0.21    0.16
 -13  -8  20    0.15    0.17
 -12  -8  19    2.62    0.24
 -12  -8  19    2.43    0.22
 -11  -8  18    0.52    0.26
 -11  -8  18    0.39    0.15
 -11  -8  18    0.19    0.15
 -10  -8  17    2.35    0.33
 -10  -8  17    2.61    0.22
 -10  -8  17    2.46    0.20
  -9  -8  16    3.74    0.38
  -9  -8  16    4.00    0.25
  -9  -8  16    4.36    0.24
  -8  -8  15    2.77    0.20
  -8  -8  15    3.29    0.34
  -8  -8  15    2.83    0.22
  -7  -8  14    9.04    0.33
  -7  -8  14    9.88    0.47
  -7  -8  14    9.41    0.31
  -6  -8  13    0.40    0.18
  -6  -8  13    0.27    0.09
  -6  -8  13    0.27    0.11
   6   8 -13    0.13    0.18
  -5  -8  12   11.55    0.34
  -5  -8  12   11.63    0.32
  -5  -8  12   10.93    0.48
  -5  -8  12   11.37    0.35
   5   8 -12   10.93    0.50
  -4  -8  11    7.33    0.25
  -4  -8  11    7.67    0.38
  -4  -8  11    7.86    0.27
  -4  -8  11    7.27    0.26
   4   8 -11    7.59    0.39
  -3  -8  10   12.66    0.35
  -3  -8  10   12.46    0.36
  -3  -8  10   13.17    0.35
  -3  -8  10   12.44    0.47
   3   8 -10   12.50    0.50
  -2  -8   9   16.96    0.56
  -2  -8   9   16.47    0.43
  -2  -8   9   17.22    0.42
  -2  -8   9   16.32    0.42
   2   8  -9   15.85    0.56
   2   8  -9   16.48    0.43
  -1  -8   8    3.14    0.18
  -1  -8   8    3.13    0.15
  -1  -8   8    3.47    0.23
  -1  -8   8    3.42    0.18
   1   8  -8    3.25    0.22
   1   8  -8    3.44    0.17
   0  -8   7   18.61    0.44
   0  -8   7   18.35    0.46
   0  -8   7   17.82    0.46
   0   8  -7   18.86    0.48
   0   8  -7   17.11    0.55
   1  -8   6    8.22    0.28
   1  -8   6    8.54    0.26
   1  -8   6    8.35    0.27
   1  -8   6    8.62    0.33
  -1   8  -6    8.70    0.34
  -1   8  -6    8.86    0.30
   2  -8   5   41.68    0.97
   2  -8   5   43.56    0.97
   2  -8   5   45.22    0.96
   2  -8   5   44.78    1.11
  -2   8  -5   44.39    1.14
  -2   8  -5   47.09    1.03
   3  -8   4    0.33    0.10
   3  -8   4    0.10    0.08
   3  -8   4    0.33    0.09
   3  -8   4    0.13    0.07
  -3   8  -4    0.26    0.08
  -3   8  -4    0.18    0.08
  -3   8  -4    0.17    0.13
   4  -8   3   54.00    1.17
   4  -8   3   55.49    1.34
   4  -8   3   54.35    1.17
   4  -8   3   54.05    1.16
   4  -8   3   54.59    1.18
   4  -8   3   54.25    1.18
  -4   8  -3   54.36    1.19
  -4   8  -3   54.38    1.18
  -4   8  -3   55.08    1.35
  -4   8  -3   57.32    1.25
   5  -8   2   48.56    1.08
   5  -8   2   50.03    1.06
   5  -8   2   48.15    1.09
   5  -8   2   50.17    1.21
   5  -8   2   48.49    1.09
  -5   8  -2   48.03    1.09
  -5   8  -2   49.76    1.20
  -5   8  -2   49.71    1.14
  -5   8  -2   48.74    1.08
   6  -8   1    5.57    0.23
   6  -8   1    5.25    0.23
   6  -8   1    5.61    0.23
   6  -8   1    5.30    0.27
   6  -8   1    5.32    0.22
  -6   8  -1    5.35    0.24
  -6   8  -1    5.31    0.24
  -6   8  -1    5.59    0.24
  -6   8  -1    5.52    0.25
  -6   8  -1    5.67    0.23
   7  -8   0   14.79    0.42
   7  -8   0   14.55    0.41
   7  -8   0   14.35    0.43
   7  -8   0   14.35    0.42
   7  -8   0   14.70    0.47
   7  -8   0   14.83    0.43
  -7   8   0   14.08    0.43
  -7   8   0   14.42    0.43
  -7   8   0   15.45    0.46
   8  -8  -1    0.45    0.11
   8  -8  -1    0.70    0.11
   8  -8  -1    0.74    0.14
   8  -8  -1    0.75    0.11
  -8   8   1    0.65    0.10
  -8   8   1    0.76    0.11
  -8   8   1    0.60    0.12
  -8   8   1    0.61    0.11
   9  -8  -2   24.33    0.65
   9  -8  -2   25.86    0.67
  -9   8   2   26.37    0.66
  -9   8   2   26.17    0.68
  -9   8   2   25.68    0.67
  -9   8   2   26.24    0.65
  -9   8   2   25.40    0.65
  10  -8  -3   12.42    0.40
 -10   8   3   11.85    0.41
 -10   8   3   12.04    0.40
 -10   8   3   11.61    0.38
 -10   8   3   11.21    0.40
 -10   8   3   11.60    0.36
  11  -8  -4   24.66    0.69
 -11   8   4   25.51    0.68
 -11   8   4   26.86    0.72
 -11   8   4   25.99    0.64
 -11   8   4   26.41    0.71
 -11   8   4   25.39    0.66
  12  -8  -5   17.33    0.53
 -12   8   5   17.74    0.57
 -12   8   5   17.20    0.56
 -12   8   5   17.24    0.46
 -12   8   5   17.82    0.44
 -13   8   6    1.94    0.22
  14  -8  -7   12.48    0.55
 -14   8   7   13.24    0.50
  15  -8  -8    0.59    0.22
 -15   8   8    1.20    0.22
 -16   8   9    4.51    0.32
 -17   8  10    2.53    0.29
 -18   8  11    2.57    0.31
 -19   8  12    3.19    0.34
 -20   8  13    0.86    0.26
 -21   8  14    5.52    0.46
 -13  -7  19   -0.02    0.15
 -13  -7  19    0.21    0.16
 -12  -7  18    2.78    0.24
 -12  -7  18    2.69    0.36
 -12  -7  18    2.77    0.23
 -11  -7  17    1.28    0.18
 -11  -7  17    1.37    0.17
 -11  -7  17    1.66    0.30
 -10  -7  16    2.77    0.21
 -10  -7  16    2.86    0.22
 -10  -7  16    2.71    0.33
  -9  -7  15   14.56    0.61
  -9  -7  15   14.48    0.43
  -9  -7  15   13.91    0.42
  -8  -7  14    0.76    0.12
  -8  -7  14    0.70    0.13
  -8  -7  14    0.70    0.21
  -7  -7  13    9.51    0.29
  -7  -7  13    9.05    0.32
  -7  -7  13    9.56    0.44
   7   7 -13    9.71    0.50
  -6  -7  12    0.25    0.08
  -6  -7  12    0.06    0.09
  -6  -7  12    0.29    0.15
  -6  -7  12    0.08    0.09
   6   7 -12    0.13    0.17
  -5  -7  11   17.10    0.43
  -5  -7  11   17.97    0.61
  -5  -7  11   18.70    0.47
  -5  -7  11   17.72    0.46
   5   7 -11   17.66    0.65
  -4  -7  10    0.32    0.08
  -4  -7  10    0.19    0.12
  -4  -7  10    0.12    0.07
  -4  -7  10    0.32    0.09
   4   7 -10    0.19    0.13
  -3  -7   9    5.40    0.29
  -3  -7   9    4.76    0.18
  -3  -7   9    4.56    0.17
  -3  -7   9    4.66    0.20
   3   7  -9    4.53    0.17
   3   7  -9    5.03    0.29
  -2  -7   8   34.10    0.90
  -2  -7   8   34.93    0.77
  -2  -7   8   35.50    0.75
  -2  -7   8   33.53    0.75
   2   7  -8   34.97    0.76
   2   7  -8   34.53    0.96
   2   7  -8   36.16    0.79
  -1  -7   7    2.79    0.13
  -1  -7   7    2.67    0.16
  -1  -7   7    2.77    0.20
  -1  -7   7    2.68    0.16
   1   7  -7    2.85    0.14
   1   7  -7    2.87    0.20
   0  -7   6   39.81    0.84
   0  -7   6   38.22    0.86
   0  -7   6   39.46    0.86
   0  -7   6   39.48    1.01
   0   7  -6   38.30    1.01
   0   7  -6   41.19    0.90
   1  -7   5   17.42    0.44
   1  -7   5   17.46    0.51
   1  -7   5   17.78    0.42
   1  -7   5   16.47    0.44
  -1   7  -5   17.30    0.52
  -1   7  -5   17.98    0.46
   2  -7   4   58.09    1.25
   2  -7   4   59.90    1.23
   2  -7   4   61.88    1.43
   2  -7   4   59.92    1.24
  -2   7  -4   57.00    1.23
  -2   7  -4   60.08    1.31
  -2   7  -4   58.69    1.45
   3  -7   3   11.00    0.27
   3  -7   3   11.81    0.28
   3  -7   3   12.11    0.32
   3  -7   3   11.52    0.37
   3  -7   3   10.72    0.31
   3  -7   3   11.21    0.33
   3  -7   3   11.62    0.27
  -3   7  -3   11.98    0.36
  -3   7  -3   11.23    0.32
  -3   7  -3   11.07    0.40
   4  -7   2    0.64    0.12
   4  -7   2    0.60    0.08
   4  -7   2    0.57    0.10
   4  -7   2    0.73    0.10
   4  -7   2    0.78    0.09
  -4   7  -2    0.79    0.10
  -4   7  -2    0.85    0.14
  -4   7  -2    0.63    0.09
  -4   7  -2    0.78    0.11
   5  -7   1   96.17    1.99
   5  -7   1   94.64    2.05
   5  -7   1   97.06    1.95
   5  -7   1   97.10    2.05
   5  -7   1   98.63    2.25
  -5   7  -1   94.08    1.98
  -5   7  -1   99.40    2.00
  -5   7  -1   95.80    2.23
  -5   7  -1   95.55    2.06
  -5   7  -1   98.47    2.08
  -5   7  -1   95.36    2.06
   6  -7   0    3.30    0.19
   6  -7   0    3.34    0.18
   6  -7   0    3.33    0.23
   6  -7   0    3.07    0.17
   6  -7   0    3.04    0.18
   6  -7   0    3.07    0.18
  -6   7   0    2.94    0.18
  -6   7   0    3.25    0.19
  -6   7   0    3.67    0.19
   7  -7  -1   31.41    0.73
   7  -7  -1   29.81    0.73
   7  -7  -1   30.42    0.81
   7  -7  -1   30.36    0.72
  -7   7   1   30.31    0.74
  -7   7   1   30.13    0.72
  -7   7   1   31.42    0.77
  -7   7   1   30.09    0.73
  -7   7   1   28.93    0.73
   8  -7  -2    0.02    0.07
   8  -7  -2    0.16    0.08
   8  -7  -2    0.19    0.09
  -8   7   2    0.13    0.08
  -8   7   2    0.14    0.09
  -8   7   2    0.14    0.08
  -8   7   2   -0.03    0.09
  -8   7   2    0.08    0.08
  -8   7   2    0.19    0.10
   9  -7  -3   45.15    0.99
   9  -7  -3   42.09    0.99
  -9   7   3   42.36    0.99
  -9   7   3   41.67    0.96
  -9   7   3   42.44    0.99
  -9   7   3   41.82    0.97
  10  -7  -4    4.61    0.23
  10  -7  -4    5.14    0.25
 -10   7   4    4.45    0.24
 -10   7   4    4.91    0.25
 -10   7   4    4.72    0.20
 -10   7   4    4.64    0.21
 -10   7   4    5.22    0.26
  11  -7  -5   28.21    0.72
 -11   7   5   28.81    0.65
 -11   7   5   27.46    0.73
 -11   7   5   27.23    0.63
 -11   7   5   27.66    0.73
 -11   7   5   26.88    0.70
 -12   7   6   16.56    0.54
 -12   7   6   17.11    0.55
  13  -7  -7    2.06    0.26
 -13   7   7    2.25    0.23
  14  -7  -8   12.72    0.55
 -14   7   8   12.79    0.49
 -15   7   9    2.36    0.26
 -16   7  10    4.97    0.34
 -17   7  11    8.86    0.46
 -18   7  12    0.17    0.20
 -19   7  13    3.34    0.35
 -20   7  14    0.42    0.25
 -21   7  15    3.98    0.39
 -14  -6  19    2.81    0.25
 -14  -6  19    2.63    0.25
 -13  -6  18    0.51    0.25
 -13  -6  18    0.34    0.16
 -13  -6  18    0.38    0.17
 -12  -6  17    1.24    0.29
 -12  -6  17    2.12    0.22
 -12  -6  17    1.79    0.20
 -11  -6  16    3.66    0.37
 -11  -6  16    4.27    0.25
 -11  -6  16    4.05    0.27
 -10  -6  15    0.15    0.12
 -10  -6  15    0.34    0.12
 -10  -6  15    0.15    0.19
  -9  -6  14    8.95    0.31
  -9  -6  14    8.95    0.45
  -9  -6  14    8.28    0.32
  -8  -6  13    0.86    0.21
  -8  -6  13    0.94    0.13
  -8  -6  13    0.99    0.12
  -8  -6  13    1.05    0.12
   8   6 -13    1.03    0.24
  -7  -6  12   19.01    0.47
  -7  -6  12   19.94    0.65
  -7  -6  12   19.52    0.50
  -7  -6  12   18.89    0.48
   7   6 -12   18.37    0.70
  -6  -6  11    6.09    0.21
  -6  -6  11    6.21    0.34
  -6  -6  11    6.32    0.23
  -6  -6  11    5.76    0.24
   6   6 -11    6.17    0.37
  -5  -6  10    8.13    0.36
  -5  -6  10    7.41    0.22
  -5  -6  10    7.62    0.26
  -5  -6  10    7.46    0.24
   5   6 -10    7.93    0.39
  -4  -6   9   13.08    0.34
  -4  -6   9   12.45    0.32
  -4  -6   9   14.02    0.47
  -4  -6   9   13.65    0.35
   4   6  -9   13.11    0.49
  -3  -6   8    3.03    0.13
  -3  -6   8    2.59    0.12
  -3  -6   8    2.83    0.15
  -3  -6   8    3.01    0.21
   3   6  -8    3.08    0.12
   3   6  -8    2.93    0.22
  -2  -6   7   26.53    0.57
  -2  -6   7   25.77    0.60
  -2  -6   7   25.78    0.70
  -2  -6   7   25.82    0.57
   2   6  -7   27.04    0.59
   2   6  -7   26.56    0.75
   2   6  -7   27.48    0.60
  -1  -6   6    0.60    0.07
  -1  -6   6    0.47    0.11
  -1  -6   6    0.57    0.11
  -1  -6   6    0.59    0.09
  -1  -6   6    0.60    0.07
   1   6  -6    0.39    0.08
   1   6  -6    0.49    0.11
   1   6  -6    0.49    0.08
   0  -6   5   65.50    1.54
   0  -6   5   62.10    1.45
   0  -6   5   63.21    1.33
   0  -6   5   65.64    1.30
   0  -6   5   64.79    1.32
   0   6  -5   64.85    1.38
   0   6  -5   65.03    1.55
   1  -6   4   33.77    0.76
   1  -6   4   35.71    0.88
   1  -6   4   34.95    0.76
   1  -6   4   34.71    0.74
  -1   6  -4   35.29    0.89
  -1   6  -4   35.38    0.80
   2  -6   3  139.99    2.74
   2  -6   3  139.98    2.74
   2  -6   3  136.58    2.76
   2  -6   3  136.70    2.70
   2  -6   3  142.00    3.17
  -2   6  -3  137.00    2.75
  -2   6  -3  139.81    2.88
  -2   6  -3  138.83    3.18
   3  -6   2    9.84    0.32
   3  -6   2    9.60    0.28
   3  -6   2   10.07    0.28
   3  -6   2    9.68    0.27
   3  -6   2    9.83    0.26
  -3   6  -2    9.89    0.31
  -3   6  -2   10.35    0.29
  -3   6  -2   10.05    0.33
   4  -6   1    1.31    0.10
   4  -6   1    1.49    0.12
   4  -6   1    1.42    0.11
   4  -6   1    1.58    0.14
   4  -6   1    1.23    0.11
  -4   6  -1    1.49    0.12
  -4   6  -1    1.37    0.11
  -4   6  -1    1.34    0.11
  -4   6  -1    1.58    0.13
  -4   6  -1    1.36    0.12
  -4   6  -1    1.48    0.11
   5  -6   0   87.72    1.88
   5  -6   0   90.98    1.81
   5  -6   0   86.91    1.78
   5  -6   0   89.37    2.04
   5  -6   0   86.17    1.87
   5  -6   0   86.13    1.81
  -5   6   0   87.58    1.81
  -5   6   0   87.16    1.89
  -5   6   0   88.79    1.88
   6  -6  -1    5.64    0.26
   6  -6  -1    5.32    0.21
   6  -6  -1    5.24    0.21
   6  -6  -1    5.48    0.23
  -6   6   1    5.39    0.22
  -6   6   1    5.62    0.22
  -6   6   1    5.09    0.21
  -6   6   1    5.57    0.24
  -6   6   1    4.81    0.22
   7  -6  -2   35.32    0.82
   7  -6  -2   37.01    0.85
   7  -6  -2   36.18    0.93
   7  -6  -2   35.16    0.83
   7  -6  -2   36.36    0.83
  -7   6   2   35.61    0.83
  -7   6   2   35.42    0.86
  -7   6   2   35.33    0.83
  -7   6   2   36.92    0.84
  -7   6   2   36.28    0.81
  -7   6   2   35.35    0.82
   8  -6  -3   41.13    0.93
   8  -6  -3   41.93    0.93
   8  -6  -3   40.58    0.95
  -8   6   3   40.11    0.93
  -8   6   3   40.04    0.91
  -8   6   3   40.09    0.96
  -8   6   3   39.23    0.90
  -8   6   3   40.93    0.91
  -8   6   3   40.27    0.94
   9  -6  -4   18.32    0.48
   9  -6  -4   16.99    0.48
  -9   6   4   16.72    0.48
  -9   6   4   16.97    0.47
  -9   6   4   16.76    0.49
  -9   6   4   17.81    0.45
  -9   6   4   16.78    0.50
  -9   6   4   17.43    0.43
  10  -6  -5   26.09    0.67
  10  -6  -5   26.04    0.66
 -10   6   5   26.58    0.66
 -10   6   5   25.96    0.68
 -10   6   5   26.04    0.65
 -10   6   5   26.04    0.68
 -10   6   5   24.32    0.57
 -10   6   5   25.62    0.58
 -10   6   5   26.31    0.70
 -11   6   6    1.11    0.16
 -11   6   6    1.19    0.16
  12  -6  -7    9.65    0.45
 -12   6   7   10.12    0.39
  13  -6  -8    0.90    0.20
 -13   6   8    1.21    0.19
  14  -6  -9    6.25    0.41
 -14   6   9    6.15    0.34
 -15   6  10    3.56    0.29
 -16   6  11    2.41    0.27
 -17   6  12    8.28    0.44
 -18   6  13    0.53    0.23
 -19   6  14    3.51    0.35
 -20   6  15    0.17    0.23
 -15  -5  19    0.60    0.20
 -15  -5  19    0.72    0.19
 -14  -5  18    2.72    0.25
 -14  -5  18    2.37    0.24
 -14  -5  18    2.44    0.34
 -13  -5  17    2.04    0.32
 -13  -5  17    2.72    0.24
 -13  -5  17    2.81    0.23
 -12  -5  16   -0.02    0.13
 -12  -5  16   -0.03    0.17
 -12  -5  16    0.20    0.13
 -11  -5  15    6.45    0.30
 -11  -5  15    6.36    0.42
 -11  -5  15    6.54    0.29
 -10  -5  14   -0.08    0.17
 -10  -5  14    0.00    0.11
 -10  -5  14    0.01    0.10
  -9  -5  13   14.04    0.39
  -9  -5  13   13.30    0.41
  -9  -5  13   14.41    0.40
  -9  -5  13   13.79    0.56
   9   5 -13   13.83    0.61
  -8  -5  12    0.89    0.19
  -8  -5  12    0.81    0.12
  -8  -5  12    0.87    0.11
  -8  -5  12    0.65    0.11
   8   5 -12    1.09    0.22
  -7  -5  11   36.65    0.79
  -7  -5  11   36.61    0.81
  -7  -5  11   36.32    0.81
  -7  -5  11   35.95    0.99
   7   5 -11   37.62    1.09
  -6  -5  10   11.40    0.43
  -6  -5  10   10.78    0.31
  -6  -5  10   10.64    0.29
  -6  -5  10   11.71    0.31
   6   5 -10   10.91    0.46
  -5  -5   9   31.23    0.67
  -5  -5   9   30.16    0.64
  -5  -5   9   30.49    0.67
  -5  -5   9   30.03    0.81
   5   5  -9   30.36    0.89
  -4  -5   8   36.43    0.91
  -4  -5   8   36.31    0.77
  -4  -5   8   37.10    0.76
  -4  -5   8   34.41    0.74
   4   5  -8   35.78    0.75
   4   5  -8   35.65    0.99
  -3  -5   7    2.47    0.18
  -3  -5   7    2.44    0.11
  -3  -5   7    2.70    0.13
  -3  -5   7    2.67    0.12
   3   5  -7    2.21    0.13
   3   5  -7    2.59    0.20
   3   5  -7    2.73    0.11
  -2  -5   6    8.77    0.22
  -2  -5   6    8.21    0.25
  -2  -5   6    8.78    0.31
  -2  -5   6    8.22    0.32
  -2  -5   6    8.45    0.21
   2   5  -6    7.63    0.32
   2   5  -6    8.21    0.23
   2   5  -6    8.49    0.25
  -1  -5   5   78.89    1.51
  -1  -5   5   76.81    1.68
  -1  -5   5   76.56    1.81
  -1  -5   5   75.52    1.51
  -1  -5   5   75.05    1.55
   1   5  -5   75.23    1.51
   1   5  -5   76.07    1.81
   1   5  -5   77.22    1.60
   0  -5   4    7.26    0.22
   0  -5   4    7.26    0.26
   0  -5   4    7.35    0.26
   0  -5   4    7.43    0.22
   0  -5   4    7.38    0.20
   0   5  -4    7.25    0.22
   0   5  -4    7.43    0.26
   1  -5   3    9.56    0.30
   1  -5   3    9.52    0.26
   1  -5   3   10.04    0.26
   1  -5   3    9.78    0.25
  -1   5  -3    9.34    0.30
  -1   5  -3    9.50    0.27
   2  -5   2    5.42    0.21
   2  -5   2    5.26    0.18
   2  -5   2    5.31    0.15
   2  -5   2    5.57    0.18
   2  -5   2    5.49    0.16
  -2   5  -2    5.56    0.22
  -2   5  -2    5.53    0.18
  -2   5  -2    5.43    0.19
   3  -5   1   45.02    0.97
   3  -5   1   44.24    0.94
   3  -5   1   44.59    0.93
   3  -5   1   43.91    1.07
   3  -5   1   44.75    0.97
  -3   5  -1   44.24    0.98
  -3   5  -1   45.02    0.99
  -3   5  -1   45.34    0.98
  -3   5  -1   45.12    1.07
  -3   5  -1   44.68    0.94
  -3   5  -1   45.10    0.95
   4  -5   0    0.09    0.05
   4  -5   0    0.05    0.06
   4  -5   0    0.08    0.06
   4  -5   0    0.08    0.05
   4  -5   0    0.09    0.08
  -4   5   0    0.18    0.06
  -4   5   0    0.00    0.06
  -4   5   0    0.06    0.07
  -4   5   0    0.15    0.06
   5  -5  -1    3.04    0.17
   5  -5  -1    2.93    0.15
   5  -5  -1    3.07    0.14
   5  -5  -1    3.28    0.17
  -5   5   1    3.11    0.16
  -5   5   1    3.01    0.15
  -5   5   1    3.01    0.15
  -5   5   1    3.16    0.15
   6  -5  -2   18.55    0.49
   6  -5  -2   19.09    0.49
   6  -5  -2   19.43    0.55
   6  -5  -2   18.81    0.48
   6  -5  -2   19.55    0.49
   6  -5  -2   18.70    0.48
  -6   5   2   18.88    0.47
  -6   5   2   18.66    0.48
  -6   5   2   19.15    0.47
  -6   5   2   19.42    0.50
  -6   5   2   19.57    0.49
   7  -5  -3   25.95    0.62
   7  -5  -3   26.41    0.62
   7  -5  -3   25.95    0.62
  -7   5   3   25.28    0.61
  -7   5   3   25.97    0.60
  -7   5   3   26.13    0.63
  -7   5   3   25.95    0.61
  -7   5   3   25.74    0.65
  -7   5   3   26.26    0.62
   8  -5  -4   22.41    0.56
   8  -5  -4   21.30    0.56
  -8   5   4   23.14    0.59
  -8   5   4   21.72    0.55
  -8   5   4   22.18    0.53
  -8   5   4   22.57    0.56
  -8   5   4   22.00    0.51
  -8   5   4   22.75    0.54
  -8   5   4   22.11    0.57
   9  -5  -5   17.68    0.49
   9  -5  -5   17.61    0.48
  -9   5   5   18.33    0.50
  -9   5   5   17.78    0.48
  -9   5   5   17.24    0.47
  -9   5   5   18.36    0.49
  -9   5   5   18.15    0.51
  -9   5   5   17.81    0.50
  10  -5  -6   48.58    1.09
 -10   5   6   48.00    1.08
 -10   5   6   46.33    1.09
 -10   5   6   47.03    1.09
 -10   5   6   47.94    1.08
 -10   5   6   48.59    1.13
  11  -5  -7    2.87    0.27
  11  -5  -7    2.60    0.20
 -11   5   7    2.76    0.22
 -11   5   7    3.02    0.22
 -11   5   7    2.34    0.20
  12  -5  -8   13.95    0.56
 -12   5   8   14.09    0.47
  13  -5  -9    1.94    0.26
 -13   5   9    2.42    0.23
 -14   5  10    5.31    0.32
 -15   5  11    9.61    0.42
 -16   5  12    0.97    0.21
 -17   5  13    5.51    0.37
 -18   5  14    0.55    0.21
 -19   5  15    3.61    0.35
 -20   5  16    0.68    0.25
 -16  -4  19    1.15    0.24
 -15  -4  18    1.77    0.23
 -15  -4  18    1.74    0.24
 -14  -4  17    1.21    0.19
 -14  -4  17    1.52    0.21
 -14  -4  17    0.97    0.27
 -13  -4  16    2.67    0.24
 -13  -4  16    2.35    0.32
 -13  -4  16    2.52    0.22
 -12  -4  15    0.56    0.15
 -12  -4  15    0.50    0.14
 -12  -4  15    0.20    0.19
 -11  -4  14   14.59    0.44
 -11  -4  14   15.22    0.44
 -11  -4  14   15.41    0.46
 -11  -4  14   13.61    0.58
 -10  -4  13    0.68    0.19
 -10  -4  13    0.98    0.13
 -10  -4  13    0.75    0.12
 -10  -4  13    0.65    0.13
  -9  -4  12   21.40    0.55
  -9  -4  12   22.23    0.71
  -9  -4  12   22.26    0.55
  -9  -4  12   22.65    0.55
   9   4 -12   20.70    0.77
  -8  -4  11   11.65    0.34
  -8  -4  11   12.44    0.34
  -8  -4  11   12.47    0.36
  -8  -4  11   12.67    0.48
   8   4 -11   11.90    0.53
  -7  -4  10    2.55    0.15
  -7  -4  10    2.19    0.22
  -7  -4  10    2.21    0.14
  -7  -4  10    2.27    0.15
   7   4 -10    2.41    0.25
  -6  -4   9   13.48    0.34
  -6  -4   9   12.83    0.34
  -6  -4   9   12.91    0.32
  -6  -4   9   13.27    0.45
   6   4  -9   13.44    0.51
  -5  -4   8    3.52    0.15
  -5  -4   8    3.45    0.15
  -5  -4   8    3.93    0.23
  -5  -4   8    3.70    0.13
   5   4  -8    3.88    0.25
   5   4  -8    3.77    0.15
  -4  -4   7   35.91    0.76
  -4  -4   7   35.18    0.74
  -4  -4   7   37.91    0.90
  -4  -4   7   35.68    0.76
  -4  -4   7   35.97    0.76
   4   4  -7   36.43    0.97
   4   4  -7   36.25    0.75
  -3  -4   6    1.81    0.15
  -3  -4   6    1.64    0.09
  -3  -4   6    1.87    0.10
  -3  -4   6    1.92    0.11
   3   4  -6    1.66    0.12
   3   4  -6    1.86    0.16
   3   4  -6    1.90    0.08
  -2  -4   5   53.98    1.11
  -2  -4   5   57.04    1.36
  -2  -4   5   56.50    1.11
  -2  -4   5   55.56    1.26
  -2  -4   5   56.49    1.14
   2   4  -5   57.31    1.17
   2   4  -5   56.21    1.36
   2   4  -5   55.88    1.13
  -1  -4   4    3.41    0.11
  -1  -4   4    3.52    0.17
  -1  -4   4    3.63    0.17
  -1  -4   4    3.66    0.11
  -1  -4   4    3.34    0.14
   1   4  -4    3.75    0.13
   1   4  -4    3.61    0.17
   0  -4   3   13.24    0.31
   0  -4   3   12.49    0.31
   0  -4   3   13.15    0.37
   0  -4   3   13.09    0.35
   0  -4   3   13.26    0.30
   0   4  -3   12.87    0.32
   0   4  -3   12.99    0.37
   1  -4   2  224.52    4.47
   1  -4   2  230.24    5.12
  -1   4  -2  231.75    5.13
  -1   4  -2  229.50    4.64
   2  -4   1   17.93    0.43
   2  -4   1   18.97    0.49
   2  -4   1   19.13    0.42
   2  -4   1   19.07    0.44
   2  -4   1   19.55    0.43
  -2   4  -1   18.83    0.50
  -2   4  -1   19.31    0.44
  -2   4  -1   18.85    0.45
  -2   4  -1   19.00    0.44
  -2   4  -1   19.02    0.43
   3  -4   0   54.57    1.19
   3  -4   0   56.19    1.13
   3  -4   0   55.69    1.15
   3  -4   0   54.23    1.14
   3  -4   0   56.11    1.30
  -3   4   0   54.62    1.29
  -3   4   0   57.01    1.19
  -3   4   0   57.25    1.15
  -3   4   0   54.24    1.19
   4  -4  -1    0.30    0.06
   4  -4  -1    0.42    0.06
   4  -4  -1    0.57    0.08
   4  -4  -1    0.48    0.07
   4  -4  -1    0.36    0.06
   4  -4  -1    0.37    0.06
  -4   4   1    0.54    0.07
  -4   4   1    0.40    0.06
  -4   4   1    0.37    0.06
  -4   4   1    0.43    0.07
  -4   4   1    0.34    0.07
   5  -4  -2   10.99    0.30
   5  -4  -2   11.65    0.31
   5  -4  -2   10.67    0.30
   5  -4  -2   11.95    0.32
   5  -4  -2   10.88    0.31
  -5   4   2   11.95    0.30
  -5   4   2   11.39    0.32
  -5   4   2   11.65    0.31
  -5   4   2   11.07    0.32
  -5   4   2   10.97    0.29
   6  -4  -3   17.82    0.43
   6  -4  -3   16.48    0.43
   6  -4  -3   16.85    0.42
  -6   4   3   16.78    0.42
  -6   4   3   17.35    0.41
  -6   4   3   16.27    0.42
  -6   4   3   16.85    0.44
  -6   4   3   16.68    0.45
  -6   4   3   16.67    0.41
   7  -4  -4    0.85    0.10
   7  -4  -4    0.82    0.10
   7  -4  -4    0.88    0.11
  -7   4   4    0.84    0.10
  -7   4   4    0.60    0.07
  -7   4   4    0.77    0.10
  -7   4   4    0.77    0.10
  -7   4   4    0.82    0.11
  -7   4   4    0.83    0.09
  -7   4   4    0.68    0.11
  -7   4   4    0.82    0.06
   8  -4  -5   28.17    0.69
   8  -4  -5   29.85    0.68
  -8   4   5   29.99    0.69
  -8   4   5   29.53    0.72
  -8   4   5   29.21    0.67
  -8   4   5   28.65    0.68
  -8   4   5   29.13    0.70
   9  -4  -6    3.73    0.20
   9  -4  -6    3.49    0.19
  -9   4   6    3.97    0.21
  -9   4   6    3.91    0.20
  -9   4   6    3.66    0.21
  -9   4   6    3.69    0.19
  -9   4   6    3.50    0.19
  -9   4   6    3.82    0.19
  10  -4  -7   64.17    1.41
  10  -4  -7   61.10    1.65
 -10   4   7   65.12    1.39
 -10   4   7   65.38    1.39
 -10   4   7   65.65    1.42
 -10   4   7   64.29    1.45
 -10   4   7   65.77    1.41
  11  -4  -8    0.82    0.13
  11  -4  -8    0.67    0.17
 -11   4   8    0.94    0.14
 -11   4   8    0.90    0.14
 -11   4   8    0.76    0.14
  12  -4  -9    3.93    0.31
 -12   4   9    4.55    0.27
 -12   4   9    3.72    0.25
 -12   4   9    4.28    0.26
  13  -4 -10   13.09    0.59
 -13   4  10   14.09    0.47
 -13   4  10   13.57    0.47
 -14   4  11    2.68    0.25
 -15   4  12   14.26    0.52
 -16   4  13    1.03    0.22
 -17   4  14    9.61    0.44
 -18   4  15    0.98    0.24
 -19   4  16    4.22    0.36
 -16  -3  18    0.36    0.20
 -15  -3  17    2.43    0.24
 -15  -3  17    1.72    0.24
 -15  -3  17    1.26    0.30
 -14  -3  16    0.27    0.23
 -14  -3  16    0.55    0.16
 -14  -3  16    0.70    0.18
 -13  -3  15    6.26    0.31
 -13  -3  15    5.69    0.41
 -13  -3  15    5.69    0.32
 -12  -3  14    0.33    0.19
 -12  -3  14    0.07    0.13
 -12  -3  14    0.29    0.13
 -12  -3  14    0.23    0.13
  12   3 -14    0.29    0.13
 -11  -3  13   17.61    0.49
 -11  -3  13   17.07    0.49
 -11  -3  13   15.94    0.62
 -11  -3  13   17.14    0.48
 -10  -3  12    5.39    0.24
 -10  -3  12    5.38    0.33
 -10  -3  12    5.39    0.25
 -10  -3  12    5.12    0.24
  10   3 -12    5.32    0.37
  -9  -3  11   30.12    0.70
  -9  -3  11   30.18    0.69
  -9  -3  11   30.22    0.70
   9   3 -11   28.54    0.94
  -8  -3  10    5.02    0.21
  -8  -3  10    5.20    0.21
  -8  -3  10    5.43    0.21
   8   3 -10    4.76    0.31
  -7  -3   9    5.14    0.19
  -7  -3   9    5.35    0.20
  -7  -3   9    5.00    0.20
   7   3  -9    5.34    0.31
  -6  -3   8   44.37    0.92
  -6  -3   8   44.08    0.90
  -6  -3   8   43.72    0.92
   6   3  -8   43.25    1.17
   6   3  -8   43.06    0.90
  -5  -3   7   -0.01    0.05
  -5  -3   7   -0.02    0.05
  -5  -3   7    0.03    0.04
   5   3  -7   -0.02    0.10
   5   3  -7   -0.03    0.05
  -4  -3   6   13.47    0.41
  -4  -3   6   13.29    0.30
  -4  -3   6   13.63    0.32
  -4  -3   6   13.34    0.32
   4   3  -6   13.77    0.45
   4   3  -6   13.88    0.32
  -3  -3   5   46.38    0.94
  -3  -3   5   47.63    1.08
  -3  -3   5   47.16    1.17
  -3  -3   5   48.51    0.95
  -3  -3   5   46.69    0.96
   3   3  -5   48.03    0.95
   3   3  -5   47.16    1.17
  -2  -3   4   11.50    0.26
  -2  -3   4   11.97    0.26
  -2  -3   4   11.35    0.35
  -2  -3   4   11.60    0.32
  -2  -3   4   10.79    0.25
   2   3  -4   11.59    0.26
   2   3  -4   11.05    0.27
   2   3  -4   11.26    0.35
  -1  -3   3   32.25    0.79
  -1  -3   3   32.97    0.65
  -1  -3   3   32.27    0.73
  -1  -3   3   31.85    0.67
  -1  -3   3   31.74    0.65
   1   3  -3   31.76    0.66
   1   3  -3   32.69    0.68
   1   3  -3   31.94    0.79
   0  -3   2  124.58    2.46
   0  -3   2  127.24    2.82
   0  -3   2  123.32    2.54
   0   3  -2  123.34    2.54
   0   3  -2  125.84    2.82
   1  -3   1    1.89    0.12
   1  -3   1    1.99    0.08
   1  -3   1    2.13    0.09
  -1   3  -1    2.14    0.08
  -1   3  -1    2.18    0.10
  -1   3  -1    1.72    0.13
  -1   3  -1    2.06    0.10
   2  -3   0   13.45    0.32
   2  -3   0   13.30    0.36
   2  -3   0   13.44    0.33
  -2   3   0   12.99    0.31
  -2   3   0   13.71    0.32
  -2   3   0   13.63    0.36
  -2   3   0   13.31    0.32
   3  -3  -1   45.84    0.97
   3  -3  -1   44.55    0.91
   3  -3  -1   44.69    0.93
   3  -3  -1   44.70    1.06
   3  -3  -1   45.14    0.97
   3  -3  -1   45.25    0.93
  -3   3   1   45.03    0.96
  -3   3   1   43.99    0.97
  -3   3   1   45.39    0.93
   4  -3  -2   21.95    0.50
   4  -3  -2   22.03    0.49
   4  -3  -2   21.31    0.48
   4  -3  -2   21.66    0.51
   4  -3  -2   21.25    0.49
  -4   3   2   21.15    0.51
  -4   3   2   21.03    0.49
  -4   3   2   21.47    0.48
  -4   3   2   21.42    0.48
   5  -3  -3   75.37    1.55
   5  -3  -3   77.21    1.57
   5  -3  -3   75.09    1.53
  -5   3   3   78.02    1.59
  -5   3   3   75.15    1.58
  -5   3   3   76.96    1.52
  -5   3   3   75.97    1.62
  -5   3   3   76.84    1.56
  -5   3   3   76.95    1.55
   6  -3  -4   18.01    0.44
   6  -3  -4   18.12    0.45
   6  -3  -4   18.37    0.44
  -6   3   4   18.24    0.42
  -6   3   4   17.93    0.45
  -6   3   4   18.02    0.44
  -6   3   4   16.85    0.43
  -6   3   4   18.16    0.46
  -6   3   4   19.08    0.44
   7  -3  -5    2.92    0.16
   7  -3  -5    3.22    0.15
  -7   3   5    2.90    0.16
  -7   3   5    2.83    0.16
  -7   3   5    2.93    0.15
  -7   3   5    3.14    0.16
  -7   3   5    2.90    0.17
   8  -3  -6  109.19    2.25
  -8   3   6  110.93    2.25
  -8   3   6  110.59    2.25
  -8   3   6  109.58    2.32
  -8   3   6  108.14    2.22
  -8   3   6  110.76    2.22
   9  -3  -7    0.76    0.11
   9  -3  -7    1.10    0.16
  -9   3   7    0.66    0.11
  -9   3   7    0.76    0.11
  -9   3   7    0.84    0.11
  -9   3   7    1.04    0.13
  -9   3   7    0.80    0.12
  10  -3  -8   31.60    0.75
  10  -3  -8   29.93    0.91
 -10   3   8   31.09    0.74
 -10   3   8   29.64    0.74
 -10   3   8   30.98    0.75
 -10   3   8   31.94    0.77
  11  -3  -9   11.32    0.49
  11  -3  -9   11.47    0.37
 -11   3   9   11.07    0.38
 -11   3   9   11.72    0.40
 -11   3   9   11.30    0.38
  12  -3 -10    6.07    0.38
 -12   3  10    7.22    0.31
 -12   3  10    7.48    0.33
 -12   3  10    6.83    0.30
  13  -3 -11   13.34    0.60
 -13   3  11   13.60    0.47
 -13   3  11   14.90    0.49
 -13   3  11   14.82    0.47
 -14   3  12    0.04    0.15
 -15   3  13    4.26    0.30
 -16   3  14    2.24    0.26
 -17   3  15    8.06    0.41
 -18   3  16    1.83    0.25
 -19   3  17    0.87    0.23
 -16  -2  17    0.62    0.27
 -15  -2  16    2.76    0.26
 -15  -2  16    2.59    0.34
 -14  -2  15   -0.07    0.14
 -14  -2  15   -0.02    0.14
 -14  -2  15    0.04    0.15
 -14  -2  15    0.03    0.18
 -13  -2  14   11.36    0.41
 -13  -2  14   10.94    0.39
 -13  -2  14   10.14    0.41
 -12  -2  13   13.77    0.45
 -12  -2  13   13.35    0.43
 -12  -2  13   13.78    0.44
  12   2 -13   13.01    0.43
 -11  -2  12    5.62    0.28
 -11  -2  12    5.67    0.26
 -11  -2  12    6.38    0.27
  11   2 -12    5.73    0.26
  11   2 -12    5.80    0.41
 -10  -2  11   10.25    0.34
 -10  -2  11   11.13    0.35
 -10  -2  11   10.56    0.34
  10   2 -11   10.35    0.50
  -9  -2  10    2.15    0.16
  -9  -2  10    2.23    0.17
  -9  -2  10    2.14    0.16
   9   2 -10    1.97    0.25
  -8  -2   9   14.04    0.38
  -8  -2   9   14.08    0.37
  -8  -2   9   14.08    0.38
   8   2  -9   13.09    0.52
  -7  -2   8    2.36    0.13
  -7  -2   8    2.65    0.14
  -7  -2   8    2.49    0.15
   7   2  -8    2.56    0.23
  -6  -2   7   27.37    0.59
  -6  -2   7   27.24    0.60
  -6  -2   7   26.65    0.59
   6   2  -7   27.03    0.79
  -5  -2   6   12.82    0.32
  -5  -2   6   13.36    0.32
  -5  -2   6   12.99    0.31
   5   2  -6   13.06    0.44
   5   2  -6   13.17    0.32
  -4  -2   5    9.45    0.24
  -4  -2   5    9.55    0.23
  -4  -2   5    9.37    0.24
  -4  -2   5   10.01    0.34
   4   2  -5    9.90    0.35
   4   2  -5   10.15    0.25
  -3  -2   4   22.12    0.58
  -3  -2   4   21.65    0.46
  -3  -2   4   20.44    0.44
  -3  -2   4   21.19    0.45
   3   2  -4   22.19    0.45
   3   2  -4   21.09    0.58
  -2  -2   3    6.08    0.19
  -2  -2   3    5.66    0.14
  -2  -2   3    6.17    0.21
  -2  -2   3    5.48    0.15
  -2  -2   3    5.85    0.15
   2   2  -3    6.02    0.16
   2   2  -3    5.90    0.21
   2   2  -3    6.08    0.14
  -1  -2   2  115.72    2.59
  -1  -2   2  108.57    2.24
  -1  -2   2  116.33    2.38
   1   2  -2  112.74    2.21
   1   2  -2  117.48    2.33
   1   2  -2  117.96    2.60
   0  -2   1   12.81    0.33
   0   2  -1   12.29    0.28
   0   2  -1   12.47    0.27
   0   2  -1   11.84    0.27
   1  -2   0  160.86    3.71
  -1   2   0  167.04    3.35
  -1   2   0  167.85    3.45
   2  -2  -1    1.12    0.06
   2  -2  -1    1.06    0.07
   2  -2  -1    1.23    0.07
   2  -2  -1    1.19    0.09
  -2   2   1    0.82    0.06
  -2   2   1    1.16    0.08
  -2   2   1    1.11    0.06
  -2   2   1    1.24    0.07
   3  -2  -2   14.91    0.36
   3  -2  -2   15.13    0.35
   3  -2  -2   14.95    0.34
   3  -2  -2   14.63    0.34
  -3   2   2   15.04    0.34
  -3   2   2   15.17    0.34
  -3   2   2   15.27    0.34
  -3   2   2   14.60    0.34
  -3   2   2   15.13    0.36
   4  -2  -3   24.01    0.52
   4  -2  -3   23.51    0.53
   4  -2  -3   24.44    0.55
  -4   2   3   23.99    0.55
  -4   2   3   24.55    0.52
  -4   2   3   23.96    0.53
   5  -2  -4    0.28    0.06
   5  -2  -4    0.28    0.06
   5  -2  -4    0.28    0.06
  -5   2   4    0.29    0.06
  -5   2   4    0.30    0.06
  -5   2   4    0.28    0.06
  -5   2   4    0.32    0.07
   6  -2  -5   13.71    0.34
  -6   2   5   13.02    0.34
  -6   2   5   13.35    0.34
  -6   2   5   12.63    0.35
  -6   2   5   13.33    0.36
   7  -2  -6   14.91    0.39
  -7   2   6   15.74    0.40
  -7   2   6   15.36    0.39
  -7   2   6   15.06    0.40
  -7   2   6   15.09    0.40
  -7   2   6   14.66    0.39
   8  -2  -7   45.57    0.99
   8  -2  -7   44.20    1.19
  -8   2   7   44.51    0.99
  -8   2   7   44.95    0.99
  -8   2   7   45.28    0.97
  -8   2   7   45.55    1.02
  -8   2   7   44.53    0.97
   9  -2  -8   21.10    0.69
   9  -2  -8   21.41    0.54
  -9   2   8   22.14    0.56
  -9   2   8   21.51    0.54
  -9   2   8   21.96    0.55
  -9   2   8   21.94    0.56
  10  -2  -9    9.36    0.43
  10  -2  -9    9.48    0.32
 -10   2   9    8.76    0.32
 -10   2   9    9.60    0.33
 -10   2   9    9.92    0.34
  11  -2 -10    8.19    0.43
  11  -2 -10    9.10    0.32
 -11   2  10    8.81    0.33
 -11   2  10    8.81    0.34
 -11   2  10    8.87    0.33
  12  -2 -11    1.54    0.25
  12  -2 -11    1.88    0.19
 -12   2  11    1.95    0.19
 -12   2  11    1.98    0.19
 -12   2  11    1.98    0.18
 -13   2  12   16.52    0.52
 -13   2  12   16.74    0.52
 -13   2  12   16.55    0.52
 -14   2  13    0.49    0.16
 -14   2  13    0.76    0.17
 -15   2  14    7.21    0.36
 -16   2  15    2.77    0.27
 -17   2  16    3.52    0.31
 -16  -1  16    0.05    0.22
 -15  -1  15    2.04    0.24
 -15  -1  15    1.86    0.22
 -14  -1  14    1.72    0.22
 -14  -1  14    1.90    0.21
 -14  -1  14    2.03    0.22
 -13  -1  13    8.54    0.37
 -13  -1  13    8.94    0.36
 -13  -1  13    8.43    0.34
 -12  -1  12   10.91    0.39
 -12  -1  12   11.01    0.39
 -12  -1  12   10.94    0.38
  12   1 -12   11.59    0.39
 -11  -1  11    6.73    0.28
 -11  -1  11    6.88    0.29
 -11  -1  11    6.01    0.28
  11   1 -11    6.84    0.42
  11   1 -11    6.49    0.27
 -10  -1  10   26.51    0.66
 -10  -1  10   26.40    0.65
 -10  -1  10   27.36    0.65
  10   1 -10   25.97    0.65
  10   1 -10   26.07    0.86
  -9  -1   9   -0.01    0.08
  -9  -1   9    0.03    0.08
  -9  -1   9    0.00    0.08
   9   1  -9   -0.01    0.14
  -8  -1   8   29.26    0.65
  -8  -1   8   28.01    0.65
  -8  -1   8   29.14    0.66
   8   1  -8   28.10    0.85
  -7  -1   7    4.98    0.18
  -7  -1   7    5.31    0.19
  -7  -1   7    4.85    0.19
   7   1  -7    4.79    0.27
  -6  -1   6    6.62    0.21
  -6  -1   6    6.56    0.20
  -6  -1   6    6.47    0.20
   6   1  -6    6.55    0.29
  -5  -1   5   57.81    1.16
  -5  -1   5   58.10    1.18
  -5  -1   5   57.22    1.16
   5   1  -5   57.60    1.42
  -4  -1   4    1.70    0.09
  -4  -1   4    1.56    0.14
  -4  -1   4    1.73    0.08
  -4  -1   4    1.74    0.08
   4   1  -4    1.60    0.14
  -3  -1   3    1.29    0.07
  -3  -1   3    1.48    0.11
  -3  -1   3    1.47    0.07
  -3  -1   3    1.43    0.07
   3   1  -3    1.24    0.08
   3   1  -3    1.45    0.12
  -2  -1   2    2.95    0.13
  -2  -1   2    2.68    0.09
   2   1  -2    3.01    0.13
  -1  -1   1   40.75    0.94
   2  -1  -2   36.48    0.77
   2  -1  -2   35.76    0.73
  -2   1   2   36.14    0.77
  -2   1   2   36.79    0.73
   3  -1  -3   20.42    0.45
   3  -1  -3   20.72    0.43
   3  -1  -3   19.98    0.43
  -3   1   3   20.32    0.46
  -3   1   3   19.62    0.43
   4  -1  -4  119.93    2.42
   4  -1  -4  120.36    2.30
   4  -1  -4  121.07    2.35
  -4   1   4  117.83    2.34
  -4   1   4  116.02    2.32
  -4   1   4  117.92    2.43
  -4   1   4  116.31    2.31
   5  -1  -5   -0.04    0.06
   5  -1  -5   -0.01    0.05
   5  -1  -5   -0.05    0.05
  -5   1   5   -0.09    0.06
  -5   1   5   -0.02    0.05
  -5   1   5    0.02    0.06
  -5   1   5   -0.03    0.05
   6  -1  -6   64.30    1.63
   6  -1  -6   68.69    1.37
  -6   1   6   65.81    1.35
  -6   1   6   66.64    1.35
  -6   1   6   67.23    1.42
  -6   1   6   66.95    1.37
   7  -1  -7    7.72    0.34
   7  -1  -7    8.11    0.24
  -7   1   7    7.98    0.25
  -7   1   7    8.45    0.26
  -7   1   7    8.09    0.25
  -7   1   7    8.43    0.26
  -7   1   7    8.28    0.25
   8  -1  -8   11.83    0.33
   8  -1  -8   11.99    0.46
  -8   1   8   12.00    0.33
  -8   1   8   11.42    0.32
  -8   1   8   11.72    0.33
  -8   1   8   11.59    0.34
   9  -1  -9   21.18    0.53
   9  -1  -9   21.28    0.71
  -9   1   9   21.05    0.53
  -9   1   9   21.40    0.54
  -9   1   9   21.68    0.53
  10  -1 -10    5.31    0.34
  10  -1 -10    5.65    0.24
 -10   1  10    5.97    0.25
 -10   1  10    5.83    0.26
 -10   1  10    5.69    0.26
  11  -1 -11   19.80    0.73
  11  -1 -11   19.73    0.54
 -11   1  11   20.44    0.55
 -11   1  11   19.89    0.54
 -11   1  11   20.38    0.55
  12  -1 -12    0.63    0.14
 -12   1  12    0.73    0.14
 -12   1  12    0.67    0.15
 -12   1  12    0.80    0.14
 -13   1  13    2.23    0.21
 -13   1  13    2.23    0.21
 -13   1  13    2.12    0.20
 -14   1  14    2.17    0.22
 -14   1  14    1.77    0.21
 -14   1  14    1.63    0.21
 -15   1  15    3.02    0.26
 -15   1  15    2.72    0.26
 -16   1  16    1.78    0.23
 -17   0  16    4.00    0.31
 -16   0  15    0.37    0.18
 -15   0  14    2.20    0.24
 -15   0  14    2.34    0.24
 -14   0  13    4.32    0.29
 -14   0  13    3.71    0.27
 -14   0  13    4.43    0.30
 -13   0  12    1.81    0.20
 -13   0  12    2.21    0.21
 -13   0  12    2.06    0.20
 -12   0  11   14.71    0.46
 -12   0  11   15.27    0.46
 -12   0  11   14.51    0.45
  12   0 -11   13.74    0.45
  12   0 -11   13.67    0.61
 -11   0  10    0.61    0.12
 -11   0  10    0.31    0.12
 -11   0  10    0.42    0.12
  11   0 -10    0.27    0.17
  11   0 -10    0.45    0.12
 -10   0   9   26.38    0.64
 -10   0   9   26.17    0.63
 -10   0   9   25.76    0.64
  10   0  -9   24.64    0.82
  10   0  -9   25.18    0.64
  -9   0   8    0.69    0.10
  -9   0   8    0.66    0.11
  -9   0   8    0.81    0.11
   9   0  -8    0.68    0.10
   9   0  -8    0.59    0.15
  -8   0   7   13.48    0.33
  -8   0   7   13.36    0.37
  -8   0   7   13.38    0.36
  -8   0   7   13.20    0.36
   8   0  -7   13.47    0.36
   8   0  -7   12.90    0.48
  -7   0   6   12.29    0.30
  -7   0   6   12.10    0.33
  -7   0   6   12.23    0.33
  -7   0   6   12.18    0.32
   7   0  -6   12.03    0.43
  -6   0   5   17.84    0.42
  -6   0   5   17.23    0.41
  -6   0   5   17.72    0.40
  -6   0   5   16.59    0.41
   6   0  -5   17.00    0.53
  -5   0   4    9.57    0.25
  -5   0   4    9.44    0.25
  -5   0   4    9.47    0.23
  -5   0   4    9.46    0.25
   5   0  -4    9.67    0.34
  -4   0   3   11.01    0.26
  -4   0   3   11.21    0.27
  -4   0   3   10.69    0.26
  -4   0   3   11.26    0.34
   4   0  -3   10.99    0.34
  -3   0   2  388.23    8.65
  -3   0   2  374.27    7.50
   3   0  -2  384.75    8.60
  -2   0   1   21.86    0.54
   2   0  -1   22.32    0.48
   2   0  -3    8.51    0.19
   2   0  -3    8.82    0.22
  -2   0   3    8.51    0.19
  -2   0   3    8.75    0.21
   3   0  -4   11.72    0.27
   3   0  -4   12.28    0.27
   3   0  -4   12.35    0.28
  -3   0   4   11.97    0.28
  -3   0   4   12.24    0.27
  -3   0   4   12.43    0.27
  -3   0   4   11.77    0.26
   4   0  -5   16.19    0.47
   4   0  -5   15.88    0.36
   4   0  -5   15.92    0.35
   4   0  -5   16.30    0.36
  -4   0   5   15.92    0.36
  -4   0   5   16.23    0.37
  -4   0   5   16.48    0.35
  -4   0   5   15.57    0.35
   5   0  -6   36.71    0.75
   5   0  -6   36.01    0.95
   5   0  -6   37.33    0.78
  -5   0   6   37.19    0.78
  -5   0   6   36.83    0.77
  -5   0   6   35.79    0.75
  -5   0   6   36.12    0.76
   6   0  -7   31.80    0.89
  -6   0   7   32.92    0.70
  -6   0   7   32.95    0.71
  -6   0   7   33.74    0.70
  -6   0   7   32.76    0.71
   7   0  -8   24.13    0.74
   7   0  -8   24.96    0.56
  -7   0   8   24.53    0.56
  -7   0   8   25.02    0.56
  -7   0   8   24.46    0.57
   8   0  -9    1.61    0.21
   8   0  -9    2.02    0.13
  -8   0   9    2.02    0.14
  -8   0   9    1.90    0.13
  -8   0   9    2.16    0.14
   9   0 -10   27.91    0.66
   9   0 -10   28.63    0.88
  -9   0  10   28.57    0.66
  -9   0  10   27.70    0.66
  -9   0  10   27.81    0.65
  10   0 -11    0.24    0.16
  10   0 -11    0.35    0.10
 -10   0  11    0.29    0.10
 -10   0  11    0.38    0.11
 -10   0  11    0.24    0.10
  11   0 -12   25.32    0.63
  11   0 -12   21.62    0.82
 -11   0  12   24.91    0.62
 -11   0  12   24.83    0.63
 -11   0  12   24.36    0.63
  12   0 -13    5.61    0.26
 -12   0  13    6.24    0.30
 -12   0  13    6.45    0.30
 -12   0  13    6.13    0.29
 -13   0  14    1.24    0.17
 -13   0  14    1.57    0.18
 -13   0  14    1.20    0.18
 -14   0  15    7.61    0.35
 -14   0  15    7.74    0.35
 -14   0  15    8.17    0.38
 -15   0  16    2.56    0.24
 -15   0  16    1.89    0.24
 -18   1  16   -0.01    0.19
 -17   1  15    2.62    0.27
 -16   1  14    0.09    0.17
 -15   1  13    4.30    0.30
 -14   1  12    7.00    0.35
 -14   1  12    6.64    0.32
 -13   1  11    0.52    0.14
 -13   1  11    0.61    0.15
 -13   1  11    0.34    0.14
 -12   1  10   18.35    0.54
 -12   1  10   18.46    0.54
 -12   1  10   19.59    0.55
  12  -1 -10   18.53    0.71
  12  -1 -10   19.22    0.54
 -11   1   9    0.27    0.12
 -11   1   9    0.35    0.11
 -11   1   9    0.16    0.11
  11  -1  -9    0.22    0.11
  11  -1  -9    0.11    0.15
 -10   1   8   30.42    0.74
 -10   1   8   31.39    0.73
 -10   1   8   30.52    0.73
  10  -1  -8   31.02    0.74
  10  -1  -8   29.97    0.92
  -9   1   7    4.84    0.18
  -9   1   7    4.54    0.20
  -9   1   7    4.74    0.21
  -9   1   7    4.98    0.22
   9  -1  -7    4.92    0.21
   9  -1  -7    4.59    0.28
  -8   1   6   30.95    0.68
  -8   1   6   29.74    0.68
  -8   1   6   28.94    0.68
  -8   1   6   28.84    0.69
   8  -1  -6   30.37    0.69
   8  -1  -6   29.76    0.85
  -7   1   5    9.10    0.27
  -7   1   5    9.18    0.28
  -7   1   5    8.94    0.27
  -7   1   5    9.32    0.25
   7  -1  -5    8.68    0.34
   7  -1  -5    9.21    0.27
  -6   1   4   24.49    0.55
  -6   1   4   24.51    0.56
  -6   1   4   24.06    0.55
  -6   1   4   24.37    0.55
   6  -1  -4   24.75    0.56
   6  -1  -4   24.11    0.67
  -5   1   3   46.10    0.94
  -5   1   3   44.24    0.93
  -5   1   3   43.48    0.92
   5  -1  -3   45.05    0.94
   5  -1  -3   45.65    1.10
  -4   1   2    0.73    0.07
  -4   1   2    0.82    0.06
  -4   1   2    0.86    0.07
  -4   1   2    0.63    0.05
   4  -1  -2    1.17    0.10
   4  -1  -2    0.96    0.07
  -3   1   1   77.35    1.63
  -3   1   1   83.99    1.64
  -3   1   1   83.12    1.70
   3  -1  -1   82.42    1.70
   3  -1  -1   83.26    1.71
   3  -1  -1   83.97    1.65
  -2   1   0   77.15    1.73
   2  -1   0   77.52    1.60
   1  -1   1   44.60    0.89
   1   1  -3   46.97    1.09
   2   1  -4   56.42    1.10
   2   1  -4   57.14    1.10
   2   1  -4   58.63    1.35
   3   1  -5   34.39    0.87
   3   1  -5   35.26    0.73
   3   1  -5   34.62    0.69
  -3  -1   5   34.80    0.70
   4   1  -6   35.12    0.71
   4   1  -6   33.56    0.89
   4   1  -6   34.51    0.69
  -4  -1   6   33.46    0.68
  -4  -1   6   33.23    0.68
  -4  -1   6   34.36    0.70
   5   1  -7   11.32    0.40
   5   1  -7   11.27    0.27
  -5  -1   7   11.05    0.28
  -5  -1   7   11.05    0.26
  -5  -1   7   11.08    0.26
   6   1  -8    9.24    0.37
   6   1  -8    9.65    0.25
  -6  -1   8    9.38    0.24
  -6  -1   8    9.11    0.24
  -6  -1   8    9.19    0.25
   7   1  -9   32.74    0.94
  -7  -1   9   32.68    0.72
  -7  -1   9   33.32    0.71
  -7  -1   9   32.58    0.71
   8   1 -10    3.35    0.27
  -8  -1  10    3.62    0.18
  -8  -1  10    3.42    0.17
  -8  -1  10    3.43    0.17
   9   1 -11   26.52    0.62
   9   1 -11   24.90    0.84
  -9  -1  11   26.45    0.62
  -9  -1  11   26.16    0.61
  -9  -1  11   25.97    0.62
  10   1 -12    0.17    0.16
  10   1 -12    0.04    0.09
 -10  -1  12    0.16    0.09
 -10  -1  12   -0.04    0.09
 -10  -1  12    0.16    0.10
  11   1 -13    8.50    0.31
 -11  -1  13    8.24    0.31
 -11  -1  13    8.54    0.31
 -11  -1  13    9.44    0.33
  12   1 -14    9.77    0.36
 -12  -1  14   10.50    0.37
 -12  -1  14   10.02    0.35
 -12  -1  14   10.11    0.38
 -13  -1  15    0.55    0.14
 -13  -1  15    0.57    0.16
 -13  -1  15    0.79    0.15
 -14  -1  16    8.40    0.38
 -14  -1  16    7.98    0.37
 -15  -1  17    0.75    0.20
 -15  -1  17    0.78    0.19
 -16  -1  18    4.98    0.36
 -19   2  16    5.94    0.40
 -18   2  15    1.05    0.23
 -17   2  14    0.26    0.19
 -16   2  13    3.29    0.29
 -15   2  12    0.00    0.14
 -14   2  11    8.59    0.38
 -13   2  10    0.16    0.13
 -13   2  10    0.03    0.12
 -13   2  10    0.15    0.13
  13  -2 -10   -0.06    0.17
 -12   2   9   16.87    0.51
 -12   2   9   16.79    0.50
 -12   2   9   17.90    0.51
  12  -2  -9   17.07    0.51
  12  -2  -9   16.77    0.65
 -11   2   8    4.78    0.26
 -11   2   8    4.54    0.26
 -11   2   8    4.58    0.25
  11  -2  -8    4.43    0.23
  11  -2  -8    4.54    0.30
 -10   2   7   12.11    0.35
 -10   2   7   11.02    0.36
 -10   2   7   12.00    0.36
 -10   2   7   12.08    0.38
  10  -2  -7   11.87    0.37
  10  -2  -7   10.41    0.46
  -9   2   6   22.31    0.57
  -9   2   6   22.68    0.56
  -9   2   6   22.97    0.56
  -9   2   6   22.76    0.56
   9  -2  -6   22.57    0.57
   9  -2  -6   22.95    0.70
  -8   2   5    0.92    0.10
  -8   2   5    0.92    0.10
  -8   2   5    0.93    0.11
  -8   2   5    0.87    0.10
  -8   2   5    1.05    0.11
   8  -2  -5    0.98    0.11
   8  -2  -5    0.83    0.14
   8  -2  -5    0.90    0.11
  -7   2   4   49.20    1.04
  -7   2   4   49.74    1.06
  -7   2   4   48.64    1.02
  -7   2   4   48.38    1.04
  -7   2   4   49.12    1.07
   7  -2  -4   48.67    1.04
   7  -2  -4   49.50    1.06
   7  -2  -4   49.09    1.23
  -6   2   3   14.50    0.32
  -6   2   3   14.31    0.37
  -6   2   3   14.46    0.36
  -6   2   3   14.13    0.36
  -6   2   3   15.12    0.33
  -6   2   3   13.49    0.36
   6  -2  -3   14.65    0.37
   6  -2  -3   14.72    0.44
   6  -2  -3   14.96    0.37
  -5   2   2  239.80    4.70
  -5   2   2  252.02    4.84
  -5   2   2  236.18    5.05
  -5   2   2  243.99    5.02
  -5   2   2  247.24    4.80
   5  -2  -2  245.54    4.84
   5  -2  -2  249.31    5.50
   5  -2  -2  246.80    4.80
  -4   2   1    2.58    0.11
  -4   2   1    2.71    0.11
  -4   2   1    2.39    0.11
  -4   2   1    2.47    0.12
  -4   2   1    2.87    0.11
   4  -2  -1    2.48    0.11
   4  -2  -1    2.56    0.11
   4  -2  -1    2.57    0.11
   4  -2  -1    2.60    0.11
  -3   2   0    0.64    0.06
  -3   2   0    0.61    0.06
  -3   2   0    0.52    0.06
   3  -2   0    0.54    0.05
   3  -2   0    0.65    0.06
   3  -2   0    0.60    0.06
  -2   2  -1   66.24    1.38
  -2   2  -1   67.17    1.38
   2  -2   1   66.73    1.33
   2  -2   1   66.24    1.38
  -1   2  -2    0.87    0.05
   1  -2   2    0.94    0.04
   0   2  -3    5.86    0.17
   0  -2   3    5.36    0.17
   0  -2   3    5.43    0.17
   1   2  -4   41.86    0.98
  -1  -2   4   40.74    0.92
   2   2  -5   19.64    0.53
   3   2  -6    3.05    0.17
   3   2  -6    3.04    0.09
   3   2  -6    2.98    0.10
  -3  -2   6    3.01    0.09
   4   2  -7   12.59    0.28
   4   2  -7   12.39    0.42
  -4  -2   7   12.34    0.28
   5   2  -8   24.45    0.51
   5   2  -8   24.32    0.71
  -5  -2   8   24.13    0.52
  -5  -2   8   24.26    0.50
  -5  -2   8   24.04    0.50
   6   2  -9    5.23    0.29
  -6  -2   9    5.54    0.18
  -6  -2   9    5.84    0.17
  -6  -2   9    5.88    0.17
   7   2 -10   50.77    1.37
  -7  -2  10   51.66    1.06
  -7  -2  10   51.14    1.07
  -7  -2  10   51.91    1.06
   8   2 -11    0.25    0.15
  -8  -2  11    0.20    0.07
  -8  -2  11    0.19    0.08
  -8  -2  11    0.25    0.08
   9   2 -12   23.83    0.83
  -9  -2  12   24.67    0.59
  -9  -2  12   24.98    0.60
  -9  -2  12   25.47    0.59
  10   2 -13    8.78    0.49
  10   2 -13    9.24    0.30
 -10  -2  13    9.55    0.31
 -10  -2  13    9.78    0.31
 -10  -2  13    9.33    0.32
  11   2 -14    3.53    0.21
 -11  -2  14    3.14    0.22
 -11  -2  14    3.16    0.20
 -11  -2  14    3.65    0.22
  12   2 -15    6.07    0.28
 -12  -2  15    5.82    0.30
 -12  -2  15    6.48    0.30
 -13  -2  16    0.39    0.22
 -13  -2  16    0.47    0.16
 -13  -2  16    0.32    0.14
 -14  -2  17    9.45    0.40
 -14  -2  17    7.62    0.49
 -14  -2  17    8.88    0.39
 -15  -2  18   -0.35    0.22
 -15  -2  18   -0.01    0.15
 -15  -2  18    0.15    0.18
 -16  -2  19    2.78    0.28
 -20   3  16    0.54    0.24
 -19   3  15    1.70    0.27
 -18   3  14    7.09    0.41
 -17   3  13    1.98    0.26
 -16   3  12    4.22    0.30
 -15   3  11   -0.04    0.14
 -14   3  10   16.79    0.54
 -13   3   9    2.54    0.22
 -13   3   9    2.33    0.22
  13  -3  -9    2.20    0.28
 -12   3   8   26.62    0.68
 -12   3   8   25.60    0.68
 -12   3   8   25.97    0.67
  12  -3  -8   24.08    0.83
 -11   3   7   12.55    0.39
 -11   3   7   12.72    0.41
 -11   3   7   12.53    0.41
  11  -3  -7   11.74    0.48
  11  -3  -7   12.03    0.39
 -10   3   6    1.81    0.15
 -10   3   6    1.73    0.15
 -10   3   6    1.86    0.16
 -10   3   6    1.60    0.15
  10  -3  -6    1.57    0.15
  10  -3  -6    1.45    0.18
  -9   3   5   30.83    0.71
  -9   3   5   30.67    0.72
  -9   3   5   31.36    0.74
  -9   3   5   31.77    0.73
  -9   3   5   31.84    0.75
   9  -3  -5   31.11    0.74
   9  -3  -5   30.59    0.88
   9  -3  -5   31.63    0.73
  -8   3   4    6.75    0.25
  -8   3   4    6.65    0.24
  -8   3   4    6.43    0.24
  -8   3   4    6.69    0.24
  -8   3   4    6.44    0.24
   8  -3  -4    7.06    0.24
   8  -3  -4    6.51    0.29
   8  -3  -4    6.57    0.24
  -7   3   3    1.18    0.12
  -7   3   3    1.45    0.11
  -7   3   3    1.30    0.10
  -7   3   3    1.19    0.11
  -7   3   3    1.12    0.11
  -7   3   3    1.14    0.11
  -7   3   3    1.35    0.11
  -7   3   3    1.21    0.12
   7  -3  -3    1.06    0.11
   7  -3  -3    1.17    0.14
   7  -3  -3    1.16    0.11
  -6   3   2   14.98    0.36
  -6   3   2   13.92    0.38
  -6   3   2   15.73    0.38
  -6   3   2   14.82    0.37
  -6   3   2   14.22    0.37
   6  -3  -2   15.03    0.38
   6  -3  -2   14.93    0.38
  -5   3   1   21.21    0.50
  -5   3   1   21.09    0.50
  -5   3   1   21.81    0.49
  -5   3   1   21.34    0.50
  -5   3   1   21.12    0.49
   5  -3  -1   22.19    0.51
   5  -3  -1   22.32    0.50
   5  -3  -1   21.57    0.51
  -4   3   0  119.68    2.33
  -4   3   0  119.15    2.38
  -4   3   0  119.73    2.49
   4  -3   0  120.72    2.49
  -3   3  -1   35.80    0.76
  -3   3  -1   36.86    0.79
  -3   3  -1   35.94    0.74
  -3   3  -1   36.32    0.78
   3  -3   1   36.62    0.78
   3  -3   1   35.48    0.76
   3  -3   1   36.35    0.78
   3  -3   1   35.78    0.76
   3  -3   1   36.34    0.83
  -2   3  -2  142.38    2.83
  -2   3  -2  145.26    3.20
   2  -3   2  134.86    2.94
   2  -3   2  142.69    2.80
   2  -3   2  145.25    2.93
   2  -3   2  147.04    3.20
  -1   3  -3    0.24    0.04
   1  -3   3    0.24    0.04
   1  -3   3    0.18    0.06
   1  -3   3    0.34    0.04
   1  -3   3    0.30    0.03
   0   3  -4   94.27    2.12
   0  -3   4   91.12    1.82
   0  -3   4   95.22    2.12
   0  -3   4   92.72    1.98
   1   3  -5    3.95    0.17
   1   3  -5    3.86    0.09
  -1  -3   5    3.88    0.17
  -1  -3   5    3.96    0.17
   2   3  -6   27.40    0.72
   3   3  -7    2.99    0.20
   3   3  -7    3.00    0.09
  -3  -3   7    2.90    0.09
  -3  -3   7    2.98    0.20
   4   3  -8    0.13    0.10
   4   3  -8    0.14    0.04
  -4  -3   8    0.15    0.04
   5   3  -9   35.85    1.00
   5   3  -9   37.13    0.74
  -5  -3   9   36.95    0.76
   6   3 -10    0.52    0.15
  -6  -3  10    0.72    0.07
  -6  -3  10    0.85    0.08
  -6  -3  10    0.75    0.07
   7   3 -11   19.84    0.69
  -7  -3  11   20.12    0.46
  -7  -3  11   20.27    0.47
  -7  -3  11   20.08    0.46
   8   3 -12    0.21    0.16
  -8  -3  12    0.26    0.08
  -8  -3  12    0.24    0.08
  -8  -3  12    0.14    0.08
   9   3 -13   15.55    0.64
  -9  -3  13   16.28    0.42
  -9  -3  13   16.50    0.43
  -9  -3  13   16.25    0.43
  10   3 -14    7.58    0.27
 -10  -3  14    8.26    0.29
 -10  -3  14    7.42    0.27
 -10  -3  14    7.59    0.29
 -10  -3  14    7.35    0.41
  11   3 -15    0.46    0.12
 -11  -3  15    0.47    0.13
 -11  -3  15    0.05    0.18
 -11  -3  15    0.55    0.13
 -12  -3  16    4.77    0.27
 -12  -3  16    4.62    0.27
 -12  -3  16    4.99    0.38
 -13  -3  17    0.48    0.16
 -13  -3  17    0.35    0.15
 -13  -3  17    0.44    0.23
 -14  -3  18    8.96    0.39
 -14  -3  18    7.78    0.51
 -14  -3  18    8.49    0.39
 -15  -3  19    2.75    0.25
 -15  -3  19    2.68    0.27
 -16  -3  20    1.06    0.23
 -16  -3  20    1.03    0.21
 -20   4  15    0.60    0.25
 -19   4  14    0.67    0.24
 -18   4  13    3.82    0.34
 -17   4  12    1.25    0.23
 -16   4  11    2.05    0.25
 -15   4  10    2.23    0.24
 -14   4   9   10.20    0.41
  14  -4  -9    9.47    0.49
 -13   4   8    8.87    0.37
  13  -4  -8    8.81    0.46
 -12   4   7   17.13    0.50
 -12   4   7   16.53    0.51
  12  -4  -7   15.83    0.60
 -11   4   6   41.08    0.95
 -11   4   6   41.63    0.97
 -11   4   6   38.82    0.94
 -11   4   6   39.82    0.96
  11  -4  -6   41.87    0.96
  11  -4  -6   39.94    1.13
 -10   4   5    6.09    0.26
 -10   4   5    6.63    0.27
 -10   4   5    6.36    0.25
 -10   4   5    5.86    0.27
 -10   4   5    6.84    0.27
  10  -4  -5    6.45    0.26
  10  -4  -5    6.10    0.31
  10  -4  -5    6.43    0.26
  -9   4   4   47.91    1.04
  -9   4   4   46.55    1.04
  -9   4   4   47.60    1.00
  -9   4   4   47.42    1.08
  -9   4   4   46.65    1.03
  -9   4   4   45.82    1.06
  -9   4   4   49.44    1.01
   9  -4  -4   48.13    1.05
   9  -4  -4   47.03    1.22
   9  -4  -4   47.22    1.06
  -8   4   3    9.51    0.26
  -8   4   3    8.56    0.28
  -8   4   3    8.53    0.30
  -8   4   3    9.13    0.28
  -8   4   3    8.69    0.29
  -8   4   3    8.51    0.29
  -8   4   3    8.87    0.27
   8  -4  -3    8.01    0.29
   8  -4  -3    8.73    0.29
   8  -4  -3    9.01    0.34
  -7   4   2   62.00    1.30
  -7   4   2   62.22    1.34
  -7   4   2   60.39    1.33
  -7   4   2   62.25    1.31
  -7   4   2   62.59    1.28
   7  -4  -2   60.64    1.35
   7  -4  -2   62.24    1.31
   7  -4  -2   61.58    1.31
  -6   4   1   53.97    1.17
  -6   4   1   56.38    1.21
  -6   4   1   55.18    1.20
  -6   4   1   56.17    1.18
  -6   4   1   55.95    1.15
   6  -4  -1   55.29    1.18
   6  -4  -1   56.07    1.22
   6  -4  -1   55.46    1.17
  -5   4   0    0.36    0.07
  -5   4   0    0.34    0.07
  -5   4   0    0.40    0.07
   5  -4   0    0.37    0.06
   5  -4   0    0.41    0.07
   5  -4   0    0.44    0.07
  -4   4  -1   52.52    1.08
  -4   4  -1   53.22    1.14
  -4   4  -1   52.86    1.10
  -4   4  -1   53.39    1.15
   4  -4   1   53.30    1.14
   4  -4   1   53.57    1.22
   4  -4   1   52.94    1.11
   4  -4   1   52.52    1.14
   4  -4   1   54.32    1.11
  -3   4  -2    9.17    0.24
  -3   4  -2    9.21    0.24
  -3   4  -2    8.84    0.24
   3  -4   2    8.90    0.24
   3  -4   2    9.03    0.24
   3  -4   2    9.24    0.23
   3  -4   2    9.11    0.23
   3  -4   2    8.72    0.23
   3  -4   2    9.53    0.24
  -2   4  -3  114.17    2.26
  -2   4  -3  114.13    2.55
   2  -4   3  114.49    2.24
   2  -4   3  113.86    2.54
   2  -4   3  111.09    2.22
  -1   4  -4   10.21    0.24
  -1   4  -4   10.38    0.28
   1  -4   4    9.69    0.23
   1  -4   4    9.73    0.23
   1  -4   4    9.65    0.30
   1  -4   4   10.45    0.28
   1  -4   4    9.94    0.24
   0   4  -5   19.90    0.52
   0   4  -5   20.42    0.41
   0  -4   5   19.69    0.40
   0  -4   5   19.55    0.42
   0  -4   5   19.18    0.40
   0  -4   5   19.65    0.51
   0  -4   5   19.97    0.51
   1   4  -6   20.45    0.42
   1   4  -6   20.48    0.56
  -1  -4   6   20.49    0.55
  -1  -4   6   20.53    0.43
  -1  -4   6   21.44    0.56
   2   4  -7   10.25    0.35
   2   4  -7    9.85    0.23
  -2  -4   7   10.53    0.35
  -2  -4   7   10.05    0.34
  -2  -4   7   10.01    0.23
   3   4  -8    4.95    0.24
   3   4  -8    4.84    0.13
  -3  -4   8    4.88    0.24
  -3  -4   8    4.65    0.13
   4   4  -9   13.97    0.48
   4   4  -9   13.78    0.30
  -4  -4   9   13.69    0.30
  -4  -4   9   12.88    0.45
   5   4 -10   62.72    1.62
   5   4 -10   64.38    1.25
  -5  -4  10   63.40    1.27
  -5  -4  10   64.33    1.52
   6   4 -11    7.57    0.38
  -6  -4  11    7.66    0.20
  -6  -4  11    7.40    0.21
  -6  -4  11    7.30    0.36
  -6  -4  11    7.65    0.21
   7   4 -12   20.91    0.73
  -7  -4  12   21.77    0.48
  -7  -4  12   21.55    0.49
  -7  -4  12   20.89    0.49
  -7  -4  12   22.06    0.70
   8   4 -13   15.07    0.62
  -8  -4  13   14.95    0.38
  -8  -4  13   15.30    0.38
  -8  -4  13   14.23    0.56
  -8  -4  13   15.21    0.39
   9   4 -14    0.46    0.20
  -9  -4  14    0.84    0.12
  -9  -4  14    1.06    0.21
  -9  -4  14    0.80    0.11
 -10  -4  15    6.43    0.41
 -10  -4  15    5.94    0.26
 -10  -4  15    5.98    0.25
 -11  -4  16    0.56    0.12
 -11  -4  16    0.47    0.13
 -11  -4  16    0.43    0.22
 -12  -4  17    5.20    0.27
 -12  -4  17    4.78    0.28
 -12  -4  17    4.71    0.39
 -13  -4  18    1.14    0.17
 -13  -4  18    1.04    0.18
 -13  -4  18    1.21    0.30
 -14  -4  19    3.21    0.27
 -14  -4  19    3.22    0.25
 -15  -4  20    1.97    0.22
 -15  -4  20    1.84    0.24
 -21   5  15    2.56    0.34
 -20   5  14    1.17    0.27
 -19   5  13    0.06    0.22
 -18   5  12    4.13    0.36
 -17   5  11   -0.01    0.17
 -16   5  10    6.36    0.38
 -15   5   9    8.04    0.39
 -14   5   8   11.23    0.44
  14  -5  -8   11.44    0.53
 -13   5   7   24.08    0.68
  13  -5  -7   24.05    0.80
 -12   5   6   10.11    0.39
 -12   5   6   10.39    0.37
  12  -5  -6   10.49    0.46
 -11   5   5   23.38    0.63
 -11   5   5   23.08    0.63
 -11   5   5   22.32    0.60
  11  -5  -5   24.13    0.62
  11  -5  -5   22.96    0.72
 -10   5   4    1.31    0.14
 -10   5   4    1.48    0.15
 -10   5   4    1.41    0.15
 -10   5   4    1.34    0.11
 -10   5   4    1.39    0.16
 -10   5   4    1.15    0.09
  10  -5  -4    1.39    0.14
  10  -5  -4    1.36    0.17
  10  -5  -4    1.08    0.13
  -9   5   3   29.55    0.69
  -9   5   3   27.45    0.71
  -9   5   3   28.85    0.67
  -9   5   3   28.66    0.69
  -9   5   3   30.04    0.72
   9  -5  -3   27.80    0.69
   9  -5  -3   28.48    0.79
   9  -5  -3   28.72    0.70
  -8   5   2    0.93    0.12
  -8   5   2    0.91    0.11
  -8   5   2    1.08    0.11
  -8   5   2    1.14    0.13
  -8   5   2    1.07    0.12
  -8   5   2    1.09    0.11
   8  -5  -2    1.08    0.11
   8  -5  -2    0.92    0.11
   8  -5  -2    1.07    0.12
  -7   5   1   19.21    0.49
  -7   5   1   19.02    0.49
  -7   5   1   18.99    0.49
  -7   5   1   19.70    0.50
  -7   5   1   18.87    0.48
   7  -5  -1   18.45    0.48
   7  -5  -1   19.71    0.50
   7  -5  -1   19.30    0.50
  -6   5   0   25.99    0.60
  -6   5   0   25.66    0.62
  -6   5   0   25.06    0.61
   6  -5   0   26.33    0.61
   6  -5   0   25.88    0.62
   6  -5   0   26.36    0.62
  -5   5  -1    3.58    0.16
  -5   5  -1    3.63    0.17
  -5   5  -1    3.74    0.16
  -5   5  -1    3.70    0.16
  -5   5  -1    3.95    0.17
   5  -5   1    3.81    0.16
   5  -5   1    3.88    0.15
   5  -5   1    3.86    0.17
   5  -5   1    3.61    0.16
   5  -5   1    3.93    0.16
  -4   5  -2   28.19    0.66
  -4   5  -2   28.65    0.65
  -4   5  -2   29.67    0.66
  -4   5  -2   28.19    0.64
   4  -5   2   29.37    0.65
   4  -5   2   28.31    0.65
   4  -5   2   29.55    0.64
   4  -5   2   28.61    0.65
   4  -5   2   29.72    0.69
  -3   5  -3   17.89    0.45
  -3   5  -3   17.36    0.41
  -3   5  -3   17.88    0.41
   3  -5   3   18.00    0.44
   3  -5   3   16.84    0.38
   3  -5   3   17.06    0.41
   3  -5   3   17.58    0.42
   3  -5   3   18.23    0.39
  -2   5  -4   62.54    1.43
   2  -5   4   62.00    1.26
   2  -5   4   60.85    1.24
   2  -5   4   62.06    1.42
   2  -5   4   61.69    1.24
  -1   5  -5  172.83    3.23
  -1   5  -5  170.02    3.79
   1  -5   5  167.98    3.26
   1  -5   5  166.28    3.29
   1  -5   5  163.47    3.53
   1  -5   5  171.27    3.78
   1  -5   5  165.01    3.26
   0   5  -6   25.01    0.52
   0   5  -6   25.50    0.65
   0  -5   6   24.83    0.51
   0  -5   6   25.50    0.65
   0  -5   6   23.54    0.52
   0  -5   6   24.59    0.64
   0  -5   6   25.00    0.53
   1   5  -7   67.41    1.62
   1   5  -7   67.96    1.32
  -1  -5   7   66.70    1.35
  -1  -5   7   67.82    1.53
  -1  -5   7   69.67    1.63
   2   5  -8    1.78    0.09
   2   5  -8    1.70    0.16
  -2  -5   8    1.38    0.16
  -2  -5   8    1.74    0.10
   3   5  -9   14.53    0.49
   3   5  -9   14.23    0.32
  -3  -5   9   15.25    0.48
  -3  -5   9   14.74    0.33
   4   5 -10    0.19    0.05
   4   5 -10    0.20    0.12
  -4  -5  10    0.28    0.12
  -4  -5  10    0.25    0.05
   5   5 -11   13.03    0.51
  -5  -5  11   14.32    0.50
  -5  -5  11   13.48    0.32
   6   5 -12   10.12    0.45
  -6  -5  12   10.13    0.26
  -6  -5  12   10.49    0.44
  -6  -5  12    9.78    0.25
  -6  -5  12    9.54    0.26
   7   5 -13    6.72    0.40
  -7  -5  13    6.67    0.21
  -7  -5  13    6.94    0.37
  -7  -5  13    7.26    0.23
   8   5 -14    6.79    0.42
  -8  -5  14    6.66    0.24
  -8  -5  14    6.50    0.39
  -8  -5  14    6.30    0.22
  -9  -5  15    1.32    0.13
  -9  -5  15    1.38    0.13
  -9  -5  15    1.27    0.25
 -10  -5  16    9.04    0.31
 -10  -5  16    8.54    0.31
 -10  -5  16    8.37    0.47
 -11  -5  17    0.07    0.11
 -11  -5  17    0.07    0.11
 -11  -5  17   -0.10    0.19
 -12  -5  18    3.84    0.26
 -12  -5  18    3.04    0.37
 -12  -5  18    4.04    0.25
 -13  -5  19    3.53    0.26
 -13  -5  19    3.70    0.28
 -14  -5  20    0.29    0.17
 -14  -5  20    0.31    0.16
 -21   6  14    1.52    0.30
 -20   6  13    1.21    0.28
 -19   6  12   -0.01    0.21
 -18   6  11    2.50    0.30
 -17   6  10   -0.15    0.17
 -16   6   9    3.03    0.29
 -15   6   8   11.90    0.47
  15  -6  -8   11.09    0.54
 -14   6   7    6.10    0.33
  14  -6  -7    5.11    0.36
 -13   6   6   30.23    0.81
  13  -6  -6   30.49    0.93
 -12   6   5    0.95    0.17
  12  -6  -5    0.95    0.17
 -11   6   4   43.28    1.03
 -11   6   4   43.27    0.98
 -11   6   4   42.41    0.95
 -11   6   4   43.99    0.99
  11  -6  -4   41.98    1.01
  11  -6  -4   43.61    1.16
 -10   6   3   26.44    0.66
 -10   6   3   26.49    0.70
 -10   6   3   26.59    0.64
 -10   6   3   27.02    0.66
 -10   6   3   25.79    0.68
  10  -6  -3   26.01    0.67
  10  -6  -3   27.25    0.68
  -9   6   2   10.39    0.33
  -9   6   2   10.78    0.36
  -9   6   2   10.12    0.35
  -9   6   2   10.88    0.33
  -9   6   2   10.28    0.32
  -9   6   2   10.05    0.34
   9  -6  -2   10.00    0.34
   9  -6  -2    9.94    0.33
   9  -6  -2    9.98    0.33
  -8   6   1    2.72    0.17
  -8   6   1    3.27    0.17
  -8   6   1    3.07    0.17
  -8   6   1    3.09    0.18
  -8   6   1    3.25    0.20
   8  -6  -1    3.16    0.18
   8  -6  -1    2.99    0.17
   8  -6  -1    3.20    0.18
  -7   6   0    1.09    0.12
  -7   6   0    1.05    0.13
  -7   6   0    1.07    0.12
   7  -6   0    0.80    0.11
   7  -6   0    1.03    0.11
   7  -6   0    0.79    0.11
   7  -6   0    1.05    0.11
  -6   6  -1   68.75    1.50
  -6   6  -1   69.37    1.46
  -6   6  -1   67.74    1.43
  -6   6  -1   67.59    1.45
   6  -6   1   70.87    1.61
   6  -6   1   71.14    1.46
   6  -6   1   68.35    1.50
   6  -6   1   71.76    1.46
   6  -6   1   66.90    1.50
  -5   6  -2    9.46    0.29
  -5   6  -2    9.49    0.29
  -5   6  -2    9.28    0.28
  -5   6  -2    9.28    0.29
  -5   6  -2    9.29    0.29
  -5   6  -2    9.50    0.29
   5  -6   2    9.67    0.28
   5  -6   2    9.23    0.30
   5  -6   2    9.66    0.30
   5  -6   2   10.04    0.28
   5  -6   2    9.29    0.28
  -4   6  -3    7.16    0.23
  -4   6  -3    6.53    0.22
  -4   6  -3    7.22    0.23
   4  -6   3    7.13    0.21
   4  -6   3    7.17    0.23
   4  -6   3    7.24    0.20
   4  -6   3    7.21    0.24
  -3   6  -4   39.26    0.97
  -3   6  -4   40.59    0.87
  -3   6  -4   40.14    0.86
   3  -6   4   41.39    0.87
   3  -6   4   41.99    0.95
   3  -6   4   39.33    0.85
   3  -6   4   40.22    0.85
  -2   6  -5   16.44    0.45
   2  -6   5   16.25    0.38
   2  -6   5   16.45    0.39
   2  -6   5   16.40    0.40
   2  -6   5   16.66    0.44
  -1   6  -6   38.03    0.94
  -1   6  -6   37.88    0.79
   1  -6   6   38.89    0.79
   1  -6   6   37.45    0.80
   1  -6   6   37.77    0.92
   1  -6   6   37.80    0.93
   1  -6   6   37.63    0.78
   0   6  -7    2.78    0.18
   0   6  -7    2.70    0.12
   0  -6   7    2.52    0.18
   0  -6   7    2.21    0.18
   0  -6   7    2.43    0.12
   0  -6   7    2.56    0.11
   0  -6   7    2.31    0.12
   1   6  -8   24.19    0.68
   1   6  -8   24.10    0.52
  -1  -6   8   23.90    0.51
  -1  -6   8   25.56    0.68
  -1  -6   8   24.92    0.67
  -1  -6   8   24.43    0.50
  -1  -6   8   23.60    0.53
   2   6  -9    1.83    0.11
   2   6  -9    1.74    0.17
  -2  -6   9    1.66    0.10
  -2  -6   9    1.57    0.18
   3   6 -10   37.90    0.80
   3   6 -10   35.94    0.74
   3   6 -10   36.09    1.00
  -3  -6  10   36.59    0.76
  -3  -6  10   35.77    0.96
   4   6 -11   13.79    0.51
  -4  -6  11   13.48    0.33
  -4  -6  11   13.55    0.49
   5   6 -12    3.31    0.26
  -5  -6  12    3.47    0.15
  -5  -6  12    2.88    0.27
  -5  -6  12    2.98    0.12
  -5  -6  12    3.08    0.14
   6   6 -13   22.07    0.75
  -6  -6  13   20.69    0.69
  -6  -6  13   20.91    0.49
  -6  -6  13   21.07    0.46
   7   6 -14    2.15    0.28
  -7  -6  14    2.14    0.27
  -7  -6  14    1.79    0.13
  -7  -6  14    2.00    0.13
  -8  -6  15    6.42    0.24
  -8  -6  15    6.71    0.41
  -8  -6  15    6.19    0.22
  -9  -6  16   -0.05    0.09
  -9  -6  16    0.01    0.09
  -9  -6  16    0.00    0.18
 -10  -6  17    4.84    0.42
 -10  -6  17    4.00    0.22
 -10  -6  17    4.19    0.23
 -11  -6  18    1.61    0.31
 -11  -6  18    1.56    0.17
 -11  -6  18    1.46    0.16
 -12  -6  19    1.18    0.17
 -12  -6  19    1.17    0.17
 -12  -6  19    0.93    0.29
 -13  -6  20    3.47    0.26
 -13  -6  20    3.59    0.26
 -21   7  13    0.15    0.24
 -20   7  12    1.87    0.30
 -19   7  11    0.04    0.21
 -18   7  10    2.99    0.32
 -17   7   9    7.77    0.42
 -16   7   8    0.10    0.17
 -15   7   7   12.18    0.49
  15  -7  -7   12.30    0.55
 -14   7   6    0.10    0.14
  14  -7  -6   -0.03    0.14
 -13   7   5   14.54    0.50
 -13   7   5   14.03    0.33
  13  -7  -5   13.87    0.54
 -12   7   4    1.60    0.19
 -12   7   4    1.53    0.13
 -12   7   4    1.20    0.17
 -12   7   4    1.59    0.15
  12  -7  -4    1.49    0.17
  12  -7  -4    1.86    0.21
 -11   7   3   16.73    0.45
 -11   7   3   15.90    0.47
 -11   7   3   16.86    0.49
 -11   7   3   16.80    0.51
  11  -7  -3   16.55    0.50
 -10   7   2    9.63    0.35
 -10   7   2    9.84    0.32
 -10   7   2   10.46    0.37
 -10   7   2   10.29    0.34
  10  -7  -2    9.86    0.34
  10  -7  -2   10.08    0.36
  -9   7   1   12.56    0.39
  -9   7   1   12.45    0.37
  -9   7   1   11.56    0.38
  -9   7   1   13.14    0.39
  -9   7   1   12.52    0.40
   9  -7  -1   11.69    0.37
   9  -7  -1   12.68    0.41
   9  -7  -1   11.82    0.38
   9  -7  -1   13.11    0.40
  -8   7   0   23.46    0.60
  -8   7   0   23.21    0.59
  -8   7   0   23.93    0.60
  -8   7   0   23.00    0.60
  -8   7   0   24.32    0.61
   8  -7   0   24.06    0.64
   8  -7   0   24.02    0.61
   8  -7   0   22.68    0.60
   8  -7   0   24.19    0.61
   8  -7   0   23.12    0.59
  -7   7  -1   -0.17    0.08
  -7   7  -1   -0.11    0.08
  -7   7  -1    0.10    0.09
   7  -7   1    0.08    0.09
   7  -7   1    0.02    0.09
   7  -7   1    0.12    0.09
   7  -7   1    0.14    0.07
   7  -7   1    0.01    0.07
  -6   7  -2   52.56    1.16
  -6   7  -2   53.49    1.18
  -6   7  -2   55.96    1.22
  -6   7  -2   53.26    1.18
   6  -7   2   54.75    1.17
   6  -7   2   55.86    1.20
   6  -7   2   55.49    1.29
   6  -7   2   53.53    1.20
   6  -7   2   55.30    1.19
  -5   7  -3   28.80    0.69
  -5   7  -3   29.77    0.72
  -5   7  -3   28.91    0.68
   5  -7   3   30.10    0.67
   5  -7   3   29.93    0.74
   5  -7   3   29.51    0.67
   5  -7   3   28.75    0.67
   5  -7   3   29.52    0.69
  -4   7  -4   53.81    1.18
  -4   7  -4   54.93    1.19
  -4   7  -4   56.77    1.32
   4  -7   4   57.08    1.19
   4  -7   4   57.19    1.18
   4  -7   4   54.28    1.17
   4  -7   4   57.56    1.31
  -3   7  -5   70.34    1.46
  -3   7  -5   69.03    1.65
   3  -7   5   70.05    1.44
   3  -7   5   70.87    1.44
   3  -7   5   70.87    1.45
   3  -7   5   69.90    1.62
  -2   7  -6    7.99    0.28
   2  -7   6    7.69    0.24
   2  -7   6    7.53    0.26
   2  -7   6    7.83    0.24
   2  -7   6    7.88    0.23
  -1   7  -7   25.95    0.70
   1  -7   7   26.36    0.58
   1  -7   7   27.41    0.70
   1  -7   7   26.70    0.72
   1  -7   7   25.89    0.59
   1  -7   7   27.21    0.59
   0   7  -8    4.08    0.21
   0   7  -8    4.05    0.15
   0  -7   8    3.84    0.16
   0  -7   8    3.93    0.21
   0  -7   8    4.18    0.15
   0  -7   8    3.87    0.23
   0  -7   8    3.72    0.14
   1   7  -9   30.62    0.84
  -1  -7   9   30.74    0.83
  -1  -7   9   29.23    0.65
  -1  -7   9   31.67    0.64
  -1  -7   9   31.14    0.66
   2   7 -10    2.17    0.13
   2   7 -10    1.71    0.19
  -2  -7  10    1.87    0.09
  -2  -7  10    1.98    0.20
  -2  -7  10    1.88    0.10
  -2  -7  10    1.94    0.12
   3   7 -11    9.53    0.41
  -3  -7  11    9.84    0.26
  -3  -7  11   10.66    0.43
  -3  -7  11   10.05    0.24
  -3  -7  11    9.99    0.24
   4   7 -12   17.24    0.61
  -4  -7  12   16.24    0.37
  -4  -7  12   15.08    0.57
  -4  -7  12   17.81    0.38
  -4  -7  12   17.51    0.40
   5   7 -13   10.13    0.47
  -5  -7  13    9.66    0.25
  -5  -7  13   10.57    0.46
  -5  -7  13   10.19    0.28
   6   7 -14   18.09    0.69
  -6  -7  14   17.46    0.44
  -6  -7  14   18.66    0.67
  -6  -7  14   17.81    0.42
  -7  -7  15    0.36    0.08
  -7  -7  15    0.42    0.10
  -7  -7  15    0.47    0.19
  -8  -7  16   10.51    0.32
  -8  -7  16   10.07    0.51
  -8  -7  16    9.85    0.30
  -9  -7  17    1.04    0.13
  -9  -7  17    0.94    0.24
  -9  -7  17    1.05    0.14
 -10  -7  18    1.27    0.15
 -10  -7  18    1.23    0.16
 -10  -7  18    1.45    0.28
 -11  -7  19    3.33    0.23
 -11  -7  19    3.22    0.40
 -11  -7  19    3.14    0.23
 -12  -7  20    0.17    0.14
 -12  -7  20    0.13    0.14
 -13  -7  21    2.29    0.22
 -13  -7  21    2.33    0.22
 -21   8  12   -0.21    0.23
 -20   8  11    2.37    0.33
 -19   8  10    0.71    0.25
 -18   8   9    0.91    0.23
 -17   8   8    5.33    0.35
 -16   8   7   -0.08    0.16
  16  -8  -7   -0.02    0.18
 -15   8   6   19.39    0.63
  15  -8  -6   18.40    0.69
 -14   8   5    2.27    0.12
 -14   8   5    2.16    0.24
  14  -8  -5    2.10    0.25
 -13   8   4   14.50    0.44
 -13   8   4   14.06    0.41
 -13   8   4   15.18    0.52
  13  -8  -4   14.41    0.54
  13  -8  -4   15.21    0.50
 -12   8   3   20.57    0.59
 -12   8   3   21.16    0.58
 -12   8   3   20.11    0.54
 -12   8   3   19.69    0.60
  12  -8  -3   20.04    0.65
  12  -8  -3   20.91    0.60
 -11   8   2    3.82    0.21
 -11   8   2    4.23    0.27
 -11   8   2    3.81    0.24
 -11   8   2    4.07    0.23
  11  -8  -2    3.66    0.23
 -10   8   1   27.23    0.69
 -10   8   1   26.41    0.70
 -10   8   1   26.93    0.68
 -10   8   1   26.82    0.69
 -10   8   1   26.81    0.69
  10  -8  -1   26.56    0.69
  10  -8  -1   26.74    0.70
  -9   8   0    7.81    0.31
  -9   8   0    7.52    0.29
  -9   8   0    7.62    0.28
  -9   8   0    7.26    0.29
  -9   8   0    7.80    0.30
   9  -8   0    6.99    0.29
   9  -8   0    7.13    0.28
   9  -8   0    7.60    0.31
   9  -8   0    7.55    0.30
   9  -8   0    6.68    0.28
  -8   8  -1   33.18    0.82
  -8   8  -1   33.64    0.81
  -8   8  -1   34.37    0.83
   8  -8   1   35.32    0.83
   8  -8   1   35.99    0.88
   8  -8   1   35.76    0.82
   8  -8   1   34.20    0.83
   8  -8   1   34.14    0.83
  -7   8  -2    6.94    0.26
  -7   8  -2    6.52    0.26
  -7   8  -2    6.06    0.25
  -7   8  -2    6.49    0.26
   7  -8   2    6.86    0.25
   7  -8   2    6.86    0.24
   7  -8   2    6.90    0.28
   7  -8   2    7.16    0.25
   7  -8   2    6.65    0.27
  -6   8  -3   43.44    0.99
  -6   8  -3   43.25    0.98
   6  -8   3   45.90    1.00
   6  -8   3   45.59    1.07
   6  -8   3   43.20    0.98
   6  -8   3   43.51    0.99
  -5   8  -4   15.65    0.43
  -5   8  -4   16.60    0.44
  -5   8  -4   16.03    0.44
   5  -8   4   15.77    0.44
   5  -8   4   16.40    0.45
   5  -8   4   15.74    0.37
   5  -8   4   16.70    0.38
   5  -8   4   15.65    0.43
   5  -8   4   17.00    0.44
  -4   8  -5   20.68    0.52
  -4   8  -5   20.78    0.58
  -4   8  -5   21.15    0.51
   4  -8   5   21.41    0.55
   4  -8   5   20.74    0.51
   4  -8   5   20.71    0.52
   4  -8   5   21.08    0.51
  -3   8  -6   30.64    0.80
   3  -8   6   30.51    0.77
   3  -8   6   29.45    0.69
   3  -8   6   31.61    0.69
   3  -8   6   30.60    0.70
  -2   8  -7   -0.03    0.07
   2  -8   7   -0.07    0.06
   2  -8   7   -0.09    0.07
   2  -8   7   -0.01    0.06
   2  -8   7   -0.01    0.06
  -1   8  -8   52.35    1.29
   1  -8   8   52.43    1.27
   1  -8   8   52.80    1.07
   1  -8   8   49.88    1.09
   1  -8   8   50.82    1.08
   0   8  -9    0.38    0.12
   0  -8   9    0.48    0.08
   0  -8   9    0.38    0.08
   0  -8   9    0.42    0.13
   0  -8   9    0.43    0.07
   1   8 -10   16.82    0.44
   1   8 -10   15.90    0.53
  -1  -8  10   15.80    0.40
  -1  -8  10   16.08    0.55
  -1  -8  10   16.29    0.38
  -1  -8  10   15.94    0.39
   2   8 -11   16.10    0.56
  -2  -8  11   16.79    0.57
  -2  -8  11   16.11    0.39
  -2  -8  11   16.47    0.38
  -2  -8  11   15.78    0.39
   3   8 -12    3.31    0.27
  -3  -8  12    3.27    0.15
  -3  -8  12    3.55    0.15
  -3  -8  12    3.45    0.27
  -3  -8  12    3.46    0.14
   4   8 -13   20.35    0.69
  -4  -8  13   19.29    0.44
  -4  -8  13   18.08    0.65
  -4  -8  13   18.06    0.43
   5   8 -14    1.05    0.23
  -5  -8  14    0.87    0.11
  -5  -8  14    1.24    0.22
  -5  -8  14    0.95    0.10
   6   8 -15   10.77    0.53
  -6  -8  15    9.86    0.32
  -6  -8  15   10.00    0.49
  -6  -8  15   10.06    0.29
  -7  -8  16    5.21    0.21
  -7  -8  16    5.49    0.40
  -7  -8  16    4.94    0.22
  -8  -8  17    5.74    0.23
  -8  -8  17    5.54    0.24
  -8  -8  17    5.75    0.43
  -9  -8  18    1.50    0.15
  -9  -8  18    0.88    0.26
  -9  -8  18    1.41    0.15
 -10  -8  19    0.73    0.14
 -10  -8  19    0.75    0.14
 -10  -8  19    1.15    0.28
 -11  -8  20    3.44    0.24
 -11  -8  20    3.31    0.23
 -12  -8  21    0.01    0.13
 -12  -8  21   -0.04    0.14
 -22   9  12    3.12    0.38
 -21   9  11    3.46    0.38
 -20   9  10    1.66    0.30
 -19   9   9    3.10    0.34
 -18   9   8    0.00    0.20
 -17   9   7    3.20    0.31
 -16   9   6    0.48    0.20
  16  -9  -6    0.08    0.18
 -15   9   5    7.67    0.40
 -15   9   5    6.83    0.22
 -15   9   5    7.08    0.24
  15  -9  -5    7.35    0.40
 -14   9   4    3.91    0.23
 -14   9   4    3.48    0.20
 -14   9   4    3.61    0.30
  14  -9  -4    3.30    0.27
  14  -9  -4    3.61    0.28
 -13   9   3   13.78    0.43
 -13   9   3   13.85    0.46
 -13   9   3   14.89    0.51
 -13   9   3   14.12    0.48
  13  -9  -3   14.02    0.53
  13  -9  -3   15.15    0.50
 -12   9   2   13.38    0.47
 -12   9   2   13.24    0.45
 -12   9   2   12.24    0.41
 -12   9   2   12.91    0.43
  12  -9  -2   12.14    0.45
 -11   9   1   12.84    0.44
 -11   9   1   12.08    0.40
 -11   9   1   12.11    0.42
 -11   9   1   11.81    0.42
  11  -9  -1   12.48    0.43
 -10   9   0    6.72    0.28
 -10   9   0    6.30    0.27
 -10   9   0    6.33    0.30
 -10   9   0    6.67    0.31
  10  -9   0    6.33    0.28
  10  -9   0    6.69    0.29
  10  -9   0    6.51    0.31
  -9   9  -1    1.00    0.15
  -9   9  -1    1.02    0.13
  -9   9  -1    0.75    0.14
   9  -9   1    0.68    0.13
   9  -9   1    0.90    0.13
   9  -9   1    1.25    0.14
   9  -9   1    0.97    0.13
   9  -9   1    1.05    0.15
  -8   9  -2   34.62    0.84
  -8   9  -2   35.03    0.85
  -8   9  -2   34.06    0.85
  -8   9  -2   35.34    0.86
   8  -9   2   35.77    0.84
   8  -9   2   36.48    0.90
   8  -9   2   35.48    0.84
   8  -9   2   35.38    0.85
   8  -9   2   34.93    0.85
  -7   9  -3   18.75    0.51
  -7   9  -3   17.61    0.50
  -7   9  -3   16.68    0.49
   7  -9   3   18.36    0.48
   7  -9   3   18.22    0.48
   7  -9   3   19.92    0.52
   7  -9   3   18.20    0.51
  -6   9  -4   10.20    0.31
  -6   9  -4    9.67    0.33
  -6   9  -4    9.24    0.32
   6  -9   4   10.53    0.32
   6  -9   4    9.71    0.33
   6  -9   4    9.88    0.27
   6  -9   4    9.77    0.28
   6  -9   4   10.20    0.33
  -5   9  -5   96.93    2.07
  -5   9  -5  101.35    2.29
  -5   9  -5   98.48    2.04
   5  -9   5  102.05    2.28
   5  -9   5   96.48    2.06
   5  -9   5   98.75    2.04
   5  -9   5  101.20    2.04
  -4   9  -6    9.31    0.34
  -4   9  -6    8.81    0.29
   4  -9   6    8.99    0.30
   4  -9   6    9.58    0.31
   4  -9   6    9.42    0.30
   4  -9   6    9.73    0.30
  -3   9  -7   30.25    0.81
   3  -9   7   31.69    0.70
   3  -9   7   29.34    0.71
   3  -9   7   29.63    0.70
   3  -9   7   30.71    0.78
  -2   9  -8    2.89    0.19
   2  -9   8    3.20    0.20
   2  -9   8    3.09    0.16
   2  -9   8    3.13    0.17
   2  -9   8    2.95    0.17
  -1   9  -9   19.70    0.61
  -1   9  -9   21.44    0.56
   1  -9   9   20.01    0.50
   1  -9   9   20.04    0.50
   1  -9   9   21.03    0.49
   0   9 -10    2.81    0.21
   0   9 -10    2.80    0.18
   0  -9  10    2.69    0.25
   0  -9  10    2.78    0.16
   0  -9  10    2.66    0.15
   0  -9  10    2.92    0.17
   1   9 -11    4.99    0.30
  -1  -9  11    5.04    0.20
  -1  -9  11    4.81    0.31
  -1  -9  11    5.19    0.19
  -1  -9  11    5.02    0.21
   2   9 -12   17.31    0.60
  -2  -9  12   16.58    0.43
  -2  -9  12   16.20    0.60
  -2  -9  12   17.26    0.42
  -2  -9  12   17.34    0.42
   3   9 -13    0.11    0.15
  -3  -9  13    0.12    0.08
  -3  -9  13    0.38    0.17
  -3  -9  13    0.10    0.08
   4   9 -14   13.81    0.58
  -4  -9  14   14.04    0.37
  -4  -9  14   14.45    0.38
  -4  -9  14   14.18    0.58
   5   9 -15    1.24    0.25
  -5  -9  15    1.15    0.12
  -5  -9  15    1.09    0.13
  -5  -9  15    1.03    0.12
  -5  -9  15    1.07    0.22
  -6  -9  16    5.18    0.21
  -6  -9  16    4.68    0.41
  -6  -9  16    4.46    0.24
  -7  -9  17    5.24    0.22
  -7  -9  17    4.64    0.23
  -7  -9  17    5.57    0.41
  -8  -9  18    1.84    0.31
  -8  -9  18    2.83    0.20
  -8  -9  18    2.82    0.19
  -9  -9  19    3.32    0.21
  -9  -9  19    3.58    0.40
  -9  -9  19    3.21    0.21
 -10  -9  20   -0.04    0.12
 -10  -9  20    0.09    0.12
 -11  -9  21    2.01    0.19
 -11  -9  21    1.57    0.18
 -22  10  11    1.31    0.33
 -21  10  10    2.81    0.37
 -20  10   9    0.86    0.27
 -19  10   8    3.93    0.38
 -18  10   7    0.24    0.19
 -17  10   6   10.68    0.50
 -16  10   5    7.13    0.23
 -16  10   5    7.40    0.41
  16 -10  -5    7.04    0.41
 -15  10   4    4.32    0.22
 -15  10   4    4.35    0.33
 -15  10   4    4.19    0.25
  15 -10  -4    4.38    0.31
 -14  10   3   18.20    0.52
 -14  10   3   17.55    0.55
 -14  10   3   17.77    0.60
  14 -10  -3   17.74    0.58
  14 -10  -3   17.87    0.63
 -13  10   2    4.62    0.26
 -13  10   2    4.57    0.30
 -13  10   2    4.82    0.30
 -13  10   2    4.23    0.27
  13 -10  -2    5.56    0.32
 -12  10   1   12.93    0.46
 -12  10   1   13.48    0.49
  12 -10  -1   12.96    0.48
 -11  10   0    0.63    0.16
 -11  10   0    0.70    0.15
  11 -10   0    0.81    0.15
 -10  10  -1    7.28    0.33
 -10  10  -1    7.35    0.33
  10 -10   1    7.28    0.29
  10 -10   1    6.89    0.30
  10 -10   1    6.85    0.32
  -9  10  -2    4.84    0.26
  -9  10  -2    4.76    0.26
  -9  10  -2    4.96    0.25
   9 -10   2    4.72    0.26
   9 -10   2    5.06    0.25
   9 -10   2    4.99    0.27
   9 -10   2    5.13    0.24
  -8  10  -3    7.92    0.31
  -8  10  -3    7.22    0.31
  -8  10  -3    7.32    0.30
   8 -10   3    7.29    0.27
   8 -10   3    7.45    0.32
   8 -10   3    8.65    0.30
   8 -10   3    7.67    0.28
  -7  10  -4   39.77    0.91
  -7  10  -4   38.37    0.92
  -7  10  -4   37.15    0.90
   7 -10   4   40.55    0.97
   7 -10   4   39.12    0.88
   7 -10   4   37.21    0.87
   7 -10   4   38.35    0.92
   7 -10   4   39.01    0.91
  -6  10  -5    6.44    0.26
  -6  10  -5    6.31    0.25
  -6  10  -5    6.49    0.27
   6 -10   5    6.64    0.25
   6 -10   5    6.65    0.27
   6 -10   5    6.96    0.27
   6 -10   5    6.37    0.28
  -5  10  -6   55.91    1.27
  -5  10  -6   58.62    1.40
   5 -10   6   56.19    1.26
   5 -10   6   58.91    1.26
   5 -10   6   57.96    1.37
   5 -10   6   57.70    1.25
  -4  10  -7    0.35    0.12
  -4  10  -7    0.15    0.09
   4 -10   7    0.33    0.10
   4 -10   7    0.19    0.08
   4 -10   7    0.26    0.09
   4 -10   7    0.18    0.09
  -3  10  -8   22.29    0.65
   3 -10   8   22.72    0.56
   3 -10   8   21.58    0.56
   3 -10   8   21.60    0.61
   3 -10   8   21.89    0.55
  -2  10  -9    4.26    0.24
   2 -10   9    3.69    0.20
   2 -10   9    3.60    0.19
   2 -10   9    3.93    0.20
  -1  10 -10    5.30    0.26
  -1  10 -10    4.95    0.28
   1 -10  10    5.25    0.22
   1 -10  10    4.91    0.23
   1 -10  10    4.82    0.21
   0  10 -11    1.55    0.19
   0 -10  11    1.81    0.15
   0 -10  11    1.77    0.14
   0 -10  11    1.89    0.15
   1  10 -12    0.78    0.17
  -1 -10  12    0.84    0.12
  -1 -10  12    0.78    0.11
  -1 -10  12    0.43    0.17
  -1 -10  12    0.88    0.11
   2  10 -13    9.16    0.43
  -2 -10  13    9.08    0.31
  -2 -10  13    9.36    0.28
  -2 -10  13    9.20    0.29
  -2 -10  13    8.92    0.46
   3  10 -14    0.51    0.18
  -3 -10  14    0.36    0.18
  -3 -10  14    0.52    0.11
  -3 -10  14    0.52    0.11
  -4 -10  15    9.14    0.30
  -4 -10  15    8.55    0.48
  -4 -10  15    8.50    0.30
  -5 -10  16    2.72    0.20
  -5 -10  16    2.88    0.20
  -5 -10  16    2.75    0.33
  -6 -10  17    2.90    0.21
  -6 -10  17    3.86    0.38
  -6 -10  17    3.08    0.22
  -7 -10  18    4.99    0.25
  -7 -10  18    4.75    0.24
  -7 -10  18    4.47    0.43
  -8 -10  19    0.13    0.12
  -8 -10  19   -0.01    0.23
  -8 -10  19    0.19    0.12
  -9 -10  20    2.59    0.20
 -10 -10  21    0.26    0.14
 -10 -10  21    0.34    0.13
 -22  11  10    0.32    0.27
 -21  11   9    3.41    0.39
 -20  11   8    0.51    0.25
 -19  11   7    4.44    0.39
 -18  11   6    0.37    0.20
 -17  11   5    7.88    0.24
 -17  11   5    8.36    0.44
 -16  11   4    7.03    0.29
 -16  11   4    7.50    0.32
 -16  11   4    6.66    0.39
 -15  11   3    8.36    0.34
 -15  11   3    8.70    0.38
 -15  11   3    9.06    0.45
  15 -11  -3    8.99    0.42
 -14  11   2   11.10    0.46
 -14  11   2   11.85    0.49
  14 -11  -2   11.67    0.47
 -13  11   1    0.75    0.19
 -13  11   1    0.66    0.17
  13 -11  -1    0.95    0.18
 -12  11   0   19.99    0.61
 -12  11   0   19.62    0.60
  12 -11   0   18.46    0.60
 -11  11  -1    1.07    0.17
 -11  11  -1    1.29    0.18
  11 -11   1    0.83    0.16
 -10  11  -2    3.28    0.24
 -10  11  -2    3.33    0.24
  10 -11   2    3.32    0.21
  10 -11   2    3.66    0.23
  10 -11   2    3.77    0.27
  -9  11  -3   17.83    0.55
  -9  11  -3   18.24    0.54
   9 -11   3   18.43    0.51
   9 -11   3   17.75    0.54
   9 -11   3   16.72    0.50
  -8  11  -4    0.33    0.12
  -8  11  -4    0.20    0.11
  -8  11  -4    0.18    0.12
   8 -11   4    0.04    0.11
   8 -11   4    0.29    0.09
   8 -11   4    0.13    0.08
  -7  11  -5   22.96    0.63
  -7  11  -5   22.73    0.61
  -7  11  -5   24.04    0.62
   7 -11   5   23.44    0.63
  -6  11  -6    0.63    0.13
  -6  11  -6    0.93    0.14
   6 -11   6    0.71    0.12
   6 -11   6    0.75    0.13
   6 -11   6    0.87    0.14
  -5  11  -7   50.66    1.26
  -5  11  -7   49.38    1.14
   5 -11   7   51.26    1.12
   5 -11   7   49.32    1.13
   5 -11   7   48.87    1.12
  -4  11  -8    3.10    0.23
  -4  11  -8    2.80    0.19
   4 -11   8    2.87    0.20
   4 -11   8    2.74    0.19
   4 -11   8    2.89    0.20
  -3  11  -9    9.87    0.39
   3 -11   9    9.35    0.33
   3 -11   9    8.76    0.32
   3 -11   9    9.17    0.32
  -2  11 -10   11.08    0.42
   2 -11  10    9.85    0.34
   2 -11  10   10.19    0.33
   2 -11  10   10.80    0.35
  -1  11 -11   -0.11    0.12
   1 -11  11   -0.02    0.10
   1 -11  11    0.18    0.09
   1 -11  11   -0.04    0.09
   0  11 -12   15.16    0.55
   0 -11  12   15.08    0.42
   0 -11  12   14.69    0.43
   0 -11  12   15.07    0.42
   1  11 -13    0.54    0.17
  -1 -11  13    0.35    0.11
  -1 -11  13    0.31    0.10
  -1 -11  13    0.57    0.12
  -2 -11  14   18.25    0.50
  -2 -11  14   17.87    0.48
  -2 -11  14   18.78    0.70
  -3 -11  15    5.89    0.42
  -3 -11  15    5.40    0.24
  -3 -11  15    5.51    0.26
  -4 -11  16   10.02    0.34
  -4 -11  16   10.40    0.55
  -4 -11  16    9.47    0.33
  -5 -11  17    6.33    0.27
  -5 -11  17    5.96    0.28
  -5 -11  17    5.92    0.43
  -6 -11  18    0.44    0.14
  -6 -11  18    0.48    0.13
  -6 -11  18    0.62    0.25
  -7 -11  19    4.88    0.25
  -7 -11  19    4.18    0.25
  -7 -11  19    4.20    0.44
  -8 -11  20   -0.16    0.12
  -8 -11  20   -0.06    0.12
  -9 -11  21    1.46    0.17
  -9 -11  21    1.42    0.17
 -22  12   9    0.20    0.26
 -21  12   8    2.66    0.37
 -20  12   7    0.75    0.27
 -19  12   6    5.29    0.42
 -18  12   5    4.30    0.39
 -17  12   4    6.13    0.39
 -17  12   4    5.76    0.30
 -17  12   4    5.98    0.27
 -16  12   3   11.05    0.40
 -16  12   3   11.27    0.51
 -16  12   3   11.22    0.44
  16 -12  -3   11.44    0.50
 -15  12   2   -0.01    0.17
  15 -12  -2    0.27    0.17
 -14  12   1   18.90    0.64
 -14  12   1   18.84    0.63
  14 -12  -1   18.90    0.63
 -13  12   0    2.13    0.25
 -13  12   0    1.67    0.22
  13 -12   0    1.80    0.22
 -12  12  -1    7.25    0.35
 -12  12  -1    7.02    0.35
  12 -12   1    7.14    0.35
 -11  12  -2    4.04    0.29
 -11  12  -2    4.21    0.27
  11 -12   2    4.19    0.25
  11 -12   2    4.37    0.26
  11 -12   2    3.65    0.27
 -10  12  -3    1.24    0.18
 -10  12  -3    0.95    0.17
  10 -12   3    1.04    0.15
  10 -12   3    0.73    0.13
  10 -12   3    0.99    0.17
  -9  12  -4   19.90    0.60
  -9  12  -4   21.75    0.61
   9 -12   4   20.24    0.54
   9 -12   4   20.06    0.54
   9 -12   4   21.26    0.61
  -8  12  -5    0.07    0.11
  -8  12  -5    0.07    0.12
   8 -12   5    0.15    0.13
   8 -12   5    0.22    0.05
  -7  12  -6    7.57    0.32
   7 -12   6    7.08    0.32
  -6  12  -7   34.73    0.88
   6 -12   7   36.35    0.87
   6 -12   7   35.26    0.88
   6 -12   7   36.52    0.87
  -5  12  -8   86.49    1.96
   5 -12   8   93.29    1.93
   5 -12   8   91.44    1.95
   5 -12   8   93.91    1.93
  -4  12  -9    5.68    0.27
   4 -12   9    5.36    0.27
   4 -12   9    5.57    0.27
   4 -12   9    6.12    0.27
   3 -12  10    2.29    0.19
   3 -12  10    2.22    0.18
   3 -12  10    2.45    0.19
   2 -12  11    5.82    0.27
   2 -12  11    5.53    0.26
   2 -12  11    5.67    0.25
   1 -12  12    3.83    0.22
   1 -12  12    2.97    0.23
   1 -12  12    3.77    0.21
   0 -12  13    9.74    0.36
   0 -12  13    9.67    0.34
   0 -12  13   10.17    0.34
  -1 -12  14    2.13    0.17
  -1 -12  14    1.92    0.17
  -1 -12  14    1.98    0.18
  -2 -12  15    5.06    0.24
  -2 -12  15    4.61    0.26
  -3 -12  16    6.67    0.45
  -3 -12  16    7.08    0.30
  -3 -12  16    6.90    0.30
  -4 -12  17    2.45    0.20
  -4 -12  17    2.99    0.36
  -4 -12  17    2.69    0.20
  -5 -12  18    6.67    0.30
  -5 -12  18    6.36    0.29
  -5 -12  18    6.69    0.48
  -6 -12  19   -0.07    0.13
  -6 -12  19    0.08    0.12
  -6 -12  19    0.04    0.23
  -7 -12  20    3.73    0.24
  -7 -12  20    4.26    0.25
  -8 -12  21    1.19    0.16
  -8 -12  21    1.14    0.16
 -22  13   8    0.30    0.27
 -21  13   7    2.45    0.37
 -20  13   6    0.33    0.23
 -19  13   5    3.11    0.36
 -18  13   4    5.65    0.42
 -18  13   4    5.57    0.26
 -18  13   4    5.42    0.29
 -17  13   3    1.64    0.27
 -17  13   3    1.44    0.18
 -16  13   2   11.95    0.53
  16 -13  -2   11.85    0.51
 -15  13   1    0.40    0.20
 -15  13   1    0.45    0.19
  15 -13  -1    0.14    0.16
 -14  13   0   15.78    0.59
 -14  13   0   16.39    0.58
  14 -13   0   14.72    0.57
 -13  13  -1   13.32    0.51
 -13  13  -1   13.85    0.52
  13 -13   1   14.12    0.52
 -12  13  -2    7.37    0.38
 -12  13  -2    7.21    0.38
  12 -13   2    7.96    0.38
  12 -13   2    6.70    0.32
 -11  13  -3    7.17    0.35
 -11  13  -3    7.53    0.37
  11 -13   3    7.18    0.31
  11 -13   3    6.87    0.37
  11 -13   3    7.43    0.31
  11 -13   3    7.17    0.32
 -10  13  -4   -0.12    0.12
 -10  13  -4   -0.18    0.12
  10 -13   4   -0.14    0.12
  10 -13   4    0.07    0.10
  10 -13   4   -0.10    0.10
  -9  13  -5    1.76    0.21
   9 -13   5    1.38    0.11
   9 -13   5    1.46    0.11
   9 -13   5    1.75    0.20
  -8  13  -6    1.07    0.17
   8 -13   6    1.04    0.17
  -7  13  -7    7.12    0.32
   7 -13   7    7.23    0.34
  -6  13  -8   14.34    0.47
   6 -13   8   14.36    0.48
   6 -13   8   14.80    0.48
  -5  13  -9   12.42    0.43
   5 -13   9   13.59    0.44
   5 -13   9   12.77    0.44
   5 -13   9   12.66    0.43
  -4  13 -10   17.69    0.54
   4 -13  10   17.96    0.54
   4 -13  10   18.07    0.54
   4 -13  10   18.97    0.54
   3 -13  11    2.90    0.22
   3 -13  11    2.79    0.21
   3 -13  11    2.87    0.22
   2 -13  12   11.17    0.39
   2 -13  12   11.10    0.40
   2 -13  12   12.00    0.40
   1 -13  13    0.59    0.13
   1 -13  13    0.61    0.14
   1 -13  13    0.50    0.14
   0 -13  14    6.46    0.27
   0 -13  14    6.42    0.29
   0 -13  14    6.07    0.31
  -1 -13  15    7.63    0.32
  -1 -13  15    8.06    0.34
  -2 -13  16    3.23    0.25
  -2 -13  16    2.98    0.22
  -3 -13  17    7.36    0.33
  -3 -13  17    7.63    0.34
  -4 -13  18    0.23    0.14
  -4 -13  18    0.13    0.13
  -4 -13  18    0.30    0.14
  -5 -13  19    6.74    0.31
  -5 -13  19    6.31    0.30
  -6 -13  20    0.12    0.14
  -6 -13  20   -0.11    0.14
  -7 -13  21    1.48    0.18
  -7 -13  21    1.57    0.18
 -22  14   7    1.70    0.35
 -21  14   6    1.63    0.32
 -20  14   5    1.92    0.32
 -19  14   4    0.10    0.23
 -19  14   4    0.06    0.12
 -19  14   4    0.28    0.15
 -18  14   3    7.06    0.34
 -18  14   3    7.25    0.46
 -17  14   2    0.08    0.20
  17 -14  -2    0.32    0.20
 -16  14   1    4.83    0.38
  16 -14  -1    5.42    0.38
 -15  14   0    5.68    0.38
 -15  14   0    5.68    0.39
  15 -14   0    7.06    0.40
 -14  14  -1    9.69    0.46
 -14  14  -1    9.89    0.45
  14 -14   1   10.05    0.46
 -13  14  -2    8.16    0.41
 -13  14  -2    8.85    0.43
  13 -14   2    8.30    0.43
 -12  14  -3    0.64    0.18
 -12  14  -3    0.87    0.19
  12 -14   3    0.89    0.19
  12 -14   3    0.63    0.14
  12 -14   3    0.71    0.15
  12 -14   3    0.75    0.15
 -11  14  -4   14.08    0.53
 -11  14  -4   14.10    0.51
  11 -14   4   14.61    0.44
  11 -14   4   14.40    0.52
  11 -14   4   14.01    0.44
 -10  14  -5    0.05    0.15
  10 -14   5   -0.05    0.14
  10 -14   5    0.02    0.08
  10 -14   5   -0.02    0.07
  -9  14  -6   10.19    0.42
   9 -14   6    9.39    0.42
  -8  14  -7    6.52    0.35
   8 -14   7    7.67    0.36
  -7  14  -8    3.77    0.27
   7 -14   8    4.19    0.29
  -6  14  -9    9.76    0.38
   6 -14   9    9.29    0.40
  -5  14 -10    0.66    0.15
   5 -14  10    0.97    0.18
   5 -14  10    0.98    0.16
   5 -14  10    0.91    0.17
  -4  14 -11   10.64    0.40
   4 -14  11   10.66    0.40
   4 -14  11   10.70    0.40
   4 -14  11   10.74    0.41
  -3  14 -12    0.13    0.12
   3 -14  12   -0.01    0.12
   3 -14  12   -0.14    0.12
   3 -14  12    0.11    0.13
   2 -14  13    6.88    0.31
   2 -14  13    7.04    0.32
   2 -14  13    7.16    0.33
   1 -14  14    0.93    0.16
   1 -14  14    1.03    0.16
   1 -14  14    0.99    0.16
   0 -14  15    2.63    0.22
   0 -14  15    2.58    0.22
  -1 -14  16    3.15    0.24
  -1 -14  16    2.68    0.23
  -2 -14  17    1.33    0.18
  -2 -14  17    0.93    0.17
  -3 -14  18    6.77    0.33
  -3 -14  18    7.42    0.34
  -4 -14  19    0.19    0.15
  -4 -14  19   -0.28    0.13
  -5 -14  20    3.79    0.26
  -5 -14  20    3.97    0.28
  -6 -14  21    0.54    0.17
  -6 -14  21    0.64    0.16
 -22  15   6    1.31    0.32
 -21  15   5   -0.20    0.25
 -20  15   4    4.02    0.42
 -19  15   3    0.16    0.24
 -18  15   2    6.59    0.46
 -17  15   1    1.29    0.26
  17 -15  -1    1.76    0.28
 -16  15   0   13.87    0.58
 -16  15   0   13.23    0.58
  16 -15   0   13.57    0.58
 -15  15  -1    9.21    0.46
 -15  15  -1    9.21    0.47
  15 -15   1    9.21    0.48
 -14  15  -2    1.31    0.25
 -14  15  -2    1.36    0.24
  14 -15   2    1.54    0.24
 -13  15  -3    6.05    0.38
 -13  15  -3    6.04    0.36
  13 -15   3    5.58    0.36
  13 -15   3    5.88    0.31
  13 -15   3    6.06    0.31
  13 -15   3    6.29    0.33
 -12  15  -4    0.17    0.18
  12 -15   4    0.32    0.13
  12 -15   4    0.36    0.12
  12 -15   4    0.08    0.16
 -11  15  -5    9.40    0.43
  11 -15   5    9.01    0.29
  11 -15   5    8.39    0.27
  11 -15   5    9.48    0.44
 -10  15  -6    2.77    0.27
  10 -15   6    2.29    0.25
  -9  15  -7    4.54    0.31
   9 -15   7    4.31    0.29
  -8  15  -8    8.05    0.38
   8 -15   8    8.40    0.39
  -7  15  -9    7.35    0.36
   7 -15   9    6.69    0.35
   6 -15  10   11.09    0.44
  -5  15 -11    0.98    0.18
   5 -15  11    0.90    0.19
  -4  15 -12   10.63    0.42
   4 -15  12   10.33    0.41
   4 -15  12   11.43    0.43
   4 -15  12   10.38    0.43
  -3  15 -13    2.68    0.24
   3 -15  13    3.11    0.25
   3 -15  13    3.05    0.25
   3 -15  13    2.66    0.24
   2 -15  14    2.62    0.23
   2 -15  14    3.24    0.24
   2 -15  14    2.86    0.24
  -1  15 -15    9.58    0.36
   1 -15  15    8.94    0.38
   1 -15  15    8.90    0.40
   1 -15  15    9.90    0.37
   0  15 -16    0.39    0.14
   0 -15  16    0.25    0.15
   0 -15  16    0.32    0.15
  -1 -15  17    3.86    0.29
  -1 -15  17    4.15    0.28
  -2 -15  18    0.31    0.16
  -2 -15  18    0.09    0.15
  -3 -15  19    4.44    0.30
  -3 -15  19    5.03    0.31
  -3 -15  19    4.55    0.31
  -4 -15  20    0.13    0.15
  -4 -15  20    0.08    0.16
  -5 -15  21    2.76    0.23
  -5 -15  21    2.75    0.24
 -22  16   5    0.93    0.33
 -21  16   4    0.19    0.28
 -20  16   3    2.61    0.37
 -19  16   2    1.48    0.30
 -18  16   1    5.41    0.41
  18 -16  -1    5.34    0.44
 -17  16   0    1.92    0.30
  17 -16   0    1.91    0.29
 -16  16  -1    4.77    0.39
 -16  16  -1    3.97    0.37
  16 -16   1    5.09    0.39
 -15  16  -2    8.41    0.45
 -15  16  -2    9.49    0.48
  15 -16   2    8.85    0.48
 -14  16  -3    0.02    0.20
  14 -16   3    0.16    0.15
  14 -16   3   -0.05    0.18
  14 -16   3   -0.10    0.13
 -13  16  -4   15.58    0.59
  13 -16   4   15.87    0.48
  13 -16   4   15.95    0.49
  13 -16   4   14.42    0.58
 -12  16  -5    1.40    0.23
  12 -16   5    1.35    0.11
  12 -16   5    1.50    0.25
 -11  16  -6    7.12    0.40
  11 -16   6    6.89    0.40
 -10  16  -7   16.74    0.59
  10 -16   7   15.94    0.59
  -9  16  -8    5.00    0.34
   9 -16   8    5.12    0.34
  -8  16  -9   12.25    0.48
   8 -16   9   11.72    0.48
  -7  16 -10    0.25    0.16
   7 -16  10    0.26    0.17
  -6  16 -11    8.42    0.40
   6 -16  11    8.85    0.40
  -5  16 -12    0.69    0.18
   5 -16  12    0.66    0.18
  -4  16 -13    6.10    0.32
   4 -16  13    5.11    0.31
   4 -16  13    6.07    0.33
  -3  16 -14    0.26    0.15
   3 -16  14    0.39    0.16
   3 -16  14    0.39    0.17
   3 -16  14    0.43    0.16
  -2  16 -15    0.23    0.15
   2 -16  15    0.07    0.15
   2 -16  15   -0.11    0.14
   2 -16  15    0.30    0.16
  -1  16 -16    4.62    0.26
   1 -16  16    3.60    0.28
   1 -16  16    3.40    0.28
   0 -16  17    0.18    0.15
   0 -16  17    0.18    0.16
  -1 -16  18    3.16    0.27
  -1 -16  18    2.84    0.27
  -2 -16  19    0.62    0.18
  -2 -16  19    0.50    0.18
  -3 -16  20    4.49    0.31
  -3 -16  20    3.79    0.29
 -22  17   4    2.08    0.38
 -21  17   3    0.10    0.25
 -20  17   2    2.63    0.36
 -19  17   1    3.87    0.42
 -18  17   0    2.54    0.35
  18 -17   0    2.67    0.34
 -17  17  -1    9.77    0.54
 -17  17  -1   10.38    0.52
  17 -17   1    9.87    0.51
 -16  17  -2    0.64    0.25
 -16  17  -2    0.51    0.22
  16 -17   2    0.33    0.21
 -15  17  -3   10.54    0.51
  15 -17   3   11.46    0.55
  15 -17   3   11.29    0.45
 -14  17  -4    0.50    0.21
  14 -17   4    0.47    0.21
  14 -17   4    0.25    0.14
  14 -17   4    0.35    0.13
 -13  17  -5    3.06    0.31
  13 -17   5    2.76    0.32
 -12  17  -6    2.77    0.31
  12 -17   6    2.61    0.31
 -11  17  -7    2.86    0.30
  11 -17   7    3.25    0.31
 -10  17  -8    4.54    0.34
  10 -17   8    4.85    0.35
  -9  17  -9    0.18    0.17
   9 -17   9   -0.02    0.17
  -8  17 -10   13.25    0.53
   8 -17  10   12.67    0.52
  -7  17 -11    0.45    0.18
   7 -17  11    0.30    0.19
  -6  17 -12    7.12    0.37
   6 -17  12    6.72    0.38
  -5  17 -13    2.90    0.27
   5 -17  13    2.59    0.27
  -4  17 -14    2.45    0.24
   4 -17  14    2.31    0.25
  -3  17 -15    5.41    0.32
   3 -17  15    5.23    0.34
   3 -17  15    5.19    0.32
  -2  17 -16    0.21    0.16
   2 -17  16    0.43    0.18
   2 -17  16    0.23    0.18
   1 -17  17    2.51    0.26
   1 -17  17    2.21    0.25
   0 -17  18    0.15    0.17
   0 -17  18   -0.16    0.16
  -1 -17  19    4.86    0.35
  -1 -17  19    4.24    0.33
  -2 -17  20    1.30    0.22
  -2 -17  20    1.09    0.23
  -2 -17  20    1.14    0.21
 -22  18   3    1.57    0.36
 -21  18   2    0.60    0.31
 -20  18   1    1.65    0.33
 -19  18   0    1.89    0.34
  19 -18   0    1.38    0.31
 -18  18  -1    0.44    0.24
  18 -18   1    0.50    0.25
 -17  18  -2    7.94    0.48
  17 -18   2    8.81    0.51
 -16  18  -3    0.38    0.24
  16 -18   3    0.64    0.24
  16 -18   3    0.00    0.15
 -15  18  -4    9.36    0.50
  15 -18   4    8.16    0.33
  15 -18   4    7.49    0.34
  15 -18   4    9.45    0.51
 -14  18  -5    1.44    0.27
  14 -18   5    1.50    0.28
 -13  18  -6    3.64    0.36
  13 -18   6    4.56    0.39
 -12  18  -7    7.34    0.44
  12 -18   7    7.04    0.43
 -11  18  -8    0.16    0.20
  11 -18   8    0.34    0.19
 -10  18  -9    6.26    0.39
  10 -18   9    6.67    0.40
  -9  18 -10    1.14    0.23
   9 -18  10    0.98    0.23
  -8  18 -11    7.84    0.42
   8 -18  11    7.81    0.42
  -7  18 -12    0.59    0.19
   7 -18  12    0.42    0.20
  -6  18 -13    3.48    0.30
   6 -18  13    3.23    0.31
  -5  18 -14    2.73    0.27
   5 -18  14    2.51    0.28
  -4  18 -15    1.84    0.24
   4 -18  15    2.02    0.26
  -3  18 -16    2.46    0.25
   3 -18  16    2.05    0.25
  -2  18 -17    0.37    0.18
   2 -18  17    0.17    0.17
   1 -18  18    1.82    0.25
   0 -18  19    1.60    0.25
   0 -18  19    2.25    0.27
  -1 -18  20    0.74    0.22
  -1 -18  20    0.95    0.22
 -21  19   1    2.56    0.41
  19 -19   1    2.54    0.36
  18 -19   2   -0.14    0.23
 -17  19  -3    4.87    0.44
  17 -19   3    4.43    0.43
 -16  19  -4    0.38    0.27
  16 -19   4   -0.18    0.22
 -15  19  -5    8.34    0.50
  15 -19   5    7.76    0.49
 -14  19  -6    0.94    0.27
  14 -19   6    1.22    0.27
 -13  19  -7   -0.16    0.21
  13 -19   7   -0.20    0.20
 -12  19  -8    3.73    0.36
  12 -19   8    3.76    0.36
 -11  19  -9    0.21    0.21
  11 -19   9   -0.09    0.20
 -10  19 -10    5.44    0.38
  10 -19  10    5.47    0.39
  -9  19 -11    3.41    0.33
   9 -19  11    4.22    0.36
  -8  19 -12    6.23    0.39
   8 -19  12    6.68    0.42
  -7  19 -13    6.37    0.39
   7 -19  13    6.51    0.41
  -6  19 -14    1.16    0.24
   6 -19  14    1.30    0.26
  -5  19 -15    5.45    0.37
   5 -19  15    4.99    0.36
  -4  19 -16   -0.06    0.18
   4 -19  16   -0.22    0.18
  -3  19 -17    2.56    0.27
   1 -19  19    1.20    0.24
  20 -20   1    0.75    0.29
  19 -20   2    3.90    0.42
 -18  20  -3    0.66    0.27
  18 -20   3    0.71    0.28
 -17  20  -4    5.20    0.46
  17 -20   4    4.92    0.46
 -16  20  -5    2.43    0.36
  16 -20   5    2.79    0.37
 -15  20  -6    1.92    0.33
  15 -20   6    2.17    0.34
 -14  20  -7    3.01    0.37
  14 -20   7    3.05    0.37
 -13  20  -8   -0.10    0.22
  13 -20   8    0.21    0.22
 -12  20  -9    3.34    0.36
  12 -20   9    3.46    0.37
 -11  20 -10    1.23    0.27
  11 -20  10    0.89    0.26
 -10  20 -11    3.75    0.36
  10 -20  11    3.64    0.37
  -9  20 -12    5.21    0.38
   9 -20  12    4.81    0.41
  -8  20 -13    3.26    0.33
   8 -20  13    3.24    0.34
  -7  20 -14    3.79    0.35
   7 -20  14    3.85    0.35
   6 -20  15    0.34    0.22
   5 -20  16    2.74    0.31
  20 -21   2    0.67    0.30
  19 -21   3    3.79    0.44
  18 -21   4    0.73    0.29
  17 -21   5    1.33    0.32
  16 -21   6    2.10    0.33
  15 -21   7    0.67    0.28
  14 -21   8    0.98    0.29
  13 -21   9    0.04    0.24
  12 -21  10    1.43    0.31
  11 -21  11    3.41    0.38
  10 -21  12    0.85    0.27
   9 -21  13    4.63    0.41
   8 -21  14    0.03    0.23
   7 -21  15    3.95    0.37
   6 -21  16    0.24    0.23
  18 -22   5    2.91    0.41
  17 -22   6    0.10    0.25
  16 -22   7    3.46    0.42
  15 -22   8    0.08    0.24
  14 -22   9    1.66    0.35
  13 -22  10    0.72    0.29
  12 -22  11    2.61    0.37
  11 -22  12    1.70    0.32
  10 -22  13    0.48    0.26
   9 -22  14    2.44    0.35
   8 -22  15    0.03    0.24
   7 -22  16    2.50    0.33
   8 -23  13    0.08    0.26
   9 -23  12    1.89    0.34
  10 -23  11    1.63    0.35
  11 -23  10    0.39    0.27
  12 -23   9    3.69    0.42
  13 -23   8   -0.26    0.25
  14 -23   7    3.61    0.44
  15 -23   6    0.80    0.31
  16 -23   5    3.53    0.43
  17 -23   4    0.64    0.31
   5 -22  15    3.20    0.36
   6 -22  14   -0.13    0.22
   7 -22  13    2.27    0.34
   8 -22  12    0.85    0.28
   9 -22  11    0.95    0.29
  10 -22  10    2.43    0.36
  11 -22   9    0.02    0.25
  12 -22   8    4.43    0.44
  13 -22   7    1.19    0.31
  14 -22   6    5.35    0.49
  15 -22   5    1.83    0.35
  16 -22   4    2.96    0.39
  17 -22   3    2.44    0.37
  18 -22   2    0.14    0.28
   4 -21  15   -0.01    0.23
   5 -21  14    4.25    0.39
   6 -21  13    1.44    0.30
   7 -21  12    2.74    0.35
   8 -21  11    4.17    0.40
  -8  21 -11    4.55    0.40
   9 -21  10    0.34    0.25
  -9  21 -10    0.31    0.24
  10 -21   9    2.10    0.33
 -10  21  -9    2.69    0.35
  11 -21   8    0.54    0.26
 -11  21  -8    0.09    0.23
  12 -21   7    6.05    0.46
 -12  21  -7    6.79    0.48
  13 -21   6    0.40    0.26
 -13  21  -6    0.31    0.26
  14 -21   5    2.59    0.36
 -14  21  -5    2.21    0.35
  15 -21   4    4.18    0.43
 -15  21  -4    4.02    0.43
  16 -21   3    2.10    0.35
 -16  21  -3    1.80    0.33
  17 -21   2    2.55    0.37
 -17  21  -2    1.99    0.36
  18 -21   1   -0.10    0.25
  19 -21   0    1.18    0.32
   3 -20  15    4.10    0.36
   4 -20  14    0.57    0.24
   5 -20  13    4.69    0.39
   6 -20  12    2.15    0.31
   7 -20  11    0.83    0.25
   8 -20  10    2.42    0.32
   9 -20   9   -0.09    0.21
  -9  20  -9    0.05    0.21
  10 -20   8    1.92    0.30
 -10  20  -8    1.90    0.30
  11 -20   7    3.47    0.37
 -11  20  -7    3.15    0.36
  12 -20   6    2.06    0.32
 -12  20  -6    1.25    0.29
  13 -20   5    6.42    0.46
 -13  20  -5    7.24    0.48
  14 -20   4    0.57    0.25
 -14  20  -4    0.66    0.28
  15 -20   3    7.76    0.50
 -15  20  -3    6.13    0.49
  16 -20   2    0.10    0.23
 -16  20  -2   -0.08    0.23
  17 -20   1    2.25    0.35
  18 -20   0   -0.19    0.24
 -20  20   2    1.10    0.32
   2 -19  15    2.79    0.30
   3 -19  14    3.93    0.34
   4 -19  13    4.97    0.38
   5 -19  12    1.59    0.27
   6 -19  11    5.94    0.39
   7 -19  10   -0.07    0.19
   8 -19   9    3.03    0.33
   9 -19   8    0.43    0.22
  10 -19   7    3.79    0.37
 -10  19  -7    3.82    0.35
  11 -19   6    6.22    0.43
 -11  19  -6    5.24    0.42
  12 -19   5    1.48    0.27
 -12  19  -5    1.77    0.30
  13 -19   4    5.68    0.43
 -13  19  -4    5.90    0.44
  14 -19   3    0.24    0.21
  14 -19   3    0.13    0.15
  14 -19   3    0.11    0.13
 -14  19  -3    0.30    0.21
  15 -19   2    5.46    0.45
 -15  19  -2    5.38    0.44
  16 -19   1    1.58    0.30
 -16  19  -1    1.08    0.27
  17 -19   0    3.58    0.39
 -17  19   0    3.40    0.39
  18 -19  -1    2.17    0.35
 -18  19   1    2.15    0.35
 -19  19   2    0.08    0.26
 -20  19   3    3.52    0.43
 -21  19   4    0.12    0.29
  -2 -18  18    0.22    0.19
  -1 -18  17    2.90    0.30
  -1 -18  17    2.49    0.29
   1 -18  15    4.67    0.34
   2 -18  14    2.41    0.28
   3 -18  13    3.60    0.32
   4 -18  12    2.70    0.30
   5 -18  11    1.39    0.24
   6 -18  10    8.68    0.44
   7 -18   9    0.27    0.20
   8 -18   8    4.00    0.35
   9 -18   7    3.27    0.33
  10 -18   6    1.34    0.26
  11 -18   5    6.91    0.42
 -11  18  -5    8.11    0.45
  12 -18   4    0.24    0.21
  12 -18   4    0.26    0.08
 -12  18  -4    0.33    0.22
  13 -18   3    7.68    0.44
  13 -18   3    7.08    0.34
  13 -18   3    6.90    0.31
 -13  18  -3    7.54    0.44
  14 -18   2    0.14    0.20
  14 -18   2   -0.09    0.14
 -14  18  -2   -0.26    0.20
  15 -18   1    3.88    0.37
 -15  18  -1    4.10    0.39
 -15  18  -1    3.43    0.37
  16 -18   0    2.07    0.31
 -16  18   0    2.63    0.34
 -16  18   0    2.00    0.32
  17 -18  -1    2.71    0.35
 -17  18   1    2.83    0.36
 -18  18   2    5.66    0.49
 -19  18   3    0.42    0.27
 -20  18   4    5.11    0.49
 -21  18   5    0.02    0.27
  -4 -17  19    0.37    0.20
  -4 -17  19    0.42    0.20
  -3 -17  18    2.13    0.26
  -3 -17  18    2.18    0.26
  -2 -17  17   -0.12    0.18
  -2 -17  17   -0.29    0.16
  -2 -17  17   -0.13    0.17
  -1 -17  16    2.59    0.28
   0 -17  15    3.65    0.32
   1 -17  14    1.11    0.22
   2 -17  13    5.95    0.36
   3 -17  12    0.02    0.18
   4 -17  11   11.04    0.47
   5 -17  10    0.00    0.18
   6 -17   9    6.32    0.37
   7 -17   8    2.05    0.26
   8 -17   7    7.82    0.42
   9 -17   6    4.37    0.33
  10 -17   5    0.30    0.19
  11 -17   4   12.31    0.35
  11 -17   4   12.09    0.36
  11 -17   4   11.85    0.52
 -11  17  -4   12.58    0.54
  12 -17   3    0.13    0.13
  12 -17   3    0.26    0.19
  12 -17   3    0.34    0.13
  12 -17   3    0.16    0.13
 -12  17  -3    0.25    0.19
  13 -17   2   13.21    0.47
  13 -17   2   13.04    0.56
 -13  17  -2   12.82    0.56
 -13  17  -2   13.31    0.55
  14 -17   1    2.77    0.33
 -14  17  -1    2.66    0.32
 -14  17  -1    3.21    0.33
  15 -17   0    2.02    0.29
 -15  17   0    2.46    0.32
 -15  17   0    2.80    0.33
  16 -17  -1    5.50    0.39
 -16  17   1    5.59    0.45
  17 -17  -2    0.28    0.21
 -17  17   2    0.14    0.23
 -18  17   3    4.46    0.43
 -19  17   4    1.36    0.33
 -20  17   5    2.16    0.35
 -21  17   6    0.21    0.27
  -5 -16  19    3.15    0.29
  -5 -16  19    2.84    0.28
  -4 -16  18    0.33    0.18
  -4 -16  18    0.02    0.17
  -3 -16  17    2.13    0.25
  -3 -16  17    1.72    0.24
  -2 -16  16   -0.04    0.17
  -2 -16  16   -0.02    0.16
  -2 -16  16   -0.04    0.17
  -1 -16  15    1.62    0.23
  -1 -16  15    1.62    0.23
   0 -16  14    3.13    0.28
   0 -16  14    3.16    0.29
   0 -16  14    3.25    0.27
   1 -16  13    0.46    0.18
   1 -16  13    0.44    0.18
   2 -16  12   11.88    0.46
   2 -16  12   11.11    0.46
   3 -16  11   -0.11    0.16
   4 -16  10   13.06    0.51
   5 -16   9    4.77    0.33
   6 -16   8   10.36    0.45
   7 -16   7    2.90    0.28
   8 -16   6    0.39    0.17
   9 -16   5   14.34    0.56
  10 -16   4    0.62    0.11
  10 -16   4    0.84    0.11
  10 -16   4    1.04    0.22
  11 -16   3   13.73    0.43
  11 -16   3   13.25    0.44
  11 -16   3   12.81    0.43
  11 -16   3   13.14    0.53
 -11  16  -3   12.41    0.52
  12 -16   2    1.63    0.20
  12 -16   2    2.00    0.27
  12 -16   2    1.88    0.20
 -12  16  -2    1.51    0.25
 -12  16  -2    1.70    0.26
 -12  16  -2    1.78    0.27
  13 -16   1    3.53    0.33
 -13  16  -1    3.15    0.32
 -13  16  -1    3.95    0.35
  14 -16   0    7.65    0.45
 -14  16   0    8.29    0.44
 -14  16   0    8.00    0.44
  15 -16  -1    4.33    0.37
 -15  16   1    4.39    0.38
 -15  16   1    4.05    0.38
  16 -16  -2    3.50    0.35
 -16  16   2    3.56    0.36
 -17  16   3    0.03    0.21
 -18  16   4    4.73    0.29
 -18  16   4    4.83    0.44
 -19  16   5    2.04    0.33
 -20  16   6    1.83    0.33
 -21  16   7    3.14    0.42
  -6 -15  19   -0.04    0.17
  -6 -15  19   -0.15    0.16
  -5 -15  18    1.26    0.22
  -5 -15  18    1.89    0.23
  -4 -15  17    0.17    0.16
  -4 -15  17    0.05    0.16
  -3 -15  16    3.03    0.27
  -3 -15  16    2.23    0.24
  -3 -15  16    3.48    0.28
  -2 -15  15    1.22    0.20
  -2 -15  15    1.19    0.20
  -1 -15  14    0.30    0.17
  -1 -15  14    0.35    0.16
  -1 -15  14    0.37    0.17
   0 -15  13    8.30    0.41
   0 -15  13    8.08    0.37
   0 -15  13    8.42    0.39
   1 -15  12    0.30    0.16
   1 -15  12    0.21    0.15
   1 -15  12    0.18    0.15
   2 -15  11   12.63    0.47
   2 -15  11   12.89    0.47
   2 -15  11   12.33    0.49
   3 -15  10    3.55    0.26
   3 -15  10    3.11    0.27
   4 -15   9   16.96    0.56
   5 -15   8    2.22    0.24
   6 -15   7   21.11    0.66
   7 -15   6   13.50    0.51
   8 -15   5    0.21    0.16
   9 -15   4   20.73    0.66
   9 -15   4   20.96    0.53
   9 -15   4   20.11    0.51
  10 -15   3    0.93    0.15
  10 -15   3    1.37    0.23
  10 -15   3    1.01    0.15
 -10  15  -3    1.13    0.21
 -10  15  -3    1.61    0.22
  11 -15   2    7.32    0.34
  11 -15   2    7.08    0.38
  11 -15   2    6.71    0.32
 -11  15  -2    6.52    0.36
 -11  15  -2    7.24    0.38
 -11  15  -2    6.53    0.37
  12 -15   1   14.96    0.58
 -12  15  -1   15.73    0.59
 -12  15  -1   16.99    0.61
 -12  15  -1   16.95    0.60
  13 -15   0    0.73    0.19
 -13  15   0    1.13    0.23
 -13  15   0    0.78    0.22
 -13  15   0    0.82    0.22
  14 -15  -1    5.09    0.37
 -14  15   1    4.58    0.36
 -14  15   1    5.21    0.37
  15 -15  -2    0.31    0.18
 -15  15   2    0.24    0.20
  16 -15  -3    7.30    0.43
 -16  15   3    6.25    0.42
 -17  15   4   -0.04    0.21
 -17  15   4   -0.02    0.14
 -18  15   5    1.24    0.28
 -18  15   5    1.12    0.17
 -19  15   6    2.52    0.34
 -20  15   7    0.89    0.30
 -21  15   8    4.34    0.44
  -7 -14  19    3.23    0.29
  -7 -14  19    2.77    0.26
  -6 -14  18    0.14    0.17
  -6 -14  18    0.44    0.17
  -5 -14  17    2.85    0.25
  -5 -14  17    3.35    0.27
  -4 -14  16    0.41    0.17
  -4 -14  16    0.49    0.17
  -3 -14  15    4.18    0.29
  -3 -14  15    3.90    0.29
  -3 -14  15    3.06    0.26
  -2 -14  14    2.99    0.25
  -2 -14  14    3.67    0.28
  -2 -14  14    2.76    0.23
  -1 -14  13    0.47    0.17
  -1 -14  13    0.65    0.16
  -1 -14  13    0.75    0.16
   0 -14  12    9.49    0.39
   0 -14  12   10.60    0.43
   0 -14  12   10.18    0.40
   1 -14  11   -0.21    0.13
   1 -14  11   -0.02    0.13
   1 -14  11    0.03    0.13
   2 -14  10   16.07    0.52
   2 -14  10   15.72    0.54
   2 -14  10   15.74    0.52
   3 -14   9    4.55    0.31
   3 -14   9    5.28    0.30
   3 -14   9    4.74    0.30
   4 -14   8    8.76    0.37
   4 -14   8    9.15    0.38
   5 -14   7   12.66    0.47
  -5  14  -7   13.25    0.48
   6 -14   6    0.27    0.15
   7 -14   5   19.26    0.60
   8 -14   4    1.43    0.12
   8 -14   4    1.49    0.11
   8 -14   4    1.45    0.21
   9 -14   3    9.79    0.36
   9 -14   3   10.05    0.43
   9 -14   3   10.08    0.35
  -9  14  -3   10.69    0.43
  -9  14  -3   10.26    0.43
  10 -14   2    5.51    0.28
  10 -14   2    5.55    0.33
  10 -14   2    5.71    0.29
 -10  14  -2    6.00    0.34
 -10  14  -2    5.85    0.35
  11 -14   1   10.95    0.46
 -11  14  -1   10.55    0.45
 -11  14  -1   11.85    0.47
 -11  14  -1   10.97    0.45
  12 -14   0   17.88    0.62
 -12  14   0   17.46    0.61
 -12  14   0   16.90    0.59
 -12  14   0   16.85    0.60
  13 -14  -1   -0.04    0.16
 -13  14   1   -0.01    0.17
 -13  14   1    0.00    0.17
 -13  14   1   -0.09    0.16
  14 -14  -2   15.75    0.58
 -14  14   2   16.19    0.59
 -14  14   2   15.62    0.61
 -14  14   2   14.31    0.59
  15 -14  -3   -0.06    0.15
 -15  14   3    0.28    0.20
 -16  14   4    4.67    0.27
 -16  14   4    4.77    0.30
 -16  14   4    4.92    0.39
 -17  14   5    1.83    0.19
 -17  14   5    1.70    0.17
 -17  14   5    2.26    0.30
 -18  14   6    1.57    0.30
 -19  14   7    3.65    0.40
 -20  14   8    0.46    0.27
 -21  14   9    4.15    0.43
  -8 -13  19   -0.08    0.16
  -8 -13  19   -0.05    0.17
  -7 -13  18    4.03    0.31
  -7 -13  18    4.71    0.32
  -6 -13  17    1.70    0.21
  -6 -13  17    1.79    0.22
  -5 -13  16    2.86    0.25
  -5 -13  16    3.26    0.25
  -4 -13  15    2.11    0.22
  -4 -13  15    2.39    0.23
  -3 -13  14    0.48    0.15
  -3 -13  14    0.35    0.15
  -2 -13  13    6.57    0.32
  -2 -13  13    6.11    0.30
  -2 -13  13    6.09    0.32
  -1 -13  12    3.02    0.24
  -1 -13  12    2.99    0.23
  -1 -13  12    2.85    0.23
   1  13 -12    3.73    0.33
   0 -13  11   19.17    0.58
   0 -13  11   19.06    0.57
   0 -13  11   18.94    0.57
   0  13 -11   20.65    0.73
   1 -13  10    7.23    0.33
   1 -13  10    7.13    0.35
   1 -13  10    7.34    0.33
  -1  13 -10    7.30    0.40
   2 -13   9   16.30    0.51
   2 -13   9   15.94    0.52
   2 -13   9   15.54    0.50
  -2  13  -9   15.90    0.60
   3 -13   8   16.87    0.52
   3 -13   8   15.88    0.52
   3 -13   8   17.24    0.53
  -3  13  -8   18.01    0.62
   4 -13   7    5.08    0.29
   4 -13   7    4.97    0.28
   4 -13   7    5.40    0.29
  -4  13  -7    5.58    0.36
   5 -13   6    5.48    0.30
  -5  13  -6    6.06    0.31
  -5  13  -6    5.99    0.40
   6 -13   5    0.62    0.15
  -6  13  -5    0.56    0.14
  -6  13  -5    0.40    0.19
   7 -13   4   19.84    0.48
   7 -13   4   19.47    0.47
   7 -13   4   19.63    0.60
  -7  13  -4   20.49    0.65
   8 -13   3   12.01    0.39
   8 -13   3   13.26    0.47
   8 -13   3   12.69    0.40
  -8  13  -3   13.61    0.48
  -8  13  -3   12.57    0.46
  -8  13  -3   13.17    0.46
   9 -13   2    8.56    0.34
   9 -13   2    8.71    0.33
   9 -13   2    9.02    0.38
  -9  13  -2    8.28    0.37
  -9  13  -2    8.18    0.38
  10 -13   1   24.64    0.69
  10 -13   1   24.18    0.69
  10 -13   1   24.55    0.73
 -10  13  -1   25.30    0.74
 -10  13  -1   27.35    0.75
  11 -13   0    0.57    0.17
 -11  13   0    0.90    0.19
 -11  13   0    0.52    0.18
 -11  13   0    0.84    0.19
  12 -13  -1   12.65    0.49
 -12  13   1   12.51    0.49
 -12  13   1   13.00    0.50
 -12  13   1   12.52    0.50
  13 -13  -2    0.27    0.16
 -13  13   2    0.13    0.16
 -13  13   2    0.16    0.17
 -13  13   2    0.53    0.18
  14 -13  -3    7.34    0.40
 -14  13   3    7.60    0.43
 -14  13   3    6.85    0.41
  15 -13  -4    0.92    0.21
 -15  13   4    0.60    0.15
 -15  13   4    0.64    0.16
 -15  13   4    0.65    0.20
 -16  13   5    0.44    0.13
 -16  13   5    0.53    0.21
 -16  13   5    0.49    0.14
 -17  13   6    3.39    0.35
 -18  13   7    0.18    0.21
 -19  13   8    4.23    0.41
 -20  13   9    1.35    0.31
 -21  13  10    2.70    0.38
  -9 -12  19    5.17    0.33
  -9 -12  19    4.54    0.33
  -8 -12  18    0.69    0.29
  -8 -12  18    0.86    0.19
  -8 -12  18    0.97    0.20
  -7 -12  17    3.43    0.40
  -7 -12  17    3.70    0.28
  -7 -12  17    3.40    0.27
  -6 -12  16    3.08    0.25
  -6 -12  16    2.51    0.23
  -6 -12  16    2.89    0.36
  -5 -12  15    2.15    0.21
  -5 -12  15    2.06    0.30
  -5 -12  15    2.31    0.22
  -4 -12  14    7.82    0.35
  -4 -12  14    7.74    0.34
  -4 -12  14    7.47    0.35
  -3 -12  13    0.44    0.13
  -3 -12  13    0.41    0.14
  -3 -12  13    0.36    0.14
   3  12 -13    0.48    0.21
  -2 -12  12   12.79    0.43
  -2 -12  12   13.26    0.44
  -2 -12  12   12.77    0.44
   2  12 -12   13.59    0.58
  -1 -12  11    1.78    0.18
  -1 -12  11    2.18    0.20
  -1 -12  11    1.81    0.18
   1  12 -11    2.05    0.26
   0 -12  10   13.90    0.47
   0 -12  10   13.23    0.43
   0 -12  10   12.85    0.43
   0  12 -10   13.95    0.56
   1 -12   9   35.20    0.88
   1 -12   9   35.34    0.87
   1 -12   9   35.88    0.86
  -1  12  -9   34.75    1.03
   2 -12   8   11.81    0.41
   2 -12   8   11.95    0.42
   2 -12   8   12.84    0.41
  -2  12  -8   12.50    0.50
   3 -12   7    3.36    0.23
   3 -12   7    3.62    0.24
   3 -12   7    3.79    0.27
  -3  12  -7    3.77    0.29
   4 -12   6   -0.05    0.10
   4 -12   6    0.09    0.11
   4 -12   6    0.17    0.11
  -4  12  -6    0.09    0.17
   5 -12   5    7.25    0.31
   5 -12   5    7.51    0.31
  -5  12  -5    6.73    0.39
  -5  12  -5    7.60    0.32
   6 -12   4    0.23    0.11
   6 -12   4    0.32    0.12
   6 -12   4    0.34    0.06
  -6  12  -4    0.26    0.11
  -6  12  -4    0.44    0.17
   7 -12   3    7.04    0.32
   7 -12   3    6.65    0.26
   7 -12   3    6.83    0.27
   7 -12   3    7.05    0.32
  -7  12  -3    7.25    0.33
  -7  12  -3    7.35    0.31
  -7  12  -3    6.70    0.30
   8 -12   2    9.53    0.34
   8 -12   2    9.80    0.35
   8 -12   2   10.10    0.39
   8 -12   2   10.41    0.39
  -8  12  -2   11.36    0.41
  -8  12  -2    9.94    0.39
   9 -12   1    2.27    0.19
   9 -12   1    2.05    0.22
   9 -12   1    2.17    0.19
  -9  12  -1    2.25    0.22
  10 -12   0   50.44    1.22
 -10  12   0   50.10    1.22
  11 -12  -1    0.09    0.14
 -11  12   1    0.02    0.14
 -11  12   1    0.06    0.15
 -11  12   1    0.22    0.16
  12 -12  -2   32.49    0.88
 -12  12   2   32.30    0.89
 -12  12   2   30.77    0.86
 -12  12   2   32.73    0.89
  13 -12  -3    6.56    0.36
 -13  12   3    6.07    0.30
 -13  12   3    6.18    0.36
 -13  12   3    6.48    0.36
 -13  12   3    6.55    0.37
  14 -12  -4    5.24    0.34
 -14  12   4    5.25    0.34
 -14  12   4    4.74    0.34
 -14  12   4    5.69    0.29
 -14  12   4    5.32    0.27
 -15  12   5   10.20    0.34
 -15  12   5    9.58    0.36
 -15  12   5   10.64    0.48
 -16  12   6    0.69    0.23
 -17  12   7    2.35    0.30
 -18  12   8    1.47    0.28
 -19  12   9    3.94    0.39
 -20  12  10    0.98    0.29
 -21  12  11    0.77    0.29
 -10 -11  19    0.66    0.18
 -10 -11  19    0.28    0.17
  -9 -11  18    3.29    0.27
  -9 -11  18    3.66    0.42
  -9 -11  18    2.97    0.26
  -8 -11  17    3.97    0.42
  -8 -11  17    3.76    0.28
  -8 -11  17    3.56    0.27
  -7 -11  16    2.89    0.35
  -7 -11  16    2.59    0.24
  -7 -11  16    2.78    0.25
  -6 -11  15    3.64    0.27
  -6 -11  15    2.99    0.34
  -6 -11  15    4.04    0.28
  -5 -11  14    0.01    0.13
  -5 -11  14   -0.03    0.12
  -5 -11  14    0.00    0.17
  -4 -11  13    9.42    0.48
  -4 -11  13    9.68    0.36
  -4 -11  13    9.41    0.37
  -4 -11  13    9.44    0.36
  -4 -11  13    9.32    0.34
   4  11 -13    8.91    0.50
  -3 -11  12    0.62    0.14
  -3 -11  12    0.69    0.14
  -3 -11  12    0.57    0.14
   3  11 -12    0.64    0.20
  -2 -11  11    5.92    0.27
  -2 -11  11    5.45    0.26
  -2 -11  11    5.27    0.28
   2  11 -11    5.54    0.36
  -1 -11  10    9.33    0.33
  -1 -11  10    9.23    0.34
  -1 -11  10    8.80    0.34
   1  11 -10    9.10    0.44
   0 -11   9    6.94    0.31
   0 -11   9    6.74    0.29
   0 -11   9    6.73    0.28
   0  11  -9    7.45    0.37
   1 -11   8   59.52    1.33
   1 -11   8   59.80    1.30
   1 -11   8   61.05    1.33
  -1  11  -8   58.29    1.55
   2 -11   7    8.28    0.34
   2 -11   7    8.72    0.33
   2 -11   7    8.93    0.32
  -2  11  -7    8.37    0.39
   3 -11   6   20.19    0.53
   3 -11   6   18.97    0.54
   3 -11   6   18.38    0.53
  -3  11  -6   19.08    0.63
   4 -11   5    0.26    0.11
   4 -11   5    0.30    0.10
   4 -11   5    0.19    0.10
  -4  11  -5    0.52    0.18
   5 -11   4   27.21    0.71
   5 -11   4   27.14    0.68
   5 -11   4   28.21    0.70
  -5  11  -4   27.63    0.81
  -5  11  -4   26.04    0.69
  -5  11  -4   28.20    0.72
   6 -11   3    7.72    0.31
   6 -11   3    7.02    0.26
   6 -11   3    7.21    0.25
   6 -11   3    7.28    0.31
  -6  11  -3    7.55    0.31
  -6  11  -3    7.06    0.30
  -6  11  -3    7.02    0.33
   7 -11   2    0.22    0.12
   7 -11   2    0.23    0.09
   7 -11   2    0.17    0.09
   7 -11   2    0.16    0.12
  -7  11  -2    0.15    0.10
  -7  11  -2    0.28    0.12
  -7  11  -2    0.01    0.11
   8 -11   1   24.02    0.63
   8 -11   1   23.16    0.65
   8 -11   1   22.89    0.64
   8 -11   1   23.29    0.63
  -8  11  -1   23.67    0.65
   9 -11   0    1.47    0.17
   9 -11   0    1.65    0.17
   9 -11   0    1.57    0.19
   9 -11   0    2.10    0.21
  -9  11   0    1.57    0.19
  10 -11  -1   26.23    0.74
 -10  11   1   28.02    0.76
  11 -11  -2    3.32    0.25
 -11  11   2    3.20    0.23
 -11  11   2    2.77    0.26
 -11  11   2    2.83    0.24
 -11  11   2    3.67    0.26
  12 -11  -3   19.63    0.62
 -12  11   3   20.16    0.65
 -12  11   3   20.45    0.58
 -12  11   3   20.48    0.65
 -12  11   3   21.52    0.61
 -12  11   3   19.07    0.60
  13 -11  -4    8.70    0.38
 -13  11   4    7.78    0.31
 -13  11   4    6.55    0.32
 -13  11   4    7.98    0.41
 -13  11   4    7.82    0.40
 -14  11   5    1.85    0.24
 -14  11   5    1.82    0.24
 -14  11   5    2.32    0.19
 -14  11   5    2.01    0.17
 -15  11   6   12.82    0.53
 -16  11   7    2.08    0.28
 -17  11   8    3.53    0.35
 -18  11   9    2.42    0.32
 -19  11  10    2.95    0.35
 -20  11  11    4.98    0.44
 -21  11  12    0.30    0.26
 -11 -10  19    1.92    0.22
 -10 -10  18    1.84    0.21
 -10 -10  18    1.47    0.32
 -10 -10  18    1.78    0.22
  -9 -10  17    2.48    0.35
  -9 -10  17    2.14    0.22
  -9 -10  17    1.72    0.21
  -8 -10  16    7.68    0.49
  -8 -10  16    7.86    0.34
  -8 -10  16    7.40    0.36
  -7 -10  15    0.78    0.17
  -7 -10  15    0.70    0.15
  -7 -10  15    0.52    0.21
  -6 -10  14   13.46    0.44
  -6 -10  14   14.52    0.47
  -6 -10  14   14.01    0.59
  -5 -10  13    0.21    0.16
  -5 -10  13    0.12    0.12
  -5 -10  13    0.11    0.11
  -5 -10  13   -0.06    0.10
   5  10 -13   -0.07    0.16
  -4 -10  12   11.88    0.39
  -4 -10  12   12.03    0.39
  -4 -10  12   11.57    0.39
  -4 -10  12   11.90    0.38
  -4 -10  12   11.29    0.50
   4  10 -12   11.91    0.54
  -3 -10  11    0.79    0.18
  -3 -10  11    0.87    0.13
  -3 -10  11    0.60    0.12
  -3 -10  11    0.79    0.13
   3  10 -11    0.65    0.19
  -2 -10  10    5.10    0.24
  -2 -10  10    5.13    0.26
  -2 -10  10    5.13    0.25
   2  10 -10    5.72    0.34
  -1 -10   9   15.03    0.42
  -1 -10   9   14.11    0.43
  -1 -10   9   14.24    0.43
   1  10  -9   14.96    0.55
   0 -10   8    1.38    0.15
   0 -10   8    1.68    0.15
   0 -10   8    1.50    0.15
   0  10  -8    1.64    0.16
   0  10  -8    1.92    0.21
   1 -10   7   20.62    0.53
   1 -10   7   20.09    0.56
   1 -10   7   20.46    0.55
  -1  10  -7   20.06    0.65
  -1  10  -7   21.13    0.57
   2 -10   6    1.95    0.17
   2 -10   6    2.49    0.18
   2 -10   6    1.89    0.16
  -2  10  -6    2.22    0.18
  -2  10  -6    1.91    0.21
   3 -10   5   48.28    1.05
   3 -10   5   48.82    1.08
   3 -10   5   47.01    1.09
   3 -10   5   48.80    1.09
  -3  10  -5   49.34    1.07
  -3  10  -5   48.86    1.27
   4 -10   4    5.86    0.26
   4 -10   4    6.11    0.27
   4 -10   4    6.48    0.26
   4 -10   4    6.74    0.30
   4 -10   4    6.24    0.25
  -4  10  -4    5.73    0.33
  -4  10  -4    6.28    0.26
   5 -10   3    4.78    0.24
   5 -10   3    4.95    0.23
   5 -10   3    5.34    0.27
   5 -10   3    4.66    0.18
   5 -10   3    4.93    0.20
  -5  10  -3    4.62    0.27
  -5  10  -3    4.65    0.23
  -5  10  -3    4.73    0.23
   6 -10   2    7.44    0.28
   6 -10   2    7.76    0.30
   6 -10   2    7.97    0.32
   6 -10   2    8.75    0.34
   6 -10   2    7.77    0.27
  -6  10  -2    7.83    0.30
  -6  10  -2    7.54    0.30
  -6  10  -2    8.33    0.33
   7 -10   1    6.50    0.29
   7 -10   1    6.91    0.27
   7 -10   1    6.62    0.27
   7 -10   1    6.84    0.29
  -7  10  -1    7.30    0.29
  -7  10  -1    6.96    0.30
  -7  10  -1    6.42    0.29
  -7  10  -1    6.46    0.27
   8 -10   0   34.20    0.84
   8 -10   0   33.33    0.85
   8 -10   0   34.03    0.84
   8 -10   0   33.56    0.85
  -8  10   0   34.92    0.85
  -8  10   0   34.83    0.85
   9 -10  -1   23.26    0.63
   9 -10  -1   21.48    0.62
   9 -10  -1   23.11    0.63
  -9  10   1   20.97    0.61
  -9  10   1   22.20    0.61
  -9  10   1   22.96    0.64
  10 -10  -2   33.76    0.85
 -10  10   2   33.48    0.85
 -10  10   2   31.88    0.82
 -10  10   2   32.33    0.85
 -10  10   2   31.73    0.82
  11 -10  -3   33.39    0.83
 -11  10   3   31.45    0.84
 -11  10   3   30.79    0.80
 -11  10   3   29.28    0.80
 -11  10   3   30.46    0.83
 -11  10   3   30.86    0.78
  12 -10  -4   12.05    0.44
 -12  10   4   12.45    0.48
 -12  10   4   12.01    0.39
 -12  10   4   12.73    0.46
 -12  10   4   12.64    0.49
 -12  10   4   12.79    0.42
  13 -10  -5   19.84    0.62
 -13  10   5   19.63    0.52
 -13  10   5   19.74    0.64
 -13  10   5   20.36    0.64
 -13  10   5   19.40    0.55
 -14  10   6    0.12    0.06
 -14  10   6    0.14    0.15
 -14  10   6   -0.08    0.14
 -15  10   7    7.78    0.40
 -16  10   8    0.25    0.19
 -17  10   9    3.27    0.33
 -18  10  10    4.43    0.39
 -19  10  11    2.47    0.34
 -20  10  12    5.41    0.45
 -21  10  13    0.30    0.27
 -12  -9  19    0.82    0.18
 -12  -9  19    0.57    0.18
 -11  -9  18    2.96    0.24
 -11  -9  18    2.25    0.34
 -10  -9  17    5.54    0.31
 -10  -9  17    5.71    0.32
 -10  -9  17    5.40    0.41
  -9  -9  16    1.27    0.28
  -9  -9  16    1.10    0.17
  -9  -9  16    1.01    0.18
  -8  -9  15    8.16    0.34
  -8  -9  15    6.96    0.44
  -8  -9  15    7.46    0.31
  -7  -9  14   -0.09    0.17
  -7  -9  14   -0.01    0.11
  -7  -9  14   -0.01    0.12
  -6  -9  13    5.30    0.25
  -6  -9  13    4.79    0.24
  -6  -9  13    4.62    0.33
  -6  -9  13    4.74    0.27
   6   9 -13    4.56    0.38
  -5  -9  12    4.13    0.32
  -5  -9  12    4.13    0.22
  -5  -9  12    3.88    0.24
  -5  -9  12    3.95    0.22
   5   9 -12    3.93    0.34
  -4  -9  11    3.37    0.21
  -4  -9  11    3.49    0.21
  -4  -9  11    3.37    0.21
  -4  -9  11    3.79    0.30
   4   9 -11    3.61    0.31
  -3  -9  10   10.30    0.34
  -3  -9  10   10.62    0.44
  -3  -9  10   11.02    0.35
  -3  -9  10   10.05    0.34
   3   9 -10   10.80    0.47
  -2  -9   9    0.10    0.09
  -2  -9   9    0.20    0.13
  -2  -9   9    0.09    0.09
  -2  -9   9    0.14    0.10
   2   9  -9    0.34    0.15
  -1  -9   8   38.17    0.85
  -1  -9   8   38.33    0.87
  -1  -9   8   37.57    0.88
   1   9  -8   39.05    0.90
   1   9  -8   37.67    1.06
   0  -9   7    1.15    0.13
   0  -9   7    1.58    0.15
   0  -9   7    1.41    0.13
   0   9  -7    1.55    0.18
   0   9  -7    1.78    0.15
   1  -9   6   32.60    0.77
   1  -9   6   33.56    0.76
   1  -9   6   32.14    0.78
  -1   9  -6   34.34    0.81
  -1   9  -6   32.92    0.92
   2  -9   5   20.43    0.52
   2  -9   5   21.81    0.55
   2  -9   5   21.22    0.62
   2  -9   5   21.58    0.54
  -2   9  -5   20.30    0.64
  -2   9  -5   19.54    0.51
  -2   9  -5   21.42    0.57
   3  -9   4   15.12    0.42
   3  -9   4   13.96    0.39
   3  -9   4   15.22    0.41
   3  -9   4   14.77    0.48
   3  -9   4   14.54    0.42
  -3   9  -4   14.00    0.43
  -3   9  -4   14.06    0.40
  -3   9  -4   14.02    0.50
   4  -9   3   39.65    0.90
   4  -9   3   39.21    0.89
   4  -9   3   40.00    1.03
   4  -9   3   38.78    0.91
   4  -9   3   39.82    0.87
   4  -9   3   40.00    0.88
  -4   9  -3   39.26    0.96
  -4   9  -3   39.54    1.05
  -4   9  -3   40.27    0.90
   5  -9   2    0.01    0.09
   5  -9   2    0.15    0.08
   5  -9   2    0.22    0.10
   5  -9   2    0.11    0.07
   5  -9   2    0.10    0.07
  -5   9  -2    0.21    0.10
  -5   9  -2    0.07    0.12
  -5   9  -2   -0.05    0.08
   6  -9   1   31.52    0.82
   6  -9   1   29.75    0.73
   6  -9   1   29.37    0.72
   6  -9   1   28.39    0.71
   6  -9   1   29.91    0.73
  -6   9  -1   28.48    0.73
  -6   9  -1   30.00    0.74
  -6   9  -1   29.65    0.73
  -6   9  -1   29.88    0.80
   7  -9   0    3.03    0.21
   7  -9   0    3.13    0.19
   7  -9   0    2.90    0.25
   7  -9   0    2.85    0.19
   7  -9   0    3.10    0.19
  -7   9   0    3.06    0.20
  -7   9   0    3.09    0.21
   8  -9  -1   24.17    0.64
   8  -9  -1   23.58    0.63
   8  -9  -1   23.98    0.63
  -8   9   1   23.70    0.62
  -8   9   1   23.23    0.62
  -8   9   1   24.48    0.64
  -8   9   1   23.87    0.64
   9  -9  -2    3.41    0.24
   9  -9  -2    3.71    0.22
   9  -9  -2    3.81    0.22
  -9   9   2    3.67    0.23
  -9   9   2    3.55    0.20
  -9   9   2    3.61    0.21
  -9   9   2    3.63    0.21
  10  -9  -3   19.60    0.56
 -10   9   3   18.26    0.56
 -10   9   3   19.52    0.55
 -10   9   3   18.55    0.55
 -10   9   3   18.12    0.51
  11  -9  -4    1.69    0.18
 -11   9   4    1.68    0.16
 -11   9   4    1.58    0.20
 -11   9   4    1.57    0.19
 -11   9   4    1.68    0.15
 -11   9   4    1.67    0.19
  12  -9  -5    4.31    0.27
 -12   9   5    4.71    0.21
 -12   9   5    5.00    0.23
 -12   9   5    4.32    0.29
 -12   9   5    4.60    0.30
 -13   9   6   12.64    0.48
 -13   9   6   12.76    0.48
 -14   9   7   -0.16    0.15
  15  -9  -8    7.59    0.45
 -15   9   8    7.63    0.39
 -16   9   9    4.71    0.35
 -17   9  10    3.37    0.34
 -18   9  11   10.18    0.50
 -19   9  12    0.36    0.23
 -20   9  13    5.77    0.44
 -21   9  14    0.30    0.25
 -13  -8  19    1.99    0.24
 -13  -8  19    2.24    0.24
 -12  -8  18    2.53    0.24
 -12  -8  18    2.85    0.25
 -12  -8  18    2.98    0.39
 -11  -8  17    2.60    0.35
 -11  -8  17    2.36    0.22
 -11  -8  17    2.81    0.23
 -10  -8  16    9.73    0.37
 -10  -8  16    9.31    0.52
 -10  -8  16    9.98    0.39
  -9  -8  15    0.00    0.19
  -9  -8  15   -0.08    0.12
  -9  -8  15   -0.20    0.10
  -8  -8  14   14.76    0.60
  -8  -8  14   15.71    0.47
  -8  -8  14   14.61    0.44
  -7  -8  13    5.72    0.29
  -7  -8  13    6.01    0.26
  -7  -8  13    6.07    0.38
  -7  -8  13    6.86    0.28
   7   8 -13    6.20    0.42
  -6  -8  12    5.47    0.24
  -6  -8  12    6.27    0.27
  -6  -8  12    5.91    0.36
  -6  -8  12    6.39    0.28
   6   8 -12    5.68    0.39
  -5  -8  11   16.78    0.59
  -5  -8  11   16.76    0.47
  -5  -8  11   16.52    0.44
  -5  -8  11   17.19    0.47
   5   8 -11   17.07    0.64
  -4  -8  10    0.54    0.11
  -4  -8  10    0.45    0.11
  -4  -8  10    0.51    0.10
  -4  -8  10    0.35    0.15
   4   8 -10    0.55    0.16
  -3  -8   9   32.95    0.76
  -3  -8   9   33.08    0.75
  -3  -8   9   32.78    0.90
  -3  -8   9   32.98    0.77
   3   8  -9   33.40    0.97
  -2  -8   8    0.11    0.07
  -2  -8   8    0.25    0.12
  -2  -8   8    0.04    0.07
  -2  -8   8    0.07    0.08
   2   8  -8    0.10    0.07
   2   8  -8    0.13    0.12
  -1  -8   7   29.90    0.66
  -1  -8   7   28.60    0.68
  -1  -8   7   28.49    0.68
   1   8  -7   28.96    0.69
   1   8  -7   28.18    0.82
   0  -8   6    0.27    0.08
   0  -8   6    0.41    0.09
   0  -8   6    0.13    0.08
   0   8  -6    0.31    0.08
   0   8  -6    0.22    0.11
   1  -8   5   47.44    1.19
   1  -8   5   48.64    1.01
   1  -8   5   45.89    1.03
   1  -8   5   45.90    1.03
  -1   8  -5   45.97    1.21
  -1   8  -5   47.38    1.07
   2  -8   4    6.34    0.24
   2  -8   4    6.18    0.28
   2  -8   4    6.19    0.22
   2  -8   4    6.39    0.24
   2  -8   4    6.27    0.23
  -2   8  -4    5.60    0.30
  -2   8  -4    5.96    0.25
  -2   8  -4    5.95    0.23
   3  -8   3    9.38    0.30
   3  -8   3    9.87    0.24
   3  -8   3   10.16    0.31
   3  -8   3    9.34    0.31
   3  -8   3    9.92    0.31
   3  -8   3   10.44    0.36
   3  -8   3    9.88    0.25
  -3   8  -3    9.94    0.33
  -3   8  -3    9.50    0.40
  -3   8  -3    9.94    0.31
   4  -8   2   19.12    0.55
   4  -8   2   18.01    0.45
   4  -8   2   17.54    0.48
   4  -8   2   17.57    0.47
   4  -8   2   17.41    0.46
  -4   8  -2   18.72    0.56
  -4   8  -2   18.42    0.48
  -4   8  -2   18.24    0.51
  -4   8  -2   17.85    0.48
   5  -8   1    7.30    0.31
   5  -8   1    7.02    0.25
   5  -8   1    7.39    0.26
   5  -8   1    7.24    0.27
   5  -8   1    7.63    0.28
  -5   8  -1    7.57    0.30
  -5   8  -1    7.38    0.29
  -5   8  -1    6.88    0.26
  -5   8  -1    6.68    0.26
  -5   8  -1    7.41    0.26
  -5   8  -1    7.14    0.28
   6  -8   0   28.48    0.70
   6  -8   0   29.20    0.78
   6  -8   0   27.82    0.69
   6  -8   0   28.83    0.69
   6  -8   0   28.88    0.70
  -6   8   0   27.19    0.76
  -6   8   0   28.49    0.70
  -6   8   0   28.69    0.74
  -6   8   0   29.16    0.71
   7  -8  -1    1.88    0.17
   7  -8  -1    1.57    0.14
   7  -8  -1    1.88    0.19
   7  -8  -1    1.76    0.16
   7  -8  -1    1.60    0.14
  -7   8   1    1.72    0.16
  -7   8   1    1.39    0.14
  -7   8   1    1.69    0.15
  -7   8   1    1.68    0.15
   8  -8  -2   21.14    0.57
   8  -8  -2   20.21    0.56
   8  -8  -2   21.53    0.56
  -8   8   2   21.40    0.58
  -8   8   2   20.83    0.55
  -8   8   2   21.57    0.57
  -8   8   2   20.93    0.55
   9  -8  -3   33.63    0.82
   9  -8  -3   33.19    0.81
   9  -8  -3   33.65    0.81
  -9   8   3   33.21    0.82
  -9   8   3   32.26    0.79
  -9   8   3   33.69    0.81
  -9   8   3   32.48    0.82
  10  -8  -4    0.24    0.11
 -10   8   4    0.11    0.11
 -10   8   4    0.09    0.09
 -10   8   4    0.10    0.11
 -10   8   4    0.21    0.10
  11  -8  -5   40.43    0.97
 -11   8   5   40.26    1.00
 -11   8   5   39.39    0.90
 -11   8   5   38.78    0.92
 -11   8   5   42.62    1.01
 -11   8   5   39.91    0.95
 -12   8   6    0.09    0.12
 -12   8   6   -0.12    0.11
 -13   8   7    8.10    0.38
 -13   8   7    7.86    0.38
  14  -8  -8    0.47    0.21
 -14   8   8    0.51    0.18
 -15   8   9    6.65    0.38
 -16   8  10    5.03    0.35
 -17   8  11    0.88    0.23
 -18   8  12    6.02    0.40
 -19   8  13    0.11    0.22
 -20   8  14    6.14    0.43
 -14  -7  19    0.96    0.21
 -14  -7  19    0.95    0.20
 -13  -7  18    1.42    0.22
 -13  -7  18    1.48    0.20
 -12  -7  17    7.11    0.49
 -12  -7  17    7.46    0.36
 -12  -7  17    7.10    0.35
 -11  -7  16    0.57    0.15
 -11  -7  16    0.69    0.23
 -11  -7  16    0.63    0.16
 -10  -7  15    7.48    0.44
 -10  -7  15    7.89    0.34
 -10  -7  15    7.68    0.32
  -9  -7  14    1.89    0.27
  -9  -7  14    1.83    0.18
  -9  -7  14    1.86    0.17
  -8  -7  13   11.01    0.35
  -8  -7  13   10.35    0.34
  -8  -7  13    9.91    0.47
  -8  -7  13    9.86    0.36
  -7  -7  12    4.68    0.33
  -7  -7  12    4.63    0.23
  -7  -7  12    4.93    0.22
  -7  -7  12    5.15    0.25
   7   7 -12    4.92    0.37
  -6  -7  11    6.28    0.24
  -6  -7  11    6.76    0.28
  -6  -7  11    6.49    0.36
  -6  -7  11    7.17    0.27
   6   7 -11    7.29    0.41
  -5  -7  10   10.94    0.44
  -5  -7  10   11.42    0.33
  -5  -7  10   12.06    0.36
  -5  -7  10   11.95    0.36
   5   7 -10   12.44    0.51
  -4  -7   9    0.69    0.09
  -4  -7   9    0.85    0.16
  -4  -7   9    0.64    0.10
  -4  -7   9    0.58    0.10
  -4  -7   9    0.66    0.11
   4   7  -9    0.65    0.16
  -3  -7   8   17.38    0.44
  -3  -7   8   17.63    0.46
  -3  -7   8   17.23    0.54
  -3  -7   8   16.84    0.42
   3   7  -8   16.93    0.58
   3   7  -8   17.56    0.43
  -2  -7   7   11.60    0.32
  -2  -7   7   11.26    0.40
  -2  -7   7   12.12    0.32
  -2  -7   7   11.85    0.34
   2   7  -7   11.41    0.43
   2   7  -7   12.34    0.33
  -1  -7   6   24.09    0.59
  -1  -7   6   24.43    0.67
  -1  -7   6   25.99    0.58
  -1  -7   6   25.42    0.59
   1   7  -6   25.22    0.60
   1   7  -6   24.70    0.72
   0  -7   5   79.28    1.58
   0  -7   5   75.86    1.61
   0  -7   5   79.21    1.86
   0  -7   5   77.43    1.60
   0   7  -5   78.32    1.66
   0   7  -5   75.03    1.86
   1  -7   4   15.94    0.43
   1  -7   4   16.25    0.41
   1  -7   4   16.59    0.50
   1  -7   4   16.75    0.43
  -1   7  -4   16.08    0.51
  -1   7  -4   16.19    0.44
   2  -7   3   81.09    1.70
   2  -7   3   83.38    1.68
   2  -7   3   80.73    1.66
   2  -7   3   83.76    1.96
  -2   7  -3   81.62    1.97
  -2   7  -3   84.95    1.78
  -2   7  -3   82.09    1.69
   3  -7   2    0.21    0.08
   3  -7   2    0.17    0.07
   3  -7   2    0.11    0.10
   3  -7   2    0.23    0.08
   3  -7   2    0.04    0.06
  -3   7  -2    0.16    0.08
  -3   7  -2    0.16    0.15
  -3   7  -2    0.02    0.07
   4  -7   1   22.56    0.56
   4  -7   1   23.21    0.56
   4  -7   1   22.99    0.64
   4  -7   1   23.31    0.56
   4  -7   1   23.30    0.57
  -4   7  -1   23.68    0.58
  -4   7  -1   22.07    0.56
  -4   7  -1   23.77    0.64
  -4   7  -1   22.98    0.57
  -4   7  -1   23.46    0.60
   5  -7   0    9.87    0.31
   5  -7   0    9.74    0.32
   5  -7   0   10.06    0.32
   5  -7   0   10.18    0.38
  -5   7   0   10.53    0.33
  -5   7   0   10.30    0.35
  -5   7   0   10.65    0.34
   6  -7  -1   37.98    0.89
   6  -7  -1   37.79    0.87
   6  -7  -1   37.81    0.86
   6  -7  -1   38.30    0.86
   6  -7  -1   38.89    0.98
  -6   7   1   37.71    0.87
  -6   7   1   37.59    0.88
  -6   7   1   36.57    0.86
  -6   7   1   39.09    0.89
  -6   7   1   37.65    0.91
   7  -7  -2   10.31    0.34
   7  -7  -2   10.22    0.34
   7  -7  -2   11.08    0.35
   7  -7  -2   10.53    0.33
  -7   7   2   10.64    0.32
  -7   7   2    9.50    0.33
  -7   7   2   10.18    0.32
  -7   7   2   10.65    0.36
   8  -7  -3   31.22    0.77
   8  -7  -3   32.88    0.78
   8  -7  -3   32.18    0.77
  -8   7   3   31.58    0.76
  -8   7   3   33.10    0.79
  -8   7   3   32.91    0.76
  -8   7   3   32.78    0.77
  -8   7   3   31.87    0.82
  -8   7   3   32.20    0.79
   9  -7  -4   28.27    0.70
   9  -7  -4   28.16    0.70
   9  -7  -4   27.93    0.71
  -9   7   4   27.28    0.69
  -9   7   4   27.48    0.66
  -9   7   4   27.61    0.68
  -9   7   4   27.36    0.71
  10  -7  -5    5.85    0.26
  10  -7  -5    6.14    0.26
 -10   7   5    5.80    0.27
 -10   7   5    5.43    0.27
 -10   7   5    5.81    0.21
 -10   7   5    5.28    0.19
 -11   7   6   16.97    0.53
 -11   7   6   17.23    0.53
 -12   7   7    0.46    0.14
 -12   7   7    0.29    0.13
 -13   7   8    9.85    0.42
 -13   7   8    9.82    0.42
  14  -7  -9    8.23    0.46
 -14   7   9    8.00    0.39
 -15   7  10    0.76    0.20
 -16   7  11    5.82    0.38
 -17   7  12    0.64    0.21
 -18   7  13    4.38    0.37
 -19   7  14    0.59    0.23
 -20   7  15    3.87    0.38
 -15  -6  19    0.74    0.19
 -15  -6  19    1.08    0.22
 -14  -6  18    2.82    0.25
 -13  -6  17    0.42    0.16
 -13  -6  17    0.69    0.25
 -13  -6  17    0.52    0.18
 -12  -6  16    6.49    0.32
 -12  -6  16    5.95    0.31
 -12  -6  16    5.66    0.41
 -11  -6  15    1.68    0.28
 -11  -6  15    1.23    0.17
 -11  -6  15    1.26    0.18
 -10  -6  14   13.75    0.44
 -10  -6  14   12.37    0.56
 -10  -6  14   14.11    0.43
  -9  -6  13    6.16    0.29
  -9  -6  13    5.85    0.36
  -9  -6  13    6.26    0.27
  -9  -6  13    6.61    0.27
  -8  -6  12   10.72    0.33
  -8  -6  12   10.13    0.35
  -8  -6  12   11.48    0.35
  -8  -6  12   10.23    0.45
   8   6 -12   10.69    0.52
  -7  -6  11   10.74    0.32
  -7  -6  11   10.63    0.33
  -7  -6  11   10.19    0.44
  -7  -6  11   10.63    0.35
   7   6 -11   11.46    0.50
  -6  -6  10    0.12    0.08
  -6  -6  10   -0.01    0.12
  -6  -6  10    0.09    0.07
  -6  -6  10    0.05    0.09
   6   6 -10   -0.06    0.14
  -5  -6   9   17.78    0.56
  -5  -6   9   16.88    0.42
  -5  -6   9   17.47    0.45
  -5  -6   9   17.33    0.44
   5   6  -9   16.71    0.60
  -4  -6   8    0.14    0.06
  -4  -6   8    0.10    0.07
  -4  -6   8    0.09    0.07
  -4  -6   8    0.06    0.07
  -4  -6   8    0.07    0.10
   4   6  -8    0.33    0.13
  -3  -6   7   23.30    0.57
  -3  -6   7   24.35    0.66
  -3  -6   7   23.74    0.54
  -3  -6   7   24.62    0.56
   3   6  -7   24.89    0.56
   3   6  -7   23.73    0.72
  -2  -6   6   41.15    0.89
  -2  -6   6   39.92    0.98
  -2  -6   6   41.45    0.86
  -2  -6   6   39.71    0.85
   2   6  -6   41.25    0.89
   2   6  -6   40.13    1.06
  -1  -6   5  104.28    2.03
  -1  -6   5  100.69    2.07
  -1  -6   5   99.51    2.04
  -1  -6   5  103.47    2.40
  -1  -6   5   99.82    2.21
   1   6  -5  102.80    2.40
   1   6  -5  103.36    2.13
   0  -6   4   44.53    1.11
   0  -6   4   43.67    0.93
   0  -6   4   44.12    0.95
   0  -6   4   44.13    0.96
   0   6  -4   44.37    1.11
   0   6  -4   44.50    0.98
   1  -6   3   10.43    0.30
   1  -6   3   10.21    0.30
   1  -6   3   10.42    0.29
   1  -6   3   10.49    0.35
  -1   6  -3   10.01    0.28
  -1   6  -3   10.80    0.31
  -1   6  -3   10.66    0.37
   2  -6   2   81.59    1.92
   2  -6   2   81.13    1.63
   2  -6   2   81.40    1.67
   2  -6   2   80.96    1.70
   2  -6   2   81.29    1.69
  -2   6  -2   78.64    1.92
  -2   6  -2   84.16    1.74
  -2   6  -2   80.77    1.66
   3  -6   1    2.57    0.18
   3  -6   1    2.67    0.15
   3  -6   1    2.90    0.14
   3  -6   1    2.98    0.16
   3  -6   1    3.03    0.14
  -3   6  -1    2.79    0.16
  -3   6  -1    3.25    0.14
  -3   6  -1    2.72    0.19
  -3   6  -1    2.89    0.15
  -3   6  -1    2.88    0.15
   4  -6   0   27.32    0.72
   4  -6   0   26.85    0.62
   4  -6   0   26.92    0.63
   4  -6   0   27.68    0.64
   4  -6   0   26.74    0.64
  -4   6   0   27.39    0.64
  -4   6   0   26.98    0.71
  -4   6   0   27.58    0.67
  -4   6   0   27.20    0.65
   5  -6  -1    7.68    0.25
   5  -6  -1    7.66    0.26
   5  -6  -1    8.46    0.32
   5  -6  -1    8.25    0.28
  -5   6   1    8.04    0.28
  -5   6   1    7.90    0.26
  -5   6   1    8.32    0.29
   6  -6  -2   30.20    0.71
   6  -6  -2   29.47    0.71
   6  -6  -2   28.82    0.69
   6  -6  -2   29.74    0.70
   6  -6  -2   29.72    0.69
   6  -6  -2   30.41    0.79
  -6   6   2   28.41    0.69
  -6   6   2   29.70    0.71
  -6   6   2   29.12    0.73
  -6   6   2   28.09    0.69
  -6   6   2   28.77    0.68
   7  -6  -3   65.84    1.42
   7  -6  -3   68.63    1.45
   7  -6  -3   67.23    1.44
  -7   6   3   68.79    1.43
  -7   6   3   66.69    1.50
  -7   6   3   66.39    1.46
  -7   6   3   69.27    1.48
   8  -6  -4    0.10    0.09
   8  -6  -4    0.07    0.08
   8  -6  -4    0.01    0.08
  -8   6   4    0.08    0.07
  -8   6   4    0.14    0.09
  -8   6   4   -0.06    0.08
  -8   6   4    0.08    0.07
  -8   6   4    0.05    0.09
   9  -6  -5   15.59    0.44
   9  -6  -5   14.59    0.44
   9  -6  -5   15.38    0.45
  -9   6   5   16.12    0.38
  -9   6   5   15.15    0.44
  -9   6   5   15.23    0.43
  -9   6   5   14.63    0.47
  -9   6   5   14.73    0.45
  -9   6   5   15.22    0.36
  -9   6   5   14.70    0.44
  10  -6  -6    9.14    0.34
 -10   6   6    9.61    0.36
 -10   6   6    9.70    0.35
 -10   6   6   10.02    0.37
 -11   6   7    8.88    0.36
 -11   6   7    9.35    0.37
 -12   6   8    3.75    0.27
 -12   6   8    3.62    0.26
  13  -6  -9    1.64    0.26
 -13   6   9    1.44    0.20
 -14   6  10    9.65    0.42
 -15   6  11   -0.09    0.16
 -16   6  12    5.33    0.36
 -17   6  13    0.09    0.19
 -18   6  14    3.43    0.33
 -19   6  15    2.86    0.33
 -20   6  16    1.73    0.30
 -15  -5  18    0.28    0.17
 -15  -5  18   -0.22    0.16
 -14  -5  17    4.49    0.42
 -14  -5  17    5.05    0.34
 -14  -5  17    4.87    0.34
 -13  -5  16    0.64    0.17
 -13  -5  16    0.19    0.22
 -13  -5  16    0.58    0.17
 -12  -5  15    2.36    0.31
 -12  -5  15    2.46    0.22
 -12  -5  15    2.16    0.21
 -11  -5  14    1.44    0.26
 -11  -5  14    1.96    0.18
 -11  -5  14    1.64    0.18
 -11  -5  14    1.80    0.18
 -10  -5  13   11.28    0.51
 -10  -5  13   12.52    0.39
 -10  -5  13   11.62    0.38
 -10  -5  13   12.64    0.40
  -9  -5  12    6.97    0.27
  -9  -5  12    6.96    0.28
  -9  -5  12    6.89    0.38
  -9  -5  12    7.13    0.27
  -8  -5  11    5.39    0.33
  -8  -5  11    5.40    0.24
  -8  -5  11    5.04    0.22
  -8  -5  11    5.55    0.23
   8   5 -11    5.60    0.37
  -7  -5  10   19.17    0.48
  -7  -5  10   17.42    0.59
  -7  -5  10   18.55    0.46
  -7  -5  10   18.56    0.49
   7   5 -10   19.08    0.68
  -6  -5   9    3.18    0.17
  -6  -5   9    3.09    0.18
  -6  -5   9    3.12    0.15
  -6  -5   9    3.05    0.22
   6   5  -9    2.86    0.24
  -5  -5   8   30.09    0.68
  -5  -5   8   30.39    0.80
  -5  -5   8   30.43    0.67
  -5  -5   8   30.17    0.65
   5   5  -8   29.51    0.88
  -4  -5   7   33.40    0.73
  -4  -5   7   35.02    0.76
  -4  -5   7   35.62    0.76
  -4  -5   7   34.20    0.87
  -4  -5   7   35.44    0.76
   4   5  -7   34.90    0.96
  -3  -5   6   72.32    1.48
  -3  -5   6   73.81    1.47
  -3  -5   6   69.62    1.45
  -3  -5   6   73.01    1.62
   3   5  -6   74.48    1.51
   3   5  -6   72.99    1.46
   3   5  -6   70.74    1.77
  -2  -5   5   33.04    0.75
  -2  -5   5   36.17    0.84
  -2  -5   5   35.45    0.74
  -2  -5   5   34.93    0.73
  -2  -5   5   34.41    0.91
   2   5  -5   34.35    0.75
   2   5  -5   34.82    0.91
   2   5  -5   34.04    0.76
  -1  -5   4    0.27    0.06
  -1  -5   4    0.40    0.08
  -1  -5   4    0.19    0.08
  -1  -5   4    0.23    0.06
  -1  -5   4    0.48    0.10
   1   5  -4    0.29    0.07
   1   5  -4    0.21    0.09
   0  -5   3   81.21    1.88
   0  -5   3   78.58    1.68
   0  -5   3   79.30    1.62
   0  -5   3   79.43    1.63
   0  -5   3   80.00    1.60
   0   5  -3   80.79    1.68
   0   5  -3   80.14    1.88
   1  -5   2    2.65    0.09
   1  -5   2    2.85    0.09
   1  -5   2    2.70    0.17
   1  -5   2    2.94    0.14
   1  -5   2    2.82    0.13
   1  -5   2    2.70    0.13
  -1   5  -2    2.85    0.13
  -1   5  -2    2.75    0.14
  -1   5  -2    2.90    0.18
   2  -5   1   13.96    0.41
   2  -5   1   13.46    0.35
   2  -5   1   13.73    0.34
   2  -5   1   13.99    0.34
   2  -5   1   13.91    0.37
   2  -5   1   13.75    0.35
  -2   5  -1   13.47    0.35
  -2   5  -1   14.44    0.37
  -2   5  -1   14.15    0.36
  -2   5  -1   14.05    0.35
  -2   5  -1   13.86    0.42
   3  -5   0   18.13    0.44
   3  -5   0   18.03    0.47
   3  -5   0   17.57    0.44
   3  -5   0   17.88    0.50
   3  -5   0   18.48    0.43
  -3   5   0   18.08    0.50
  -3   5   0   17.84    0.46
  -3   5   0   18.10    0.44
  -3   5   0   17.92    0.44
  -3   5   0   18.34    0.44
   4  -5  -1    1.00    0.10
   4  -5  -1    1.02    0.12
   4  -5  -1    0.87    0.10
   4  -5  -1    0.90    0.09
   4  -5  -1    0.76    0.09
  -4   5   1    0.75    0.08
  -4   5   1    0.90    0.09
  -4   5   1    0.97    0.11
  -4   5   1    0.90    0.10
   5  -5  -2   38.80    0.84
   5  -5  -2   37.56    0.89
   5  -5  -2   39.08    0.85
   5  -5  -2   38.45    0.85
   5  -5  -2   39.41    0.97
   5  -5  -2   38.57    0.88
  -5   5   2   37.62    0.86
  -5   5   2   38.37    0.87
  -5   5   2   38.67    0.89
  -5   5   2   38.89    0.85
   6  -5  -3    4.65    0.21
   6  -5  -3    4.84    0.21
   6  -5  -3    4.81    0.19
   6  -5  -3    4.72    0.24
  -6   5   3    4.50    0.20
  -6   5   3    4.99    0.20
  -6   5   3    4.40    0.18
  -6   5   3    4.72    0.19
  -6   5   3    4.86    0.21
   7  -5  -4   23.91    0.57
   7  -5  -4   23.56    0.57
   7  -5  -4   22.16    0.56
  -7   5   4   22.78    0.58
  -7   5   4   21.94    0.55
  -7   5   4   22.85    0.60
  -7   5   4   22.78    0.56
  -7   5   4   22.88    0.54
  -7   5   4   22.55    0.56
  -7   5   4   22.97    0.55
  -7   5   4   23.02    0.53
   8  -5  -5    5.89    0.23
   8  -5  -5    5.18    0.22
   8  -5  -5    5.48    0.24
  -8   5   5    5.72    0.23
  -8   5   5    5.49    0.23
  -8   5   5    5.51    0.24
  -8   5   5    5.49    0.24
  -8   5   5    5.40    0.23
   9  -5  -6   39.09    0.88
   9  -5  -6   37.27    0.86
  -9   5   6   37.11    0.85
  -9   5   6   37.16    0.87
  -9   5   6   37.92    0.89
  -9   5   6   37.67    0.92
  -9   5   6   36.48    0.86
  10  -5  -7    8.63    0.31
 -10   5   7    8.54    0.33
 -10   5   7    8.76    0.32
 -10   5   7    8.33    0.33
 -10   5   7    8.30    0.33
  11  -5  -8    4.99    0.25
 -11   5   8    4.48    0.27
 -11   5   8    4.24    0.26
 -11   5   8    4.42    0.26
 -11   5   8    4.23    0.24
 -11   5   8    4.36    0.26
  12  -5  -9    7.85    0.43
 -12   5   9    8.06    0.34
 -12   5   9    7.86    0.35
  13  -5 -10   -0.10    0.17
 -13   5  10   -0.04    0.13
 -14   5  11    3.17    0.27
 -15   5  12    0.53    0.18
 -16   5  13    3.85    0.32
 -17   5  14    3.56    0.32
 -18   5  15    1.50    0.26
 -19   5  16    5.42    0.40
 -16  -4  18    2.63    0.29
 -15  -4  17    0.19    0.23
 -15  -4  17    0.43    0.18
 -14  -4  16    3.89    0.29
 -14  -4  16    3.28    0.37
 -14  -4  16    4.56    0.31
 -13  -4  15    1.30    0.27
 -13  -4  15    1.16    0.19
 -13  -4  15    1.30    0.18
 -12  -4  14    7.02    0.43
 -12  -4  14    6.61    0.33
 -12  -4  14    7.13    0.31
 -12  -4  14    7.30    0.32
 -11  -4  13   11.56    0.39
 -11  -4  13   11.10    0.50
 -11  -4  13   10.73    0.39
 -11  -4  13   11.01    0.37
 -10  -4  12    8.98    0.44
 -10  -4  12    9.00    0.32
 -10  -4  12    9.00    0.32
 -10  -4  12    9.57    0.34
  10   4 -12    8.90    0.50
  -9  -4  11   20.10    0.52
  -9  -4  11   19.80    0.53
  -9  -4  11   21.56    0.67
  -9  -4  11   20.24    0.52
   9   4 -11   18.95    0.73
  -8  -4  10    2.97    0.19
  -8  -4  10    2.87    0.18
  -8  -4  10    3.07    0.18
  -8  -4  10    2.47    0.24
   8   4 -10    3.09    0.29
  -7  -4   9    6.18    0.22
  -7  -4   9    5.94    0.22
  -7  -4   9    5.58    0.22
  -7  -4   9    5.97    0.30
   7   4  -9    5.39    0.33
  -6  -4   8    0.32    0.07
  -6  -4   8    0.20    0.11
  -6  -4   8    0.17    0.07
  -6  -4   8    0.27    0.07
   6   4  -8    0.17    0.13
  -5  -4   7   23.35    0.53
  -5  -4   7   23.18    0.54
  -5  -4   7   22.42    0.51
  -5  -4   7   23.77    0.64
   5   4  -7   23.68    0.71
  -4  -4   6   25.43    0.64
  -4  -4   6   23.76    0.53
  -4  -4   6   23.76    0.55
  -4  -4   6   24.11    0.55
   4   4  -6   24.79    0.71
   4   4  -6   25.09    0.54
  -3  -4   5    8.27    0.24
  -3  -4   5    8.04    0.32
  -3  -4   5    8.39    0.29
  -3  -4   5    8.47    0.24
  -3  -4   5    8.42    0.24
  -3  -4   5    7.87    0.22
   3   4  -5    8.40    0.22
   3   4  -5    8.37    0.32
   3   4  -5    8.34    0.25
  -2  -4   4   77.62    1.55
  -2  -4   4   77.04    1.58
  -2  -4   4   79.78    1.85
  -2  -4   4   77.63    1.69
  -2  -4   4   77.34    1.61
  -2  -4   4   79.73    1.56
   2   4  -4   77.62    1.85
   2   4  -4   79.02    1.62
  -1  -4   3   -0.01    0.04
  -1  -4   3   -0.02    0.04
  -1  -4   3   -0.01    0.05
  -1  -4   3   -0.04    0.06
  -1  -4   3    0.02    0.04
  -1  -4   3    0.00    0.05
   1   4  -3   -0.01    0.05
   1   4  -3   -0.02    0.06
   0  -4   2   83.82    1.86
   0  -4   2   76.20    1.62
   0  -4   2   79.37    1.67
   0   4  -2   79.11    1.86
   0   4  -2   80.56    1.67
   1  -4   1    2.15    0.09
   1  -4   1    2.05    0.14
   1  -4   1    2.05    0.11
   1  -4   1    2.20    0.11
   1  -4   1    2.18    0.10
   1  -4   1    2.02    0.11
  -1   4  -1    2.15    0.16
  -1   4  -1    2.07    0.10
  -1   4  -1    2.18    0.12
  -1   4  -1    2.13    0.12
   2  -4   0   21.91    0.50
   2  -4   0   20.61    0.48
   2  -4   0   22.23    0.57
   2  -4   0   21.66    0.52
  -2   4   0   23.04    0.58
  -2   4   0   21.01    0.49
  -2   4   0   21.88    0.51
  -2   4   0   22.47    0.52
  -2   4   0   22.02    0.51
   3  -4  -1   77.28    1.64
   3  -4  -1   76.77    1.54
   3  -4  -1   78.09    1.64
   3  -4  -1   78.36    1.79
   3  -4  -1   78.80    1.57
  -3   4   1   77.31    1.63
  -3   4   1   75.72    1.57
  -3   4   1   77.07    1.64
  -3   4   1   75.65    1.79
   4  -4  -2    3.43    0.15
   4  -4  -2    3.30    0.15
   4  -4  -2    3.20    0.15
   4  -4  -2    3.09    0.15
   4  -4  -2    3.26    0.18
   4  -4  -2    3.37    0.15
   4  -4  -2    3.25    0.14
  -4   4   2    3.58    0.14
  -4   4   2    3.32    0.15
  -4   4   2    3.18    0.14
  -4   4   2    3.48    0.14
  -4   4   2    2.99    0.13
   5  -4  -3   23.53    0.64
   5  -4  -3   23.86    0.54
   5  -4  -3   22.02    0.57
   5  -4  -3   22.90    0.54
   5  -4  -3   22.74    0.54
  -5   4   3   24.60    0.55
  -5   4   3   22.71    0.55
  -5   4   3   23.65    0.53
  -5   4   3   23.39    0.58
  -5   4   3   23.29    0.53
   6  -4  -4   56.65    1.24
   6  -4  -4   57.57    1.20
   6  -4  -4   56.76    1.19
   6  -4  -4   55.20    1.18
  -6   4   4   56.77    1.18
  -6   4   4   54.98    1.18
  -6   4   4   54.95    1.18
  -6   4   4   54.77    1.17
  -6   4   4   57.29    1.25
  -6   4   4   57.08    1.19
  -6   4   4   55.90    1.16
  -6   4   4   56.80    1.20
   7  -4  -5   95.48    1.91
   7  -4  -5   94.56    1.89
   7  -4  -5   93.99    1.93
  -7   4   5   92.21    2.00
  -7   4   5   92.04    1.87
  -7   4   5   93.39    1.90
  -7   4   5   90.84    1.92
  -7   4   5   94.90    1.91
   8  -4  -6   35.11    0.81
   8  -4  -6   35.40    0.81
   8  -4  -6   35.22    0.80
  -8   4   6   35.18    0.85
  -8   4   6   36.42    0.81
  -8   4   6   35.34    0.79
  -8   4   6   35.09    0.82
  -8   4   6   35.49    0.80
   9  -4  -7   26.17    0.65
  -9   4   7   27.45    0.66
  -9   4   7   26.54    0.66
  -9   4   7   25.56    0.68
  -9   4   7   26.48    0.65
  10  -4  -8    7.10    0.28
 -10   4   8    6.65    0.27
 -10   4   8    6.72    0.30
 -10   4   8    7.22    0.29
 -10   4   8    6.19    0.29
 -10   4   8    6.78    0.29
  11  -4  -9   10.69    0.48
  11  -4  -9   10.57    0.36
 -11   4   9   10.26    0.39
 -11   4   9   10.81    0.39
 -11   4   9   10.61    0.37
 -11   4   9   10.64    0.37
  12  -4 -10    9.17    0.47
 -12   4  10    9.28    0.37
 -12   4  10    9.97    0.38
 -12   4  10    9.40    0.36
  13  -4 -11   -0.19    0.18
 -13   4  11    0.20    0.14
 -13   4  11    0.00    0.13
 -14   4  12    5.09    0.30
 -15   4  13    3.84    0.30
 -16   4  14    5.58    0.35
 -17   4  15    6.85    0.39
 -18   4  16   -0.06    0.19
 -19   4  17    4.10    0.36
 -16  -3  17    2.28    0.35
 -15  -3  16    0.04    0.20
 -15  -3  16    0.03    0.17
 -14  -3  15    4.04    0.29
 -14  -3  15    3.15    0.26
 -14  -3  15    4.13    0.38
 -13  -3  14    4.19    0.26
 -13  -3  14    3.29    0.34
 -13  -3  14    4.28    0.28
 -13  -3  14    4.32    0.29
 -12  -3  13    9.26    0.35
 -12  -3  13    8.45    0.45
 -12  -3  13    9.10    0.35
 -12  -3  13    9.09    0.37
 -11  -3  12    7.79    0.40
 -11  -3  12    7.90    0.33
 -11  -3  12    8.07    0.32
 -11  -3  12    8.86    0.32
 -10  -3  11    1.56    0.15
 -10  -3  11    1.08    0.19
 -10  -3  11    1.13    0.14
 -10  -3  11    1.42    0.15
  10   3 -11    1.47    0.24
  -9  -3  10   21.69    0.55
  -9  -3  10   21.97    0.55
  -9  -3  10   21.86    0.54
   9   3 -10   20.89    0.75
  -8  -3   9    0.03    0.08
  -8  -3   9    0.03    0.07
  -8  -3   9    0.08    0.07
   8   3  -9    0.07    0.13
  -7  -3   8    2.22    0.15
  -7  -3   8    1.82    0.13
  -7  -3   8    1.98    0.14
   7   3  -8    1.96    0.22
  -6  -3   7   23.36    0.54
  -6  -3   7   23.20    0.53
  -6  -3   7   22.60    0.52
   6   3  -7   23.18    0.71
  -5  -3   6    4.88    0.17
  -5  -3   6    5.20    0.22
  -5  -3   6    5.12    0.18
  -5  -3   6    4.74    0.16
   5   3  -6    5.03    0.27
  -4  -3   5   64.45    1.29
  -4  -3   5   64.64    1.31
  -4  -3   5   63.55    1.31
  -4  -3   5   65.24    1.43
   4   3  -5   63.60    1.57
   4   3  -5   65.87    1.29
  -3  -3   4    5.62    0.24
  -3  -3   4    5.41    0.18
  -3  -3   4    5.41    0.20
  -3  -3   4    5.37    0.16
  -3  -3   4    5.72    0.17
   3   3  -4    5.56    0.24
   3   3  -4    5.70    0.18
  -2  -3   3   91.15    1.90
  -2  -3   3   90.22    2.08
  -2  -3   3   89.61    1.78
  -2  -3   3   88.68    1.79
  -2  -3   3   89.13    1.84
  -2  -3   3   87.17    1.76
   2   3  -3   91.65    2.09
   2   3  -3   91.21    1.85
  -1  -3   2   15.01    0.37
  -1  -3   2   15.91    0.39
  -1  -3   2   15.72    0.37
   1   3  -2   15.68    0.44
   1   3  -2   16.02    0.37
   0  -3   1  274.27    5.68
   0  -3   1  267.48    5.38
   0  -3   1  281.51    5.65
   0  -3   1  276.88    6.17
   0  -3   1  277.31    5.58
   0   3  -1  274.94    5.66
   0   3  -1  278.80    6.31
   0   3  -1  277.95    5.58
   1  -3   0    1.67    0.14
   1  -3   0    1.91    0.10
   1  -3   0    2.14    0.10
  -1   3   0    1.86    0.10
  -1   3   0    2.13    0.10
  -1   3   0    1.81    0.11
  -1   3   0    2.10    0.14
  -1   3   0    1.90    0.10
   2  -3  -1   67.11    1.40
   2  -3  -1   66.51    1.54
   2  -3  -1   69.10    1.41
   2  -3  -1   63.70    1.32
   2  -3  -1   65.89    1.35
  -2   3   1   67.61    1.35
  -2   3   1   66.66    1.54
  -2   3   1   66.52    1.41
  -2   3   1   67.07    1.40
   3  -3  -2   36.25    0.76
   3  -3  -2   35.16    0.77
   3  -3  -2   36.65    0.80
   3  -3  -2   36.65    0.89
   3  -3  -2   36.78    0.77
   3  -3  -2   36.56    0.79
  -3   3   2   37.14    0.82
  -3   3   2   36.47    0.79
  -3   3   2   36.09    0.77
  -3   3   2   36.96    0.80
  -3   3   2   36.59    0.77
   4  -3  -3    0.05    0.05
   4  -3  -3    0.16    0.05
   4  -3  -3    0.20    0.06
   4  -3  -3    0.18    0.06
  -4   3   3    0.15    0.04
  -4   3   3    0.23    0.06
  -4   3   3    0.13    0.06
  -4   3   3    0.17    0.05
  -4   3   3    0.05    0.04
   5  -3  -4   32.77    0.71
   5  -3  -4   31.29    0.69
   5  -3  -4   32.42    0.74
   5  -3  -4   31.49    0.70
  -5   3   4   32.97    0.69
  -5   3   4   31.18    0.68
  -5   3   4   31.47    0.74
  -5   3   4   32.50    0.69
  -5   3   4   32.11    0.70
  -5   3   4   31.04    0.71
   6  -3  -5    1.65    0.12
   6  -3  -5    1.84    0.13
   6  -3  -5    1.80    0.14
   6  -3  -5    1.77    0.13
  -6   3   5    1.82    0.13
  -6   3   5    1.70    0.13
  -6   3   5    1.72    0.14
  -6   3   5    1.71    0.13
  -6   3   5    1.87    0.14
   7  -3  -6   22.30    0.53
   7  -3  -6   21.87    0.53
  -7   3   6   21.98    0.53
  -7   3   6   21.77    0.54
  -7   3   6   21.89    0.56
  -7   3   6   21.66    0.52
   8  -3  -7   49.91    1.08
  -8   3   7   50.05    1.07
  -8   3   7   48.70    1.08
  -8   3   7   49.11    1.13
  -8   3   7   50.10    1.07
   9  -3  -8    9.17    0.30
  -9   3   8    8.98    0.30
  -9   3   8    9.16    0.32
  -9   3   8    8.67    0.31
  -9   3   8    8.12    0.31
  -9   3   8    8.24    0.29
  10  -3  -9   18.90    0.51
  10  -3  -9   17.91    0.65
 -10   3   9   18.47    0.51
 -10   3   9   17.87    0.50
 -10   3   9   18.56    0.51
 -10   3   9   18.28    0.51
  11  -3 -10   -0.05    0.15
  11  -3 -10    0.01    0.10
 -11   3  10    0.11    0.12
 -11   3  10    0.22    0.11
 -11   3  10    0.01    0.10
  12  -3 -11    7.25    0.42
 -12   3  11    7.22    0.32
 -12   3  11    7.95    0.32
 -12   3  11    7.95    0.34
 -13   3  12    2.77    0.24
 -13   3  12    3.12    0.24
 -13   3  12    3.09    0.25
 -14   3  13    5.78    0.33
 -14   3  13    5.41    0.32
 -15   3  14    3.66    0.29
 -16   3  15    1.56    0.24
 -17   3  16    6.78    0.38
 -18   3  17    0.05    0.20
 -16  -2  16    2.73    0.36
 -15  -2  15    1.42    0.22
 -15  -2  15    1.42    0.27
 -15  -2  15    1.29    0.20
 -14  -2  14    3.18    0.27
 -14  -2  14    2.95    0.24
 -14  -2  14    2.84    0.33
 -14  -2  14    3.11    0.25
 -13  -2  13   17.22    0.52
 -13  -2  13   15.57    0.52
 -13  -2  13   15.77    0.50
 -12  -2  12    0.24    0.12
 -12  -2  12   -0.07    0.11
 -12  -2  12   -0.02    0.12
  12   2 -12    0.15    0.13
 -11  -2  11   20.33    0.56
 -11  -2  11   21.43    0.58
 -11  -2  11   21.18    0.57
  11   2 -11   20.81    0.57
  11   2 -11   20.79    0.77
 -10  -2  10    1.48    0.15
 -10  -2  10    1.55    0.16
 -10  -2  10    1.38    0.15
  10   2 -10    1.63    0.25
  -9  -2   9   20.40    0.51
  -9  -2   9   19.71    0.52
  -9  -2   9   20.75    0.53
   9   2  -9   20.12    0.70
  -8  -2   8    3.48    0.18
  -8  -2   8    3.22    0.17
  -8  -2   8    3.45    0.18
   8   2  -8    3.41    0.25
  -7  -2   7    6.49    0.22
  -7  -2   7    6.35    0.22
  -7  -2   7    6.63    0.22
   7   2  -7    6.65    0.33
  -6  -2   6    8.54    0.25
  -6  -2   6    8.54    0.24
  -6  -2   6    8.51    0.25
   6   2  -6    8.75    0.35
  -5  -2   5   24.02    0.53
  -5  -2   5   25.19    0.55
  -5  -2   5   23.06    0.54
   5   2  -5   24.46    0.69
  -4  -2   4   44.48    0.92
  -4  -2   4   43.80    0.93
  -4  -2   4   46.66    1.13
  -4  -2   4   45.34    0.94
   4   2  -4   45.73    1.13
  -3  -2   3    0.82    0.07
  -3  -2   3    0.84    0.07
  -3  -2   3    0.72    0.09
  -3  -2   3    0.79    0.08
  -3  -2   3    0.83    0.07
   3   2  -3    0.77    0.10
  -2  -2   2   74.82    1.53
  -2  -2   2   72.27    1.49
  -2  -2   2   74.67    1.73
  -2  -2   2   75.86    1.57
   2   2  -2   76.09    1.73
  -1  -2   1   15.25    0.35
  -1  -2   1   13.75    0.33
  -1  -2   1   15.65    0.40
   1   2  -1   14.64    0.33
   1   2  -1   15.35    0.40
   1   2  -1   15.12    0.35
   0  -2   0    5.96    0.16
   0  -2   0    5.95    0.21
   0   2   0    5.66    0.17
   0   2   0    6.03    0.16
   1  -2  -1   28.57    0.61
   1  -2  -1   27.95    0.68
  -1   2   1   27.91    0.63
  -1   2   1   27.68    0.61
   2  -2  -2    5.85    0.21
   2  -2  -2    6.21    0.17
   2  -2  -2    5.86    0.17
   2  -2  -2    6.06    0.19
   2  -2  -2    6.02    0.16
  -2   2   2    5.95    0.17
  -2   2   2    6.08    0.16
  -2   2   2    6.11    0.19
  -2   2   2    6.14    0.16
   3  -2  -3   42.37    0.88
   3  -2  -3   42.72    0.94
   3  -2  -3   43.27    0.89
  -3   2   3   43.13    0.94
  -3   2   3   42.50    0.89
  -3   2   3   44.15    0.88
   4  -2  -4   12.82    0.31
   4  -2  -4   12.86    0.33
   4  -2  -4   12.59    0.31
  -4   2   4   12.83    0.34
  -4   2   4   12.50    0.28
  -4   2   4   12.52    0.30
  -4   2   4   12.41    0.31
  -4   2   4   12.55    0.31
   5  -2  -5   53.62    1.11
   5  -2  -5   53.54    1.12
   5  -2  -5   54.75    1.17
  -5   2   5   55.22    1.13
  -5   2   5   54.86    1.11
  -5   2   5   53.60    1.19
  -5   2   5   54.51    1.12
   6  -2  -6   23.61    0.55
   6  -2  -6   23.98    0.55
   6  -2  -6   24.17    0.57
  -6   2   6   23.71    0.55
  -6   2   6   24.74    0.56
  -6   2   6   23.53    0.59
  -6   2   6   24.05    0.54
   7  -2  -7   23.13    0.54
   7  -2  -7   23.57    0.54
  -7   2   7   22.82    0.57
  -7   2   7   23.40    0.54
  -7   2   7   21.82    0.54
  -7   2   7   21.89    0.53
   8  -2  -8   69.29    1.42
   8  -2  -8   64.90    1.70
  -8   2   8   67.92    1.40
  -8   2   8   66.78    1.40
  -8   2   8   67.01    1.46
  -8   2   8   67.13    1.42
   9  -2  -9    0.25    0.09
   9  -2  -9    0.12    0.14
  -9   2   9    0.14    0.08
  -9   2   9    0.09    0.08
  -9   2   9    0.09    0.09
  -9   2   9    0.26    0.10
  -9   2   9    0.23    0.09
  10  -2 -10   35.67    0.82
  10  -2 -10   33.56    1.04
 -10   2  10   35.11    0.81
 -10   2  10   34.91    0.82
 -10   2  10   34.07    0.81
  11  -2 -11    2.10    0.26
  11  -2 -11    2.02    0.17
 -11   2  11    1.65    0.17
 -11   2  11    2.04    0.19
 -11   2  11    2.13    0.18
  12  -2 -12    8.90    0.48
  12  -2 -12   10.10    0.36
 -12   2  12    9.48    0.36
 -12   2  12    9.60    0.36
 -12   2  12    9.69    0.37
 -13   2  13    0.18    0.14
 -13   2  13    0.12    0.14
 -13   2  13    0.28    0.14
 -14   2  14    2.90    0.25
 -14   2  14    2.66    0.25
 -15   2  15    8.46    0.38
 -16   2  16    0.09    0.17
 -17  -1  16    0.39    0.25
 -16  -1  15    5.98    0.34
 -16  -1  15    5.74    0.43
 -15  -1  14    4.55    0.30
 -14  -1  13    2.63    0.23
 -14  -1  13    2.76    0.25
 -14  -1  13    2.46    0.23
 -13  -1  12   12.71    0.44
 -13  -1  12   11.77    0.42
 -13  -1  12   12.84    0.44
 -12  -1  11    1.12    0.17
 -12  -1  11    0.97    0.16
 -12  -1  11    0.98    0.15
  12   1 -11    0.98    0.16
 -11  -1  10   22.74    0.59
 -11  -1  10   22.66    0.60
 -11  -1  10   22.82    0.60
  11   1 -10   22.58    0.60
  11   1 -10   21.45    0.78
 -10  -1   9    7.80    0.29
 -10  -1   9    8.03    0.30
 -10  -1   9    7.64    0.29
  10   1  -9    7.52    0.28
  10   1  -9    7.53    0.40
  -9  -1   8    1.67    0.14
  -9  -1   8    1.66    0.15
  -9  -1   8    1.82    0.14
   9   1  -8    1.40    0.20
  -8  -1   7   26.31    0.62
  -8  -1   7   26.50    0.62
  -8  -1   7   26.83    0.63
   8   1  -7   26.93    0.80
  -7  -1   6    3.24    0.16
  -7  -1   6    3.21    0.16
  -7  -1   6    3.10    0.15
  -7  -1   6    3.24    0.10
   7   1  -6    3.43    0.23
  -6  -1   5   13.65    0.34
  -6  -1   5   13.85    0.31
  -6  -1   5   13.99    0.35
  -6  -1   5   13.94    0.36
   6   1  -5   13.60    0.46
  -5  -1   4   32.17    0.84
  -5  -1   4   32.05    0.68
  -5  -1   4   32.23    0.69
  -5  -1   4   32.24    0.69
   5   1  -4   31.82    0.84
  -4  -1   3   12.33    0.37
  -4  -1   3   12.55    0.30
  -4  -1   3   12.53    0.30
  -4  -1   3   11.75    0.29
   4   1  -3   12.23    0.38
  -3  -1   2   16.78    0.38
  -3  -1   2   17.00    0.46
   3   1  -2   16.92    0.46
  -2  -1   1  103.07    2.33
  -2  -1   1  123.07    2.69
  -2  -1   1  122.85    2.43
   2   1  -1  121.67    2.44
   2   1  -1  124.18    2.44
  -1  -1   0   92.84    1.96
  -1  -1   0   77.21    1.78
   1   1   0   89.88    1.79
   0  -1  -1   36.69    0.85
   0  -1  -1   37.08    0.77
   0   1   1   35.68    0.77
   1  -1  -2  116.27    2.40
   1  -1  -2  111.08    2.31
   1  -1  -2  122.33    2.40
   1  -1  -2  119.14    2.64
  -1   1   2  115.97    2.40
  -1   1   2  119.80    2.31
   2  -1  -3   42.95    0.94
   2  -1  -3   43.76    0.87
   2  -1  -3   44.71    0.88
  -2   1   3   44.11    0.87
  -2   1   3   43.43    0.94
  -2   1   3   42.51    0.89
   3  -1  -4   35.89    0.72
   3  -1  -4   34.48    0.71
   3  -1  -4   35.25    0.77
  -3   1   4   34.98    0.73
  -3   1   4   34.30    0.71
  -3   1   4   34.25    0.77
  -3   1   4   36.08    0.72
   4  -1  -5   20.55    0.48
   4  -1  -5   20.70    0.45
   4  -1  -5   20.79    0.45
  -4   1   5   20.79    0.46
  -4   1   5   20.78    0.46
  -4   1   5   20.27    0.49
  -4   1   5   20.26    0.44
   5  -1  -6   14.32    0.35
   5  -1  -6   14.78    0.37
   5  -1  -6   14.84    0.34
  -5   1   6   13.92    0.34
  -5   1   6   14.35    0.37
  -5   1   6   14.71    0.35
  -5   1   6   14.40    0.36
   6  -1  -7   46.69    1.00
   6  -1  -7   47.20    0.96
   6  -1  -7   45.38    0.97
  -6   1   7   46.34    0.98
  -6   1   7   46.15    0.97
  -6   1   7   45.57    1.01
  -6   1   7   46.41    0.96
   7  -1  -8    0.17    0.12
   7  -1  -8    0.05    0.06
  -7   1   8    0.06    0.07
  -7   1   8    0.10    0.06
  -7   1   8    0.12    0.07
  -7   1   8    0.13    0.06
   8  -1  -9   26.16    0.80
   8  -1  -9   26.34    0.62
  -8   1   9   26.63    0.63
  -8   1   9   26.36    0.62
  -8   1   9   27.32    0.63
  -8   1   9   26.63    0.62
   9  -1 -10    0.18    0.15
   9  -1 -10    0.05    0.08
  -9   1  10    0.14    0.09
  -9   1  10    0.12    0.09
  -9   1  10    0.09    0.09
  10  -1 -11    5.31    0.34
  10  -1 -11    5.92    0.24
 -10   1  11    5.52    0.24
 -10   1  11    5.82    0.25
 -10   1  11    5.71    0.26
  11  -1 -12    5.50    0.26
  11  -1 -12    5.08    0.38
 -11   1  12    5.53    0.26
 -11   1  12    5.71    0.27
 -11   1  12    5.55    0.27
  12  -1 -13    0.63    0.14
 -12   1  13    0.48    0.14
 -12   1  13    0.66    0.15
 -12   1  13    0.66    0.14
 -13   1  14    0.86    0.17
 -13   1  14    0.97    0.17
 -13   1  14    0.96    0.17
 -14   1  15   -0.06    0.14
 -14   1  15   -0.29    0.13
 -14   1  15   -0.02    0.14
 -15   1  16   12.93    0.47
 -15   1  16   14.23    0.51
 -18   0  16    2.16    0.27
 -17   0  15    1.92    0.25
 -16   0  14    2.92    0.27
 -15   0  13    6.05    0.33
 -14   0  12    0.99    0.18
 -14   0  12    0.74    0.17
 -13   0  11   14.80    0.49
 -13   0  11   16.32    0.49
 -13   0  11   13.98    0.48
 -12   0  10    2.35    0.21
 -12   0  10    2.26    0.19
 -12   0  10    2.03    0.19
  12   0 -10    2.12    0.29
  12   0 -10    1.88    0.19
 -11   0   9   14.26    0.44
 -11   0   9   14.67    0.43
 -11   0   9   14.40    0.44
  11   0  -9   13.31    0.43
  11   0  -9   13.80    0.57
 -10   0   8   15.31    0.44
 -10   0   8   14.75    0.44
 -10   0   8   15.79    0.44
  10   0  -8   14.47    0.57
  10   0  -8   15.15    0.43
  -9   0   7    6.99    0.21
  -9   0   7    6.75    0.25
  -9   0   7    6.56    0.26
  -9   0   7    6.69    0.26
   9   0  -7    6.99    0.25
   9   0  -7    6.67    0.34
  -8   0   6   25.16    0.60
  -8   0   6   25.35    0.61
  -8   0   6   26.05    0.57
  -8   0   6   24.96    0.60
   8   0  -6   26.56    0.61
   8   0  -6   24.62    0.76
  -7   0   5   -0.02    0.06
  -7   0   5   -0.07    0.05
  -7   0   5   -0.11    0.06
  -7   0   5   -0.03    0.06
   7   0  -5    0.09    0.10
  -6   0   4   59.45    1.21
  -6   0   4   57.40    1.19
   6   0  -4   57.72    1.43
  -5   0   3   38.57    0.82
  -5   0   3   39.44    0.84
  -5   0   3   38.98    0.83
  -5   0   3   40.79    0.99
   5   0  -3   40.02    0.99
  -4   0   2  365.24    7.96
  -4   0   2  348.82    6.94
   4   0  -2  357.46    7.96
  -3   0   1   12.95    0.29
  -3   0   1   12.55    0.29
  -3   0   1   12.81    0.35
  -3   0   1   12.48    0.30
  -3   0   1   12.71    0.29
   3   0  -1   12.86    0.30
   3   0  -1   12.61    0.35
   3   0  -1   12.76    0.30
  -2   0   0    1.89    0.10
  -2   0   0    2.12    0.09
   2   0   0    1.91    0.09
   2   0   0    1.87    0.09
   2   0   0    2.16    0.10
  -1   0  -1   83.88    1.80
  -1   0  -1   82.90    1.64
   1   0   1   72.65    1.65
   0   0  -2   26.31    0.61
   0   0   2   26.00    0.53
   1   0  -3    4.19    0.12
   2   0  -4   40.66    0.80
   2   0  -4   41.44    0.87
  -2   0   4   41.04    0.82
  -2   0   4   39.48    0.79
  -2   0   4   40.36    0.79
   3   0  -5   45.33    0.95
   3   0  -5   44.36    0.87
  -3   0   5   43.69    0.88
  -3   0   5   43.56    0.87
  -3   0   5   43.08    0.88
  -3   0   5   44.74    0.89
   4   0  -6   38.46    0.82
   4   0  -6   36.99    0.76
  -4   0   6   37.23    0.75
  -4   0   6   36.96    0.77
  -4   0   6   38.05    0.77
   5   0  -7    3.67    0.15
   5   0  -7    3.73    0.22
   5   0  -7    3.68    0.14
  -5   0   7    3.70    0.13
  -5   0   7    3.78    0.14
  -5   0   7    3.63    0.13
   6   0  -8   53.55    1.40
   6   0  -8   56.37    1.16
   6   0  -8   54.26    1.12
  -6   0   8   55.20    1.12
  -6   0   8   55.20    1.13
  -6   0   8   54.05    1.11
   7   0  -9    1.09    0.09
   7   0  -9    1.15    0.17
  -7   0   9    1.25    0.11
  -7   0   9    1.19    0.11
  -7   0   9    1.25    0.10
  -7   0   9    1.21    0.10
   8   0 -10   54.26    1.15
   8   0 -10   52.13    1.44
  -8   0  10   55.42    1.15
  -8   0  10   53.73    1.14
  -8   0  10   54.61    1.14
   9   0 -11    4.75    0.32
   9   0 -11    4.90    0.20
  -9   0  11    5.15    0.21
  -9   0  11    5.28    0.23
  -9   0  11    5.22    0.22
  10   0 -12   11.95    0.54
  10   0 -12   12.69    0.38
 -10   0  12   12.88    0.38
 -10   0  12   13.12    0.39
 -10   0  12   12.57    0.38
  11   0 -13    6.06    0.26
 -11   0  13    6.01    0.27
 -11   0  13    5.80    0.27
 -11   0  13    5.54    0.26
  12   0 -14    0.19    0.12
 -12   0  14    0.15    0.12
 -12   0  14    0.13    0.13
 -12   0  14    0.19    0.12
 -13   0  15    4.65    0.30
 -13   0  15    5.17    0.29
 -13   0  15    5.27    0.28
 -14   0  16    1.80    0.21
 -14   0  16    1.65    0.21
 -15   0  17    6.14    0.35
 -15   0  17    5.60    0.35
 -16   0  18    0.20    0.19
 -19   1  16    1.14    0.25
 -18   1  15    1.81    0.26
 -17   1  14    2.26    0.27
 -16   1  13    0.50    0.18
 -15   1  12   10.45    0.43
 -14   1  11    2.33    0.23
 -14   1  11    2.31    0.22
 -13   1  10   12.03    0.42
 -13   1  10   12.03    0.43
 -13   1  10   11.61    0.42
  13  -1 -10   10.85    0.55
 -12   1   9    5.19    0.27
 -12   1   9    5.25    0.27
 -12   1   9    5.26    0.27
  12  -1  -9    5.80    0.27
  12  -1  -9    5.02    0.36
 -11   1   8    8.63    0.32
 -11   1   8    8.22    0.33
 -11   1   8    8.35    0.32
  11  -1  -8    7.73    0.30
  11  -1  -8    7.83    0.41
 -10   1   7   20.26    0.55
 -10   1   7   21.36    0.54
 -10   1   7   20.33    0.54
  10  -1  -7   21.30    0.70
  10  -1  -7   21.74    0.56
  -9   1   6   -0.03    0.07
  -9   1   6    0.03    0.07
  -9   1   6   -0.02    0.06
  -9   1   6   -0.05    0.08
   9  -1  -6   -0.02    0.08
   9  -1  -6    0.01    0.10
  -8   1   5    5.11    0.20
  -8   1   5    5.20    0.22
  -8   1   5    5.23    0.21
  -8   1   5    5.43    0.19
   8  -1  -5    5.16    0.27
   8  -1  -5    5.24    0.21
  -7   1   4    4.73    0.19
  -7   1   4    4.13    0.18
  -7   1   4    4.54    0.18
  -7   1   4    4.41    0.19
   7  -1  -4    4.77    0.19
   7  -1  -4    4.33    0.23
   7  -1  -4    4.83    0.19
  -6   1   3    0.87    0.09
  -6   1   3    0.68    0.08
  -6   1   3    0.75    0.09
  -6   1   3    0.62    0.09
   6  -1  -3    0.73    0.12
   6  -1  -3    0.75    0.09
   6  -1  -3    0.76    0.09
  -5   1   2   54.65    1.16
  -5   1   2   57.16    1.18
  -5   1   2   54.76    1.14
  -5   1   2   57.53    1.35
  -5   1   2   59.33    1.19
   5  -1  -2   56.22    1.35
   5  -1  -2   55.39    1.16
   5  -1  -2   56.71    1.17
  -4   1   1  201.85    4.42
  -4   1   1  195.43    4.08
  -4   1   1  193.60    3.79
  -4   1   1  193.32    3.86
  -4   1   1  200.47    4.04
   4  -1  -1  196.86    3.90
   4  -1  -1  194.14    3.86
   4  -1  -1  195.53    4.04
   4  -1  -1  201.80    4.42
   4  -1  -1  200.07    4.05
  -3   1   0  137.53    2.87
  -3   1   0  149.88    2.93
  -3   1   0  150.90    2.96
  -3   1   0  148.90    3.07
  -3   1   0  153.32    3.34
   3  -1   0  151.72    2.96
   3  -1   0  152.47    3.07
   3  -1   0  152.09    3.07
   3  -1   0  147.52    2.93
  -2   1  -1   22.34    0.49
  -2   1  -1   22.60    0.47
  -2   1  -1   18.80    0.46
  -2   1  -1   18.52    0.46
   2  -1   1   22.60    0.45
   2  -1   1   22.20    0.47
  -1   1  -2  202.78    4.16
  -1   1  -2  200.11    4.53
  -1   1  -2  206.04    4.15
   1  -1   2  203.68    4.01
   0   1  -3    0.50    0.04
   1   1  -4  140.64    2.67
   2   1  -5   22.48    0.45
  -2  -1   5   22.17    0.45
   3   1  -6    0.84    0.11
   3   1  -6    1.05    0.06
   3   1  -6    1.03    0.08
  -3  -1   6    1.01    0.06
   4   1  -7   27.89    0.77
   4   1  -7   28.45    0.57
   4   1  -7   28.33    0.62
  -4  -1   7   27.31    0.56
  -4  -1   7   27.81    0.58
   5   1  -8   -0.05    0.10
   5   1  -8    0.02    0.04
  -5  -1   8    0.01    0.04
  -5  -1   8    0.01    0.04
  -5  -1   8    0.00    0.05
   6   1  -9   71.25    1.82
   6   1  -9   75.03    1.52
  -6  -1   9   73.32    1.46
  -6  -1   9   72.51    1.46
  -6  -1   9   74.55    1.48
  -6  -1   9   73.38    1.48
   7   1 -10    0.96    0.17
  -7  -1  10    0.87    0.09
  -7  -1  10    0.91    0.09
  -7  -1  10    0.88    0.09
   8   1 -11   17.18    0.42
   8   1 -11   17.03    0.62
  -8  -1  11   17.47    0.43
  -8  -1  11   17.43    0.43
  -8  -1  11   17.60    0.44
   9   1 -12    9.63    0.29
   9   1 -12    9.50    0.47
  -9  -1  12    9.65    0.30
  -9  -1  12    9.02    0.29
  -9  -1  12    9.41    0.29
  10   1 -13    2.47    0.30
  10   1 -13    2.72    0.17
 -10  -1  13    2.40    0.18
 -10  -1  13    2.39    0.18
 -10  -1  13    2.91    0.20
  11   1 -14    1.31    0.15
 -11  -1  14    1.20    0.15
 -11  -1  14    1.14    0.14
 -11  -1  14    1.31    0.16
  12   1 -15    2.99    0.21
 -12  -1  15    2.80    0.22
 -12  -1  15    2.58    0.20
 -12  -1  15    2.67    0.21
 -13  -1  16   10.33    0.39
 -13  -1  16   10.37    0.41
 -14  -1  17    4.02    0.30
 -14  -1  17    3.77    0.28
 -15  -1  18    5.45    0.35
 -15  -1  18    5.36    0.34
 -15  -1  18    5.02    0.47
 -16  -1  19    3.58    0.31
 -20   2  16    1.39    0.28
 -19   2  15    2.48    0.30
 -18   2  14    0.12    0.20
 -17   2  13    2.53    0.28
 -16   2  12    1.14    0.21
 -15   2  11    4.46    0.31
 -14   2  10    9.02    0.39
 -13   2   9   12.88    0.44
 -13   2   9   13.23    0.45
  13  -2  -9   12.69    0.57
 -12   2   8   21.91    0.60
 -12   2   8   21.91    0.60
 -12   2   8   22.27    0.61
  12  -2  -8   22.67    0.61
  12  -2  -8   20.12    0.74
 -11   2   7    3.13    0.20
 -11   2   7    2.60    0.19
 -11   2   7    2.83    0.21
  11  -2  -7    3.14    0.20
  11  -2  -7    2.64    0.26
 -10   2   6   31.25    0.76
 -10   2   6   32.11    0.74
 -10   2   6   31.18    0.74
 -10   2   6   30.79    0.74
  10  -2  -6   31.62    0.76
  10  -2  -6   30.34    0.90
  -9   2   5    0.71    0.11
  -9   2   5    1.07    0.10
  -9   2   5    0.74    0.11
  -9   2   5    1.17    0.12
  -9   2   5    0.76    0.11
   9  -2  -5    0.77    0.14
   9  -2  -5    0.90    0.11
   9  -2  -5    1.11    0.12
  -8   2   4   56.10    1.22
  -8   2   4   56.76    1.22
  -8   2   4   57.14    1.20
  -8   2   4   57.87    1.24
   8  -2  -4   60.09    1.23
   8  -2  -4   59.04    1.25
   8  -2  -4   57.32    1.44
  -7   2   3   43.75    0.94
  -7   2   3   43.32    0.95
  -7   2   3   44.82    0.94
  -7   2   3   44.40    0.93
  -7   2   3   44.12    0.95
  -7   2   3   46.21    0.97
   7  -2  -3   43.82    0.97
   7  -2  -3   43.97    1.12
   7  -2  -3   43.92    0.96
  -6   2   2   20.89    0.52
  -6   2   2   21.87    0.51
  -6   2   2   22.32    0.51
  -6   2   2   22.90    0.52
   6  -2  -2   22.12    0.52
   6  -2  -2   22.83    0.60
   6  -2  -2   22.84    0.53
  -5   2   1   71.95    1.50
  -5   2   1   71.20    1.42
  -5   2   1   71.58    1.45
  -5   2   1   71.04    1.45
  -5   2   1   70.41    1.49
   5  -2  -1   71.45    1.65
   5  -2  -1   71.34    1.50
   5  -2  -1   70.73    1.45
   5  -2  -1   69.41    1.46
   5  -2  -1   69.89    1.50
  -4   2   0   57.17    1.16
  -4   2   0   57.70    1.20
  -4   2   0   56.70    1.17
  -4   2   0   55.38    1.14
   4  -2   0   55.60    1.16
   4  -2   0   57.04    1.31
   4  -2   0   57.09    1.17
   4  -2   0   56.35    1.21
   4  -2   0   57.20    1.21
  -3   2  -1   32.27    0.70
  -3   2  -1   32.28    0.67
  -3   2  -1   31.25    0.66
  -3   2  -1   32.08    0.70
   3  -2   1   31.22    0.67
   3  -2   1   32.09    0.70
   3  -2   1   32.39    0.67
  -2   2  -2    1.17    0.07
  -2   2  -2    1.14    0.07
  -2   2  -2    1.00    0.07
  -2   2  -2    0.97    0.06
   2  -2   2    1.05    0.07
   2  -2   2    1.19    0.07
   2  -2   2    1.19    0.06
  -1   2  -3    1.65    0.06
  -1   2  -3    1.56    0.07
   1  -2   3    1.60    0.07
   1  -2   3    1.56    0.09
   0   2  -4   15.64    0.32
   0   2  -4   16.58    0.41
   0  -2   4   15.81    0.40
   0  -2   4   15.35    0.32
   1   2  -5   32.00    0.79
   2   2  -6    8.80    0.30
   3   2  -7    0.04    0.09
   3   2  -7    0.08    0.03
   3   2  -7    0.00    0.05
   4   2  -8   48.05    1.00
   4   2  -8   45.94    1.20
  -4  -2   8   46.59    0.94
   5   2  -9    0.85    0.14
   5   2  -9    0.97    0.07
  -5  -2   9    0.83    0.06
  -5  -2   9    1.08    0.07
   6   2 -10   19.21    0.65
  -6  -2  10   20.65    0.45
  -6  -2  10   19.93    0.44
  -6  -2  10   20.37    0.44
   7   2 -11   14.52    0.55
  -7  -2  11   14.45    0.36
  -7  -2  11   14.66    0.35
  -7  -2  11   14.40    0.35
   8   2 -12   14.28    0.58
  -8  -2  12   14.99    0.38
  -8  -2  12   15.45    0.38
  -8  -2  12   15.47    0.39
   9   2 -13   19.50    0.48
   9   2 -13   17.75    0.70
  -9  -2  13   19.26    0.48
  -9  -2  13   19.46    0.48
  -9  -2  13   19.20    0.48
  10   2 -14   -0.06    0.09
 -10  -2  14   -0.08    0.10
 -10  -2  14   -0.17    0.09
 -10  -2  14   -0.08    0.09
  11   2 -15    1.66    0.16
 -11  -2  15    2.28    0.18
 -11  -2  15    1.99    0.18
 -12  -2  16    1.64    0.18
 -12  -2  16    1.78    0.19
 -13  -2  17    0.94    0.26
 -13  -2  17    1.58    0.19
 -13  -2  17    1.51    0.20
 -14  -2  18    3.48    0.26
 -14  -2  18    3.18    0.27
 -14  -2  18    2.99    0.38
 -15  -2  19    1.39    0.21
 -15  -2  19    1.05    0.21
 -16  -2  20    4.06    0.32
 -20   3  15    1.65    0.29
 -19   3  14    4.86    0.38
 -18   3  13    0.05    0.19
 -17   3  12   10.17    0.45
 -16   3  11    4.76    0.33
 -15   3  10    5.28    0.32
 -14   3   9   12.10    0.45
  14  -3  -9   11.11    0.55
 -13   3   8    0.91    0.17
  13  -3  -8    0.83    0.22
 -12   3   7   34.99    0.86
 -12   3   7   33.89    0.84
  12  -3  -7   33.62    1.01
 -11   3   6    1.11    0.13
 -11   3   6    0.91    0.13
 -11   3   6    0.99    0.14
 -11   3   6    0.90    0.15
  11  -3  -6    0.59    0.17
  11  -3  -6    1.08    0.14
 -10   3   5    3.76    0.21
 -10   3   5    3.88    0.21
 -10   3   5    3.97    0.19
 -10   3   5    3.85    0.20
 -10   3   5    3.70    0.19
  10  -3  -5    3.52    0.20
  10  -3  -5    4.05    0.20
  10  -3  -5    3.65    0.24
  -9   3   4    4.47    0.21
  -9   3   4    4.08    0.22
  -9   3   4    4.51    0.21
  -9   3   4    4.18    0.20
  -9   3   4    4.56    0.20
   9  -3  -4    4.66    0.21
   9  -3  -4    4.80    0.26
   9  -3  -4    4.46    0.21
  -8   3   3   13.22    0.36
  -8   3   3   13.55    0.37
  -8   3   3   13.14    0.36
  -8   3   3   12.56    0.32
  -8   3   3   12.22    0.33
  -8   3   3   13.17    0.37
   8  -3  -3   12.93    0.43
   8  -3  -3   13.10    0.37
   8  -3  -3   13.08    0.37
  -7   3   2   17.46    0.44
  -7   3   2   18.27    0.46
  -7   3   2   17.75    0.43
  -7   3   2   17.50    0.44
  -7   3   2   18.56    0.45
   7  -3  -2   16.86    0.45
   7  -3  -2   17.36    0.51
   7  -3  -2   17.85    0.46
  -6   3   1   10.92    0.31
  -6   3   1   11.12    0.31
  -6   3   1   11.79    0.32
  -6   3   1   10.98    0.30
  -6   3   1   11.39    0.31
   6  -3  -1   11.66    0.35
   6  -3  -1   11.80    0.31
   6  -3  -1   11.07    0.31
   6  -3  -1   10.67    0.31
   6  -3  -1   11.46    0.32
  -5   3   0   11.01    0.30
  -5   3   0   11.74    0.31
  -5   3   0   11.13    0.30
  -5   3   0   11.61    0.30
   5  -3   0   11.79    0.31
   5  -3   0   11.63    0.31
   5  -3   0   11.64    0.30
   5  -3   0   11.86    0.32
  -4   3  -1   18.46    0.42
  -4   3  -1   18.32    0.44
  -4   3  -1   18.25    0.44
  -4   3  -1   18.65    0.43
   4  -3   1   18.17    0.44
   4  -3   1   18.86    0.43
   4  -3   1   18.72    0.45
  -3   3  -2  199.14    4.00
  -3   3  -2  193.68    3.99
  -3   3  -2  192.95    3.73
  -3   3  -2  195.97    3.81
  -3   3  -2  192.00    3.85
   3  -3   2  194.51    3.98
   3  -3   2  196.97    3.84
   3  -3   2  188.08    3.98
   3  -3   2  197.59    3.81
  -2   3  -3   40.04    0.90
  -2   3  -3   40.15    0.82
  -2   3  -3   40.09    0.81
   2  -3   3   39.92    0.82
  -1   3  -4   17.46    0.43
  -1   3  -4   17.83    0.37
   1  -3   4   17.04    0.36
   1  -3   4   17.34    0.36
   1  -3   4   17.78    0.38
   1  -3   4   16.93    0.44
   0   3  -5   70.02    1.59
   0  -3   5   68.22    1.35
   0  -3   5   68.69    1.50
   1   3  -6    0.06    0.07
  -1  -3   6    0.10    0.07
   2   3  -7   42.35    1.06
  -2  -3   7   42.14    1.00
   3   3  -8    1.02    0.13
  -3  -3   8    0.75    0.12
   4   3  -9   10.41    0.39
   4   3  -9   10.46    0.27
   4   3  -9   10.15    0.22
   5   3 -10   10.50    0.42
  -5  -3  10   10.22    0.24
   6   3 -11   13.62    0.52
  -6  -3  11   13.23    0.31
  -6  -3  11   13.25    0.30
  -6  -3  11   12.68    0.30
   7   3 -12    9.71    0.45
  -7  -3  12    9.20    0.26
  -7  -3  12    9.49    0.25
  -7  -3  12    9.50    0.26
   8   3 -13    0.78    0.21
  -8  -3  13    0.77    0.10
  -8  -3  13    1.00    0.10
  -8  -3  13    0.83    0.10
   9   3 -14   11.33    0.55
  -9  -3  14   12.48    0.52
  -9  -3  14   12.14    0.35
  -9  -3  14   12.71    0.35
  10   3 -15    0.98    0.12
 -10  -3  15    1.09    0.13
 -10  -3  15    0.88    0.21
 -10  -3  15    1.02    0.14
 -11  -3  16    2.62    0.20
 -11  -3  16    2.33    0.19
 -11  -3  16    2.15    0.30
 -12  -3  17    2.52    0.21
 -12  -3  17    2.05    0.30
 -12  -3  17    2.33    0.20
 -13  -3  18    0.66    0.16
 -13  -3  18    0.91    0.26
 -13  -3  18    0.69    0.17
 -14  -3  19    4.86    0.30
 -14  -3  19    4.16    0.31
 -15  -3  20    0.18    0.16
 -15  -3  20    0.11    0.17
 -20   4  14    0.50    0.24
 -19   4  13    4.68    0.38
 -18   4  12    0.03    0.18
 -17   4  11    3.62    0.31
 -16   4  10    3.24    0.29
 -15   4   9    0.81    0.19
 -14   4   8   23.76    0.69
  14  -4  -8   23.91    0.83
 -13   4   7    0.68    0.16
  13  -4  -7    0.56    0.18
 -12   4   6   55.13    1.24
  12  -4  -6   51.72    1.42
 -11   4   5    1.05    0.14
 -11   4   5    0.85    0.14
 -11   4   5    1.13    0.15
 -11   4   5    1.25    0.14
  11  -4  -5    1.16    0.14
  11  -4  -5    1.03    0.17
 -10   4   4   21.20    0.48
 -10   4   4   20.70    0.56
 -10   4   4   21.12    0.57
 -10   4   4   20.47    0.54
 -10   4   4   21.04    0.55
 -10   4   4   21.22    0.56
 -10   4   4   20.82    0.47
  10  -4  -4   20.92    0.64
  10  -4  -4   21.84    0.56
  10  -4  -4   21.62    0.56
  -9   4   3   21.49    0.52
  -9   4   3   21.79    0.55
  -9   4   3   21.22    0.57
  -9   4   3   23.01    0.54
   9  -4  -3   21.49    0.64
   9  -4  -3   21.97    0.56
   9  -4  -3   22.93    0.57
  -8   4   2    0.89    0.11
  -8   4   2    0.86    0.12
  -8   4   2    0.70    0.10
  -8   4   2    0.73    0.09
  -8   4   2    0.81    0.11
   8  -4  -2    0.75    0.11
   8  -4  -2    0.86    0.10
   8  -4  -2    1.04    0.13
  -7   4   1   38.43    0.86
  -7   4   1   37.07    0.86
  -7   4   1   37.32    0.84
  -7   4   1   38.37    0.85
  -7   4   1   39.15    0.87
   7  -4  -1   39.05    0.88
   7  -4  -1   38.52    0.95
   7  -4  -1   38.22    0.86
   7  -4  -1   38.39    0.86
   7  -4  -1   37.55    0.87
  -6   4   0   12.08    0.33
  -6   4   0   11.79    0.34
  -6   4   0   11.77    0.33
  -6   4   0   11.46    0.33
  -6   4   0   12.14    0.34
   6  -4   0   12.08    0.33
   6  -4   0   12.19    0.34
   6  -4   0   12.48    0.34
   6  -4   0   12.38    0.35
  -5   4  -1   84.57    1.72
  -5   4  -1   86.08    1.79
  -5   4  -1   83.17    1.69
   5  -4   1   84.24    1.73
   5  -4   1   85.41    1.79
   5  -4   1   82.31    1.79
   5  -4   1   85.80    1.72
  -4   4  -2    0.57    0.07
  -4   4  -2    0.54    0.07
  -4   4  -2    0.67    0.07
  -4   4  -2    0.60    0.08
  -4   4  -2    0.40    0.07
   4  -4   2    0.58    0.06
   4  -4   2    0.53    0.06
   4  -4   2    0.50    0.06
   4  -4   2    0.69    0.07
   4  -4   2    0.67    0.08
   4  -4   2    0.52    0.05
  -3   4  -3   14.85    0.36
  -3   4  -3   15.58    0.36
  -3   4  -3   15.59    0.36
   3  -4   3   15.18    0.35
   3  -4   3   15.33    0.34
   3  -4   3   14.61    0.34
   3  -4   3   15.53    0.37
  -2   4  -4    2.07    0.09
  -2   4  -4    2.08    0.09
  -2   4  -4    1.98    0.10
   2  -4   4    1.94    0.09
   2  -4   4    2.10    0.08
   2  -4   4    1.83    0.10
   2  -4   4    2.03    0.09
  -1   4  -5    1.76    0.10
   1  -4   5    1.76    0.13
   1  -4   5    1.83    0.08
   1  -4   5    1.77    0.09
   1  -4   5    1.59    0.08
   0   4  -6   47.41    1.12
   0  -4   6   46.18    0.93
   0  -4   6   46.57    1.07
   1   4  -7    2.84    0.18
   1   4  -7    3.20    0.09
  -1  -4   7    3.04    0.09
  -1  -4   7    2.87    0.20
   2   4  -8   31.49    0.84
  -2  -4   8   31.52    0.80
   3   4  -9    6.51    0.29
  -3  -4   9    6.39    0.29
   4   4 -10   27.19    0.80
   4   4 -10   27.51    0.61
  -4  -4  10   28.30    0.77
   5   4 -11   33.86    0.96
   5   4 -11   32.67    0.66
  -5  -4  11   32.96    0.67
  -5  -4  11   32.70    0.90
   6   4 -12    0.86    0.18
  -6  -4  12    1.05    0.19
  -6  -4  12    0.95    0.07
  -6  -4  12    0.94    0.08
  -6  -4  12    0.77    0.06
   7   4 -13   19.82    0.71
  -7  -4  13   19.36    0.44
  -7  -4  13   19.30    0.44
  -7  -4  13   19.53    0.66
   8   4 -14    1.79    0.26
  -8  -4  14    1.81    0.13
  -8  -4  14    1.56    0.12
  -8  -4  14    1.95    0.26
  -9  -4  15    6.47    0.39
  -9  -4  15    6.34    0.23
  -9  -4  15    6.07    0.24
 -10  -4  16    0.33    0.20
 -10  -4  16    0.29    0.11
 -10  -4  16    0.12    0.10
 -11  -4  17    2.94    0.35
 -11  -4  17    2.64    0.19
 -11  -4  17    2.76    0.20
 -12  -4  18    3.59    0.26
 -12  -4  18    3.42    0.24
 -12  -4  18    2.76    0.35
 -13  -4  19    0.40    0.17
 -13  -4  19    0.77    0.28
 -13  -4  19    0.87    0.16
 -14  -4  20    3.45    0.26
 -14  -4  20    3.16    0.26
 -21   5  14    3.09    0.36
 -20   5  13   -0.19    0.20
 -19   5  12    5.09    0.38
 -18   5  11    2.41    0.29
 -17   5  10    1.49    0.25
 -16   5   9    6.61    0.37
 -15   5   8    0.04    0.16
  15  -5  -8    0.25    0.20
 -14   5   7   27.01    0.75
  14  -5  -7   25.29    0.86
 -13   5   6    0.18    0.14
  13  -5  -6    0.20    0.15
 -12   5   5   10.54    0.40
  12  -5  -5   10.50    0.44
 -11   5   4    5.62    0.18
 -11   5   4    5.68    0.20
 -11   5   4    5.07    0.26
 -11   5   4    5.18    0.25
 -11   5   4    5.49    0.26
  11  -5  -4    4.99    0.29
  11  -5  -4    5.05    0.25
  11  -5  -4    5.45    0.25
 -10   5   3   26.49    0.68
 -10   5   3   25.87    0.63
 -10   5   3   26.00    0.65
 -10   5   3   27.14    0.68
 -10   5   3   25.63    0.64
  10  -5  -3   26.96    0.67
  10  -5  -3   26.58    0.76
  10  -5  -3   26.86    0.67
  -9   5   2    4.86    0.23
  -9   5   2    4.60    0.21
  -9   5   2    4.68    0.23
  -9   5   2    5.23    0.20
  -9   5   2    5.33    0.22
   9  -5  -2    5.08    0.22
   9  -5  -2    5.17    0.22
   9  -5  -2    4.73    0.23
   9  -5  -2    5.09    0.24
  -8   5   1    5.94    0.23
  -8   5   1    5.95    0.25
  -8   5   1    6.11    0.23
  -8   5   1    5.93    0.25
  -8   5   1    6.09    0.23
   8  -5  -1    6.30    0.23
   8  -5  -1    6.24    0.24
   8  -5  -1    5.93    0.25
   8  -5  -1    5.38    0.24
   8  -5  -1    6.43    0.25
  -7   5   0   45.85    1.04
  -7   5   0   45.90    1.00
  -7   5   0   46.65    1.02
  -7   5   0   47.38    1.05
  -7   5   0   45.50    1.02
   7  -5   0   47.01    1.02
   7  -5   0   46.33    1.02
   7  -5   0   46.22    1.05
  -6   5  -1    0.17    0.09
  -6   5  -1    0.07    0.07
  -6   5  -1    0.20    0.09
   6  -5   1    0.12    0.07
   6  -5   1    0.18    0.08
   6  -5   1    0.10    0.08
   6  -5   1    0.00    0.07
  -5   5  -2   30.88    0.71
  -5   5  -2   30.47    0.69
  -5   5  -2   30.42    0.71
  -5   5  -2   31.84    0.69
  -5   5  -2   30.11    0.70
   5  -5   2   30.60    0.71
   5  -5   2   31.41    0.73
   5  -5   2   30.80    0.70
   5  -5   2   31.18    0.70
   5  -5   2   31.24    0.69
  -4   5  -3   65.25    1.29
  -4   5  -3   63.23    1.32
  -4   5  -3   63.13    1.31
   4  -5   3   64.71    1.31
   4  -5   3   62.45    1.34
   4  -5   3   64.23    1.34
   4  -5   3   62.33    1.31
   4  -5   3   62.93    1.43
  -3   5  -4   77.35    1.52
  -3   5  -4   75.72    1.56
  -3   5  -4   75.75    1.73
   3  -5   4   77.83    1.71
   3  -5   4   73.94    1.53
   3  -5   4   78.07    1.55
   3  -5   4   76.33    1.53
  -2   5  -5   18.95    0.48
   2  -5   5   19.45    0.44
   2  -5   5   18.36    0.42
   2  -5   5   18.86    0.42
   2  -5   5   19.58    0.48
  -1   5  -6    0.22    0.06
  -1   5  -6    0.17    0.07
   1  -5   6    0.41    0.10
   1  -5   6    0.30    0.05
   1  -5   6    0.19    0.05
   1  -5   6    0.33    0.08
   1  -5   6    0.22    0.06
   0   5  -7   81.35    1.56
   0   5  -7   80.52    1.87
   0  -5   7   77.48    1.56
   0  -5   7   81.06    1.78
   0  -5   7   81.11    1.56
   0  -5   7   78.69    1.58
   1   5  -8   39.03    0.99
   1   5  -8   39.79    0.77
  -1  -5   8   38.55    0.95
  -1  -5   8   38.10    0.78
   2   5  -9   10.47    0.38
  -2  -5   9   10.34    0.38
   3   5 -10   26.78    0.77
  -3  -5  10   25.70    0.73
   4   5 -11    6.08    0.32
  -4  -5  11    5.84    0.31
   5   5 -12   33.53    0.98
  -5  -5  12   33.19    0.93
   6   5 -13    0.88    0.19
  -6  -5  13    1.02    0.20
   7   5 -14    9.30    0.46
  -7  -5  14    9.52    0.25
  -7  -5  14    9.70    0.46
  -7  -5  14    9.25    0.26
  -8  -5  15    0.47    0.19
  -8  -5  15    0.56    0.09
  -8  -5  15    0.65    0.09
  -9  -5  16    5.97    0.22
  -9  -5  16    5.29    0.23
  -9  -5  16    5.15    0.38
 -10  -5  17    4.35    0.21
 -10  -5  17    4.46    0.41
 -10  -5  17    4.35    0.22
 -11  -5  18    0.21    0.13
 -11  -5  18    0.10    0.22
 -11  -5  18    0.04    0.11
 -12  -5  19    5.31    0.48
 -12  -5  19    4.88    0.27
 -12  -5  19    4.87    0.28
 -13  -5  20   -0.17    0.13
 -13  -5  20   -0.21    0.14
 -14  -5  21    2.45    0.23
 -14  -5  21    3.19    0.26
 -21   6  13    1.23    0.28
 -20   6  12    0.18    0.23
 -19   6  11    2.71    0.32
 -18   6  10    4.10    0.35
 -17   6   9    0.56    0.21
 -16   6   8   13.71    0.53
 -15   6   7    0.15    0.16
  15  -6  -7    0.06    0.18
 -14   6   6   25.96    0.73
  14  -6  -6   24.08    0.82
 -13   6   5   13.46    0.48
  13  -6  -5   13.33    0.52
 -12   6   4   21.91    0.61
 -12   6   4   20.07    0.53
 -12   6   4   20.43    0.51
 -12   6   4   21.45    0.58
  12  -6  -4   21.45    0.68
  12  -6  -4   21.60    0.60
 -11   6   3   27.34    0.66
 -11   6   3   27.08    0.68
 -11   6   3   26.12    0.68
 -11   6   3   27.91    0.72
  11  -6  -3   27.03    0.71
  11  -6  -3   27.61    0.79
 -10   6   2    0.29    0.11
 -10   6   2    0.30    0.09
 -10   6   2    0.21    0.09
 -10   6   2    0.29    0.11
  10  -6  -2    0.37    0.10
  10  -6  -2    0.35    0.10
  10  -6  -2    0.24    0.10
  -9   6   1   24.32    0.62
  -9   6   1   24.63    0.62
  -9   6   1   23.27    0.62
  -9   6   1   24.02    0.61
  -9   6   1   24.90    0.62
   9  -6  -1   24.30    0.67
   9  -6  -1   24.73    0.63
   9  -6  -1   24.34    0.62
   9  -6  -1   24.63    0.63
  -8   6   0   15.58    0.45
  -8   6   0   15.87    0.43
  -8   6   0   14.98    0.42
  -8   6   0   14.70    0.43
  -8   6   0   15.52    0.44
   8  -6   0   15.56    0.43
   8  -6   0   15.44    0.44
   8  -6   0   15.94    0.43
  -7   6  -1    5.66    0.23
  -7   6  -1    5.44    0.24
  -7   6  -1    5.88    0.23
   7  -6   1    5.04    0.21
   7  -6   1    5.57    0.22
   7  -6   1    5.55    0.22
   7  -6   1    5.51    0.23
   7  -6   1    5.42    0.23
  -6   6  -2   19.06    0.50
  -6   6  -2   20.42    0.51
  -6   6  -2   18.97    0.50
  -6   6  -2   20.59    0.51
  -6   6  -2   19.83    0.50
   6  -6   2   20.78    0.51
   6  -6   2   20.21    0.50
   6  -6   2   20.15    0.50
   6  -6   2   20.77    0.51
   6  -6   2   20.07    0.51
  -5   6  -3    0.48    0.09
  -5   6  -3    0.50    0.09
  -5   6  -3    0.44    0.09
   5  -6   3    0.57    0.08
   5  -6   3    0.55    0.08
   5  -6   3    0.59    0.10
   5  -6   3    0.58    0.08
   5  -6   3    0.46    0.07
  -4   6  -4   97.41    2.12
  -4   6  -4   94.96    1.89
  -4   6  -4   94.96    1.93
  -4   6  -4   92.13    1.91
   4  -6   4   92.81    1.92
   4  -6   4   93.93    1.90
   4  -6   4   95.65    2.12
  -3   6  -5   12.47    0.35
  -3   6  -5   12.08    0.32
   3  -6   5   12.71    0.33
   3  -6   5   12.33    0.32
   3  -6   5   12.51    0.33
   3  -6   5   12.27    0.32
  -2   6  -6   12.74    0.37
   2  -6   6   12.93    0.32
   2  -6   6   13.38    0.36
   2  -6   6   12.58    0.32
   2  -6   6   13.11    0.33
  -1   6  -7   25.34    0.53
  -1   6  -7   24.10    0.64
   1  -6   7   24.77    0.52
   1  -6   7   24.77    0.54
   1  -6   7   24.60    0.64
   1  -6   7   23.83    0.66
   1  -6   7   23.88    0.53
   0   6  -8   66.41    1.30
   0   6  -8   65.41    1.57
   0  -6   8   64.58    1.30
   0  -6   8   66.32    1.29
   0  -6   8   64.91    1.51
   0  -6   8   66.07    1.32
   1   6  -9    8.27    0.21
   1   6  -9    7.98    0.32
  -1  -6   9    7.97    0.21
  -1  -6   9    9.44    0.35
   2   6 -10    5.41    0.27
   2   6 -10    5.43    0.16
  -2  -6  10    5.70    0.15
  -2  -6  10    5.44    0.28
   3   6 -11   28.65    0.84
  -3  -6  11   28.54    0.81
   4   6 -12    0.03    0.13
  -4  -6  12    0.11    0.14
   5   6 -13   13.35    0.54
  -5  -6  13   12.71    0.52
   6   6 -14    0.07    0.17
  -6  -6  14    0.01    0.15
   7   6 -15    9.14    0.49
  -7  -6  15    9.65    0.27
  -7  -6  15    9.45    0.25
  -7  -6  15    9.32    0.47
  -8  -6  16    2.02    0.14
  -8  -6  16    2.01    0.14
  -8  -6  16    1.63    0.25
  -9  -6  17    2.25    0.16
  -9  -6  17    2.49    0.17
  -9  -6  17    2.88    0.34
 -10  -6  18    4.95    0.23
 -10  -6  18    4.82    0.40
 -10  -6  18    4.95    0.23
 -11  -6  19    0.05    0.12
 -11  -6  19    0.21    0.12
 -11  -6  19    0.34    0.23
 -12  -6  20    4.50    0.27
 -12  -6  20    4.91    0.26
 -13  -6  21    0.24    0.14
 -13  -6  21    0.24    0.16
 -21   7  12    2.13    0.34
 -20   7  11    4.70    0.40
 -19   7  10    2.43    0.32
 -18   7   9    4.67    0.36
 -17   7   8    1.40    0.23
 -16   7   7    7.24    0.40
 -15   7   6    1.15    0.20
  15  -7  -6    1.12    0.23
 -14   7   5    7.18    0.35
  14  -7  -5    6.18    0.36
 -13   7   4   20.61    0.62
 -13   7   4   19.35    0.50
 -13   7   4   19.11    0.52
  13  -7  -4   20.60    0.67
  13  -7  -4   19.65    0.58
 -12   7   3    1.71    0.15
 -12   7   3    1.58    0.16
 -12   7   3    1.81    0.19
 -12   7   3    2.28    0.21
  12  -7  -3    2.40    0.21
 -11   7   2   29.27    0.74
 -11   7   2   30.56    0.77
 -11   7   2   31.59    0.77
 -11   7   2   30.95    0.79
  11  -7  -2   29.24    0.84
  11  -7  -2   31.17    0.78
 -10   7   1    0.25    0.09
 -10   7   1    0.27    0.11
 -10   7   1    0.27    0.10
 -10   7   1    0.39    0.11
 -10   7   1    0.20    0.10
  10  -7  -1    0.36    0.10
  10  -7  -1    0.36    0.10
  10  -7  -1    0.25    0.09
  10  -7  -1    0.27    0.11
  -9   7   0   11.50    0.38
  -9   7   0   12.87    0.39
  -9   7   0   12.49    0.38
  -9   7   0   12.96    0.39
  -9   7   0   12.09    0.40
   9  -7   0   12.38    0.38
   9  -7   0   12.97    0.41
   9  -7   0   12.22    0.38
  -8   7  -1    6.09    0.26
  -8   7  -1    6.62    0.25
  -8   7  -1    6.28    0.26
   8  -7   1    6.40    0.25
   8  -7   1    6.72    0.27
   8  -7   1    6.26    0.26
   8  -7   1    6.66    0.25
   8  -7   1    6.58    0.25
  -7   7  -2   14.00    0.41
  -7   7  -2   14.60    0.41
  -7   7  -2   14.04    0.40
  -7   7  -2   14.30    0.41
   7  -7   2   14.44    0.40
   7  -7   2   14.38    0.40
   7  -7   2   14.11    0.40
   7  -7   2   14.39    0.42
   7  -7   2   13.99    0.40
  -6   7  -3   85.22    1.79
  -6   7  -3   82.85    1.77
  -6   7  -3   83.99    1.75
   6  -7   3   86.20    1.82
   6  -7   3   84.39    1.78
   6  -7   3   89.38    1.78
   6  -7   3   88.06    1.95
   6  -7   3   86.03    1.83
   6  -7   3   84.93    1.82
  -5   7  -4   13.17    0.38
  -5   7  -4   13.91    0.35
  -5   7  -4   13.81    0.38
  -5   7  -4   14.17    0.39
   5  -7   4   14.01    0.39
   5  -7   4   14.49    0.36
   5  -7   4   13.24    0.33
   5  -7   4   13.82    0.38
   5  -7   4   13.56    0.33
   5  -7   4   13.94    0.37
  -4   7  -5   86.45    1.79
  -4   7  -5   89.09    2.01
  -4   7  -5   87.21    1.82
   4  -7   5   87.35    1.79
   4  -7   5   89.68    1.99
   4  -7   5   88.69    1.78
   4  -7   5   87.53    1.81
  -3   7  -6    0.55    0.08
  -3   7  -6    0.55    0.09
   3  -7   6    0.69    0.09
   3  -7   6    0.70    0.08
   3  -7   6    0.63    0.08
   3  -7   6    0.77    0.09
  -2   7  -7   31.13    0.77
   2  -7   7   30.16    0.67
   2  -7   7   30.21    0.68
   2  -7   7   30.97    0.76
   2  -7   7   30.12    0.66
  -1   7  -8    0.30    0.09
   1  -7   8    0.46    0.06
   1  -7   8    0.34    0.06
   1  -7   8    0.29    0.11
   1  -7   8    0.38    0.09
   1  -7   8    0.33    0.07
   0   7  -9    0.39    0.06
   0   7  -9    0.45    0.11
   0  -7   9    0.32    0.06
   0  -7   9    0.45    0.13
   0  -7   9    0.32    0.06
   0  -7   9    0.54    0.07
   1   7 -10   16.69    0.52
  -1  -7  10   16.23    0.35
  -1  -7  10   16.29    0.53
  -1  -7  10   15.79    0.37
  -1  -7  10   15.68    0.37
   2   7 -11    1.43    0.18
  -2  -7  11    1.49    0.19
  -2  -7  11    1.49    0.10
   3   7 -12   33.59    0.96
  -3  -7  12   32.74    0.93
  -3  -7  12   32.97    0.68
   4   7 -13    0.04    0.15
  -4  -7  13    0.08    0.14
   5   7 -14   25.49    0.84
  -5  -7  14   24.58    0.80
   6   7 -15    2.06    0.28
  -6  -7  15    1.95    0.14
  -6  -7  15    2.19    0.28
  -7  -7  16    1.57    0.12
  -7  -7  16    1.43    0.25
  -7  -7  16    1.69    0.12
  -8  -7  17    6.20    0.23
  -8  -7  17    6.53    0.44
  -9  -7  18    0.04    0.10
  -9  -7  18    0.06    0.19
  -9  -7  18   -0.04    0.09
 -10  -7  19    4.15    0.22
 -10  -7  19    4.08    0.21
 -10  -7  19    3.33    0.39
 -11  -7  20    0.95    0.16
 -11  -7  20    1.13    0.15
 -12  -7  21    1.35    0.17
 -12  -7  21    1.39    0.18
 -22   8  12    0.05    0.24
 -21   8  11    0.72    0.27
 -20   8  10    6.21    0.43
 -19   8   9   -0.04    0.20
 -18   8   8    7.87    0.43
 -17   8   7    4.85    0.36
  16  -8  -6   12.53    0.56
 -15   8   5   17.46    0.60
  15  -8  -5   17.42    0.65
 -14   8   4    3.43    0.29
 -14   8   4    3.20    0.20
 -14   8   4    3.30    0.19
  14  -8  -4    3.63    0.29
 -13   8   3   15.08    0.50
 -13   8   3   15.81    0.53
 -13   8   3   14.45    0.44
 -13   8   3   14.94    0.46
  13  -8  -3   14.89    0.54
  13  -8  -3   15.05    0.50
 -12   8   2   -0.06    0.10
 -12   8   2    0.05    0.13
 -12   8   2   -0.08    0.12
 -12   8   2   -0.06    0.09
  12  -8  -2   -0.04    0.10
  12  -8  -2    0.02    0.11
 -11   8   1    8.17    0.34
 -11   8   1    8.30    0.31
 -11   8   1    8.87    0.33
 -11   8   1    8.26    0.33
  11  -8  -1    8.48    0.35
  11  -8  -1    8.32    0.34
 -10   8   0    0.90    0.13
 -10   8   0    0.96    0.15
 -10   8   0    0.81    0.12
 -10   8   0    0.91    0.13
 -10   8   0    0.64    0.14
  10  -8   0    1.11    0.14
  10  -8   0    0.95    0.13
  10  -8   0    0.86    0.12
  10  -8   0    0.79    0.14
  -9   8  -1   43.60    1.02
  -9   8  -1   45.09    1.06
  -9   8  -1   45.37    1.05
   9  -8   1   45.11    1.06
   9  -8   1   45.44    1.05
   9  -8   1   45.61    1.04
   9  -8   1   47.45    1.12
   9  -8   1   43.08    1.05
  -8   8  -2   12.05    0.38
  -8   8  -2   12.23    0.38
  -8   8  -2   11.42    0.38
  -8   8  -2   12.42    0.39
   8  -8   2   12.96    0.38
   8  -8   2   12.56    0.38
   8  -8   2   12.38    0.38
   8  -8   2   12.12    0.39
   8  -8   2   12.44    0.37
  -7   8  -3   18.55    0.50
  -7   8  -3   19.85    0.52
  -7   8  -3   19.12    0.51
   7  -8   3   18.59    0.49
   7  -8   3   20.71    0.51
   7  -8   3   18.80    0.49
   7  -8   3   18.89    0.51
   7  -8   3   19.10    0.49
   7  -8   3   18.07    0.49
  -6   8  -4   18.92    0.50
  -6   8  -4   18.64    0.50
  -6   8  -4   19.21    0.50
   6  -8   4   18.73    0.46
   6  -8   4   18.35    0.50
   6  -8   4   19.52    0.49
   6  -8   4   19.52    0.46
   6  -8   4   19.80    0.50
  -5   8  -5    1.01    0.09
  -5   8  -5    0.97    0.11
  -5   8  -5    0.92    0.12
  -5   8  -5    1.04    0.12
   5  -8   5    0.87    0.12
   5  -8   5    0.96    0.11
   5  -8   5    0.93    0.08
   5  -8   5    0.93    0.11
  -4   8  -6   15.97    0.42
  -4   8  -6   15.37    0.44
   4  -8   6   14.71    0.42
   4  -8   6   16.44    0.42
   4  -8   6   15.72    0.41
   4  -8   6   15.97    0.41
  -3   8  -7    1.32    0.11
  -3   8  -7    1.31    0.12
   3  -8   7    1.05    0.10
   3  -8   7    1.22    0.11
   3  -8   7    1.10    0.11
   3  -8   7    1.29    0.11
  -2   8  -8   31.10    0.78
   2  -8   8   29.12    0.67
   2  -8   8   29.31    0.67
   2  -8   8   29.82    0.66
   2  -8   8   29.82    0.77
  -1   8  -9   21.40    0.61
   1  -8   9   20.94    0.64
   1  -8   9   21.31    0.49
   1  -8   9   20.79    0.50
   1  -8   9   20.97    0.49
   1  -8   9   21.79    0.60
   0   8 -10    3.95    0.23
   0  -8  10    3.50    0.16
   0  -8  10    3.94    0.16
   0  -8  10    3.84    0.26
   0  -8  10    3.65    0.15
   1   8 -11   17.60    0.57
  -1  -8  11   16.70    0.58
  -1  -8  11   17.26    0.42
  -1  -8  11   17.91    0.41
  -1  -8  11   17.98    0.40
   2   8 -12    2.09    0.22
  -2  -8  12    1.99    0.23
  -2  -8  12    2.10    0.13
  -2  -8  12    2.05    0.12
  -2  -8  12    1.79    0.10
   3   8 -13   15.61    0.58
  -3  -8  13   14.93    0.36
  -3  -8  13   15.25    0.35
  -3  -8  13   16.29    0.59
  -4  -8  14    6.28    0.38
  -4  -8  14    6.65    0.19
   5   8 -15   14.32    0.60
  -5  -8  15   14.37    0.59
  -5  -8  15   13.86    0.36
  -6  -8  16    5.73    0.40
  -6  -8  16    5.56    0.19
  -6  -8  16    5.61    0.22
  -7  -8  17    1.08    0.11
  -7  -8  17    0.66    0.23
  -7  -8  17    1.10    0.12
  -8  -8  18    6.87    0.25
  -8  -8  18    7.91    0.49
  -8  -8  18    6.81    0.24
  -9  -8  19    0.53    0.23
  -9  -8  19    0.15    0.10
  -9  -8  19    0.17    0.10
 -10  -8  20    2.90    0.20
 -10  -8  20    2.87    0.20
 -11  -8  21    1.61    0.17
 -11  -8  21    1.32    0.15
 -22   9  11    2.61    0.37
 -21   9  10    0.08    0.23
 -20   9   9    3.12    0.36
 -19   9   8    0.57    0.23
 -18   9   7    5.66    0.39
 -17   9   6    4.41    0.36
  17  -9  -6    4.23    0.35
 -16   9   5    2.32    0.27
  16  -9  -5    2.08    0.27
 -15   9   4   14.06    0.41
 -15   9   4   14.56    0.54
 -15   9   4   14.65    0.44
  15  -9  -4   13.84    0.55
 -14   9   3    5.10    0.25
 -14   9   3    5.58    0.32
 -14   9   3    4.75    0.27
  14  -9  -3    5.82    0.32
  14  -9  -3    5.78    0.31
 -13   9   2    3.66    0.23
 -13   9   2    4.44    0.27
 -13   9   2    4.29    0.25
 -13   9   2    4.10    0.28
  13  -9  -2    3.67    0.26
  13  -9  -2    3.96    0.26
 -12   9   1    5.22    0.31
 -12   9   1    6.01    0.31
 -12   9   1    6.16    0.29
 -12   9   1    5.08    0.26
  12  -9  -1    5.90    0.31
  12  -9  -1    5.24    0.28
 -11   9   0   25.25    0.69
 -11   9   0   23.76    0.65
 -11   9   0   23.80    0.67
  11  -9   0   24.46    0.68
 -10   9  -1    5.48    0.29
 -10   9  -1    5.62    0.29
  10  -9   1    5.64    0.27
  10  -9   1    5.71    0.28
  10  -9   1    5.78    0.28
  10  -9   1    5.89    0.26
  -9   9  -2    3.33    0.21
  -9   9  -2    3.16    0.23
   9  -9   2    3.18    0.18
   9  -9   2    3.12    0.22
   9  -9   2    3.15    0.20
   9  -9   2    3.18    0.21
   9  -9   2    3.23    0.18
  -8   9  -3   32.38    0.80
  -8   9  -3   31.61    0.79
  -8   9  -3   32.68    0.80
   8  -9   3   33.11    0.78
   8  -9   3   32.63    0.80
   8  -9   3   32.70    0.78
   8  -9   3   33.70    0.82
   8  -9   3   32.27    0.78
  -7   9  -4    0.15    0.10
  -7   9  -4    0.10    0.09
  -7   9  -4    0.19    0.09
   7  -9   4    0.28    0.08
   7  -9   4    0.21    0.07
   7  -9   4    0.21    0.09
   7  -9   4    0.35    0.07
  -6   9  -5   37.26    0.87
  -6   9  -5   36.78    0.85
  -6   9  -5   35.82    0.86
  -6   9  -5   36.39    0.84
   6  -9   5   36.33    0.86
   6  -9   5   37.46    0.85
   6  -9   5   36.15    0.84
   6  -9   5   37.36    0.88
  -5   9  -6    4.71    0.21
  -5   9  -6    5.03    0.23
  -5   9  -6    4.82    0.21
  -5   9  -6    4.66    0.20
   5  -9   6    4.51    0.21
   5  -9   6    4.80    0.22
   5  -9   6    4.45    0.21
   5  -9   6    4.71    0.18
  -4   9  -7   24.89    0.63
  -4   9  -7   26.45    0.69
   4  -9   7   25.88    0.63
   4  -9   7   26.84    0.66
   4  -9   7   25.51    0.62
   4  -9   7   26.85    0.62
  -3   9  -8   10.85    0.32
  -3   9  -8   10.73    0.36
   3  -9   8   10.21    0.32
   3  -9   8   10.48    0.31
   3  -9   8   10.77    0.33
   3  -9   8   10.59    0.34
  -2   9  -9   34.46    0.88
   2  -9   9   33.23    0.86
   2  -9   9   31.90    0.74
   2  -9   9   33.62    0.74
   2  -9   9   32.76    0.75
  -1   9 -10   15.69    0.50
   1  -9  10   15.61    0.39
   1  -9  10   15.32    0.40
   1  -9  10   15.34    0.40
   0   9 -11    1.52    0.18
   0  -9  11    1.22    0.11
   0  -9  11    1.91    0.14
   0  -9  11    1.69    0.22
   0  -9  11    1.66    0.12
   1   9 -12   11.55    0.45
  -1  -9  12   11.34    0.30
  -1  -9  12   11.48    0.32
  -1  -9  12   11.10    0.31
  -1  -9  12   10.67    0.48
   2   9 -13    7.67    0.38
  -2  -9  13    7.39    0.23
  -2  -9  13    7.34    0.22
  -2  -9  13    7.21    0.39
  -2  -9  13    7.36    0.24
   3   9 -14   13.91    0.55
  -3  -9  14   13.23    0.35
  -3  -9  14   13.53    0.34
  -3  -9  14   12.88    0.55
   4   9 -15   12.25    0.54
  -4  -9  15   12.67    0.33
  -4  -9  15   11.92    0.33
  -4  -9  15   12.53    0.56
   5   9 -16    2.32    0.30
  -5  -9  16    1.83    0.13
  -5  -9  16    1.91    0.28
  -5  -9  16    1.68    0.13
  -6  -9  17    6.69    0.23
  -6  -9  17    6.54    0.43
  -6  -9  17    6.46    0.25
  -7  -9  18    0.05    0.09
  -7  -9  18   -0.02    0.09
  -7  -9  18   -0.25    0.18
  -8  -9  19    2.36    0.17
  -8  -9  19    2.03    0.15
  -8  -9  19    1.73    0.31
  -9  -9  20    0.52    0.12
  -9  -9  20    0.74    0.12
 -10  -9  21    0.27    0.12
 -10  -9  21    0.26    0.12
 -22  10  10    2.81    0.38
 -21  10   9    0.07    0.25
 -20  10   8    1.64    0.28
 -19  10   7    2.82    0.34
 -18  10   6    1.57    0.28
 -17  10   5   26.73    0.84
 -16  10   4    0.00    0.10
 -16  10   4   -0.01    0.16
 -16  10   4    0.06    0.12
 -15  10   3   19.51    0.65
 -15  10   3   18.46    0.57
 -15  10   3   18.30    0.54
  15 -10  -3   18.46    0.61
 -14  10   2   -0.13    0.13
 -14  10   2   -0.07    0.12
 -14  10   2    0.10    0.13
 -14  10   2   -0.08    0.15
  14 -10  -2   -0.09    0.12
  14 -10  -2    0.11    0.14
 -13  10   1    9.49    0.41
 -13  10   1   10.44    0.41
  13 -10  -1   10.26    0.40
  13 -10  -1    9.71    0.42
 -12  10   0    5.42    0.30
 -12  10   0    4.88    0.31
  12 -10   0    5.50    0.30
 -11  10  -1    4.12    0.26
 -11  10  -1    3.72    0.25
  11 -10   1    4.31    0.26
 -10  10  -2   12.27    0.42
 -10  10  -2   11.37    0.42
  10 -10   2   11.82    0.43
  10 -10   2   11.86    0.40
  10 -10   2   11.60    0.39
  -9  10  -3    0.36    0.12
  -9  10  -3    0.18    0.10
  -9  10  -3    0.56    0.13
   9 -10   3    0.36    0.13
   9 -10   3    0.44    0.10
   9 -10   3    0.39    0.11
   9 -10   3    0.34    0.10
  -8  10  -4   38.56    0.91
  -8  10  -4   37.25    0.90
  -8  10  -4   37.72    0.91
   8 -10   4   39.71    0.94
   8 -10   4   37.73    0.92
   8 -10   4   36.91    0.87
   8 -10   4   37.08    0.87
  -7  10  -5    0.12    0.09
  -7  10  -5    0.13    0.10
  -7  10  -5    0.21    0.11
   7 -10   5   -0.03    0.09
   7 -10   5    0.12    0.05
   7 -10   5    0.20    0.10
   7 -10   5    0.13    0.07
  -6  10  -6   18.94    0.53
  -6  10  -6   19.42    0.51
  -6  10  -6   19.10    0.53
   6 -10   6   19.12    0.53
   6 -10   6   18.95    0.52
   6 -10   6   19.81    0.50
   6 -10   6   19.75    0.53
  -5  10  -7   11.45    0.36
  -5  10  -7   11.44    0.38
   5 -10   7   11.53    0.36
   5 -10   7   11.64    0.34
   5 -10   7   10.46    0.36
   5 -10   7   11.24    0.36
  -4  10  -8    9.68    0.33
  -4  10  -8   10.95    0.37
   4 -10   8    9.87    0.33
   4 -10   8   10.41    0.33
   4 -10   8   10.57    0.34
   4 -10   8   10.44    0.33
  -3  10  -9    5.73    0.27
  -3  10  -9    5.47    0.23
   3 -10   9    5.94    0.24
   3 -10   9    5.58    0.24
   3 -10   9    5.38    0.22
  -2  10 -10    0.55    0.13
   2 -10  10    0.42    0.09
   2 -10  10    0.50    0.10
   2 -10  10    0.36    0.09
  -1  10 -11    6.72    0.32
   1 -10  11    6.69    0.24
   1 -10  11    6.84    0.26
   1 -10  11    6.81    0.25
   0  10 -12    3.78    0.25
   0 -10  12    3.79    0.18
   0 -10  12    4.11    0.32
   0 -10  12    3.58    0.18
   0 -10  12    3.50    0.19
   1  10 -13    3.23    0.26
  -1 -10  13    3.00    0.31
  -1 -10  13    2.84    0.18
  -1 -10  13    3.04    0.17
  -1 -10  13    2.90    0.16
   2  10 -14    8.53    0.43
  -2 -10  14    8.94    0.46
  -2 -10  14    8.74    0.29
  -2 -10  14    8.34    0.26
   3  10 -15    3.68    0.31
  -3 -10  15    3.18    0.33
  -3 -10  15    3.36    0.19
  -3 -10  15    3.15    0.17
  -4 -10  16   11.91    0.57
  -4 -10  16   10.90    0.33
  -4 -10  16   11.05    0.33
  -5 -10  17    0.55    0.22
  -5 -10  17    0.47    0.10
  -5 -10  17    0.28    0.10
  -6 -10  18    4.64    0.44
  -6 -10  18    4.39    0.22
  -6 -10  18    4.90    0.23
  -7 -10  19    0.06    0.23
  -7 -10  19    0.13    0.10
  -7 -10  19    0.26    0.11
  -8 -10  20    2.23    0.17
  -8 -10  20    2.71    0.19
  -9 -10  21    1.15    0.15
  -9 -10  21    1.19    0.14
 -22  11   9    2.82    0.38
 -21  11   8    0.06    0.24
 -20  11   7    1.49    0.30
 -19  11   6    4.27    0.39
 -18  11   5    3.41    0.35
 -17  11   4   16.90    0.51
 -17  11   4   16.93    0.63
 -17  11   4   16.79    0.48
 -16  11   3    0.17    0.13
 -16  11   3    0.15    0.19
 -16  11   3    0.04    0.14
  16 -11  -3    0.02    0.15
 -15  11   2   18.80    0.64
  15 -11  -2   19.12    0.64
 -14  11   1    8.76    0.41
 -14  11   1    9.16    0.43
  14 -11  -1    8.48    0.40
 -13  11   0    6.71    0.36
 -13  11   0    6.35    0.35
  13 -11   0    5.97    0.33
 -12  11  -1    8.60    0.37
 -12  11  -1    8.78    0.38
  12 -11   1    7.92    0.37
 -11  11  -2    0.36    0.14
 -11  11  -2    0.46    0.16
  11 -11   2    0.43    0.14
  11 -11   2    0.43    0.13
  11 -11   2    0.34    0.12
 -10  11  -3   39.19    0.97
 -10  11  -3   38.46    0.97
  10 -11   3   40.08    0.95
  10 -11   3   40.17    0.98
  10 -11   3   38.44    0.95
  10 -11   3   39.26    0.95
  -9  11  -4    1.43    0.19
  -9  11  -4    1.67    0.19
   9 -11   4    1.67    0.14
   9 -11   4    1.69    0.19
   9 -11   4    1.65    0.15
  -8  11  -5    3.61    0.24
  -8  11  -5    3.44    0.23
  -8  11  -5    3.87    0.23
   8 -11   5    3.24    0.15
   8 -11   5    3.63    0.16
   8 -11   5    3.30    0.24
  -7  11  -6   12.66    0.43
  -7  11  -6   13.54    0.43
   7 -11   6   13.32    0.42
   7 -11   6   12.85    0.43
  -6  11  -7   15.26    0.46
  -6  11  -7   15.32    0.46
   6 -11   7   14.93    0.45
   6 -11   7   15.15    0.45
   6 -11   7   14.99    0.46
  -5  11  -8   14.73    0.45
   5 -11   8   15.15    0.46
   5 -11   8   15.56    0.45
   5 -11   8   15.47    0.45
  -4  11  -9    3.66    0.20
   4 -11   9    3.80    0.22
   4 -11   9    3.36    0.22
   4 -11   9    3.67    0.21
  -3  11 -10   10.75    0.35
   3 -11  10   11.06    0.36
   3 -11  10   11.03    0.36
   3 -11  10   10.75    0.35
   2 -11  11    0.53    0.11
   2 -11  11    0.36    0.11
   1 -11  12   14.34    0.42
   1 -11  12   13.61    0.40
   1 -11  12   14.26    0.40
   0 -11  13    8.92    0.29
   0 -11  13    8.86    0.31
   0 -11  13    8.71    0.29
  -1 -11  14    6.63    0.27
  -1 -11  14    6.63    0.42
  -1 -11  14    6.31    0.25
  -2 -11  15   10.31    0.34
  -2 -11  15   10.64    0.52
  -2 -11  15   10.44    0.32
  -3 -11  16    1.00    0.25
  -3 -11  16    0.82    0.13
  -3 -11  16    0.62    0.12
  -4 -11  17    4.60    0.23
  -4 -11  17    5.55    0.43
  -4 -11  17    4.39    0.23
  -5 -11  18    0.23    0.11
  -5 -11  18    0.37    0.12
  -5 -11  18    0.53    0.25
  -6 -11  19    2.23    0.17
  -6 -11  19    2.52    0.36
  -6 -11  19    2.18    0.18
  -7 -11  20    0.33    0.12
  -7 -11  20    0.20    0.12
  -8 -11  21   -0.02    0.11
 -22  12   8    3.36    0.39
 -21  12   7    0.76    0.28
 -20  12   6    1.81    0.32
 -19  12   5    7.56    0.48
 -18  12   4    0.44    0.21
 -18  12   4    0.06    0.11
 -18  12   4   -0.02    0.13
 -17  12   3   10.17    0.49
 -17  12   3   10.65    0.42
 -17  12   3   10.14    0.38
 -16  12   2    1.98    0.27
  16 -12  -2    1.85    0.25
 -15  12   1    8.34    0.43
 -15  12   1    9.27    0.44
  15 -12  -1    8.81    0.42
 -14  12   0    5.15    0.34
 -14  12   0    5.48    0.35
  14 -12   0    5.47    0.33
 -13  12  -1    6.28    0.35
 -13  12  -1    6.57    0.35
  13 -12   1    7.03    0.36
 -12  12  -2   17.20    0.56
 -12  12  -2   16.58    0.55
  12 -12   2   16.95    0.58
  12 -12   2   16.38    0.53
 -11  12  -3   -0.08    0.12
 -11  12  -3   -0.10    0.13
  11 -12   3    0.11    0.13
  11 -12   3   -0.04    0.11
  11 -12   3    0.09    0.12
  11 -12   3   -0.01    0.11
 -10  12  -4   20.39    0.62
 -10  12  -4   20.66    0.61
  10 -12   4   20.46    0.62
  10 -12   4   21.08    0.56
  10 -12   4   20.58    0.56
  -9  12  -5    4.31    0.27
  -9  12  -5    3.57    0.25
   9 -12   5    4.63    0.27
   9 -12   5    4.45    0.19
   9 -12   5    4.28    0.18
  -8  12  -6   16.48    0.52
  -8  12  -6   16.59    0.52
   8 -12   6   16.78    0.52
  -7  12  -7   12.35    0.41
  -7  12  -7   11.43    0.40
   7 -12   7   11.92    0.43
  -6  12  -8    3.62    0.24
  -6  12  -8    3.32    0.22
   6 -12   8    3.84    0.24
   6 -12   8    3.55    0.25
   6 -12   8    3.56    0.24
  -5  12  -9   15.62    0.48
  -5  12  -9   15.59    0.48
   5 -12   9   16.21    0.48
   5 -12   9   16.09    0.48
   5 -12   9   15.32    0.48
  -4  12 -10    0.61    0.13
   4 -12  10    0.71    0.13
   4 -12  10    0.69    0.13
   4 -12  10    0.67    0.14
  -3  12 -11    8.31    0.31
   3 -12  11    8.92    0.33
   3 -12  11    8.42    0.32
   3 -12  11    8.78    0.33
   2 -12  12    2.85    0.19
   2 -12  12    2.97    0.19
   2 -12  12    2.88    0.22
   1 -12  13    1.73    0.16
   1 -12  13    1.81    0.16
   1 -12  13    1.91    0.17
   0  12 -14   11.84    0.35
   0 -12  14   10.98    0.35
   0 -12  14   11.72    0.38
   0 -12  14   11.61    0.37
   1  12 -15    1.51    0.14
  -1 -12  15    1.79    0.16
  -1 -12  15    1.38    0.15
  -2 -12  16    6.73    0.27
  -2 -12  16    6.80    0.29
  -2 -12  16    7.21    0.46
  -3 -12  17    0.12    0.11
  -3 -12  17    0.19    0.21
  -3 -12  17    0.15    0.11
  -4 -12  18    6.28    0.46
  -4 -12  18    5.80    0.27
  -4 -12  18    6.12    0.27
  -5 -12  19    1.13    0.29
  -5 -12  19    0.96    0.15
  -5 -12  19    1.08    0.15
  -6 -12  20    3.42    0.22
  -6 -12  20    3.22    0.21
  -7 -12  21    2.29    0.18
  -7 -12  21    2.16    0.17
 -22  13   7    1.35    0.31
 -21  13   6    0.32    0.24
 -20  13   5    1.63    0.30
 -19  13   4    7.39    0.29
 -19  13   4    8.78    0.50
 -19  13   4    7.99    0.33
 -18  13   3    0.11    0.21
 -18  13   3    0.21    0.16
 -18  13   3    0.05    0.13
 -17  13   2    6.09    0.41
  17 -13  -2    5.27    0.36
 -16  13   1    7.57    0.42
  16 -13  -1    7.58    0.41
 -15  13   0    7.53    0.40
 -15  13   0    6.65    0.38
  15 -13   0    6.56    0.38
 -14  13  -1   11.29    0.49
 -14  13  -1   10.14    0.47
  14 -13   1   11.78    0.49
 -13  13  -2    0.09    0.17
 -13  13  -2    0.16    0.16
  13 -13   2    0.30    0.16
 -12  13  -3    1.98    0.23
 -12  13  -3    2.24    0.24
  12 -13   3    2.23    0.20
  12 -13   3    1.95    0.19
  12 -13   3    2.10    0.24
  12 -13   3    2.05    0.20
 -11  13  -4    7.69    0.36
 -11  13  -4    7.81    0.38
  11 -13   4    8.21    0.32
  11 -13   4    7.60    0.37
  11 -13   4    8.17    0.32
 -10  13  -5    6.25    0.32
  10 -13   5    6.32    0.23
  10 -13   5    6.37    0.24
  10 -13   5    6.05    0.34
  -9  13  -6    1.63    0.21
   9 -13   6    1.71    0.21
  -8  13  -7    4.64    0.29
   8 -13   7    5.82    0.31
  -7  13  -8   45.16    1.07
  -7  13  -8   45.11    1.09
   7 -13   8   45.19    1.09
  -6  13  -9    0.59    0.14
  -6  13  -9    1.04    0.17
   6 -13   9    0.89    0.15
   6 -13   9    0.96    0.16
   6 -13   9    0.67    0.16
  -5  13 -10   20.22    0.57
  -5  13 -10   19.95    0.58
   5 -13  10   19.95    0.58
   5 -13  10   19.68    0.57
   5 -13  10   19.74    0.57
  -4  13 -11    2.39    0.20
  -4  13 -11    2.40    0.21
   4 -13  11    2.64    0.22
   4 -13  11    2.26    0.20
   4 -13  11    2.79    0.21
  -3  13 -12    8.96    0.34
  -3  13 -12    8.66    0.34
   3 -13  12    8.76    0.34
   3 -13  12    9.05    0.36
   3 -13  12    8.17    0.33
  -2  13 -13   10.39    0.36
   2 -13  13   10.08    0.37
   2 -13  13   10.77    0.37
   2 -13  13   10.26    0.36
  -1  13 -14    0.85    0.14
   1 -13  14    0.76    0.14
   1 -13  14    0.78    0.14
   1 -13  14    0.98    0.15
   0  13 -15    8.52    0.30
   0 -13  15    8.65    0.34
   0 -13  15    8.70    0.32
  -1 -13  16   -0.02    0.12
  -1 -13  16   -0.01    0.11
  -2 -13  17   10.00    0.36
  -2 -13  17    9.92    0.36
  -3 -13  18    0.71    0.15
  -3 -13  18    0.86    0.15
  -4 -13  19    1.65    0.18
  -4 -13  19    1.89    0.18
  -4 -13  19    1.78    0.18
  -5 -13  20    0.46    0.15
  -5 -13  20    0.49    0.13
  -6 -13  21    0.29    0.14
  -6 -13  21    0.14    0.12
 -22  14   6    0.10    0.27
 -21  14   5    2.81    0.38
 -20  14   4    0.72    0.27
 -19  14   3    2.71    0.25
 -19  14   3    2.85    0.34
 -19  14   3    2.44    0.22
 -18  14   2    2.68    0.33
 -17  14   1    2.07    0.30
  17 -14  -1    3.01    0.33
 -16  14   0    8.29    0.45
 -16  14   0    7.35    0.44
  16 -14   0    8.37    0.45
 -15  14  -1    1.52    0.25
 -15  14  -1    1.73    0.25
  15 -14   1    1.33    0.23
 -14  14  -2    9.20    0.45
 -14  14  -2    8.20    0.43
  14 -14   2    8.44    0.42
 -13  14  -3    0.37    0.17
 -13  14  -3    0.33    0.18
  13 -14   3    0.44    0.15
  13 -14   3    0.56    0.15
  13 -14   3    0.24    0.14
  13 -14   3    0.66    0.19
 -12  14  -4    9.30    0.41
 -12  14  -4    9.86    0.44
  12 -14   4    9.53    0.36
  12 -14   4    9.57    0.43
  12 -14   4   10.55    0.37
 -11  14  -5    7.53    0.39
  11 -14   5    6.75    0.26
  11 -14   5    6.77    0.37
  11 -14   5    7.58    0.27
 -10  14  -6    8.41    0.40
  10 -14   6    8.65    0.40
  -9  14  -7   12.84    0.48
   9 -14   7   13.06    0.49
  -8  14  -8    0.29    0.16
   8 -14   8    0.37    0.16
  -7  14  -9   19.04    0.58
   7 -14   9   18.52    0.59
  -6  14 -10    1.40    0.20
  -6  14 -10    1.48    0.18
   6 -14  10    1.59    0.20
  -5  14 -11    4.05    0.26
  -5  14 -11    4.18    0.27
   5 -14  11    4.44    0.27
   5 -14  11    4.70    0.26
   5 -14  11    4.28    0.28
  -4  14 -12    4.88    0.27
  -4  14 -12    5.11    0.27
   4 -14  12    4.54    0.28
   4 -14  12    4.04    0.27
   4 -14  12    4.82    0.27
  -3  14 -13    2.13    0.19
  -3  14 -13    2.07    0.20
   3 -14  13    1.92    0.20
   3 -14  13    1.86    0.19
   3 -14  13    2.01    0.20
  -2  14 -14    3.35    0.23
  -2  14 -14    3.76    0.24
   2 -14  14    3.97    0.25
   2 -14  14    3.72    0.25
   2 -14  14    3.48    0.24
  -1  14 -15    0.15    0.12
   1 -14  15    0.20    0.13
   1 -14  15    0.05    0.13
   1 -14  15   -0.15    0.12
   0  14 -16    8.36    0.31
   0 -14  16    8.69    0.35
   0 -14  16    8.42    0.36
  -1 -14  17    1.37    0.18
  -1 -14  17    1.42    0.18
  -2 -14  18    5.64    0.30
  -2 -14  18    5.65    0.29
  -3 -14  19    1.36    0.18
  -3 -14  19    1.23    0.18
  -4 -14  20    3.02    0.23
  -4 -14  20    2.56    0.22
  -5 -14  21    1.28    0.18
  -5 -14  21    1.22    0.16
 -22  15   5    0.06    0.26
 -21  15   4    2.50    0.36
 -20  15   3    3.61    0.39
 -19  15   2    2.73    0.35
 -18  15   1    9.42    0.52
  18 -15  -1    9.19    0.49
 -17  15   0    3.61    0.36
  17 -15   0    3.12    0.34
 -16  15  -1    6.03    0.41
 -16  15  -1    5.85    0.38
  16 -15   1    6.21    0.39
 -15  15  -2    1.17    0.24
 -15  15  -2    1.21    0.24
  15 -15   2    1.18    0.23
 -14  15  -3    7.42    0.41
 -14  15  -3    8.02    0.43
  14 -15   3    7.77    0.41
  14 -15   3    7.34    0.36
 -13  15  -4    0.11    0.19
  13 -15   4    0.22    0.18
  13 -15   4    0.39    0.14
  13 -15   4    0.15    0.13
 -12  15  -5    1.00    0.21
  12 -15   5    0.88    0.20
  12 -15   5    0.78    0.12
  12 -15   5    0.91    0.13
 -11  15  -6    9.97    0.44
  11 -15   6   10.66    0.45
 -10  15  -7    0.43    0.18
  10 -15   7    0.09    0.16
  -9  15  -8   11.39    0.45
   9 -15   8   11.06    0.46
  -8  15  -9    0.63    0.18
   8 -15   9    0.46    0.17
  -7  15 -10   15.67    0.53
   7 -15  10   15.31    0.53
  -6  15 -11    4.49    0.29
   6 -15  11    4.44    0.29
  -5  15 -12    9.95    0.40
  -5  15 -12    9.59    0.39
   5 -15  12    9.55    0.40
   5 -15  12    9.31    0.40
  -4  15 -13    9.31    0.39
  -4  15 -13   10.23    0.40
   4 -15  13    9.74    0.40
   4 -15  13    9.68    0.40
   4 -15  13    9.38    0.39
  -3  15 -14    1.17    0.17
  -3  15 -14    0.47    0.15
   3 -15  14    0.84    0.17
   3 -15  14    0.88    0.17
   3 -15  14    0.79    0.17
  -2  15 -15    5.18    0.28
   2 -15  15    5.31    0.31
   2 -15  15    5.25    0.28
   2 -15  15    4.97    0.29
  -1  15 -16    0.80    0.15
   1 -15  16    0.90    0.17
   1 -15  16    0.76    0.17
   0 -15  17    5.55    0.32
   0 -15  17    4.62    0.29
  -1 -15  18    0.93    0.17
  -1 -15  18    1.19    0.19
  -2 -15  19    1.69    0.21
  -2 -15  19    1.38    0.19
  -3 -15  20    0.61    0.17
  -3 -15  20    0.59    0.16
  -3 -15  20    0.40    0.17
  -4 -15  21    0.75    0.17
  -4 -15  21    0.41    0.15
 -22  16   4    0.22    0.27
 -21  16   3    0.77    0.29
 -20  16   2    4.63    0.44
 -19  16   1    1.71    0.33
  18 -16   0    8.53    0.50
 -17  16  -1   -0.17    0.19
 -17  16  -1    0.29    0.23
  17 -16   1    0.02    0.19
 -16  16  -2   12.27    0.57
 -16  16  -2   12.98    0.58
  16 -16   2   13.42    0.57
 -15  16  -3    0.76    0.23
  15 -16   3    1.07    0.24
 -14  16  -4    5.57    0.37
  14 -16   4    5.68    0.29
  14 -16   4    4.39    0.35
  14 -16   4    5.49    0.29
 -13  16  -5    8.36    0.43
  13 -16   5    8.92    0.30
  13 -16   5    9.23    0.46
  13 -16   5    9.04    0.31
 -12  16  -6    1.97    0.26
  12 -16   6    1.45    0.24
 -11  16  -7    6.42    0.38
  11 -16   7    6.04    0.36
 -10  16  -8    0.15    0.17
  10 -16   8    0.24    0.18
  -9  16  -9    6.41    0.36
   9 -16   9    6.48    0.37
  -8  16 -10    2.92    0.27
   8 -16  10    3.01    0.28
  -7  16 -11   10.25    0.42
   7 -16  11   10.12    0.43
  -6  16 -12    1.55    0.22
   6 -16  12    1.45    0.22
  -5  16 -13    1.68    0.21
   5 -16  13    2.21    0.24
  -4  16 -14    7.34    0.35
   4 -16  14    7.46    0.36
   4 -16  14    7.04    0.35
  -3  16 -15    0.16    0.14
   3 -16  15    0.06    0.15
   3 -16  15    0.31    0.16
   3 -16  15    0.10    0.14
  -2  16 -16    1.60    0.20
   2 -16  16    1.29    0.20
   2 -16  16    1.44    0.20
   1 -16  17    3.48    0.28
   1 -16  17    3.29    0.27
   0 -16  18    3.66    0.28
   0 -16  18    3.78    0.29
  -1 -16  19    4.28    0.31
  -1 -16  19    5.47    0.33
  -2 -16  20    0.76    0.18
  -2 -16  20    0.37    0.18
  -3 -16  21    3.24    0.25
  -3 -16  21    3.52    0.27
 -22  17   3    1.50    0.33
 -21  17   2    0.16    0.25
 -20  17   1    7.23    0.52
 -19  17   0    0.03    0.25
  19 -17   0    0.07    0.22
 -18  17  -1    9.78    0.54
  18 -17   1    9.81    0.52
 -17  17  -2    0.63    0.25
  17 -17   2    0.16    0.22
 -16  17  -3    5.03    0.41
  16 -17   3    4.91    0.41
 -15  17  -4    1.54    0.28
  15 -17   4    1.25    0.17
  15 -17   4    1.40    0.19
  15 -17   4    1.93    0.29
 -14  17  -5    2.24    0.30
  14 -17   5    1.72    0.26
  14 -17   5    1.52    0.15
  14 -17   5    1.68    0.14
 -13  17  -6    2.74    0.30
  13 -17   6    2.37    0.30
 -12  17  -7    0.41    0.19
  12 -17   7    0.23    0.19
 -11  17  -8    6.01    0.39
  11 -17   8    6.19    0.39
 -10  17  -9    2.28    0.27
  10 -17   9    1.93    0.26
  -9  17 -10    7.74    0.40
   9 -17  10    7.97    0.42
  -8  17 -11    3.89    0.32
   8 -17  11    3.84    0.32
  -7  17 -12    1.13    0.20
   7 -17  12    1.50    0.23
  -6  17 -13    8.85    0.40
   6 -17  13    8.70    0.42
  -5  17 -14    0.53    0.19
   5 -17  14    0.36    0.18
  -4  17 -15    3.36    0.28
   4 -17  15    3.63    0.28
  -3  17 -16    0.55    0.17
   3 -17  16    0.83    0.20
   3 -17  16    0.76    0.18
  -2  17 -17    2.78    0.23
   2 -17  17    2.90    0.27
   2 -17  17    2.53    0.26
   1 -17  18    1.19    0.21
   1 -17  18    1.63    0.23
   0 -17  19    0.71    0.20
   0 -17  19    1.14    0.21
  -1 -17  20    3.29    0.29
  -1 -17  20    3.25    0.27
 -22  18   2    1.40    0.35
 -21  18   1    0.10    0.27
 -20  18   0    5.47    0.49
  19 -18   1    0.06    0.24
 -18  18  -2    4.30    0.42
  18 -18   2    5.15    0.45
 -17  18  -3    2.41    0.34
  17 -18   3    1.96    0.31
 -16  18  -4    4.48    0.41
  16 -18   4    5.28    0.41
  16 -18   4    5.22    0.29
  16 -18   4    4.36    0.29
 -15  18  -5    3.45    0.35
  15 -18   5    3.46    0.36
 -14  18  -6    0.12    0.21
  14 -18   6    0.06    0.19
 -13  18  -7    2.77    0.32
  13 -18   7    2.77    0.32
 -12  18  -8    0.41    0.20
  12 -18   8    0.59    0.22
 -11  18  -9    3.53    0.33
  11 -18   9    2.93    0.32
 -10  18 -10    2.58    0.30
  10 -18  10    3.01    0.32
  -9  18 -11    1.02    0.23
   9 -18  11    1.28    0.24
  -8  18 -12    2.16    0.27
   8 -18  12    2.27    0.28
  -7  18 -13    0.38    0.20
   7 -18  13    0.41    0.20
  -6  18 -14    5.67    0.36
   6 -18  14    6.40    0.38
  -5  18 -15    0.15    0.18
   5 -18  15    0.50    0.20
  -4  18 -16    3.09    0.27
   4 -18  16    3.17    0.29
  -3  18 -17    2.79    0.25
   2 -18  18    1.00    0.22
   1 -18  19    5.36    0.36
   1 -18  19    4.43    0.34
   0 -18  20    0.33    0.21
   0 -18  20    0.67    0.21
  20 -19   1    1.29    0.32
  19 -19   2    0.88    0.27
 -18  19  -3    2.97    0.36
  18 -19   3    2.00    0.35
 -17  19  -4    1.44    0.30
  17 -19   4    1.82    0.32
 -16  19  -5   -0.11    0.23
  16 -19   5    0.42    0.25
 -15  19  -6    3.45    0.38
  15 -19   6    3.49    0.38
 -14  19  -7    0.04    0.22
  14 -19   7   -0.01    0.21
 -13  19  -8    2.97    0.34
  13 -19   8    2.22    0.31
 -12  19  -9    2.37    0.31
  12 -19   9    1.93    0.29
 -11  19 -10    2.32    0.30
  11 -19  10    2.55    0.31
 -10  19 -11    9.48    0.48
  10 -19  11    9.53    0.49
  -9  19 -12    1.68    0.26
   9 -19  12    1.32    0.26
  -8  19 -13    7.09    0.41
   8 -19  13    7.55    0.42
  -7  19 -14    0.13    0.19
   7 -19  14    0.02    0.20
  -6  19 -15    4.17    0.33
   6 -19  15    4.19    0.35
  -5  19 -16    0.42    0.20
   5 -19  16    0.50    0.20
  -4  19 -17    1.71    0.24
  20 -20   2    2.73    0.40
  19 -20   3    2.31    0.36
  18 -20   4    0.76    0.27
 -17  20  -5    4.94    0.45
  17 -20   5    3.99    0.41
 -16  20  -6    0.23    0.24
  16 -20   6   -0.01    0.23
 -15  20  -7    1.95    0.32
  15 -20   7    2.67    0.35
 -14  20  -8    0.15    0.24
  14 -20   8    0.11    0.23
 -13  20  -9    1.41    0.29
  13 -20   9    1.03    0.28
 -12  20 -10    3.99    0.38
  12 -20  10    3.15    0.36
 -11  20 -11    2.06    0.30
  11 -20  11    1.53    0.28
 -10  20 -12    6.16    0.41
  10 -20  12    5.56    0.41
  -9  20 -13    0.49    0.23
   9 -20  13    0.39    0.23
  -8  20 -14    4.64    0.38
   8 -20  14    4.93    0.38
   7 -20  15    0.25    0.22
   6 -20  16    1.39    0.26
  20 -21   3    1.82    0.37
  19 -21   4    2.30    0.38
  18 -21   5    0.11    0.26
  17 -21   6    2.51    0.37
  16 -21   7    0.29    0.24
  15 -21   8    0.29    0.26
  14 -21   9    3.43    0.40
  13 -21  10    1.09    0.29
  12 -21  11    5.02    0.44
  11 -21  12    0.23    0.24
  10 -21  13    6.12    0.43
   9 -21  14    0.07    0.23
   8 -21  15    1.52    0.29
   7 -21  16    0.98    0.26
   6 -21  17    1.56    0.27
  17 -22   7    1.06    0.30
  16 -22   8    0.55    0.29
  15 -22   9    0.26    0.27
  14 -22  10    1.25    0.32
  13 -22  11    0.31    0.26
  12 -22  12    2.83    0.37
  11 -22  13    0.37    0.26
  10 -22  14    2.54    0.36
   9 -22  15    0.74    0.26
   8 -22  16    0.41    0.24
   7 -23  13    1.06    0.31
   8 -23  12    0.30    0.28
   9 -23  11    1.68    0.34
  10 -23  10    0.07    0.26
  11 -23   9    1.47    0.34
  12 -23   8    1.00    0.33
  13 -23   7    2.75    0.40
  14 -23   6    2.31    0.40
  15 -23   5    1.11    0.32
  16 -23   4    3.63    0.45
  17 -23   3   -0.19    0.26
   4 -22  15    0.62    0.26
   5 -22  14    0.87    0.28
   6 -22  13    0.27    0.25
   7 -22  12    1.87    0.33
   8 -22  11   -0.07    0.25
   9 -22  10    2.87    0.38
  10 -22   9    2.33    0.36
  11 -22   8    7.23    0.52
  12 -22   7    3.52    0.41
  13 -22   6    2.13    0.35
  14 -22   5    5.36    0.47
  15 -22   4    0.41    0.27
  16 -22   3    3.37    0.41
  17 -22   2    0.65    0.30
  18 -22   1    0.41    0.27
   3 -21  15    1.49    0.28
   4 -21  14    1.04    0.28
   5 -21  13    3.43    0.36
   6 -21  12    0.20    0.23
   7 -21  11    2.54    0.34
   8 -21  10   -0.27    0.22
   9 -21   9    3.01    0.37
  10 -21   8    0.50    0.26
 -10  21  -8    0.67    0.27
  11 -21   7    2.08    0.34
 -11  21  -7    1.54    0.31
  12 -21   6    2.46    0.34
 -12  21  -6    2.40    0.33
  13 -21   5    1.12    0.30
 -13  21  -5    1.19    0.32
  14 -21   4    6.08    0.48
 -14  21  -4    6.46    0.47
  15 -21   3    0.06    0.23
 -15  21  -3   -0.07    0.24
  16 -21   2    2.19    0.37
 -16  21  -2    1.50    0.32
  17 -21   1    2.14    0.36
  18 -21   0    0.98    0.31
   2 -20  15    1.68    0.27
   3 -20  14    1.99    0.29
   4 -20  13    0.40    0.23
   5 -20  12    4.09    0.38
   6 -20  11    0.51    0.24
   7 -20  10    2.93    0.34
   8 -20   9    3.64    0.37
   9 -20   8    0.67    0.25
  10 -20   7    3.41    0.36
  11 -20   6    0.00    0.22
 -11  20  -6   -0.21    0.23
  12 -20   5   10.84    0.57
 -12  20  -5   11.00    0.55
  13 -20   4   -0.01    0.23
 -13  20  -4   -0.01    0.22
  14 -20   3    4.07    0.40
 -14  20  -3    4.17    0.40
  15 -20   2    1.54    0.31
 -15  20  -2    1.51    0.32
  16 -20   1    2.31    0.36
 -16  20  -1    2.17    0.35
  17 -20   0    0.86    0.29
  18 -20  -1    0.02    0.23
 -19  20   2    2.48    0.40
 -20  20   3    0.72    0.31
   1 -19  15    7.04    0.42
   2 -19  14    1.11    0.25
   3 -19  13    9.50    0.48
   4 -19  12    0.01    0.19
   5 -19  11    3.95    0.36
   6 -19  10    0.84    0.24
   7 -19   9    1.57    0.27
   8 -19   8    1.98    0.30
   9 -19   7    0.19    0.20
  10 -19   6    6.38    0.44
  11 -19   5   -0.09    0.20
  12 -19   4    6.49    0.44
 -12  19  -4    7.13    0.46
  13 -19   3    1.85    0.31
  13 -19   3    2.13    0.20
  13 -19   3    2.58    0.20
 -13  19  -3    2.34    0.32
  14 -19   2    4.29    0.27
  14 -19   2    4.92    0.43
  14 -19   2    4.17    0.31
  14 -19   2    4.35    0.29
 -14  19  -2    4.84    0.43
  15 -19   1    2.69    0.35
 -15  19  -1    1.84    0.30
  16 -19   0    0.05    0.21
 -16  19   0   -0.17    0.20
  17 -19  -1    4.29    0.42
 -17  19   1    4.34    0.43
 -18  19   2    0.49    0.28
 -19  19   3    2.16    0.38
 -20  19   4    0.87    0.33
  -3 -18  18    0.27    0.20
   0 -18  15    1.20    0.23
   1 -18  14    5.02    0.36
   2 -18  13    0.12    0.19
   3 -18  12    9.31    0.46
   4 -18  11    1.07    0.24
   5 -18  10    1.88    0.27
   6 -18   9    7.18    0.42
   7 -18   8    1.82    0.27
   8 -18   7    4.36    0.34
   9 -18   6    0.41    0.21
  10 -18   5    8.91    0.46
  11 -18   4    2.25    0.30
  12 -18   3    3.78    0.37
  12 -18   3    3.62    0.23
  12 -18   3    3.18    0.25
  12 -18   3    3.76    0.22
 -12  18  -3    3.63    0.36
  13 -18   2    1.93    0.22
  13 -18   2    2.22    0.22
  13 -18   2    2.83    0.34
 -13  18  -2    1.73    0.30
  14 -18   1    2.59    0.32
 -14  18  -1    3.19    0.35
 -14  18  -1    2.98    0.34
  15 -18   0    2.58    0.34
 -15  18   0    3.27    0.37
 -15  18   0    3.00    0.36
  16 -18  -1    0.07    0.20
 -16  18   1   -0.15    0.22
  17 -18  -2    7.29    0.47
 -17  18   2    7.35    0.50
 -18  18   3    1.27    0.32
 -19  18   4    3.27    0.42
 -20  18   5    4.30    0.46
 -21  18   6    1.64    0.35
  -4 -17  18    1.41    0.24
  -4 -17  18    1.65    0.25
  -3 -17  17    2.06    0.26
  -2 -17  16    1.83    0.26
  -2 -17  16    2.25    0.27
  -1 -17  15    4.77    0.35
   0 -17  14    0.36    0.19
   1 -17  13    8.46    0.41
   2 -17  12    0.12    0.18
   3 -17  11    6.39    0.38
   4 -17  10    2.70    0.28
   5 -17   9    9.56    0.45
   6 -17   8    5.70    0.37
   7 -17   7   -0.04    0.17
   8 -17   6    5.54    0.37
   9 -17   5    2.21    0.27
  10 -17   4    9.47    0.46
  11 -17   3    8.36    0.44
  11 -17   3    8.01    0.32
  11 -17   3    7.41    0.31
  11 -17   3    7.32    0.33
  12 -17   2    1.50    0.26
  12 -17   2    1.45    0.20
  12 -17   2    1.70    0.19
 -12  17  -2    1.31    0.26
  13 -17   1    8.82    0.46
 -13  17  -1    8.20    0.47
 -13  17  -1    9.18    0.50
 -13  17  -1    9.10    0.49
  14 -17   0    0.33    0.21
 -14  17   0    0.31    0.22
 -14  17   0    0.64    0.24
 -14  17   0    0.74    0.23
  15 -17  -1    5.00    0.42
 -15  17   1    4.89    0.40
 -15  17   1    5.66    0.41
  16 -17  -2    0.54    0.23
 -16  17   2    1.04    0.28
 -17  17   3    3.39    0.39
 -18  17   4    2.65    0.36
 -19  17   5    2.01    0.35
 -20  17   6    4.69    0.48
 -21  17   7    0.52    0.30
  -5 -16  18   -0.13    0.17
  -5 -16  18    0.44    0.19
  -4 -16  17    1.40    0.23
  -4 -16  17    1.58    0.24
  -3 -16  16    1.84    0.25
  -3 -16  16    1.54    0.24
  -2 -16  15    0.69    0.20
  -2 -16  15    0.77    0.20
  -2 -16  15    0.70    0.20
  -1 -16  14    3.69    0.31
  -1 -16  14    3.83    0.29
  -1 -16  14    3.49    0.30
   0 -16  13    0.34    0.18
   0 -16  13    0.31    0.18
   1 -16  12    7.40    0.39
   1 -16  12    7.60    0.38
   2 -16  11    4.48    0.32
   3 -16  10    6.00    0.35
   4 -16   9   10.93    0.46
   5 -16   8    0.66    0.19
   6 -16   7    8.07    0.41
   7 -16   6    5.88    0.35
   8 -16   5    9.66    0.45
   9 -16   4    1.89    0.12
   9 -16   4    2.05    0.26
  10 -16   3    5.14    0.25
  10 -16   3    4.87    0.35
  10 -16   3    5.42    0.28
  11 -16   2   16.91    0.54
  11 -16   2   15.41    0.51
  11 -16   2   15.21    0.59
 -11  16  -2   16.75    0.62
 -11  16  -2   15.29    0.59
  12 -16   1    5.12    0.37
 -12  16  -1    5.08    0.35
 -12  16  -1    4.32    0.37
 -12  16  -1    4.85    0.35
  13 -16   0    6.85    0.42
 -13  16   0    6.57    0.40
 -13  16   0    7.12    0.42
 -13  16   0    6.02    0.39
  14 -16  -1    1.23    0.23
 -14  16   1    0.85    0.24
 -14  16   1    1.48    0.26
 -14  16   1    1.42    0.26
  15 -16  -2    8.53    0.48
 -15  16   2    8.51    0.48
 -15  16   2    9.80    0.50
  16 -16  -3    2.23    0.30
 -16  16   3    2.74    0.33
 -17  16   4    1.30    0.29
 -18  16   5    5.63    0.47
 -19  16   6   -0.18    0.24
 -20  16   7    4.89    0.48
 -21  16   8    0.65    0.30
  -7 -15  19    0.26    0.20
  -7 -15  19    0.27    0.19
  -6 -15  18    1.05    0.21
  -6 -15  18    1.11    0.22
  -5 -15  17    1.28    0.22
  -5 -15  17    2.02    0.25
  -4 -15  16    0.35    0.17
  -4 -15  16   -0.01    0.15
  -3 -15  15    3.32    0.29
  -3 -15  15    4.46    0.33
  -3 -15  15    4.23    0.31
  -2 -15  14    0.92    0.20
  -2 -15  14    0.89    0.19
  -2 -15  14    0.84    0.19
  -1 -15  13    6.59    0.37
  -1 -15  13    6.76    0.37
  -1 -15  13    6.66    0.34
   0 -15  12    2.94    0.27
   0 -15  12    2.62    0.26
   0 -15  12    2.66    0.26
   1 -15  11    7.79    0.39
   1 -15  11    8.29    0.39
   1 -15  11    8.67    0.39
   2 -15  10   11.53    0.46
   2 -15  10   11.89    0.45
   3 -15   9    7.74    0.37
   4 -15   8   10.61    0.44
   5 -15   7    0.17    0.15
   6 -15   6   18.21    0.61
   7 -15   5    0.89    0.18
   8 -15   4    4.21    0.31
   8 -15   4    3.66    0.14
   9 -15   3   16.39    0.58
   9 -15   3   16.57    0.50
   9 -15   3   16.84    0.48
  -9  15  -3   17.59    0.60
  -9  15  -3   17.51    0.59
  10 -15   2    0.65    0.18
  10 -15   2    0.70    0.15
  10 -15   2    0.86    0.15
 -10  15  -2    0.76    0.19
 -10  15  -2    1.07    0.21
  11 -15   1   14.33    0.56
 -11  15  -1   15.48    0.57
 -11  15  -1   14.06    0.54
  12 -15   0    1.59    0.25
 -12  15   0    1.43    0.24
 -12  15   0    1.60    0.24
 -12  15   0    1.10    0.22
  13 -15  -1    6.80    0.39
 -13  15   1    7.66    0.44
 -13  15   1    7.29    0.42
 -13  15   1    6.68    0.39
  14 -15  -2    2.84    0.30
 -14  15   2    2.52    0.29
 -14  15   2    3.02    0.32
 -14  15   2    3.19    0.33
  15 -15  -3    5.55    0.39
 -15  15   3    6.42    0.43
 -15  15   3    6.72    0.44
 -16  15   4    2.51    0.32
 -17  15   5    0.87    0.15
 -17  15   5    0.67    0.24
 -17  15   5    0.58    0.16
 -18  15   6   10.13    0.56
 -19  15   7    0.06    0.25
 -20  15   8    4.35    0.44
 -21  15   9    1.63    0.34
  -8 -14  19    1.58    0.24
  -8 -14  19    1.50    0.25
  -7 -14  18    0.61    0.19
  -7 -14  18    0.45    0.20
  -6 -14  17    0.76    0.20
  -6 -14  17    0.58    0.19
  -5 -14  16    2.35    0.25
  -5 -14  16    2.70    0.26
  -4 -14  15    0.68    0.18
  -4 -14  15    0.60    0.18
  -3 -14  14    4.15    0.29
  -3 -14  14    3.95    0.28
  -3 -14  14    4.31    0.31
  -3 -14  14    4.29    0.30
  -2 -14  13    1.82    0.21
  -2 -14  13    1.58    0.22
  -2 -14  13    1.77    0.21
  -1 -14  12    7.14    0.35
  -1 -14  12    6.24    0.33
  -1 -14  12    7.28    0.37
   0 -14  11   11.00    0.44
   0 -14  11   11.42    0.43
   0 -14  11   11.54    0.43
   1 -14  10    3.11    0.26
   1 -14  10    3.40    0.27
   1 -14  10    2.70    0.24
   2 -14   9   12.16    0.48
   2 -14   9   12.20    0.44
   2 -14   9   12.00    0.46
  -2  14  -9   12.89    0.54
   3 -14   8   -0.12    0.12
   3 -14   8   -0.07    0.13
  -3  14  -8    0.18    0.18
   4 -14   7   17.03    0.56
  -4  14  -7   17.27    0.66
   5 -14   6    2.69    0.24
  -5  14  -6    2.49    0.31
   6 -14   5    3.24    0.27
  -6  14  -5    2.68    0.30
   7 -14   4    0.97    0.07
   7 -14   4    1.06    0.19
  -7  14  -4    0.96    0.22
   8 -14   3    9.73    0.33
   8 -14   3   10.58    0.44
   8 -14   3    9.84    0.35
  -8  14  -3   10.43    0.45
  -8  14  -3   10.22    0.42
   9 -14   2   28.20    0.81
   9 -14   2   28.88    0.76
   9 -14   2   28.41    0.75
  -9  14  -2   30.05    0.82
  10 -14   1    1.18    0.21
  10 -14   1    1.09    0.17
  10 -14   1    0.84    0.16
 -10  14  -1    0.83    0.18
  11 -14   0   26.50    0.79
 -11  14   0   25.91    0.78
 -11  14   0   25.97    0.78
  12 -14  -1    1.92    0.25
 -12  14   1    2.04    0.26
 -12  14   1    2.12    0.26
 -12  14   1    1.48    0.23
  13 -14  -2   18.26    0.64
 -13  14   2   17.58    0.65
 -13  14   2   17.02    0.61
 -13  14   2   18.79    0.65
  14 -14  -3    3.95    0.34
 -14  14   3    3.74    0.34
 -14  14   3    3.82    0.34
  15 -14  -4    1.46    0.24
 -15  14   4    1.05    0.25
 -15  14   4    0.98    0.17
 -15  14   4    1.69    0.27
 -16  14   5    5.19    0.27
 -16  14   5    5.95    0.42
 -16  14   5    5.27    0.29
 -17  14   6    0.20    0.21
 -18  14   7    8.75    0.52
 -19  14   8    1.76    0.32
 -20  14   9    1.35    0.32
 -21  14  10    1.65    0.34
  -9 -13  19    1.73    0.24
  -9 -13  19    1.91    0.25
  -8 -13  18    1.60    0.25
  -8 -13  18    1.66    0.23
  -7 -13  17    2.73    0.28
  -7 -13  17    2.82    0.26
  -6 -13  16    0.62    0.18
  -6 -13  16    0.14    0.16
  -5 -13  15    2.95    0.25
  -5 -13  15    2.50    0.24
  -4 -13  14    0.36    0.15
  -4 -13  14    0.58    0.17
  -3 -13  13    6.16    0.33
  -3 -13  13    5.70    0.32
  -3 -13  13    6.11    0.31
  -3 -13  13    6.02    0.33
  -2 -13  12    5.21    0.30
  -2 -13  12    6.07    0.33
  -2 -13  12    6.13    0.33
   2  13 -12    5.45    0.40
  -1 -13  11    3.84    0.27
  -1 -13  11    3.40    0.26
  -1 -13  11    4.11    0.28
   1  13 -11    4.55    0.35
   0 -13  10   22.41    0.64
   0 -13  10   22.77    0.64
   0 -13  10   22.17    0.64
   0  13 -10   22.17    0.78
   1 -13   9    4.48    0.26
   1 -13   9    4.77    0.29
   1 -13   9    4.71    0.31
  -1  13  -9    5.17    0.35
   2 -13   8   25.20    0.69
   2 -13   8   25.14    0.70
   2 -13   8   26.14    0.73
  -2  13  -8   25.66    0.83
   3 -13   7    0.29    0.13
   3 -13   7   -0.03    0.12
   3 -13   7    0.12    0.12
  -3  13  -7    0.13    0.16
   4 -13   6   11.58    0.43
  -4  13  -6   11.20    0.51
   5 -13   5   19.68    0.59
  -5  13  -5   18.68    0.58
  -5  13  -5   18.38    0.67
   6 -13   4    4.31    0.26
  -6  13  -4    3.71    0.33
   7 -13   3   19.03    0.52
   7 -13   3   18.48    0.50
   7 -13   3   18.29    0.57
   7 -13   3   18.48    0.59
  -7  13  -3   19.58    0.58
  -7  13  -3   19.12    0.64
   8 -13   2    0.15    0.12
   8 -13   2    0.13    0.14
   8 -13   2    0.05    0.11
   8 -13   2    0.13    0.10
  -8  13  -2    0.22    0.15
  -8  13  -2    0.08    0.12
   9 -13   1   16.91    0.51
   9 -13   1   17.03    0.56
   9 -13   1   16.77    0.52
   9 -13   1   16.64    0.55
  -9  13  -1   16.12    0.55
  10 -13   0    0.06    0.14
  10 -13   0   -0.08    0.13
 -10  13   0   -0.08    0.12
  11 -13  -1   11.62    0.46
 -11  13   1   11.22    0.47
  12 -13  -2    0.27    0.16
 -12  13   2    0.21    0.16
 -12  13   2    0.50    0.18
 -12  13   2   -0.06    0.15
  13 -13  -3    1.54    0.22
 -13  13   3    1.42    0.23
 -13  13   3    1.24    0.23
 -13  13   3    1.19    0.21
  14 -13  -4    6.53    0.37
 -14  13   4    7.13    0.40
 -14  13   4    6.69    0.33
 -14  13   4    7.16    0.40
 -14  13   4    6.51    0.31
 -15  13   5   -0.10    0.16
 -15  13   5   -0.03    0.19
 -15  13   5    0.11    0.13
 -15  13   5    0.04    0.12
 -16  13   6    8.62    0.47
 -16  13   6    7.36    0.25
 -17  13   7    1.51    0.28
 -18  13   8    6.50    0.45
 -19  13   9    5.33    0.45
 -20  13  10    2.18    0.35
 -21  13  11    4.20    0.44
 -10 -12  19    0.74    0.21
 -10 -12  19    1.16    0.22
[truncated: 2,458,609 more chars]
