# Supplementary material for: Organic Room‐Temperature near‐IR Phosphorescence Harvested by Intramolecular Through‐Space Sensitization in Composite Molecules
Source: Angew Chem Int Ed Engl. 2025 Mar 23;64(21):e202503327. doi: 10.1002/anie.202503327 (PMC12176076; doi:10.1002/anie.202503327)
Supplement: Supplementary file 2 — Supporting Information [file ANIE-64-e202503327-s001.zip › 8.cif]

 
data_8
 
_audit_creation_method            'SHELXL-2018/3'
_shelx_SHELXL_version_number      '2018/3'
_chemical_name_systematic         ?
_chemical_name_common             ?
_chemical_melting_point           ?
_chemical_formula_moiety          
'C86 H58 N4 P2 Pt2, 2(C F3 O3 S), 4(C2 H3 N)'
_chemical_formula_sum
 'C96 H70 F6 N8 O6 P2 Pt2 S2' 
_chemical_formula_weight          2061.84

loop_
 _atom_type_symbol
 _atom_type_description
 _atom_type_scat_dispersion_real
 _atom_type_scat_dispersion_imag
 _atom_type_scat_source
 'C'  'C'   0.0181   0.0091
 'International Tables Vol C Tables 4.2.6.8 and 6.1.1.4'
 'H'  'H'   0.0000   0.0000
 'International Tables Vol C Tables 4.2.6.8 and 6.1.1.4'
 'N'  'N'   0.0311   0.0180
 'International Tables Vol C Tables 4.2.6.8 and 6.1.1.4'
 'O'  'O'   0.0492   0.0322
 'International Tables Vol C Tables 4.2.6.8 and 6.1.1.4'
 'F'  'F'   0.0727   0.0534
 'International Tables Vol C Tables 4.2.6.8 and 6.1.1.4'
 'P'  'P'   0.2955   0.4335
 'International Tables Vol C Tables 4.2.6.8 and 6.1.1.4'
 'S'  'S'   0.3331   0.5567
 'International Tables Vol C Tables 4.2.6.8 and 6.1.1.4'
 'Pt'  'Pt'  -4.5932   6.9264
 'International Tables Vol C Tables 4.2.6.8 and 6.1.1.4'
 
_space_group_crystal_system       triclinic
_space_group_IT_number            2
_space_group_name_H-M_alt         'P -1'
_space_group_name_Hall            '-P 1'
 
_shelx_space_group_comment
;
The symmetry employed for this shelxl refinement is uniquely defined
by the following loop, which should always be used as a source of
symmetry information in preference to the above space-group names.
They are only intended as comments.
;
 
loop_
 _space_group_symop_operation_xyz
 'x, y, z'
 '-x, -y, -z'
 
_cell_length_a                    9.42980(10)
_cell_length_b                    14.3934(2)
_cell_length_c                    16.7582(3)
_cell_angle_alpha                 111.325(2)
_cell_angle_beta                  104.1310(10)
_cell_angle_gamma                 90.8070(10)
_cell_volume                      2041.33(6)
_cell_formula_units_Z             1
_cell_measurement_temperature     150(2)
_cell_measurement_reflns_used   22663
_cell_measurement_theta_min     2.9300
_cell_measurement_theta_max     79.0830
 
_exptl_crystal_description        plate
_exptl_crystal_colour             'clear intense yellow'
_exptl_crystal_density_meas       ?
_exptl_crystal_density_method     ?
_exptl_crystal_density_diffrn     1.677          
_exptl_crystal_F_000              1022
_exptl_transmission_factor_min    ?
_exptl_transmission_factor_max    ?
_exptl_crystal_size_max           0.301
_exptl_crystal_size_mid           0.059
_exptl_crystal_size_min           0.026
_exptl_absorpt_coefficient_mu     7.807
_shelx_estimated_absorpt_T_min    0.202
_shelx_estimated_absorpt_T_max    0.823
_exptl_absorpt_correction_type    gaussian
_exptl_absorpt_correction_T_min   0.248
_exptl_absorpt_correction_T_max   1.000
_exptl_absorpt_process_details
;
CrysAlisPro 1.171.43.124a (Rigaku Oxford Diffraction, 2024)
Numerical absorption correction based on gaussian integration over
a multifaceted crystal model
Empirical absorption correction using spherical harmonics,
implemented in SCALE3 ABSPACK scaling algorithm.
;
_oxdiff_exptl_absorpt_empirical_full_min           0.557
_oxdiff_exptl_absorpt_empirical_full_max           1.538
_oxdiff_exptl_absorpt_empirical_details
;
Empirical correction (ABSPACK) includes:
- Absorption correction using spherical harmonics
- Frame scaling
;
_publ_section_exptl_refinement
;
One acetonitrile crystallization molecule and the CF3SO3- anion were
modeled to be disordered between two positions each and were refined 
with occupancies of 0.57/0.43 and 0.82/0.18, respectively. A series 
of geometry and displacement contstraints and restraints were applied
to these moieties.
All hydrogen atoms were positioned geometrically and constrained 
to ride on their parent atoms, with C---H = 0.95-0.98 \%A, 
U~iso~ = 1.2-1.5 U~eq~(parent atom).
The highest peak is located 0.17 \%A from atom C48A and the deepest hole
is located 0.78 \%A from atom Pt1.
;
_exptl_absorpt_special_details    ?
_diffrn_ambient_temperature       150(2)
_diffrn_source 'micro-focus sealed X-ray tube'
_diffrn_source_type 'PhotonJet (Cu) X-ray Source'
_diffrn_radiation_probe x-ray
_diffrn_radiation_type 'Cu K\a'
_diffrn_radiation_wavelength 1.54184
_diffrn_radiation_monochromator mirror
_diffrn_measurement_device 'four-circle diffractometer'
_diffrn_measurement_device_type 'XtaLAB Synergy, Single source at home/near, HyPix'
_diffrn_detector 'Hybrid Pixel Array Detector'
_diffrn_detector_type HyPix
_diffrn_detector_area_resol_mean 10.0000
_diffrn_reflns_number             32767
_diffrn_reflns_av_unetI/netI      0.0433
_diffrn_reflns_av_R_equivalents   0.0469
_diffrn_reflns_limit_h_min        -11
_diffrn_reflns_limit_h_max        11
_diffrn_reflns_limit_k_min        -18
_diffrn_reflns_limit_k_max        18
_diffrn_reflns_limit_l_min        -16
_diffrn_reflns_limit_l_max        20
_diffrn_reflns_theta_min          2.938
_diffrn_reflns_theta_max          79.859
_diffrn_reflns_theta_full         67.684
_diffrn_measured_fraction_theta_max   0.970
_diffrn_measured_fraction_theta_full  1.000
_diffrn_reflns_Laue_measured_fraction_max    0.970
_diffrn_reflns_Laue_measured_fraction_full   1.000
_diffrn_reflns_point_group_measured_fraction_max   0.970
_diffrn_reflns_point_group_measured_fraction_full  1.000
_reflns_number_total              8619
_reflns_number_gt                 8103
_reflns_threshold_expression      'I > 2\s(I)'
_reflns_Friedel_coverage          0.000
_reflns_Friedel_fraction_max      .
_reflns_Friedel_fraction_full     .
 
_reflns_special_details
;
 Reflections were merged by SHELXL according to the crystal
 class for the calculation of statistics and refinement.
 
 _reflns_Friedel_fraction is defined as the number of unique
 Friedel pairs measured divided by the number that would be
 possible theoretically, ignoring centric projections and
 systematic absences.
;
 
_computing_data_collection     'CrysAlisPro 1.171.43.124a (Rigaku OD, 2024)'
_computing_cell_refinement     'CrysAlisPro 1.171.43.124a (Rigaku OD, 2024)'
_computing_data_reduction      'CrysAlisPro 1.171.43.124a (Rigaku OD, 2024)'
_computing_structure_solution     'SHELXT-2018 (Sheldrick, 2018)'
_computing_structure_refinement   'SHELXL-2018/3 (Sheldrick, 2018)'
_computing_molecular_graphics     'Diamond v.5.00 (Brandenburg, 2023)'
_computing_publication_material   'SHELXL-2018 (Sheldrick, 2018)'

_refine_special_details           ?
_refine_ls_structure_factor_coef  Fsqd
_refine_ls_matrix_type            full
_refine_ls_weighting_scheme       calc
_refine_ls_weighting_details
'w=1/[\s^2^(Fo^2^)+(0.0428P)^2^+1.4441P] where P=(Fo^2^+2Fc^2^)/3'
_atom_sites_solution_primary      ?
_atom_sites_solution_secondary    ?
_atom_sites_solution_hydrogens    geom
_refine_ls_hydrogen_treatment     constr
_refine_ls_extinction_method      none
_refine_ls_extinction_coef        .
_refine_ls_number_reflns          8619
_refine_ls_number_parameters      630
_refine_ls_number_restraints      130
_refine_ls_R_factor_all           0.0323
_refine_ls_R_factor_gt            0.0305
_refine_ls_wR_factor_ref          0.0805
_refine_ls_wR_factor_gt           0.0794
_refine_ls_goodness_of_fit_ref    1.088
_refine_ls_restrained_S_all       1.099
_refine_ls_shift/su_max           0.001
_refine_ls_shift/su_mean          0.000
 
loop_
 _atom_site_label
 _atom_site_type_symbol
 _atom_site_fract_x
 _atom_site_fract_y
 _atom_site_fract_z
 _atom_site_U_iso_or_equiv
 _atom_site_adp_type
 _atom_site_occupancy
 _atom_site_site_symmetry_order  
 _atom_site_calc_flag
 _atom_site_refinement_flags_posn
 _atom_site_refinement_flags_adp
 _atom_site_refinement_flags_occupancy
 _atom_site_disorder_assembly
 _atom_site_disorder_group
C1 C 0.2612(3) 0.5856(2) 0.41376(19) 0.0254(6) Uani 1 1 d . . . . .
C2 C 0.2944(4) 0.5757(3) 0.4960(2) 0.0292(6) Uani 1 1 d . . . . .
H2 H 0.368514 0.621691 0.544305 0.035 Uiso 1 1 calc R U . . .
C3 C 0.2210(4) 0.4999(3) 0.5086(2) 0.0326(7) Uani 1 1 d . . . . .
H3 H 0.244998 0.494296 0.564961 0.039 Uiso 1 1 calc R U . . .
C4 C 0.1125(4) 0.4323(3) 0.4385(2) 0.0327(7) Uani 1 1 d . . . . .
H4 H 0.063257 0.379838 0.446735 0.039 Uiso 1 1 calc R U . . .
C5 C 0.0760(4) 0.4415(3) 0.3564(2) 0.0304(6) Uani 1 1 d . . . . .
H5 H 0.000444 0.395708 0.308944 0.036 Uiso 1 1 calc R U . . .
C6 C 0.1490(3) 0.5171(2) 0.34293(19) 0.0247(6) Uani 1 1 d . . . . .
C7 C 0.1106(3) 0.5203(2) 0.2554(2) 0.0267(6) Uani 1 1 d . . . . .
C8 C 0.0742(4) 0.5115(3) 0.1792(2) 0.0285(6) Uani 1 1 d . . . . .
C9 C 0.0360(3) 0.5058(2) 0.0889(2) 0.0265(6) Uani 1 1 d . . . . .
C10 C -0.0712(4) 0.5633(3) 0.0617(2) 0.0271(6) Uani 1 1 d . . . . .
C11 C -0.1452(4) 0.6280(3) 0.1213(2) 0.0317(7) Uani 1 1 d . . . . .
H11 H -0.121628 0.632872 0.181259 0.038 Uiso 1 1 calc R U . . .
C12 C -0.2485(4) 0.6827(3) 0.0944(2) 0.0369(7) Uani 1 1 d . . . . .
H12 H -0.297028 0.724469 0.135372 0.044 Uiso 1 1 calc R U . . .
C13 C -0.2850(4) 0.6782(3) 0.0055(3) 0.0390(8) Uani 1 1 d . . . . .
H13 H -0.356780 0.717348 -0.012757 0.047 Uiso 1 1 calc R U . . .
C14 C -0.2162(4) 0.6173(3) -0.0537(2) 0.0342(7) Uani 1 1 d . . . . .
H14 H -0.241791 0.614140 -0.113138 0.041 Uiso 1 1 calc R U . . .
C15 C 0.1072(4) 0.4416(3) 0.0284(2) 0.0278(6) Uani 1 1 d . . . . .
C16 C 0.5028(3) 0.6122(2) 0.34666(19) 0.0257(6) Uani 1 1 d . . . . .
C17 C 0.6294(4) 0.6677(3) 0.3525(2) 0.0320(7) Uani 1 1 d . . . . .
H17 H 0.644191 0.738258 0.384676 0.038 Uiso 1 1 calc R U . . .
C18 C 0.7348(4) 0.6202(3) 0.3112(2) 0.0354(7) Uani 1 1 d . . . . .
H18 H 0.823001 0.658079 0.317466 0.042 Uiso 1 1 calc R U . . .
C19 C 0.7114(4) 0.5185(3) 0.2613(2) 0.0331(7) Uani 1 1 d . . . . .
H19 H 0.781454 0.486819 0.231290 0.040 Uiso 1 1 calc R U . . .
C20 C 0.5851(4) 0.4626(3) 0.2551(2) 0.0304(6) Uani 1 1 d . . . . .
H20 H 0.569081 0.392484 0.220733 0.036 Uiso 1 1 calc R U . . .
C21 C 0.4819(4) 0.5086(2) 0.2990(2) 0.0275(6) Uani 1 1 d . . . . .
H21 H 0.397631 0.469580 0.296533 0.033 Uiso 1 1 calc R U . . .
C22 C 0.4712(4) 0.7712(3) 0.4999(2) 0.0296(6) Uani 1 1 d . . . . .
C23 C 0.5869(4) 0.7418(3) 0.5530(2) 0.0367(7) Uani 1 1 d . . . . .
H23 H 0.604631 0.673329 0.535292 0.044 Uiso 1 1 calc R U . . .
C24 C 0.6749(4) 0.8123(4) 0.6308(2) 0.0452(9) Uani 1 1 d . . . . .
H24 H 0.752374 0.792122 0.666913 0.054 Uiso 1 1 calc R U . . .
C25 C 0.6509(5) 0.9131(4) 0.6567(3) 0.0495(10) Uani 1 1 d . . . . .
H25 H 0.711847 0.961276 0.710317 0.059 Uiso 1 1 calc R U . . .
C26 C 0.5385(5) 0.9429(3) 0.6045(3) 0.0448(9) Uani 1 1 d . . . . .
H26 H 0.522617 1.011619 0.621994 0.054 Uiso 1 1 calc R U . . .
C27 C 0.4487(4) 0.8723(3) 0.5264(2) 0.0366(7) Uani 1 1 d . . . . .
H27 H 0.371330 0.893099 0.490730 0.044 Uiso 1 1 calc R U . . .
C28 C 0.3763(4) 0.6426(3) 0.1591(2) 0.0328(7) Uani 1 1 d . . . . .
H28 H 0.427621 0.612063 0.197562 0.039 Uiso 1 1 calc R U . . .
C29 C 0.3984(4) 0.6149(3) 0.0749(2) 0.0362(7) Uani 1 1 d . . . . .
H29 H 0.465509 0.567903 0.057284 0.043 Uiso 1 1 calc R U . . .
C30 C 0.3221(4) 0.6563(3) 0.0171(2) 0.0409(8) Uani 1 1 d . . . . .
H30 H 0.333326 0.636973 -0.041388 0.049 Uiso 1 1 calc R U . . .
C31 C 0.2291(4) 0.7264(3) 0.0463(2) 0.0396(8) Uani 1 1 d . . . . .
H31 H 0.176527 0.756792 0.008137 0.048 Uiso 1 1 calc R U . . .
C32 C 0.2121(4) 0.7526(3) 0.1320(2) 0.0332(7) Uani 1 1 d . . . . .
C33 C 0.1100(4) 0.8234(3) 0.1656(2) 0.0356(7) Uani 1 1 d . . . . .
C34 C 0.0330(5) 0.8824(3) 0.1241(3) 0.0480(10) Uani 1 1 d . . . . .
H34 H 0.046700 0.882228 0.069724 0.058 Uiso 1 1 calc R U . . .
C35 C -0.0639(5) 0.9412(4) 0.1639(3) 0.0543(11) Uani 1 1 d . . . . .
H35 H -0.116470 0.982645 0.136781 0.065 Uiso 1 1 calc R U . . .
C36 C -0.0857(5) 0.9409(3) 0.2419(3) 0.0467(9) Uani 1 1 d . . . . .
H36 H -0.153877 0.980994 0.268150 0.056 Uiso 1 1 calc R U . . .
C37 C -0.0066(4) 0.8810(3) 0.2824(3) 0.0364(7) Uani 1 1 d . . . . .
C38 C -0.0148(4) 0.8669(3) 0.3632(2) 0.0331(7) Uani 1 1 d . . . . .
C39 C -0.1214(4) 0.9060(3) 0.4070(3) 0.0395(8) Uani 1 1 d . . . . .
H39 H -0.190799 0.943819 0.384713 0.047 Uiso 1 1 calc R U . . .
C40 C -0.1264(4) 0.8900(3) 0.4829(3) 0.0414(8) Uani 1 1 d . . . . .
H40 H -0.198521 0.916939 0.513176 0.050 Uiso 1 1 calc R U . . .
C41 C -0.0251(4) 0.8343(3) 0.5143(3) 0.0379(8) Uani 1 1 d . . . . .
H41 H -0.027901 0.823558 0.566564 0.045 Uiso 1 1 calc R U . . .
C42 C 0.0805(4) 0.7937(3) 0.4706(2) 0.0342(7) Uani 1 1 d . . . . .
H42 H 0.148403 0.755724 0.493763 0.041 Uiso 1 1 calc R U . . .
C43 C 0.0893(4) 0.8074(2) 0.3938(2) 0.0288(6) Uani 1 1 d . . . . .
C45 C 0.5167(6) 0.9140(4) 0.1640(4) 0.0633(13) Uani 1 1 d . . . . .
C46 C 0.4693(13) 0.9555(8) 0.0977(6) 0.125(3) Uani 1 1 d . U . . .
H46A H 0.444748 0.901562 0.038670 0.188 Uiso 1 1 calc R U . . .
H46B H 0.548469 1.003565 0.102324 0.188 Uiso 1 1 calc R U . . .
H46C H 0.382208 0.989903 0.106760 0.188 Uiso 1 1 calc R U . . .
N1 N 0.2863(3) 0.7102(2) 0.18869(17) 0.0284(5) Uani 1 1 d . . . . .
N2 N 0.0893(3) 0.8257(2) 0.24245(19) 0.0300(6) Uani 1 1 d . . . . .
N3 N 0.5529(5) 0.8823(4) 0.2151(4) 0.0663(12) Uani 1 1 d . . . . .
P1 P 0.36125(8) 0.68035(6) 0.39325(5) 0.02333(15) Uani 1 1 d . . . . .
Pt1 Pt 0.21554(2) 0.75083(2) 0.30878(2) 0.02457(6) Uani 1 1 d . . . . .
C44 C -0.2264(7) 0.2045(4) 0.2594(3) 0.0442(13) Uani 0.822(5) 1 d D . P A 1
O1 O -0.4187(5) 0.2132(3) 0.1231(3) 0.0638(12) Uani 0.822(5) 1 d D . P A 1
O2 O -0.1700(8) 0.2953(4) 0.1621(4) 0.0570(18) Uani 0.822(5) 1 d D . P A 1
O3 O -0.2156(8) 0.1134(4) 0.0973(4) 0.0580(19) Uani 0.822(5) 1 d D . P A 1
F1 F -0.2576(9) 0.2883(5) 0.3152(3) 0.074(2) Uani 0.822(5) 1 d D . P A 1
F2 F -0.3049(8) 0.1280(5) 0.2600(5) 0.0623(16) Uani 0.822(5) 1 d D . P A 1
F3 F -0.0838(4) 0.1954(3) 0.2886(2) 0.0609(10) Uani 0.822(5) 1 d D . P A 1
S1 S -0.26414(19) 0.20689(9) 0.14734(9) 0.0421(4) Uani 0.822(5) 1 d D . P A 1
S1A S -0.1928(10) 0.1985(5) 0.1818(6) 0.058(2) Uani 0.178(5) 1 d D . P A 2
O1A O -0.0450(18) 0.1917(15) 0.2293(12) 0.065(6) Uani 0.178(5) 1 d D . P A 2
O2A O -0.215(3) 0.2888(15) 0.165(2) 0.051(8) Uani 0.178(5) 1 d D U P A 2
O3A O -0.264(3) 0.1066(15) 0.1089(18) 0.060(10) Uani 0.178(5) 1 d D . P A 2
F1A F -0.238(2) 0.2881(16) 0.3360(10) 0.042(5) Uani 0.178(5) 1 d D U P A 2
F2A F -0.285(3) 0.1267(19) 0.2846(18) 0.064(9) Uani 0.178(5) 1 d D . P A 2
F3A F -0.4358(15) 0.2141(18) 0.2317(15) 0.114(10) Uani 0.178(5) 1 d D . P A 2
C44A C -0.2957(19) 0.2069(14) 0.2640(11) 0.054(8) Uani 0.178(5) 1 d D U P A 2
N4 N 0.1557(19) 0.2531(9) 0.1823(8) 0.115(3) Uani 0.568(11) 1 d D U P B 1
C47 C 0.160(3) 0.1826(11) 0.1252(10) 0.115(3) Uani 0.568(11) 1 d D . P B 1
C48 C 0.163(2) 0.0807(10) 0.0618(9) 0.115(3) Uani 0.568(11) 1 d D U P B 1
H48A H 0.062807 0.045729 0.036411 0.173 Uiso 0.568(11) 1 calc R U P B 1
H48B H 0.225567 0.043751 0.092751 0.173 Uiso 0.568(11) 1 calc R U P B 1
H48C H 0.202454 0.084810 0.014157 0.173 Uiso 0.568(11) 1 calc R U P B 1
C47A C 0.2006(19) 0.1740(11) 0.1423(11) 0.083(3) Uani 0.432(11) 1 d D U P B 2
C48A C 0.3138(17) 0.2593(10) 0.2045(10) 0.083(3) Uani 0.432(11) 1 d D . P B 2
H48D H 0.291505 0.319692 0.191869 0.125 Uiso 0.432(11) 1 calc R U P B 2
H48E H 0.411188 0.242763 0.196552 0.125 Uiso 0.432(11) 1 calc R U P B 2
H48F H 0.313165 0.271690 0.265882 0.125 Uiso 0.432(11) 1 calc R U P B 2
N4A N 0.1247(15) 0.1075(9) 0.1365(9) 0.083(3) Uani 0.432(11) 1 d D U P B 2
 
loop_
 _atom_site_aniso_label
 _atom_site_aniso_U_11
 _atom_site_aniso_U_22
 _atom_site_aniso_U_33
 _atom_site_aniso_U_23
 _atom_site_aniso_U_13
 _atom_site_aniso_U_12
C1 0.0250(14) 0.0311(15) 0.0203(13) 0.0096(12) 0.0063(11) 0.0033(12)
C2 0.0288(15) 0.0391(17) 0.0210(14) 0.0149(13) 0.0033(11) 0.0047(13)
C3 0.0338(17) 0.0459(19) 0.0245(14) 0.0211(14) 0.0071(12) 0.0068(14)
C4 0.0353(17) 0.0384(18) 0.0329(16) 0.0225(14) 0.0105(13) 0.0027(14)
C5 0.0262(15) 0.0371(17) 0.0288(15) 0.0149(13) 0.0057(12) 0.0007(13)
C6 0.0238(14) 0.0302(15) 0.0211(13) 0.0117(11) 0.0046(11) 0.0023(12)
C7 0.0259(14) 0.0294(15) 0.0242(15) 0.0108(12) 0.0049(11) 0.0001(12)
C8 0.0296(15) 0.0319(16) 0.0231(15) 0.0110(12) 0.0050(12) -0.0021(12)
C9 0.0274(14) 0.0330(16) 0.0179(12) 0.0119(12) 0.0009(11) -0.0064(12)
C10 0.0275(15) 0.0313(15) 0.0220(14) 0.0112(12) 0.0047(11) -0.0044(12)
C11 0.0310(16) 0.0366(17) 0.0238(14) 0.0092(13) 0.0045(12) -0.0066(13)
C12 0.0352(18) 0.0395(19) 0.0358(17) 0.0131(15) 0.0109(14) 0.0032(15)
C13 0.0365(18) 0.042(2) 0.0387(18) 0.0178(16) 0.0065(15) 0.0080(16)
C14 0.0362(17) 0.0396(18) 0.0251(15) 0.0136(14) 0.0034(13) 0.0010(14)
C15 0.0272(15) 0.0329(16) 0.0208(14) 0.0120(12) 0.0001(11) -0.0058(12)
C16 0.0273(15) 0.0302(15) 0.0186(13) 0.0097(11) 0.0041(11) 0.0010(12)
C17 0.0351(17) 0.0338(17) 0.0255(14) 0.0090(13) 0.0091(13) -0.0035(14)
C18 0.0301(16) 0.046(2) 0.0295(16) 0.0135(14) 0.0090(13) -0.0024(14)
C19 0.0279(15) 0.048(2) 0.0266(15) 0.0168(14) 0.0093(12) 0.0087(14)
C20 0.0330(16) 0.0315(16) 0.0277(15) 0.0125(13) 0.0075(12) 0.0102(13)
C21 0.0287(15) 0.0302(15) 0.0262(14) 0.0145(12) 0.0062(12) 0.0041(12)
C22 0.0270(15) 0.0337(16) 0.0232(14) 0.0069(12) 0.0046(12) -0.0016(13)
C23 0.0339(17) 0.043(2) 0.0267(15) 0.0085(14) 0.0047(13) 0.0026(15)
C24 0.0342(19) 0.060(3) 0.0294(17) 0.0091(17) 0.0009(14) 0.0012(18)
C25 0.043(2) 0.058(3) 0.0292(17) -0.0013(17) 0.0052(15) -0.0103(19)
C26 0.049(2) 0.038(2) 0.0356(19) 0.0007(16) 0.0109(17) -0.0043(17)
C27 0.0362(18) 0.0377(18) 0.0299(16) 0.0071(14) 0.0075(14) 0.0009(15)
C28 0.0380(18) 0.0335(17) 0.0267(15) 0.0132(13) 0.0060(13) -0.0019(14)
C29 0.0424(19) 0.0390(18) 0.0254(15) 0.0109(14) 0.0086(14) -0.0032(15)
C30 0.044(2) 0.049(2) 0.0286(16) 0.0171(15) 0.0045(14) -0.0118(17)
C31 0.0389(19) 0.051(2) 0.0318(17) 0.0261(16) -0.0016(14) -0.0074(16)
C32 0.0316(16) 0.0378(18) 0.0315(16) 0.0210(14) -0.0008(13) -0.0066(13)
C33 0.0342(17) 0.0372(18) 0.0369(17) 0.0238(15) -0.0023(14) -0.0040(14)
C34 0.050(2) 0.049(2) 0.053(2) 0.034(2) 0.0046(18) 0.0016(19)
C35 0.053(2) 0.050(2) 0.070(3) 0.042(2) 0.004(2) 0.012(2)
C36 0.041(2) 0.040(2) 0.062(2) 0.0258(19) 0.0072(18) 0.0091(17)
C37 0.0314(17) 0.0275(16) 0.048(2) 0.0160(15) 0.0037(15) 0.0051(13)
C38 0.0287(16) 0.0245(15) 0.0389(17) 0.0075(13) 0.0033(13) 0.0004(12)
C39 0.0307(17) 0.0287(17) 0.051(2) 0.0091(15) 0.0063(15) 0.0033(14)
C40 0.0290(17) 0.0348(18) 0.052(2) 0.0048(16) 0.0144(15) 0.0023(14)
C41 0.0361(18) 0.0365(18) 0.0384(18) 0.0088(15) 0.0139(15) 0.0002(15)
C42 0.0321(17) 0.0343(17) 0.0351(17) 0.0121(14) 0.0084(13) 0.0030(14)
C43 0.0267(15) 0.0267(15) 0.0296(15) 0.0069(12) 0.0074(12) 0.0004(12)
C45 0.064(3) 0.053(3) 0.052(3) 0.003(2) 0.008(2) -0.023(2)
C46 0.151(7) 0.110(6) 0.091(5) 0.044(4) -0.016(5) -0.046(5)
N1 0.0318(14) 0.0304(14) 0.0240(12) 0.0132(10) 0.0050(10) -0.0016(11)
N2 0.0299(13) 0.0258(13) 0.0362(14) 0.0182(11) 0.0023(11) 0.0002(11)
N3 0.057(3) 0.053(2) 0.074(3) 0.007(2) 0.017(2) -0.004(2)
P1 0.0244(3) 0.0263(4) 0.0184(3) 0.0088(3) 0.0036(3) 0.0019(3)
Pt1 0.02604(8) 0.02493(8) 0.02257(8) 0.01065(5) 0.00370(5) 0.00133(5)
C44 0.061(4) 0.032(2) 0.035(2) 0.0144(19) 0.003(2) -0.001(2)
O1 0.063(3) 0.053(2) 0.056(2) 0.0145(18) -0.0095(19) 0.019(2)
O2 0.083(5) 0.048(3) 0.039(2) 0.0225(19) 0.006(3) -0.003(3)
O3 0.087(5) 0.043(3) 0.036(2) 0.0116(19) 0.007(3) 0.025(2)
F1 0.136(6) 0.050(3) 0.035(2) 0.0133(19) 0.028(3) 0.021(3)
F2 0.083(4) 0.049(3) 0.060(3) 0.031(2) 0.012(3) -0.002(2)
F3 0.065(2) 0.069(2) 0.0450(18) 0.0335(16) -0.0098(15) 0.0004(17)
S1 0.0607(9) 0.0328(6) 0.0257(6) 0.0114(4) -0.0016(6) 0.0113(5)
S1A 0.076(6) 0.043(3) 0.049(4) 0.017(3) 0.004(4) 0.005(3)
O1A 0.078(14) 0.069(13) 0.042(10) 0.019(9) 0.008(9) 0.000(11)
O2A 0.059(11) 0.034(9) 0.067(11) 0.030(7) 0.015(7) 0.020(7)
O3A 0.062(17) 0.062(16) 0.045(14) 0.015(11) 0.003(12) 0.021(12)
F1A 0.040(7) 0.030(7) 0.040(9) 0.002(6) 0.001(6) -0.005(5)
F2A 0.062(13) 0.066(14) 0.07(2) 0.037(12) 0.013(13) 0.012(10)
F3A 0.070(14) 0.12(2) 0.20(3) 0.10(2) 0.053(17) 0.038(14)
C44A 0.054(11) 0.046(11) 0.061(11) 0.023(8) 0.009(8) 0.012(8)
N4 0.154(6) 0.114(5) 0.102(5) 0.071(4) 0.030(4) 0.029(5)
C47 0.154(6) 0.114(5) 0.102(5) 0.071(4) 0.030(4) 0.029(5)
C48 0.154(6) 0.114(5) 0.102(5) 0.071(4) 0.030(4) 0.029(5)
C47A 0.089(5) 0.079(5) 0.082(5) 0.040(4) 0.009(4) 0.001(4)
C48A 0.089(5) 0.079(5) 0.082(5) 0.040(4) 0.009(4) 0.001(4)
N4A 0.089(5) 0.079(5) 0.082(5) 0.040(4) 0.009(4) 0.001(4)
 
_geom_special_details
;
 All esds (except the esd in the dihedral angle between two l.s. planes)
 are estimated using the full covariance matrix.  The cell esds are taken
 into account individually in the estimation of esds in distances, angles
 and torsion angles; correlations between esds in cell parameters are only
 used when they are defined by crystal symmetry.  An approximate (isotropic)
 treatment of cell esds is used for estimating esds involving l.s. planes.
;
 
loop_
 _geom_bond_atom_site_label_1
 _geom_bond_atom_site_label_2
 _geom_bond_distance
 _geom_bond_site_symmetry_2
 _geom_bond_publ_flag
C1 C2 1.397(4) . ?
C1 C6 1.417(4) . ?
C1 P1 1.825(3) . ?
C2 C3 1.390(5) . ?
C2 H2 0.9500 . ?
C3 C4 1.387(5) . ?
C3 H3 0.9500 . ?
C4 C5 1.390(5) . ?
C4 H4 0.9500 . ?
C5 C6 1.394(5) . ?
C5 H5 0.9500 . ?
C6 C7 1.441(4) . ?
C7 C8 1.197(5) . ?
C8 C9 1.438(4) . ?
C9 C10 1.409(5) . ?
C9 C15 1.415(5) . ?
C10 C11 1.426(5) . ?
C10 C15 1.439(4) 2_565 ?
C11 C12 1.356(5) . ?
C11 H11 0.9500 . ?
C12 C13 1.423(5) . ?
C12 H12 0.9500 . ?
C13 C14 1.368(6) . ?
C13 H13 0.9500 . ?
C14 C15 1.424(5) 2_565 ?
C14 H14 0.9500 . ?
C16 C17 1.391(5) . ?
C16 C21 1.396(5) . ?
C16 P1 1.829(3) . ?
C17 C18 1.394(5) . ?
C17 H17 0.9500 . ?
C18 C19 1.379(6) . ?
C18 H18 0.9500 . ?
C19 C20 1.389(5) . ?
C19 H19 0.9500 . ?
C20 C21 1.393(5) . ?
C20 H20 0.9500 . ?
C21 H21 0.9500 . ?
C22 C27 1.395(5) . ?
C22 C23 1.405(5) . ?
C22 P1 1.826(3) . ?
C23 C24 1.381(5) . ?
C23 H23 0.9500 . ?
C24 C25 1.393(7) . ?
C24 H24 0.9500 . ?
C25 C26 1.380(7) . ?
C25 H25 0.9500 . ?
C26 C27 1.389(5) . ?
C26 H26 0.9500 . ?
C27 H27 0.9500 . ?
C28 N1 1.339(5) . ?
C28 C29 1.390(5) . ?
C28 H28 0.9500 . ?
C29 C30 1.379(6) . ?
C29 H29 0.9500 . ?
C30 C31 1.379(6) . ?
C30 H30 0.9500 . ?
C31 C32 1.396(5) . ?
C31 H31 0.9500 . ?
C32 N1 1.369(4) . ?
C32 C33 1.469(6) . ?
C33 N2 1.338(5) . ?
C33 C34 1.390(5) . ?
C34 C35 1.380(7) . ?
C34 H34 0.9500 . ?
C35 C36 1.375(7) . ?
C35 H35 0.9500 . ?
C36 C37 1.399(5) . ?
C36 H36 0.9500 . ?
C37 N2 1.352(5) . ?
C37 C38 1.460(6) . ?
C38 C39 1.393(5) . ?
C38 C43 1.435(5) . ?
C39 C40 1.385(6) . ?
C39 H39 0.9500 . ?
C40 C41 1.383(6) . ?
C40 H40 0.9500 . ?
C41 C42 1.389(5) . ?
C41 H41 0.9500 . ?
C42 C43 1.393(5) . ?
C42 H42 0.9500 . ?
C43 Pt1 2.030(3) . ?
C45 N3 1.098(8) . ?
C45 C46 1.427(11) . ?
C46 H46A 0.9800 . ?
C46 H46B 0.9800 . ?
C46 H46C 0.9800 . ?
N1 Pt1 2.156(3) . ?
N2 Pt1 2.019(3) . ?
P1 Pt1 2.2483(7) . ?
C44 F1 1.319(7) . ?
C44 F2 1.323(7) . ?
C44 F3 1.340(7) . ?
C44 S1 1.837(5) . ?
O1 S1 1.428(5) . ?
O2 S1 1.449(6) . ?
O3 S1 1.452(5) . ?
S1A O2A 1.435(13) . ?
S1A O3A 1.447(13) . ?
S1A O1A 1.451(12) . ?
S1A C44A 1.842(17) . ?
F1A C44A 1.324(13) . ?
F2A C44A 1.319(13) . ?
F3A C44A 1.321(14) . ?
N4 C47 1.123(8) . ?
C47 C48 1.470(8) . ?
C48 H48A 0.9800 . ?
C48 H48B 0.9800 . ?
C48 H48C 0.9800 . ?
C47A N4A 1.148(9) . ?
C47A C48A 1.491(9) . ?
C48A H48D 0.9800 . ?
C48A H48E 0.9800 . ?
C48A H48F 0.9800 . ?
 
loop_
 _geom_angle_atom_site_label_1
 _geom_angle_atom_site_label_2
 _geom_angle_atom_site_label_3
 _geom_angle
 _geom_angle_site_symmetry_1
 _geom_angle_site_symmetry_3
 _geom_angle_publ_flag
C2 C1 C6 118.5(3) . . ?
C2 C1 P1 122.5(2) . . ?
C6 C1 P1 119.0(2) . . ?
C3 C2 C1 121.2(3) . . ?
C3 C2 H2 119.4 . . ?
C1 C2 H2 119.4 . . ?
C4 C3 C2 119.9(3) . . ?
C4 C3 H3 120.1 . . ?
C2 C3 H3 120.1 . . ?
C3 C4 C5 120.0(3) . . ?
C3 C4 H4 120.0 . . ?
C5 C4 H4 120.0 . . ?
C4 C5 C6 120.7(3) . . ?
C4 C5 H5 119.7 . . ?
C6 C5 H5 119.7 . . ?
C5 C6 C1 119.7(3) . . ?
C5 C6 C7 118.2(3) . . ?
C1 C6 C7 122.1(3) . . ?
C8 C7 C6 172.6(4) . . ?
C7 C8 C9 176.8(4) . . ?
C10 C9 C15 121.0(3) . . ?
C10 C9 C8 120.1(3) . . ?
C15 C9 C8 118.9(3) . . ?
C9 C10 C11 122.0(3) . . ?
C9 C10 C15 119.8(3) . 2_565 ?
C11 C10 C15 118.2(3) . 2_565 ?
C12 C11 C10 121.5(3) . . ?
C12 C11 H11 119.2 . . ?
C10 C11 H11 119.2 . . ?
C11 C12 C13 120.7(3) . . ?
C11 C12 H12 119.7 . . ?
C13 C12 H12 119.7 . . ?
C14 C13 C12 119.6(3) . . ?
C14 C13 H13 120.2 . . ?
C12 C13 H13 120.2 . . ?
C13 C14 C15 121.7(3) . 2_565 ?
C13 C14 H14 119.2 . . ?
C15 C14 H14 119.2 2_565 . ?
C9 C15 C14 122.4(3) . 2_565 ?
C9 C15 C10 119.2(3) . 2_565 ?
C14 C15 C10 118.3(3) 2_565 2_565 ?
C17 C16 C21 119.5(3) . . ?
C17 C16 P1 118.0(3) . . ?
C21 C16 P1 122.3(2) . . ?
C16 C17 C18 120.2(3) . . ?
C16 C17 H17 119.9 . . ?
C18 C17 H17 119.9 . . ?
C19 C18 C17 120.2(3) . . ?
C19 C18 H18 119.9 . . ?
C17 C18 H18 119.9 . . ?
C18 C19 C20 119.9(3) . . ?
C18 C19 H19 120.1 . . ?
C20 C19 H19 120.1 . . ?
C19 C20 C21 120.4(3) . . ?
C19 C20 H20 119.8 . . ?
C21 C20 H20 119.8 . . ?
C20 C21 C16 119.7(3) . . ?
C20 C21 H21 120.1 . . ?
C16 C21 H21 120.1 . . ?
C27 C22 C23 119.0(3) . . ?
C27 C22 P1 120.2(3) . . ?
C23 C22 P1 120.6(3) . . ?
C24 C23 C22 120.0(4) . . ?
C24 C23 H23 120.0 . . ?
C22 C23 H23 120.0 . . ?
C23 C24 C25 120.4(4) . . ?
C23 C24 H24 119.8 . . ?
C25 C24 H24 119.8 . . ?
C26 C25 C24 120.0(4) . . ?
C26 C25 H25 120.0 . . ?
C24 C25 H25 120.0 . . ?
C25 C26 C27 120.0(4) . . ?
C25 C26 H26 120.0 . . ?
C27 C26 H26 120.0 . . ?
C26 C27 C22 120.5(4) . . ?
C26 C27 H27 119.7 . . ?
C22 C27 H27 119.7 . . ?
N1 C28 C29 123.2(3) . . ?
N1 C28 H28 118.4 . . ?
C29 C28 H28 118.4 . . ?
C30 C29 C28 119.4(4) . . ?
C30 C29 H29 120.3 . . ?
C28 C29 H29 120.3 . . ?
C29 C30 C31 118.4(3) . . ?
C29 C30 H30 120.8 . . ?
C31 C30 H30 120.8 . . ?
C30 C31 C32 120.1(3) . . ?
C30 C31 H31 120.0 . . ?
C32 C31 H31 120.0 . . ?
N1 C32 C31 121.4(4) . . ?
N1 C32 C33 115.9(3) . . ?
C31 C32 C33 122.6(3) . . ?
N2 C33 C34 119.5(4) . . ?
N2 C33 C32 113.9(3) . . ?
C34 C33 C32 126.5(4) . . ?
C35 C34 C33 118.3(4) . . ?
C35 C34 H34 120.8 . . ?
C33 C34 H34 120.8 . . ?
C36 C35 C34 121.2(4) . . ?
C36 C35 H35 119.4 . . ?
C34 C35 H35 119.4 . . ?
C35 C36 C37 119.3(4) . . ?
C35 C36 H36 120.3 . . ?
C37 C36 H36 120.3 . . ?
N2 C37 C36 117.9(4) . . ?
N2 C37 C38 113.4(3) . . ?
C36 C37 C38 128.7(4) . . ?
C39 C38 C43 121.4(3) . . ?
C39 C38 C37 122.0(3) . . ?
C43 C38 C37 116.6(3) . . ?
C40 C39 C38 120.2(4) . . ?
C40 C39 H39 119.9 . . ?
C38 C39 H39 119.9 . . ?
C41 C40 C39 119.2(3) . . ?
C41 C40 H40 120.4 . . ?
C39 C40 H40 120.4 . . ?
C40 C41 C42 121.2(4) . . ?
C40 C41 H41 119.4 . . ?
C42 C41 H41 119.4 . . ?
C41 C42 C43 121.6(3) . . ?
C41 C42 H42 119.2 . . ?
C43 C42 H42 119.2 . . ?
C42 C43 C38 116.3(3) . . ?
C42 C43 Pt1 132.1(3) . . ?
C38 C43 Pt1 111.4(2) . . ?
N3 C45 C46 179.7(9) . . ?
C45 C46 H46A 109.5 . . ?
C45 C46 H46B 109.5 . . ?
H46A C46 H46B 109.5 . . ?
C45 C46 H46C 109.5 . . ?
H46A C46 H46C 109.5 . . ?
H46B C46 H46C 109.5 . . ?
C28 N1 C32 117.5(3) . . ?
C28 N1 Pt1 129.3(2) . . ?
C32 N1 Pt1 112.6(2) . . ?
C33 N2 C37 123.7(3) . . ?
C33 N2 Pt1 119.5(2) . . ?
C37 N2 Pt1 116.7(2) . . ?
C1 P1 C22 108.58(14) . . ?
C1 P1 C16 102.70(14) . . ?
C22 P1 C16 101.75(15) . . ?
C1 P1 Pt1 113.34(10) . . ?
C22 P1 Pt1 113.63(12) . . ?
C16 P1 Pt1 115.66(10) . . ?
N2 Pt1 C43 81.52(13) . . ?
N2 Pt1 N1 77.51(12) . . ?
C43 Pt1 N1 158.53(13) . . ?
N2 Pt1 P1 174.89(8) . . ?
C43 Pt1 P1 95.49(10) . . ?
N1 Pt1 P1 105.75(8) . . ?
F1 C44 F2 108.4(6) . . ?
F1 C44 F3 108.5(5) . . ?
F2 C44 F3 107.9(5) . . ?
F1 C44 S1 110.4(4) . . ?
F2 C44 S1 111.5(4) . . ?
F3 C44 S1 110.0(4) . . ?
O1 S1 O2 115.7(3) . . ?
O1 S1 O3 115.8(3) . . ?
O2 S1 O3 113.5(4) . . ?
O1 S1 C44 104.4(3) . . ?
O2 S1 C44 102.2(3) . . ?
O3 S1 C44 102.7(3) . . ?
O2A S1A O3A 115.4(12) . . ?
O2A S1A O1A 116.1(11) . . ?
O3A S1A O1A 114.5(11) . . ?
O2A S1A C44A 104.3(16) . . ?
O3A S1A C44A 102.0(16) . . ?
O1A S1A C44A 101.6(11) . . ?
F2A C44A F3A 109.3(14) . . ?
F2A C44A F1A 109.7(14) . . ?
F3A C44A F1A 109.5(14) . . ?
F2A C44A S1A 110.1(13) . . ?
F3A C44A S1A 110.1(12) . . ?
F1A C44A S1A 108.0(12) . . ?
N4 C47 C48 169.2(17) . . ?
C47 C48 H48A 109.5 . . ?
C47 C48 H48B 109.5 . . ?
H48A C48 H48B 109.5 . . ?
C47 C48 H48C 109.5 . . ?
H48A C48 H48C 109.5 . . ?
H48B C48 H48C 109.5 . . ?
N4A C47A C48A 145.0(15) . . ?
C47A C48A H48D 109.5 . . ?
C47A C48A H48E 109.5 . . ?
H48D C48A H48E 109.5 . . ?
C47A C48A H48F 109.5 . . ?
H48D C48A H48F 109.5 . . ?
H48E C48A H48F 109.5 . . ?
 
loop_
 _geom_torsion_atom_site_label_1
 _geom_torsion_atom_site_label_2
 _geom_torsion_atom_site_label_3
 _geom_torsion_atom_site_label_4
 _geom_torsion
 _geom_torsion_site_symmetry_1
 _geom_torsion_site_symmetry_2
 _geom_torsion_site_symmetry_3
 _geom_torsion_site_symmetry_4
 _geom_torsion_publ_flag
C6 C1 C2 C3 0.8(5) . . . . ?
P1 C1 C2 C3 -176.9(3) . . . . ?
C1 C2 C3 C4 0.0(5) . . . . ?
C2 C3 C4 C5 -0.9(5) . . . . ?
C3 C4 C5 C6 1.1(5) . . . . ?
C4 C5 C6 C1 -0.3(5) . . . . ?
C4 C5 C6 C7 177.5(3) . . . . ?
C2 C1 C6 C5 -0.7(5) . . . . ?
P1 C1 C6 C5 177.2(2) . . . . ?
C2 C1 C6 C7 -178.3(3) . . . . ?
P1 C1 C6 C7 -0.5(4) . . . . ?
C15 C9 C10 C11 179.6(3) . . . . ?
C8 C9 C10 C11 -0.3(5) . . . . ?
C15 C9 C10 C15 -1.1(5) . . . 2_565 ?
C8 C9 C10 C15 179.1(3) . . . 2_565 ?
C9 C10 C11 C12 -179.7(3) . . . . ?
C15 C10 C11 C12 0.9(5) 2_565 . . . ?
C10 C11 C12 C13 -0.9(6) . . . . ?
C11 C12 C13 C14 0.7(6) . . . . ?
C12 C13 C14 C15 -0.6(6) . . . 2_565 ?
C10 C9 C15 C14 179.8(3) . . . 2_565 ?
C8 C9 C15 C14 -0.4(5) . . . 2_565 ?
C10 C9 C15 C10 1.1(5) . . . 2_565 ?
C8 C9 C15 C10 -179.1(3) . . . 2_565 ?
C21 C16 C17 C18 -0.2(5) . . . . ?
P1 C16 C17 C18 -174.3(3) . . . . ?
C16 C17 C18 C19 2.6(5) . . . . ?
C17 C18 C19 C20 -2.6(5) . . . . ?
C18 C19 C20 C21 0.0(5) . . . . ?
C19 C20 C21 C16 2.5(5) . . . . ?
C17 C16 C21 C20 -2.4(5) . . . . ?
P1 C16 C21 C20 171.5(2) . . . . ?
C27 C22 C23 C24 1.0(5) . . . . ?
P1 C22 C23 C24 176.0(3) . . . . ?
C22 C23 C24 C25 -0.8(6) . . . . ?
C23 C24 C25 C26 0.0(6) . . . . ?
C24 C25 C26 C27 0.4(6) . . . . ?
C25 C26 C27 C22 -0.2(6) . . . . ?
C23 C22 C27 C26 -0.6(5) . . . . ?
P1 C22 C27 C26 -175.6(3) . . . . ?
N1 C28 C29 C30 -1.7(6) . . . . ?
C28 C29 C30 C31 1.9(6) . . . . ?
C29 C30 C31 C32 -1.0(6) . . . . ?
C30 C31 C32 N1 0.0(5) . . . . ?
C30 C31 C32 C33 -177.3(3) . . . . ?
N1 C32 C33 N2 -8.7(5) . . . . ?
C31 C32 C33 N2 168.7(3) . . . . ?
N1 C32 C33 C34 173.8(4) . . . . ?
C31 C32 C33 C34 -8.8(6) . . . . ?
N2 C33 C34 C35 -0.5(6) . . . . ?
C32 C33 C34 C35 176.9(4) . . . . ?
C33 C34 C35 C36 -0.8(7) . . . . ?
C34 C35 C36 C37 1.0(7) . . . . ?
C35 C36 C37 N2 0.2(6) . . . . ?
C35 C36 C37 C38 -178.1(4) . . . . ?
N2 C37 C38 C39 -170.8(3) . . . . ?
C36 C37 C38 C39 7.6(6) . . . . ?
N2 C37 C38 C43 6.9(5) . . . . ?
C36 C37 C38 C43 -174.7(4) . . . . ?
C43 C38 C39 C40 1.6(6) . . . . ?
C37 C38 C39 C40 179.3(3) . . . . ?
C38 C39 C40 C41 -0.4(6) . . . . ?
C39 C40 C41 C42 -0.4(6) . . . . ?
C40 C41 C42 C43 0.1(6) . . . . ?
C41 C42 C43 C38 1.0(5) . . . . ?
C41 C42 C43 Pt1 -174.3(3) . . . . ?
C39 C38 C43 C42 -1.9(5) . . . . ?
C37 C38 C43 C42 -179.7(3) . . . . ?
C39 C38 C43 Pt1 174.4(3) . . . . ?
C37 C38 C43 Pt1 -3.4(4) . . . . ?
C29 C28 N1 C32 0.7(5) . . . . ?
C29 C28 N1 Pt1 171.7(3) . . . . ?
C31 C32 N1 C28 0.2(5) . . . . ?
C33 C32 N1 C28 177.7(3) . . . . ?
C31 C32 N1 Pt1 -172.3(3) . . . . ?
C33 C32 N1 Pt1 5.2(4) . . . . ?
C34 C33 N2 C37 1.7(6) . . . . ?
C32 C33 N2 C37 -176.0(3) . . . . ?
C34 C33 N2 Pt1 -174.0(3) . . . . ?
C32 C33 N2 Pt1 8.3(4) . . . . ?
C36 C37 N2 C33 -1.6(5) . . . . ?
C38 C37 N2 C33 177.0(3) . . . . ?
C36 C37 N2 Pt1 174.3(3) . . . . ?
C38 C37 N2 Pt1 -7.1(4) . . . . ?
C2 C1 P1 C22 -13.2(3) . . . . ?
C6 C1 P1 C22 169.1(2) . . . . ?
C2 C1 P1 C16 94.0(3) . . . . ?
C6 C1 P1 C16 -83.7(3) . . . . ?
C2 C1 P1 Pt1 -140.5(2) . . . . ?
C6 C1 P1 Pt1 41.8(3) . . . . ?
C27 C22 P1 C1 -120.2(3) . . . . ?
C23 C22 P1 C1 64.8(3) . . . . ?
C27 C22 P1 C16 131.9(3) . . . . ?
C23 C22 P1 C16 -43.1(3) . . . . ?
C27 C22 P1 Pt1 6.9(3) . . . . ?
C23 C22 P1 Pt1 -168.1(2) . . . . ?
C17 C16 P1 C1 -157.3(2) . . . . ?
C21 C16 P1 C1 28.7(3) . . . . ?
C17 C16 P1 C22 -44.9(3) . . . . ?
C21 C16 P1 C22 141.1(3) . . . . ?
C17 C16 P1 Pt1 78.7(3) . . . . ?
C21 C16 P1 Pt1 -95.3(2) . . . . ?
F1 C44 S1 O1 -62.2(6) . . . . ?
F2 C44 S1 O1 58.4(5) . . . . ?
F3 C44 S1 O1 178.1(3) . . . . ?
F1 C44 S1 O2 58.7(6) . . . . ?
F2 C44 S1 O2 179.3(6) . . . . ?
F3 C44 S1 O2 -61.0(5) . . . . ?
F1 C44 S1 O3 176.6(6) . . . . ?
F2 C44 S1 O3 -62.8(6) . . . . ?
F3 C44 S1 O3 56.9(5) . . . . ?
O2A S1A C44A F2A 179.3(17) . . . . ?
O3A S1A C44A F2A 58.8(18) . . . . ?
O1A S1A C44A F2A -59.6(16) . . . . ?
O2A S1A C44A F3A 58.7(17) . . . . ?
O3A S1A C44A F3A -61.8(18) . . . . ?
O1A S1A C44A F3A 179.7(15) . . . . ?
O2A S1A C44A F1A -60.9(17) . . . . ?
O3A S1A C44A F1A 178.6(17) . . . . ?
O1A S1A C44A F1A 60.2(15) . . . . ?
 
_refine_diff_density_max    1.622
_refine_diff_density_min   -1.010
_refine_diff_density_rms    0.101

_shelx_res_file
;
TITL ptnnc_dppetan_na_a.res in P-1
    shelx.res
    created by SHELXL-2018/3 at 07:58:33 on 24-Sep-2024
CELL  1.54184   9.4298  14.3934  16.7582  111.325  104.131   90.807
ZERR     1.00   0.0001   0.0002   0.0003    0.002    0.001    0.001
LATT   1
SFAC  C    H    N    O    F    P    S    PT
UNIT  96 70 8 6 6 2 2 2
MERG   2
SADI S1 C44 S1A C44A
SADI S1 O1 S1 O2 S1 O3 S1A O1A S1A O2A S1A O3A
SADI C44 F1 C44 F2 C44 F3 C44A F1A C44A F2A C44A F3A
SADI O1 O2 O2 O3 O3 O1 O1A O2A O2A O3A O3A O1A
SADI F1 F2 F2 F3 F3 F1 F1A F2A F2A F3A F3A F1A
SADI S1 F1 S1 F2 S1 F3 S1A F1A S1A F2A S1A F3A
DFIX 1.45 0.01 C47 C48 C47A C48A
DFIX 1.1 0.01 C47 N4 C47A N4A
DANG 2.6 0.01 N4 C48 N4A C48A
ISOR 0.01 0.01 F1A O2A C44A C46 C48 C47A N4 N4A
EADP C48A C47A N4A
EADP C48 C47 N4
MORE -1
FMAP   2   53   53
PLAN   20
SIZE     0.026   0.059   0.301
ACTA
BOND   $H
CONF
LIST   4
L.S.   4
TEMP  -123.15
WGHT    0.042800    1.444100
FVAR       0.30264   0.82213   0.56786
C1    1    0.261194    0.585611    0.413765    11.00000    0.02497    0.03106 =
         0.02031    0.00962    0.00629    0.00334
C2    1    0.294381    0.575716    0.496031    11.00000    0.02877    0.03915 =
         0.02095    0.01491    0.00327    0.00467
AFIX  43
H2    2    0.368514    0.621691    0.544305    11.00000   -1.20000
AFIX   0
C3    1    0.220962    0.499872    0.508553    11.00000    0.03381    0.04586 =
         0.02455    0.02113    0.00712    0.00685
AFIX  43
H3    2    0.244998    0.494296    0.564961    11.00000   -1.20000
AFIX   0
C4    1    0.112539    0.432339    0.438547    11.00000    0.03530    0.03837 =
         0.03294    0.02245    0.01047    0.00273
AFIX  43
H4    2    0.063257    0.379838    0.446735    11.00000   -1.20000
AFIX   0
C5    1    0.075965    0.441465    0.356386    11.00000    0.02624    0.03710 =
         0.02878    0.01486    0.00572    0.00069
AFIX  43
H5    2    0.000444    0.395708    0.308944    11.00000   -1.20000
AFIX   0
C6    1    0.148980    0.517066    0.342928    11.00000    0.02376    0.03025 =
         0.02108    0.01175    0.00456    0.00234
C7    1    0.110639    0.520309    0.255370    11.00000    0.02591    0.02937 =
         0.02417    0.01080    0.00486    0.00011
C8    1    0.074160    0.511523    0.179174    11.00000    0.02958    0.03194 =
         0.02315    0.01103    0.00503   -0.00208
C9    1    0.035967    0.505797    0.088873    11.00000    0.02742    0.03303 =
         0.01791    0.01186    0.00091   -0.00637
C10   1   -0.071154    0.563326    0.061746    11.00000    0.02749    0.03131 =
         0.02204    0.01115    0.00470   -0.00437
C11   1   -0.145230    0.628012    0.121326    11.00000    0.03095    0.03658 =
         0.02375    0.00917    0.00451   -0.00664
AFIX  43
H11   2   -0.121628    0.632872    0.181259    11.00000   -1.20000
AFIX   0
C12   1   -0.248527    0.682716    0.094412    11.00000    0.03519    0.03953 =
         0.03577    0.01306    0.01094    0.00324
AFIX  43
H12   2   -0.297028    0.724469    0.135372    11.00000   -1.20000
AFIX   0
C13   1   -0.285046    0.678238    0.005456    11.00000    0.03647    0.04212 =
         0.03868    0.01780    0.00646    0.00800
AFIX  43
H13   2   -0.356780    0.717348   -0.012757    11.00000   -1.20000
AFIX   0
C14   1   -0.216234    0.617271   -0.053687    11.00000    0.03623    0.03964 =
         0.02510    0.01358    0.00339    0.00101
AFIX  43
H14   2   -0.241791    0.614140   -0.113138    11.00000   -1.20000
AFIX   0
C15   1    0.107235    0.441624    0.028385    11.00000    0.02724    0.03294 =
         0.02084    0.01204    0.00006   -0.00579
C16   1    0.502836    0.612161    0.346655    11.00000    0.02731    0.03016 =
         0.01862    0.00967    0.00407    0.00100
C17   1    0.629450    0.667711    0.352469    11.00000    0.03509    0.03377 =
         0.02551    0.00897    0.00908   -0.00349
AFIX  43
H17   2    0.644191    0.738258    0.384676    11.00000   -1.20000
AFIX   0
C18   1    0.734796    0.620245    0.311210    11.00000    0.03013    0.04615 =
         0.02947    0.01347    0.00904   -0.00239
AFIX  43
H18   2    0.823001    0.658079    0.317466    11.00000   -1.20000
AFIX   0
C19   1    0.711370    0.518535    0.261337    11.00000    0.02786    0.04836 =
         0.02657    0.01680    0.00928    0.00866
AFIX  43
H19   2    0.781454    0.486819    0.231290    11.00000   -1.20000
AFIX   0
C20   1    0.585135    0.462552    0.255118    11.00000    0.03299    0.03148 =
         0.02772    0.01246    0.00753    0.01015
AFIX  43
H20   2    0.569081    0.392484    0.220733    11.00000   -1.20000
AFIX   0
C21   1    0.481918    0.508551    0.299009    11.00000    0.02874    0.03022 =
         0.02616    0.01447    0.00618    0.00407
AFIX  43
H21   2    0.397631    0.469580    0.296533    11.00000   -1.20000
AFIX   0
C22   1    0.471196    0.771186    0.499877    11.00000    0.02701    0.03368 =
         0.02324    0.00686    0.00458   -0.00165
C23   1    0.586944    0.741770    0.552962    11.00000    0.03395    0.04321 =
         0.02674    0.00845    0.00471    0.00264
AFIX  43
H23   2    0.604631    0.673329    0.535292    11.00000   -1.20000
AFIX   0
C24   1    0.674949    0.812349    0.630797    11.00000    0.03421    0.06050 =
         0.02942    0.00913    0.00089    0.00121
AFIX  43
H24   2    0.752374    0.792122    0.666913    11.00000   -1.20000
AFIX   0
C25   1    0.650873    0.913075    0.656693    11.00000    0.04276    0.05806 =
         0.02920   -0.00129    0.00517   -0.01034
AFIX  43
H25   2    0.711847    0.961276    0.710317    11.00000   -1.20000
AFIX   0
C26   1    0.538536    0.942864    0.604506    11.00000    0.04912    0.03763 =
         0.03562    0.00072    0.01085   -0.00428
AFIX  43
H26   2    0.522617    1.011619    0.621994    11.00000   -1.20000
AFIX   0
C27   1    0.448712    0.872299    0.526387    11.00000    0.03625    0.03771 =
         0.02995    0.00712    0.00748    0.00087
AFIX  43
H27   2    0.371330    0.893099    0.490730    11.00000   -1.20000
AFIX   0
C28   1    0.376317    0.642603    0.159101    11.00000    0.03802    0.03348 =
         0.02671    0.01325    0.00596   -0.00189
AFIX  43
H28   2    0.427621    0.612063    0.197562    11.00000   -1.20000
AFIX   0
C29   1    0.398441    0.614897    0.074880    11.00000    0.04243    0.03900 =
         0.02543    0.01088    0.00863   -0.00318
AFIX  43
H29   2    0.465509    0.567903    0.057284    11.00000   -1.20000
AFIX   0
C30   1    0.322121    0.656267    0.017103    11.00000    0.04383    0.04891 =
         0.02861    0.01706    0.00448   -0.01177
AFIX  43
H30   2    0.333326    0.636973   -0.041388    11.00000   -1.20000
AFIX   0
C31   1    0.229099    0.726362    0.046337    11.00000    0.03891    0.05072 =
         0.03178    0.02608   -0.00160   -0.00737
AFIX  43
H31   2    0.176527    0.756792    0.008137    11.00000   -1.20000
AFIX   0
C32   1    0.212147    0.752617    0.131983    11.00000    0.03160    0.03782 =
         0.03147    0.02096   -0.00079   -0.00663
C33   1    0.110023    0.823444    0.165575    11.00000    0.03424    0.03717 =
         0.03694    0.02384   -0.00234   -0.00400
C34   1    0.032998    0.882402    0.124087    11.00000    0.05049    0.04868 =
         0.05270    0.03431    0.00459    0.00157
AFIX  43
H34   2    0.046700    0.882228    0.069724    11.00000   -1.20000
AFIX   0
C35   1   -0.063899    0.941210    0.163850    11.00000    0.05288    0.05026 =
         0.07019    0.04247    0.00406    0.01194
AFIX  43
H35   2   -0.116470    0.982645    0.136781    11.00000   -1.20000
AFIX   0
C36   1   -0.085731    0.940918    0.241945    11.00000    0.04080    0.03997 =
         0.06156    0.02579    0.00716    0.00909
AFIX  43
H36   2   -0.153877    0.980994    0.268150    11.00000   -1.20000
AFIX   0
C37   1   -0.006596    0.881021    0.282411    11.00000    0.03138    0.02754 =
         0.04804    0.01603    0.00374    0.00514
C38   1   -0.014815    0.866938    0.363245    11.00000    0.02869    0.02451 =
         0.03887    0.00754    0.00334    0.00043
C39   1   -0.121365    0.906036    0.407015    11.00000    0.03073    0.02869 =
         0.05122    0.00905    0.00634    0.00333
AFIX  43
H39   2   -0.190799    0.943819    0.384713    11.00000   -1.20000
AFIX   0
C40   1   -0.126387    0.889995    0.482947    11.00000    0.02904    0.03479 =
         0.05211    0.00478    0.01442    0.00229
AFIX  43
H40   2   -0.198521    0.916939    0.513176    11.00000   -1.20000
AFIX   0
C41   1   -0.025147    0.834284    0.514251    11.00000    0.03613    0.03649 =
         0.03836    0.00880    0.01391    0.00016
AFIX  43
H41   2   -0.027901    0.823558    0.566564    11.00000   -1.20000
AFIX   0
C42   1    0.080497    0.793720    0.470613    11.00000    0.03205    0.03431 =
         0.03507    0.01209    0.00844    0.00296
AFIX  43
H42   2    0.148403    0.755724    0.493763    11.00000   -1.20000
AFIX   0
C43   1    0.089348    0.807360    0.393782    11.00000    0.02669    0.02668 =
         0.02962    0.00692    0.00737    0.00036
C45   1    0.516676    0.913971    0.163951    11.00000    0.06447    0.05302 =
         0.05225    0.00297    0.00773   -0.02327
C46   1    0.469318    0.955502    0.097743    11.00000    0.15089    0.11036 =
         0.09104    0.04385   -0.01584   -0.04558
AFIX 137
H46A  2    0.444748    0.901562    0.038670    11.00000   -1.50000
H46B  2    0.548469    1.003565    0.102324    11.00000   -1.50000
H46C  2    0.382208    0.989903    0.106760    11.00000   -1.50000
AFIX   0
N1    3    0.286258    0.710214    0.188690    11.00000    0.03184    0.03036 =
         0.02400    0.01319    0.00504   -0.00165
N2    3    0.089252    0.825746    0.242449    11.00000    0.02992    0.02583 =
         0.03619    0.01821    0.00229    0.00015
N3    3    0.552899    0.882341    0.215124    11.00000    0.05686    0.05341 =
         0.07354    0.00745    0.01713   -0.00421
P1    6    0.361252    0.680352    0.393250    11.00000    0.02438    0.02629 =
         0.01837    0.00878    0.00360    0.00192
PT1   8    0.215539    0.750829    0.308780    11.00000    0.02604    0.02493 =
         0.02257    0.01065    0.00370    0.00133
PART  1
C44   1   -0.226374    0.204494    0.259353    21.00000    0.06123    0.03219 =
         0.03513    0.01441    0.00340   -0.00113
O1    4   -0.418737    0.213238    0.123052    21.00000    0.06279    0.05300 =
         0.05625    0.01447   -0.00952    0.01903
O2    4   -0.170002    0.295253    0.162053    21.00000    0.08328    0.04830 =
         0.03867    0.02253    0.00620   -0.00346
O3    4   -0.215585    0.113391    0.097262    21.00000    0.08743    0.04272 =
         0.03633    0.01158    0.00738    0.02544
F1    5   -0.257560    0.288329    0.315169    21.00000    0.13558    0.05046 =
         0.03497    0.01328    0.02752    0.02117
F2    5   -0.304946    0.128006    0.260028    21.00000    0.08313    0.04858 =
         0.05990    0.03104    0.01166   -0.00194
F3    5   -0.083837    0.195373    0.288630    21.00000    0.06542    0.06861 =
         0.04503    0.03352   -0.00977    0.00044
S1    7   -0.264137    0.206893    0.147336    21.00000    0.06067    0.03282 =
         0.02569    0.01136   -0.00157    0.01130
PART  2
S1A   7   -0.192813    0.198506    0.181767   -21.00000    0.07562    0.04316 =
         0.04910    0.01734    0.00377    0.00478
O1A   4   -0.044960    0.191745    0.229282   -21.00000    0.07842    0.06874 =
         0.04172    0.01874    0.00810    0.00043
O2A   4   -0.214763    0.288759    0.164795   -21.00000    0.05949    0.03439 =
         0.06741    0.03045    0.01485    0.01952
O3A   4   -0.264130    0.106616    0.108864   -21.00000    0.06173    0.06176 =
         0.04545    0.01498    0.00278    0.02132
F1A   5   -0.238016    0.288093    0.335990   -21.00000    0.03978    0.03026 =
         0.04004    0.00211    0.00111   -0.00461
F2A   5   -0.285191    0.126673    0.284641   -21.00000    0.06199    0.06558 =
         0.07104    0.03703    0.01292    0.01174
F3A   5   -0.435752    0.214145    0.231684   -21.00000    0.06975    0.12024 =
         0.19739    0.10045    0.05306    0.03768
C44A  1   -0.295680    0.206915    0.264044   -21.00000    0.05430    0.04606 =
         0.06063    0.02259    0.00885    0.01210
PART  1
N4    3    0.155729    0.253121    0.182343    31.00000    0.15371    0.11425 =
         0.10162    0.07119    0.02988    0.02907
C47   1    0.159749    0.182560    0.125200    31.00000    0.15371    0.11425 =
         0.10162    0.07119    0.02988    0.02907
C48   1    0.162908    0.080725    0.061850    31.00000    0.15371    0.11425 =
         0.10162    0.07119    0.02988    0.02907
AFIX 137
H48A  2    0.062807    0.045729    0.036411    31.00000   -1.50000
H48B  2    0.225567    0.043751    0.092751    31.00000   -1.50000
H48C  2    0.202454    0.084810    0.014157    31.00000   -1.50000
PART  2
AFIX   0
C47A  1    0.200617    0.173984    0.142341   -31.00000    0.08886    0.07933 =
         0.08245    0.04018    0.00936    0.00051
C48A  1    0.313819    0.259347    0.204486   -31.00000    0.08886    0.07933 =
         0.08245    0.04018    0.00936    0.00051
AFIX 137
H48D  2    0.291505    0.319692    0.191869   -31.00000   -1.50000
H48E  2    0.411188    0.242763    0.196552   -31.00000   -1.50000
H48F  2    0.313165    0.271690    0.265882   -31.00000   -1.50000
AFIX   0
N4A   3    0.124698    0.107458    0.136519   -31.00000    0.08886    0.07933 =
         0.08245    0.04018    0.00936    0.00051
HKLF    4


REM  ptnnc_dppetan_na_a.res in P-1
REM wR2 = 0.0805, GooF = S = 1.088, Restrained GooF = 1.099 for all data
REM R1 = 0.0305 for 8103 Fo > 4sig(Fo) and 0.0323 for all 8619 data
REM 630 parameters refined using 130 restraints

END

WGHT      0.0428      1.4440

REM Highest difference peak  1.622,  deepest hole -1.010,  1-sigma level  0.101
Q1    1   0.1987  0.7370  0.2441  11.00000  0.05    1.14
Q2    1   0.2328  0.7643  0.3735  11.00000  0.05    1.14
Q3    1   0.0342  0.0921  0.0611  11.00000  0.05    0.90
Q4    1   0.2097  0.8393  0.3191  11.00000  0.05    0.79
Q5    1  -0.0150  0.1850  0.1388  11.00000  0.05    0.67
Q6    1   0.2167  0.6609  0.2991  11.00000  0.05    0.63
Q7    1   0.2584  0.0663  0.0599  11.00000  0.05    0.52
Q8    1   0.1464  0.8005  0.3593  11.00000  0.05    0.50
Q9    1   0.3463  0.7401  0.0659  11.00000  0.05    0.48
Q10   1   0.2840  0.6990  0.2547  11.00000  0.05    0.47
Q11   1   0.1555  0.6792  0.2386  11.00000  0.05    0.45
Q12   1   0.2727  0.8192  0.3800  11.00000  0.05    0.45
Q13   1   0.2968  0.1839  0.1426  11.00000  0.05    0.44
Q14   1  -0.1517  0.2346  0.3218  11.00000  0.05    0.44
Q15   1   0.1483  0.7001  0.3343  11.00000  0.05    0.44
Q16   1   0.2134  0.0997  0.1568  11.00000  0.05    0.41
Q17   1   0.0837  0.2190  0.1020  11.00000  0.05    0.41
Q18   1   0.6743  0.6416  0.3045  11.00000  0.05    0.40
Q19   1   0.3149  0.8018  0.3265  11.00000  0.05    0.40
Q20   1   0.2654  0.8815  0.2812  11.00000  0.05    0.40
;
_shelx_res_checksum   97946

_shelx_hkl_file
;
   0   0   1  198.70   10.89
   0   0   2 1558.93   82.28
   0   0   2 1638.10   81.94
   0   0   2 1579.38   82.74
   0   0   3  386.38   23.26
   0   0   3  442.20   23.65
   0   0   3  404.56   22.65
   0   0   3  414.95   22.50
   0   0   4   89.47    6.73
   0   0   4   83.04    6.76
   0   0   5 2509.77  118.69
   0   0   5 2349.44  116.24
   0   0   6  762.04   44.38
   0   0   6  980.20   48.91
   0   0   7  277.11   17.57
   0   0   7  340.90   22.86
   0   0   8  289.05   22.95
   0   0   9  127.28   14.71
   0   0  10  344.90   23.99
   0   0  10  385.29   23.95
   0   0  10  389.50   22.89
   0   0  10  400.71   23.79
   0   0  10  444.34   24.15
   0   0  10  375.32   31.06
   0   0  10  403.90   24.47
   0   0  10  426.88   23.11
   0   0  10  370.53   22.94
   0   0  10  365.05   23.10
   0   0  11  412.34   26.01
   0   0  11  443.93   25.60
   0   0  11  431.44   26.63
   0   0  11  429.70   26.39
   0   0  11  452.85   27.53
   0   0  11  496.85   27.23
   0   0  11  469.20   26.99
   0   0  11  423.74   26.03
   0   0  11  418.16   25.65
   0   0  11  414.04   26.68
   0   0  11  442.89   25.83
   0   0  12    1.09    1.73
   0   0  12    0.61    2.26
   0   0  12    3.28    2.16
   0   0  12    2.98    2.27
   0   0  12    4.30    3.44
   0   0  12    5.05    3.32
   0   0  12    2.57    2.65
   0   0  12    3.11    2.61
   0   0  12    3.10    2.34
   0   0  12    9.80    3.74
   0   0  12    0.48    2.35
   0   0  12    0.63    2.17
   0   0  13  408.41   26.19
   0   0  13  445.96   27.82
   0   0  13  468.45   26.37
   0   0  13  443.69   28.65
   0   0  13  435.26   28.10
   0   0  13  422.45   26.36
   0   0  13  459.34   26.97
   0   0  13  440.26   27.53
   0   0  14   98.41    9.35
   0   0  14   91.33    8.45
   0   0  14  108.21    9.87
   0   0  14  101.89   10.28
   0   0  14  101.66    8.75
   0   0  14   80.56    8.28
   0   0  14   95.39    9.83
   0   0  15   98.84    9.04
   0   0  15  103.71    8.80
   0   0  15   91.45    9.46
   0   0  15  110.80    8.97
   0   0  15  102.90   10.26
   0   0  15   84.62    9.77
   0   0  16  180.93   12.69
   0   0  16  180.40   13.09
   0   0  16  219.94   15.42
   0   0  16  193.34   14.81
   0   0  16  190.80   14.92
   0   0  16  183.27   14.27
   0   0  16  199.94   13.36
   0   0  17    1.83    2.11
   0   0  17   -0.57    2.48
   0   0  17    0.54    2.48
   0   0  17    0.58    2.81
   0   0  17   -0.38    1.89
   0   0  18  122.27    9.09
   0   0  18  115.76    9.04
   0   0  18  113.14    7.89
   0  -1  19   86.33    6.74
   0  -1  19   90.37    6.85
   0  -1  19   85.75    5.96
   0  -1  18   -1.42    2.39
   0  -1  18   -0.33    1.82
   0  -1  18   -0.96    2.21
   0  -1  18   -0.48    2.33
   0  -1  17  167.20   12.90
   0  -1  17  168.73   11.73
   0  -1  17  153.50   11.25
   0  -1  17  144.17   12.43
   0  -1  17  170.06   12.90
   0  -1  17  175.44   13.12
   0  -1  16    9.01    3.66
   0  -1  16   12.25    3.43
   0  -1  16    9.00    3.50
   0  -1  16    7.31    3.57
   0  -1  16    4.26    3.34
   0  -1  16    4.39    3.58
   0  -1  16    3.79    2.36
   0  -1  16    5.17    1.95
   0  -1  15  215.90   16.78
   0  -1  15  238.85   17.49
   0  -1  15  231.78   15.46
   0  -1  15  224.62   17.07
   0  -1  15  225.67   17.43
   0  -1  15  209.36   15.44
   0  -1  15  231.34   16.08
   0  -1  14  253.97   17.27
   0  -1  14  247.42   17.02
   0  -1  14  229.34   16.43
   0  -1  14  235.34   15.21
   0  -1  14  236.99   17.77
   0  -1  14  236.12   17.96
   0  -1  14  230.27   16.10
   0  -1  14  245.57   17.61
   0  -1  14  263.60   16.64
   0  -1  14  249.27   17.96
   0  -1  13   19.52    4.24
   0  -1  13   16.69    4.34
   0  -1  13   22.89    4.14
   0  -1  13   22.49    4.82
   0  -1  13   18.12    4.27
   0  -1  13   20.19    3.74
   0  -1  13   13.94    3.55
   0  -1  13   17.42    4.14
   0  -1  13   17.16    4.34
   0  -1  12  358.52   22.88
   0  -1  12  384.11   22.69
   0  -1  12  379.99   23.87
   0  -1  12  357.69   22.64
   0  -1  12  347.31   22.93
   0  -1  12  388.17   22.53
   0  -1  12  372.74   23.57
   0  -1  12  362.83   22.73
   0  -1  12  374.41   23.52
   0  -1  12  371.55   23.68
   0  -1  12  378.36   24.34
   0  -1  11  470.87   27.32
   0  -1  11  436.70   27.16
   0  -1  11  449.99   27.38
   0  -1  11  419.79   26.58
   0  -1  11  430.92   26.41
   0  -1  11  502.07   26.74
   0  -1  11  461.57   27.92
   0  -1  11  454.20   27.14
   0  -1  11  436.59   26.62
   0  -1  10  143.52   11.07
   0  -1  10  145.89   16.56
   0  -1  10  126.22   10.32
   0  -1  10  145.43   10.12
   0  -1   9 1148.33   68.67
   0  -1   8   13.64    5.75
   0  -1   7  223.86   15.64
   0  -1   7  291.12   19.48
   0  -1   6   28.67    2.70
   0  -1   6   26.20    3.62
   0  -1   6   26.72    4.79
   0  -1   6   31.30    4.99
   0  -1   5   81.65    5.71
   0  -1   5   85.99    6.65
   0  -1   5   96.21    8.10
   0  -1   5   88.16    7.83
   0  -1   4 2186.49  106.57
   0   1  -4 2012.78  103.57
   0  -1   4 2216.72  106.66
   0  -1   4 2114.63  105.12
   0  -1   4 2149.31  103.60
   0  -1   3  272.10   16.00
   0   1  -3  291.08   15.40
   0  -1   3  310.01   17.06
   0   1  -2  698.20   37.29
   0  -1   2  720.55   37.07
   0  -1   1 1979.36   96.91
   0  -1   1 1817.42   95.89
   0   1   0   82.40    5.43
   0   1   1 1793.63   86.03
   0   1   1 1536.17   86.16
   0   1   2 1696.18   94.48
   0   1   2 1891.24   94.55
   0   1   2 1843.33   93.19
   0   1   3  632.60   35.86
   0  -1  -3  642.74   33.66
   0   1   3  723.73   36.60
   0   1   4  669.28   38.80
   0   1   4  751.02   40.22
   0   1   5  114.23    9.25
   0   1   5  128.24   10.93
   0   1   6  106.27    9.05
   0   1   6  123.09   11.73
   0   1   7  398.88   25.02
   0   1   7  444.70   29.54
   0   1   8  148.37   15.26
   0   1   9  893.02   58.53
   0   1   9  899.33   51.34
   0   1   9  978.06   51.37
   0   1   9  947.52   51.26
   0   1  10  131.41   10.73
   0   1  10  122.00   10.86
   0   1  10  122.52    9.85
   0   1  10  126.53   10.66
   0   1  10  118.92   10.83
   0   1  10  127.47    9.54
   0   1  10  126.63    9.72
   0   1  10  132.88    9.91
   0   1  10  135.31   16.54
   0   1  10  121.81   10.48
   0   1  10  148.99   10.90
   0   1  10  144.21   10.74
   0   1  10  143.79    9.58
   0   1  11  337.19   22.62
   0   1  11  350.21   22.72
   0   1  11  344.12   23.28
   0   1  11  390.65   21.41
   0   1  11  385.18   22.29
   0   1  11  351.13   21.58
   0   1  11  335.79   21.21
   0   1  11  329.65   21.78
   0   1  11  343.14   23.29
   0   1  11  358.52   22.47
   0   1  12  696.62   37.62
   0   1  12  683.99   37.76
   0   1  12  633.22   39.09
   0   1  12  663.22   39.78
   0   1  12  662.07   39.14
   0   1  12  681.19   37.25
   0   1  12  646.58   38.77
   0   1  12  618.26   37.88
   0   1  13  120.64   11.02
   0   1  13   92.24    9.92
   0   1  13   86.92    9.13
   0   1  13   89.38    8.32
   0   1  13  113.46    8.93
   0   1  13   91.08    9.36
   0   1  14  196.52   15.29
   0   1  14  210.06   15.99
   0   1  14  201.08   15.05
   0   1  14  219.04   16.41
   0   1  14  197.00   13.77
   0   1  14  188.77   13.79
   0   1  15  180.61   14.34
   0   1  15  171.32   13.24
   0   1  15  180.51   14.68
   0   1  15  192.84   12.87
   0   1  16   70.07    6.20
   0   1  16   69.78    7.80
   0   1  16   63.71    7.15
   0   1  16   63.83    6.03
   0   1  16   54.24    7.02
   0   1  17  156.70   11.61
   0   1  17  156.12   11.56
   0   1  17  159.15   11.25
   0   1  17  158.12   11.86
   0   1  17  146.38   10.01
   0   1  18    2.38    1.71
   0   1  18    1.49    1.60
   0   1  18   -0.31    1.53
   0  -2  19   73.57    6.43
   0  -2  19   71.31    6.30
   0  -2  19   72.49    5.78
   0  -2  18  159.87   12.19
   0  -2  18  163.39   12.10
   0  -2  18  163.28   12.18
   0  -2  18  162.13   11.35
   0  -2  17    2.84    2.18
   0  -2  17    3.71    3.28
   0  -2  17    4.59    2.96
   0  -2  17    9.07    3.53
   0  -2  17    1.97    2.84
   0  -2  16  133.64   10.41
   0  -2  16  143.14   12.04
   0  -2  16  147.33   12.37
   0  -2  16  133.60   12.28
   0  -2  16  141.11   12.53
   0  -2  15  132.77   12.70
   0  -2  15  139.09   10.27
   0  -2  15  152.79   12.65
   0  -2  15  146.39   12.23
   0  -2  15  145.85   11.00
   0  -2  15  152.88   12.79
   0  -2  15  129.84   12.61
   0  -2  15  157.99   12.36
   0  -2  14   32.87    6.18
   0  -2  14   37.25    6.13
   0  -2  14   28.95    5.38
   0  -2  14   29.06    5.29
   0  -2  14   28.46    4.15
   0  -2  14   30.17    4.83
   0  -2  14   29.74    5.94
   0  -2  14   26.31    5.18
   0  -2  14   47.72    6.53
   0  -2  13  623.29   37.85
   0  -2  13  689.21   37.86
   0  -2  13  611.41   37.30
   0  -2  13  661.31   38.77
   0  -2  13  615.90   37.76
   0  -2  13  640.34   37.85
   0  -2  13  642.91   36.16
   0  -2  13  642.71   36.93
   0  -2  13  611.23   36.84
   0  -2  13  688.12   37.93
   0  -2  12  140.67   11.73
   0  -2  12  135.36   11.54
   0  -2  12  152.69   10.65
   0  -2  12  141.87   11.52
   0  -2  12  156.16   12.18
   0  -2  12  142.21   11.36
   0  -2  12  148.89   11.31
   0  -2  12  157.91   11.52
   0  -2  12  149.95   11.78
   0  -2  12  157.46   11.90
   0  -2  12  159.24   11.83
   0  -2  12  159.64   12.65
   0  -2  11  706.74   40.94
   0  -2  11  732.73   41.53
   0  -2  11  715.41   41.29
   0  -2  11  734.94   42.01
   0  -2  11  772.10   41.17
   0  -2  11  689.62   40.63
   0  -2  11  701.91   41.29
   0  -2  11  737.93   40.93
   0  -2  11  782.43   41.41
   0  -2  11  767.39   41.32
   0  -2  10  901.30   56.96
   0  -2   9   26.90    6.33
   0  -2   8  707.94   41.69
   0  -2   8  847.93   46.61
   0  -2   8  743.34   45.32
   0  -2   7 1297.10   70.33
   0  -2   7 1325.92   73.38
   0  -2   7 1357.15   73.55
   0   2  -6 1726.59   91.10
   0  -2   6 1860.22   92.99
   0  -2   6 1846.49   95.59
   0  -2   6 1768.36   91.10
   0   2  -5  424.20   21.82
   0  -2   5  375.59   21.53
   0  -2   5  407.31   22.69
   0   2  -4  585.68   31.72
   0  -2   4  595.73   31.95
   0   2  -3   20.00    2.96
   0  -2   3   16.22    2.76
   0   2  -2  966.72   55.65
   0  -2   2 1069.43   54.76
   0  -2   2 1049.49   54.20
   0   2  -1  721.70   40.25
   0  -2   1  815.40   40.75
   0   2   0 3189.15  163.96
   0   2   1   28.11    3.41
   0   2   1   21.36    2.51
   0   2   2  709.30   38.25
   0   2   2  722.33   38.79
   0   2   2  700.13   39.16
   0   2   3 1363.20   68.42
   0   2   3 1264.64   70.35
   0   2   3 1259.93   70.09
   0  -2  -4   31.39    2.85
   0   2   4   39.35    4.71
   0   2   4   32.34    2.87
   0   2   4   32.55    4.96
   0   2   5  965.07   52.51
   0   2   5  874.04   46.70
   0   2   6  866.78   48.00
   0   2   6  818.27   49.99
   0   2   7  321.93   21.50
   0   2   7  330.79   24.44
   0   2   8  536.48   36.71
   0   2   9    3.01    2.36
   0   2   9    4.07    2.45
   0   2   9    5.87    2.69
   0   2   9   -1.44    3.52
   0   2   9    7.75    2.89
   0   2   9    2.60    1.96
   0   2   9    4.25    1.74
   0   2   9    3.95    2.44
   0   2  10  332.62   22.23
   0   2  10  315.87   21.21
   0   2  10  326.70   22.27
   0   2  10  333.15   21.84
   0   2  10  324.10   20.81
   0   2  10  333.67   20.20
   0   2  10  322.76   19.94
   0   2  10  340.21   21.24
   0   2  10  344.15   22.07
   0   2  10  363.50   20.07
   0   2  10  383.62   29.37
   0   2  10  342.11   21.87
   0   2  11  330.54   21.93
   0   2  11  360.80   23.87
   0   2  11  329.91   23.62
   0   2  11  371.83   23.07
   0   2  11  341.56   23.11
   0   2  11  374.85   22.78
   0   2  11  381.49   21.33
   0   2  11  354.60   21.26
   0   2  11  363.14   21.45
   0   2  11  354.12   23.20
   0   2  11  335.37   23.24
   0   2  11  329.22   22.92
   0   2  12  148.27   12.88
   0   2  12  114.25   11.49
   0   2  12  172.59   11.34
   0   2  12  144.06   12.10
   0   2  12  137.66   10.38
   0   2  12  143.76   10.50
   0   2  12  148.04   12.67
   0   2  12  125.59   10.84
   0   2  12  129.01   11.88
   0   2  13  720.04   40.42
   0   2  13  772.85   40.44
   0   2  13  714.04   43.06
   0   2  13  716.26   42.36
   0   2  13  697.74   42.33
   0   2  13  732.16   40.84
   0   2  13  738.14   43.54
   0   2  13  662.39   42.25
   0   2  14  116.00    8.89
   0   2  14  103.90   10.66
   0   2  14  101.91   10.38
   0   2  14  109.83    9.96
   0   2  14  104.00    8.95
   0   2  14  120.49   10.60
   0   2  15   38.34    4.60
   0   2  15   27.98    5.59
   0   2  15   49.29    6.54
   0   2  15   35.43    4.91
   0   2  15   42.86    5.76
   0   2  15   42.65    4.95
   0   2  16  262.24   17.02
   0   2  16  234.18   15.15
   0   2  16  243.87   15.30
   0   2  16  239.61   16.54
   0   2  16  243.11   16.96
   0   2  16  244.21   16.07
   0   2  17    0.71    1.19
   0   2  17    6.05    2.23
   0   2  17    0.38    2.09
   0   2  17    3.89    2.18
   0   2  18   48.02    4.13
   0  -3  19  135.36    9.73
   0  -3  19  124.73    9.68
   0  -3  18    3.33    2.65
   0  -3  18    2.04    2.39
   0  -3  18    0.56    2.59
   0  -3  18    1.04    2.49
   0  -3  17  199.63   15.28
   0  -3  17  206.33   15.59
   0  -3  17  228.44   16.17
   0  -3  17  229.89   16.34
   0  -3  17  214.97   15.04
   0  -3  17  244.75   16.53
   0  -3  17  231.93   15.88
   0  -3  17  201.28   13.84
   0  -3  16   56.29    6.76
   0  -3  16   44.75    6.18
   0  -3  16   49.94    6.65
   0  -3  16   44.45    5.08
   0  -3  16   44.29    5.95
   0  -3  16   53.12    7.18
   0  -3  16   50.04    7.20
   0  -3  16   57.48    7.52
   0  -3  16   48.08    6.39
   0  -3  16   51.30    5.39
   0  -3  15  220.86   16.07
   0  -3  15  231.75   16.63
   0  -3  15  210.12   16.38
   0  -3  15  207.85   15.49
   0  -3  15  244.78   16.74
   0  -3  15  202.94   15.52
   0  -3  15  226.89   17.37
   0  -3  15  233.75   16.91
   0  -3  15  215.89   16.18
   0  -3  15  223.98   17.18
   0  -3  15  236.40   16.66
   0  -3  15  214.42   14.63
   0  -3  14  119.57   10.42
   0  -3  14  123.49   11.18
   0  -3  14  128.54   10.86
   0  -3  14  130.78   11.44
   0  -3  14  128.93   10.66
   0  -3  14  132.82   11.23
   0  -3  14  133.28   10.89
   0  -3  14  116.78   11.65
   0  -3  14  144.44   11.98
   0  -3  14  121.06   11.01
   0  -3  14  131.82   11.33
   0  -3  14  129.69   11.90
   0  -3  14  134.07    9.84
   0  -3  14  124.47   11.14
   0  -3  13   65.66    6.86
   0  -3  13   67.81    7.40
   0  -3  13   57.05    6.48
   0  -3  13   61.12    7.12
   0  -3  13   60.88    6.43
   0  -3  13   59.07    6.81
   0  -3  13   53.13    6.54
   0  -3  13   53.46    7.38
   0  -3  13   60.58    7.22
   0  -3  13   67.59    7.20
   0  -3  13   66.53    7.23
   0  -3  13   66.28    7.75
   0  -3  13   55.80    5.57
   0  -3  13   52.05    6.63
   0  -3  12  365.40   24.04
   0  -3  12  451.30   26.01
   0  -3  12  441.95   26.16
   0  -3  12  453.15   25.72
   0  -3  12  414.87   25.09
   0  -3  12  400.78   25.29
   0  -3  12  417.57   25.89
   0  -3  12  442.45   25.48
   0  -3  12  416.97   25.34
   0  -3  12  416.49   24.18
   0  -3  12  405.66   25.85
   0  -3  12  455.41   25.90
   0  -3  12  418.38   25.52
   0  -3  12  441.71   26.75
   0  -3  11  358.96   22.84
   0  -3  11  352.56   22.22
   0  -3  11  355.63   22.37
   0  -3  11  370.62   21.64
   0  -3  11  363.55   22.02
   0  -3  11  361.85   21.63
   0  -3  11  360.72   21.84
   0  -3  11  353.99   22.00
   0  -3  11  378.10   22.12
   0  -3  10  478.55   34.00
   0  -3   9  357.35   22.31
   0  -3   9  367.86   26.66
   0  -3   8  132.58    9.70
   0  -3   8   99.75   11.71
   0  -3   7  645.38   39.28
   0   3  -7  626.43   34.92
   0  -3   7  661.75   35.00
   0  -3   7  662.64   36.28
   0  -3   6  188.25   14.31
   0   3  -6  217.35   12.52
   0  -3   6  179.81   11.92
   0  -3   6  203.32   12.84
   0   3  -5  738.24   39.45
   0  -3   5  700.92   39.11
   0  -3   5  725.96   40.51
   0   3  -4  708.60   40.26
   0  -3   4  742.74   40.66
   0  -3   4  727.86   39.97
   0   3  -3  131.75    9.86
   0  -3   3  112.70    8.83
   0   3  -2  401.74   22.90
   0   3  -2  362.72   20.85
   0  -3   2  368.78   21.83
   0   3  -1  720.04   40.26
   0   3  -1  704.73   39.24
   0  -3   1  745.77   39.92
   0   3   0 1017.92   54.65
   0   3   1   17.79    2.52
   0   3   1   24.07    3.57
   0   3   1   15.92    3.08
   0   3   2 2231.33  124.02
   0   3   2 2586.73  124.66
   0   3   3  612.06   37.10
   0   3   3  683.86   36.48
   0   3   3  674.58   37.70
   0   3   4 2965.10  148.17
   0   3   4 2826.25  147.48
   0  -3  -4 2742.41  145.09
   0   3   5  238.89   16.95
   0   3   5  219.52   13.23
   0  -3  -5  207.83   13.14
   0   3   5  219.58   15.82
   0   3   6  306.74   21.00
   0   3   6  311.21   22.27
   0   3   7  491.85   32.96
   0   3   8   97.87    8.95
   0   3   8  108.72   12.23
   0   3   9  599.39   36.40
   0   3   9  606.70   34.33
   0   3   9  602.84   35.75
   0   3   9  601.29   36.80
   0   3   9  713.49   43.46
   0   3   9  664.56   36.38
   0   3   9  659.47   37.10
   0   3  10   18.96    4.25
   0   3  10   17.59    3.05
   0   3  10   22.90    4.27
   0   3  10   22.29    4.23
   0   3  10   21.33    4.76
   0   3  10   22.71    4.78
   0   3  10   17.80    4.20
   0   3  11  312.80   22.28
   0   3  11  310.08   21.52
   0   3  11  313.42   22.75
   0   3  11  361.17   20.30
   0   3  11  326.42   22.26
   0   3  11  318.04   21.90
   0   3  11  317.43   22.83
   0   3  11  375.31   20.90
   0   3  11  313.76   22.38
   0   3  12  183.62   12.66
   0   3  12  180.45   14.14
   0   3  12  184.20   15.34
   0   3  12  153.37   13.98
   0   3  12  176.29   14.30
   0   3  12  183.12   12.33
   0   3  12  170.04   14.70
   0   3  12  162.54   13.78
   0   3  12  187.03   14.37
   0   3  13    0.70    2.25
   0   3  13   -2.25    3.30
   0   3  13    2.45    1.92
   0   3  13    0.83    3.32
   0   3  13    3.29    2.52
   0   3  13    1.35    2.70
   0   3  14  261.35   17.82
   0   3  14  238.55   17.40
   0   3  14  258.02   18.69
   0   3  14  260.24   16.04
   0   3  14  272.40   18.46
   0   3  14  250.62   16.52
   0   3  15  240.63   16.24
   0   3  15  245.95   17.24
   0   3  15  233.58   16.71
   0   3  15  259.05   15.69
   0   3  16   11.16    3.02
   0   3  16   16.66    2.73
   0   3  16   11.92    2.41
   0   3  16   12.12    2.97
   0   3  16   14.39    2.67
   0   3  16   10.15    2.86
   0   3  17   64.72    5.79
   0   3  17   66.44    5.20
   0   3  17   66.84    5.28
   0   3  17   70.98    4.84
   0  -4  20  110.65    7.32
   0  -4  19   75.23    6.60
   0  -4  19   61.39    5.98
   0  -4  19   79.14    6.95
   0  -4  18  177.18   13.63
   0  -4  18  191.31   14.40
   0  -4  18  201.13   14.11
   0  -4  18  213.49   14.72
   0  -4  18  181.66   13.81
   0  -4  18  224.90   13.99
   0  -4  17   17.58    3.94
   0  -4  17   18.34    4.20
   0  -4  17   13.96    4.42
   0  -4  17   14.01    4.23
   0  -4  17   14.99    3.03
   0  -4  17   14.85    4.10
   0  -4  17   19.44    4.67
   0  -4  17   12.63    2.62
   0  -4  17   17.23    4.13
   0  -4  17   17.26    3.84
   0  -4  16  273.24   18.39
   0  -4  16  260.61   18.52
   0  -4  16  275.32   19.45
   0  -4  16  250.43   18.31
   0  -4  16  296.70   19.75
   0  -4  16  229.98   17.97
   0  -4  16  258.01   16.41
   0  -4  16  269.45   17.75
   0  -4  15  237.98   17.34
   0  -4  15  248.38   18.15
   0  -4  15  257.46   17.89
   0  -4  15  240.57   18.77
   0  -4  15  257.94   18.27
   0  -4  15  238.36   17.76
   0  -4  15  240.21   17.99
   0  -4  15  264.59   17.45
   0  -4  15  281.05   18.41
   0  -4  15  280.50   19.39
   0  -4  15  246.47   16.04
   0  -4  15  265.44   18.41
   0  -4  15  275.92   17.89
   0  -4  14  165.26   12.89
   0  -4  14  139.26   10.48
   0  -4  14  144.32   11.79
   0  -4  14  140.65   12.31
   0  -4  14  183.83   12.76
   0  -4  14  124.24    9.79
   0  -4  14  165.05   13.45
   0  -4  14  163.49   12.58
   0  -4  14  164.83   12.52
   0  -4  14  130.86   12.06
   0  -4  14  154.16   12.17
   0  -4  14  184.51   12.26
   0  -4  14  159.96   13.48
   0  -4  14  161.96   12.21
   0  -4  13  523.60   32.60
   0  -4  13  559.81   32.13
   0  -4  13  503.90   29.51
   0  -4  13  571.83   31.52
   0  -4  13  513.33   30.25
   0  -4  13  529.33   31.90
   0  -4  13  539.82   30.82
   0  -4  13  572.81   31.59
   0  -4  13  515.82   29.25
   0  -4  13  541.10   31.47
   0  -4  13  520.11   31.38
   0  -4  13  508.22   31.03
   0  -4  13  547.14   31.32
   0  -4  13  528.44   31.83
   0  -4  13  453.50   31.83
   0  -4  12   72.66    6.03
   0  -4  12   71.28    6.52
   0  -4  12   53.87    5.67
   0  -4  12   81.53    7.34
   0  -4  12   82.15    7.75
   0  -4  12   87.57    7.47
   0  -4  12   77.79    7.36
   0  -4  12   81.16    7.43
   0  -4  12   75.75    8.14
   0  -4  12   77.57    6.13
   0  -4  12   78.57    6.96
   0  -4  12   87.31    7.45
   0  -4  12   78.63    7.02
   0  -4  12   79.08    7.63
   0  -4  11  745.82   39.26
   0  -4  11  727.45   38.87
   0  -4  11  674.64   39.71
   0  -4  11  649.00   38.42
   0  -4  11  699.35   47.38
   0  -4  11  698.43   39.84
   0  -4  11  736.88   39.34
   0  -4  11  695.99   40.54
   0  -4  11  717.13   39.47
   0  -4  11  705.66   39.40
   0  -4  10  520.94   35.21
   0  -4  10  478.49   29.06
   0  -4   9   55.77    8.31
   0  -4   9   35.33    4.74
   0  -4   8 1825.92   94.48
   0  -4   8 1841.79   95.34
   0  -4   8 1830.22   99.66
   0   4  -8 1741.22   94.46
   0  -4   7  845.88   46.97
   0  -4   7  869.30   46.77
   0  -4   6  712.49   41.25
   0   4  -6  802.01   42.28
   0  -4   5  841.87   49.93
   0   4  -5  937.92   49.86
   0  -4   4  271.01   18.06
   0   4  -4  278.31   18.34
   0  -4   3  343.21   21.08
   0   4  -3  321.22   21.00
   0  -4   2 2369.62  114.22
   0   4  -2 2023.98  112.59
   0   4  -2 2175.42  114.17
   0  -4   1 1232.43   61.75
   0   4  -1 1053.11   60.37
   0   4   0  816.05   46.45
   0   4   0  878.62   47.16
   0   4   1   20.70    3.62
   0   4   1   16.18    3.40
   0   4   1   20.19    2.60
   0   4   2  763.19   40.77
   0   4   2  692.20   39.40
   0   4   3  902.98   47.77
   0   4   3  847.89   47.36
   0   4   3  820.53   48.23
   0  -4  -4    1.72    1.59
   0   4   4    4.59    2.95
   0   4   4    0.58    2.05
   0   4   5 1065.97   58.19
   0   4   5 1171.05   60.96
   0   4   5 1014.78   60.36
   0   4   6  442.48   28.09
   0   4   6  400.82   27.43
   0   4   7  145.37   10.91
   0   4   7  177.85   15.15
   0   4   8  369.42   25.69
   0   4   8  289.41   20.13
   0   4   8  340.22   21.53
   0   4   8  299.49   21.00
   0   4   8  319.85   18.41
   0   4   9   79.86    6.23
   0   4   9   71.73    8.16
   0   4   9   79.77    7.92
   0   4   9   59.99    7.40
   0   4   9   76.32    8.51
   0   4  10  241.96   14.66
   0   4  10  208.59   16.54
   0   4  10  216.34   17.07
   0   4  10  242.11   15.17
   0   4  10  230.71   17.59
   0   4  11  128.84   10.82
   0   4  11  117.35    8.80
   0   4  11  105.76   11.28
   0   4  11  116.55   11.00
   0   4  11  122.78    9.23
   0   4  11   96.05   10.46
   0   4  12    8.53    2.61
   0   4  12   10.07    2.55
   0   4  12    6.10    3.16
   0   4  12    7.49    3.77
   0   4  12    7.25    3.85
   0   4  12    5.67    3.35
   0   4  12    5.11    2.87
   0   4  13  227.27   16.47
   0   4  13  234.80   14.83
   0   4  13  205.82   16.12
   0   4  13  208.35   15.51
   0   4  13  235.45   17.29
   0   4  14   22.27    4.06
   0   4  14   26.13    4.54
   0   4  14   26.26    4.15
   0   4  14   28.49    4.98
   0   4  14   28.61    3.97
   0   4  15   58.40    6.04
   0   4  15   64.88    5.60
   0   4  15   58.51    6.18
   0   4  15   65.76    5.44
   0   4  15   52.30    5.22
   0   4  16  210.88   13.11
   0   4  16  235.04   12.97
   0   4  16  202.72   13.82
   0   4  16  205.87   13.13
   0  -5  20  128.58    8.38
   0  -5  19  136.38   10.31
   0  -5  19  132.63    9.57
   0  -5  19  138.40   10.14
   0  -5  19  130.59    9.86
   0  -5  18   24.31    4.44
   0  -5  18   22.36    4.17
   0  -5  18   20.93    3.19
   0  -5  18   26.97    4.37
   0  -5  18   25.12    4.77
   0  -5  18   24.23    3.99
   0  -5  18   17.90    3.85
   0  -5  17  289.63   20.09
   0  -5  17  286.18   20.70
   0  -5  17  323.64   19.65
   0  -5  17  341.49   20.73
   0  -5  17  300.75   18.82
   0  -5  17  294.98   20.12
   0  -5  17  283.57   19.85
   0  -5  17  312.02   21.04
   0  -5  16  139.94   12.05
   0  -5  16  130.17   11.26
   0  -5  16  148.13   12.02
   0  -5  16  143.73   13.01
   0  -5  16  146.24   12.20
   0  -5  16  152.34   11.43
   0  -5  16  150.60   12.36
   0  -5  16  157.03   12.50
   0  -5  16  138.56    9.98
   0  -5  16  156.90   13.00
   0  -5  15  144.52   12.66
   0  -5  15  177.68   13.06
   0  -5  15  157.54   12.53
   0  -5  15  169.05   14.00
   0  -5  15  192.75   13.45
   0  -5  15  156.77   12.01
   0  -5  15  175.68   13.22
   0  -5  15  145.21   12.63
   0  -5  15  174.06   13.53
   0  -5  15  135.83   10.58
   0  -5  14   32.18    4.92
   0  -5  14   27.08    4.95
   0  -5  14   28.78    5.07
   0  -5  14   24.85    4.77
   0  -5  14   26.09    4.29
   0  -5  14   26.16    4.46
   0  -5  14   21.56    3.29
   0  -5  14   22.49    5.10
   0  -5  14   34.98    5.75
   0  -5  14   23.80    3.42
   0  -5  14   25.82    4.50
   0  -5  14   19.84    4.40
   0  -5  13    1.93    1.54
   0  -5  13    6.41    2.82
   0  -5  13   -3.06    2.52
   0  -5  13   -2.17    4.05
   0  -5  13   -0.63    2.60
   0  -5  13    0.56    2.41
   0  -5  13   -0.56    2.46
   0  -5  13   -0.47    1.92
   0  -5  13    1.84    3.08
   0  -5  13    1.20    1.52
   0  -5  13    0.71    1.43
   0  -5  13    0.92    1.80
   0  -5  13    1.09    1.60
   0  -5  13   -0.45    1.97
   0  -5  12  410.07   24.64
   0  -5  12  410.83   25.24
   0  -5  12  399.82   25.78
   0  -5  12  383.86   23.90
   0  -5  12  381.75   23.45
   0  -5  12  403.03   23.85
   0  -5  12  402.50   32.92
   0  -5  12  439.46   24.48
   0  -5  12  416.60   25.17
   0  -5  12  409.55   23.39
   0  -5  12  405.90   24.60
   0  -5  12  414.61   24.70
   0  -5  12  390.71   24.04
   0  -5  12  423.50   25.19
   0  -5  11  419.43   25.27
   0  -5  11  439.38   33.34
   0  -5  11  447.36   25.92
   0  -5  11  434.03   26.58
   0  -5  11  406.12   25.73
   0  -5  11  430.85   25.43
   0  -5  11  423.31   24.60
   0  -5  11  395.71   24.70
   0  -5  11  440.57   24.69
   0  -5  11  446.77   25.21
   0  -5  11  459.70   25.17
   0  -5  10  268.19   22.69
   0  -5  10  260.17   17.35
   0  -5   9  931.54   50.62
   0   5  -9  874.00   50.53
   0  -5   9  946.57   50.81
   0  -5   8    6.73    2.21
   0  -5   8    8.35    2.50
   0   5  -7  432.39   26.14
   0  -5   7  412.17   27.82
   0  -5   7  380.92   24.90
   0  -5   7  424.86   24.90
   0  -5   6 1263.47   70.95
   0   5  -6 1264.29   69.78
   0  -5   5   31.95    5.40
   0   5  -5   42.76    5.84
   0  -5   4 1713.80   92.45
   0   5  -4 1704.66   92.09
   0  -5   3  242.24   17.37
   0   5  -3  258.97   17.53
   0  -5   2  278.74   18.95
   0   5  -2  266.05   17.68
   0   5  -2  297.06   19.03
   0   5  -1  472.85   29.98
   0  -5   1  588.07   31.86
   0   5   0  189.74   11.56
   0   5   0  214.18   14.70
   0   5   0  201.87   14.07
   0   5   1  469.59   26.84
   0   5   1  531.72   29.96
   0   5   1  508.21   29.78
   0   5   2   53.88    5.16
   0   5   2   64.04    6.93
   0   5   3  502.43   29.90
   0   5   3  502.65   31.99
   0  -5  -3  569.14   31.18
   0   5   4  902.28   49.54
   0   5   4  842.69   51.07
   0  -5  -4  907.73   49.71
   0   5   5   18.60    4.50
   0   5   5   19.83    3.92
   0   5   5   18.82    3.60
   0   5   6  492.14   30.09
   0   5   6  566.82   32.62
   0   5   6  583.48   33.86
   0   5   7  595.92   34.59
   0   5   7  678.54   37.26
   0   5   7  575.49   34.75
   0   5   8    4.73    2.77
   0   5   8    8.21    3.66
   0   5   8   11.84    3.42
   0   5   8    9.48    3.73
   0   5   8    8.92    3.37
   0   5   9  427.76   27.14
   0   5   9  473.75   25.92
   0   5   9  465.05   29.10
   0   5   9  430.55   27.71
   0   5   9  410.59   28.48
   0   5  10    1.65    1.83
   0   5  10    9.70    3.49
   0   5  10    3.43    2.68
   0   5  10    1.66    3.06
   0   5  11   18.36    3.37
   0   5  11   14.86    3.98
   0   5  11   23.07    5.28
   0   5  11   17.89    3.90
   0   5  11   19.19    4.46
   0   5  12  331.30   22.42
   0   5  12  371.06   21.11
   0   5  12  326.57   22.69
   0   5  12  344.13   21.70
   0   5  12  325.03   23.22
   0   5  12  356.42   23.38
   0   5  13    2.22    2.01
   0   5  13    4.97    2.88
   0   5  13    3.94    2.97
   0   5  13    0.62    2.69
   0   5  13    4.96    2.02
   0   5  14  183.10   12.59
   0   5  14  184.08   11.82
   0   5  14  170.86   12.87
   0   5  14  181.86   11.74
   0   5  15   93.64    7.28
   0   5  16   14.34    2.26
   0   5  16   18.96    1.97
   0  -6  20   59.49    4.76
   0  -6  19  114.07    8.44
   0  -6  19  111.93    8.94
   0  -6  19  117.31    9.01
   0  -6  19  120.80    8.97
   0  -6  18  202.20   14.59
   0  -6  18  194.34   13.38
   0  -6  18  224.47   14.66
   0  -6  18  222.68   14.02
   0  -6  18  216.79   15.35
   0  -6  18  188.05   14.25
   0  -6  18  210.39   14.60
   0  -6  17    5.96    3.26
   0  -6  17    6.41    4.15
   0  -6  17    6.12    3.00
   0  -6  17    6.47    2.98
   0  -6  17    3.74    3.25
   0  -6  17    5.63    2.61
   0  -6  16  262.23   16.98
   0  -6  16  253.70   18.03
   0  -6  16  266.26   19.16
   0  -6  16  260.22   18.30
   0  -6  16  253.92   17.75
   0  -6  16  248.80   17.82
   0  -6  16  249.34   17.94
   0  -6  15  158.59   12.64
   0  -6  15  153.81   13.15
   0  -6  15  180.36   12.44
   0  -6  15  175.51   13.59
   0  -6  15  167.21   13.89
   0  -6  15  164.73   14.25
   0  -6  15  180.08   12.87
   0  -6  15  166.97   11.42
   0  -6  15  144.73   10.89
   0  -6  15  176.35   13.33
   0  -6  15  174.30   13.29
   0  -6  14    8.19    2.43
   0  -6  14    8.56    3.49
   0  -6  14    1.74    2.16
   0  -6  14   11.62    3.22
   0  -6  14    6.52    2.42
   0  -6  14    5.18    3.11
   0  -6  14    8.49    2.46
   0  -6  14    9.20    3.31
   0  -6  14    7.73    3.97
   0  -6  14   10.97    3.90
   0  -6  14    7.86    3.71
   0  -6  14    2.39    2.87
   0  -6  13  614.96   36.07
   0  -6  13  645.63   35.75
   0  -6  13  628.87   36.93
   0  -6  13  625.05   34.08
   0  -6  13  567.60   33.83
   0  -6  13  577.41   35.01
   0  -6  13  546.96   34.96
   0  -6  13  568.52   34.58
   0  -6  13  606.75   35.23
   0  -6  13  626.01   35.27
   0  -6  13  595.75   35.70
   0  -6  13  642.78   35.94
   0  -6  13  603.90   34.99
   0  -6  13  635.80   34.38
   0  -6  13  657.78   46.19
   0  -6  13  607.04   34.62
   0  -6  12   57.05    7.04
   0  -6  12   56.18    6.64
   0  -6  12   53.00    6.62
   0  -6  12   50.57    5.16
   0  -6  12   44.51    5.31
   0  -6  12   45.45    5.58
   0  -6  12   49.06    5.99
   0  -6  12   48.82    5.71
   0  -6  12   54.65    5.56
   0  -6  12   57.15    6.35
   0  -6  12   55.28    5.83
   0  -6  12   48.69    5.15
   0  -6  12   48.77    9.79
   0  -6  12   43.63    5.30
   0  -6  12   52.86    5.21
   0  -6  11  975.94   51.97
   0  -6  11  971.80   52.64
   0  -6  11  907.93   52.17
   0  -6  11  996.67   51.92
   0  -6  11  994.85   61.99
   0  -6  11  954.18   53.15
   0  -6  11 1049.96   54.44
   0  -6  11  951.23   52.92
   0  -6  11  908.56   52.35
   0  -6  11 1003.80   53.96
   0  -6  11  933.75   51.54
   0  -6  11  989.12   52.36
   0  -6  10  446.84   24.17
   0  -6  10  434.98   25.41
   0  -6  10  397.78   24.01
   0  -6  10  407.36   23.61
   0  -6  10  395.66   25.84
   0  -6  10  453.37   25.87
   0  -6  10  426.68   24.87
   0  -6  10  373.97   24.19
   0   6  -9   88.31    8.87
   0  -6   9   78.55    7.82
   0  -6   9   98.49    9.08
   0  -6   8 2443.48  128.36
   0  -6   8 2209.17  123.86
   0  -6   8 2393.03  123.28
   0  -6   7  336.80   23.96
   0   6  -7  414.36   25.93
   0  -6   7  395.65   27.12
   0  -6   7  375.56   23.75
   0   6  -6  151.46   12.79
   0  -6   6  128.91   12.97
   0   6  -5 1207.64   66.14
   0  -6   5 1138.26   66.80
   0   6  -4   15.24    4.20
   0  -6   4   18.58    4.54
   0   6  -3  486.39   30.22
   0  -6   3  478.53   30.61
   0  -6   2  316.95   21.58
   0   6  -1  176.09   14.18
   0   6  -1  204.83   15.12
   0  -6   1  217.85   15.59
   0   6   0  799.83   47.53
   0   6   0  878.63   48.35
   0   6   1   46.41    6.74
   0   6   1   65.32    7.36
   0  -6  -2  105.64    9.40
   0   6   2  105.07   10.23
   0  -6  -3  586.81   34.89
   0   6   4    2.69    2.48
   0  -6  -4    1.36    1.40
   0   6   4    1.49    1.53
   0   6   5  724.45   41.76
   0   6   5  727.94   42.84
   0   6   6  348.85   23.59
   0   6   6  392.26   24.89
   0   6   6  366.80   22.27
   0   6   7   46.26    6.73
   0   6   7   39.16    5.17
   0   6   7   44.19    5.49
   0   6   8  417.53   25.70
   0   6   8  425.39   26.12
   0   6   8  430.62   27.91
   0   6   8  375.00   26.92
   0   6   8  432.78   24.28
   0   6   8  415.24   28.02
   0   6   9   45.73    6.99
   0   6   9   57.19    6.64
   0   6   9   47.33    6.42
   0   6   9   60.27    7.79
   0   6   9   48.98    5.18
   0   6   9   46.35    7.30
   0   6  10   71.70    8.90
   0   6  10   95.74    8.76
   0   6  10   74.15    9.02
   0   6  10   81.16    8.45
   0   6  10   79.90    9.77
   0   6  10   89.23    7.24
   0   6  11  250.97   16.57
   0   6  11  249.45   18.35
   0   6  11  235.61   18.03
   0   6  11  252.87   15.96
   0   6  11  266.58   17.69
   0   6  12   43.11    6.21
   0   6  12   55.23    6.00
   0   6  12   43.56    4.98
   0   6  12   49.67    6.19
   0   6  12   49.57    5.02
   0   6  12   47.97    6.35
   0   6  13   39.72    4.14
   0   6  13   31.85    4.71
   0   6  13   39.50    5.12
   0   6  13   39.76    4.68
   0   6  14   21.21    3.22
   0   6  14   26.09    3.14
   0   6  15   49.80    4.62
   0  -7  20   78.56    5.54
   0  -7  19   86.78    7.26
   0  -7  19   83.12    6.93
   0  -7  19   71.45    6.21
   0  -7  19   90.30    6.61
   0  -7  19   78.01    7.11
   0  -7  18   36.62    4.69
   0  -7  18   27.79    3.99
   0  -7  18   26.32    4.42
   0  -7  18   24.51    4.12
   0  -7  18   24.65    3.75
   0  -7  17  488.73   29.97
   0  -7  17  519.32   30.71
   0  -7  17  507.00   30.24
   0  -7  17  483.48   29.00
   0  -7  17  524.14   31.54
   0  -7  17  511.30   30.23
   0  -7  16   72.50    8.50
   0  -7  16   57.07    6.16
   0  -7  16   67.55    7.53
   0  -7  16   69.90    7.28
   0  -7  16   58.46    7.06
   0  -7  16   51.18    5.26
   0  -7  16   55.60    7.12
   0  -7  16   71.77    7.27
   0  -7  15   76.98    6.88
   0  -7  15   88.03    8.35
   0  -7  15   74.41    8.50
   0  -7  15   86.24    8.58
   0  -7  15   88.72    9.53
   0  -7  15   93.72    7.53
   0  -7  15   76.72    8.37
   0  -7  15   78.28    7.51
   0  -7  15   85.64    7.56
   0  -7  15   71.87    7.99
   0  -7  15   78.77    8.12
   0  -7  14  165.28   14.75
   0  -7  14  186.69   12.84
   0  -7  14  183.75   14.16
   0  -7  14  194.74   13.99
   0  -7  14  187.75   14.46
   0  -7  14  189.36   15.29
   0  -7  14  196.81   13.28
   0  -7  14  180.79   13.52
   0  -7  14  197.74   13.51
   0  -7  14  202.13   14.64
   0  -7  14  196.42   13.10
   0  -7  14  197.92   14.03
   0  -7  14  183.84   14.02
   0  -7  13  154.27   12.86
   0  -7  13  156.19   12.62
   0  -7  13  150.90   10.47
   0  -7  13  119.03   10.87
   0  -7  13  130.25   10.93
   0  -7  13  126.94   11.43
   0  -7  13  144.70   11.47
   0  -7  13  154.17   11.40
   0  -7  13  137.24   10.32
   0  -7  13  152.77   11.24
   0  -7  13  134.54   11.42
   0  -7  13  156.04   10.76
   0  -7  13  142.93   10.44
   0  -7  13  144.40   18.62
   0  -7  12  775.32   43.20
   0  -7  12  698.16   41.40
   0  -7  12  760.31   42.86
   0  -7  12  753.81   40.35
   0  -7  12  703.74   40.89
   0  -7  12  717.32   41.86
   0  -7  12  728.97   41.44
   0  -7  12  768.91   41.20
   0  -7  12  719.97   40.10
   0  -7  12  691.56   40.99
   0  -7  12  700.67   41.42
   0  -7  12  727.88   40.30
   0  -7  12  713.72   51.31
   0  -7  12  765.75   40.47
   0  -7  11  343.87   19.89
   0  -7  11  319.10   20.58
   0  -7  11  355.35   19.88
   0  -7  11  315.32   19.57
   0  -7  11  343.34   20.97
   0  -7  11  362.13   22.37
   0  -7  11  312.34   20.70
   0  -7  11  314.32   20.17
   0  -7  11  327.71   21.71
   0  -7  11  338.99   19.61
   0  -7  11  339.12   20.36
   0  -7  10  375.11   25.42
   0  -7  10  350.80   21.59
   0  -7  10  372.43   23.84
   0  -7  10  355.51   22.47
   0  -7  10  396.16   22.31
   0   7 -10  376.06   25.99
   0  -7  10  388.19   21.60
   0  -7  10  405.87   23.86
   0  -7   9  412.11   30.86
   0  -7   9  429.99   24.99
   0  -7   9  367.79   24.99
   0  -7   9  403.89   26.90
   0  -7   8   -1.33    2.75
   0  -7   8    4.16    2.21
   0  -7   8    3.41    2.36
   0   7  -7  632.23   37.71
   0  -7   7  555.29   38.77
   0  -7   7  561.94   35.67
   0  -7   6 1309.21   78.25
   0   7  -6 1417.12   77.11
   0  -7   5   63.16    9.36
   0   7  -5   84.44    9.45
   0  -7   4 1541.21   85.74
   0   7  -4 1511.64   84.21
   0  -7   3  169.37   14.31
   0   7  -3  149.67   13.60
   0  -7   2  191.99   15.57
   0  -7   1  570.81   34.12
   0   7  -1  506.07   33.24
   0  -7   0  162.37   13.69
   0   7   0  144.05   13.03
   0   7   1  935.91   51.83
   0  -7  -1  841.35   50.14
   0  -7  -2  494.89   30.90
   0  -7  -3  374.09   24.85
   0   7   4  412.66   27.26
   0  -7  -4  428.29   26.82
   0   7   4  370.19   25.01
   0   7   5  174.51   13.66
   0   7   5  166.34   11.86
   0   7   6  370.67   25.10
   0   7   6  359.60   24.32
   0   7   6  360.59   21.51
   0   7   6  380.09   22.58
   0   7   7  648.82   39.75
   0   7   7  644.80   37.03
   0   7   7  641.65   35.47
   0   7   8   62.99    7.03
   0   7   8   69.81    7.33
   0   7   8   79.04    9.16
   0   7   8   67.70    8.27
   0   7   8   61.64    8.68
   0   7   8   65.26    5.92
   0   7   9  309.90   20.18
   0   7   9  317.72   20.20
   0   7   9  323.35   22.14
   0   7   9  262.18   20.73
   0   7   9  294.53   22.21
   0   7   9  312.89   18.61
   0   7  10   86.73    8.23
   0   7  10   80.31    9.09
   0   7  10  103.27    9.01
   0   7  10   83.48    8.99
   0   7  10   85.22    7.05
   0   7  10   85.36    9.85
   0   7  11   39.29    5.16
   0   7  11   46.60    6.40
   0   7  11   47.97    6.92
   0   7  11   50.70    4.82
   0   7  11   52.63    6.45
   0   7  11   42.45    5.96
   0   7  12  107.91    9.82
   0   7  12  125.56    8.39
   0   7  12  118.30    9.66
   0   7  13    0.86    1.37
   0   7  13   -1.34    1.79
   0   7  14   78.18    5.53
   0  -8  20   14.34    1.93
   0  -8  19  177.97   11.57
   0  -8  19  186.55   12.36
   0  -8  19  171.12   11.00
   0  -8  18  241.29   15.82
   0  -8  18  223.05   14.13
   0  -8  18  228.42   14.79
   0  -8  18  212.37   14.72
   0  -8  17    5.65    2.41
   0  -8  17    0.61    2.53
   0  -8  17   -1.05    2.26
   0  -8  17    0.40    2.06
   0  -8  17    4.63    2.64
   0  -8  17    2.86    2.63
   0  -8  16  369.44   23.02
   0  -8  16  448.01   25.06
   0  -8  16  362.01   24.01
   0  -8  16  406.85   23.91
   0  -8  16  377.29   24.93
   0  -8  16  383.84   24.75
   0  -8  16  367.72   23.87
   0  -8  16  397.21   22.86
   0  -8  16  395.33   23.31
   0  -8  15  179.61   12.03
   0  -8  15  174.40   12.77
   0  -8  15  148.03   12.70
   0  -8  15  170.49   13.45
   0  -8  15  177.81   13.27
   0  -8  15  174.12   12.39
   0  -8  15  163.85   12.67
   0  -8  15  169.92   11.97
   0  -8  15  147.35   11.33
   0  -8  15  160.53   12.35
   0  -8  14   14.41    2.98
   0  -8  14   18.41    4.05
   0  -8  14   17.29    3.54
   0  -8  14   18.34    4.94
   0  -8  14   15.81    3.96
   0  -8  14   16.27    3.46
   0  -8  14   14.51    3.71
   0  -8  14   17.95    3.67
   0  -8  14   11.93    6.26
   0  -8  14   16.11    3.32
   0  -8  14   16.46    3.91
   0  -8  14   18.73    3.47
   0  -8  13  317.45   18.66
   0  -8  13  296.21   18.45
   0  -8  13  304.94   19.88
   0  -8  13  295.87   20.20
   0  -8  13  293.96   18.42
   0  -8  13  276.55   19.48
   0  -8  13  287.65   21.01
   0  -8  13  328.16   20.24
   0  -8  13  274.11   19.24
   0  -8  13  269.82   19.09
   0  -8  13  294.39   18.80
   0  -8  13  310.84   29.60
   0  -8  13  318.92   18.49
   0  -8  12  136.37   10.04
   0  -8  12  152.74   11.96
   0  -8  12  136.57   11.07
   0  -8  12  130.43    9.76
   0  -8  12  151.65   10.34
   0  -8  12  150.11   11.27
   0  -8  12  155.95   12.83
   0  -8  12  132.02   10.80
   0  -8  12  140.22   10.04
   0  -8  12  120.90   10.04
   0  -8  12  141.71   11.21
   0  -8  11  122.41   10.21
   0  -8  11  143.90   10.47
   0  -8  11  124.41   10.19
   0  -8  11  121.66    9.23
   0  -8  11  134.26    9.22
   0  -8  10  414.48   24.20
   0  -8  10  393.37   33.36
   0  -8  10  444.68   25.43
   0  -8  10  445.47   24.72
   0   8 -10  407.79   30.07
   0  -8  10  411.22   29.35
   0  -8  10  450.32   24.48
   0  -8  10  417.41   25.50
   0  -8   9  115.92   12.14
   0  -8   9  108.90    8.37
   0  -8   9  109.60   14.44
   0  -8   8  765.74   42.97
   0  -8   8  810.36   52.62
   0  -8   8  820.35   47.73
   0  -8   8  912.92   49.44
   0  -8   7  283.09   24.15
   0   8  -7  314.75   23.06
   0  -8   7  277.30   21.08
   0  -8   6  247.89   21.50
   0   8  -6  256.21   20.16
   0  -8   5 2186.36  121.02
   0   8  -5 2182.37  119.26
   0  -8   4   72.17    9.83
   0   8  -4   87.50    9.96
   0  -8   3  546.77   35.78
   0  -8   2 1243.57   70.93
   0  -8   1   46.96    7.11
   0   8  -1   35.96    6.61
   0  -8   0  555.92   36.79
   0   8   0  620.86   37.72
   0  -8   0  584.68   35.98
   0  -8  -1   64.89    8.54
   0  -8  -1   63.06    7.98
   0   8   2  153.26   12.50
   0  -8  -2  173.37   15.19
   0  -8  -2  154.18   13.75
   0   8   3  358.42   25.38
   0   8   3  332.67   22.69
   0  -8  -3  359.63   24.66
   0   8   4   60.14    8.51
   0   8   4   66.18    5.80
   0   8   4   65.24    6.09
   0   8   4   57.59    7.48
   0   8   5 1041.73   57.06
   0   8   5 1077.36   57.86
   0   8   5 1160.10   61.41
   0   8   5 1008.39   59.90
   0   8   6  176.73   11.98
   0   8   6  185.90   13.01
   0   8   6  191.60   15.34
   0   8   6  147.06   13.91
   0   8   7   24.09    4.37
   0   8   7   23.99    5.63
   0   8   7   27.28    4.32
   0   8   8  356.54   23.27
   0   8   8  391.32   26.13
   0   8   8  403.20   24.10
   0   8   8  360.82   24.95
   0   8   8  382.82   22.10
   0   8   8  400.48   26.25
   0   8   9   77.19    8.78
   0   8   9   72.18    7.14
   0   8   9   74.42    9.00
   0   8   9   79.00    6.40
   0   8   9   78.95    7.71
   0   8   9   75.63    8.36
   0   8  10  152.52   12.70
   0   8  10  164.69   10.51
   0   8  10  143.10   13.21
   0   8  10  163.83   12.49
   0   8  11  115.83   10.22
   0   8  11  139.18   11.30
   0   8  11  124.38    9.74
   0   8  12    9.15    2.41
   0   8  12    9.21    2.10
   0   8  12    8.54    2.00
   0   8  13   32.66    3.12
   0  -9  20  102.87    6.96
   0  -9  20  102.46    6.71
   0  -9  19   86.10    7.36
   0  -9  19   95.99    7.12
   0  -9  18   44.45    5.40
   0  -9  18   45.95    5.46
   0  -9  18   37.40    4.00
   0  -9  17  450.49   26.33
   0  -9  17  433.83   26.01
   0  -9  17  412.03   24.79
   0  -9  17  399.88   23.99
   0  -9  16   19.06    3.60
   0  -9  16   23.28    3.56
   0  -9  16   13.18    3.70
   0  -9  16   27.33    4.14
   0  -9  16   22.18    3.85
   0  -9  16   27.80    4.78
   0  -9  16   20.98    3.56
   0  -9  16   24.70    3.58
   0  -9  15  162.16   13.06
   0  -9  15  176.99   12.28
   0  -9  15  179.52   13.20
   0  -9  15  176.74   13.90
   0  -9  15  166.20   12.83
   0  -9  15  203.12   14.73
   0  -9  15  192.80   12.65
   0  -9  15  197.74   12.94
   0  -9  14  304.80   17.88
   0  -9  14  272.62   18.39
   0  -9  14  275.68   19.58
   0  -9  14  275.75   19.08
   0  -9  14  272.11   18.23
   0  -9  14  236.60   27.43
   0  -9  14  288.76   18.90
   0  -9  14  279.40   17.68
   0  -9  13   35.18    5.41
   0  -9  13   33.86    4.41
   0  -9  13   45.11    5.61
   0  -9  13   35.61    5.31
   0  -9  13   26.52    4.46
   0  -9  13   46.94    6.41
   0  -9  12  192.10   13.15
   0  -9  12  189.35   14.18
   0  -9  12  208.99   14.26
   0  -9  11   62.46   12.41
   0  -9  11   90.52    7.71
   0  -9  11   66.70    9.69
   0  -9  11   79.50    6.61
   0  -9  11   81.28    7.77
   0  -9  11   84.76    6.99
   0   9 -10  143.78   16.20
   0  -9  10  158.37   19.10
   0  -9  10  168.54   16.08
   0  -9  10  160.25   10.79
   0  -9  10  168.63   12.14
   0  -9  10  173.19   11.70
   0  -9   9  362.72   30.48
   0  -9   9  407.69   27.34
   0  -9   9  351.92   20.27
   0  -9   9  343.49   20.70
   0  -9   9  376.52   21.13
   0  -9   9  334.57   20.19
   0  -9   8   24.35    3.01
   0  -9   8   27.13    3.44
   0  -9   8   28.31    5.82
   0  -9   8   36.24    8.05
   0  -9   8   27.89    3.45
   0  -9   7  435.68   24.73
   0  -9   7  496.68   30.83
   0  -9   7  479.70   34.35
   0  -9   7  424.07   24.34
   0  -9   6  814.50   49.54
   0  -9   6  749.57   45.38
   0   9  -6  798.28   47.31
   0  -9   6  713.11   39.37
   0   9  -5  354.12   25.68
   0  -9   5  311.34   18.46
   0  -9   4 1570.44   84.73
   0   9  -4 1449.24   83.33
   0  -9   4 1394.59   81.06
   0  -9   3  324.84   23.32
   0  -9   3  261.20   20.72
   0  -9   2  330.88   22.88
   0  -9   2  295.37   23.25
   0   9  -2  328.18   20.34
   0  -9   2  297.29   17.59
   0   9  -2  349.47   24.55
   0  -9   1 1064.57   58.56
   0  -9   1 1228.02   65.12
   0   9  -1 1318.71   67.40
   0  -9   1 1107.98   65.29
   0  -9   0   12.11    2.04
   0  -9   0   13.66    4.17
   0  -9   0   18.15    4.85
   0  -9  -1  741.02   45.99
   0   9   1  713.01   41.60
   0  -9  -1  709.32   39.28
   0  -9  -1  801.15   45.74
   0   9   1  744.73   39.95
   0   9   1  769.50   42.90
   0   9   2   26.73    5.00
   0  -9  -2   25.98    5.34
   0   9   2   15.20    4.56
   0   9   2   19.91    3.02
   0  -9  -2   20.07    4.92
   0  -9  -3  149.11   14.12
   0   9   3  135.68   10.42
   0   9   3  160.28   10.51
   0   9   3  145.25   12.74
   0   9   3  146.58   14.93
   0   9   4  578.63   33.81
   0   9   4  641.46   36.81
   0   9   4  587.68   33.42
   0   9   5  164.84   11.94
   0   9   5  163.07   11.35
   0   9   5  146.66   13.51
   0   9   5  157.39   13.99
   0   9   6  300.52   19.67
   0   9   6  325.81   20.43
   0   9   6  329.87   19.54
   0   9   6  355.08   23.46
   0   9   6  290.33   21.85
   0   9   7  371.06   24.83
   0   9   7  411.98   24.04
   0   9   7  366.37   23.03
   0   9   7  365.29   22.28
   0   9   7  448.01   26.99
   0   9   8   77.25    8.80
   0   9   8   60.28    7.30
   0   9   8   75.74    7.25
   0   9   8   78.38    8.74
   0  -9  -8   62.25    5.37
   0   9   9  139.10   11.65
   0   9   9  120.01   10.72
   0   9   9  116.48   10.07
   0   9  10  101.42    9.10
   0   9  10   93.60    8.33
   0   9  10   85.44    7.62
   0   9  11   11.80    2.13
   0   9  11    9.05    2.04
   0   9  11   14.72    3.04
   0   9  12   85.13    5.72
   0 -10  20   10.00    1.51
   0 -10  20    9.00    1.49
   0 -10  19  133.29    9.44
   0 -10  18  127.71   10.16
   0 -10  18  131.87    9.92
   0 -10  18  125.30    9.95
   0 -10  17   -0.59    2.60
   0 -10  17   -0.56    2.37
   0 -10  17   -1.05    2.68
   0 -10  16  386.73   23.45
   0 -10  16  368.94   21.86
   0 -10  16  368.73   23.59
   0 -10  16  362.08   21.85
   0 -10  16  343.93   22.34
   0 -10  16  364.46   21.59
   0 -10  15  163.81   11.93
   0 -10  15  199.29   14.22
   0 -10  15  156.55   11.89
   0 -10  15  175.95   13.39
   0 -10  15  181.48   12.15
   0 -10  15  158.75   12.74
   0 -10  15  176.64   11.90
   0 -10  14   71.18    7.11
   0 -10  14   89.22    8.62
   0 -10  14   81.44    8.71
   0 -10  14   88.23    7.59
   0 -10  14   91.79    8.52
   0 -10  14   88.52    7.46
   0 -10  13  222.05   14.09
   0 -10  13  188.58   13.74
   0 -10  13  156.51   22.43
   0 -10  13  209.94   15.17
   0 -10  13  218.81   15.39
   0 -10  13  208.89   15.77
   0 -10  13  210.71   13.74
   0 -10  12  205.79   14.76
   0 -10  12  206.59   24.00
   0 -10  12  216.05   14.51
   0 -10  12  193.46   13.26
   0 -10  11   57.56   11.63
   0 -10  11   41.19    7.91
   0 -10  11   41.23    4.54
   0 -10  11   43.29    5.46
   0 -10  11   51.24    5.53
   0 -10  10  183.36   21.84
   0 -10  10  182.66   18.18
   0 -10  10  205.17   13.54
   0 -10  10  187.97   13.15
   0  10 -10  197.12   19.73
   0 -10  10  210.57   12.87
   0 -10  10  208.46   14.03
   0 -10   9   21.58    3.52
   0 -10   9   21.25    2.89
   0 -10   9   21.88    5.54
   0 -10   9   20.50    3.25
   0 -10   9   14.06    5.95
   0 -10   9   28.65    3.64
   0 -10   8  446.54   26.30
   0 -10   8  502.99   33.19
   0 -10   8  457.23   25.96
   0 -10   8  488.30   27.15
   0 -10   8  491.25   37.08
   0 -10   8  456.99   26.19
   0 -10   8  486.18   26.74
   0 -10   7   91.89   13.22
   0 -10   7   96.47   11.30
   0 -10   7   85.47    6.66
   0 -10   7   91.15    7.10
   0 -10   6  315.54   26.09
   0 -10   6  308.32   23.33
   0 -10   6  288.73   17.51
   0 -10   6  311.01   17.95
   0 -10   5  386.86   29.31
   0 -10   5  374.59   21.54
   0 -10   4  112.26   13.58
   0 -10   4  123.67    8.34
   0 -10   4  122.64   12.56
   0 -10   4  115.00    8.10
   0 -10   3  993.15   53.95
   0  10  -3 1041.48   57.13
   0 -10   3 1091.47   60.87
   0 -10   3 1029.04   61.81
   0 -10   2  486.26   27.25
   0  10  -2  476.73   27.52
   0  10  -2  535.80   30.56
   0 -10   2  487.46   33.33
   0 -10   2  517.19   34.41
   0 -10   1  102.97    7.21
   0 -10   1  102.05   11.59
   0 -10   1  105.78   12.05
   0  10  -1   89.14    7.31
   0 -10   0   96.81    7.02
   0  10   0   88.16    8.56
   0 -10   0  110.70   12.11
   0 -10   0   82.32   10.89
   0 -10  -1   20.16    5.26
   0 -10  -1   19.83    5.06
   0  10   1   24.66    3.52
   0  10   1   32.98    5.65
   0  10   1   21.15    4.12
   0  10   1   31.88    6.80
   0 -10  -2   14.28    4.82
   0  10   2   15.48    2.89
   0  10   2   16.08    3.00
   0  10   2    8.12    3.81
   0  10   2   16.08    4.57
   0  10   3  269.67   16.56
   0  10   3  253.84   16.53
   0  10   3  248.89   18.88
   0  10   4   17.74    3.56
   0  10   4   14.94    4.61
   0  10   4   20.77    3.59
   0  10   4   20.70    4.84
   0  10   5  229.93   14.87
   0  10   5  236.97   15.59
   0  10   5  204.97   16.98
   0  10   5  240.31   18.04
   0  10   6   25.44    4.23
   0  10   6   28.81    3.74
   0  10   6   24.96    5.51
   0 -10  -6   26.92    3.40
   0 -10  -7   57.95    5.08
   0  10   7   57.75    7.68
   0  10   7   53.63    6.52
   0  10   7   70.85    6.70
   0  10   7   42.32    6.81
   0  10   8  169.49   12.63
   0  10   8  187.42   13.91
   0 -10  -8  172.23   10.85
   0  10   8  186.96   14.18
   0  10   9   43.84    5.73
   0  10   9   48.94    5.56
   0  10   9   43.20    4.69
   0  10  10   75.35    6.84
   0  10  10   80.82    5.75
   0  10  10   82.00    7.30
   0  10  11  110.99    6.73
   0 -11  19   56.88    5.17
   0 -11  19   60.75    5.00
   0 -11  19   57.50    4.75
   0 -11  18   62.26    6.11
   0 -11  18   62.87    5.81
   0 -11  18   53.30    5.57
   0 -11  18   55.10    5.18
   0 -11  17  257.36   16.27
   0 -11  17  228.79   15.58
   0 -11  17  227.10   16.10
   0 -11  16   21.10    3.84
   0 -11  16   28.35    4.61
   0 -11  16   26.52    3.58
   0 -11  16   29.95    4.62
   0 -11  15  136.56   10.07
   0 -11  15  144.18   11.83
   0 -11  15  147.47   11.27
   0 -11  15  126.08   10.87
   0 -11  14  401.53   25.04
   0 -11  14  408.78   23.47
   0 -11  14  384.22   25.40
   0 -11  14  349.77   22.84
   0 -11  14  417.78   24.85
   0 -11  14  433.89   23.82
   0 -11  13    2.53    4.65
   0 -11  13    0.64    2.27
   0 -11  13   -0.57    2.09
   0 -11  13   -0.40    1.78
   0 -11  13    0.72    2.56
   0 -11  12  838.40   44.13
   0 -11  12  822.40   44.47
   0 -11  12  744.85   42.84
   0 -11  11   46.44    5.05
   0  11 -11   56.57   10.11
   0 -11  11   55.39    5.82
   0 -11  11   64.72    9.92
   0 -11  11   54.24   11.57
   0 -11  11   50.31    5.78
   0 -11  11   53.38    5.65
   0 -11  10    4.37    3.30
   0 -11  10   11.06    2.61
   0 -11  10    6.60    2.57
   0  11 -10    6.89    3.90
   0 -11  10    8.88    2.30
   0 -11  10    5.61    2.35
   0 -11  10    8.85    5.40
   0 -11   9  234.71   24.04
   0 -11   9  210.67   19.91
   0 -11   9  222.53   14.07
   0 -11   9  226.28   13.72
   0 -11   9  211.72   14.37
   0  11  -9  197.93   20.81
   0 -11   9  215.45   14.15
   0 -11   8   48.69    5.03
   0 -11   8   45.15    8.37
   0 -11   8   55.30   10.77
   0 -11   8   42.86    4.72
   0 -11   8   43.21    4.30
   0 -11   7  305.94   17.88
   0 -11   7  307.45   18.60
   0  11  -7  298.52   18.31
   0 -11   7  296.86   24.58
   0 -11   7  285.93   26.56
   0 -11   7  292.21   18.22
   0 -11   7  359.58   19.05
   0  11  -6  361.39   20.75
   0 -11   6  330.39   20.71
   0 -11   6  377.37   29.64
   0 -11   6  364.70   20.85
   0  11  -5   55.52    5.15
   0 -11   5   49.51    5.04
   0 -11   5   57.88    5.22
   0 -11   5   64.37   10.24
   0 -11   5   53.13    4.90
   0 -11   4  588.05   37.62
   0 -11   4  545.93   30.51
   0  11  -4  547.77   30.49
   0 -11   4  513.29   30.09
   0 -11   4  584.46   39.11
   0  11  -4  551.55   33.31
   0 -11   3  162.80   15.95
   0  11  -3  145.66   10.38
   0 -11   3  156.25   10.52
   0 -11   3  148.94   10.09
   0 -11   3  153.02   16.15
   0  11  -3  148.88   12.66
   0 -11   2   74.46   10.23
   0  11  -2   70.23    6.21
   0 -11   2   69.60    5.83
   0 -11   2   55.85    9.32
   0  11  -2   70.87    8.21
   0  11  -1  774.10   40.72
   0 -11   1  638.16   46.23
   0  11  -1  683.74   42.08
   0  11   0   18.04    3.96
   0 -11   0   24.23    5.90
   0  11   0   24.01    6.70
   0  11   1  265.04   18.58
   0  11   1  223.29   21.68
   0 -11  -1  208.33   20.33
   0  11   1  252.29   15.78
   0  11   2   18.28    5.02
   0  11   2   13.24    4.99
   0  11   2   24.35    3.82
   0  11   2   23.47    3.56
   0  11   3   45.11    5.26
   0  11   3   52.36    5.60
   0  11   4  246.87   16.25
   0  11   4  257.35   16.20
   0  11   4  263.63   18.94
   0  11   4  235.46   18.12
   0  11   5   67.22    6.68
   0 -11  -5   70.49    6.08
   0  11   5   76.18    6.50
   0  11   5   74.89    8.61
   0  11   5   59.42    7.78
   0  11   6  198.00   14.36
   0  11   6  218.43   15.80
   0  11   6  201.00   13.02
   0 -11  -6  199.99   12.87
   0  11   6  218.36   14.01
   0  11   7  101.61    8.43
   0 -11  -7  108.82    7.35
   0  11   7   90.41    9.27
   0  11   7  110.94    9.76
   0  11   8   54.61    6.01
   0  11   8   56.40    4.64
   0  11   9  113.79    8.59
   0  11   9   99.75    6.52
   0  11   9  110.80    8.29
   0  11  10   98.12    6.65
   0 -12  19    1.83    0.94
   0 -12  19    3.06    1.25
   0 -12  19    3.20    1.44
   0 -12  18   72.91    6.00
   0 -12  18   69.45    6.04
   0 -12  18   69.11    5.63
   0 -12  18   86.28    6.74
   0 -12  17    2.39    2.16
   0 -12  17    3.03    2.11
   0 -12  17    2.26    1.74
   0 -12  16  279.37   18.60
   0 -12  16  299.09   18.18
   0 -12  16  281.09   18.11
   0 -12  15  142.49   11.37
   0 -12  15  140.75   10.97
   0 -12  15  165.21   12.17
   0 -12  15  158.40   10.67
   0 -12  15  140.46   10.32
   0 -12  14   10.55    2.79
   0 -12  14    4.55    2.12
   0 -12  14    6.47    2.72
   0 -12  14    7.77    3.28
   0 -12  13  349.87   20.92
   0 -12  13  350.98   21.84
   0 -12  12    7.08    4.37
   0 -12  12    7.08    2.80
   0 -12  12   12.24    2.89
   0 -12  12    9.48    2.44
   0 -12  11  254.09   22.70
   0 -12  11  258.82   15.63
   0  12 -11  189.23   21.97
   0 -12  11  241.34   25.96
   0 -12  11  265.21   16.22
   0 -12  11  234.24   16.00
   0 -12  10  489.03   39.73
   0  12 -10  459.68   37.40
   0 -12  10  483.66   36.01
   0 -12  10  517.33   28.48
   0 -12  10  469.24   27.57
   0 -12  10  493.07   28.38
   0 -12   9    7.67    4.01
   0 -12   9    9.55    2.56
   0 -12   9    6.11    4.21
   0 -12   9    8.30    2.13
   0 -12   9    6.85    2.29
   0  12  -9    5.44    4.73
   0 -12   8  431.70   24.90
   0 -12   8  436.07   25.42
   0 -12   8  471.58   36.37
   0 -12   8  472.51   25.91
   0  12  -8  426.64   34.49
   0 -12   8  429.50   25.35
   0 -12   8  442.33   33.28
   0 -12   7   19.72    7.37
   0 -12   7   40.34    8.06
   0  12  -7   32.95    4.06
   0 -12   7   30.98    3.99
   0  12  -7   43.74    8.96
   0 -12   7   33.17    3.98
   0 -12   6  115.36    8.31
   0 -12   6   98.19    8.13
   0  12  -6  104.49    8.22
   0 -12   6  101.22   13.95
   0  12  -5  351.97   22.29
   0 -12   5  282.83   26.07
   0  12  -5  331.47   19.33
   0 -12   5  292.37   18.92
   0 -12   5  311.95   26.05
   0 -12   4   16.13    5.73
   0 -12   4   24.34    6.56
   0  12  -4   24.22    5.26
   0 -12   4   36.27    4.14
   0  12  -4   27.86    3.95
   0 -12   3  441.91   32.44
   0 -12   3  421.59   32.15
   0  12  -3  440.98   33.84
   0  12  -3  456.91   28.23
   0  12  -3  416.79   25.13
   0 -12   3  422.81   25.01
   0 -12   2  160.72   17.51
   0 -12   2  170.61   11.92
   0  12  -2  188.12   12.31
   0  12  -2  164.10   14.21
   0  12  -2  178.75   18.77
   0  12  -2  162.68   13.31
   0  12  -1   21.56    4.27
   0 -12   1   29.79    6.94
   0  12  -1   18.31    6.22
   0  12  -1   21.74    3.79
   0 -12   0  187.36   12.72
   0 -12   0  206.69   19.42
   0  12   0  167.75   18.85
   0  12   1  263.43   19.61
   0 -12  -1  291.00   17.09
   0  12   1  271.35   17.33
   0 -12  -2   12.53    2.74
   0  12   2   11.64    4.13
   0  12   2    6.71    2.74
   0 -12  -3  263.02   16.04
   0  12   3  265.30   16.58
   0  12   3  225.09   18.08
   0  12   3  263.55   18.81
   0  12   4   -3.90    2.09
   0  12   4   -0.38    1.55
   0  12   4    1.40    3.09
   0  12   4   -1.37    3.09
   0 -12  -4    1.04    1.43
   0  12   5   84.14    8.16
   0  12   5   71.93    6.79
   0 -12  -5   74.95    5.99
   0  12   5   62.36    5.82
   0 -12  -6   39.62    3.76
   0  12   6   37.83    5.32
   0  12   6   37.38    5.25
   0 -12  -7   32.66    2.99
   0  12   7   34.81    4.37
   0  12   7   31.05    4.51
   0  12   8   84.86    6.94
   0 -13  19  106.75    6.69
   0 -13  18   14.15    2.11
   0 -13  18   14.19    2.02
   0 -13  18   16.64    2.66
   0 -13  17  121.55    8.55
   0 -13  17  127.80    9.06
   0 -13  17  126.04    8.37
   0 -13  17  126.47    9.42
   0 -13  16   12.44    2.56
   0 -13  16   14.95    3.08
   0 -13  16   15.31    2.97
   0 -13  15  135.93   10.46
   0 -13  15  128.77    9.57
   0 -13  15  127.34   10.01
   0 -13  14  313.21   20.01
   0 -13  14  291.84   18.72
   0 -13  14  313.92   19.80
   0 -13  13   15.90    3.34
   0 -13  13   14.04    2.88
   0 -13  13   18.27    3.21
   0 -13  12  380.65   22.30
   0 -13  12  355.90   21.51
   0 -13  12  369.37   22.07
   0 -13  11  116.06    8.98
   0 -13  11  103.81    8.47
   0  13 -10   96.21   14.32
   0 -13  10   89.41   12.71
   0 -13  10  101.54    8.12
   0 -13  10  103.48    7.61
   0 -13  10   71.37   12.81
   0 -13  10   90.67    7.61
   0 -13   9  208.67   23.12
   0 -13   9  253.44   15.84
   0 -13   9  247.34   15.41
   0 -13   9  247.92   15.13
   0 -13   9  225.62   22.22
   0  13  -9  259.59   25.00
   0  13  -8  156.95   18.15
   0 -13   8  123.96   15.50
   0 -13   8  131.02    9.21
   0  13  -8  154.86   10.25
   0 -13   8  129.77    9.62
   0 -13   8  107.62   15.55
   0 -13   7  161.02   18.47
   0  13  -7  208.43   22.02
   0  13  -7  201.81   15.61
   0 -13   7  165.89   19.27
   0  13  -7  206.21   13.29
   0 -13   7  196.17   12.92
   0  13  -6  208.54   23.14
   0 -13   6  237.55   15.25
   0  13  -6  259.30   15.73
   0  13  -6  244.73   17.85
   0 -13   6  188.13   21.23
   0 -13   5   57.72    5.71
   0  13  -5   63.05    6.17
   0 -13   5   59.82   10.20
   0  13  -5   55.70    7.59
   0 -13   5   59.17    9.99
   0  13  -4  396.46   23.28
   0 -13   4  373.13   22.73
   0 -13   4  402.23   30.98
   0  13  -4  373.48   25.60
   0  13  -4  382.58   32.29
   0 -13   3   96.02    7.98
   0  13  -3  102.61    8.45
   0  13  -3   80.19   13.05
   0 -13   3   99.42   13.37
   0  13  -3   90.67    9.15
   0  13  -3  110.37   10.72
   0  13  -2  165.87   19.69
   0  13  -2  195.73   13.68
   0 -13   2  210.69   13.55
   0 -13   2  196.58   19.84
   0  13  -2  188.83   14.53
   0  13  -2  227.32   16.72
   0 -13   1  516.79   39.73
   0  13  -1  609.99   32.93
   0  13  -1  503.37   40.44
   0 -13   0   21.53    3.45
   0  13   1  521.05   31.51
   0 -13  -1  488.11   28.58
   0  13   1  507.51   29.13
   0  13   2  184.56   13.71
   0  13   2  176.77   13.84
   0  13   2  164.69   11.54
   0 -13  -2  150.45   11.03
   0  13   3   -0.75    1.95
   0  13   3    0.63    2.88
   0 -13  -3    1.34    1.48
   0  13   3    0.63    2.79
   0 -13  -4  128.53    8.68
   0  13   4  122.59    8.80
   0  13   4  123.06   10.35
   0  13   5   31.15    4.34
   0 -13  -5   25.91    2.94
   0  13   5   21.51    3.93
   0  13   6   73.86    6.61
   0 -13  -6   75.24    5.15
   0  13   6   77.46    6.58
   0  13   7   30.18    3.37
   0 -14  18   78.20    5.46
   0 -14  17    7.94    1.92
   0 -14  17    7.39    1.40
   0 -14  17    5.99    1.31
   0 -14  17    7.33    1.68
   0 -14  16  193.92   12.30
   0 -14  16  196.94   11.51
   0 -14  16  176.73   11.60
   0 -14  16  202.97   12.40
   0  14 -15   50.75    5.02
   0 -14  15   48.08    5.08
   0 -14  15   44.71    4.44
   0 -14  15   54.93    5.31
   0  14 -14   72.01    6.71
   0 -14  14   54.62    5.30
   0 -14  14   70.67    6.61
   0 -14  14   66.41    6.43
   0 -14  13  197.73   13.02
   0 -14  13  220.29   14.68
   0 -14  12   80.51    6.63
   0 -14  11  109.47    8.20
   0  14 -11  116.45   10.30
   0  14 -10  304.12   20.72
   0  14  -9   -1.39    3.01
   0 -14   8  122.08    9.06
   0  14  -8  119.78    9.33
   0 -14   7   35.48    4.24
   0  14  -7   48.78    6.59
   0  14  -7   39.39    4.74
   0 -14   6    1.95    1.75
   0  14  -6   -1.48    3.12
   0  14  -6    1.32    2.02
   0  14  -5  220.06   17.60
   0 -14   5  240.11   15.39
   0  14  -5  258.03   16.00
   0 -14   4   -0.40    1.74
   0  14  -4    1.36    2.08
   0  14  -4    1.51    3.11
   0  14  -4    1.80    2.34
   0 -14   3  306.85   19.37
   0  14  -3  331.31   19.97
   0  14  -3  363.07   22.58
   0  14  -3  295.22   20.21
   0  14  -2   96.31    9.90
   0 -14   2   89.42    7.62
   0  14  -2   99.52    8.23
   0  14  -1   43.63    5.04
   0 -14   0  219.02   14.11
   0 -14  -1   60.73    5.29
   0  14   1   46.60    5.12
   0  14   1   46.94    6.35
   0  14   1   50.92    6.27
   0  14   2  115.42    8.45
   0 -14  -2  122.67    8.34
   0  14   2  134.63   10.14
   0  14   3  187.21   12.17
   0 -14  -3  198.64   12.08
   0  14   3  203.32   13.67
   0 -14  -4    1.92    1.13
   0  14   4    1.91    1.83
   0  14   4    1.30    1.78
   0 -14  -5   49.47    3.71
   0  14   5   53.34    4.77
   0  14   5   48.67    4.62
   0 -15  17   81.24    5.58
   0 -15  16   21.91    2.65
   0  15 -15   22.97    2.72
   0 -15  15   17.21    2.09
   0 -15  15   24.64    3.05
   0 -15  15   21.96    2.98
   0  15 -14  152.69   10.47
   0 -15  14  165.31   10.59
   0 -15  14  142.57    9.22
   0  15 -13    1.78    1.92
   0  15 -13    1.37    1.31
   0 -15  13    0.81    1.66
   0  15 -12  432.09   26.06
   0  15 -11  159.22   12.26
   0  15 -10   14.87    3.98
   0  15  -9  243.73   17.13
   0  15  -8   67.45    7.56
   0 -15   8   62.25    5.40
   0  15  -8   60.82    5.66
   0  15  -7  126.21   10.81
   0 -15   7  107.62    8.26
   0  15  -7  116.97    8.83
   0  15  -6  259.22   18.60
   0 -15   6  256.83   16.27
   0  15  -6  284.83   17.03
   0 -15   5   11.82    2.53
   0  15  -5   15.36    4.44
   0  15  -5   13.69    2.96
   0  15  -4  195.52   14.97
   0 -15   4  196.80   12.94
   0  15  -4  204.51   13.44
   0 -15   3   12.77    2.61
   0  15  -3   14.84    4.03
   0  15  -3   12.48    2.92
   0  15  -2  126.73   10.94
   0  15  -2  132.46    9.36
   0 -15   2  116.48    8.81
   0  15  -1  210.47   14.86
   0  15  -1  223.09   14.04
   0  15   0    0.92    1.98
   0 -15   0   -0.30    1.36
   0 -15  -1  189.69   11.33
   0  15   1  169.32   11.32
   0  15   1  181.00   12.70
   0  15   1  174.15   12.16
   0 -15  -2   48.41    4.05
   0  15   2   43.07    4.05
   0  15   2   47.32    4.68
   0  15   3   18.25    2.61
   0 -15  -3   22.24    2.27
   0  15   3   17.54    2.08
   0  15   3   18.07    2.92
   0 -15  -4  100.23    5.96
   0 -16  16   72.23    4.82
   0 -16  15   78.96    5.67
   0  16 -14   27.20    2.92
   0 -16  13  195.85   12.15
   0  16 -13  186.21   12.36
   0 -16  13  202.87   12.48
   0  16 -12   31.90    3.55
   0 -16  12   32.43    3.83
   0 -16  12   28.45    3.60
   0  16 -12   37.27    4.36
   0  16 -11  154.02   11.26
   0  16 -10  199.84   13.91
   0  16  -9    2.56    2.45
   0  16  -8   80.30    6.32
   0  16  -8   88.16    8.01
   0  16  -7   69.84    5.76
   0  16  -7   59.58    6.74
   0  16  -6    5.98    2.80
   0 -16   6    4.78    1.64
   0  16  -6    8.28    2.24
   0  16  -5  165.61   10.87
   0 -16   5  159.43   10.40
   0  16  -5  153.91   12.03
   0  16  -4    2.08    2.58
   0 -16   4   -0.29    1.51
   0  16  -4   -0.33    1.55
   0  16  -3   66.82    6.18
   0  16  -3   74.50    7.09
   0  16  -3   69.86    5.84
   0 -16   3   67.37    5.52
   0  16  -2   20.74    3.18
   0 -16   2   22.62    2.85
   0  16  -2   23.12    2.84
   0  16  -2   25.18    3.20
   0  16  -1    0.61    1.40
   0  16   0  241.49   15.49
   0  16   0  273.99   16.53
   0 -16   0  291.07   15.45
   0 -16  -1   72.99    5.01
   0  16   1   69.63    5.01
   0 -16  -2   82.52    5.17
   0 -17  13    9.06    1.64
   0 -17  12  244.19   12.51
   0  17 -12  209.79   12.27
   0 -17  11   68.35    5.36
   0  17 -11   67.48    5.26
   0  17 -11   67.85    5.76
   0  17 -10   32.24    3.41
   0  17 -10   23.02    3.43
   0  17  -9  167.34   11.50
   0  17  -8   11.40    1.70
   0  17  -8   15.51    2.96
   0  17  -7   44.47    4.79
   0  17  -7   36.60    3.51
   0  17  -6  120.79    8.98
   0  17  -6  113.47    7.68
   0  17  -5   11.09    1.98
   0  17  -5    8.65    2.48
   0 -17   5    6.64    1.52
   0  17  -4   66.08    5.21
   0  17  -4   69.41    6.15
   0  17  -4   69.47    5.28
   0 -17   4   74.00    5.12
   0  17  -3    5.00    1.50
   0  17  -3    6.77    2.00
   0 -17   3    4.73    1.25
   0  17  -2   13.25    1.87
   0 -17   2   11.96    1.70
   0 -17   0    1.91    0.64
   0 -18  11   63.24    4.12
   0  18 -10  100.51    6.19
   0 -18  10   97.26    6.03
   0  18  -9    5.36    1.21
   0 -18   9    4.75    0.95
   0  18  -8   61.84    4.79
   0 -18   8   55.65    3.97
   0  18  -7   89.94    6.27
   0  18  -6   11.41    1.58
   0  18  -6   11.22    1.82
   0  18  -5   68.35    4.41
  -1  18  -5    0.78    0.70
  -1  18  -6  101.27    6.90
  -1  18  -7   63.72    4.46
  -1  18  -7   55.04    4.68
  -1  18  -8   17.35    2.10
  -1  18  -8   17.80    2.33
  -1  18  -9  156.74    8.59
   1 -18   9  131.00    8.21
   1 -17   0   64.57    4.18
  -1  17  -1   -0.16    0.92
  -1  17  -2   20.30    2.48
  -1  17  -2   30.72    3.44
  -1  17  -2   26.65    2.73
  -1  17  -3   51.76    4.21
  -1  17  -3   46.78    4.38
  -1  17  -3   59.79    4.50
   1 -17   3   55.70    4.26
  -1  17  -4   17.38    2.46
  -1  17  -4   23.85    2.69
   1 -17   4   17.85    2.29
   1 -17   5  158.56   10.25
  -1  17  -5  198.39   11.60
  -1  17  -5  206.72   12.54
   1 -17   5  190.16   10.96
  -1  17  -5  185.55   11.13
  -1  17  -6   11.35    1.95
  -1  17  -6    8.81    2.63
   1 -17   7   70.09    5.26
  -1  17  -7   79.14    6.07
  -1  17  -7   78.48    6.68
  -1  17  -7   65.78    5.06
  -1  17  -8  138.99    9.15
  -1  17  -8  147.45   10.01
   1 -17   8  119.33    8.39
  -1  17  -9    0.58    1.51
  -1  17  -9    0.38    1.86
   1 -17   9    0.48    1.02
  -1  17 -10  173.97   10.88
  -1  17 -10  175.46   11.61
   1 -17  10  169.49   10.63
  -1  17 -11   78.72    5.83
   1 -17  11   90.23    6.15
  -1  17 -11   84.08    6.65
   1 -17  11   86.76    6.29
   1 -17  12   22.11    2.46
  -1  17 -12   18.85    2.56
   1 -17  12   17.52    2.30
   1 -17  13   64.06    4.58
   1 -17  13   71.10    4.81
   1 -16  -2  105.32    6.46
  -1  16   1  105.17    7.71
  -1  16   1  110.76    7.30
   1 -16  -1  117.08    7.22
  -1  16   0   28.04    3.78
  -1  16   0   33.03    3.76
   1 -16   0   33.56    3.27
  -1  16  -1   59.16    5.95
  -1  16  -1   61.73    5.80
  -1  16  -1   64.84    5.41
  -1  16  -2   28.54    3.55
  -1  16  -2   34.03    3.58
  -1  16  -2   27.70    4.23
  -1  16  -3   55.63    5.30
  -1  16  -3   57.72    5.30
   1 -16   3   59.88    5.14
   1 -16   4   93.34    7.07
  -1  16  -4   96.13    7.42
  -1  16  -5    1.02    1.71
  -1  16  -5    0.54    2.34
   1 -16   5   -0.30    1.30
  -1  16  -6  280.90   17.87
   1 -16   6  250.59   15.55
  -1  16  -6  261.42   15.91
  -1  16  -7  122.56    9.70
  -1  16  -7  102.22    7.67
   1 -16   7  102.66    7.51
  -1  16  -8   79.51    7.74
  -1  16  -9  245.35   16.53
  -1  16 -10   25.20    3.65
  -1  16 -10   36.84    4.92
   1 -16  10   28.29    3.71
  -1  16 -11   84.56    6.68
  -1  16 -11   90.41    7.68
   1 -16  11   80.45    6.70
  -1  16 -12  225.13   14.33
   1 -16  12  267.64   15.23
  -1  16 -12  255.08   15.76
   1 -16  12  244.58   15.21
   1 -16  13    2.30    1.50
  -1  16 -13    1.67    1.95
   1 -16  13    3.78    1.59
   1 -16  14  140.11    8.64
  -1  16 -14  125.98    8.50
   1 -16  14  125.70    8.40
   1 -16  15    3.03    0.98
   1 -16  15    2.24    0.84
   1 -15  -4    2.10    0.82
  -1  15   4    3.18    1.33
  -1  15   3  249.72   15.00
   1 -15  -3  256.77   13.92
  -1  15   3  232.96   13.95
  -1  15   3  224.95   14.82
  -1  15   2  105.84    8.48
   1 -15  -2  105.79    7.35
  -1  15   2  114.46    7.73
  -1  15   1  128.49   10.07
  -1  15   1  125.88   10.02
  -1  15   1  139.06    9.24
   1 -15  -1  126.30    8.77
  -1  15   0   47.56    5.80
   1 -15   0   47.47    4.65
  -1  15  -1    1.74    2.61
  -1  15  -1    1.92    2.03
  -1  15  -1   -0.35    1.46
  -1  15  -2  109.22    8.64
  -1  15  -3   52.38    5.43
   1 -15   3   45.64    4.90
   1 -15   4    9.38    2.41
  -1  15  -4    8.48    2.57
  -1  15  -5  247.48   17.26
  -1  15  -5  240.90   15.35
   1 -15   5  224.83   14.81
  -1  15  -6    9.94    4.02
   1 -15   6    9.52    2.44
  -1  15  -6    7.24    2.38
  -1  15  -7  150.74   12.46
   1 -15   7  139.83   10.26
  -1  15  -7  165.24   10.80
  -1  15  -8   73.39    7.92
  -1  15  -8   58.97    5.53
   1 -15   8   65.34    5.62
  -1  15  -9    4.39    3.06
  -1  15 -10  309.07   20.43
  -1  15 -11  132.22    9.87
   1 -15  11  142.92   10.40
  -1  15 -11  135.68   11.09
  -1  15 -12   64.69    5.96
  -1  15 -12   68.13    7.26
  -1  15 -13  179.62   12.81
   1 -15  13  188.42   12.48
   1 -15  13  183.59   12.59
  -1  15 -14    3.01    1.87
   1 -15  14   -0.34    1.67
   1 -15  14    2.44    1.57
   1 -15  15   87.45    6.59
  -1  15 -15   86.08    6.50
   1 -15  16   51.10    4.14
   1 -15  16   53.91    4.19
  -1  14   6   20.16    2.69
   1 -14  -5   76.49    5.23
  -1  14   5   79.13    6.56
  -1  14   4  114.60    8.91
  -1  14   4  148.23   10.43
   1 -14  -4  147.90    8.89
  -1  14   4  141.50    9.04
  -1  14   3    4.80    1.99
   1 -14  -3    5.06    1.69
  -1  14   3    6.73    2.78
  -1  14   3    0.48    1.96
   1 -14  -2  223.77   13.94
  -1  14   2  230.41   14.37
  -1  14   2  200.85   15.24
  -1  14   2  233.55   15.95
   1 -14  -1  300.41   17.68
  -1  14   1  282.75   17.89
  -1  14   1  277.74   19.29
   1 -14   0    5.42    2.28
  -1  14   0   10.73    3.92
  -1  14  -1  454.61   27.22
  -1  14  -1  479.67   29.36
  -1  14  -2   29.84    4.34
  -1  14  -3   28.65    4.24
   1 -14   3   26.92    3.93
   1 -14   4   88.62    7.67
  -1  14  -4  101.34    8.43
   1 -14   5    4.58    2.30
  -1  14  -5    2.28    2.11
  -1  14  -5    4.43    3.85
  -1  14  -6  319.82   20.28
   1 -14   6  335.12   20.17
  -1  14  -6  349.91   22.78
   1 -14   7   72.80    6.58
  -1  14  -7   81.66    6.94
  -1  14  -7   71.01    8.51
  -1  14  -8   99.54    8.13
   1 -14   8  111.24    8.35
  -1  14  -8  115.38   10.48
   1 -14   9  118.60    8.88
   1 -14   9  135.95    9.34
   1 -14  10    1.88    1.86
   1 -14  11  159.69   11.03
  -1  14 -12  297.59   19.16
   1 -14  12  337.83   20.49
   1 -14  12  324.35   19.16
   1 -14  13   10.28    2.98
   1 -14  13    9.79    2.95
   1 -14  13    5.26    2.15
   1 -14  14  144.69    9.71
   1 -14  14  173.20   11.60
   1 -14  15   29.52    3.99
   1 -14  15   26.46    2.87
   1 -14  16   43.88    4.25
   1 -14  16   38.73    4.05
  -1  14 -16   30.33    3.51
   1 -14  17   94.27    6.04
   1 -14  17   75.91    5.25
   1 -14  17   82.71    5.94
  -1  13   8   50.89    4.15
  -1  13   7   -0.34    1.56
  -1  13   6   24.38    3.05
  -1  13   6   26.89    3.89
   1 -13  -6   22.83    2.43
  -1  13   5   86.68    6.90
   1 -13  -5  103.14    6.91
  -1  13   5  102.09    8.78
  -1  13   5   91.53    7.70
  -1  13   4   23.24    4.71
  -1  13   4   23.32    4.21
  -1  13   4   22.00    3.34
   1 -13  -4   21.93    3.02
   1 -13  -3  395.71   22.03
  -1  13   3  370.57   22.28
  -1  13   3  390.31   24.56
  -1  13   3  331.96   23.42
   1 -13  -2   82.40    6.87
  -1  13   2   70.32    6.86
  -1  13   2   84.46    8.56
   1 -13  -1  141.63   10.55
  -1  13   1  160.96   13.01
   1 -13   0  334.51   20.45
  -1  13   0  339.79   23.02
  -1  13  -1   21.75    4.87
  -1  13  -1   25.99    7.29
   1 -13   1   13.03    4.69
  -1  13  -1   15.36    3.47
  -1  13  -2  137.72   17.45
  -1  13  -2  128.16   10.22
   1 -13   2  116.89   14.68
  -1  13  -3  234.66   23.50
   1 -13   3  217.63   14.57
  -1  13  -3  224.12   14.99
   1 -13   3  214.46   20.64
   1 -13   4   13.62    5.26
  -1  13  -4   18.44    4.79
  -1  13  -4   10.72    2.83
   1 -13   4   17.96    3.00
   1 -13   4   11.67    2.78
  -1  13  -5  267.60   16.93
   1 -13   5  254.07   16.47
   1 -13   5  299.16   24.25
  -1  13  -5  244.97   18.65
  -1  13  -5  262.41   25.73
   1 -13   5  255.29   16.15
   1 -13   6    2.39    1.66
   1 -13   6    0.43    1.71
  -1  13  -6   -2.04    4.19
  -1  13  -6    3.02    3.33
  -1  13  -6    2.19    2.06
   1 -13   7  130.20    9.55
   1 -13   7   99.83   14.53
  -1  13  -7  116.70    9.63
   1 -13   7  140.73    9.95
   1 -13   7  129.24   15.31
  -1  13  -7  129.01   17.41
   1 -13   7  149.83    9.81
   1 -13   8  225.56   13.99
  -1  13  -8  223.21   23.42
   1 -13   8  226.48   20.90
   1 -13   8  208.94   13.97
   1 -13   8  162.52   19.93
   1 -13   9   13.41    5.61
   1 -13   9   13.56    5.23
  -1  13  -9    8.15    4.64
   1 -13   9   12.39    2.51
   1 -13   9   15.85    2.97
   1 -13  10  403.20   23.53
   1 -13  10  403.09   23.83
   1 -13  11  265.11   15.38
   1 -13  11  251.86   15.18
   1 -13  12   53.61    6.27
   1 -13  12   55.23    5.38
   1 -13  12   37.59    4.50
  -1  13 -12   34.65    4.67
   1 -13  13  217.65   13.98
   1 -13  13  206.82   13.84
   1 -13  13  220.80   15.62
   1 -13  14   27.34    3.79
   1 -13  14   31.30    3.86
   1 -13  14   30.05    4.68
   1 -13  15  110.87    8.39
   1 -13  15  112.87    9.37
   1 -13  15  129.42    9.65
   1 -13  16  125.20    8.59
   1 -13  16  137.83    9.68
   1 -13  16  114.21    9.07
   1 -13  17   23.27    3.32
   1 -13  17   32.02    3.70
   1 -13  18   84.52    5.38
   1 -13  18   71.01    5.52
   1 -13  18   86.58    5.80
  -1  12   9   74.26    5.93
  -1  12   8    2.22    1.27
  -1  12   8    2.84    1.91
   1 -12  -7   51.92    4.20
  -1  12   7   55.32    5.46
  -1  12   6  140.66   11.79
   1 -12  -6  154.70    9.93
  -1  12   6  139.98   11.21
  -1  12   6  159.10   12.32
  -1  12   6  168.45   10.64
  -1  12   5   72.48    7.94
  -1  12   5   57.84    5.74
   1 -12  -5   66.93    5.68
  -1  12   5   63.66    5.86
  -1  12   4  191.55   14.94
  -1  12   4  214.21   15.91
   1 -12  -4  197.03   12.89
  -1  12   4  196.46   13.39
  -1  12   4  197.40   13.04
  -1  12   3    1.13    1.52
  -1  12   3    5.02    3.30
  -1  12   3    3.66    2.15
   1 -12  -3    2.34    1.69
  -1  12   2  223.66   16.72
   1 -12  -2  215.72   14.38
  -1  12   2  196.01   13.80
  -1  12   1  335.95   22.61
  -1  12   1  295.85   27.16
   1 -12  -1  329.60   19.83
   1 -12  -1  304.80   25.37
  -1  12   0   24.20    5.62
   1 -12   0   29.25    4.09
  -1  12   0   24.87    7.60
   1 -12   0   20.58    5.93
   1 -12   1  877.22   54.63
  -1  12  -1  896.03   50.32
  -1  12  -1  838.74   47.50
  -1  12  -1  873.42   57.61
   1 -12   1  856.23   46.49
   1 -12   2   94.36    7.26
   1 -12   2   73.48   11.13
  -1  12  -2   99.97    8.19
   1 -12   2   90.09    7.71
  -1  12  -2   83.72   12.93
   1 -12   3   69.20    5.94
  -1  12  -3   73.31   12.07
  -1  12  -3   73.42    6.86
   1 -12   3   66.23    6.39
   1 -12   3   63.86   10.01
   1 -12   4  333.65   19.76
   1 -12   4  296.48   26.12
  -1  12  -4  354.96   23.06
  -1  12  -4  342.82   20.61
   1 -12   4  327.02   20.34
   1 -12   4  335.32   26.74
  -1  12  -5   20.38    3.45
   1 -12   5   21.27    5.84
  -1  12  -5   24.35    7.17
   1 -12   5   20.23    3.32
   1 -12   5   16.18    2.72
   1 -12   5   19.41    3.04
   1 -12   6  414.53   32.34
   1 -12   6  414.61   23.62
  -1  12  -6  400.97   24.13
   1 -12   6  398.63   24.14
  -1  12  -6  478.49   35.49
   1 -12   6  406.30   30.80
   1 -12   7  187.17   12.06
   1 -12   7  186.51   18.22
  -1  12  -7  171.90   12.31
   1 -12   7  179.75   12.52
  -1  12  -7  192.98   20.93
   1 -12   7  204.46   12.39
   1 -12   8  166.02   17.74
   1 -12   8  186.51   12.20
   1 -12   8  178.21   20.36
   1 -12   8  187.45   12.19
   1 -12   8  189.75   12.69
  -1  12  -8  182.57   20.59
   1 -12   8  186.27   12.42
   1 -12   9  441.66   31.85
   1 -12   9  385.65   24.07
   1 -12   9  416.65   24.08
   1 -12   9  373.65   34.01
   1 -12   9  416.19   23.96
   1 -12   9  443.59   24.43
  -1  12  -9  394.69   34.14
   1 -12   9  426.25   24.51
   1 -12  10   49.79    5.09
   1 -12  10   45.13    8.46
   1 -12  10   55.69    5.46
   1 -12  10   55.14   11.56
   1 -12  10   45.75    5.13
  -1  12 -10   34.08    8.80
   1 -12  10   47.76    5.15
   1 -12  11  285.35   17.36
   1 -12  11  286.02   17.49
   1 -12  11  286.91   17.44
   1 -12  11  256.67   16.80
   1 -12  11  248.81   22.57
   1 -12  12  729.90   39.24
   1 -12  12  657.69   38.98
   1 -12  12  699.86   38.84
   1 -12  13   -0.68    2.87
   1 -12  13    3.80    2.31
   1 -12  14  249.82   16.57
   1 -12  14  255.18   17.80
   1 -12  14  260.88   17.63
   1 -12  15  151.06   10.42
   1 -12  15  157.52   12.04
   1 -12  15  144.04   10.81
   1 -12  15  149.76   11.55
   1 -12  16   20.78    3.55
   1 -12  16   26.25    3.30
   1 -12  16   21.78    4.10
   1 -12  16   25.15    3.91
   1 -12  17  177.53   12.40
   1 -12  17  182.07   12.29
   1 -12  18    1.74    1.27
   1 -12  18    2.03    1.51
   1 -12  18    1.81    1.52
   1 -12  19   46.44    3.47
   1 -12  19   46.90    3.56
  -1  11  10  123.94    8.83
  -1  11   9   65.69    4.69
  -1  11   9   62.48    6.42
  -1  11   9   69.52    5.75
  -1  11   8  120.00    8.08
  -1  11   8  143.14   10.83
  -1  11   8  117.04    9.46
  -1  11   7   37.24    5.50
  -1  11   7   28.24    4.80
  -1  11   7   30.28    4.71
  -1  11   7   32.46    4.18
  -1  11   7   26.77    3.20
   1 -11  -7   28.83    3.18
   1 -11  -6   50.34    4.87
  -1  11   6   56.25    5.46
  -1  11   6   52.20    5.61
  -1  11   6   70.19    7.91
   1 -11  -5  148.22   10.13
  -1  11   5  139.96   10.53
  -1  11   5  147.28   10.73
  -1  11   5  134.99   12.06
  -1  11   5  146.79   12.97
  -1  11   4    2.29    2.11
  -1  11   4    0.86    1.91
  -1  11   4    0.74    2.87
   1 -11  -4    2.67    1.65
  -1  11   3  399.25   23.53
  -1  11   3  399.95   25.97
  -1  11   3  414.91   24.02
   1 -11  -3  374.58   23.15
   1 -11  -2    3.67    3.18
  -1  11   2    3.82    3.06
  -1  11   2    0.39    1.85
   1 -11  -2   -0.80    1.75
  -1  11   2    1.62    3.32
  -1  11   2    3.25    2.60
   1 -11  -1  273.40   16.47
  -1  11   1  241.25   23.36
   1 -11  -1  225.54   20.93
   1 -11  -1  258.86   15.58
  -1  11   1  262.03   19.01
   1 -11   0  260.33   15.96
  -1  11   0  240.04   23.03
   1 -11   0  248.06   15.19
  -1  11   0  251.62   18.31
   1 -11   0  243.70   21.02
  -1  11  -1   95.82    7.80
  -1  11  -1   70.78   11.68
   1 -11   1   67.09   10.03
   1 -11   1   90.60    6.75
  -1  11  -1   91.78    9.38
  -1  11  -2  223.28   14.96
   1 -11   2  220.73   14.75
   1 -11   2  239.09   14.35
  -1  11  -2  231.05   22.11
  -1  11  -3  380.40   21.55
   1 -11   3  343.50   21.22
   1 -11   3  344.13   27.07
   1 -11   3  330.75   26.36
   1 -11   3  358.02   20.58
   1 -11   4  112.77    7.98
  -1  11  -4   97.61   13.75
  -1  11  -4  105.29    8.47
   1 -11   4  117.91    8.79
   1 -11   4  116.87   13.50
   1 -11   5  504.44   29.43
  -1  11  -5  516.23   29.42
   1 -11   5  454.37   36.50
  -1  11  -5  546.66   38.87
   1 -11   5  532.61   28.85
   1 -11   6   34.86    6.82
   1 -11   6   36.60    4.38
  -1  11  -6   25.85    7.65
  -1  11  -6   35.31    4.24
   1 -11   6   35.34    3.82
   1 -11   6   44.45    9.01
   1 -11   6   35.12    3.73
   1 -11   6   35.63    4.07
  -1  11  -7  136.95   16.87
   1 -11   7  147.36    9.86
   1 -11   7  153.84   10.30
   1 -11   7  145.78    9.83
   1 -11   7  138.04   10.40
   1 -11   7  134.63   14.71
   1 -11   7  156.79   17.91
   1 -11   8  118.70    8.84
  -1  11  -8  123.52   16.08
   1 -11   8  113.05    8.53
   1 -11   8  129.60    9.16
   1 -11   8  124.60    8.59
   1 -11   8  113.24    8.97
   1 -11   8  135.96   17.31
   1 -11   8  122.34   13.57
   1 -11   9  240.11   15.12
   1 -11   9  233.88   14.54
   1 -11   9  193.13   22.79
   1 -11   9  218.52   14.07
   1 -11   9  237.70   14.79
   1 -11   9  198.12   19.25
  -1  11  -9  217.41   22.90
   1 -11   9  236.23   14.91
   1 -11  10  891.17   49.29
   1 -11  10  864.04   62.66
  -1  11 -10  886.14   60.56
   1 -11  10  919.66   49.70
   1 -11  10  909.31   50.09
   1 -11  10  855.31   56.03
   1 -11  10  955.55   49.84
   1 -11  11  446.89   24.99
   1 -11  11  392.84   36.70
   1 -11  11  365.61   29.89
   1 -11  11  413.40   24.50
   1 -11  11  432.99   25.49
   1 -11  11  408.05   24.87
   1 -11  12  334.28   34.31
   1 -11  12  382.10   23.26
   1 -11  12  384.26   22.79
   1 -11  12  385.23   23.74
   1 -11  13  351.34   20.23
   1 -11  13  291.00   19.09
   1 -11  13  293.38   20.69
   1 -11  13  314.85   20.23
   1 -11  13  305.14   21.18
   1 -11  14    3.81    2.78
   1 -11  14   11.17    3.20
   1 -11  14   13.01    4.01
   1 -11  14   11.82    2.96
   1 -11  15  206.51   13.55
   1 -11  15  194.24   14.28
   1 -11  15  203.08   15.07
   1 -11  15  202.19   13.28
   1 -11  15  215.16   14.88
   1 -11  16  231.78   15.84
   1 -11  16  221.31   15.14
   1 -11  16  213.59   15.10
   1 -11  16  231.41   14.13
   1 -11  17   17.26    3.44
   1 -11  17    8.03    2.67
   1 -11  17   11.38    2.78
   1 -11  18   39.58    4.48
   1 -11  18   41.69    4.60
   1 -11  19    7.28    1.59
   1 -11  19    9.72    1.85
  -1  10  11    0.81    0.90
  -1  10  11    0.90    1.06
  -1  10  10  152.92    9.29
  -1  10  10  130.02   10.10
  -1  10  10  137.54   10.03
  -1  10   9  160.89   10.47
  -1  10   9  116.96   10.30
  -1  10   9  142.79   11.63
  -1  10   9  134.24    9.33
  -1  10   8   31.48    5.03
  -1  10   8   27.73    5.02
  -1  10   8   29.04    4.23
  -1  10   8   35.66    5.74
  -1  10   7  166.79   12.24
   1 -10  -7  167.49   11.05
  -1  10   7  164.75   11.51
  -1  10   6  144.40   12.57
  -1  10   6  108.26   10.89
  -1  10   6  146.72   10.40
  -1  10   6  113.56    9.42
   1 -10  -6  131.41    9.15
  -1  10   5  146.29   12.72
  -1  10   5  108.16   10.92
  -1  10   5  110.91    9.33
  -1  10   5  135.26    9.67
   1 -10  -5  111.78    8.62
  -1  10   4  111.64   10.80
   1 -10  -4  110.84    8.48
  -1  10   4  115.06    9.20
  -1  10   4  121.94    9.29
  -1  10   3    8.94    3.95
  -1  10   3    6.26    2.45
  -1  10   3    5.94    3.35
   1 -10  -3    4.05    1.99
   1 -10  -2  234.95   19.33
  -1  10   2  233.05   14.99
  -1  10   2  224.42   16.98
  -1  10   2  211.86   20.71
   1 -10  -2  222.45   13.64
   1 -10  -1  459.70   33.40
  -1  10   1  499.26   29.11
  -1  10   1  511.19   31.53
  -1  10   1  513.41   36.92
   1 -10  -1  521.91   28.02
  -1  10   0   62.16    7.73
   1 -10   0   69.86    6.04
  -1  10   0   73.66   10.80
   1 -10   0   74.53    5.60
   1 -10   0   53.45    8.33
  -1  10  -1 1078.13   63.09
   1 -10   1 1004.90   59.13
  -1  10  -1 1066.48   56.37
  -1  10  -1  979.78   53.72
   1 -10   1  970.53   52.82
   1 -10   2   61.24    9.09
  -1  10  -2   76.12   11.06
   1 -10   2   75.81    6.32
  -1  10  -2   77.03    6.44
   1 -10   2   74.49    5.76
   1 -10   3  291.87   22.26
   1 -10   3  246.71   15.18
   1 -10   3  262.73   15.96
   1 -10   4  490.04   27.25
   1 -10   4  497.96   27.21
  -1  10  -4  482.41   35.40
   1 -10   4  485.02   34.83
   1 -10   5    1.47    3.33
   1 -10   5   13.17    2.41
  -1  10  -5    4.49    4.15
   1 -10   6  421.89   24.25
   1 -10   6  455.39   33.95
  -1  10  -6  494.57   34.28
   1 -10   6  436.64   24.70
   1 -10   7  183.13   12.11
   1 -10   7  210.46   21.27
   1 -10   7  187.72   12.03
  -1  10  -7  210.46   20.64
   1 -10   7  228.89   12.99
   1 -10   7  185.06   12.31
   1 -10   8   83.90    6.41
   1 -10   8   68.29    6.21
   1 -10   8   86.34    6.75
   1 -10   8   68.67    5.80
   1 -10   8   92.19   13.93
   1 -10   8   80.09   10.11
  -1  10  -8   80.66   12.43
   1 -10   9  272.13   17.26
   1 -10   9  271.81   22.29
   1 -10   9  232.91   22.03
   1 -10   9  269.89   17.00
   1 -10   9  284.70   27.70
   1 -10   9  291.32   16.70
  -1  10  -9  292.78   26.17
   1 -10   9  307.32   17.63
   1 -10   9  281.00   18.06
   1 -10  10   88.65    8.28
   1 -10  10   95.91    7.67
   1 -10  10  105.99    8.29
   1 -10  10  112.11    8.19
   1 -10  10   88.57    7.02
   1 -10  10   89.27   14.94
  -1  10 -10   80.88   12.88
   1 -10  10  108.19   12.24
   1 -10  11  442.69   27.65
   1 -10  11  447.30   39.10
   1 -10  11  479.74   27.19
   1 -10  11  452.71   26.52
   1 -10  12  166.99   13.58
   1 -10  12  188.28   13.02
   1 -10  12  171.02   13.34
   1 -10  12  170.51   12.16
   1 -10  13    3.86    2.24
   1 -10  13   -2.64    3.44
   1 -10  13    2.89    2.98
   1 -10  13    4.84    2.84
   1 -10  13    2.51    2.58
   1 -10  13    2.65    2.44
   1 -10  14  504.57   32.98
   1 -10  14  538.03   32.72
   1 -10  14  517.32   32.67
   1 -10  14  604.29   32.66
   1 -10  14  558.76   31.26
   1 -10  15  126.84    9.23
   1 -10  15  134.67   10.91
   1 -10  15  115.37    9.67
   1 -10  15  144.89   11.41
   1 -10  15  105.00    9.93
   1 -10  16   60.41    7.17
   1 -10  16   62.64    6.16
   1 -10  16   59.55    6.93
   1 -10  16   59.90    6.74
   1 -10  16   62.62    5.60
   1 -10  17  195.96   13.75
   1 -10  17  178.34   12.27
   1 -10  17  175.81   13.07
   1 -10  17  192.82   13.63
   1 -10  17  191.97   11.80
   1 -10  18   22.34    3.67
   1 -10  18   17.61    3.33
   1 -10  19  131.23    8.39
   1 -10  19  130.82    8.88
   1 -10  19  128.67    8.94
  -1   9  12    4.78    1.48
  -1   9  12    3.11    1.21
  -1   9  11  161.39   11.88
  -1   9  11  183.25   11.23
  -1   9  10   52.04    6.23
  -1   9  10   61.32    5.54
  -1   9  10   58.14    5.95
  -1   9   9   53.43    6.93
  -1   9   9   63.67    7.16
  -1   9   9   66.44    6.67
  -1   9   8  184.57   15.12
  -1   9   8  178.66   14.91
  -1   9   8  215.56   14.02
  -1   9   8  185.74   15.55
  -1   9   7    4.99    2.65
  -1   9   7    4.10    2.01
   1  -9  -7    6.76    1.94
  -1   9   7    2.58    3.96
  -1   9   6  228.06   15.52
   1  -9  -6  237.00   14.86
  -1   9   6  235.78   17.70
  -1   9   6  257.80   18.99
  -1   9   6  250.17   16.09
  -1   9   5  277.36   16.96
  -1   9   5  236.52   18.57
  -1   9   5  263.25   16.90
  -1   9   4   -2.68    4.60
  -1   9   4    0.43    1.90
  -1   9   4    2.89    2.98
   1  -9  -3  454.38   29.88
  -1   9   3  429.92   25.75
  -1   9   3  436.80   32.30
  -1   9   3  455.80   28.14
  -1   9   2   11.18    3.61
  -1   9   2   10.78    2.39
   1  -9  -2    7.92    1.68
  -1   9   2    8.08    1.86
  -1   9   2   17.67    5.02
   1  -9  -2    8.51    3.40
   1  -9  -1   95.87    6.81
  -1   9   1  108.45   12.71
  -1   9   1  106.30    9.54
  -1   9   0  493.42   34.64
   1  -9   0  491.16   27.04
   1  -9   0  518.19   32.46
  -1   9   0  492.79   29.93
   1  -9   1    5.81    2.67
   1  -9   1    2.30    1.33
  -1   9  -1    2.80    2.37
  -1   9  -1    1.26    2.84
   1  -9   2 1077.81   56.95
   1  -9   2 1120.01   63.83
   1  -9   3  220.14   13.16
   1  -9   3  234.51   19.28
   1  -9   4  197.22   18.28
   1  -9   5  751.65   40.67
   1  -9   5  847.85   50.63
  -1   9  -6   41.06    8.21
   1  -9   6   32.52    7.60
   1  -9   6   35.51    3.38
   1  -9   6   31.04    3.59
   1  -9   7  193.19   11.93
   1  -9   7  174.90   19.35
  -1   9  -7  214.57   19.81
   1  -9   7  202.82   12.64
   1  -9   8  106.87    7.43
   1  -9   8   95.02   14.04
   1  -9   8  114.15   12.83
   1  -9   8  119.13    8.34
   1  -9   8  100.72    7.99
  -1   9  -8  135.67   15.25
   1  -9   9    4.36    1.38
   1  -9   9    5.40    1.98
   1  -9   9    3.79    2.15
   1  -9   9    8.92    2.23
   1  -9   9    4.65    2.84
   1  -9   9    5.95    4.83
  -1   9  -9    6.37    4.15
   1  -9   9    3.46    1.82
   1  -9   9    3.10    2.34
   1  -9  10  373.95   22.34
   1  -9  10  367.13   21.54
   1  -9  10  366.65   21.10
  -1   9 -10  324.05   27.89
   1  -9  10  330.14   20.01
   1  -9  10  356.25   31.88
   1  -9  10  357.16   25.88
   1  -9  11   37.77    4.63
   1  -9  11   42.42    5.53
   1  -9  11   30.08    9.02
   1  -9  11   51.57    5.52
   1  -9  12   17.32    3.70
   1  -9  12   15.61    3.63
   1  -9  12   14.36    3.24
   1  -9  12   19.15    4.18
   1  -9  12   12.31    6.45
   1  -9  13  432.27   25.39
   1  -9  13  408.72   26.78
   1  -9  13  429.81   25.77
   1  -9  13  436.08   38.77
   1  -9  13  430.37   27.07
   1  -9  13  459.15   26.77
   1  -9  14   21.78    4.31
   1  -9  14   19.19    4.45
   1  -9  14   18.96    3.62
   1  -9  14   23.14    4.30
   1  -9  14   17.08    3.19
   1  -9  14   16.96    3.32
   1  -9  15  351.38   20.99
   1  -9  15  331.31   20.68
   1  -9  15  331.81   22.18
   1  -9  15  362.28   23.03
   1  -9  15  393.73   22.60
   1  -9  16  288.17   16.61
   1  -9  16  266.21   18.71
   1  -9  16  260.78   16.31
   1  -9  16  256.19   18.12
   1  -9  16  259.02   17.46
   1  -9  17   24.72    4.43
   1  -9  17   20.17    2.99
   1  -9  17   21.82    3.69
   1  -9  18  124.65    8.53
   1  -9  18  114.68    9.11
   1  -9  18  101.29    7.23
   1  -9  19   80.43    6.47
   1  -9  19   90.15    6.79
   1  -9  19   73.18    5.80
  -1   8  14   75.52    4.82
  -1   8  13    8.34    1.91
  -1   8  13    4.39    1.49
  -1   8  12  156.21   11.79
  -1   8  12  177.92   11.23
  -1   8  12  172.86   12.75
  -1   8  11    4.62    2.77
  -1   8  11    2.87    2.31
  -1   8  10  167.76   13.45
  -1   8  10  187.23   13.10
  -1   8  10  171.84   13.83
  -1   8   9  279.61   17.50
  -1   8   9  305.34   20.79
  -1   8   9  308.50   19.10
  -1   8   9  279.81   20.50
  -1   8   8   55.63    7.60
  -1   8   8   52.76    6.18
  -1   8   7  624.63   36.40
   1  -8  -7  648.27   35.61
  -1   8   7  676.07   37.33
  -1   8   7  664.44   37.37
  -1   8   6  203.54   13.89
  -1   8   6  212.00   16.31
  -1   8   6  179.69   14.82
  -1   8   6  195.72   13.23
  -1   8   6  184.84   13.29
  -1   8   5  173.86   12.75
  -1   8   5  181.81   14.27
  -1   8   5  171.38   12.08
  -1   8   4  238.54   13.81
  -1   8   4  218.91   14.41
  -1   8   4  206.47   16.00
   1  -8  -4  217.26   16.99
  -1   8   4  219.66   19.47
   1  -8  -3  102.81   10.38
  -1   8   3  124.16   13.05
  -1   8   3  102.55    7.35
  -1   8   3  106.83    9.73
  -1   8   2   92.10   11.80
  -1   8   2  114.55    9.60
   1  -8  -2  100.46   10.05
  -1   8   1  617.16   38.57
   1  -8  -1  553.32   35.15
   1  -8   0    9.73    3.11
   1  -8   1  465.98   30.29
   1  -8   2    8.62    3.44
   1  -8   3  574.14   37.45
   1  -8   4 1965.32  109.57
   1  -8   5   28.31    6.85
   1  -8   6  386.79   29.75
   1  -8   7  477.01   35.43
  -1   8  -7  486.31   34.48
  -1   8  -8   10.84    4.55
   1  -8   8   24.54    6.77
   1  -8   8   23.65    5.19
   1  -8   8   14.25    2.61
   1  -8   8   13.22    2.99
   1  -8   9  641.33   45.37
   1  -8   9  644.07   36.05
   1  -8   9  608.84   35.33
  -1   8  -9  683.54   42.93
   1  -8   9  659.74   39.67
   1  -8   9  629.75   40.18
   1  -8  10   14.76    2.96
   1  -8  10   14.70    2.97
   1  -8  10   18.20    3.54
   1  -8  10   17.61    6.54
   1  -8  10   15.63    4.38
   1  -8  10   15.06    4.04
   1  -8  11  104.77   16.26
   1  -8  11  115.28    9.53
   1  -8  11  126.81   10.10
   1  -8  11  121.31    9.04
   1  -8  11  115.29    9.92
   1  -8  11  119.21   10.00
   1  -8  12  288.54   28.37
   1  -8  12  239.27   17.31
   1  -8  12  243.84   17.26
   1  -8  12  205.25   16.22
   1  -8  12  276.18   17.47
   1  -8  12  274.25   18.84
   1  -8  12  263.06   16.30
   1  -8  12  264.74   16.69
   1  -8  12  268.32   15.91
   1  -8  13  135.61   10.96
   1  -8  13  105.71    8.79
   1  -8  13  115.97   10.08
   1  -8  13   90.86    9.14
   1  -8  13  122.90   11.22
   1  -8  13  126.36   10.25
   1  -8  13  124.33    9.63
   1  -8  13  116.41    8.84
   1  -8  14  722.41   38.46
   1  -8  14  715.69   39.94
   1  -8  14  651.07   39.13
   1  -8  14  626.55   38.93
   1  -8  14  674.47   40.26
   1  -8  14  707.64   39.11
   1  -8  14  703.81   38.32
   1  -8  15  158.58   10.95
   1  -8  15  158.24   11.97
   1  -8  15  154.49   12.56
   1  -8  15  146.81   11.95
   1  -8  15  155.01   11.04
   1  -8  15  146.44   11.68
   1  -8  15  156.64   12.93
   1  -8  16   96.72    7.73
   1  -8  16   94.76    8.23
   1  -8  16   87.50    8.39
   1  -8  16   85.00    8.78
   1  -8  16   86.14    8.98
   1  -8  16   97.20    7.40
   1  -8  17  292.43   19.64
   1  -8  17  315.69   18.78
   1  -8  17  344.67   20.99
   1  -8  17  309.34   19.16
   1  -8  18    8.27    2.70
   1  -8  18    3.86    2.45
   1  -8  18    5.35    1.94
   1  -8  19  112.88    8.23
   1  -8  19  127.14    7.96
   1  -8  19  113.76    7.47
  -1   7  15   59.47    3.99
  -1   7  14    5.93    1.58
  -1   7  14    5.28    1.71
  -1   7  13   66.62    6.89
  -1   7  13   88.54    6.65
  -1   7  12   -0.69    2.70
  -1   7  12   -1.21    2.35
  -1   7  12   -0.55    2.08
  -1   7  12   -0.37    1.69
  -1   7  11  245.35   18.59
  -1   7  11  287.20   17.97
  -1   7  11  269.21   16.45
  -1   7  11  252.98   19.33
  -1   7  10  109.93   10.57
  -1   7  10  116.38    9.42
  -1   7  10  104.63   10.88
  -1   7  10  121.39    9.98
  -1   7  10  112.96    8.71
  -1   7   9  114.29   11.30
  -1   7   9   94.81   10.72
  -1   7   9  124.03    9.93
  -1   7   9  112.85    9.51
  -1   7   9  117.64    8.81
  -1   7   8  232.35   15.86
  -1   7   8  231.01   14.48
  -1   7   8  231.64   15.60
  -1   7   8  205.56   15.18
  -1   7   7   17.26    3.40
  -1   7   7    6.32    3.31
  -1   7   7   15.31    3.63
  -1   7   7   14.73    2.91
  -1   7   7   19.45    3.51
  -1   7   6  449.36   25.80
  -1   7   6  459.30   25.28
  -1   7   6  420.45   26.65
  -1   7   6  431.25   27.68
  -1   7   5  755.90   36.84
  -1   7   5  624.76   38.91
  -1   7   5  611.87   37.93
  -1   7   5  634.88   41.88
   1  -7  -4  183.19   14.00
  -1   7   4  182.70   11.25
  -1   7   4  175.86   13.42
  -1   7   4  163.25   15.66
  -1   7   3  783.97   46.32
   1  -7  -3  709.52   42.93
  -1   7   2    5.23    3.60
   1  -7  -2    4.79    2.37
   1  -7  -1   31.32    4.99
   1  -7   0  799.53   46.27
   1  -7   1    0.78    2.02
   1  -7   2  854.41   50.47
   1  -7   3 1451.46   81.59
   1  -7   4  215.35   18.00
   1  -7   5 1724.16   96.69
   1  -7   6   82.79   10.67
   1  -7   7  474.54   32.18
  -1   7  -7  520.30   33.98
   1  -7   7  508.16   35.18
   1  -7   8  453.93   30.62
   1  -7   8  483.30   34.31
  -1   7  -8  472.12   31.82
   1  -7   9    5.47    2.98
   1  -7   9    2.67    1.61
   1  -7   9    4.04    1.67
   1  -7   9   -1.60    2.95
   1  -7   9    4.51    2.35
  -1   7  -9    3.01    2.45
   1  -7   9    3.92    2.50
   1  -7  10  336.87   21.09
   1  -7  10  350.81   22.47
   1  -7  10  336.77   24.19
   1  -7  10  383.86   30.43
   1  -7  10  345.71   21.22
   1  -7  10  324.41   20.48
   1  -7  10  319.12   23.08
   1  -7  10  409.58   21.37
   1  -7  11   15.85    6.38
   1  -7  11   11.59    3.20
   1  -7  11   21.29    3.59
   1  -7  11   20.35    3.68
   1  -7  11   15.65    3.49
   1  -7  11   18.16    3.64
   1  -7  11   19.73    3.16
   1  -7  11   18.73    4.34
   1  -7  11   21.80    3.87
   1  -7  11   20.99    3.01
   1  -7  12  163.13   12.20
   1  -7  12  144.26   11.11
   1  -7  12  151.32   11.74
   1  -7  12  142.57   11.28
   1  -7  12  128.07   11.28
   1  -7  12  147.67   11.49
   1  -7  12  154.29   11.57
   1  -7  12  161.93   10.93
   1  -7  12  143.14   12.54
   1  -7  12  162.96   10.69
   1  -7  13  241.35   17.56
   1  -7  13  252.87   16.68
   1  -7  13  252.65   17.28
   1  -7  13  241.35   17.02
   1  -7  13  246.38   17.40
   1  -7  13  268.61   17.48
   1  -7  13  252.91   16.16
   1  -7  13  255.39   17.16
   1  -7  13  274.54   19.03
   1  -7  13  264.30   16.29
   1  -7  14   36.03    5.31
   1  -7  14   28.92    4.48
   1  -7  14   37.61    5.60
   1  -7  14   36.05    5.06
   1  -7  14   21.32    4.63
   1  -7  14   43.37    4.60
   1  -7  14   47.89    6.09
   1  -7  14   28.16    5.77
   1  -7  14   31.55    4.35
   1  -7  14   34.80    5.21
   1  -7  15  424.88   24.93
   1  -7  15  394.72   24.94
   1  -7  15  389.81   25.72
   1  -7  15  357.52   24.28
   1  -7  15  364.29   25.01
   1  -7  15  393.44   24.41
   1  -7  15  417.49   23.58
   1  -7  15  377.87   22.87
   1  -7  16  263.64   17.65
   1  -7  16  243.94   18.09
   1  -7  16  284.89   17.01
   1  -7  16  268.12   17.89
   1  -7  16  245.67   17.85
   1  -7  16  262.76   18.86
   1  -7  17    0.39    1.93
   1  -7  17    0.53    2.14
   1  -7  17    2.34    2.06
   1  -7  17    0.59    2.73
   1  -7  18  183.83   12.81
   1  -7  18  170.38   12.87
   1  -7  18  191.07   12.27
   1  -7  18  176.39   11.91
   1  -7  18  194.65   12.09
   1  -7  19  116.17    8.02
   1  -7  19  129.64    8.93
  -1   6  15   26.76    3.25
  -1   6  15   31.40    3.13
  -1   6  14   94.32    8.12
  -1   6  14   89.00    6.88
  -1   6  14  103.00    7.46
  -1   6  13   15.32    3.90
  -1   6  13   15.25    2.94
  -1   6  12  163.21   12.04
  -1   6  12  139.74   12.47
  -1   6  12  160.89   11.23
  -1   6  12  163.48   13.94
  -1   6  12  170.65   13.66
  -1   6  12  168.46   12.05
  -1   6  11    1.12    2.57
  -1   6  11   -0.69    2.54
  -1   6  11   -0.42    1.80
  -1   6  11   -0.87    3.38
  -1   6  11    4.07    3.75
  -1   6  10   94.91    8.80
  -1   6  10   85.04    9.87
  -1   6  10  101.09    8.97
  -1   6  10   85.32    9.45
  -1   6  10   93.19    7.71
  -1   6  10   86.84   10.20
  -1   6   9  302.58   20.03
  -1   6   9  279.02   21.44
  -1   6   9  307.37   18.64
  -1   6   9  291.16   19.51
  -1   6   9  315.81   20.33
  -1   6   9  309.39   22.06
  -1   6   9  315.29   21.54
  -1   6   8    8.76    2.93
  -1   6   8    6.47    2.13
  -1   6   8   14.65    3.52
  -1   6   8    7.20    2.87
  -1   6   7 1091.97   61.09
  -1   6   7 1064.76   61.91
  -1   6   7 1086.10   61.43
  -1   6   7 1109.00   59.56
  -1   6   7 1212.60   59.84
  -1   6   6  448.41   28.41
  -1   6   6  457.30   28.99
  -1   6   6  516.38   27.01
  -1   6   5    3.58    2.48
  -1   6   5    6.18    3.16
  -1   6   5    6.75    1.71
  -1   6   4 1293.78   70.96
  -1   6   4 1299.14   73.27
  -1   6   3   51.40    7.26
  -1   6   3   40.22    5.31
  -1   6   2  270.47   17.67
   1  -6  -2  279.98   18.37
  -1   6   2  250.66   19.98
   1  -6  -1  917.56   51.35
   1  -6   0    3.07    2.46
   1  -6   1  954.99   53.93
   1  -6   2  691.82   41.11
   1  -6   3  772.88   45.66
   1  -6   4 2535.56  135.81
   1  -6   5    8.40    3.77
  -1   6  -6 1521.06   82.28
   1  -6   6 1420.03   82.82
   1  -6   7  319.09   22.79
  -1   6  -7  375.04   23.84
   1  -6   7  313.49   24.81
  -1   6  -8    8.00    2.96
   1  -6   8    8.78    3.13
   1  -6   8    3.89    3.17
   1  -6   9  719.96   45.41
  -1   6  -9  715.01   40.17
   1  -6   9  624.52   38.52
   1  -6   9  641.71   39.95
   1  -6  10   66.87    6.99
   1  -6  10   91.23    7.87
   1  -6  10   73.09    6.28
   1  -6  10   62.73    5.53
   1  -6  10   68.09    7.32
   1  -6  10   59.99    5.84
   1  -6  10   85.22   12.51
   1  -6  10   78.10    8.69
   1  -6  10   71.97    6.35
   1  -6  11  223.78   13.32
   1  -6  11  218.03   13.88
   1  -6  11  193.70   13.59
   1  -6  11  229.20   14.65
   1  -6  11  206.60   13.66
   1  -6  11  200.50   14.00
   1  -6  11  217.02   15.41
   1  -6  11  196.69   13.28
   1  -6  11  195.44   14.73
   1  -6  11  184.05   14.61
   1  -6  11  186.77   14.01
   1  -6  11  195.03   14.05
   1  -6  11  208.34   14.14
   1  -6  12   67.29    6.55
   1  -6  12   60.31    6.57
   1  -6  12   62.70    7.44
   1  -6  12   63.28    6.71
   1  -6  12   46.29    6.20
   1  -6  12   48.89    6.35
   1  -6  12   57.75    6.36
   1  -6  12   65.97    5.96
   1  -6  12   58.31    6.18
   1  -6  12   66.64    5.99
   1  -6  12   56.28    6.27
   1  -6  12   67.99    7.50
   1  -6  12   57.40    7.15
   1  -6  12   59.31    5.95
   1  -6  13  227.22   15.60
   1  -6  13  242.57   17.02
   1  -6  13  208.26   15.45
   1  -6  13  196.75   15.37
   1  -6  13  218.59   15.66
   1  -6  13  187.82   14.74
   1  -6  13  214.96   14.40
   1  -6  13  243.93   14.76
   1  -6  13  220.78   16.66
   1  -6  13  220.45   15.39
   1  -6  13  227.97   14.31
   1  -6  13  201.18   14.65
   1  -6  14   33.80    5.59
   1  -6  14   41.37    5.63
   1  -6  14   42.62    5.90
   1  -6  14   40.19    4.95
   1  -6  14   37.67    5.21
   1  -6  14   39.28    4.52
   1  -6  14   32.80    6.29
   1  -6  14   39.17    5.81
   1  -6  14   46.35    6.09
   1  -6  14   44.02    6.99
   1  -6  15   58.74    6.86
   1  -6  15   68.71    6.52
   1  -6  15   60.90    7.38
   1  -6  15   53.31    5.28
   1  -6  15   69.69    7.81
   1  -6  15   53.96    6.73
   1  -6  15   55.95    6.88
   1  -6  15   68.40    8.22
   1  -6  15   54.80    7.52
   1  -6  16   83.79    7.57
   1  -6  16   73.74    8.67
   1  -6  16   98.56    8.80
   1  -6  16   73.20    8.33
   1  -6  16   91.63    8.49
   1  -6  17  447.78   25.51
   1  -6  17  442.63   27.27
   1  -6  17  450.41   26.23
   1  -6  17  387.90   26.31
   1  -6  17  424.85   26.26
   1  -6  18   -1.07    1.83
   1  -6  18    0.80    1.94
   1  -6  18    0.59    1.59
   1  -6  19  165.94   11.70
   1  -6  19  191.38   11.39
  -1   5  16  185.53   11.23
  -1   5  16  170.91   11.50
  -1   5  15   70.63    6.83
  -1   5  15   76.76    6.07
  -1   5  14   12.32    2.94
  -1   5  14   18.33    3.37
  -1   5  14    8.90    2.47
  -1   5  14   15.17    3.84
  -1   5  13   25.07    5.37
  -1   5  13   30.40    4.68
  -1   5  13   22.11    4.21
  -1   5  13   24.75    4.23
  -1   5  13   27.24    3.96
  -1   5  12   23.19    4.54
  -1   5  12   10.63    3.53
  -1   5  12   17.65    3.28
  -1   5  12    9.37    4.21
  -1   5  12   20.83    4.21
  -1   5  12   13.94    4.65
  -1   5  12   11.07    3.43
  -1   5  11  268.46   19.46
  -1   5  11  254.20   16.13
  -1   5  11  232.06   17.73
  -1   5  11  247.87   17.65
  -1   5  11  237.31   18.76
  -1   5  10  180.06   12.49
  -1   5  10  170.96   15.13
  -1   5  10  192.97   14.69
  -1   5  10  159.16   14.65
  -1   5  10  190.45   14.23
  -1   5   9  230.73   16.85
  -1   5   9  201.63   15.65
  -1   5   9  191.32   14.99
  -1   5   9  222.42   16.64
  -1   5   9  203.26   15.02
  -1   5   9  196.53   13.33
  -1   5   8  311.96   23.05
  -1   5   8  279.04   19.21
  -1   5   8  288.57   18.40
  -1   5   8  309.82   17.60
  -1   5   8  297.97   20.52
  -1   5   8  262.98   18.96
  -1   5   8  293.41   17.67
  -1   5   7   30.43    4.50
  -1   5   7   31.90    5.38
  -1   5   7   35.45    3.72
  -1   5   7   31.25    4.58
  -1   5   7   29.74    5.69
  -1   5   7   37.23    4.87
  -1   5   6  697.44   42.10
  -1   5   5 1977.63  106.94
  -1   5   5 1999.11  106.68
  -1   5   4  147.09   12.14
  -1   5   4  152.20   12.64
  -1   5   3  385.52   24.11
  -1   5   3  381.76   25.26
  -1   5   2   96.18    8.80
  -1   5   2  103.46   10.19
   1  -5  -1  256.22   16.77
   1  -5   0  902.60   41.59
   1  -5   0  694.75   37.12
   1  -5   1  172.96   12.53
   1  -5   1  164.06   10.21
   1  -5   2  947.92   50.82
   1  -5   2  873.98   48.53
   1  -5   3  825.58   45.31
   1  -5   3  754.30   43.99
   1  -5   4   18.44    4.04
   1  -5   4   20.93    4.33
   1  -5   5 1764.56   96.19
  -1   5  -6  582.25   33.44
   1  -5   6  533.76   33.35
   1  -5   6  545.20   35.18
  -1   5  -7   92.57    8.86
   1  -5   7  104.92    9.63
   1  -5   7   97.78   11.08
  -1   5  -8  860.63   47.35
   1  -5   8  836.28   51.93
   1  -5   8  798.34   47.78
   1  -5   9   10.33    2.31
   1  -5   9    8.40    2.93
   1  -5   9    5.63    3.69
   1  -5  10  463.66   29.96
   1  -5  10  488.44   26.44
   1  -5  10  444.13   26.84
   1  -5  10  458.46   28.05
   1  -5  10  488.06   28.29
   1  -5  10  498.91   27.19
   1  -5  10  437.74   26.63
   1  -5  11  524.52   28.84
   1  -5  11  458.85   30.90
   1  -5  11  451.45   27.88
   1  -5  11  513.14   28.94
   1  -5  11  480.99   29.06
   1  -5  11  490.57   27.83
   1  -5  11  517.65   28.74
   1  -5  11  503.78   28.57
   1  -5  11  495.43   29.79
   1  -5  11  432.60   27.53
   1  -5  11  538.19   30.17
   1  -5  11  490.40   28.76
   1  -5  11  493.88   29.09
   1  -5  11  484.06   28.75
   1  -5  12  112.21    9.32
   1  -5  12  103.08    8.19
   1  -5  12  110.14    9.11
   1  -5  12  104.38    8.35
   1  -5  12  101.55    9.25
   1  -5  12   96.94    8.82
   1  -5  12  100.15    8.59
   1  -5  12   96.96    9.64
   1  -5  12   97.14    9.19
   1  -5  12  105.19    9.16
   1  -5  12  100.84    9.74
   1  -5  12  101.06    8.77
   1  -5  12   85.57    7.67
   1  -5  12  100.41    8.00
   1  -5  12  101.55    9.05
   1  -5  13  378.69   22.88
   1  -5  13  432.32   26.13
   1  -5  13  383.82   25.36
   1  -5  13  405.90   25.18
   1  -5  13  395.90   24.91
   1  -5  13  427.56   24.96
   1  -5  13  410.30   26.41
   1  -5  13  411.26   25.37
   1  -5  13  417.81   25.84
   1  -5  13  416.58   24.23
   1  -5  13  421.30   26.43
   1  -5  13  421.44   25.46
   1  -5  13  399.98   24.25
   1  -5  13  376.31   23.39
   1  -5  13  387.77   23.53
   1  -5  14   12.64    3.68
   1  -5  14    7.05    1.95
   1  -5  14   11.04    3.80
   1  -5  14   10.71    2.97
   1  -5  14   11.61    4.29
   1  -5  14    6.12    3.81
   1  -5  14    9.54    3.28
   1  -5  14    7.18    2.94
   1  -5  14    7.47    3.39
   1  -5  14    8.15    2.18
   1  -5  14    7.46    2.66
   1  -5  15  252.66   16.42
   1  -5  15  240.87   18.05
   1  -5  15  257.86   17.43
   1  -5  15  222.79   14.86
   1  -5  15  267.93   18.04
   1  -5  15  255.09   17.23
   1  -5  15  213.21   17.05
   1  -5  15  260.87   18.53
   1  -5  16  257.44   15.93
   1  -5  16  235.28   17.32
   1  -5  16  239.82   16.55
   1  -5  16  232.20   16.77
   1  -5  16  202.90   13.96
   1  -5  16  225.29   16.18
   1  -5  16  260.26   17.75
   1  -5  17   19.07    4.45
   1  -5  17   16.93    3.82
   1  -5  17   13.99    2.82
   1  -5  17   14.45    3.73
   1  -5  17   15.57    3.67
   1  -5  17   16.70    3.36
   1  -5  18  328.86   20.82
   1  -5  18  339.88   20.57
   1  -5  18  334.61   21.14
   1  -5  18  343.30   20.27
   1  -5  19  114.12    7.71
   1  -5  19  111.58    8.19
   1  -5  19   94.97    7.43
  -1   4  17  136.74    9.05
  -1   4  17  139.27    8.33
  -1   4  16   74.66    6.09
  -1   4  16   84.33    6.32
  -1   4  16   74.23    6.80
  -1   4  15   84.71    7.03
  -1   4  15   75.14    7.88
  -1   4  15   77.66    7.14
  -1   4  15   79.50    7.25
  -1   4  14  165.38   12.48
  -1   4  14  159.74   13.48
  -1   4  14  167.42   12.74
  -1   4  14  161.17   11.52
  -1   4  13   11.54    2.95
  -1   4  13    7.32    3.99
  -1   4  13   10.56    2.46
  -1   4  13    3.87    3.00
  -1   4  13   11.34    3.51
  -1   4  13   11.19    3.90
  -1   4  12   12.33    3.76
  -1   4  12   10.21    4.03
  -1   4  12    7.78    3.55
  -1   4  12   11.01    3.20
  -1   4  12   13.35    4.23
  -1   4  12   16.44    3.26
  -1   4  12   10.23    4.33
  -1   4  12   10.48    2.71
  -1   4  11  184.37   15.68
  -1   4  11  194.37   15.08
  -1   4  11  194.11   14.94
  -1   4  11  207.68   14.64
  -1   4  11  189.18   12.84
  -1   4  11  194.45   13.46
  -1   4  11  208.16   16.11
  -1   4  10  133.51   13.11
  -1   4  10  164.87   13.04
  -1   4  10  137.33   12.42
  -1   4  10  175.89   17.15
  -1   4  10  165.71   12.32
  -1   4  10  164.23   11.41
  -1   4  10  172.43   13.79
  -1   4  10  163.60   10.92
  -1   4   9  484.65   30.64
  -1   4   9  492.74   27.41
  -1   4   9  524.15   30.12
  -1   4   9  441.03   29.34
  -1   4   9  436.65   28.33
  -1   4   9  483.15   27.45
  -1   4   9  507.65   30.62
  -1   4   9  510.88   28.06
  -1   4   9  484.82   29.67
  -1   4   9  567.39   35.36
  -1   4   8   46.59    7.63
  -1   4   8   37.10    5.42
  -1   4   8   28.05    4.69
  -1   4   8   36.18    5.06
  -1   4   7  610.38   38.57
  -1   4   6  386.80   23.61
  -1   4   6  412.48   26.77
  -1   4   5   76.68    7.24
  -1   4   5   65.43    7.95
  -1   4   4 1672.67   85.83
  -1   4   4 1514.78   86.32
  -1   4   3  453.25   25.90
  -1   4   3  385.69   25.58
  -1   4   2 2175.30  114.95
   1  -4  -1 1121.39   60.13
   1  -4   0  423.51   24.71
   1  -4   1 1072.35   57.87
   1  -4   2  415.47   23.80
   1  -4   2  413.57   24.69
   1  -4   3  445.08   26.46
   1  -4   3  440.60   26.72
   1  -4   4  989.84   57.18
   1  -4   4 1082.89   58.38
   1  -4   5    2.73    3.24
   1  -4   5    0.56    1.80
   1  -4   5    2.17    2.00
  -1   4  -5    4.22    1.98
  -1   4  -6 1754.96   94.94
   1  -4   6 1877.34   98.51
   1  -4   6 1793.15   96.06
  -1   4  -7 1030.17   56.82
   1  -4   7 1130.88   61.72
   1  -4   7 1011.90   57.96
  -1   4  -8    2.67    1.69
   1  -4   8   -0.68    1.98
   1  -4   9 1216.98   67.85
   1  -4  10  367.26   22.69
   1  -4  10  412.50   24.52
   1  -4  10  394.59   22.74
   1  -4  10  417.86   23.61
   1  -4  10  428.15   26.53
   1  -4  10  374.05   22.88
   1  -4  10  375.95   24.05
   1  -4  10  415.39   24.06
   1  -4  10  398.55   31.28
   1  -4  11  452.48   27.98
   1  -4  11  552.72   29.81
   1  -4  11  513.20   29.21
   1  -4  11  412.61   27.54
   1  -4  11  505.52   30.03
   1  -4  11  484.20   29.12
   1  -4  11  508.00   28.58
   1  -4  11  484.03   29.85
   1  -4  11  528.58   29.87
   1  -4  11  532.36   29.41
   1  -4  11  525.04   28.48
   1  -4  11  540.78   29.70
   1  -4  11  504.08   29.20
   1  -4  11  444.26   31.00
   1  -4  12  533.39   29.73
   1  -4  12  502.00   28.47
   1  -4  12  509.47   30.37
   1  -4  12  488.90   29.74
   1  -4  12  491.85   29.65
   1  -4  12  525.48   28.76
   1  -4  12  504.64   30.00
   1  -4  12  472.65   30.05
   1  -4  12  507.19   29.61
   1  -4  12  514.24   29.84
   1  -4  12  508.18   29.43
   1  -4  12  456.06   27.39
   1  -4  12  436.03   27.44
   1  -4  12  500.70   29.51
   1  -4  12  443.62   27.92
   1  -4  13   63.08    7.59
   1  -4  13   68.59    5.95
   1  -4  13   75.28    7.85
   1  -4  13   64.80    6.91
   1  -4  13   58.59    7.50
   1  -4  13   55.27    7.53
   1  -4  13   67.26    7.56
   1  -4  13   68.94    7.84
   1  -4  13   70.80    6.88
   1  -4  13   64.61    7.27
   1  -4  13   59.43    7.62
   1  -4  13   59.02    6.26
   1  -4  14  176.35   14.07
   1  -4  14  177.56   14.72
   1  -4  14  174.09   14.22
   1  -4  14  186.28   14.77
   1  -4  14  177.33   13.84
   1  -4  14  188.28   14.05
   1  -4  14  161.23   12.34
   1  -4  14  169.31   11.81
   1  -4  14  198.75   14.67
   1  -4  14  186.04   13.23
   1  -4  15  132.29   11.71
   1  -4  15  165.78   13.12
   1  -4  15  126.00   12.16
   1  -4  15  143.10   12.47
   1  -4  15  138.69   10.02
   1  -4  15  138.87   12.12
   1  -4  15  142.06   11.11
   1  -4  15  146.44   11.96
   1  -4  16   60.32    6.92
   1  -4  16   54.01    7.20
   1  -4  16   52.63    7.00
   1  -4  16   44.74    4.80
   1  -4  16   44.60    5.65
   1  -4  16   42.60    6.05
   1  -4  17  259.16   17.41
   1  -4  17  239.08   17.00
   1  -4  17  228.37   16.44
   1  -4  17  241.07   15.93
   1  -4  17  236.66   16.46
   1  -4  18    5.80    2.50
   1  -4  18    2.47    2.37
   1  -4  18    3.42    2.27
   1  -4  19  153.36   10.35
   1  -4  19  168.16   10.47
  -1   3  17   12.70    2.09
  -1   3  17   10.01    2.40
  -1   3  17    9.35    2.22
  -1   3  17   13.30    2.28
  -1   3  16  344.19   21.81
  -1   3  16  366.37   21.83
  -1   3  16  374.04   21.33
  -1   3  16  352.19   22.52
  -1   3  15   44.15    6.50
  -1   3  15   48.99    6.24
  -1   3  15   57.63    6.45
  -1   3  15   50.46    5.41
  -1   3  15   49.05    5.51
  -1   3  14  190.48   14.83
  -1   3  14  192.97   15.74
  -1   3  14  221.66   13.61
  -1   3  14  202.85   15.35
  -1   3  14  168.29   13.88
  -1   3  14  218.96   14.13
  -1   3  13  387.87   25.32
  -1   3  13  362.95   22.02
  -1   3  13  361.51   24.32
  -1   3  13  343.77   23.46
  -1   3  13  374.64   23.56
  -1   3  13  373.99   22.73
  -1   3  12  124.69   11.08
  -1   3  12  116.26   10.58
  -1   3  12  131.00    9.75
  -1   3  12  150.14   12.30
  -1   3  12  142.28   10.36
  -1   3  12   93.02   10.87
  -1   3  12  131.43   12.05
  -1   3  12  121.17   10.64
  -1   3  11  535.90   32.65
  -1   3  11  553.50   32.37
  -1   3  11  504.24   33.15
  -1   3  11  535.79   30.95
  -1   3  11  528.55   33.65
  -1   3  11  557.33   33.38
  -1   3  11  566.55   31.70
  -1   3  11  583.74   39.99
  -1   3  11  570.32   34.17
  -1   3  10   10.50    3.57
  -1   3  10   11.47    2.71
  -1   3  10   13.66    2.73
  -1   3  10    8.80    3.52
  -1   3  10   10.11    2.96
  -1   3  10    9.49    3.00
  -1   3  10   12.25    3.74
  -1   3  10   14.46    3.72
  -1   3  10   18.83    5.68
  -1   3   9  117.74   10.14
  -1   3   9  125.41    9.20
  -1   3   9   98.88    8.47
  -1   3   9  100.28    7.76
  -1   3   9   93.19    9.10
  -1   3   9  105.97    9.30
  -1   3   9  115.79    9.74
  -1   3   9   95.52   12.08
  -1   3   9  104.43    7.82
  -1   3   9  112.23    9.88
  -1   3   8  329.77   19.24
  -1   3   8  361.23   25.72
  -1   3   7   35.48    6.59
  -1   3   6 1083.05   59.39
  -1   3   6 1007.69   54.53
  -1   3   5  440.33   29.29
  -1   3   5  484.04   27.00
  -1   3   4   63.17    7.28
  -1   3   4   71.98    6.27
  -1   3   3  470.55   30.44
  -1   3   3  553.56   29.62
  -1   3   2 1136.13   60.76
   1  -3  -1   62.75    5.01
   1  -3  -1   56.59    4.93
   1  -3   0  959.79   50.56
   1  -3   0  948.11   50.54
   1  -3   1    0.26    1.18
   1  -3   1    0.59    1.31
   1  -3   2 2290.32  119.19
  -1   3  -3 1457.69   78.00
   1  -3   3 1517.23   79.16
   1  -3   3 1488.50   79.39
   1  -3   4  519.01   30.62
  -1   3  -4  518.59   28.93
   1  -3   4  521.86   31.73
   1  -3   4  500.13   29.84
   1  -3   5 3156.02  160.98
  -1   3  -5 3030.77  158.03
   1  -3   5 3116.90  163.55
   1  -3   5 2998.54  159.11
   1  -3   6  694.02   41.01
   1  -3   6  670.72   38.68
   1  -3   6  707.60   43.69
  -1   3  -6  661.18   37.20
  -1   3  -7 2022.84  108.40
   1  -3   7 2207.79  111.06
   1  -3   8 2577.87  136.40
   1  -3   9   11.23    3.06
   1  -3  10  599.23   36.93
   1  -3  10  658.08   37.42
   1  -3  10  687.68   37.18
   1  -3  10  704.49   37.23
   1  -3  10  639.94   36.20
   1  -3  10  656.49   36.08
   1  -3  10  604.22   36.91
   1  -3  10  657.04   39.66
   1  -3  10  699.46   37.26
   1  -3  10  666.33   36.92
   1  -3  10  653.73   37.64
   1  -3  10  639.68   37.07
   1  -3  11  870.77   52.45
   1  -3  11  975.72   52.79
   1  -3  11  991.31   52.72
   1  -3  11 1062.50   53.20
   1  -3  11  962.92   52.92
   1  -3  11  984.40   52.88
   1  -3  11  989.97   53.48
   1  -3  11 1030.35   53.07
   1  -3  11  951.38   51.77
   1  -3  11  946.65   52.85
   1  -3  11  970.48   51.60
   1  -3  11  968.33   52.75
   1  -3  11 1025.97   53.36
   1  -3  11  797.78   50.93
   1  -3  11  846.12   54.70
   1  -3  12  131.86   11.31
   1  -3  12  134.50   11.20
   1  -3  12  142.62   11.62
   1  -3  12  150.67   11.89
   1  -3  12  146.91   10.81
   1  -3  12  141.68   11.62
   1  -3  12  142.96   12.12
   1  -3  12  135.51   10.35
   1  -3  12  147.74   11.75
   1  -3  12  126.98   11.17
   1  -3  12  159.53   11.99
   1  -3  12  133.39   10.04
   1  -3  12  135.53   11.35
   1  -3  12  132.39   10.96
   1  -3  12  140.33   11.37
   1  -3  12  128.43   11.69
   1  -3  13  349.44   20.97
   1  -3  13  355.16   23.25
   1  -3  13  352.17   22.65
   1  -3  13  361.41   23.14
   1  -3  13  372.69   23.44
   1  -3  13  373.58   22.24
   1  -3  13  329.99   23.54
   1  -3  13  355.35   23.24
   1  -3  13  365.73   23.17
   1  -3  13  383.21   23.31
   1  -3  13  305.01   20.91
   1  -3  13  337.97   23.33
   1  -3  14    7.47    2.40
   1  -3  14    4.49    2.05
   1  -3  14   11.56    3.37
   1  -3  14    5.39    3.35
   1  -3  14    1.54    2.94
   1  -3  14    8.04    3.63
   1  -3  14    6.29    3.70
   1  -3  14    8.33    3.33
   1  -3  15  173.20   14.29
   1  -3  15  194.67   14.64
   1  -3  15  174.70   12.93
   1  -3  15  162.93   13.33
   1  -3  15  169.76   11.79
   1  -3  15  144.07   12.96
   1  -3  15  166.76   13.89
   1  -3  16  209.69   14.75
   1  -3  16  177.59   14.06
   1  -3  16  173.50   12.75
   1  -3  16  172.60   13.34
   1  -3  16  156.78   11.52
   1  -3  16  156.56   13.18
   1  -3  16  177.00   14.10
   1  -3  17   16.86    3.97
   1  -3  17   23.99    4.20
   1  -3  17   14.66    3.70
   1  -3  17   14.88    2.66
   1  -3  17   27.49    4.88
   1  -3  17   11.52    3.38
   1  -3  18  203.04   13.50
   1  -3  18  180.31   12.90
   1  -3  19   74.21    5.99
   1  -3  19   67.72    5.62
  -1   2  18   85.49    6.51
  -1   2  18   70.47    5.74
  -1   2  18   89.12    6.45
  -1   2  17  226.74   15.13
  -1   2  17  235.01   14.30
  -1   2  17  230.78   15.01
  -1   2  17  241.70   15.67
  -1   2  16    6.38    3.18
  -1   2  16    7.02    2.46
  -1   2  16    9.16    3.18
  -1   2  16    7.63    3.19
  -1   2  16    4.38    2.08
  -1   2  16    8.26    2.86
  -1   2  15  418.92   24.69
  -1   2  15  406.81   26.06
  -1   2  15  401.33   26.11
  -1   2  15  404.83   26.62
  -1   2  15  408.32   24.17
  -1   2  14  140.34   10.43
  -1   2  14  137.28    9.99
  -1   2  14  151.47   12.88
  -1   2  14  122.37   11.63
  -1   2  14  140.08   10.80
  -1   2  14  122.27   10.63
  -1   2  14  122.35   11.77
  -1   2  13   14.99    3.75
  -1   2  13   16.97    4.39
  -1   2  13   18.30    3.21
  -1   2  13   17.27    3.58
  -1   2  13   16.61    3.96
  -1   2  13   16.25    4.59
  -1   2  13   22.74    3.67
  -1   2  13   20.67    4.83
  -1   2  13   18.42    3.83
  -1   2  12  560.77   33.06
  -1   2  12  617.43   35.06
  -1   2  12  552.92   34.95
  -1   2  12  574.12   34.06
  -1   2  12  566.21   35.26
  -1   2  12  562.95   31.99
  -1   2  12  575.07   32.45
  -1   2  12  555.37   32.60
  -1   2  12  628.83   43.39
  -1   2  12  551.92   34.78
  -1   2  12  578.61   33.59
  -1   2  11  316.79   19.42
  -1   2  11  293.84   19.76
  -1   2  11  273.50   19.79
  -1   2  11  284.04   18.43
  -1   2  11  270.15   19.14
  -1   2  11  276.92   20.08
  -1   2  11  310.36   17.69
  -1   2  11  293.05   19.99
  -1   2  11  302.76   18.13
  -1   2  11  263.26   17.62
  -1   2  11  302.90   18.86
  -1   2  11  266.05   18.86
  -1   2  11  310.64   26.23
  -1   2  10  180.28   13.60
  -1   2  10  188.25   14.16
  -1   2  10  182.27   12.22
  -1   2  10  203.56   13.41
  -1   2  10  191.70   14.06
  -1   2  10  191.36   14.41
  -1   2  10  204.46   13.30
  -1   2  10  186.15   13.94
  -1   2  10  198.62   14.66
  -1   2  10  150.47   17.57
  -1   2  10  203.39   13.67
  -1   2  10  218.62   13.86
  -1   2  10  187.67   12.66
  -1   2  10  189.17   12.62
  -1   2  10  192.43   12.34
  -1   2   9  608.16   41.70
  -1   2   9  641.76   36.37
  -1   2   9  579.38   36.40
  -1   2   9  620.10   36.19
  -1   2   9  591.97   35.06
  -1   2   9  604.93   34.33
  -1   2   9  649.30   36.66
  -1   2   9  733.13   36.00
  -1   2   9  667.54   35.66
  -1   2   8    7.91    4.67
  -1   2   7 1167.36   67.27
  -1   2   6  474.07   30.70
  -1   2   5  306.90   21.62
  -1   2   5  326.92   18.56
  -1   2   4 1106.96   66.52
  -1   2   4 1283.47   64.50
  -1   2   3  295.98   20.01
  -1   2   3  313.63   18.37
   1  -2  -3  326.17   17.68
  -1   2   2  836.41   44.28
   1  -2  -2  821.90   43.55
  -1   2   1  478.92   26.58
   1  -2  -1  478.58   25.62
   1  -2  -1  489.21   26.05
   1  -2   0    9.18    1.38
   1  -2   0    6.38    1.40
   1  -2   1   14.82    2.17
  -1   2  -1   14.96    2.24
  -1   2  -2  308.49   17.52
   1  -2   2  295.03   17.98
   1  -2   2  306.59   17.05
   1  -2   3 1808.47   93.50
  -1   2  -3 1759.37   94.04
   1  -2   3 1845.71   96.23
   1  -2   3 1877.44   95.61
   1  -2   3 1820.76   95.02
   1  -2   4  366.60   20.89
   1  -2   4  370.23   22.43
   1  -2   4  392.21   25.05
  -1   2  -4  389.96   21.48
   1  -2   4  384.95   23.51
   1  -2   5 1445.57   73.16
   1  -2   5 1231.36   76.79
  -1   2  -5 1325.09   71.18
   1  -2   5 1431.47   74.85
   1  -2   6  407.74   24.47
  -1   2  -6  391.23   22.04
   1  -2   6  396.41   29.00
   1  -2   7   99.42    8.81
   1  -2   7   81.68    6.04
   1  -2   8   73.96    7.79
   1  -2   8   56.23    5.03
   1  -2   9 1543.38   84.69
   1  -2  10   93.04    8.60
   1  -2  10  112.74    8.69
   1  -2  10   83.15    8.15
   1  -2  10   95.80    8.37
   1  -2  10   99.30    8.32
   1  -2  10   91.99    9.90
   1  -2  10   95.79    8.27
   1  -2  10  108.63    8.77
   1  -2  10   84.36    7.52
   1  -2  10  100.80    8.40
   1  -2  10   99.21    8.30
   1  -2  11  455.57   28.38
   1  -2  11  465.37   28.29
   1  -2  11  485.77   29.13
   1  -2  11  454.56   28.46
   1  -2  11  493.44   28.28
   1  -2  11  492.56   28.09
   1  -2  11  479.76   28.58
   1  -2  11  553.87   29.22
   1  -2  11  494.48   28.63
   1  -2  11  499.85   27.87
   1  -2  11  471.03   28.72
   1  -2  11  487.47   28.94
   1  -2  11  397.25   26.60
   1  -2  11  479.12   27.17
   1  -2  11  470.00   28.48
   1  -2  11  463.29   28.31
   1  -2  12  256.59   17.82
   1  -2  12  293.31   18.90
   1  -2  12  217.39   16.10
   1  -2  12  286.77   18.55
   1  -2  12  267.40   17.80
   1  -2  12  285.07   17.96
   1  -2  12  272.96   18.55
   1  -2  12  244.50   17.05
   1  -2  12  258.91   18.10
   1  -2  12  290.54   18.67
   1  -2  12  259.50   18.70
   1  -2  12  270.06   17.96
   1  -2  12  275.66   18.39
   1  -2  13   41.95    6.10
   1  -2  13   41.94    6.22
   1  -2  13   33.08    4.32
   1  -2  13   44.38    4.95
   1  -2  13   39.52    6.10
   1  -2  13   32.38    5.72
   1  -2  13   38.01    5.35
   1  -2  13   35.96    5.56
   1  -2  13   46.88    6.66
   1  -2  14  265.84   16.50
   1  -2  14  255.37   18.37
   1  -2  14  232.77   18.35
   1  -2  14  249.51   18.52
   1  -2  14  253.55   17.63
   1  -2  14  238.87   17.93
   1  -2  14  243.72   17.85
   1  -2  15  215.55   15.84
   1  -2  15  221.96   14.56
   1  -2  15  249.48   17.33
   1  -2  15  215.02   16.63
   1  -2  15  253.22   17.28
   1  -2  15  221.64   16.25
   1  -2  15  236.89   16.56
   1  -2  15  182.13   13.23
   1  -2  16   74.34    7.68
   1  -2  16   80.91    6.94
   1  -2  16   64.33    7.87
   1  -2  16   84.49    8.79
   1  -2  16   77.76    8.45
   1  -2  16   63.42    7.57
   1  -2  16   75.68    7.85
   1  -2  17  204.00   13.78
   1  -2  17  175.74   12.97
   1  -2  17  168.89   11.46
   1  -2  17  159.78   12.47
   1  -2  17  165.94   13.00
   1  -2  18    0.43    1.90
   1  -2  18   -0.82    2.19
   1  -2  18    0.32    1.82
   1  -2  19  114.90    7.96
   1  -2  19  113.95    7.48
   1  -2  19  123.95    7.96
  -1   1  18   86.62    6.88
  -1   1  18   76.28    6.40
  -1   1  17   96.60    8.24
  -1   1  17   81.77    6.80
  -1   1  17   79.08    7.98
  -1   1  17   84.16    6.84
  -1   1  17   85.02    8.08
  -1   1  16  206.75   15.21
  -1   1  16  189.30   13.42
  -1   1  16  212.78   15.64
  -1   1  16  189.69   13.35
  -1   1  16  217.72   15.46
  -1   1  15    4.30    3.37
  -1   1  15    3.14    3.24
  -1   1  15    6.74    3.65
  -1   1  15    5.28    2.50
  -1   1  15    4.35    2.60
  -1   1  14  202.96   16.02
  -1   1  14  197.46   15.48
  -1   1  14  175.24   15.29
  -1   1  14  199.84   13.95
  -1   1  14  205.43   13.80
  -1   1  14  201.78   13.29
  -1   1  14  207.68   15.70
  -1   1  14  181.73   14.02
  -1   1  13  511.95   32.81
  -1   1  13  495.17   32.40
  -1   1  13  540.78   30.55
  -1   1  13  528.32   30.68
  -1   1  13  471.37   31.85
  -1   1  13  535.63   29.98
  -1   1  13  520.38   31.36
  -1   1  13  547.88   31.14
  -1   1  12   12.52    3.14
  -1   1  12    7.65    5.30
  -1   1  12   10.91    2.67
  -1   1  12   10.27    3.11
  -1   1  12   11.56    3.86
  -1   1  12   14.53    3.39
  -1   1  12   13.24    3.16
  -1   1  12    9.05    3.55
  -1   1  12   11.81    3.09
  -1   1  12   12.07    3.93
  -1   1  12    9.67    3.66
  -1   1  12   10.36    3.55
  -1   1  12    9.16    3.75
  -1   1  12    8.45    3.37
  -1   1  11  601.70   32.98
  -1   1  11  618.15   33.15
  -1   1  11  583.66   32.33
  -1   1  11  582.06   31.60
  -1   1  11  563.04   32.43
  -1   1  11  489.17   33.21
  -1   1  11  584.61   33.04
  -1   1  11  568.33   33.32
  -1   1  11  505.39   32.35
  -1   1  11  565.55   41.00
  -1   1  11  567.63   33.54
  -1   1  11  566.39   34.02
  -1   1  11  534.15   31.90
  -1   1  11  546.45   31.90
  -1   1  11  558.20   32.87
  -1   1  10  202.83   14.57
  -1   1  10  185.39   14.42
  -1   1  10  200.78   19.51
  -1   1  10  216.92   14.55
  -1   1  10  207.41   12.95
  -1   1  10  189.51   13.50
  -1   1  10  226.28   14.03
  -1   1  10  200.76   13.20
  -1   1  10  188.34   12.44
  -1   1  10  208.83   13.42
  -1   1  10  193.10   13.12
  -1   1   9   15.48    5.23
  -1   1   8  453.23   31.39
  -1   1   7  318.62   23.15
  -1   1   6 1607.89   88.08
  -1   1   5  685.42   40.07
  -1   1   4  217.59   15.31
   1  -1  -4  224.55   12.37
  -1   1   3  785.64   43.90
  -1   1   3  779.86   41.87
   1  -1  -3  794.46   41.25
  -1   1   2  739.41   37.30
   1  -1  -2  668.48   36.74
   1  -1  -1   32.20    2.89
   1  -1   0 4086.35  214.90
   1  -1   0 4234.31  214.36
  -1   1   0 4312.56  215.17
   1  -1   1    0.21    0.81
  -1   1  -1    1.21    0.97
   1  -1   2 1739.99   89.81
  -1   1  -2 1645.79   88.74
   1  -1   2 1769.50   88.57
   1  -1   3   97.66    6.23
   1  -1   3   96.18    8.05
  -1   1  -3  106.99    6.73
   1  -1   3   91.92    7.33
   1  -1   3   96.02    8.60
   1  -1   4   45.07    4.68
   1  -1   4   40.07    3.06
   1  -1   5 1162.83   62.88
   1  -1   6   15.31    2.28
   1  -1   6   15.94    3.48
   1  -1   7  554.05   31.46
   1  -1   7  570.47   33.69
   1  -1   8 1127.89   63.49
   1  -1   8 1309.04   66.78
   1  -1   9    0.83    2.41
   1  -1  10  572.43   34.75
   1  -1  10  554.91   34.41
   1  -1  10  632.45   35.42
   1  -1  10  619.23   34.44
   1  -1  10  646.48   35.12
   1  -1  10  636.77   35.03
   1  -1  10  590.40   34.69
   1  -1  10  555.39   34.89
   1  -1  10  629.16   34.75
   1  -1  11  353.25   22.32
   1  -1  11  340.40   21.80
   1  -1  11  344.90   21.30
   1  -1  11  330.11   21.79
   1  -1  11  306.04   21.45
   1  -1  11  357.52   21.45
   1  -1  11  340.64   21.88
   1  -1  11  361.81   22.19
   1  -1  11  320.50   21.97
   1  -1  11  342.03   21.63
   1  -1  12   71.69    6.94
   1  -1  12   71.19    7.75
   1  -1  12   55.74    7.06
   1  -1  12   53.10    6.99
   1  -1  12   65.96    7.55
   1  -1  12   70.78    7.75
   1  -1  12   60.97    7.33
   1  -1  12   67.59    7.01
   1  -1  12   60.85    7.01
   1  -1  13  332.66   21.69
   1  -1  13  382.46   23.73
   1  -1  13  358.70   23.21
   1  -1  13  333.10   22.79
   1  -1  13  353.64   23.53
   1  -1  13  326.10   22.70
   1  -1  13  343.10   22.36
   1  -1  13  343.43   22.42
   1  -1  14   98.28    9.66
   1  -1  14  111.84   10.78
   1  -1  14  107.04   10.55
   1  -1  14   96.04    8.94
   1  -1  14  103.01   10.02
   1  -1  14   94.27    8.50
   1  -1  14  111.21    9.81
   1  -1  14   96.72    9.79
   1  -1  15  276.88   19.22
   1  -1  15  261.20   17.76
   1  -1  15  275.22   17.59
   1  -1  15  284.94   18.94
   1  -1  15  242.73   19.18
   1  -1  15  289.24   19.80
   1  -1  15  263.13   18.86
   1  -1  15  288.08   19.83
   1  -1  16   89.81    7.87
   1  -1  16   89.37    8.35
   1  -1  16   79.49    7.30
   1  -1  16   77.74    8.52
   1  -1  16   90.98    9.12
   1  -1  16   80.22    8.59
   1  -1  16   95.50    8.88
   1  -1  17    2.59    2.43
   1  -1  17    3.75    2.21
   1  -1  17    1.71    1.82
   1  -1  17    3.22    2.66
   1  -1  17    7.15    2.81
   1  -1  17    4.38    2.57
   1  -1  18  187.13   11.61
   1  -1  18  189.86   12.53
   1  -1  18  181.41   12.34
  -1   0  19   11.41    2.37
  -1   0  19   17.34    2.63
  -1   0  18    9.82    2.47
  -1   0  18   19.53    3.52
  -1   0  18   11.94    3.11
  -1   0  18   12.24    3.27
  -1   0  17  208.13   13.68
  -1   0  17  225.58   15.49
  -1   0  17  200.73   14.78
  -1   0  17  194.26   13.04
  -1   0  17  200.27   15.00
  -1   0  16    2.20    3.30
  -1   0  16   -0.69    3.23
  -1   0  16    0.49    2.68
  -1   0  16    2.18    1.80
  -1   0  16    1.51    2.41
  -1   0  16    2.15    3.09
  -1   0  16    5.04    2.53
  -1   0  15  410.46   23.94
  -1   0  15  420.63   24.58
  -1   0  15  402.72   24.61
  -1   0  15  371.58   25.89
  -1   0  15  361.37   24.28
  -1   0  15  403.75   26.48
  -1   0  15  425.30   26.42
  -1   0  14  167.40   14.11
  -1   0  14  167.20   13.61
  -1   0  14  177.84   11.88
  -1   0  14  170.40   12.40
  -1   0  14  154.25   12.11
  -1   0  14  175.40   14.16
  -1   0  14  147.85   10.86
  -1   0  14  153.47   12.17
  -1   0  14  167.24   13.50
  -1   0  14  147.40   12.05
  -1   0  13    6.97    2.89
  -1   0  13    5.50    2.88
  -1   0  13    6.72    2.54
  -1   0  13    5.39    3.48
  -1   0  13    7.81    2.51
  -1   0  13    4.31    5.25
  -1   0  13    7.28    3.41
  -1   0  13    7.49    2.97
  -1   0  13    5.71    3.36
  -1   0  13    9.30    3.24
  -1   0  13    4.54    2.08
  -1   0  13    4.21    3.14
  -1   0  13    4.71    2.92
  -1   0  12  420.67   27.58
  -1   0  12  421.84   26.68
  -1   0  12  403.42   26.04
  -1   0  12  425.45   26.44
  -1   0  12  404.12   34.74
  -1   0  12  449.30   25.73
  -1   0  12  447.24   25.88
  -1   0  12  432.34   26.29
  -1   0  12  439.66   26.17
  -1   0  12  428.11   25.16
  -1   0  12  458.77   27.64
  -1   0  12  466.02   26.98
  -1   0  12  468.52   26.97
  -1   0  12  451.88   27.37
  -1   0  11  229.80   16.22
  -1   0  11  206.12   14.71
  -1   0  11  205.32   15.67
  -1   0  11  223.74   15.14
  -1   0  11  246.06   15.44
  -1   0  11  247.63   22.71
  -1   0  11  216.72   14.35
  -1   0  11  224.10   14.06
  -1   0  11  234.73   15.83
  -1   0  11  216.93   15.44
  -1   0  11  214.48   15.04
  -1   0  11  244.45   14.63
  -1   0  11  242.01   15.29
  -1   0  11  211.01   14.64
  -1   0  10  150.17   11.09
  -1   0  10  157.27   16.51
  -1   0  10  165.68   11.24
  -1   0  10  153.24   11.04
  -1   0  10  148.23   11.48
  -1   0  10  167.09   12.18
  -1   0   9  867.38   53.70
  -1   0   8   -1.01    3.49
  -1   0   7 1507.19   83.43
  -1   0   6    8.21    3.41
  -1   0   5  473.23   24.62
  -1   0   5  394.00   21.78
  -1   0   5  461.18   25.95
   1   0  -5  417.92   21.91
  -1   0   4 1008.71   52.07
  -1   0   4  997.31   53.55
   1   0  -4  959.17   50.94
  -1   0   3   92.85    6.45
  -1   0   3  111.96    8.21
   1   0  -3  107.58    6.63
  -1   0   2 2001.38  103.53
   1   0  -2 2073.87  104.31
   1   0  -1 1510.91   78.16
   1   0   0  504.24   26.92
   1   0   1  686.53   36.45
   1   0   1  691.28   36.69
   1   0   2  727.80   38.42
   1   0   3   51.63    6.00
   1   0   3   46.98    3.61
   1   0   4  597.39   32.82
   1   0   4  553.85   30.06
   1   0   4  570.21   35.21
   1   0   5   24.48    2.92
   1   0   5   25.15    3.91
   1   0   5   19.07    5.37
   1   0   6   38.81    4.51
   1   0   6   54.06    8.64
   1   0   6   43.72    5.69
   1   0   7  497.54   31.18
   1   0   7  577.10   32.87
   1   0   8  206.79   14.64
   1   0   9  634.00   34.41
   1   0   9  572.54   33.22
   1   0  10  142.17   11.73
   1   0  10  151.36   10.78
   1   0  10  156.56   11.52
   1   0  10  118.67   10.14
   1   0  10  152.98   11.52
   1   0  10  146.27   11.71
   1   0  10  151.93   11.70
   1   0  10  161.36   11.16
   1   0  10  163.25   11.78
   1   0  10  157.30   11.47
   1   0  10  136.26   11.61
   1   0  11  352.92   23.97
   1   0  11  370.08   23.85
   1   0  11  369.41   23.99
   1   0  11  402.85   24.53
   1   0  11  364.39   22.52
   1   0  11  386.03   23.43
   1   0  11  375.92   23.46
   1   0  11  387.40   23.99
   1   0  11  355.81   23.06
   1   0  12  304.63   21.68
   1   0  12  334.62   22.01
   1   0  12  315.77   20.36
   1   0  12  319.18   21.05
   1   0  12  331.07   22.14
   1   0  12  335.20   22.39
   1   0  12  324.65   21.31
   1   0  12  331.58   21.87
   1   0  12  341.51   21.42
   1   0  13    0.98    2.02
   1   0  13    3.03    2.96
   1   0  13    1.48    3.47
   1   0  13    1.52    2.24
   1   0  13    2.17    2.83
   1   0  13    4.69    3.45
   1   0  13    2.56    2.63
   1   0  13    3.50    2.81
   1   0  13    2.57    2.71
   1   0  14  212.75   16.60
   1   0  14  226.33   17.39
   1   0  14  233.71   17.46
   1   0  14  234.18   17.44
   1   0  14  221.36   15.45
   1   0  14  237.18   16.72
   1   0  14  225.98   15.47
   1   0  14  240.88   16.98
   1   0  15   88.54    9.50
   1   0  15  102.75    9.76
   1   0  15   78.96    9.06
   1   0  15  100.03    9.65
   1   0  15   85.93    7.83
   1   0  15   91.12    7.94
   1   0  15   85.23    8.79
   1   0  15   90.62    8.81
   1   0  16   63.52    7.47
   1   0  16   63.36    7.39
   1   0  16   67.58    7.53
   1   0  16   80.33    7.90
   1   0  16   63.00    6.24
   1   0  16   77.44    7.45
   1   0  16   72.72    6.50
   1   0  17   84.40    7.28
   1   0  17   77.42    6.14
   1   0  17   80.97    7.23
   1   0  17   66.75    5.88
   1   0  18   20.96    2.95
   1   0  18   19.82    2.27
   1   0  18   18.92    2.87
  -1  -1  19   80.18    6.04
  -1  -1  19   82.12    6.91
  -1  -1  18  148.48   10.27
  -1  -1  18  141.97   11.13
  -1  -1  18  133.42   10.95
  -1  -1  17   23.82    4.70
  -1  -1  17   32.20    5.10
  -1  -1  17   26.25    4.12
  -1  -1  17   24.11    4.14
  -1  -1  16  209.65   14.31
  -1  -1  16  245.85   17.16
  -1  -1  16  187.54   15.88
  -1  -1  16  228.79   16.46
  -1  -1  16  218.42   15.17
  -1  -1  16  252.23   15.82
  -1  -1  16  214.26   15.46
  -1  -1  15   25.42    4.55
  -1  -1  15   26.58    5.19
  -1  -1  15   31.87    5.60
  -1  -1  15   26.73    3.76
  -1  -1  15   31.00    5.76
  -1  -1  15   27.41    3.80
  -1  -1  15   35.32    5.39
  -1  -1  15   34.18    5.86
  -1  -1  15   27.57    4.00
  -1  -1  15   30.17    4.53
  -1  -1  15   29.31    4.89
  -1  -1  14  203.15   14.81
  -1  -1  14  181.71   13.40
  -1  -1  14  186.33   14.19
  -1  -1  14  173.63   14.29
  -1  -1  14  184.44   12.90
  -1  -1  14  184.69   13.08
  -1  -1  14  187.00   15.01
  -1  -1  14  199.01   12.85
  -1  -1  14  165.82   13.43
  -1  -1  14  172.09   13.68
  -1  -1  14  189.37   14.76
  -1  -1  14  175.53   14.06
  -1  -1  14  218.71   14.86
  -1  -1  13  709.94   37.47
  -1  -1  13  657.02   37.18
  -1  -1  13  674.15   37.42
  -1  -1  13  617.00   36.18
  -1  -1  13  637.96   37.32
  -1  -1  13  605.43   35.94
  -1  -1  13  625.42   37.42
  -1  -1  13  604.78   37.25
  -1  -1  13  613.77   38.06
  -1  -1  13  607.35   36.46
  -1  -1  13  592.91   36.46
  -1  -1  13  784.16   50.57
  -1  -1  13  612.39   36.37
  -1  -1  13  649.05   35.60
  -1  -1  13  648.14   36.08
  -1  -1  12    1.10    1.96
  -1  -1  12   -0.45    1.89
  -1  -1  12    1.50    1.89
  -1  -1  12    0.55    2.09
  -1  -1  12    2.33    2.27
  -1  -1  12    0.87    1.65
  -1  -1  12    1.01    2.42
  -1  -1  12    1.57    2.49
  -1  -1  12    1.45    2.39
  -1  -1  12    1.16    1.56
  -1  -1  12   -1.05    2.55
  -1  -1  12    0.43    1.94
  -1  -1  12   -1.89    3.48
  -1  -1  11  871.32   51.80
  -1  -1  11  908.91   51.46
  -1  -1  11  959.68   51.95
  -1  -1  11  997.99   51.97
  -1  -1  11  982.34   51.51
  -1  -1  11 1021.28   61.30
  -1  -1  10  467.27   33.54
  -1  -1   9  165.07   15.70
  -1  -1   8  662.63   38.92
  -1  -1   8  614.18   39.42
  -1  -1   7 1184.97   66.17
  -1  -1   7 1221.88   67.27
  -1  -1   6 1118.28   56.75
  -1  -1   6 1088.00   57.63
   1   1  -6  996.58   53.54
  -1  -1   5 2359.47  121.66
  -1  -1   5 2381.85  119.40
  -1  -1   5 2136.44  122.07
  -1  -1   4  195.46   12.03
  -1  -1   4  187.65   10.75
  -1  -1   3  457.50   25.08
  -1  -1   2 1965.09  101.28
  -1  -1   1 1648.52   83.18
   1   1  -1 1585.25   82.33
  -1  -1   0 5455.61  280.57
   1   1   0 5541.97  280.37
   1   1   1    1.00    1.26
  -1  -1  -2 3053.37  155.92
   1   1   3  748.25   40.68
   1   1   3  789.24   41.44
  -1  -1  -3  692.67   37.05
   1   1   4    9.49    3.73
   1   1   4   16.49    1.92
   1   1   4   21.89    3.40
   1   1   4   16.20    2.49
   1   1   4   13.10    4.27
   1   1   5  724.81   41.09
   1   1   5  770.13   39.88
   1   1   6  145.56   11.69
   1   1   6  129.44   10.80
   1   1   6  124.59   14.52
   1   1   7  787.02   45.18
   1   1   8  274.88   18.84
   1   1   9   91.38    7.64
   1   1   9  110.03    9.08
   1   1   9   80.11    8.29
   1   1   9  111.85    8.76
   1   1   9  118.51    9.63
   1   1   9   84.00    8.92
   1   1   9  106.01    8.44
   1   1   9  118.95    8.14
   1   1  10  558.25   32.41
   1   1  10  572.63   31.87
   1   1  10  537.71   32.21
   1   1  10  536.41   32.57
   1   1  10  556.77   31.44
   1   1  10  526.80   30.75
   1   1  10  541.51   32.48
   1   1  10  501.57   32.49
   1   1  10  549.65   31.90
   1   1  10  541.03   32.75
   1   1  11  391.65   25.11
   1   1  11  410.33   25.94
   1   1  11  385.15   25.87
   1   1  11  389.34   26.10
   1   1  11  423.90   26.28
   1   1  11  424.54   24.41
   1   1  11  402.29   24.72
   1   1  11  417.22   26.47
   1   1  11  422.17   26.39
   1   1  11  415.45   25.57
   1   1  12   38.40    6.21
   1   1  12   49.73    5.56
   1   1  12   47.12    6.78
   1   1  12   52.12    7.02
   1   1  12   39.28    6.25
   1   1  12   41.98    6.17
   1   1  12   50.74    6.30
   1   1  12   41.83    5.87
   1   1  13  596.78   36.98
   1   1  13  621.10   34.78
   1   1  13  580.91   36.75
   1   1  13  613.03   36.72
   1   1  13  641.48   37.55
   1   1  13  643.71   36.44
   1   1  13  560.51   35.51
   1   1  14   44.76    6.77
   1   1  14   63.27    6.30
   1   1  14   51.18    7.14
   1   1  14   56.15    7.47
   1   1  14   59.62    7.10
   1   1  14   57.08    6.89
   1   1  15  103.68    9.86
   1   1  15  110.78    8.76
   1   1  15  124.18   10.69
   1   1  15  102.33   10.16
   1   1  15  114.36    9.83
   1   1  15  111.96    9.87
   1   1  16   88.10    8.72
   1   1  16  102.03    7.50
   1   1  16   95.39    8.80
   1   1  17   -0.35    1.63
   1   1  17    2.07    2.05
  -1  -2  20   50.35    4.45
  -1  -2  19   42.01    5.15
  -1  -2  19   48.05    4.78
  -1  -2  19   52.41    5.44
  -1  -2  18   19.97    3.64
  -1  -2  18   24.03    4.46
  -1  -2  18   13.27    3.70
  -1  -2  18   14.26    3.81
  -1  -2  17  252.64   18.19
  -1  -2  17  253.53   17.21
  -1  -2  17  248.38   17.72
  -1  -2  17  239.68   16.36
  -1  -2  17  277.35   18.46
  -1  -2  17  279.35   18.58
  -1  -2  16    8.72    3.43
  -1  -2  16   16.41    4.21
  -1  -2  16   17.59    4.81
  -1  -2  16   14.12    3.84
  -1  -2  16   11.15    2.69
  -1  -2  16   14.51    4.47
  -1  -2  16   10.85    2.36
  -1  -2  16   10.49    3.27
  -1  -2  16   12.30    3.06
  -1  -2  16   13.42    4.20
  -1  -2  15  319.69   20.13
  -1  -2  15  300.87   20.94
  -1  -2  15  318.52   21.42
  -1  -2  15  337.98   21.78
  -1  -2  15  310.35   19.56
  -1  -2  15  323.89   21.86
  -1  -2  15  317.18   21.24
  -1  -2  15  309.32   19.39
  -1  -2  15  320.87   20.93
  -1  -2  15  329.43   20.38
  -1  -2  15  292.06   19.11
  -1  -2  15  353.02   22.13
  -1  -2  14  163.36   12.02
  -1  -2  14  149.44   12.75
  -1  -2  14  146.45   11.26
  -1  -2  14  152.91   12.89
  -1  -2  14  154.31   12.33
  -1  -2  14  163.12   12.55
  -1  -2  14  142.70   11.04
  -1  -2  14  151.66   12.40
  -1  -2  14  152.21   12.57
  -1  -2  14  172.52   11.95
  -1  -2  14  174.08   12.14
  -1  -2  13  176.13   12.71
  -1  -2  13  158.99   12.35
  -1  -2  13  193.72   13.89
  -1  -2  13  175.11   13.27
  -1  -2  13  191.75   14.15
  -1  -2  13  182.41   13.13
  -1  -2  13  183.36   13.42
  -1  -2  13  156.75   19.61
  -1  -2  13  178.72   13.44
  -1  -2  13  151.37   11.97
  -1  -2  13  188.15   12.49
  -1  -2  12  539.27   31.50
  -1  -2  12  584.10   33.37
  -1  -2  12  571.70   33.53
  -1  -2  12  558.81   32.31
  -1  -2  12  576.20   33.86
  -1  -2  12  587.91   32.98
  -1  -2  12  556.27   33.22
  -1  -2  12  584.49   32.83
  -1  -2  12  584.32   33.83
  -1  -2  12  607.45   33.21
  -1  -2  12  689.78   44.07
  -1  -2  11  128.90    9.58
  -1  -2  11  136.26   15.21
  -1  -2  11  126.84    9.25
  -1  -2  11  125.41    9.88
  -1  -2  11  107.88    9.02
  -1  -2  10  399.13   29.35
  -1  -2   9  811.93   48.09
  -1  -2   9  761.45   47.16
  -1  -2   8    2.35    2.39
  -1  -2   7  575.00   33.93
   1   2  -7  562.79   30.66
  -1  -2   6   15.83    3.32
  -1  -2   5   14.67    2.28
  -1  -2   5   15.04    2.90
  -1  -2   5   10.83    2.55
  -1  -2   4  553.14   29.30
  -1  -2   4  528.19   28.52
  -1  -2   4  532.69   29.76
  -1  -2   4  516.88   29.93
  -1  -2   3   14.46    2.22
  -1  -2   3   15.32    2.21
  -1  -2   3   14.60    1.91
  -1  -2   2 3453.00  176.37
  -1  -2   1 1182.09   62.99
  -1  -2   1 1258.95   63.68
  -1  -2   0    4.37    1.12
  -1  -2   0    6.87    1.66
  -1  -2  -1 5356.02  272.78
   1   2   1 5285.56  273.27
  -1  -2  -1 5350.40  271.93
   1   2   2 1177.44   67.50
   1   2   2 1293.25   66.57
  -1  -2  -2 1323.51   66.73
   1   2   2 1246.73   67.25
   1   2   3   81.01    9.03
   1   2   3  101.37    9.07
   1   2   4  531.81   29.53
   1   2   4  464.22   32.17
   1   2   5   28.44    2.68
   1   2   5   38.82    5.33
   1   2   5   42.31    7.18
   1   2   5   31.00    2.74
   1   2   6  347.45   23.12
   1   2   7  225.01   16.61
   1   2   8  159.15   12.72
   1   2   8  178.76   13.12
   1   2   8  161.08   13.66
   1   2   8  177.98   12.07
   1   2   9  130.96   11.44
   1   2   9  139.45   10.95
   1   2   9  136.04    9.53
   1   2   9  131.78   10.93
   1   2   9  147.17   11.68
   1   2   9  127.09   10.42
   1   2   9  113.79   11.39
   1   2   9  135.00   10.63
   1   2  10    9.75    2.90
   1   2  10   11.83    3.61
   1   2  10    7.01    2.37
   1   2  10    8.86    3.17
   1   2  10   13.21    3.25
   1   2  10   10.80    3.60
   1   2  10    6.80    3.50
   1   2  10    9.94    3.72
   1   2  10    8.52    3.10
   1   2  11  674.56   37.56
   1   2  11  631.08   38.86
   1   2  11  681.47   40.26
   1   2  11  668.05   39.76
   1   2  11  722.81   39.41
   1   2  11  659.26   40.06
   1   2  11  662.79   40.09
   1   2  12  415.65   23.71
   1   2  12  417.53   25.40
   1   2  12  380.73   25.78
   1   2  12  395.04   24.97
   1   2  12  364.09   25.87
   1   2  12  371.52   25.44
   1   2  13    6.35    2.83
   1   2  13    2.41    3.23
   1   2  13    3.89    2.23
   1   2  13    4.71    2.57
   1   2  13    9.63    3.61
   1   2  13    4.11    2.43
   1   2  13    0.66    2.97
   1   2  14  215.03   16.42
   1   2  14  233.03   16.66
   1   2  14  214.28   16.97
   1   2  14  236.28   15.05
   1   2  14  253.53   15.61
   1   2  15  127.20   10.64
   1   2  15  133.21    9.55
   1   2  15  137.54   10.72
   1   2  15  145.78   11.55
   1   2  15  144.99   10.10
   1   2  16   12.54    3.29
   1   2  16   14.76    2.50
   1   2  16   11.41    2.93
   1   2  16   21.82    2.96
   1   2  17   82.48    6.36
   1   2  17   75.97    6.30
  -1  -3  20   30.08    3.62
  -1  -3  19   51.95    5.74
  -1  -3  18   77.37    7.92
  -1  -3  17    3.45    3.08
  -1  -3  17    1.91    1.99
  -1  -3  17   -0.67    3.21
  -1  -3  17    1.23    2.34
  -1  -3  17    3.83    3.10
  -1  -3  16   92.36    9.67
  -1  -3  16  104.23    8.61
  -1  -3  16  101.30   10.23
  -1  -3  16   88.72    7.87
  -1  -3  16  114.07   10.04
  -1  -3  16  102.19    9.54
  -1  -3  16  110.60    9.41
  -1  -3  16  112.75    8.82
  -1  -3  16  109.76    9.79
  -1  -3  16  100.19    9.81
  -1  -3  16  123.93   10.42
  -1  -3  15   70.02    7.13
  -1  -3  15   61.17    7.65
  -1  -3  15   69.47    6.83
  -1  -3  15   70.76    8.33
  -1  -3  15   71.72    6.52
  -1  -3  15   64.45    5.98
  -1  -3  15   66.45    7.73
  -1  -3  15   74.88    8.03
  -1  -3  15   84.07    7.84
  -1  -3  15   62.81    7.49
  -1  -3  15   65.58    7.66
  -1  -3  15   65.28    6.56
  -1  -3  15   73.22    7.95
  -1  -3  14  243.20   16.90
  -1  -3  14  233.33   16.87
  -1  -3  14  229.64   16.29
  -1  -3  14  242.92   17.40
  -1  -3  14  235.98   17.42
  -1  -3  14  236.70   15.75
  -1  -3  14  282.98   17.41
  -1  -3  14  255.63   17.04
  -1  -3  14  258.41   16.70
  -1  -3  14  217.33   14.93
  -1  -3  14  262.67   17.49
  -1  -3  14  236.59   15.70
  -1  -3  13  753.77   43.31
  -1  -3  13  793.15   44.01
  -1  -3  13  745.21   42.82
  -1  -3  13  764.21   42.96
  -1  -3  13  726.63   42.25
  -1  -3  13  777.00   43.92
  -1  -3  13  788.27   44.19
  -1  -3  13  781.90   43.18
  -1  -3  13  769.38   43.28
  -1  -3  13  717.39   41.92
  -1  -3  13  819.83   44.10
  -1  -3  13  798.54   43.36
  -1  -3  12    3.09    1.49
  -1  -3  12    1.91    1.97
  -1  -3  12    6.97    2.52
  -1  -3  12    8.68    2.40
  -1  -3  12    3.78    2.39
  -1  -3  12    1.35    2.16
  -1  -3  12    2.11    2.17
  -1  -3  12    3.90    2.12
  -1  -3  12    2.83    2.39
  -1  -3  12    4.94    3.11
  -1  -3  12    3.70    2.34
  -1  -3  11  831.28   45.50
  -1  -3  11  870.69   52.92
  -1  -3  11  817.85   45.46
  -1  -3  11  832.43   46.61
  -1  -3  11  799.81   45.80
  -1  -3  11  805.32   46.11
  -1  -3  11  877.92   45.73
  -1  -3  11  830.12   45.19
  -1  -3  10  284.52   22.40
  -1  -3   9    1.94    2.37
  -1  -3   8 1348.79   74.74
   1   3  -8 1334.76   70.67
  -1  -3   8 1373.83   75.20
  -1  -3   7   94.33    6.30
  -1  -3   7   97.07    9.39
   1   3  -7   84.89    7.98
  -1  -3   7  114.82    7.89
  -1  -3   7  104.82    9.67
  -1  -3   6  998.86   54.30
  -1  -3   6 1090.07   58.34
  -1  -3   6 1158.24   56.56
  -1  -3   6 1121.74   57.91
  -1  -3   5 2046.60  106.48
  -1  -3   5 1950.75  103.01
  -1  -3   5 2225.58  105.29
  -1  -3   5 2009.41  105.58
  -1  -3   4  327.53   17.47
  -1  -3   4  327.29   17.17
   1   3  -3 1437.07   72.26
  -1  -3   3 1349.56   72.42
  -1  -3   2 1084.49   57.99
   1   3  -2 1169.93   56.90
  -1  -3   2 1046.87   55.95
   1   3  -1  333.14   18.25
  -1  -3   1  300.93   18.95
   1   3   0 9999.00  488.25
  -1  -3   0 9092.77  488.71
  -1  -3  -1   68.72    6.28
   1   3   1   80.97    5.69
  -1  -3  -2  450.91   25.93
   1   3   2  447.89   25.93
   1   3   3 1492.31   81.59
  -1  -3  -3 1480.42   80.51
   1   3   3 1625.07   81.98
   1   3   4   84.49    7.08
   1   3   4   97.20    9.16
   1   3   4   88.99    9.06
   1   3   5  257.69   19.35
   1   3   5  277.83   16.09
   1   3   6  390.74   25.72
   1   3   7  328.99   22.81
   1   3   8  308.63   20.99
   1   3   8  311.49   21.50
   1   3   8  325.28   19.16
   1   3   8  330.69   20.65
   1   3   8  353.93   22.09
   1   3   8  345.14   23.32
   1   3   9   40.55    4.45
   1   3   9   39.15    5.28
   1   3   9   46.84    6.31
   1   3   9   43.70    5.43
   1   3   9   46.81    6.60
   1   3   9   52.54    6.72
   1   3  10  267.15   16.01
   1   3  10  289.02   19.17
   1   3  10  241.88   17.30
   1   3  10  237.24   18.04
   1   3  10  232.67   17.10
   1   3  10  250.98   18.90
   1   3  10  254.09   17.83
   1   3  10  244.91   18.28
   1   3  11  194.93   16.26
   1   3  11  219.17   15.25
   1   3  11  167.15   14.66
   1   3  11  198.73   15.90
   1   3  11  206.40   13.37
   1   3  11  192.25   15.82
   1   3  11  192.84   15.64
   1   3  11  206.40   14.83
   1   3  11  210.36   15.90
   1   3  12  109.61   10.68
   1   3  12   91.80    9.24
   1   3  12  102.18   10.22
   1   3  12   96.10   10.24
   1   3  12   98.75    7.98
   1   3  12   84.06    9.00
   1   3  12  109.40    8.58
   1   3  12   82.61    8.61
   1   3  13  313.57   21.26
   1   3  13  305.99   18.44
   1   3  13  305.37   21.16
   1   3  13  309.37   20.17
   1   3  13  276.32   20.47
   1   3  13  298.93   18.79
   1   3  14   34.64    5.71
   1   3  14   30.36    3.78
   1   3  14   39.18    5.68
   1   3  14   22.35    4.50
   1   3  14   38.77    4.40
   1   3  14   32.41    4.63
   1   3  15   51.12    5.83
   1   3  15   45.70    5.36
   1   3  15   36.46    4.90
   1   3  15   55.82    4.98
   1   3  16  135.93    9.54
   1   3  16  137.33    9.91
   1   3  16  116.95    8.67
   1   3  16  136.04    8.68
   1   3  16  144.60    8.82
  -1  -4  20   83.05    6.66
  -1  -4  20   83.18    6.32
  -1  -4  19  109.64    9.28
  -1  -4  19  119.27    8.99
  -1  -4  18   25.17    3.47
  -1  -4  18   29.45    4.76
  -1  -4  18   20.57    4.21
  -1  -4  18   24.75    4.30
  -1  -4  18   24.87    4.47
  -1  -4  17  157.36   13.32
  -1  -4  17  179.62   13.47
  -1  -4  17  205.70   14.03
  -1  -4  17  186.97   14.20
  -1  -4  17  157.78   12.12
  -1  -4  17  188.96   13.71
  -1  -4  17  192.58   14.03
  -1  -4  17  175.74   13.69
  -1  -4  16   22.19    4.63
  -1  -4  16   22.39    4.41
  -1  -4  16   18.78    4.51
  -1  -4  16   20.79    4.57
  -1  -4  16   18.86    4.29
  -1  -4  16   25.28    4.31
  -1  -4  16   19.28    4.81
  -1  -4  16   20.71    4.32
  -1  -4  16   17.65    3.88
  -1  -4  16   21.56    3.43
  -1  -4  16   22.69    4.51
  -1  -4  16   25.96    3.73
  -1  -4  16   21.43    4.87
  -1  -4  16   17.58    4.41
  -1  -4  15  461.34   28.91
  -1  -4  15  457.48   26.96
  -1  -4  15  472.26   28.81
  -1  -4  15  438.41   27.94
  -1  -4  15  421.24   28.59
  -1  -4  15  427.35   27.01
  -1  -4  15  455.41   29.26
  -1  -4  15  531.57   29.03
  -1  -4  15  500.40   28.63
  -1  -4  15  506.39   28.51
  -1  -4  15  445.96   28.48
  -1  -4  15  479.88   28.79
  -1  -4  15  470.94   29.23
  -1  -4  15  483.02   30.04
  -1  -4  14   63.90    7.59
  -1  -4  14   71.07    6.47
  -1  -4  14   69.69    7.98
  -1  -4  14   81.41    7.99
  -1  -4  14   69.48    7.30
  -1  -4  14   73.51    5.95
  -1  -4  14   72.09    6.84
  -1  -4  14   91.71    9.00
  -1  -4  14   76.78    7.59
  -1  -4  14   74.91    7.44
  -1  -4  14   79.28    7.64
  -1  -4  14   79.70    7.78
  -1  -4  14   78.39    7.83
  -1  -4  14   67.41    7.90
  -1  -4  14   72.96    8.40
  -1  -4  13  173.38   13.19
  -1  -4  13  143.15   10.54
  -1  -4  13  165.08   12.47
  -1  -4  13  150.74   11.56
  -1  -4  13  155.33   11.92
  -1  -4  13  175.42   12.07
  -1  -4  13  166.17   12.49
  -1  -4  13  165.43   11.80
  -1  -4  13  175.73   12.01
  -1  -4  13  167.54   12.80
  -1  -4  13  150.49   10.59
  -1  -4  13  147.28   11.66
  -1  -4  13  145.29   11.78
  -1  -4  13  150.48   11.21
  -1  -4  13  147.43   10.15
  -1  -4  12  487.95   28.81
  -1  -4  12  505.34   29.90
  -1  -4  12  531.01   30.77
  -1  -4  12  520.44   30.17
  -1  -4  12  479.29   37.04
  -1  -4  12  521.34   30.98
  -1  -4  12  521.51   30.74
  -1  -4  12  525.19   31.40
  -1  -4  12  607.62   39.67
  -1  -4  12  543.40   30.07
  -1  -4  12  541.67   30.30
  -1  -4  11  376.22   29.78
  -1  -4  11  397.43   24.44
  -1  -4  11  423.29   24.90
  -1  -4  11  386.71   24.02
  -1  -4  11  373.72   24.76
  -1  -4  11  397.64   23.74
  -1  -4  11  423.18   23.60
  -1  -4  10  213.84   17.96
  -1  -4  10  172.24   16.84
  -1  -4   9  866.27   49.40
  -1  -4   9  769.60   49.06
  -1  -4   8  516.29   29.55
  -1  -4   8  515.43   26.86
  -1  -4   8  493.03   29.97
   1   4  -8  467.68   26.87
  -1  -4   7  178.47   13.33
  -1  -4   7  194.07   12.41
   1   4  -7  163.97   12.88
  -1  -4   7  164.99   13.80
  -1  -4   7  156.31    9.71
  -1  -4   6  117.73    9.20
  -1  -4   6  121.67   10.40
  -1  -4   6  111.83    7.19
  -1  -4   6  105.39    9.21
   1   4  -5    5.64    1.27
  -1  -4   5    8.63    2.21
  -1  -4   4  861.98   42.87
  -1  -4   4  822.81   44.50
   1   4  -4  722.79   42.33
  -1  -4   3   15.26    3.17
  -1  -4   3   14.04    1.93
   1   4  -3   11.27    2.52
  -1  -4   2  439.97   26.86
   1   4  -2  437.03   25.25
  -1  -4   1 2353.89  131.31
   1   4  -1 2614.83  130.36
   1   4   0    9.03    1.25
  -1  -4   0   10.56    2.93
   1   4   0   13.26    2.92
   1   4   1 1598.96   81.40
   1   4   1 1550.17   84.06
  -1  -4  -1 1515.72   84.02
  -1  -4  -2  138.78   10.85
   1   4   3  611.48   37.40
  -1  -4  -3  655.03   36.18
   1   4   3  605.49   35.53
  -1  -4  -4  937.51   54.35
   1   4   4  943.18   56.31
   1   4   4 1061.46   53.97
   1   4   5  207.77   16.24
   1   4   6  537.76   34.12
   1   4   7  449.53   26.62
   1   4   7  443.85   25.20
   1   4   7  379.93   24.73
   1   4   7  388.74   25.28
   1   4   7  401.82   25.96
   1   4   7  397.71   27.51
   1   4   8  126.18   11.68
   1   4   8  139.06   10.59
   1   4   8  114.65   12.27
   1   4   8  145.10   12.16
   1   4   8  126.18   10.48
   1   4   8  123.83   11.07
   1   4   8  130.08   10.84
   1   4   8  126.64    8.91
   1   4   9  461.47   25.34
   1   4   9  441.58   28.34
   1   4   9  450.41   28.89
   1   4   9  411.47   26.98
   1   4   9  458.97   29.31
   1   4   9  459.73   27.40
   1   4   9  411.59   27.39
   1   4  10   10.08    3.30
   1   4  10   15.06    2.76
   1   4  10   14.83    3.83
   1   4  10   13.37    4.51
   1   4  10   11.11    4.20
   1   4  10   14.87    4.67
   1   4  10   11.68    3.41
   1   4  10   18.93    4.88
   1   4  11  173.10   15.23
   1   4  11  158.64   14.54
   1   4  11  173.27   13.87
   1   4  11  169.73   13.66
   1   4  11  194.79   15.29
   1   4  11  203.99   12.61
   1   4  11  204.12   15.60
   1   4  11  215.92   13.29
   1   4  11  171.72   15.64
   1   4  12  193.10   15.24
   1   4  12  208.26   12.42
   1   4  12  161.20   14.39
   1   4  12  191.83   13.77
   1   4  12  169.03   12.84
   1   4  12  193.63   12.74
   1   4  12  165.76   14.32
   1   4  12  165.19   14.27
   1   4  13    1.31    2.78
   1   4  13    3.44    3.04
   1   4  13    4.54    3.48
   1   4  13    6.71    2.44
   1   4  13    5.59    2.44
   1   4  14  288.35   19.51
   1   4  14  327.47   19.86
   1   4  14  308.11   18.23
   1   4  14  294.39   19.33
   1   4  15  148.32   10.51
   1   4  15  140.43    9.90
   1   4  15  150.01   11.18
   1   4  15  155.93    9.72
   1   4  16   16.85    2.43
   1   4  16   14.02    2.05
   1   4  16   12.60    1.78
  -1  -5  20   58.76    5.15
  -1  -5  19  192.37   13.55
  -1  -5  19  196.70   13.04
  -1  -5  18  293.46   19.95
  -1  -5  18  305.96   19.68
  -1  -5  18  305.98   20.16
  -1  -5  18  307.43   19.87
  -1  -5  18  340.65   21.12
  -1  -5  18  338.71   20.76
  -1  -5  18  298.13   18.87
  -1  -5  17    7.89    3.93
  -1  -5  17    3.77    2.81
  -1  -5  17   13.09    3.66
  -1  -5  17    9.21    3.71
  -1  -5  17   15.82    4.29
  -1  -5  17   12.70    3.88
  -1  -5  17    8.63    3.54
  -1  -5  17    9.13    3.39
  -1  -5  17   11.33    3.91
  -1  -5  17    8.12    3.14
  -1  -5  17   10.42    3.79
  -1  -5  17    9.00    3.08
  -1  -5  17   11.22    3.80
  -1  -5  16  142.15   11.88
  -1  -5  16  138.06   11.66
  -1  -5  16  145.46   12.22
  -1  -5  16  165.99   12.11
  -1  -5  16  149.37   11.47
  -1  -5  16  145.84   11.86
  -1  -5  16  126.79   11.44
  -1  -5  16  157.22   12.91
  -1  -5  16  131.85   11.93
  -1  -5  16  129.72    9.37
  -1  -5  16  139.67   11.32
  -1  -5  16  134.25   11.75
  -1  -5  15   40.06    5.70
  -1  -5  15   31.61    4.07
  -1  -5  15   34.69    5.63
  -1  -5  15   37.11    5.31
  -1  -5  15   35.84    5.55
  -1  -5  15   25.66    4.92
  -1  -5  15   29.73    5.76
  -1  -5  15   39.84    6.11
  -1  -5  15   26.28    4.07
  -1  -5  15   34.76    5.13
  -1  -5  15   31.09    3.71
  -1  -5  15   37.28    5.31
  -1  -5  15   32.04    5.39
  -1  -5  14   92.23    8.16
  -1  -5  14  117.36   10.26
  -1  -5  14  110.75    9.76
  -1  -5  14  112.29    9.59
  -1  -5  14  126.67   10.67
  -1  -5  14  124.62   10.11
  -1  -5  14  104.29    9.74
  -1  -5  14  122.00    9.65
  -1  -5  14  125.28   10.88
  -1  -5  14  114.08    9.19
  -1  -5  14  120.36    8.50
  -1  -5  14  119.98   10.97
  -1  -5  13  704.44   37.12
  -1  -5  13  723.36   38.76
  -1  -5  13  661.91   37.41
  -1  -5  13  684.49   38.09
  -1  -5  13  602.57   35.90
  -1  -5  13  668.71   38.69
  -1  -5  13  616.43   35.72
  -1  -5  13  684.89   37.08
  -1  -5  13  639.35   36.69
  -1  -5  13  647.65   35.82
  -1  -5  13  643.76   36.41
  -1  -5  13  696.89   38.17
  -1  -5  13  680.34   37.39
  -1  -5  13  638.57   37.21
  -1  -5  13  692.97   46.88
  -1  -5  13  597.01   35.72
  -1  -5  12    4.05    1.78
  -1  -5  12    5.96    2.96
  -1  -5  12    4.44    2.21
  -1  -5  12    7.83    2.19
  -1  -5  12    4.41    2.08
  -1  -5  12    5.41    2.17
  -1  -5  12    0.52    1.81
  -1  -5  12    5.27    2.28
  -1  -5  12    5.06    2.70
  -1  -5  12    4.62    2.51
  -1  -5  12    6.94    2.53
  -1  -5  12    1.63    3.68
  -1  -5  12    7.46    2.35
  -1  -5  12    4.18    1.78
  -1  -5  11  797.21   52.37
  -1  -5  11  779.54   44.94
  -1  -5  11  824.73   44.52
  -1  -5  11  842.32   44.68
  -1  -5  11  864.18   46.37
  -1  -5  11  849.35   44.75
  -1  -5  11  829.71   45.85
  -1  -5  11  810.06   45.37
  -1  -5  11  777.41   46.16
  -1  -5  10  515.67   36.24
  -1  -5  10  556.57   36.14
   1   5  -9  212.03   14.65
  -1  -5   9  179.75   16.67
  -1  -5   9  197.73   16.41
  -1  -5   9  182.34   13.96
   1   5  -8 1557.31   86.14
  -1  -5   8 1548.33   85.49
  -1  -5   8 1551.56   88.45
  -1  -5   8 1730.15   87.87
  -1  -5   7  209.19   14.94
  -1  -5   7  232.75   15.65
   1   5  -7  198.77   15.49
  -1  -5   7  194.51   12.28
  -1  -5   6  733.38   40.51
  -1  -5   6  682.84   40.99
  -1  -5   5  673.19   36.43
   1   5  -5  609.50   35.29
  -1  -5   5  704.23   38.79
   1   5  -4   38.40    4.33
  -1  -5   4   31.50    5.55
  -1  -5   4   48.34    6.19
   1   5  -3 1614.67   90.94
  -1  -5   3 1934.78   94.09
  -1  -5   2  525.04   36.25
   1   5  -2  612.89   33.88
   1   5  -1  783.73   43.57
  -1  -5   1  727.97   44.99
   1   5   0 1144.87   65.78
  -1  -5   0 1255.86   67.09
   1   5   1   44.53    6.31
  -1  -5  -1   51.41    6.76
   1   5   1   59.30    7.28
   1   5   2  627.96   37.52
  -1  -5  -2  670.67   38.69
   1   5   3  475.02   27.95
  -1  -5  -3  462.74   28.90
   1   5   3  437.41   29.44
   1   5   4   56.69    6.04
   1   5   4   43.18    6.63
  -1  -5  -4   48.27    6.32
   1   5   5 1018.19   59.04
   1   5   6  284.33   22.96
   1   5   6  330.25   20.73
   1   5   6  361.91   22.45
   1   5   7  313.91   21.58
   1   5   7  319.94   20.26
   1   5   7  310.18   20.12
   1   5   7  308.58   23.05
   1   5   7  283.87   20.44
   1   5   8  212.86   15.34
   1   5   8  208.74   15.95
   1   5   8  198.27   14.90
   1   5   8  198.24   16.44
   1   5   8  216.73   16.85
   1   5   9   -0.60    2.60
   1   5   9    0.67    2.74
   1   5   9   -1.74    2.65
   1   5   9   -1.54    2.91
   1   5   9    1.83    3.57
   1   5   9    0.70    2.93
   1   5  10  329.84   22.91
   1   5  10  307.26   21.22
   1   5  10  353.10   23.88
   1   5  10  356.74   23.08
   1   5  10  340.62   24.18
   1   5  11  251.80   15.19
   1   5  11  234.75   18.55
   1   5  11  223.80   17.04
   1   5  11  236.55   17.09
   1   5  11  224.21   17.56
   1   5  11  219.38   15.41
   1   5  11  210.88   17.34
   1   5  12  184.20   14.47
   1   5  12  183.27   14.32
   1   5  12  181.51   14.76
   1   5  12  185.74   15.04
   1   5  12  214.00   13.09
   1   5  13  183.83   13.55
   1   5  13  171.61   13.83
   1   5  13  204.99   13.99
   1   5  13  201.62   12.54
   1   5  14   28.03    3.50
   1   5  14   32.00    4.08
   1   5  14   27.44    3.24
   1   5  14   27.63    3.90
   1   5  15   84.76    6.90
   1   5  15   76.94    6.22
  -1  -6  20  137.99    9.16
  -1  -6  19   58.04    5.32
  -1  -6  19   62.56    6.19
  -1  -6  19   51.65    5.67
  -1  -6  19   53.51    5.74
  -1  -6  19   47.06    5.63
  -1  -6  19   62.80    5.74
  -1  -6  18   60.13    6.10
  -1  -6  18   55.82    6.84
  -1  -6  18   75.38    7.30
  -1  -6  18   59.24    6.64
  -1  -6  18   54.05    6.29
  -1  -6  18   61.33    6.86
  -1  -6  18   64.87    6.46
  -1  -6  17  446.53   25.95
  -1  -6  17  389.70   24.22
  -1  -6  17  403.89   25.04
  -1  -6  17  417.89   25.15
  -1  -6  17  337.36   24.28
  -1  -6  17  405.35   25.18
  -1  -6  17  449.94   26.41
  -1  -6  17  384.30   24.40
  -1  -6  17  357.32   24.70
  -1  -6  17  412.02   24.38
  -1  -6  16   -1.05    2.59
  -1  -6  16    1.33    2.67
  -1  -6  16    1.99    2.52
  -1  -6  16    0.62    2.48
  -1  -6  16    1.17    2.21
  -1  -6  16    2.12    1.52
  -1  -6  16   -1.36    3.36
  -1  -6  16    0.52    2.64
  -1  -6  16    1.83    2.64
  -1  -6  16   -1.25    2.82
  -1  -6  16   -3.78    3.81
  -1  -6  16    0.70    3.03
  -1  -6  15  234.85   16.93
  -1  -6  15  202.65   15.43
  -1  -6  15  207.67   15.54
  -1  -6  15  215.76   15.40
  -1  -6  15  225.53   16.14
  -1  -6  15  205.81   15.36
  -1  -6  15  192.46   13.58
  -1  -6  15  245.12   15.36
  -1  -6  15  236.14   15.51
  -1  -6  15  214.67   14.98
  -1  -6  15  233.69   16.34
  -1  -6  15  199.73   13.74
  -1  -6  15  235.96   16.71
  -1  -6  14   44.55    4.90
  -1  -6  14   49.44    5.62
  -1  -6  14   40.15    6.16
  -1  -6  14   47.03    5.38
  -1  -6  14   43.18    4.77
  -1  -6  14   44.47    5.73
  -1  -6  14   41.70    5.83
  -1  -6  14   57.26    6.27
  -1  -6  14   53.00    6.49
  -1  -6  14   41.65    5.62
  -1  -6  14   54.94    6.00
  -1  -6  14   52.56    5.66
  -1  -6  14   48.60   10.29
  -1  -6  14   46.06    6.43
  -1  -6  14   36.12    4.73
  -1  -6  14   45.35    6.52
  -1  -6  13    5.66    4.26
  -1  -6  13    5.77    2.30
  -1  -6  13    8.08    2.67
  -1  -6  13    8.63    3.68
  -1  -6  13    6.27    2.94
  -1  -6  13    4.81    2.04
  -1  -6  13    8.76    3.01
  -1  -6  13    4.08    2.41
  -1  -6  13    5.17    2.91
  -1  -6  13    4.30    2.46
  -1  -6  13    6.42    2.65
  -1  -6  13    4.39    3.12
  -1  -6  13    5.86    2.01
  -1  -6  13    8.21    2.17
  -1  -6  13    8.69    2.68
  -1  -6  13    6.92    2.27
  -1  -6  12  846.36   45.17
  -1  -6  12  811.54   43.66
  -1  -6  12  795.73   43.36
  -1  -6  12  780.83   44.39
  -1  -6  12  778.58   43.44
  -1  -6  12  835.02   45.45
  -1  -6  12  771.69   42.48
  -1  -6  12  830.42   43.46
  -1  -6  12  743.31   43.39
  -1  -6  12  783.50   44.00
  -1  -6  12  814.08   53.31
  -1  -6  12  803.20   44.63
  -1  -6  12  801.83   43.97
  -1  -6  12  746.68   43.53
  -1  -6  11   95.19    7.41
  -1  -6  11   87.00    6.94
  -1  -6  11   98.10    7.54
  -1  -6  11   84.28    7.43
  -1  -6  11   88.42    7.81
  -1  -6  11   77.25    7.82
  -1  -6  11   71.74   11.18
  -1  -6  11   91.76    8.18
  -1  -6  11   96.61    8.57
  -1  -6  11   94.73    7.09
   1   6 -10  946.61   49.62
  -1  -6  10  827.06   53.46
  -1  -6  10  765.16   46.43
  -1  -6  10  857.12   47.34
  -1  -6  10  887.83   49.03
   1   6  -9  754.53   44.51
  -1  -6   9  734.33   44.02
  -1  -6   9  766.61   47.69
   1   6  -8   29.47    5.16
  -1  -6   8   18.96    4.46
   1   6  -7  996.53   60.77
  -1  -6   7 1099.46   57.91
  -1  -6   7 1113.45   61.52
   1   6  -6  494.41   32.64
  -1  -6   6  480.12   32.71
   1   6  -5  170.04   14.70
  -1  -6   5  190.87   15.44
   1   6  -5  187.01   12.21
  -1  -6   4  327.49   21.80
   1   6  -4  273.85   18.31
  -1  -6   3  194.58   15.40
   1   6  -3  162.92   12.74
  -1  -6   3  188.36   15.60
  -1  -6   2  771.39   42.40
  -1  -6   2  751.25   42.44
   1   6  -1  569.25   36.14
   1   6  -1  587.85   37.47
   1   6   0   40.07    6.13
  -1  -6   0   34.88    5.80
   1   6   0   43.95    6.58
   1   6   1  817.44   49.42
   1   6   1  790.52   48.56
  -1  -6  -2  122.88   11.48
   1   6   2  102.45   10.00
  -1  -6  -3  773.21   44.61
   1   6   3  694.44   44.29
   1   6   3  745.84   42.91
   1   6   4  487.24   30.54
   1   6   4  506.72   33.05
  -1  -6  -4  537.42   32.72
   1   6   5   18.22    4.13
   1   6   5   10.58    3.07
   1   6   5   15.40    4.17
   1   6   5   16.47    4.22
   1   6   5   11.88    2.95
   1   6   6  241.67   20.37
   1   6   6  273.62   17.39
   1   6   6  270.49   19.15
   1   6   6  238.94   17.25
   1   6   7  313.71   19.99
   1   6   7  303.63   21.74
   1   6   7  296.21   19.80
   1   6   7  283.41   20.50
   1   6   8   85.77    9.08
   1   6   8   76.83    8.25
   1   6   8   71.72    7.68
   1   6   8   83.67    9.83
   1   6   8   85.74    9.85
   1   6   9  259.43   19.68
   1   6   9  249.47   17.37
   1   6   9  287.67   16.53
   1   6   9  237.15   19.51
   1   6   9  253.51   18.21
   1   6   9  240.59   18.46
   1   6  10   40.86    6.14
   1   6  10   56.79    5.46
   1   6  10   47.23    7.71
   1   6  10   44.17    6.40
   1   6  10   42.80    6.83
   1   6  11  207.48   15.25
   1   6  11  228.46   15.58
   1   6  11  185.55   15.84
   1   6  11  183.27   15.53
   1   6  11  215.26   13.60
   1   6  11  223.72   17.17
   1   6  12   63.94    5.53
   1   6  12   59.36    6.49
   1   6  12   57.85    7.05
   1   6  12   62.21    6.45
   1   6  13    6.29    1.83
   1   6  13    8.83    2.53
   1   6  13    7.87    2.01
   1   6  13    8.60    2.52
  -1  -7  20   20.94    2.70
  -1  -7  19  201.55   12.85
  -1  -7  19  188.91   13.36
  -1  -7  19  208.30   13.66
  -1  -7  19  196.49   13.00
  -1  -7  18  230.82   16.31
  -1  -7  18  261.77   17.00
  -1  -7  18  242.65   16.03
  -1  -7  18  237.11   15.61
  -1  -7  18  267.47   16.98
  -1  -7  18  221.76   15.90
  -1  -7  18  242.44   16.59
  -1  -7  18  250.42   16.29
  -1  -7  17   15.47    3.79
  -1  -7  17    7.62    3.21
  -1  -7  17    6.57    2.82
  -1  -7  17   16.58    4.21
  -1  -7  17    7.87    3.00
  -1  -7  17    4.11    2.05
  -1  -7  17    3.75    2.90
  -1  -7  17   11.69    3.26
  -1  -7  17    8.18    3.24
  -1  -7  16  304.64   20.39
  -1  -7  16  337.67   21.53
  -1  -7  16  311.96   19.18
  -1  -7  16  293.43   18.11
  -1  -7  16  295.56   20.37
  -1  -7  16  278.05   19.87
  -1  -7  16  281.16   19.41
  -1  -7  16  293.06   19.64
  -1  -7  16  286.87   19.45
  -1  -7  16  273.59   19.58
  -1  -7  16  313.15   19.21
  -1  -7  15  104.49    9.04
  -1  -7  15  123.86    9.79
  -1  -7  15  138.17   11.23
  -1  -7  15  130.41   10.60
  -1  -7  15  122.04   10.68
  -1  -7  15  120.78   11.30
  -1  -7  15  128.34    9.30
  -1  -7  15  119.50    9.84
  -1  -7  15  150.56   10.83
  -1  -7  15  143.43   11.71
  -1  -7  15  106.56    9.30
  -1  -7  15  115.09   10.12
  -1  -7  15  110.60   10.49
  -1  -7  14   57.57    6.06
  -1  -7  14   70.24    6.53
  -1  -7  14   61.23    7.15
  -1  -7  14   68.22    6.07
  -1  -7  14   58.28    6.46
  -1  -7  14   59.91    6.40
  -1  -7  14   60.43    6.78
  -1  -7  14   76.43   12.89
  -1  -7  14   74.25    8.00
  -1  -7  14   54.65    6.02
  -1  -7  14   67.98    7.99
  -1  -7  14   51.00    6.25
  -1  -7  14   67.67    7.39
  -1  -7  13  583.29   33.82
  -1  -7  13  558.58   32.29
  -1  -7  13  585.95   32.07
  -1  -7  13  581.03   34.19
  -1  -7  13  592.62   32.18
  -1  -7  13  588.21   33.32
  -1  -7  13  505.75   30.72
  -1  -7  13  610.77   31.73
  -1  -7  13  524.82   32.08
  -1  -7  13  557.91   32.60
  -1  -7  13  555.20   42.22
  -1  -7  13  549.42   33.21
  -1  -7  13  525.14   32.33
  -1  -7  13  560.11   31.72
  -1  -7  12    0.40    1.89
  -1  -7  12    3.29    1.84
  -1  -7  12    6.78    2.67
  -1  -7  12    3.43    1.45
  -1  -7  12    2.27    2.51
  -1  -7  12    4.98    2.16
  -1  -7  12    5.00    2.06
  -1  -7  12    5.03    3.06
  -1  -7  12    1.83    2.92
  -1  -7  12    1.88    1.90
  -1  -7  12    3.92    2.43
  -1  -7  12    1.11    1.91
  -1  -7  11  831.94   44.26
  -1  -7  11  743.88   45.88
  -1  -7  11  711.59   43.30
  -1  -7  11  775.01   43.03
  -1  -7  11  811.65   42.36
  -1  -7  11  777.42   41.93
  -1  -7  11  752.59   51.47
  -1  -7  11  803.65   42.29
  -1  -7  11  806.33   43.58
  -1  -7  11  738.31   42.64
  -1  -7  11  777.21   41.81
  -1  -7  11  704.71   42.42
  -1  -7  10  327.06   19.49
  -1  -7  10  352.61   27.03
  -1  -7  10  271.40   21.66
  -1  -7  10  301.43   18.11
   1   7 -10  346.27   23.39
  -1  -7  10  289.67   19.05
  -1  -7  10  317.46   19.80
  -1  -7  10  280.79   19.12
   1   7  -9  217.51   17.38
  -1  -7   9  198.92   17.08
   1   7  -8 1046.52   61.83
  -1  -7   8 1110.45   63.05
   1   7  -7  100.32   11.11
  -1  -7   7  120.58   13.14
  -1  -7   7  134.04   12.96
   1   7  -6  427.77   30.53
  -1  -7   6  521.19   33.51
  -1  -7   6  498.78   32.37
   1   7  -5 1245.56   73.20
  -1  -7   5 1363.36   74.99
  -1  -7   5 1297.69   74.10
   1   7  -4  147.15   13.91
  -1  -7   4  165.37   14.74
   1   7  -4  153.05   11.91
  -1  -7   3  412.20   26.88
   1   7  -3  336.95   23.78
  -1  -7   3  422.35   26.70
  -1  -7   2  157.40   13.78
   1   7  -2  131.18   11.82
  -1  -7   2  140.95   12.86
   1   7  -1  133.91   12.23
  -1  -7   1  153.29   13.03
   1   7  -1  124.71   12.13
   1   7   0  376.40   25.59
   1   7   0  335.10   24.95
  -1  -7  -1   -0.95    2.30
   1   7   1    2.67    3.06
   1   7   1    0.80    2.45
  -1  -7  -2  589.68   36.28
   1   7   2  538.80   34.47
  -1  -7  -3  617.09   39.47
   1   7   3  637.77   38.31
   1   7   4   26.40    5.10
   1   7   4   35.71    5.74
   1   7   4   37.72    5.17
   1   7   4   29.98    4.27
   1   7   4   42.79    7.12
   1   7   5  731.56   39.33
   1   7   5  757.29   41.13
   1   7   5  666.97   45.42
   1   7   5  684.31   41.49
   1   7   5  733.03   43.10
   1   7   5  753.96   43.54
   1   7   6    5.11    3.84
   1   7   6    1.81    2.48
   1   7   6    2.20    2.32
   1   7   6    6.28    2.95
   1   7   7   91.85    9.86
   1   7   7  112.32    9.78
   1   7   7  129.37   11.99
   1   7   7  114.80   10.05
   1   7   8  162.06   12.74
   1   7   8  163.33   12.66
   1   7   8  159.54   12.14
   1   7   8  167.57   14.65
   1   7   8  130.19   12.39
   1   7   8  125.10   13.40
   1   7   8  179.44   11.12
   1   7   9   32.85    5.23
   1   7   9   43.42    6.78
   1   7   9   32.77    5.44
   1   7   9   36.14    6.70
   1   7   9   40.27    4.35
   1   7  10  307.46   19.83
   1   7  10  280.17   20.99
   1   7  10  324.90   22.14
   1   7  10  326.12   18.33
   1   7  10  267.05   19.52
   1   7  11    2.04    2.80
   1   7  11    4.67    2.36
   1   7  11    0.64    2.35
   1   7  11    0.48    2.19
   1   7  11    3.04    1.66
   1   7  12   33.86    4.82
   1   7  12   36.33    4.21
   1   7  12   28.45    3.19
   1   7  13   66.09    5.71
   1   7  14   13.95    1.59
  -1  -8  20  111.40    7.68
  -1  -8  19   98.84    8.38
  -1  -8  19  102.02    7.96
  -1  -8  19  105.45    7.55
  -1  -8  19   97.76    8.20
  -1  -8  18   38.36    4.62
  -1  -8  18   44.48    5.67
  -1  -8  18   44.35    5.43
  -1  -8  18   36.80    5.03
  -1  -8  18   40.72    5.32
  -1  -8  18   54.20    5.98
  -1  -8  17  352.34   21.19
  -1  -8  17  324.85   21.36
  -1  -8  17  349.05   22.66
  -1  -8  17  348.88   22.53
  -1  -8  17  365.41   22.66
  -1  -8  17  327.20   21.83
  -1  -8  17  389.06   22.00
  -1  -8  17  336.13   20.55
  -1  -8  16    1.96    3.24
  -1  -8  16    1.59    2.24
  -1  -8  16    3.29    2.83
  -1  -8  16   -0.41    2.12
  -1  -8  16    1.34    1.75
  -1  -8  16    0.92    2.19
  -1  -8  16    1.35    2.49
  -1  -8  16    0.60    2.57
  -1  -8  16    4.73    2.65
  -1  -8  15  118.28   17.26
  -1  -8  15  122.64    9.57
  -1  -8  15  147.45   11.77
  -1  -8  15  121.32   10.84
  -1  -8  15  127.22   10.22
  -1  -8  15  133.14    9.65
  -1  -8  15  120.11    9.81
  -1  -8  15  111.85    9.54
  -1  -8  15  129.69    9.88
  -1  -8  15  126.84   10.32
  -1  -8  15  113.35   10.47
  -1  -8  14   91.88   14.83
  -1  -8  14   83.79    7.58
  -1  -8  14   91.38    9.00
  -1  -8  14   88.27    8.71
  -1  -8  14   81.69    7.91
  -1  -8  14   88.83    8.86
  -1  -8  14   99.66    7.59
  -1  -8  14  100.33    8.47
  -1  -8  14   86.41    8.12
  -1  -8  14   81.80    7.68
  -1  -8  14   94.65    7.68
  -1  -8  14   84.89    8.11
  -1  -8  13    4.27    3.95
  -1  -8  13    8.75    3.23
  -1  -8  13    6.36    2.30
  -1  -8  13    8.10    2.32
  -1  -8  13    7.93    2.79
  -1  -8  13   12.58    2.86
  -1  -8  13   11.84    3.56
  -1  -8  13    9.33    2.95
  -1  -8  13    8.64    2.64
  -1  -8  13   14.83    3.16
  -1  -8  13    9.33    2.93
  -1  -8  13    9.62    2.69
  -1  -8  12  339.93   20.21
  -1  -8  12  317.58   30.01
  -1  -8  12  361.86   21.10
  -1  -8  12  346.89   22.27
  -1  -8  12  376.65   23.13
  -1  -8  12  397.72   22.12
  -1  -8  12  374.01   21.39
  -1  -8  12  378.09   21.67
  -1  -8  12  315.81   21.53
  -1  -8  12  375.82   23.08
  -1  -8  11   14.40    3.41
  -1  -8  11   10.12    2.31
  -1  -8  11   10.10    2.65
  -1  -8  11    7.98    3.01
  -1  -8  11   10.36    2.60
  -1  -8  11    7.43    4.54
  -1  -8  11   10.88    3.27
  -1  -8  11   10.62    2.63
  -1  -8  11   10.09    2.69
  -1  -8  11    4.34    1.43
  -1  -8  11   12.34    3.88
  -1  -8  10  748.76   41.19
  -1  -8  10  730.98   39.91
  -1  -8  10  815.60   41.20
  -1  -8  10  740.00   39.85
  -1  -8  10  693.51   41.21
   1   8 -10  827.70   46.94
  -1  -8  10  703.25   46.06
  -1  -8  10  654.37   39.99
  -1  -8  10  729.53   39.29
  -1  -8   9  554.03   40.86
  -1  -8   9  675.53   35.94
   1   8  -9  642.59   41.05
  -1  -8   8   13.49    4.82
  -1  -8   8   15.09    5.41
  -1  -8   8   10.37    2.11
   1   8  -8   11.43    4.42
   1   8  -7  698.14   45.48
  -1  -8   7  832.49   47.85
  -1  -8   7  723.98   48.30
   1   8  -6  677.78   43.72
  -1  -8   6  736.86   44.86
  -1  -8   6  721.70   46.13
   1   8  -5  209.02   18.12
  -1  -8   5  249.89   20.06
   1   8  -4  448.02   31.80
  -1  -8   4  526.61   32.64
  -1  -8   4  484.07   33.16
  -1  -8   3    8.66    3.99
  -1  -8   3    4.34    3.35
   1   8  -2   49.47    7.61
   1   8  -2   59.21    7.61
  -1  -8   2   73.71    8.86
  -1  -8   2   52.44    8.19
   1   8  -1  441.17   32.17
   1   8  -1  462.79   32.09
  -1  -8   1  599.30   34.29
  -1  -8   1  560.57   34.93
   1   8   0    3.77    2.88
  -1  -8   0   -1.21    2.94
  -1  -8   0    1.03    1.89
   1   8   0   -0.97    2.82
  -1  -8  -1  821.44   49.28
   1   8   1  755.60   48.46
   1   8   1  805.24   45.88
   1   8   1  814.69   48.23
   1   8   2   14.61    3.62
   1   8   2   18.22    4.57
   1   8   2   15.02    2.64
  -1  -8  -2   25.31    5.61
   1   8   2   17.69    4.74
   1   8   3  345.40   21.53
  -1  -8  -3  372.22   26.69
   1   8   3  382.63   20.82
   1   8   3  334.02   22.79
   1   8   4  800.07   47.15
   1   8   4  871.22   49.16
   1   8   4  833.61   48.68
   1   8   4  813.84   44.85
   1   8   4  868.95   46.35
   1   8   5   20.16    3.88
   1   8   5   18.68    2.97
   1   8   5   18.17    5.08
   1   8   5   21.79    4.06
   1   8   5   21.75    4.91
   1   8   6  447.39   28.92
   1   8   6  457.85   26.67
   1   8   6  432.33   24.74
   1   8   6  402.06   26.97
   1   8   6  417.41   26.44
   1   8   7  400.23   23.91
   1   8   7  393.61   25.91
   1   8   7  390.52   21.67
   1   8   7  335.64   23.77
   1   8   7  337.02   22.78
   1   8   7  388.42   26.47
   1   8   8    7.18    3.90
   1   8   8    6.91    3.92
   1   8   8    9.92    2.27
   1   8   8    9.45    3.10
   1   8   8   11.14    3.30
   1   8   9  207.35   16.06
   1   8   9  195.90   15.87
   1   8   9  201.20   12.57
   1   8   9  198.39   14.07
   1   8   9  191.80   14.14
   1   8  10    5.88    3.30
   1   8  10    3.19    1.55
   1   8  10    5.61    3.35
   1   8  10    1.71    1.76
   1   8  10    1.74    2.00
   1   8  10   -1.38    2.97
   1   8  11   13.16    2.04
   1   8  11   19.61    3.93
   1   8  11   13.44    3.29
   1   8  12   95.38    7.49
   1   8  13    0.27    0.76
  -1  -9  20    4.94    1.66
  -1  -9  20    6.06    1.72
  -1  -9  19  199.44   13.06
  -1  -9  19  191.04   13.21
  -1  -9  18  236.94   15.14
  -1  -9  18  237.68   16.00
  -1  -9  18  214.06   14.13
  -1  -9  18  244.25   15.86
  -1  -9  17    1.49    2.20
  -1  -9  17    3.36    2.77
  -1  -9  17   -1.12    2.14
  -1  -9  17   -0.63    2.82
  -1  -9  17    0.59    2.56
  -1  -9  17    5.22    2.30
  -1  -9  16  273.43   18.40
  -1  -9  16  311.88   18.07
  -1  -9  16  264.37   17.73
  -1  -9  16  289.30   17.48
  -1  -9  16  276.15   17.49
  -1  -9  16  252.86   17.40
  -1  -9  16  295.04   19.09
  -1  -9  16  278.76   19.16
  -1  -9  15   84.43    7.12
  -1  -9  15   72.99    6.90
  -1  -9  15   81.16    7.89
  -1  -9  15   67.16    7.04
  -1  -9  15   84.44    6.84
  -1  -9  15   80.07   13.86
  -1  -9  15   78.71    6.98
  -1  -9  15   55.92    6.34
  -1  -9  15   63.99    6.59
  -1  -9  15   85.03    8.44
  -1  -9  15   76.18    7.88
  -1  -9  14    3.18    2.11
  -1  -9  14    4.14    2.24
  -1  -9  14    7.38    3.27
  -1  -9  14    4.19    2.15
  -1  -9  14    3.14    1.78
  -1  -9  14    5.54    3.30
  -1  -9  14    7.06    5.31
  -1  -9  14    2.46    2.30
  -1  -9  14    6.32    2.43
  -1  -9  14    1.10    2.09
  -1  -9  13  364.37   22.18
  -1  -9  13  396.89   24.10
  -1  -9  13  391.48   24.70
  -1  -9  13  403.71   22.99
  -1  -9  13  351.74   22.58
  -1  -9  13  398.96   34.63
  -1  -9  12  182.44   13.02
  -1  -9  12  175.98   11.41
  -1  -9  12  147.46   19.43
  -1  -9  12  175.22   11.46
  -1  -9  12  178.53   12.00
  -1  -9  12  152.89   11.64
  -1  -9  11  101.93   12.32
  -1  -9  11   79.58    6.96
  -1  -9  11   90.70    6.66
  -1  -9  11   81.08    8.01
  -1  -9  11   72.21    7.42
  -1  -9  11   80.86    6.98
  -1  -9  10  387.66   29.40
  -1  -9  10  403.57   22.89
  -1  -9  10  339.98   23.21
   1   9 -10  416.93   29.40
  -1  -9  10  375.80   23.07
  -1  -9   9  232.69   15.25
  -1  -9   9  251.90   15.67
   1   9  -9  269.82   21.73
  -1  -9   9  277.01   24.56
  -1  -9   9  251.08   16.72
  -1  -9   9  272.90   22.53
  -1  -9   8  863.32   52.27
   1   9  -8  872.82   51.14
  -1  -9   8  786.87   43.89
  -1  -9   8  824.93   54.28
  -1  -9   7  143.61   14.05
   1   9  -7  115.62   12.71
  -1  -9   7  104.46    7.88
  -1  -9   7  102.53   13.50
  -1  -9   6  292.48   22.61
  -1  -9   6  309.39   24.32
  -1  -9   6  267.27   16.30
   1   9  -6  266.27   21.80
   1   9  -5 1186.18   72.23
  -1  -9   5 1332.99   74.77
  -1  -9   4    7.57    3.90
  -1  -9   4   13.23    2.27
   1   9  -4   11.35    4.22
  -1  -9   4   18.45    5.03
  -1  -9   3 1503.47   86.35
  -1  -9   3 1549.20   85.51
   1   9  -3 1485.19   80.96
  -1  -9   2  298.93   23.74
   1   9  -2  280.58   22.73
  -1  -9   2  295.23   22.60
   1   9  -2  293.56   19.41
  -1  -9   1  346.01   26.89
   1   9  -1  325.32   25.48
   1   9  -1  349.04   23.01
   1   9  -1  381.12   26.95
  -1  -9   1  408.09   27.25
   1   9   0  239.90   20.22
  -1  -9   0  247.07   21.22
   1   9   0  257.04   17.37
   1   9   0  219.51   19.66
  -1  -9   0  251.57   20.69
   1   9   0  257.54   17.77
  -1  -9  -1   32.67    7.08
   1   9   1   41.31    6.11
   1   9   1   23.39    4.62
   1   9   1   46.06    7.37
  -1  -9  -1   48.33    7.74
   1   9   2   62.04    5.54
   1   9   2   68.28    7.44
  -1  -9  -2   62.06    9.81
   1   9   2   61.90    5.87
  -1  -9  -2   68.20    9.59
  -1  -9  -3  755.04   48.39
   1   9   3  729.60   40.68
   1   9   3  722.34   45.32
   1   9   3  676.52   41.81
   1   9   3  756.83   39.94
   1   9   4   42.84    5.12
   1   9   4   27.43    3.79
   1   9   4   43.09    6.67
   1   9   4   32.35    5.98
   1   9   4   40.45    5.50
   1   9   5  370.37   24.57
   1   9   5  447.77   25.10
   1   9   5  430.86   27.29
   1   9   5  372.00   26.53
   1   9   5  397.14   23.40
   1   9   6   35.20    5.41
   1   9   6   30.96    5.98
   1   9   6   31.75    3.99
   1   9   6   47.92    5.76
   1   9   7   78.70    7.80
   1   9   7   76.88    7.35
   1   9   7   75.56    8.89
   1   9   7   77.17    9.23
   1   9   8  309.51   19.31
   1   9   8  327.69   22.00
   1   9   8  288.13   21.10
   1   9   9   23.43    4.62
   1   9   9   27.64    4.94
   1   9  10   35.31    4.70
   1   9  10   36.96    5.00
   1   9  11   37.12    4.31
   1   9  12   17.91    1.77
  -1 -10  20  142.38    9.33
  -1 -10  19   52.31    5.31
  -1 -10  19   56.02    5.59
  -1 -10  19   60.83    5.30
  -1 -10  18  154.91   11.70
  -1 -10  18  154.05   11.68
  -1 -10  18  170.82   12.36
  -1 -10  18  179.52   11.73
  -1 -10  17  468.47   26.49
  -1 -10  17  447.14   26.78
  -1 -10  17  474.49   27.92
  -1 -10  17  467.33   28.12
  -1 -10  16   10.37    2.93
  -1 -10  16    7.46    3.15
  -1 -10  16    6.75    2.20
  -1 -10  16    4.08    3.01
  -1 -10  16    8.47    2.30
  -1 -10  15  153.72   10.87
  -1 -10  15  149.47   11.63
  -1 -10  15  157.52   11.36
  -1 -10  15  167.26   12.93
  -1 -10  15  173.22   12.82
  -1 -10  15  149.42   11.76
  -1 -10  15  159.71   11.16
  -1 -10  14  322.04   20.07
  -1 -10  14  300.38   19.36
  -1 -10  14  358.39   32.77
  -1 -10  14  317.55   20.91
  -1 -10  14  362.11   21.64
  -1 -10  14  338.71   21.85
  -1 -10  13    1.77    2.24
  -1 -10  13    1.84    1.82
  -1 -10  13    2.35    2.36
  -1 -10  13    7.14    6.19
  -1 -10  13   -0.68    2.35
  -1 -10  12  462.89   28.00
  -1 -10  12  497.59   27.51
  -1 -10  12  494.38   29.20
  -1 -10  11  203.28   20.65
  -1 -10  11  227.41   15.65
  -1 -10  11  207.79   23.41
  -1 -10  11  237.96   15.51
  -1 -10  11  217.62   13.85
  -1 -10  10   72.37    6.55
  -1 -10  10   73.47    7.40
  -1 -10  10   73.24   11.20
  -1 -10  10   82.64   13.57
  -1 -10  10   79.95    7.30
  -1 -10   9  149.23   10.30
  -1 -10   9  136.50   11.01
  -1 -10   9  160.71   18.50
   1  10  -9  141.80   15.73
  -1 -10   9  143.10   16.09
  -1 -10   8   12.44    2.75
  -1 -10   8   17.40    3.42
  -1 -10   8   12.61    5.55
   1  10  -8   17.88    5.42
  -1 -10   8   22.86    6.07
  -1 -10   7  603.28   33.40
  -1 -10   7  550.17   34.16
   1  10  -7  658.28   41.52
  -1 -10   7  597.61   42.94
  -1 -10   6  620.97   40.70
   1  10  -6  549.67   38.20
  -1 -10   6  544.56   30.95
   1  10  -5  108.15   12.94
  -1 -10   5   87.39   11.52
  -1 -10   5   92.64   12.30
  -1 -10   4  901.73   53.77
   1  10  -4  839.71   48.79
  -1 -10   4  864.24   55.05
   1  10  -3    9.00    3.46
   1  10  -3   11.62    5.18
  -1 -10   3    7.47    3.45
  -1 -10   3    1.38    2.85
   1  10  -2  152.25   12.46
  -1 -10   2  160.79   15.72
   1  10  -2  134.62   15.10
  -1 -10   2  147.41   15.69
   1  10  -1  681.37   40.92
  -1 -10   1  674.01   45.16
  -1 -10   1  710.55   37.63
  -1 -10   1  685.40   45.49
   1  10  -1  671.44   44.78
  -1 -10   0    4.01    2.75
   1  10   0    2.60    2.47
   1  10   0    2.95    3.25
   1  10   0    1.97    1.52
  -1 -10   0    5.56    3.84
  -1 -10  -1  274.66   23.39
   1  10   1  276.85   16.98
  -1 -10  -1  277.35   23.55
   1  10   1  288.38   19.29
   1  10   1  275.10   20.10
   1  10   2   -1.23    1.96
  -1 -10  -2    1.40    2.23
   1  10   2    3.13    2.23
   1  10   2    2.58    1.69
   1  10   3  229.24   14.57
   1  10   3  200.05   16.77
   1  10   3  236.44   15.10
   1  10   3  218.44   15.92
   1  10   4  325.96   19.17
   1  10   4  316.67   19.89
   1  10   4  327.66   22.46
   1  10   4  320.83   22.13
   1  10   4  278.67   19.85
   1  10   5   12.67    2.83
   1  10   5   22.06    5.09
   1  10   5   21.91    4.06
   1  10   6  622.46   36.85
   1  10   6  586.49   34.09
   1  10   6  606.96   33.28
   1  10   7  375.25   24.56
   1  10   7  351.56   23.67
   1  10   8   80.77    7.95
   1  10   8   61.71    7.21
  -1 -10  -8   70.38    5.26
   1  10   9  173.98   12.43
   1  10   9  162.34   12.07
   1  10   9  174.65   12.60
   1  10  10   43.02    3.59
   1  10  10   51.01    4.84
  -1 -11  20    2.39    1.01
  -1 -11  20    0.82    1.02
  -1 -11  19  168.68   11.06
  -1 -11  19  177.50   10.90
  -1 -11  19  162.07   11.27
  -1 -11  18   91.37    7.81
  -1 -11  18   99.67    7.96
  -1 -11  18  105.79    7.73
  -1 -11  18   94.45    8.33
  -1 -11  17    0.50    2.04
  -1 -11  17    5.89    2.09
  -1 -11  17    1.44    2.20
  -1 -11  16  389.33   23.71
  -1 -11  16  395.64   23.57
  -1 -11  16  349.33   22.63
  -1 -11  15  167.64   12.92
  -1 -11  15  191.25   13.00
  -1 -11  15  145.13   11.21
  -1 -11  15  164.12   12.33
  -1 -11  14  155.23   12.30
  -1 -11  14  160.36   11.16
  -1 -11  14  161.03   11.66
  -1 -11  14  168.62   12.54
  -1 -11  14  159.93   12.97
  -1 -11  13  433.51   26.65
  -1 -11  13  419.53   25.57
  -1 -11  13  402.41   23.94
  -1 -11  12   16.23    2.85
  -1 -11  12   13.92    3.47
  -1 -11  12   18.77    7.20
  -1 -11  11  113.79    9.22
  -1 -11  11   99.06   13.89
  -1 -11  11  105.93    9.01
  -1 -11  11  106.88    7.99
  -1 -11  11  102.40    8.48
  -1 -11  11  110.04   16.50
  -1 -11  10  264.38   18.44
  -1 -11  10  306.09   26.11
  -1 -11  10  306.13   17.47
  -1 -11  10  291.00   18.53
  -1 -11  10  286.29   18.04
  -1 -11  10  316.95   28.86
  -1 -11   9  104.22   15.20
  -1 -11   9  108.24    7.55
  -1 -11   9   98.98    8.18
  -1 -11   9  105.67   13.78
  -1 -11   9   99.50    8.61
  -1 -11   8  472.57   34.05
   1  11  -8  479.22   34.56
  -1 -11   8  453.57   25.70
  -1 -11   8  482.33   36.38
  -1 -11   8  426.43   24.55
   1  11  -8  429.62   24.80
  -1 -11   7    7.40    3.89
  -1 -11   7    8.81    2.45
   1  11  -7    9.37    5.59
  -1 -11   7   12.47    2.05
   1  11  -7    9.83    2.24
  -1 -11   7   11.35    2.16
  -1 -11   7   17.73    6.12
   1  11  -6  162.96   13.86
  -1 -11   6  174.03   11.71
  -1 -11   5  535.97   41.07
   1  11  -5  650.13   42.46
  -1 -11   5  565.04   40.11
   1  11  -5  606.88   35.95
  -1 -11   4    3.09    3.18
  -1 -11   4    3.62    1.77
  -1 -11   4    4.23    3.18
   1  11  -4    2.85    3.15
   1  11  -3  764.34   44.71
   1  11  -3  808.13   50.78
  -1 -11   3  772.44   50.33
  -1 -11   3  802.35   49.94
  -1 -11   3  741.62   41.25
  -1 -11   2  374.91   28.13
   1  11  -2  337.65   27.44
   1  11  -2  337.47   19.95
  -1 -11   2  335.64   19.56
   1  11  -2  338.89   22.94
  -1 -11   2  288.75   26.12
  -1 -11   1   65.66   10.53
   1  11  -1   87.25    8.79
  -1 -11   1   71.48    6.02
   1  11  -1   93.23    9.50
  -1 -11   1   85.71   11.80
  -1 -11   0   61.79    9.44
  -1 -11   0   36.82    7.88
   1  11   0   46.95    4.94
   1  11   0   47.09    6.43
   1  11   0   38.78    6.38
   1  11   1    4.42    2.54
   1  11   1    1.61    3.06
   1  11   1    2.76    2.55
  -1 -11  -1    8.56    4.35
   1  11   1    2.76    1.71
   1  11   2   80.33    7.07
   1  11   2   91.64    9.57
   1  11   2   77.66    7.94
   1  11   3  134.76    9.43
   1  11   3  124.25   11.35
   1  11   3  101.96    9.41
   1  11   4   60.58    5.92
   1  11   4   49.80    7.50
   1  11   5  231.62   14.84
   1  11   5  260.14   17.85
   1  11   6   71.81    7.84
   1  11   6   77.72    8.57
  -1 -11  -6   78.97    6.09
   1  11   7  104.15    9.26
  -1 -11  -7  112.22    7.39
   1  11   7  103.48    9.64
   1  11   8  214.43   13.98
   1  11   8  196.09   11.82
   1  11   8  214.32   13.91
   1  11   9    4.12    0.87
   1  11   9    6.55    1.99
   1  11   9    3.30    1.55
  -1 -12  19   30.32    3.11
  -1 -12  19   38.46    3.85
  -1 -12  19   34.89    3.48
  -1 -12  18  106.53    7.50
  -1 -12  18  100.72    7.74
  -1 -12  17  194.54   13.19
  -1 -12  17  224.14   14.09
  -1 -12  17  218.17   13.98
  -1 -12  16    0.88    1.94
  -1 -12  16    0.46    1.94
  -1 -12  16    0.33    1.89
  -1 -12  16    1.49    1.89
  -1 -12  15  192.23   13.92
  -1 -12  15  190.92   12.83
  -1 -12  15  215.62   14.17
  -1 -12  15  204.88   14.49
  -1 -12  14  280.72   18.14
  -1 -12  14  275.00   18.47
  -1 -12  14  260.18   17.63
  -1 -12  14  267.77   16.64
  -1 -12  13   47.92    5.51
  -1 -12  13   42.79    5.89
  -1 -12  13   41.46    4.55
  -1 -12  12  116.98    9.38
  -1 -12  12  107.15    8.33
  -1 -12  12  116.12    9.24
  -1 -12  12  124.80   17.53
  -1 -12  11   18.54    5.90
  -1 -12  11   22.51    3.77
  -1 -12  11   23.70    3.87
  -1 -12  11   21.12    3.22
   1  12 -11   13.74    5.35
  -1 -12  11   26.43    7.92
  -1 -12  10  189.47   13.29
  -1 -12  10  190.02   12.42
  -1 -12  10  212.97   13.65
  -1 -12  10  185.76   19.99
  -1 -12  10  186.12   21.55
  -1 -12   9  177.18   18.26
  -1 -12   9  145.40   18.03
  -1 -12   9  141.79   10.29
  -1 -12   9  130.12    9.30
  -1 -12   8    9.26    1.88
  -1 -12   8    1.93    4.70
  -1 -12   8    4.66    1.72
  -1 -12   8   18.17    6.09
   1  12  -8   11.69    2.42
  -1 -12   7  319.96   27.44
  -1 -12   7  261.30   17.23
   1  12  -7  319.67   20.80
  -1 -12   7  279.70   24.97
   1  12  -7  300.42   17.60
  -1 -12   6  441.29   25.77
   1  12  -6  453.89   25.90
   1  12  -6  484.15   29.37
  -1 -12   6  412.37   34.35
  -1 -12   5  203.15   21.80
  -1 -12   5  230.18   14.90
  -1 -12   5  230.83   21.99
   1  12  -5  235.82   17.77
   1  12  -5  260.31   15.39
   1  12  -4  537.47   32.85
  -1 -12   4  539.99   38.17
  -1 -12   4  482.73   37.48
   1  12  -4  512.88   29.45
   1  12  -3  174.73   14.81
   1  12  -3  185.79   12.45
  -1 -12   3  177.83   18.67
  -1 -12   3  215.64   20.02
   1  12  -2  155.46   13.43
   1  12  -2  148.41   10.70
  -1 -12   2  141.92   16.68
  -1 -12   2  125.73   15.59
   1  12  -2  170.86   13.38
   1  12  -1 1091.03   59.18
   1  12  -1  983.52   57.58
  -1 -12   1 1048.29   64.71
  -1 -12   1 1006.69   63.60
   1  12   0    4.97    2.26
   1  12   0    3.01    3.40
  -1 -12   0    3.06    4.23
   1  12   0    4.39    2.65
   1  12   0    2.42    3.57
   1  12   1  355.21   24.35
   1  12   1  372.05   24.01
   1  12   1  390.79   21.81
   1  12   1  309.20   22.14
   1  12   2   27.00    4.13
   1  12   2   29.69    4.11
   1  12   2   33.43    5.48
   1  12   3   47.66    5.23
   1  12   3   59.65    7.17
   1  12   4   79.42    6.61
  -1 -12  -4   83.67    6.50
   1  12   4   77.19    8.12
   1  12   5    1.68    2.53
   1  12   5   -1.33    2.66
  -1 -12  -5    6.51    1.85
   1  12   6  193.74   13.66
   1  12   6  196.47   14.18
  -1 -12  -6  198.11   11.87
   1  12   7   89.73    7.22
   1  12   7   85.34    7.34
  -1 -12  -7   86.63    5.61
   1  12   8   23.33    2.79
   1  12   8   28.71    3.25
  -1 -13  18   83.88    5.88
  -1 -13  18   84.82    6.22
  -1 -13  17   -0.32    1.77
  -1 -13  17   -1.54    1.62
  -1 -13  16  259.23   16.43
  -1 -13  16  247.91   16.16
  -1 -13  16  271.98   16.44
  -1 -13  16  266.19   15.76
  -1 -13  15  102.67    8.86
  -1 -13  15  112.63    8.74
  -1 -13  15  105.37    8.76
  -1 -13  15  113.82    8.11
  -1 -13  14  251.44   16.16
  -1 -13  14  237.25   15.31
  -1 -13  14  233.77   15.76
  -1 -13  14  230.93   14.52
   1  13 -14  215.92   15.39
  -1 -13  13  251.71   16.46
  -1 -13  13  238.78   15.32
  -1 -13  13  216.30   14.33
  -1 -13  12  120.33    9.47
  -1 -13  12  125.54    8.91
  -1 -13  11  214.88   14.08
  -1 -13  11  207.72   13.26
   1  13 -10   89.84    9.33
  -1 -13  10   81.36   13.49
  -1 -13  10   94.20    7.67
  -1 -13  10   91.13    7.00
  -1 -13  10   96.38   13.28
   1  13 -10   80.10   12.70
   1  13  -9  122.95   10.85
  -1 -13   9  118.25   15.72
  -1 -13   9   91.28    7.29
  -1 -13   9   99.85    8.11
  -1 -13   9   99.09   13.90
   1  13  -9  112.31    8.14
  -1 -13   8  350.65   30.30
  -1 -13   8  339.85   29.33
   1  13  -8  392.03   20.94
  -1 -13   8  304.66   19.92
   1  13  -8  360.73   23.57
  -1 -13   7    3.68    3.79
   1  13  -7    4.72    2.18
  -1 -13   7    5.06    1.87
   1  13  -7    6.92    4.13
  -1 -13   6  111.68   14.87
  -1 -13   6  106.30   14.28
   1  13  -6  111.74    8.74
  -1 -13   6  109.71    8.54
   1  13  -6  123.68   11.32
  -1 -13   5  165.56   19.19
  -1 -13   5  184.70   20.10
  -1 -13   5  201.06   13.05
   1  13  -5  194.13   13.24
   1  13  -5  221.58   16.33
  -1 -13   4    2.34    1.76
   1  13  -4    1.61    3.22
  -1 -13   4    4.91    3.69
  -1 -13   4    1.71    3.85
   1  13  -4    0.42    1.99
  -1 -13   3  494.27   28.20
   1  13  -3  505.49   28.52
  -1 -13   3  415.21   34.85
  -1 -13   3  506.00   37.53
   1  13  -3  493.10   30.66
   1  13  -3  500.91   31.50
   1  13  -2  127.03    9.25
  -1 -13   2  116.09    8.75
  -1 -13   2  126.51   15.27
   1  13  -2  102.59   13.82
   1  13  -2   95.21   10.55
   1  13  -2  116.48   10.49
   1  13  -1   56.69    7.60
   1  13  -1   55.02    6.61
   1  13   0   90.85    8.57
   1  13   0  102.00    8.23
  -1 -13   0  100.12    7.88
   1  13   0  108.30   10.01
   1  13   0  104.70   10.36
   1  13   1   27.70    5.61
  -1 -13  -1   26.04    3.61
   1  13   1   23.23    4.87
   1  13   1   30.14    4.14
   1  13   2   84.12    7.11
  -1 -13  -2   89.35    7.01
   1  13   2   88.46    8.66
   1  13   3  125.03    9.05
  -1 -13  -3  135.83    9.12
   1  13   3  129.73   10.59
  -1 -13  -4    5.86    1.70
   1  13   4    7.74    1.86
   1  13   4    9.50    3.34
   1  13   4    8.54    2.68
   1  13   5   92.87    8.40
  -1 -13  -5   99.79    6.75
   1  13   5  106.49    8.12
   1  13   6    7.90    2.04
   1  13   6    7.12    1.90
  -1 -13  -6    8.26    1.33
  -1 -14  18   35.71    2.99
  -1 -14  17  134.58    8.74
  -1 -14  17  172.00    9.60
  -1 -14  16    1.25    1.49
  -1 -14  16    0.28    1.39
  -1 -14  16    1.02    1.07
  -1 -14  15  169.65   11.38
  -1 -14  15  159.16   10.19
  -1 -14  15  166.62   10.92
  -1 -14  14  148.45    9.90
  -1 -14  14  159.53   10.47
  -1 -14  14  136.49   10.58
  -1 -14  14  163.95   11.17
   1  14 -14  143.65   10.61
  -1 -14  13    3.66    1.88
  -1 -14  13    3.88    1.95
   1  14 -13    6.45    2.59
  -1 -14  13    0.94    1.89
  -1 -14  12  464.85   26.40
   1  14 -12  499.96   28.78
  -1 -14  12  463.64   26.92
  -1 -14  11   10.27    2.36
  -1 -14  11    9.66    2.18
   1  14 -11    8.06    3.50
  -1 -14  10  161.76   10.70
  -1 -14  10  174.68   11.40
   1  14 -10  168.51   13.38
   1  14  -9  316.76   18.91
  -1 -14   9  304.21   18.64
   1  14  -9  329.16   21.57
   1  14  -8   48.87    4.81
  -1 -14   8   41.46    4.15
   1  14  -8   43.13    6.51
   1  14  -7  320.84   21.82
  -1 -14   7  311.65   18.84
   1  14  -7  319.30   19.40
   1  14  -6  120.41   11.37
  -1 -14   6  113.42    8.79
   1  14  -6  138.75    9.78
   1  14  -5  168.46   14.35
  -1 -14   5  175.26   11.85
   1  14  -5  183.39   12.35
   1  14  -4  343.87   23.53
  -1 -14   4  342.35   20.63
   1  14  -4  360.89   21.12
   1  14  -4  334.94   22.59
   1  14  -3   71.75    8.39
  -1 -14   3   70.79    6.30
   1  14  -3   76.44    6.76
   1  14  -3   67.91    7.53
   1  14  -2  133.91   12.18
   1  14  -2  155.98   10.56
  -1 -14   2  147.40   10.08
   1  14  -2  120.99   10.64
   1  14  -1  234.94   17.29
   1  14  -1  236.97   16.54
   1  14   0   26.11    4.25
   1  14   0   26.15    3.72
   1  14   0   21.62    4.88
  -1 -14   0   19.65    3.08
   1  14   1  129.45   10.48
  -1 -14  -1  133.23    9.31
   1  14   1  143.64    9.68
  -1 -14  -2   39.40    3.84
   1  14   2   38.15    3.94
   1  14   2   27.95    4.22
   1  14   3   27.02    3.84
  -1 -14  -3   35.47    3.48
   1  14   3   38.79    3.56
   1  14   3   39.94    5.04
   1  14   4   85.50    6.79
  -1 -14  -4  101.46    6.41
   1  14   4   98.92    7.85
  -1 -14  -5    0.56    0.60
   1  14   5    0.79    1.19
  -1 -15  17    4.63    1.44
  -1 -15  16  168.39   10.26
  -1 -15  16  183.56   10.83
  -1 -15  15    5.75    1.51
  -1 -15  15    5.44    1.89
  -1 -15  14   90.57    6.80
  -1 -15  14  108.57    7.88
   1  15 -13  202.63   13.07
  -1 -15  13  186.80   11.95
   1  15 -12   -0.47    2.04
  -1 -15  12    1.40    1.28
  -1 -15  11  201.56   12.68
   1  15 -11  217.17   14.73
  -1 -15  10  111.30    7.90
   1  15 -10  121.03   10.14
   1  15  -9   35.42    5.52
   1  15  -9   41.37    4.27
   1  15  -8  187.26   14.38
   1  15  -8  190.47   12.48
   1  15  -7   19.54    4.58
   1  15  -7   17.74    3.11
  -1 -15   7   18.50    2.79
   1  15  -6   46.09    5.94
   1  15  -6   43.51    6.17
  -1 -15   6   42.73    4.43
   1  15  -6   45.13    4.91
   1  15  -5  232.60   16.16
  -1 -15   5  203.24   13.34
   1  15  -5  214.88   13.91
   1  15  -5  208.32   14.99
  -1 -15   4    7.36    2.04
   1  15  -4    2.67    2.15
   1  15  -4    5.82    3.37
   1  15  -4    4.99    2.44
   1  15  -3  186.54   13.36
   1  15  -3  171.50   14.11
   1  15  -3  218.81   13.08
  -1 -15   3  190.69   12.42
   1  15  -2   55.65    5.67
   1  15  -2   58.65    6.82
   1  15  -2   46.78    5.08
  -1 -15   2   55.83    5.02
   1  15  -1   32.56    4.08
   1  15  -1   25.87    4.69
   1  15   0  151.17   11.48
   1  15   0  136.95   10.32
  -1 -15   0  165.86   10.09
   1  15   0  156.61   10.16
   1  15   1   38.15    3.94
  -1 -15  -1   42.38    3.77
   1  15   1   33.21    3.58
   1  15   2   54.86    4.79
   1  15   2   66.41    4.85
  -1 -15  -3   86.68    5.48
   1  15   3   79.15    6.43
  -1 -16  16    0.77    0.65
  -1 -16  15  108.34    7.15
  -1 -16  14  122.64    8.35
   1  16 -13    8.71    1.70
   1  16 -12  251.14   15.57
   1  16 -11   24.07    3.61
   1  16 -10   34.00    4.55
   1  16  -9  180.85   11.77
   1  16  -9  227.45   14.13
   1  16  -8   28.35    3.42
   1  16  -8   37.46    4.97
   1  16  -8   33.08    4.58
   1  16  -7  143.21   11.07
   1  16  -7  138.79    9.58
   1  16  -7  140.77   10.61
   1  16  -6   65.65    5.50
  -1 -16   6   55.53    4.86
   1  16  -6   61.07    6.55
  -1 -16   5   73.17    5.68
   1  16  -5   73.82    6.06
   1  16  -5   68.61    7.13
  -1 -16   4  145.54    9.37
   1  16  -4  146.35    9.71
   1  16  -4  133.36   10.80
   1  16  -3    6.91    1.95
  -1 -16   3    9.05    1.89
   1  16  -3    5.99    2.57
  -1 -16   2  135.47    9.00
   1  16  -2  153.12    9.42
   1  16  -2  135.01   10.31
   1  16  -1  200.50   13.20
  -1 -16   0    6.78    1.46
   1  16   0    5.36    1.50
  -1 -16  -1  117.97    6.53
   1  16   1   91.93    6.23
  -1 -17  14   39.17    3.16
   1  17 -13  118.18    8.04
   1  17 -12    1.46    1.62
  -1 -17  12    1.88    1.30
   1  17 -12    2.01    1.08
   1  17 -11  127.32    8.84
   1  17 -11  151.57    9.63
   1  17 -10  123.23    8.61
   1  17  -9    3.96    1.80
   1  17  -8   39.27    4.28
   1  17  -8   38.26    3.34
   1  17  -7   36.18    4.27
   1  17  -7   35.17    3.31
   1  17  -6   34.41    3.97
   1  17  -6   31.24    3.22
   1  17  -5  113.43    8.69
   1  17  -5  126.64    7.96
   1  17  -4   15.76    2.67
  -1 -17   4   13.71    1.81
   1  17  -4   17.47    2.25
   1  17  -3   72.56    5.09
  -1 -17   3   71.78    4.86
   1  17  -3   65.45    5.62
   1  17  -2   43.10    3.43
  -1 -17   2   44.01    3.29
  -1 -18  11   17.35    1.73
  -1 -18  10   46.56    3.27
   1  18 -10   38.43    3.15
  -1 -18   9   99.38    6.29
   1  18  -9  106.98    6.54
   1  18  -8    6.68    1.33
   1  18  -6   49.83    3.50
  -2  18  -5   86.41    5.33
  -2  18  -7   74.48    4.97
  -2  18  -8   35.80    2.87
   2 -17   0   13.49    1.45
  -2  17  -1   74.10    5.43
   2 -17   1   79.62    5.15
  -2  17  -2   -0.25    1.21
  -2  17  -2    1.00    1.21
  -2  17  -3  110.93    7.73
   2 -17   3  106.62    6.95
  -2  17  -3  101.78    6.97
  -2  17  -4   92.66    7.21
   2 -17   4   91.21    6.22
  -2  17  -4   89.14    6.52
  -2  17  -5   -0.72    1.99
   2 -17   5    0.20    1.00
  -2  17  -6  218.83   12.38
   2 -17   6  178.55   11.30
   2 -17   7   74.15    5.33
  -2  17  -7  109.06    7.00
  -2  17  -8   90.01    6.20
  -2  17  -8   77.09    6.55
   2 -17   9  128.84    8.48
  -2  17  -9  149.00    9.28
  -2  17  -9  150.62   10.01
   2 -17  10    1.47    0.94
  -2  17 -10    1.63    1.59
  -2  17 -10    0.44    1.06
   2 -17  11   30.59    2.81
  -2  17 -11   38.53    3.77
   2 -17  11   43.76    3.54
  -2  17 -11   25.12    2.51
   2 -17  12   36.24    3.05
  -2  17 -12   43.08    3.72
   2 -17  12   44.15    3.47
  -2  16   2    3.69    1.40
   2 -16  -2    2.87    0.93
  -2  16   1   86.09    6.41
   2 -16  -1   76.51    5.50
  -2  16   0   39.33    4.16
  -2  16   0   38.74    4.38
  -2  16   0   39.14    3.81
   2 -16   0   36.19    3.54
  -2  16  -1   -0.38    1.83
   2 -16   1   -1.29    1.38
  -2  16  -1   -0.29    1.50
  -2  16  -2   74.20    6.85
  -2  16  -2   71.79    6.15
  -2  16  -2   83.27    6.29
  -2  16  -3   32.66    4.61
   2 -16   3   26.39    3.37
  -2  16  -3   34.65    3.92
  -2  16  -3   29.75    3.73
  -2  16  -4   65.72    6.67
  -2  16  -4   68.27    6.03
  -2  16  -4   56.89    5.48
   2 -16   4   64.23    5.49
   2 -16   5  257.91   15.78
   2 -16   5  299.01   16.61
  -2  16  -5  275.59   16.59
   2 -16   6   13.12    2.29
   2 -16   6   16.56    2.52
  -2  16  -6   21.26    2.95
  -2  16  -6   16.38    3.23
   2 -16   7  189.22   11.82
  -2  16  -7  189.07   13.67
  -2  16  -7  207.60   13.08
   2 -16   7  177.65   11.87
  -2  16  -8   77.80    7.52
  -2  16  -8   85.69    7.04
   2 -16   8   74.31    6.17
  -2  16  -9    1.00    2.34
  -2  16  -9    1.86    1.74
   2 -16   9    0.95    1.51
  -2  16 -10  279.26   17.49
  -2  16 -10  258.06   16.26
   2 -16  10  272.46   16.23
  -2  16 -11   62.95    6.29
  -2  16 -11   62.19    5.19
   2 -16  11   64.37    5.43
  -2  16 -12   59.85    5.69
   2 -16  12   57.82    4.93
   2 -16  13   40.02    3.42
   2 -16  13   55.57    4.36
   2 -16  14    0.40    0.85
  -2  15   4   82.35    5.85
   2 -15  -4   65.26    4.50
  -2  15   3    0.71    1.57
  -2  15   3    0.25    1.24
   2 -15  -3    2.12    1.11
  -2  15   2  106.49    8.44
  -2  15   2  125.52    9.32
  -2  15   2  113.76    8.12
   2 -15  -2  122.91    7.95
  -2  15   1   63.07    6.44
  -2  15   1   54.40    5.74
   2 -15  -1   53.19    4.83
  -2  15   0   10.39    2.99
   2 -15   0    8.34    2.20
  -2  15   0   10.55    2.68
  -2  15   0    9.77    2.14
  -2  15  -1  235.27   16.05
  -2  15  -1  232.60   14.90
   2 -15   1  234.67   14.61
  -2  15  -1  224.13   14.64
  -2  15  -2    2.35    2.97
  -2  15  -2    2.50    1.95
  -2  15  -2    3.26    2.06
  -2  15  -3   83.48    8.65
  -2  15  -3   97.48    7.82
   2 -15   3   86.79    7.26
  -2  15  -3   89.26    7.67
  -2  15  -4  154.39   12.32
  -2  15  -4  160.13   10.92
   2 -15   4  136.06   10.33
   2 -15   5    1.91    1.72
  -2  15  -5    1.21    1.81
  -2  15  -6  401.04   23.33
   2 -15   6  395.28   23.27
  -2  15  -7   66.24    7.53
  -2  15  -7   57.21    5.54
   2 -15   7   64.54    5.74
  -2  15  -8  135.16   11.23
   2 -15   8  115.57    8.86
  -2  15  -8  144.47   10.33
  -2  15  -9  249.23   17.55
  -2  15  -9  251.85   16.39
   2 -15   9  257.97   16.23
  -2  15 -10    4.15    2.91
  -2  15 -10   12.05    2.79
   2 -15  10    7.93    2.46
  -2  15 -11  160.05   12.58
  -2  15 -11  167.39   11.36
   2 -15  11  176.46   11.77
  -2  15 -12  124.81    8.83
   2 -15  12  148.96    9.97
  -2  15 -13   13.04    3.02
   2 -15  13   15.17    2.85
   2 -15  14   97.41    7.25
  -2  15 -14  115.21    8.29
   2 -15  14  118.83    7.91
  -2  15 -15    0.74    1.26
   2 -15  15   -0.15    0.68
   2 -15  16   56.98    4.06
  -2  14   6   58.58    5.05
   2 -14  -5   26.24    2.45
  -2  14   5   21.04    2.88
  -2  14   5   25.11    3.53
  -2  14   4   58.80    5.09
   2 -14  -4   59.71    4.77
  -2  14   4   58.49    6.06
  -2  14   3  408.16   24.12
   2 -14  -3  436.79   23.83
  -2  14   3  459.75   26.11
  -2  14   3  391.23   24.70
  -2  14   2   25.09    3.92
   2 -14  -2   29.32    3.66
  -2  14   2   32.45    4.67
  -2  14   1  170.60   12.04
   2 -14  -1  194.86   12.42
  -2  14   1  195.97   13.98
  -2  14   0  239.15   15.74
   2 -14   0  254.88   15.73
  -2  14   0  239.25   15.94
  -2  14   0  251.32   17.41
  -2  14  -1   40.15    4.85
   2 -14   1   33.00    4.40
  -2  14  -1   36.53    5.99
  -2  14  -2   39.32    6.08
  -2  14  -2   39.45    4.84
   2 -14   3   43.87    4.55
  -2  14  -3   42.96    6.44
  -2  14  -3   53.67    5.71
   2 -14   3   39.14    4.81
  -2  14  -4   30.13    4.21
   2 -14   4   33.74    3.92
   2 -14   4   27.67    3.94
  -2  14  -4   24.53    5.40
   2 -14   5  325.25   19.61
  -2  14  -5  347.84   20.55
   2 -14   5  321.55   20.18
  -2  14  -6   24.23    3.73
   2 -14   6   29.58    4.05
  -2  14  -7  130.43   12.09
  -2  14  -7  131.10   10.07
   2 -14   7  146.97   10.50
   2 -14   7  152.28   10.13
   2 -14   7  143.75    9.73
   2 -14   8  148.82   10.59
   2 -14   8  149.55   10.22
   2 -14   9   -0.70    1.51
   2 -14   9   -0.69    1.85
   2 -14  10  349.86   20.63
   2 -14  10  347.20   20.29
   2 -14  10  376.19   22.10
  -2  14 -10  331.64   21.45
   2 -14  11   34.60    4.81
   2 -14  11   28.41    3.82
  -2  14 -11   37.10    4.49
   2 -14  12  163.32   11.99
   2 -14  12  158.34   10.72
   2 -14  13  167.23   11.86
   2 -14  13  160.77   10.73
   2 -14  14    1.19    1.68
   2 -14  14    1.95    1.52
   2 -14  15  107.68    7.68
  -2  14 -16   28.91    3.10
   2 -14  16   30.93    2.93
  -2  13   7   84.41    6.96
  -2  13   7   83.61    6.23
   2 -13  -6   20.58    2.25
  -2  13   6   22.43    3.65
  -2  13   6   14.64    2.93
  -2  13   5  160.96   11.89
  -2  13   5  162.28   10.19
   2 -13  -5  142.54    9.50
  -2  13   5  138.55    9.50
  -2  13   4  146.47   11.74
  -2  13   4  122.86   10.21
  -2  13   4  133.07    8.98
   2 -13  -4  139.77    9.28
  -2  13   4  125.82    9.57
  -2  13   3   21.94    4.20
  -2  13   3   24.71    3.80
  -2  13   3   19.48    2.82
   2 -13  -3   24.94    3.39
  -2  13   2  309.42   20.14
   2 -13  -2  345.53   20.51
  -2  13   2  345.24   20.97
  -2  13   2  383.58   22.74
  -2  13   1  373.02   23.01
  -2  13   1  419.27   25.36
   2 -13  -1  376.38   22.85
  -2  13   0  151.28   12.75
   2 -13   0  145.25   10.96
  -2  13   0  155.52   11.51
  -2  13  -1  276.17   19.06
   2 -13   1  259.31   15.71
   2 -13   1  276.85   22.65
  -2  13  -1  225.87   24.32
   2 -13   1  252.47   16.53
  -2  13  -1  252.39   16.97
  -2  13  -2    2.26    3.10
  -2  13  -2    4.46    2.41
   2 -13   2    1.00    1.53
   2 -13   2   -1.38    2.21
  -2  13  -2    4.06    3.73
  -2  13  -3  153.50   12.88
   2 -13   3  141.52    9.95
   2 -13   3  130.03   15.18
  -2  13  -3  143.22   18.41
   2 -13   3  146.48   10.87
  -2  13  -3  155.33   11.29
  -2  13  -4  158.06   13.00
   2 -13   4  127.96   15.11
   2 -13   4  154.62   10.36
   2 -13   4  141.72   10.80
  -2  13  -4  142.97   10.96
   2 -13   5    6.67    2.30
   2 -13   5    9.17    2.57
  -2  13  -5    9.76    2.77
   2 -13   6  328.91   27.47
  -2  13  -6  334.98   31.50
  -2  13  -6  349.90   21.44
   2 -13   6  346.74   21.51
   2 -13   6  364.15   20.60
   2 -13   7   14.55    5.08
   2 -13   7   20.12    3.00
   2 -13   7   18.27    3.27
  -2  13  -7   10.83    5.70
   2 -13   7   19.20    3.32
  -2  13  -7   14.65    3.13
   2 -13   8  341.08   26.74
  -2  13  -8  271.67   28.48
   2 -13   8  311.77   19.89
   2 -13   8  329.75   19.25
   2 -13   8  333.61   19.47
   2 -13   9  352.88   20.64
   2 -13   9  360.28   20.84
   2 -13   9  332.11   20.77
   2 -13   9  344.97   20.34
  -2  13 -10   42.98    5.56
   2 -13  10   55.15    5.43
   2 -13  10   52.81    5.30
   2 -13  11   58.54    6.80
  -2  13 -11   52.03    5.96
   2 -13  11   63.09    5.84
   2 -13  11   57.93    5.74
   2 -13  12  202.76   13.64
   2 -13  12  211.22   13.61
   2 -13  12  208.59   14.96
   2 -13  13   28.34    3.74
   2 -13  13   19.39    4.00
   2 -13  14  216.91   13.45
   2 -13  14  208.04   14.59
   2 -13  15    0.41    1.96
   2 -13  16   49.13    4.78
   2 -13  17   31.17    3.00
  -2  12   9   36.83    3.38
  -2  12   8   41.15    4.46
  -2  12   7    0.30    1.42
  -2  12   7    0.46    1.87
   2 -12  -7    0.19    0.94
  -2  12   6   69.73    7.65
  -2  12   6   67.45    5.95
   2 -12  -6   67.60    5.50
  -2  12   6   70.54    6.00
  -2  12   5   31.69    3.95
  -2  12   5   27.72    4.75
  -2  12   5   30.34    4.06
  -2  12   5   37.58    5.98
   2 -12  -5   32.07    3.77
  -2  12   4   46.16    4.76
  -2  12   4   39.52    5.82
   2 -12  -4   42.96    4.66
  -2  12   4   43.62    5.14
  -2  12   3  351.77   20.56
   2 -12  -3  350.59   20.86
  -2  12   3  333.12   21.33
  -2  12   3  356.14   23.00
  -2  12   3  338.64   20.69
   2 -12  -2   53.91    5.66
  -2  12   2   71.69   11.36
  -2  12   2   43.50    5.64
  -2  12   2   55.46    5.71
  -2  12   2   68.40    7.69
   2 -12  -1  392.92   23.41
   2 -12  -1  407.76   29.30
   2 -12  -1  397.20   22.38
  -2  12   1  424.27   26.06
  -2  12   0  216.03   15.13
   2 -12   0  230.21   14.86
  -2  12   0  222.92   22.80
   2 -12   0  228.15   19.94
   2 -12   0  212.07   13.70
  -2  12   0  239.95   17.20
   2 -12   1    0.90    1.70
  -2  12  -1    1.97    3.62
  -2  12  -1    2.48    2.58
   2 -12   1    2.22    1.60
  -2  12  -1    2.25    3.31
   2 -12   1    1.31    2.70
  -2  12  -2  117.41    9.54
  -2  12  -2  107.98   15.62
  -2  12  -2  110.55   10.85
   2 -12   2  117.73    8.35
   2 -12   3  160.59   11.77
  -2  12  -3  164.12   12.09
  -2  12  -3  169.94   13.88
   2 -12   3  167.28   10.97
   2 -12   4   99.34    7.24
   2 -12   4   79.81    7.70
  -2  12  -4   91.26    8.03
  -2  12  -4  107.25   15.41
  -2  12  -5  347.89   31.32
  -2  12  -5  339.40   21.39
   2 -12   5  344.38   21.42
   2 -12   5  358.99   20.39
   2 -12   6   21.70    3.59
   2 -12   6   18.54    3.02
  -2  12  -6   16.04    3.21
   2 -12   6   23.54    3.17
   2 -12   7  119.93   15.63
   2 -12   7  138.46    9.52
  -2  12  -7  112.32   16.63
   2 -12   7  138.65   10.39
   2 -12   7  127.97    9.19
   2 -12   7  138.93   14.93
   2 -12   7  124.98    9.20
   2 -12   8  111.23   14.25
   2 -12   8   81.84   13.73
   2 -12   8  103.34    7.99
   2 -12   8   92.84    8.14
  -2  12  -8  106.76   15.92
   2 -12   8  100.90    7.52
   2 -12   8  107.25   12.84
   2 -12   8   92.68    7.61
   2 -12   9   73.49   13.00
   2 -12   9   87.13    7.14
   2 -12   9   79.07    6.95
   2 -12   9   81.72    6.47
   2 -12   9   97.13   11.85
  -2  12  -9   71.82   13.28
   2 -12   9   68.20    6.75
   2 -12  10  577.38   39.84
   2 -12  10  602.74   33.67
   2 -12  10  570.89   32.63
   2 -12  10  621.71   33.81
   2 -12  10  606.16   46.26
   2 -12  11  110.10    8.95
   2 -12  11  122.85    8.99
   2 -12  11  114.48   10.61
  -2  12 -11  101.22    9.11
   2 -12  12  174.85   12.88
   2 -12  12  202.06   13.28
   2 -12  12  206.99   15.13
   2 -12  12  206.99   13.56
   2 -12  13  259.40   18.72
   2 -12  13  245.68   16.86
   2 -12  13  289.32   19.00
   2 -12  13  295.24   17.64
   2 -12  13  279.86   17.04
   2 -12  14   -0.78    2.03
   2 -12  15  147.03    9.98
   2 -12  15  141.92    9.94
   2 -12  15  164.74   11.78
   2 -12  16   63.92    6.32
   2 -12  16   72.50    5.55
   2 -12  17   96.82    7.26
   2 -12  18   57.16    3.98
   2 -12  18   49.80    3.92
  -2  11  10   64.41    5.69
  -2  11  10   58.42    5.03
  -2  11   9   50.99    5.37
  -2  11   9   57.09    5.02
  -2  11   8    5.70    2.50
  -2  11   8    6.38    2.26
   2 -11  -7  139.36    9.51
  -2  11   7  162.68   10.77
   2 -11  -6   47.51    4.67
  -2  11   6   54.04    5.50
  -2  11   6   51.94    5.46
   2 -11  -5  153.28   10.49
  -2  11   5  147.53   11.05
  -2  11   5  171.90   11.23
   2 -11  -4  210.48   13.79
  -2  11   4  214.05   14.46
  -2  11   4  204.89   15.71
  -2  11   3    6.47    2.65
  -2  11   3    4.78    2.02
  -2  11   3   10.69    3.83
   2 -11  -3    8.61    1.88
   2 -11  -3    4.52    2.06
  -2  11   2  313.92   28.58
  -2  11   2  329.65   22.87
   2 -11  -2  342.30   19.65
   2 -11  -2  337.30   25.66
  -2  11   2  354.55   21.50
   2 -11  -2  347.93   20.84
  -2  11   1  313.86   29.62
   2 -11  -1  362.57   21.74
  -2  11   1  383.51   24.21
   2 -11  -1  322.51   26.14
   2 -11  -1  368.40   20.72
  -2  11   0   34.55    4.65
  -2  11   0   32.87    5.69
   2 -11   0   31.17    3.62
   2 -11   0   27.92    4.10
  -2  11   0   42.82    9.20
   2 -11   1  842.85   44.26
  -2  11  -1  851.07   47.75
   2 -11   1  791.78   45.24
  -2  11  -1  808.07   45.69
  -2  11  -1  811.44   55.84
  -2  11  -2   75.72    8.64
   2 -11   2   86.20    6.61
  -2  11  -2   89.92    7.81
  -2  11  -2   74.26   12.86
   2 -11   3   81.28    6.46
   2 -11   3   83.65    7.33
  -2  11  -3   81.54    7.41
   2 -11   4  287.49   16.37
   2 -11   4  269.00   17.24
  -2  11  -4  246.35   17.04
  -2  11  -4  273.31   26.27
  -2  11  -5    4.03    4.15
   2 -11   5    6.86    2.48
   2 -11   5    6.88    1.96
  -2  11  -5    8.91    2.52
   2 -11   5    4.69    3.23
   2 -11   6  291.98   25.57
   2 -11   6  266.64   17.01
  -2  11  -6  231.73   16.41
   2 -11   6  275.33   15.86
   2 -11   6  260.89   16.06
  -2  11  -6  250.25   25.52
   2 -11   7   20.65    3.18
   2 -11   7   20.10    2.93
   2 -11   7   19.19    6.90
   2 -11   7   16.32    3.32
  -2  11  -7   14.84    6.24
  -2  11  -8  202.80   22.71
   2 -11   8  208.18   22.66
   2 -11   8  194.08   13.08
   2 -11   8  198.95   12.42
   2 -11   8  198.05   13.47
   2 -11   8  195.79   12.99
   2 -11   8  169.31   19.25
   2 -11   9  245.74   23.59
   2 -11   9  322.80   17.80
  -2  11  -9  280.16   27.34
   2 -11   9  283.08   28.47
   2 -11   9  277.09   16.42
   2 -11   9  246.68   17.02
   2 -11   9  236.57   21.53
   2 -11   9  283.76   17.39
   2 -11  10    0.30    1.19
   2 -11  10   -2.44    5.02
   2 -11  10    0.43    1.96
   2 -11  10   -0.44    2.18
   2 -11  10    2.44    2.50
   2 -11  11  373.97   24.79
   2 -11  11  410.36   37.73
   2 -11  11  419.94   24.92
   2 -11  11  437.97   24.94
   2 -11  11  448.62   27.08
   2 -11  12  404.28   26.37
   2 -11  12  436.75   39.60
   2 -11  12  465.04   26.59
   2 -11  12  437.45   27.97
   2 -11  12  464.70   26.15
   2 -11  13   24.95    4.11
   2 -11  13   13.20    4.15
   2 -11  13   17.03    3.44
   2 -11  14  303.86   18.38
   2 -11  14  283.29   17.43
   2 -11  14  257.62   17.95
   2 -11  14  281.14   19.23
   2 -11  15   57.74    6.10
   2 -11  15   57.73    6.81
   2 -11  15   64.32    6.00
   2 -11  15   54.34    6.77
   2 -11  15   62.53    6.73
   2 -11  15   71.30    5.82
   2 -11  16   81.35    7.53
   2 -11  16   73.10    6.25
   2 -11  16   72.71    5.95
   2 -11  16   79.59    7.45
   2 -11  17  110.47    8.75
   2 -11  17  115.32    7.52
   2 -11  17  117.22    8.83
   2 -11  18    0.78    1.28
  -2  10  11  111.97    8.13
  -2  10  11  104.49    6.95
  -2  10  11  124.94    8.71
  -2  10  10   66.86    5.70
  -2  10  10   53.16    5.91
  -2  10  10   59.16    4.84
  -2  10  10   53.00    6.09
  -2  10   9   81.84    6.78
  -2  10   9   68.89    7.35
  -2  10   9   68.62    5.81
  -2  10   9   67.37    7.61
  -2  10   8  147.85   10.75
  -2  10   8  147.59   12.32
  -2  10   8  143.16   10.11
  -2  10   7   -1.35    2.35
  -2  10   7   -1.78    1.96
  -2  10   7   -0.37    1.54
   2 -10  -7    0.93    1.31
  -2  10   7   -0.42    1.75
  -2  10   6   94.51    8.39
  -2  10   6   98.54    9.43
   2 -10  -6   99.70    7.62
  -2  10   6   98.65    8.32
  -2  10   6   98.75    7.83
  -2  10   6   94.95    8.27
  -2  10   5   90.24    8.30
   2 -10  -5   97.21    7.63
  -2  10   5   93.13    8.15
  -2  10   5   87.36    9.07
   2 -10  -4   46.11    5.02
  -2  10   4   52.52    5.88
  -2  10   4   58.48    7.15
   2 -10  -3  410.85   23.41
  -2  10   3  407.70   26.84
  -2  10   3  432.21   33.61
   2 -10  -3  430.86   29.36
  -2  10   3  411.87   25.32
   2 -10  -3  430.48   24.78
  -2  10   3  432.08   23.73
  -2  10   2    7.26    2.54
  -2  10   2    8.93    3.59
   2 -10  -2    8.07    2.31
  -2  10   2    6.91    5.04
   2 -10  -2    4.97    1.63
  -2  10   1  413.08   26.16
   2 -10  -1  411.01   22.89
   2 -10  -1  395.15   23.93
  -2  10   1  419.33   33.08
  -2  10   0  475.51   28.70
  -2  10   0  458.36   35.81
   2 -10   0  478.29   26.87
  -2  10   0  447.94   27.13
   2 -10   0  453.31   25.68
  -2  10  -1   13.10    3.17
   2 -10   1   13.88    2.82
  -2  10  -1   12.40    5.44
   2 -10   1   12.84    2.33
  -2  10  -1    7.01    2.88
  -2  10  -2  883.70   48.13
   2 -10   2  868.39   46.73
  -2  10  -3  466.51   37.49
   2 -10   3  498.08   28.77
  -2  10  -3  518.75   29.06
   2 -10   3  472.64   34.47
   2 -10   3  497.33   27.70
  -2  10  -4  189.72   21.28
   2 -10   4  212.50   13.05
   2 -10   4  208.06   20.04
   2 -10   4  214.85   14.18
  -2  10  -4  216.33   14.25
  -2  10  -5  516.76   38.36
   2 -10   5  455.67   26.11
   2 -10   5  438.78   26.97
   2 -10   5  490.16   35.69
   2 -10   5  477.83   26.03
   2 -10   6   16.71    2.82
   2 -10   6   25.19    7.27
   2 -10   6   15.18    3.07
   2 -10   6   20.06    2.73
  -2  10  -7  503.07   38.81
   2 -10   7  456.86   26.70
   2 -10   7  463.79   27.12
   2 -10   7  506.90   38.24
   2 -10   7  463.72   25.98
   2 -10   8  230.22   14.95
  -2  10  -8  218.11   23.67
   2 -10   8  239.08   14.85
   2 -10   8  228.15   21.81
   2 -10   8  221.97   14.94
   2 -10   8  240.08   25.20
   2 -10   8  232.78   14.01
  -2  10  -9  122.07   16.29
   2 -10   9  109.46    8.87
   2 -10   9  114.77    8.09
   2 -10   9  122.33   14.45
   2 -10   9   97.84   15.98
   2 -10   9  121.92    9.27
   2 -10   9  126.09    9.24
   2 -10  10  542.53   37.00
   2 -10  10  543.83   45.37
   2 -10  10  570.72   32.43
   2 -10  10  552.58   30.95
   2 -10  10  607.71   33.54
   2 -10  10  566.21   32.40
   2 -10  11   33.93   10.05
   2 -10  11   33.14    5.48
   2 -10  11   35.60    5.35
   2 -10  11   34.61    4.79
   2 -10  12  264.84   17.25
   2 -10  12  254.96   17.86
   2 -10  12  255.45   28.55
   2 -10  13  432.56   24.67
   2 -10  13  415.89   25.31
   2 -10  13  399.32   26.47
   2 -10  13  400.02   25.82
   2 -10  14    4.20    2.98
   2 -10  14    0.64    2.43
   2 -10  14    3.38    2.99
   2 -10  14    7.92    2.56
   2 -10  14    4.74    2.70
   2 -10  15  123.85   11.42
   2 -10  15  162.27   11.30
   2 -10  15  134.81   11.58
   2 -10  15  127.68   11.11
   2 -10  15  164.76   10.41
   2 -10  16   39.43    5.48
   2 -10  16   47.27    5.78
   2 -10  16   44.26    5.01
   2 -10  16   46.45    4.48
   2 -10  17   52.87    5.77
   2 -10  17   60.54    6.10
   2 -10  17   54.53    5.15
   2 -10  18   62.10    5.42
   2 -10  18   58.18    5.45
   2 -10  19    6.84    1.38
  -2   9  12  195.05   11.90
  -2   9  12  206.76   12.97
  -2   9  11    3.77    2.71
  -2   9  11    3.41    2.15
  -2   9  11   -0.37    1.80
  -2   9  11    1.81    1.71
  -2   9  10  148.33   10.59
  -2   9  10  156.84   12.63
  -2   9  10  173.25   11.46
  -2   9  10  139.79   12.04
  -2   9   9   85.68    9.25
  -2   9   9   71.63    8.66
  -2   9   9   84.34    7.19
  -2   9   9   92.99    7.84
  -2   9   8    0.68    2.08
  -2   9   8   -0.82    3.10
  -2   9   8    0.48    2.01
  -2   9   8    0.50    1.78
  -2   9   8    1.62    1.66
  -2   9   8    0.84    1.59
  -2   9   7  399.02   23.69
  -2   9   7  422.60   26.90
  -2   9   7  369.31   23.82
   2  -9  -7  371.71   22.32
  -2   9   7  399.30   23.42
  -2   9   6  162.06   13.13
  -2   9   6  167.65   12.41
   2  -9  -6  149.32   10.68
  -2   9   6  162.25   11.81
  -2   9   5  158.33   10.12
  -2   9   5  133.23   11.36
  -2   9   5  152.65   11.23
   2  -9  -5  141.51   10.24
  -2   9   5  144.16   12.32
   2  -9  -4  170.11   11.63
  -2   9   4  162.03   12.19
  -2   9   4  163.62   13.53
  -2   9   4  177.76   11.14
  -2   9   4  189.45   18.72
   2  -9  -3    1.14    1.52
  -2   9   3    3.21    2.95
   2  -9  -3    2.09    1.11
  -2   9   3    1.42    1.85
  -2   9   3   -0.27    1.33
  -2   9   3    0.65    2.62
  -2   9   2  352.84   23.14
  -2   9   2  386.25   30.18
  -2   9   2  355.16   22.05
   2  -9  -2  356.64   21.46
  -2   9   2  370.07   20.42
   2  -9  -2  359.41   20.32
   2  -9  -1  264.62   16.71
  -2   9   1  309.65   25.58
  -2   9   1  260.46   18.12
   2  -9  -1  271.60   15.74
  -2   9   0  169.94   18.00
  -2   9   0  136.75   11.56
   2  -9   0  157.07    9.83
  -2   9  -1  681.86   47.11
   2  -9   2   87.07    6.52
   2  -9   2   97.35   11.21
  -2   9  -3  375.91   30.57
   2  -9   3  334.04   19.62
   2  -9   3  366.04   27.05
  -2   9  -4  761.93   52.87
   2  -9   4  781.54   50.36
  -2   9  -5   -1.91    3.93
   2  -9   5   -1.61    2.96
   2  -9   5    3.10    1.48
   2  -9   6  338.36   20.21
  -2   9  -6  361.79   30.73
   2  -9   6  353.50   19.73
   2  -9   6  304.17   28.15
   2  -9   7  124.11    9.65
   2  -9   7  168.56   18.83
   2  -9   7  137.19    9.00
  -2   9  -7  137.88   17.49
   2  -9   7  146.77    9.86
   2  -9   8  251.73   16.72
   2  -9   8  288.34   17.00
   2  -9   8  305.30   27.48
   2  -9   8  285.12   23.81
  -2   9  -8  275.60   25.30
   2  -9   8  263.94   15.76
   2  -9   9  457.35   27.78
   2  -9   9  467.35   27.05
   2  -9   9  502.77   27.37
   2  -9   9  484.65   38.92
   2  -9   9  431.98   27.77
   2  -9   9  457.55   33.75
  -2   9  -9  455.92   35.34
   2  -9   9  462.53   25.66
   2  -9  10    5.61    2.95
   2  -9  10    7.42    2.73
   2  -9  10    8.90    2.92
   2  -9  10   10.60    4.24
   2  -9  10    9.50    6.19
   2  -9  10    5.89    2.24
   2  -9  10    9.25    3.45
   2  -9  10   15.14    4.27
   2  -9  11  260.00   16.59
   2  -9  11  231.51   17.17
   2  -9  11  249.41   27.23
   2  -9  12  802.68   44.95
   2  -9  12  824.79   44.38
   2  -9  12  795.92   46.40
   2  -9  12  770.92   45.82
   2  -9  12  753.98   58.41
   2  -9  13   43.03    6.14
   2  -9  13   46.53    6.49
   2  -9  13   47.48    5.28
   2  -9  13   48.89    6.16
   2  -9  13   45.62    6.23
   2  -9  14  303.53   20.70
   2  -9  14  299.41   21.07
   2  -9  14  330.80   21.61
   2  -9  14  323.35   19.32
   2  -9  15   92.10    9.24
   2  -9  15   94.81    7.41
   2  -9  15   88.27    9.05
   2  -9  15   94.99    9.38
   2  -9  15  107.68    9.06
   2  -9  15  108.41    7.95
   2  -9  16   27.96    4.73
   2  -9  16   25.71    3.29
   2  -9  16   27.18    3.35
   2  -9  16   20.88    4.27
   2  -9  16   26.95    4.17
   2  -9  17  204.36   14.48
   2  -9  17  213.36   13.90
   2  -9  17  217.99   14.67
   2  -9  18    4.23    1.74
   2  -9  18    1.50    1.80
   2  -9  18    2.58    1.86
   2  -9  19   41.27    3.74
   2  -9  19   40.47    3.25
  -2   8  14   81.60    5.35
  -2   8  13   85.97    6.30
  -2   8  13   84.60    7.04
  -2   8  12    0.55    2.29
  -2   8  12    4.24    2.22
  -2   8  12    3.91    1.74
  -2   8  12    4.61    2.41
  -2   8  12    4.32    1.97
  -2   8  11  389.15   22.84
  -2   8  11  362.06   24.39
  -2   8  11  371.52   24.81
  -2   8  11  412.69   23.50
  -2   8  10   83.20    7.52
  -2   8  10   77.22    6.98
  -2   8  10   71.11    8.44
  -2   8  10   68.41    8.55
  -2   8   9   71.46    7.36
  -2   8   9   70.24    7.80
  -2   8   9   65.85    8.54
  -2   8   9   85.95    7.54
  -2   8   9   71.91    8.88
  -2   8   8  224.64   17.61
  -2   8   8  231.35   14.85
  -2   8   8  216.84   15.02
  -2   8   8  213.47   15.51
  -2   8   7   68.67    8.10
  -2   8   7   88.99    9.96
  -2   8   7   81.20    7.35
  -2   8   7   89.92    6.94
  -2   8   7   77.68    8.05
  -2   8   6   50.49    6.83
  -2   8   6   73.58    5.84
   2  -8  -6   61.29    5.62
  -2   8   6   60.16    6.26
  -2   8   6   60.40    6.80
  -2   8   5  184.49   11.19
  -2   8   5  155.21   13.02
   2  -8  -5  177.25   11.49
  -2   8   5  140.69   11.63
  -2   8   5  176.64   17.19
  -2   8   4  170.58   10.75
  -2   8   4  165.53   17.07
  -2   8   4  164.66   11.92
   2  -8  -4  166.36   11.23
  -2   8   4  153.68   12.89
  -2   8   3  694.18   48.81
  -2   8   3  759.26   40.47
  -2   8   3  770.84   43.24
   2  -8  -3  751.46   39.99
  -2   8   2    1.09    2.12
  -2   8   2    1.52    3.12
  -2   8   1  384.95   30.13
  -2   8   0  491.13   36.35
   2  -8   0  497.36   31.85
  -2   8  -1  111.74   14.41
   2  -8   1   92.41   10.61
   2  -8   2  999.68   59.83
   2  -8   3   49.95    8.65
  -2   8  -3   62.84   11.60
  -2   8  -4  683.74   46.78
   2  -8   4  588.32   41.52
  -2   8  -5  690.61   46.06
   2  -8   5  568.48   41.61
   2  -8   6   31.35    7.74
  -2   8  -6   21.87    7.04
   2  -8   7  408.28   32.09
  -2   8  -7  458.72   32.33
   2  -8   7  421.27   30.13
   2  -8   7  372.80   23.11
   2  -8   8  217.16   22.06
   2  -8   8  204.05   12.50
  -2   8  -8  209.85   19.89
   2  -8   8  228.21   19.75
   2  -8   8  217.17   14.11
   2  -8   9  166.68   12.49
   2  -8   9  180.41   20.49
  -2   8  -9  181.98   17.71
   2  -8   9  188.37   13.38
   2  -8   9  164.81   16.69
   2  -8   9  173.84   10.89
   2  -8   9  205.48   12.98
   2  -8  10  287.76   19.26
   2  -8  10  294.09   24.13
   2  -8  10  322.87   20.63
   2  -8  10  327.42   20.00
   2  -8  10  363.22   31.21
   2  -8  11  224.95   25.65
   2  -8  11  233.82   17.02
   2  -8  11  262.78   16.74
   2  -8  11  229.22   15.68
   2  -8  11  249.74   16.38
   2  -8  12  249.58   16.68
   2  -8  12  227.17   15.44
   2  -8  12  244.84   14.93
   2  -8  12  244.90   17.21
   2  -8  12  236.67   17.10
   2  -8  12  211.67   16.45
   2  -8  13  515.29   30.91
   2  -8  13  509.80   29.67
   2  -8  13  486.28   31.04
   2  -8  13  524.26   29.31
   2  -8  13  507.72   31.64
   2  -8  13  547.77   31.98
   2  -8  14   23.03    3.62
   2  -8  14   32.34    4.23
   2  -8  14   24.65    5.05
   2  -8  14   28.25    5.20
   2  -8  14   36.14    5.59
   2  -8  14   36.94    5.43
   2  -8  15  440.44   25.44
   2  -8  15  444.01   25.47
   2  -8  15  450.49   27.70
   2  -8  15  425.85   27.48
   2  -8  15  448.73   27.03
   2  -8  15  432.48   27.62
   2  -8  16  182.63   11.91
   2  -8  16  185.52   13.99
   2  -8  16  195.29   13.63
   2  -8  16  182.23   14.03
   2  -8  16  194.38   12.37
   2  -8  17   10.72    2.81
   2  -8  17   19.37    4.03
   2  -8  17   16.45    3.69
   2  -8  17   18.06    2.74
   2  -8  18   56.31    5.43
   2  -8  18   53.33    5.07
   2  -8  18   45.92    4.09
   2  -8  19   43.04    3.88
   2  -8  19   35.79    3.42
  -2   7  15   56.49    4.07
  -2   7  14   83.11    6.13
  -2   7  14   95.04    7.48
  -2   7  14   99.82    6.77
  -2   7  13   52.91    5.14
  -2   7  13   61.72    6.52
  -2   7  13   57.59    5.35
  -2   7  12  375.67   24.43
  -2   7  12  392.19   22.74
  -2   7  12  359.83   24.38
  -2   7  11    2.30    2.24
  -2   7  11   -1.54    3.16
  -2   7  11    0.79    2.90
  -2   7  10  170.75   14.96
  -2   7  10  189.53   13.10
  -2   7  10  163.86   14.68
  -2   7   9  145.84   12.00
  -2   7   9  145.81   13.49
  -2   7   9  158.88   10.91
  -2   7   9  145.71   11.46
  -2   7   9  150.35   12.65
  -2   7   8    7.69    4.18
  -2   7   8    8.43    2.37
  -2   7   8    6.21    3.15
  -2   7   8    7.36    2.25
  -2   7   8    9.06    2.51
  -2   7   7  536.17   35.18
  -2   7   7  632.88   37.47
  -2   7   7  665.01   33.57
  -2   7   7  592.66   35.43
  -2   7   7  567.45   33.97
   2  -7  -6  158.22   10.53
  -2   7   6  143.69   11.01
  -2   7   6  164.77   10.50
  -2   7   6  141.41   12.07
  -2   7   5  165.37   10.23
  -2   7   5  128.34   11.52
  -2   7   5  154.98   15.53
  -2   7   4  199.91   19.28
  -2   7   4  247.70   14.02
  -2   7   4  199.67   16.80
  -2   7   3   -1.34    2.46
  -2   7   3    1.56    2.15
  -2   7   2  535.69   37.60
   2  -7  -1  305.84   21.18
  -2   7   1  333.25   26.42
  -2   7   0   41.62    8.50
   2  -7   0   23.22    4.90
   2  -7   1  660.85   40.89
   2  -7   2  286.28   18.71
   2  -7   2  277.31   21.51
  -2   7  -2  320.89   29.59
   2  -7   3  993.73   59.61
  -2   7  -3 1059.04   66.49
   2  -7   3 1008.40   57.24
   2  -7   4  643.68   42.37
  -2   7  -4  702.22   46.16
   2  -7   4  667.00   40.84
   2  -7   5    1.24    3.60
  -2   7  -5   -1.38    3.35
   2  -7   5    4.01    3.33
   2  -7   6  982.59   62.62
  -2   7  -6 1082.74   62.87
   2  -7   7  235.55   21.48
   2  -7   7  238.82   19.80
  -2   7  -7  225.89   19.74
   2  -7   8  220.79   18.66
  -2   7  -8  198.58   17.99
   2  -7   8  256.78   22.29
   2  -7   8  202.34   13.65
   2  -7   9  695.87   43.21
   2  -7   9  718.73   39.03
   2  -7   9  650.13   38.10
  -2   7  -9  629.61   42.08
   2  -7   9  751.45   49.21
   2  -7   9  659.01   37.66
   2  -7  10  148.70   11.01
   2  -7  10  132.99    9.16
   2  -7  10  124.55   16.86
   2  -7  10  142.53   14.27
   2  -7  10  126.78   10.88
   2  -7  10  120.86    9.98
   2  -7  10  130.67   10.72
   2  -7  11  539.43   31.88
   2  -7  11  565.31   33.04
   2  -7  11  537.07   32.71
   2  -7  11  561.64   32.60
   2  -7  11  585.85   33.49
   2  -7  11  601.49   31.04
   2  -7  11  470.18   30.95
   2  -7  11  567.50   32.43
   2  -7  11  508.30   36.21
   2  -7  11  579.13   43.90
   2  -7  12  178.78   13.67
   2  -7  12  185.90   13.73
   2  -7  12  171.22   13.69
   2  -7  12  179.81   13.00
   2  -7  12  162.10   12.52
   2  -7  12  164.21   12.04
   2  -7  12  171.40   13.13
   2  -7  12  164.92   11.63
   2  -7  13  115.39   10.67
   2  -7  13  107.88   10.45
   2  -7  13  125.28   10.07
   2  -7  13  111.61    8.99
   2  -7  13  111.78   10.77
   2  -7  13  117.17   10.09
   2  -7  13  131.45    9.38
   2  -7  13  120.04   10.41
   2  -7  14  492.06   27.74
   2  -7  14  476.48   30.01
   2  -7  14  490.18   29.05
   2  -7  14  508.17   30.18
   2  -7  14  448.83   29.37
   2  -7  14  480.61   29.68
   2  -7  14  473.00   27.52
   2  -7  14  447.30   28.44
   2  -7  15  117.62    9.22
   2  -7  15  104.69    9.31
   2  -7  15  137.00   11.10
   2  -7  15  124.31   10.40
   2  -7  15  121.29    8.91
   2  -7  15  127.67   11.12
   2  -7  15  126.21   10.86
   2  -7  16  189.00   14.23
   2  -7  16  183.48   13.98
   2  -7  16  185.81   13.64
   2  -7  16  195.47   12.74
   2  -7  17  437.45   25.87
   2  -7  17  446.01   25.55
   2  -7  17  409.31   25.61
   2  -7  17  410.88   24.17
   2  -7  18    1.51    1.66
   2  -7  18    1.62    1.90
   2  -7  18   -0.25    1.44
   2  -7  19  116.41    7.87
  -2   6  16   83.23    5.34
  -2   6  15    6.45    1.78
  -2   6  15    6.83    1.58
  -2   6  15    2.55    1.86
  -2   6  14  129.07    8.95
  -2   6  14  121.64    9.95
  -2   6  14  110.60    8.69
  -2   6  13  152.21   10.80
  -2   6  13  133.52   11.94
  -2   6  13  143.30   10.98
  -2   6  13  148.26   12.25
  -2   6  12   25.80    5.25
  -2   6  12   24.63    4.04
  -2   6  12   26.37    5.36
  -2   6  12   28.12    4.61
  -2   6  11  702.51   40.17
  -2   6  11  683.40   42.85
  -2   6  11  738.87   39.81
  -2   6  11  704.71   42.82
  -2   6  10   16.13    3.54
  -2   6  10   17.69    4.27
  -2   6  10   20.12    5.35
  -2   6  10   20.44    5.10
  -2   6  10   18.09    3.46
  -2   6   9  519.25   28.06
  -2   6   9  500.66   28.42
  -2   6   9  489.02   30.20
  -2   6   9  467.78   29.01
  -2   6   9  486.14   31.53
  -2   6   9  471.49   30.34
  -2   6   8  727.39   41.52
  -2   6   8  768.83   43.78
  -2   6   8  785.36   41.38
  -2   6   8  748.47   45.00
  -2   6   7   45.07    4.54
  -2   6   7   36.61    6.71
  -2   6   7   39.33    5.39
  -2   6   7   52.04    6.43
  -2   6   6  490.72   34.52
  -2   6   6  572.08   30.52
  -2   6   5  444.83   31.24
  -2   6   5  522.99   27.49
  -2   6   5  448.70   32.47
  -2   6   4  417.96   28.30
  -2   6   4  455.44   30.57
  -2   6   3  336.91   24.35
  -2   6   3  396.15   27.07
  -2   6   2   92.97   11.13
  -2   6   1   42.24    7.88
   2  -6  -1   31.63    4.97
   2  -6   0  706.85   42.51
  -2   6   0  784.53   47.48
   2  -6   1  247.10   15.51
   2  -6   1  237.73   17.61
   2  -6   2 1719.45   97.83
   2  -6   2 1768.15   95.78
   2  -6   3   73.35    7.77
  -2   6  -3   76.63   10.04
   2  -6   3   63.75    8.16
   2  -6   4  299.09   22.49
   2  -6   4  288.34   21.56
  -2   6  -4  351.44   24.06
   2  -6   5 1681.65   98.90
  -2   6  -5 1898.35   99.15
   2  -6   5 1777.26   99.38
   2  -6   6    1.00    2.61
   2  -6   6    1.20    3.11
   2  -6   6    2.48    4.11
  -2   6  -6    0.95    2.48
  -2   6  -7  382.83   27.65
   2  -6   7  426.29   31.02
   2  -6   7  453.91   29.33
  -2   6  -8  403.85   27.63
   2  -6   8  408.08   31.62
   2  -6   8  422.44   28.71
   2  -6   9  115.69    9.67
   2  -6   9  111.04   12.10
   2  -6   9  142.42   16.37
   2  -6  10  758.02   40.88
   2  -6  10  722.08   41.60
   2  -6  10  811.53   42.91
   2  -6  10  776.63   42.63
   2  -6  10  718.28   52.03
   2  -6  10  765.08   42.35
   2  -6  10  800.65   42.35
   2  -6  10  634.30   41.31
   2  -6  10  767.66   42.93
   2  -6  10  808.97   43.73
   2  -6  10  722.74   46.47
   2  -6  11    0.47    1.94
   2  -6  11   -0.37    1.62
   2  -6  11    4.58    2.69
   2  -6  11    1.76    2.16
   2  -6  11    2.07    2.91
   2  -6  11    2.25    2.31
   2  -6  11    0.62    2.63
   2  -6  11    1.95    2.29
   2  -6  11    2.17    2.55
   2  -6  11    5.79    2.61
   2  -6  12  188.13   14.51
   2  -6  12  227.16   15.93
   2  -6  12  212.72   15.74
   2  -6  12  238.04   16.96
   2  -6  12  210.64   15.31
   2  -6  12  253.85   14.73
   2  -6  12  202.82   14.26
   2  -6  12  213.95   15.04
   2  -6  12  235.95   16.53
   2  -6  12  203.85   15.63
   2  -6  12  224.33   15.12
   2  -6  13  198.65   15.43
   2  -6  13  180.46   14.07
   2  -6  13  228.76   15.04
   2  -6  13  201.67   15.65
   2  -6  13  190.06   14.06
   2  -6  13  202.94   13.64
   2  -6  13  218.01   15.54
   2  -6  13  193.89   15.12
   2  -6  13  216.36   13.92
   2  -6  14   45.22    6.25
   2  -6  14   38.43    5.57
   2  -6  14   39.37    5.72
   2  -6  14   42.05    5.48
   2  -6  14   44.02    6.63
   2  -6  14   41.48    5.44
   2  -6  14   33.67    5.09
   2  -6  14   37.07    4.52
   2  -6  14   39.93    4.88
   2  -6  14   31.46    5.58
   2  -6  15  458.32   27.40
   2  -6  15  451.06   27.89
   2  -6  15  442.22   26.75
   2  -6  15  448.04   28.10
   2  -6  15  445.91   26.57
   2  -6  15  416.79   25.07
   2  -6  15  462.97   28.02
   2  -6  15  443.37   26.10
   2  -6  16  129.97    9.92
   2  -6  16  106.40   10.19
   2  -6  16  118.31   10.66
   2  -6  16  134.38   10.78
   2  -6  16  122.46    9.35
   2  -6  17   50.00    5.91
   2  -6  17   42.85    4.89
   2  -6  17   54.29    5.24
   2  -6  17   52.17    6.04
   2  -6  18  182.70   12.29
   2  -6  18  177.05   11.37
   2  -6  19   74.90    5.62
   2  -6  19   65.86    4.88
  -2   5  16    5.40    1.98
  -2   5  16    5.38    1.92
  -2   5  16    3.73    1.49
  -2   5  15   93.28    7.53
  -2   5  15   92.21    8.22
  -2   5  14   34.32    4.77
  -2   5  14   28.94    5.30
  -2   5  14   41.69    4.83
  -2   5  13   46.15    5.61
  -2   5  13   53.32    7.43
  -2   5  13   50.05    6.97
  -2   5  13   55.98    6.40
  -2   5  13   53.43    5.92
  -2   5  12  112.76   10.18
  -2   5  12  105.09   11.00
  -2   5  12  116.92    9.37
  -2   5  12  116.02   10.00
  -2   5  12  116.98   11.54
  -2   5  12  130.30   10.33
  -2   5  11   15.68    3.88
  -2   5  11   14.73    4.75
  -2   5  11   10.02    4.24
  -2   5  11    8.78    2.78
  -2   5  11    9.92    3.55
  -2   5  10  225.05   15.32
  -2   5  10  227.85   14.78
  -2   5  10  202.39   15.52
  -2   5  10  232.28   17.75
  -2   5  10  205.80   16.09
  -2   5  10  229.44   17.39
  -2   5   9  391.30   24.98
  -2   5   9  400.07   23.71
  -2   5   9  413.73   29.72
  -2   5   9  392.76   25.55
  -2   5   9  416.86   26.48
  -2   5   8   61.08    7.50
  -2   5   8   67.55    5.67
  -2   5   8   64.56    7.30
  -2   5   8   76.57    9.65
  -2   5   8   57.09    6.70
  -2   5   8   59.04    5.70
  -2   5   7  826.63   43.12
  -2   5   7  783.39   45.22
  -2   5   7  737.60   48.34
  -2   5   6   92.44    9.80
  -2   5   6   94.16   10.59
  -2   5   5  207.38   15.92
  -2   5   5  172.55   15.33
  -2   5   4  899.66   51.20
  -2   5   4  835.45   50.67
  -2   5   3  246.36   18.83
   2  -5  -2  757.14   43.02
  -2   5   2  839.84   47.10
   2  -5  -1  638.83   37.28
  -2   5   1  726.02   41.21
   2  -5   0  147.58   10.96
   2  -5   1 1519.72   83.54
  -2   5  -1 1586.06   86.16
   2  -5   1 1593.59   83.71
  -2   5  -2   37.15    5.89
   2  -5   2   36.99    5.24
  -2   5  -3  985.35   55.20
   2  -5   3  926.29   53.58
   2  -5   3  972.61   54.46
  -2   5  -4 2979.02  148.01
   2  -5   4 2721.98  147.65
   2  -5   4 2663.82  147.82
   2  -5   5   76.36    9.85
  -2   5  -5   74.37    8.22
   2  -5   5   64.63    8.66
   2  -5   6  815.10   54.19
   2  -5   6  912.36   53.59
  -2   5  -6  918.46   50.96
   2  -5   6  850.61   51.59
   2  -5   7   33.60    7.59
  -2   5  -7   22.76    4.49
   2  -5   7   35.93    7.29
   2  -5   7   20.82    4.88
   2  -5   8  204.11   16.50
  -2   5  -8  186.74   15.05
   2  -5   8  206.67   19.48
   2  -5   9  241.69   15.50
   2  -5   9  242.33   23.08
   2  -5   9  229.97   16.10
   2  -5   9  261.54   16.95
   2  -5   9  257.22   16.57
   2  -5   9  257.24   19.80
   2  -5  10    4.19    1.90
   2  -5  10    4.42    2.50
   2  -5  10    5.45    2.57
   2  -5  10    6.75    2.49
   2  -5  10    6.60    2.65
   2  -5  10    5.62    2.54
   2  -5  10    4.71    2.98
   2  -5  10    5.34    2.24
   2  -5  10    8.40    3.18
   2  -5  10    3.84    1.94
   2  -5  10    2.78    1.68
   2  -5  10    4.24    2.94
   2  -5  11  388.43   21.76
   2  -5  11  334.74   21.74
   2  -5  11  366.53   22.92
   2  -5  11  368.73   22.97
   2  -5  11  371.71   26.49
   2  -5  11  408.82   23.46
   2  -5  11  338.79   21.89
   2  -5  11  352.61   23.21
   2  -5  11  381.30   23.80
   2  -5  11  344.77   22.17
   2  -5  11  341.90   22.37
   2  -5  12    2.50    2.17
   2  -5  12    4.03    3.10
   2  -5  12    5.94    2.67
   2  -5  12    4.50    3.09
   2  -5  12   10.38    2.77
   2  -5  12    2.89    2.24
   2  -5  12    8.85    2.62
   2  -5  12    9.16    3.03
   2  -5  12   11.06    3.59
   2  -5  12    5.23    2.84
   2  -5  12    5.05    3.46
   2  -5  13  399.62   23.67
   2  -5  13  419.08   26.76
   2  -5  13  430.32   25.48
   2  -5  13  405.77   26.77
   2  -5  13  447.55   27.49
   2  -5  13  454.01   25.32
   2  -5  13  385.18   24.96
   2  -5  13  422.93   25.87
   2  -5  13  428.06   26.58
   2  -5  13  429.46   26.47
   2  -5  13  401.68   24.40
   2  -5  14  190.68   14.14
   2  -5  14  187.31   14.66
   2  -5  14  193.97   12.83
   2  -5  14  160.56   12.40
   2  -5  14  163.19   11.53
   2  -5  14  167.23   13.07
   2  -5  14  177.88   14.05
   2  -5  14  165.52   11.29
   2  -5  14  181.51   14.29
   2  -5  15  140.24   11.57
   2  -5  15  122.47    9.56
   2  -5  15  113.86    9.40
   2  -5  15  116.94   10.59
   2  -5  15  132.41   10.94
   2  -5  15  101.96    7.99
   2  -5  15  114.62    9.97
   2  -5  16  144.54   11.20
   2  -5  16  149.96   10.94
   2  -5  16  148.94   12.24
   2  -5  16  147.97   11.93
   2  -5  16  147.00   11.94
   2  -5  17  352.37   20.63
   2  -5  17  333.65   21.42
   2  -5  17  341.30   21.51
   2  -5  17  341.75   20.73
   2  -5  18   10.87    2.24
   2  -5  18    9.87    2.29
   2  -5  18    7.75    2.52
   2  -5  19  148.76    9.09
  -2   4  17   27.47    2.82
  -2   4  17   33.57    3.52
  -2   4  17   25.70    2.76
  -2   4  17   29.57    3.34
  -2   4  16  184.22   11.22
  -2   4  16  162.71   11.24
  -2   4  16  151.79   11.82
  -2   4  16  158.00   11.91
  -2   4  15   30.92    5.19
  -2   4  15   27.19    4.03
  -2   4  15   27.43    4.39
  -2   4  14    3.82    2.56
  -2   4  14    1.03    2.60
  -2   4  14   -0.75    2.94
  -2   4  13   18.33    3.22
  -2   4  13   14.91    4.59
  -2   4  13   15.15    3.86
  -2   4  13   14.47    3.63
  -2   4  13   29.98    5.45
  -2   4  13   18.49    3.49
  -2   4  12    2.00    2.30
  -2   4  12   -1.23    2.12
  -2   4  12    3.42    3.43
  -2   4  12    0.99    2.19
  -2   4  12   -1.61    3.06
  -2   4  12    2.84    2.61
  -2   4  12    0.67    2.63
  -2   4  11  306.45   21.88
  -2   4  11  319.09   21.04
  -2   4  11  338.98   19.91
  -2   4  11  336.14   20.19
  -2   4  11  324.95   27.11
  -2   4  11  342.61   22.60
  -2   4  11  338.93   20.85
  -2   4  11  360.45   23.28
  -2   4  11  320.47   23.26
  -2   4  10    8.84    3.71
  -2   4  10   11.08    3.65
  -2   4  10    4.00    2.76
  -2   4  10    4.18    3.64
  -2   4  10    6.36    2.56
  -2   4  10    8.05    3.45
  -2   4  10    6.70    2.24
  -2   4  10    3.47    2.25
  -2   4  10    5.20    2.21
  -2   4   9  411.82   24.63
  -2   4   9  377.04   23.98
  -2   4   9  361.00   27.88
  -2   4   9  309.72   23.18
  -2   4   9  399.38   22.50
  -2   4   8  452.66   28.61
  -2   4   8  473.70   32.76
  -2   4   8  475.09   29.03
  -2   4   8  488.98   27.29
  -2   4   7    4.26    3.10
  -2   4   6 1886.24   98.44
  -2   4   6 1745.50  100.67
  -2   4   5  463.53   29.09
  -2   4   5  471.03   30.73
  -2   4   4  255.05   17.67
  -2   4   4  228.65   18.57
  -2   4   3  795.47   41.64
   2  -4  -3  794.03   39.68
  -2   4   2   89.18    8.29
   2  -4  -2   66.73    5.34
   2  -4  -2   85.34    6.96
  -2   4   1  694.86   40.16
   2  -4  -1  682.12   37.10
   2  -4  -1  701.04   38.47
   2  -4   0 1077.01   58.42
   2  -4   0 1132.45   59.29
   2  -4   1  171.26   11.59
  -2   4  -1  167.86   12.77
   2  -4   1  162.80   11.51
  -2   4  -2 1076.73   60.20
   2  -4   2 1108.42   59.74
   2  -4   3  289.90   18.47
   2  -4   3  317.27   20.10
  -2   4  -3  293.01   19.62
   2  -4   4  443.08   29.57
   2  -4   4  496.69   27.62
  -2   4  -4  444.63   28.47
   2  -4   4  497.91   30.02
   2  -4   5 1813.88   95.74
  -2   4  -5 1732.87   94.39
   2  -4   5 1667.86   96.99
   2  -4   5 1826.01   96.94
   2  -4   6  295.76   20.90
  -2   4  -6  298.79   19.93
   2  -4   6  283.02   23.78
   2  -4   6  296.71   22.57
   2  -4   7  357.40   24.89
  -2   4  -7  359.62   23.49
   2  -4   7  402.95   28.30
   2  -4   7  374.71   29.90
   2  -4   8  695.24   46.36
   2  -4   8  700.50   42.61
   2  -4   9    0.49    2.32
   2  -4   9    3.87    2.40
   2  -4   9    1.63    1.44
   2  -4   9    5.15    2.72
   2  -4   9    0.98    1.80
   2  -4  10  150.47   11.31
   2  -4  10  166.29   12.59
   2  -4  10  165.68   12.67
   2  -4  10  170.65   12.38
   2  -4  10  195.16   12.83
   2  -4  10  171.58   12.49
   2  -4  10  152.56   14.79
   2  -4  10  167.11   11.98
   2  -4  10  160.61   11.36
   2  -4  10  183.86   13.19
   2  -4  11  163.61   11.62
   2  -4  11  154.39   12.62
   2  -4  11  183.47   12.95
   2  -4  11  188.23   13.03
   2  -4  11  160.67   12.93
   2  -4  11  166.62   11.73
   2  -4  11  168.47   13.09
   2  -4  11  165.92   15.34
   2  -4  11  160.02   12.27
   2  -4  11  169.76   12.93
   2  -4  11  144.98   11.47
   2  -4  11  169.79   13.25
   2  -4  12  211.59   15.58
   2  -4  12  217.68   15.54
   2  -4  12  222.10   15.58
   2  -4  12  167.89   16.92
   2  -4  12  183.37   13.46
   2  -4  12  217.07   15.13
   2  -4  12  221.23   14.44
   2  -4  12  236.09   16.45
   2  -4  12  182.48   13.82
   2  -4  12  236.19   14.58
   2  -4  12  193.80   15.52
   2  -4  12  236.57   16.40
   2  -4  13  286.80   19.79
   2  -4  13  313.86   19.50
   2  -4  13  299.02   20.43
   2  -4  13  305.80   18.75
   2  -4  13  294.66   20.42
   2  -4  13  254.37   17.35
   2  -4  13  316.23   18.92
   2  -4  13  267.64   18.18
   2  -4  13  293.49   20.46
   2  -4  13  278.41   19.84
   2  -4  13  293.89   19.46
   2  -4  14   59.21    6.59
   2  -4  14   63.64    7.33
   2  -4  14   64.53    7.90
   2  -4  14   56.38    6.67
   2  -4  14   58.82    6.43
   2  -4  14   58.18    7.59
   2  -4  14   53.71    5.25
   2  -4  14   42.82    6.58
   2  -4  14   49.67    5.78
   2  -4  15  199.65   14.69
   2  -4  15  184.00   12.18
   2  -4  15  186.81   14.59
   2  -4  15  188.90   13.92
   2  -4  15  188.98   13.04
   2  -4  15  191.08   13.53
   2  -4  15  178.92   14.72
   2  -4  15  197.66   14.04
   2  -4  15  171.13   13.98
   2  -4  16   86.18    7.89
   2  -4  16   78.25    7.70
   2  -4  16   89.13    8.28
   2  -4  16   83.76    7.46
   2  -4  16   74.24    7.94
   2  -4  16   68.17    5.99
   2  -4  17   35.20    4.38
   2  -4  17   27.22    4.08
   2  -4  17   32.83    4.78
   2  -4  17   31.06    4.59
   2  -4  17   31.80    4.66
   2  -4  18  213.08   13.54
   2  -4  18  202.86   12.90
   2  -4  18  209.68   13.00
   2  -4  19   30.22    2.82
  -2   3  18   43.42    3.81
  -2   3  17   85.07    6.69
  -2   3  17   63.83    6.79
  -2   3  17   81.76    7.19
  -2   3  17   90.12    6.42
  -2   3  16   26.16    4.59
  -2   3  16   27.77    4.38
  -2   3  16   21.14    3.76
  -2   3  16   20.26    3.45
  -2   3  16   21.69    4.40
  -2   3  15  167.02   13.23
  -2   3  15  147.80   12.13
  -2   3  15  148.78   11.42
  -2   3  15  154.34   12.06
  -2   3  14  143.93   10.31
  -2   3  14  149.19    9.89
  -2   3  14  123.88   10.66
  -2   3  14  134.58   10.70
  -2   3  14  140.00   12.59
  -2   3  14  139.06   11.05
  -2   3  14  125.37   11.50
  -2   3  13    9.19    4.09
  -2   3  13    8.85    2.68
  -2   3  13   10.16    3.36
  -2   3  13    6.84    4.18
  -2   3  13    8.04    2.38
  -2   3  13   13.11    4.10
  -2   3  13    7.76    3.60
  -2   3  13    9.58    3.01
  -2   3  12   99.46    8.19
  -2   3  12   91.38    7.62
  -2   3  12   92.01    8.67
  -2   3  12   93.70   13.19
  -2   3  12   90.46    9.81
  -2   3  12  102.12    8.80
  -2   3  12   99.92    9.91
  -2   3  12   79.39    9.14
  -2   3  11   12.15    3.16
  -2   3  11   16.47    4.63
  -2   3  11   15.74    5.85
  -2   3  11   18.01    4.42
  -2   3  11   11.98    2.72
  -2   3  11   16.24    3.35
  -2   3  11   18.40    3.64
  -2   3  11   15.14    2.84
  -2   3  11   23.53    4.23
  -2   3  11   17.88    4.42
  -2   3  11   20.99    4.48
  -2   3  10   65.20    6.44
  -2   3  10   59.25    9.74
  -2   3  10   65.77    7.50
  -2   3  10   64.22    5.55
  -2   3  10   60.08    7.63
  -2   3  10   63.00    5.73
  -2   3  10   55.70    5.77
  -2   3  10   83.08    6.99
  -2   3  10   57.92    7.07
  -2   3  10   54.11    7.12
  -2   3   9  832.54   43.85
  -2   3   9  733.89   43.73
  -2   3   9  812.54   44.11
  -2   3   9  833.49   44.64
  -2   3   9  849.36   44.79
  -2   3   9  858.71   46.34
  -2   3   9  819.94   51.66
  -2   3   9  855.63   46.35
  -2   3   9  771.18   45.94
  -2   3   8  136.40    9.29
  -2   3   8  147.58   11.09
  -2   3   8  133.56   14.22
  -2   3   7 1144.32   66.87
  -2   3   6  266.52   20.49
  -2   3   5  272.07   17.69
  -2   3   5  239.03   19.31
   2  -3  -4 3194.51  160.92
  -2   3   4 2995.42  162.51
   2  -3  -3  149.20    9.96
  -2   3   3  140.87   11.10
   2  -3  -2  312.53   19.15
  -2   3   2  345.78   20.73
   2  -3  -1    4.87    1.07
  -2   3   1    5.94    2.20
   2  -3  -1    8.34    1.99
   2  -3   0  637.96   35.01
   2  -3   0  626.51   33.97
  -2   3  -1  550.19   32.78
   2  -3   1  587.67   31.92
   2  -3   2  129.17    9.43
  -2   3  -2  145.77   10.57
   2  -3   2  134.11   10.17
   2  -3   3  352.28   20.52
   2  -3   3  347.67   22.29
  -2   3  -3  342.50   21.62
  -2   3  -4 2733.52  142.97
   2  -3   4 2597.98  144.74
   2  -3   4 2802.84  141.59
   2  -3   4 2795.28  144.93
   2  -3   4 2672.63  143.97
  -2   3  -5   83.85    8.05
   2  -3   5  101.25   11.32
   2  -3   5  100.35    7.51
   2  -3   5  104.18   10.53
   2  -3   5   91.11    9.13
   2  -3   6  622.73   37.85
   2  -3   6  611.25   41.96
   2  -3   6  689.98   40.91
  -2   3  -6  616.23   36.14
   2  -3   7  317.46   21.91
   2  -3   7  290.05   27.12
   2  -3   8    9.81    3.61
   2  -3   9  769.11   41.31
   2  -3   9  754.84   44.83
   2  -3   9  638.83   39.48
   2  -3   9  779.80   41.14
   2  -3   9  766.61   41.42
   2  -3  10  208.65   15.30
   2  -3  10  220.24   15.42
   2  -3  10  212.51   14.03
   2  -3  10  226.80   15.55
   2  -3  10  238.16   15.98
   2  -3  10  223.58   15.06
   2  -3  10  234.61   15.92
   2  -3  10  232.75   15.54
   2  -3  10  207.22   15.00
   2  -3  10  227.15   15.35
   2  -3  10  219.37   14.44
   2  -3  10  225.62   18.53
   2  -3  11  495.39   29.71
   2  -3  11  480.27   28.45
   2  -3  11  497.92   29.59
   2  -3  11  472.47   29.32
   2  -3  11  448.16   32.57
   2  -3  11  478.42   29.19
   2  -3  11  517.78   30.31
   2  -3  11  499.48   29.84
   2  -3  11  509.57   30.19
   2  -3  11  471.47   27.96
   2  -3  11  466.91   29.73
   2  -3  11  529.76   30.16
   2  -3  12  116.62   10.46
   2  -3  12  124.55   10.74
   2  -3  12  115.82   10.77
   2  -3  12  121.42    9.67
   2  -3  12  115.24   10.21
   2  -3  12  116.18   10.38
   2  -3  12  120.19    9.92
   2  -3  12   93.76    8.71
   2  -3  12  121.05   10.90
   2  -3  12  113.72    9.03
   2  -3  12  130.51   11.25
   2  -3  12  122.08   10.92
   2  -3  13  313.12   22.20
   2  -3  13  334.10   22.73
   2  -3  13  366.91   21.63
   2  -3  13  342.38   22.18
   2  -3  13  332.87   21.64
   2  -3  13  352.49   22.56
   2  -3  13  299.39   20.50
   2  -3  13  337.32   22.84
   2  -3  13  371.98   23.32
   2  -3  14  169.48   13.60
   2  -3  14  175.17   11.86
   2  -3  14  157.66   13.12
   2  -3  14  158.75   13.70
   2  -3  14  180.32   12.89
   2  -3  14  179.25   13.24
   2  -3  14  172.55   13.68
   2  -3  14  150.45   11.82
   2  -3  14  183.76   14.41
   2  -3  15   26.71    4.75
   2  -3  15   25.88    4.42
   2  -3  15   21.20    3.53
   2  -3  15   26.77    4.63
   2  -3  15   28.60    5.13
   2  -3  15   32.25    5.78
   2  -3  15   25.28    3.70
   2  -3  15   23.61    4.99
   2  -3  16  331.91   20.18
   2  -3  16  296.15   20.63
   2  -3  16  337.26   21.54
   2  -3  16  347.89   21.41
   2  -3  16  321.48   20.59
   2  -3  16  303.78   18.93
   2  -3  16  332.16   20.67
   2  -3  17  265.66   16.39
   2  -3  17  244.65   16.50
   2  -3  17  232.57   16.15
   2  -3  17  262.98   15.96
   2  -3  18    4.37    1.87
   2  -3  18    9.69    2.19
   2  -3  18    4.17    1.75
   2  -3  18    4.71    1.83
  -2   2  18  170.30   10.87
  -2   2  18  202.07   12.29
  -2   2  18  196.21   11.80
  -2   2  18  178.82   12.01
  -2   2  17   27.76    4.45
  -2   2  17   23.70    4.23
  -2   2  17   28.15    4.14
  -2   2  17   26.98    3.58
  -2   2  17   31.06    4.23
  -2   2  16  245.92   15.83
  -2   2  16  277.95   15.69
  -2   2  16  266.04   18.28
  -2   2  16  237.91   17.19
  -2   2  16  276.86   18.53
  -2   2  16  237.02   16.37
  -2   2  16  254.56   17.51
  -2   2  15   29.31    5.33
  -2   2  15   30.36    3.99
  -2   2  15   29.56    5.34
  -2   2  15   31.95    4.74
  -2   2  15   30.04    4.67
  -2   2  15   36.27    4.67
  -2   2  15   32.83    5.96
  -2   2  14   69.98    7.18
  -2   2  14   57.08    5.53
  -2   2  14   63.72    7.92
  -2   2  14   66.46    6.92
  -2   2  14   57.00    6.27
  -2   2  14   58.45    5.98
  -2   2  14   62.25    6.82
  -2   2  14   49.70    7.36
  -2   2  13  454.08   25.82
  -2   2  13  448.33   28.93
  -2   2  13  454.95   27.21
  -2   2  13  476.29   36.48
  -2   2  13  456.65   26.44
  -2   2  13  432.08   26.59
  -2   2  13  439.19   29.03
  -2   2  13  430.96   28.53
  -2   2  13  454.87   27.54
  -2   2  12  176.47   12.74
  -2   2  12  180.68   12.70
  -2   2  12  151.66   13.38
  -2   2  12  169.24   10.99
  -2   2  12  156.06   11.87
  -2   2  12  155.52   10.88
  -2   2  12  163.44   18.66
  -2   2  12  145.63   11.19
  -2   2  12  162.85   11.74
  -2   2  12  149.18   12.03
  -2   2  12  149.21   13.00
  -2   2  11  407.07   23.93
  -2   2  11  432.95   24.23
  -2   2  11  406.02   25.41
  -2   2  11  377.45   23.53
  -2   2  11  369.23   22.39
  -2   2  11  414.58   22.79
  -2   2  11  376.93   24.90
  -2   2  11  356.42   30.30
  -2   2  11  383.74   23.32
  -2   2  11  375.98   23.00
  -2   2  11  403.52   24.31
  -2   2  11  371.86   24.83
  -2   2  10   25.60    4.06
  -2   2  10   41.20    4.75
  -2   2  10   35.67    4.15
  -2   2  10   32.28    4.21
  -2   2  10   41.11    5.45
  -2   2  10   27.99    4.71
  -2   2  10   34.71    3.84
  -2   2  10   30.98    7.13
  -2   2  10   33.22    3.84
  -2   2  10   34.84    5.05
  -2   2  10   40.24    5.00
  -2   2   9  269.17   16.72
  -2   2   9  295.68   18.63
  -2   2   8  541.18   36.49
  -2   2   7   24.07    5.66
  -2   2   6 1430.67   83.81
   2  -2  -6 1523.74   78.48
  -2   2   5  793.07   46.69
   2  -2  -5  776.93   41.88
   2  -2  -4  548.89   31.10
  -2   2   4  594.75   32.81
   2  -2  -3  956.19   51.49
  -2   2   3  974.70   52.79
   2  -2  -2  958.28   54.10
  -2   2   2 1097.00   55.44
   2  -2  -1  718.28   39.31
   2  -2   0 1953.06  100.00
   2  -2   0 1907.71   98.85
  -2   2   0 1871.25  100.50
   2  -2   1   72.39    6.02
  -2   2  -1   65.77    6.28
   2  -2   2 2477.11  128.82
   2  -2   2 2516.56  129.75
  -2   2  -2 2451.02  129.44
   2  -2   3  664.94   36.48
   2  -2   3  676.45   38.74
  -2   2  -3  657.97   37.33
  -2   2  -4  151.55   11.43
   2  -2   4  172.64   13.62
   2  -2   4  166.71   10.79
   2  -2   4  152.35   13.54
   2  -2   4  185.20   12.94
   2  -2   5 1343.97   70.46
   2  -2   5 1315.13   76.32
   2  -2   5 1353.57   73.52
   2  -2   6  198.60   15.83
   2  -2   6  217.06   13.19
   2  -2   7 1640.10   90.00
   2  -2   8 1170.99   61.95
   2  -2   8 1134.77   66.08
   2  -2   9   24.78    3.69
   2  -2   9   35.94    4.83
   2  -2   9   33.64    6.14
   2  -2   9   31.18    4.69
   2  -2   9   38.37    4.57
   2  -2   9   40.15    4.85
   2  -2   9   33.64    4.61
   2  -2   9   39.90    4.91
   2  -2  10  450.96   26.06
   2  -2  10  448.32   27.78
   2  -2  10  452.09   27.95
   2  -2  10  412.80   26.53
   2  -2  10  473.64   27.64
   2  -2  10  472.41   28.36
   2  -2  10  479.90   28.00
   2  -2  10  500.70   28.13
   2  -2  10  438.99   31.13
   2  -2  10  481.92   27.73
   2  -2  11   68.80    7.49
   2  -2  11   67.41    7.24
   2  -2  11   58.98    6.48
   2  -2  11   72.54    7.96
   2  -2  11   57.04    6.87
   2  -2  11   74.08    6.95
   2  -2  11   65.63    7.32
   2  -2  11   77.52    7.92
   2  -2  11   72.78    6.21
   2  -2  11   76.34    7.99
   2  -2  12  469.21   28.79
   2  -2  12  486.66   28.89
   2  -2  12  482.48   27.97
   2  -2  12  479.13   29.55
   2  -2  12  390.50   26.79
   2  -2  12  480.55   28.29
   2  -2  12  494.09   29.13
   2  -2  12  459.27   28.94
   2  -2  12  480.35   29.36
   2  -2  12  476.00   29.33
   2  -2  13  288.69   20.45
   2  -2  13  315.95   21.08
   2  -2  13  273.70   18.80
   2  -2  13  337.28   21.63
   2  -2  13  306.79   21.14
   2  -2  13  301.26   20.54
   2  -2  13  292.79   21.10
   2  -2  13  325.32   21.59
   2  -2  13  312.89   20.17
   2  -2  13  316.23   20.94
   2  -2  13  307.50   19.83
   2  -2  14   10.83    2.63
   2  -2  14   11.23    3.65
   2  -2  14   11.10    4.02
   2  -2  14   11.89    2.79
   2  -2  14    8.88    3.72
   2  -2  14   14.81    4.69
   2  -2  14   20.45    4.22
   2  -2  14   15.64    4.05
   2  -2  15  191.99   14.13
   2  -2  15  200.74   14.86
   2  -2  15  174.71   12.41
   2  -2  15  174.59   13.52
   2  -2  15  193.63   14.55
   2  -2  15  177.51   13.90
   2  -2  16   29.93    4.60
   2  -2  16   27.79    4.80
   2  -2  16   29.82    5.10
   2  -2  16   24.77    4.17
   2  -2  16   29.08    3.71
   2  -2  17   36.87    3.75
   2  -2  17   31.94    4.28
   2  -2  17   35.77    4.59
   2  -2  17   33.14    4.34
   2  -2  18  227.42   14.15
   2  -2  18  249.17   13.90
   2  -2  18  222.04   14.09
  -2   1  19   24.34    2.92
  -2   1  18  115.22    8.87
  -2   1  18  109.96    8.47
  -2   1  18  104.68    8.40
  -2   1  18  101.18    8.54
  -2   1  17  236.44   16.31
  -2   1  17  247.40   15.20
  -2   1  17  235.04   16.62
  -2   1  17  210.55   15.89
  -2   1  17  250.33   16.97
  -2   1  17  244.44   15.00
  -2   1  16    7.83    4.01
  -2   1  16   11.03    2.73
  -2   1  16    9.46    3.86
  -2   1  16    5.68    3.36
  -2   1  16   10.26    3.76
  -2   1  16    9.38    3.08
  -2   1  16    9.54    2.91
  -2   1  15  361.45   22.59
  -2   1  15  372.71   22.32
  -2   1  15  355.23   22.77
  -2   1  15  384.43   21.77
  -2   1  15  339.45   24.14
  -2   1  15  361.08   24.02
  -2   1  14  145.85   11.81
  -2   1  14  119.56   12.08
  -2   1  14  144.13   10.88
  -2   1  14  136.05   11.05
  -2   1  14  149.64   11.02
  -2   1  14  168.54   19.47
  -2   1  14  142.82   10.20
  -2   1  14  130.45   11.30
  -2   1  13  202.47   14.44
  -2   1  13  203.48   14.41
  -2   1  13  180.22   12.55
  -2   1  13  193.56   15.46
  -2   1  13  182.22   13.25
  -2   1  13  191.83   13.77
  -2   1  13  183.35   13.30
  -2   1  13  186.68   21.35
  -2   1  13  203.12   12.93
  -2   1  13  191.89   14.26
  -2   1  13  169.49   14.50
  -2   1  12  149.06   11.41
  -2   1  12  162.07   11.58
  -2   1  12  132.39   17.12
  -2   1  12  125.01    9.93
  -2   1  12  146.15   12.26
  -2   1  12  153.15   11.29
  -2   1  12  146.01   10.84
  -2   1  12  134.19    9.77
  -2   1  12  151.43   10.82
  -2   1  12  161.23   10.58
  -2   1  12  145.12   11.53
  -2   1  12  123.38   11.54
  -2   1  12  143.74   12.08
  -2   1  11  362.21   22.46
  -2   1  11  346.48   21.32
  -2   1  11  337.69   21.85
  -2   1  11  334.44   22.05
  -2   1  11  323.82   19.25
  -2   1  11  329.47   22.07
  -2   1  11  341.05   28.61
  -2   1  11  359.01   22.44
  -2   1  11  324.85   20.28
  -2   1  11  363.14   20.63
  -2   1  11  341.36   21.96
  -2   1  11  370.80   21.34
  -2   1  11  361.73   21.42
  -2   1  11  343.23   20.81
  -2   1  11  359.09   20.16
  -2   1  11  328.83   20.73
  -2   1  11  351.26   21.33
  -2   1  10  190.24   14.15
  -2   1  10  219.35   13.68
  -2   1  10  220.95   13.64
  -2   1  10  234.55   14.82
  -2   1  10  187.73   19.12
  -2   1  10  204.80   14.76
  -2   1  10  197.88   12.61
  -2   1  10  198.15   13.21
  -2   1  10  194.23   13.58
  -2   1  10  178.77   13.91
  -2   1  10  203.04   13.11
  -2   1   9  147.83   15.51
  -2   1   8  391.51   28.18
  -2   1   7  870.36   52.43
   2  -1  -6  156.64    9.71
  -2   1   6  138.95   13.59
   2  -1  -5  170.80   11.22
  -2   1   5  202.23   15.06
   2  -1  -4 1146.42   60.85
   2  -1  -3  276.07   16.81
   2  -1  -2 6093.36  321.78
  -2   1   2 6539.65  322.55
   2  -1  -1  585.13   32.70
  -2   1   0  118.40    8.95
   2  -1   1  748.97   41.07
  -2   1  -1  736.23   41.28
   2  -1   1  767.06   41.43
   2  -1   2  211.28   13.25
  -2   1  -2  206.85   13.51
   2  -1   2  201.15   13.86
   2  -1   3 1776.78   92.97
   2  -1   4 1250.20   65.97
   2  -1   5  314.50   18.08
   2  -1   5  318.04   21.02
   2  -1   6  757.77   50.95
   2  -1   6  772.21   42.24
   2  -1   7  387.08   30.24
   2  -1   7  325.18   23.36
   2  -1   8  370.00   26.48
   2  -1   8  407.38   24.12
   2  -1   9 1105.54   60.97
   2  -1   9 1107.54   61.18
   2  -1   9 1128.94   61.85
   2  -1   9 1123.11   65.41
   2  -1   9 1151.84   61.37
   2  -1   9 1134.79   61.42
   2  -1  10  237.31   16.64
   2  -1  10  231.69   16.46
   2  -1  10  250.37   17.02
   2  -1  10  241.58   14.94
   2  -1  10  247.92   16.92
   2  -1  10  248.48   17.38
   2  -1  10  231.56   16.38
   2  -1  10  249.79   16.05
   2  -1  10  257.13   16.87
   2  -1  11  183.17   13.44
   2  -1  11  176.54   13.41
   2  -1  11  166.10   13.26
   2  -1  11  176.92   12.68
   2  -1  11  169.63   13.19
   2  -1  11  161.97   13.63
   2  -1  11  170.55   13.47
   2  -1  11  157.36   13.32
   2  -1  12   30.03    5.11
   2  -1  12   28.48    5.26
   2  -1  12   26.73    4.89
   2  -1  12   31.95    5.45
   2  -1  12   37.52    5.86
   2  -1  12   26.56    5.43
   2  -1  12   34.67    4.95
   2  -1  12   29.00    5.05
   2  -1  13   19.27    4.21
   2  -1  13   25.31    4.84
   2  -1  13   18.58    4.63
   2  -1  13   14.51    2.92
   2  -1  13   25.68    4.82
   2  -1  13   17.46    4.23
   2  -1  13   14.25    4.05
   2  -1  13   21.17    5.23
   2  -1  14  145.04   12.96
   2  -1  14  174.79   13.87
   2  -1  14  171.75   12.45
   2  -1  14  159.73   13.38
   2  -1  14  170.01   13.88
   2  -1  14  173.77   14.26
   2  -1  14  182.06   14.04
   2  -1  14  170.23   12.12
   2  -1  14  167.41   12.99
   2  -1  15   12.00    3.89
   2  -1  15   14.92    4.02
   2  -1  15   25.20    4.13
   2  -1  15   27.88    5.12
   2  -1  15   14.75    3.23
   2  -1  15   20.37    4.13
   2  -1  16  140.87    9.83
   2  -1  16  121.21   10.32
   2  -1  16  120.75   10.14
   2  -1  16  131.03    9.40
   2  -1  16  143.70   11.03
   2  -1  16  131.54   10.80
   2  -1  17  146.02   10.26
   2  -1  17  147.03    9.49
   2  -1  17  139.14   10.23
   2  -1  17  128.91    9.01
   2  -1  18   21.68    2.59
   2  -1  18   16.79    2.09
  -2   0  19  253.11   16.09
  -2   0  19  262.57   16.25
  -2   0  19  289.34   16.41
  -2   0  18   59.42    6.30
  -2   0  18   58.94    5.38
  -2   0  18   52.21    5.96
  -2   0  18   55.43    6.23
  -2   0  17  174.68   13.51
  -2   0  17  159.49   12.98
  -2   0  17  186.02   13.80
  -2   0  17  175.77   11.80
  -2   0  17  165.27   12.07
  -2   0  17  171.99   11.86
  -2   0  16  385.26   23.25
  -2   0  16  422.12   26.30
  -2   0  16  409.42   25.70
  -2   0  16  395.53   26.03
  -2   0  16  364.37   23.60
  -2   0  16  385.01   23.32
  -2   0  16  418.22   24.52
  -2   0  16  420.52   24.20
  -2   0  15    7.66    2.73
  -2   0  15    8.59    3.52
  -2   0  15    9.73    2.99
  -2   0  15    4.23    3.07
  -2   0  15    8.23    2.90
  -2   0  15   11.69    4.01
  -2   0  15    6.80    2.37
  -2   0  15   11.05    4.01
  -2   0  14  177.52   14.25
  -2   0  14  187.01   12.61
  -2   0  14  186.83   13.83
  -2   0  14  195.68   14.03
  -2   0  14  163.10   12.70
  -2   0  14  167.73   12.88
  -2   0  14  170.98   13.37
  -2   0  14  206.19   22.52
  -2   0  14  178.58   12.33
  -2   0  14  167.34   14.39
  -2   0  13  317.16   20.14
  -2   0  13  317.51   20.27
  -2   0  13  317.06   29.00
  -2   0  13  268.55   19.54
  -2   0  13  320.22   21.11
  -2   0  13  312.43   20.82
  -2   0  13  291.71   19.46
  -2   0  13  310.73   20.28
  -2   0  13  306.34   19.14
  -2   0  13  321.02   19.24
  -2   0  13  314.60   19.08
  -2   0  13  313.90   21.25
  -2   0  12    2.56    2.11
  -2   0  12    1.48    2.18
  -2   0  12   -0.50    2.63
  -2   0  12    1.38    2.46
  -2   0  12   -1.83    4.13
  -2   0  12    2.05    1.96
  -2   0  12    4.89    2.75
  -2   0  12    3.55    2.50
  -2   0  12    1.82    1.45
  -2   0  12    3.93    1.84
  -2   0  12    0.55    2.64
  -2   0  12    4.16    2.29
  -2   0  12    1.92    2.76
  -2   0  12    1.60    2.02
  -2   0  12    0.77    1.29
  -2   0  11  453.39   27.55
  -2   0  11  439.83   27.38
  -2   0  11  466.05   26.82
  -2   0  11  470.95   26.94
  -2   0  11  447.97   25.48
  -2   0  11  478.54   26.15
  -2   0  11  472.38   26.50
  -2   0  11  441.41   27.38
  -2   0  11  417.37   26.32
  -2   0  11  451.99   28.14
  -2   0  11  457.36   26.23
  -2   0  11  492.59   27.94
  -2   0  11  439.45   34.31
  -2   0  10   84.27   11.79
  -2   0  10   86.91    7.10
  -2   0  10   85.20    7.12
  -2   0  10   89.46    7.72
  -2   0  10   77.76    6.87
  -2   0  10   90.70    7.95
  -2   0  10   88.54    8.13
  -2   0   9   15.65    5.13
  -2   0   8  510.28   33.80
  -2   0   7  140.07   12.68
  -2   0   7  115.15    7.85
   2   0  -7  131.35    8.15
  -2   0   6 1640.42   88.16
  -2   0   6 1581.23   84.70
   2   0  -6 1617.56   84.10
  -2   0   5 1247.63   63.65
  -2   0   5 1094.61   59.52
   2   0  -5 1125.37   60.19
  -2   0   4  309.00   17.82
   2   0  -4  352.15   19.52
   2   0  -3 3091.31  153.46
  -2   0   3 2915.66  151.35
   2   0  -2  522.98   29.52
   2   0  -1  324.18   18.93
   2   0  -1  306.79   18.07
   2   0   0 2033.25  105.79
   2   0   1  502.01   28.96
   2   0   1  524.06   29.12
   2   0   2  875.56   48.25
   2   0   2  910.96   48.88
   2   0   3  231.34   14.55
   2   0   4  296.29   17.72
   2   0   4  304.35   21.33
   2   0   5  689.78   37.80
   2   0   5  736.22   44.39
   2   0   5  732.12   41.43
   2   0   6   84.88   11.92
   2   0   6   70.96    8.25
   2   0   7 1248.45   65.53
   2   0   7 1139.47   67.98
   2   0   8  714.86   42.16
   2   0   8  719.87   44.18
   2   0   9    8.08    2.70
   2   0   9    6.31    2.93
   2   0   9    2.90    2.44
   2   0   9   16.54    3.68
   2   0   9    6.04    2.35
   2   0   9   15.93    3.23
   2   0   9   11.61    2.98
   2   0  10  738.45   43.28
   2   0  10  738.91   42.40
   2   0  10  771.62   41.91
   2   0  10  806.83   43.36
   2   0  10  695.84   42.40
   2   0  10  692.61   41.20
   2   0  10  773.23   42.81
   2   0  10  724.01   42.66
   2   0  10  779.04   42.77
   2   0  11  459.99   28.62
   2   0  11  420.18   27.78
   2   0  11  464.38   28.78
   2   0  11  465.74   28.30
   2   0  11  441.51   26.61
   2   0  11  471.53   28.15
   2   0  11  439.64   27.10
   2   0  11  435.69   27.75
   2   0  12   27.15    5.71
   2   0  12   40.48    6.27
   2   0  12   28.59    5.42
   2   0  12   31.41    5.61
   2   0  12   27.19    4.45
   2   0  12   30.61    5.07
   2   0  12   34.69    5.24
   2   0  12   40.82    5.90
   2   0  13  243.35   17.92
   2   0  13  259.00   18.94
   2   0  13  271.72   17.19
   2   0  13  254.59   18.69
   2   0  13  249.59   18.50
   2   0  13  252.47   18.41
   2   0  13  258.84   18.19
   2   0  13  254.66   17.65
   2   0  14    4.78    2.81
   2   0  14    2.75    2.12
   2   0  14    9.42    4.06
   2   0  14    7.39    3.60
   2   0  14    1.39    2.86
   2   0  14    8.68    3.83
   2   0  14    4.23    2.91
   2   0  14   11.75    3.19
   2   0  15  134.19   10.94
   2   0  15  153.26   10.57
   2   0  15  134.15   11.53
   2   0  15  131.51   11.53
   2   0  15  140.66   11.74
   2   0  15  149.70   10.55
   2   0  16   87.92    6.81
   2   0  16   71.48    7.28
   2   0  16   77.73    7.50
   2   0  16   82.19    7.75
   2   0  16   91.11    6.88
   2   0  17    9.23    2.45
   2   0  17   15.38    2.27
   2   0  17   15.54    2.29
  -2  -1  19    1.22    2.04
  -2  -1  19    2.72    2.20
  -2  -1  19    0.41    2.22
  -2  -1  18   41.10    5.68
  -2  -1  18   30.26    4.33
  -2  -1  18   29.32    4.77
  -2  -1  18   41.66    5.25
  -2  -1  17  293.93   19.15
  -2  -1  17  245.78   16.20
  -2  -1  17  259.00   16.49
  -2  -1  17  277.94   17.65
  -2  -1  17  275.28   17.31
  -2  -1  17  248.81   17.97
  -2  -1  17  265.18   18.56
  -2  -1  16    5.43    3.73
  -2  -1  16    0.88    2.02
  -2  -1  16    3.18    2.89
  -2  -1  16    2.70    2.07
  -2  -1  16   -0.75    3.45
  -2  -1  16    1.30    1.49
  -2  -1  16    3.09    2.47
  -2  -1  16    3.00    3.24
  -2  -1  16    1.77    3.17
  -2  -1  15  498.44   30.81
  -2  -1  15  459.45   29.43
  -2  -1  15  509.27   30.76
  -2  -1  15  472.46   28.71
  -2  -1  15  501.71   29.10
  -2  -1  15  456.00   30.78
  -2  -1  15  464.51   29.90
  -2  -1  15  541.81   29.98
  -2  -1  15  496.69   30.02
  -2  -1  15  527.14   30.53
  -2  -1  15  465.33   31.08
  -2  -1  15  514.04   28.96
  -2  -1  15  506.72   31.24
  -2  -1  15  494.65   28.68
  -2  -1  14  159.79   11.34
  -2  -1  14  132.76   11.50
  -2  -1  14  135.16   12.15
  -2  -1  14  146.62   11.56
  -2  -1  14  132.79   10.70
  -2  -1  14  157.18   12.51
  -2  -1  14  146.75   12.15
  -2  -1  14  149.19   11.66
  -2  -1  14  142.73   10.95
  -2  -1  14  148.85   12.89
  -2  -1  14  165.00   12.13
  -2  -1  14  160.01   12.26
  -2  -1  14  135.98   10.78
  -2  -1  14  164.87   13.15
  -2  -1  14  158.40   19.57
  -2  -1  13   92.29    8.27
  -2  -1  13   90.03    8.33
  -2  -1  13   90.93    8.82
  -2  -1  13   77.68    7.27
  -2  -1  13   82.56    8.46
  -2  -1  13   90.66    7.68
  -2  -1  13   85.63    8.92
  -2  -1  13  110.25   15.16
  -2  -1  13   90.02    7.79
  -2  -1  13   88.22    9.13
  -2  -1  13   78.99    8.03
  -2  -1  13   90.22    8.27
  -2  -1  13   88.13    7.25
  -2  -1  13   88.84    6.64
  -2  -1  13   83.45    7.97
  -2  -1  13   72.96    8.43
  -2  -1  12  798.59   45.09
  -2  -1  12  780.54   46.14
  -2  -1  12  784.84   45.16
  -2  -1  12  795.03   45.37
  -2  -1  12  791.10   45.83
  -2  -1  12  804.39   44.55
  -2  -1  12  836.19   46.10
  -2  -1  12  853.80   55.32
  -2  -1  12  833.70   46.87
  -2  -1  12  854.66   45.18
  -2  -1  12  850.15   44.88
  -2  -1  12  796.25   46.17
  -2  -1  12  885.72   45.61
  -2  -1  12  846.31   45.56
  -2  -1  12  766.51   43.38
  -2  -1  12  814.04   44.16
  -2  -1  12  823.32   43.54
  -2  -1  11  326.08   19.75
  -2  -1  11  285.41   20.67
  -2  -1  11  336.86   21.25
  -2  -1  11  322.11   19.50
  -2  -1  11  346.52   20.84
  -2  -1  11  381.05   28.15
  -2  -1  11  333.27   19.95
  -2  -1  11  326.85   19.99
  -2  -1  11  317.06   19.87
  -2  -1  10  527.53   36.42
  -2  -1   9  930.87   55.94
  -2  -1   8   12.16    3.47
  -2  -1   8    7.43    4.30
   2   1  -7 1067.12   57.25
  -2  -1   7 1093.51   58.69
  -2  -1   7 1065.67   56.25
   2   1  -6  107.98    7.98
  -2  -1   6   95.70    7.02
  -2  -1   6   95.48    7.82
  -2  -1   5   85.25    6.53
   2   1  -5   76.57    6.74
  -2  -1   4 1440.10   78.95
  -2  -1   4 1497.90   76.87
   2   1  -4 1465.94   75.18
   2   1  -3   52.76    3.82
  -2  -1   3   65.10    5.00
   2   1  -2  941.60   49.29
   2   1  -1  223.99   13.37
   2   1   0  867.83   46.65
   2   1   1  606.41   33.93
   2   1   2    6.06    1.99
   2   1   2    5.45    2.07
   2   1   3  289.90   17.48
   2   1   3  268.64   18.24
   2   1   4  265.00   18.80
  -2  -1  -4  235.65   14.21
   2   1   4  254.25   15.43
   2   1   5   98.33   11.48
   2   1   5   84.22    6.54
   2   1   5   85.15    8.82
  -2  -1  -5   91.63    5.93
   2   1   6 1772.32   91.96
   2   1   6 1563.29   86.82
   2   1   6 1522.25   84.37
   2   1   7  219.04   17.93
   2   1   7  233.73   16.81
   2   1   8  235.38   15.96
   2   1   8  195.86   13.95
   2   1   8  238.45   15.46
   2   1   8  243.87   16.27
   2   1   8  228.58   17.62
   2   1   9 1033.75   56.65
   2   1   9  922.45   57.00
   2   1   9  907.68   53.95
   2   1   9  990.45   55.57
   2   1   9 1075.72   56.35
   2   1   9 1069.38   55.87
   2   1   9 1020.85   56.66
   2   1   9 1036.15   54.76
   2   1   9 1028.84   55.55
   2   1  10   17.24    3.51
   2   1  10   23.97    4.18
   2   1  10   21.77    4.38
   2   1  10   14.63    3.97
   2   1  10   19.24    3.62
   2   1  10   14.90    4.05
   2   1  10   17.88    4.05
   2   1  10   16.36    4.14
   2   1  10   13.70    3.73
   2   1  11  798.68   44.32
   2   1  11  743.63   44.66
   2   1  11  803.08   45.52
   2   1  11  789.07   45.92
   2   1  11  779.91   44.97
   2   1  11  757.97   43.36
   2   1  11  795.26   45.56
   2   1  11  775.04   45.70
   2   1  12  407.43   25.71
   2   1  12  392.16   26.92
   2   1  12  408.47   26.98
   2   1  12  419.11   24.88
   2   1  12  414.89   27.32
   2   1  12  434.50   27.14
   2   1  12  446.33   26.80
   2   1  12  387.75   26.18
   2   1  13   20.53    4.69
   2   1  13   20.90    5.15
   2   1  13   18.21    3.51
   2   1  13   17.53    4.61
   2   1  13   17.24    4.64
   2   1  13   24.52    4.48
   2   1  13   28.12    4.72
   2   1  14  202.53   15.20
   2   1  14  206.19   15.57
   2   1  14  213.68   13.78
   2   1  14  200.48   15.47
   2   1  14  221.78   15.09
   2   1  14  182.38   15.09
   2   1  15   26.83    3.65
   2   1  15   25.64    4.59
   2   1  15   24.90    4.27
   2   1  15   31.13    5.07
   2   1  16   81.81    6.07
   2   1  16   73.19    7.11
   2   1  16   81.00    6.72
   2   1  16   82.44    7.29
   2   1  17   63.74    5.36
   2   1  17   76.03    5.18
   2   1  17   75.58    5.83
  -2  -2  20    0.28    1.20
  -2  -2  19  104.60    8.38
  -2  -2  19  113.04    9.18
  -2  -2  19  127.59    9.37
  -2  -2  18   82.35    7.55
  -2  -2  18   79.81    7.16
  -2  -2  18   71.65    7.62
  -2  -2  18   68.00    7.62
  -2  -2  17  112.48    9.35
  -2  -2  17   84.48    8.80
  -2  -2  17   97.91    7.97
  -2  -2  17  112.18    8.79
  -2  -2  17  117.20   10.48
  -2  -2  17  106.15   10.08
  -2  -2  16  333.22   22.74
  -2  -2  16  324.11   22.30
  -2  -2  16  339.32   20.99
  -2  -2  16  312.85   20.41
  -2  -2  16  352.25   22.07
  -2  -2  16  348.15   21.04
  -2  -2  16  349.73   22.49
  -2  -2  16  363.41   22.49
  -2  -2  16  373.28   21.65
  -2  -2  16  334.28   23.16
  -2  -2  16  353.78   23.42
  -2  -2  15   58.35    6.81
  -2  -2  15   48.63    6.14
  -2  -2  15   59.79    7.26
  -2  -2  15   52.90    5.88
  -2  -2  15   53.50    6.81
  -2  -2  15   50.48    5.52
  -2  -2  15   59.01    6.16
  -2  -2  15   55.95    6.79
  -2  -2  15   62.10    6.29
  -2  -2  15   60.96    7.13
  -2  -2  15   54.00    6.90
  -2  -2  15   69.28    6.82
  -2  -2  15   58.22    7.59
  -2  -2  15   53.96    7.50
  -2  -2  14  385.74   26.57
  -2  -2  14  448.08   28.11
  -2  -2  14  419.43   26.44
  -2  -2  14  448.75   27.29
  -2  -2  14  435.46   26.00
  -2  -2  14  394.67   24.39
  -2  -2  14  408.16   25.17
  -2  -2  14  452.10   25.97
  -2  -2  14  433.78   26.50
  -2  -2  14  443.42   36.99
  -2  -2  14  441.88   28.01
  -2  -2  14  464.26   26.78
  -2  -2  14  438.42   26.74
  -2  -2  14  416.11   25.63
  -2  -2  14  461.47   27.29
  -2  -2  14  468.19   26.33
  -2  -2  13  779.68   42.94
  -2  -2  13  667.19   41.33
  -2  -2  13  734.26   41.46
  -2  -2  13  703.21   40.55
  -2  -2  13  694.93   39.23
  -2  -2  13  764.34   41.02
  -2  -2  13  710.57   40.03
  -2  -2  13  719.22   40.47
  -2  -2  13  710.14   41.69
  -2  -2  13  764.09   40.72
  -2  -2  13  767.34   51.67
  -2  -2  13  728.11   41.34
  -2  -2  13  775.80   41.42
  -2  -2  13  719.64   40.92
  -2  -2  12   10.07    2.79
  -2  -2  12   11.47    5.02
  -2  -2  12   10.52    2.85
  -2  -2  12    7.61    2.66
  -2  -2  12    7.41    2.52
  -2  -2  12    9.81    2.92
  -2  -2  12    8.05    2.35
  -2  -2  12    9.38    2.80
  -2  -2  12    7.05    1.74
  -2  -2  12    9.90    3.25
  -2  -2  12    9.08    2.70
  -2  -2  11  608.94   34.78
  -2  -2  11  668.98   35.32
  -2  -2  11  637.30   36.29
  -2  -2  11  593.18   35.15
  -2  -2  10  119.38   12.03
  -2  -2   9   59.16    7.64
   2   2  -8 1641.70   87.94
  -2  -2   8 1713.68   90.29
  -2  -2   7  444.20   24.77
  -2  -2   7  465.09   27.18
  -2  -2   7  482.24   28.51
   2   2  -7  410.59   25.95
  -2  -2   6 1618.74   87.39
  -2  -2   6 1672.51   85.80
  -2  -2   6 1621.45   88.39
  -2  -2   5   26.98    3.67
  -2  -2   5   25.39    3.14
  -2  -2   5   28.27    4.19
  -2  -2   4 1600.13   80.91
  -2  -2   4 1455.24   79.99
  -2  -2   4 1559.56   81.24
   2   2  -3 1973.75  101.92
  -2  -2   3 2051.85  104.78
   2   2  -2 2180.97  112.35
   2   2  -1  271.97   16.11
   2   2   0 6829.28  349.23
   2   2   1 2627.12  132.69
  -2  -2  -1 2488.48  131.29
   2   2   2 1005.00   56.93
  -2  -2  -2 1059.54   55.09
   2   2   3 1134.29   60.83
  -2  -2  -3 1088.78   57.45
   2   2   3 1056.81   60.04
   2   2   4   19.26    3.28
   2   2   4   23.57    5.35
   2   2   5  594.82   31.76
   2   2   5  482.49   29.24
   2   2   5  571.25   35.90
   2   2   6    3.62    2.31
   2   2   7  366.29   22.60
   2   2   7  299.18   23.82
   2   2   7  362.03   22.12
   2   2   8  472.94   30.28
   2   2   8  587.72   33.28
   2   2   8  564.33   35.08
   2   2   8  576.65   33.41
   2   2   8  579.28   32.36
   2   2   8  556.15   32.13
   2   2   8  568.99   32.60
   2   2   9   45.85    5.79
   2   2   9   37.22    5.78
   2   2   9   41.34    5.66
   2   2   9   38.48    6.14
   2   2   9   34.57    6.01
   2   2   9   32.87    4.40
   2   2   9   46.77    6.56
   2   2   9   40.00    5.12
   2   2   9   54.44    6.26
   2   2   9   47.34    6.49
   2   2  10  516.67   34.41
   2   2  10  590.68   34.89
   2   2  10  580.22   32.68
   2   2  10  581.03   35.08
   2   2  10  589.90   35.66
   2   2  10  569.32   33.61
   2   2  10  590.94   35.61
   2   2  10  581.47   34.52
   2   2  10  579.97   34.41
   2   2  11   53.30    6.59
   2   2  11   55.15    7.43
   2   2  11   64.24    6.16
   2   2  11   65.18    7.90
   2   2  11   54.82    7.62
   2   2  11   50.59    7.17
   2   2  11   61.44    7.23
   2   2  11   62.20    7.98
   2   2  12  226.53   15.18
   2   2  12  242.40   17.92
   2   2  12  233.99   17.55
   2   2  12  204.66   16.62
   2   2  12  241.73   17.62
   2   2  12  261.82   16.91
   2   2  12  226.03   16.78
   2   2  13  471.97   27.25
   2   2  13  480.91   30.04
   2   2  13  456.09   29.66
   2   2  13  491.44   29.15
   2   2  13  431.27   29.17
   2   2  13  455.47   28.62
   2   2  13  508.30   27.82
   2   2  13  468.78   28.82
   2   2  14    3.85    2.52
   2   2  14    8.16    3.14
   2   2  14    0.64    2.95
   2   2  14    5.54    2.15
   2   2  14    7.02    2.57
   2   2  15   64.15    7.11
   2   2  15   66.84    6.40
   2   2  15   76.76    5.86
   2   2  15   80.10    7.49
   2   2  15   78.77    6.24
   2   2  16   41.18    4.47
   2   2  16   40.97    4.45
  -2  -3  20   56.34    5.24
  -2  -3  19    6.77    2.55
  -2  -3  19   10.48    2.96
  -2  -3  19    9.10    2.89
  -2  -3  18   42.77    4.65
  -2  -3  18   45.20    6.01
  -2  -3  18   43.91    6.10
  -2  -3  18   49.42    6.16
  -2  -3  18   51.91    5.77
  -2  -3  17  204.04   15.60
  -2  -3  17  194.43   15.10
  -2  -3  17  205.58   13.94
  -2  -3  17  231.98   16.60
  -2  -3  17  202.09   14.16
  -2  -3  17  233.81   15.50
  -2  -3  17  228.36   16.35
  -2  -3  17  218.94   14.77
  -2  -3  17  211.62   15.74
  -2  -3  17  221.72   16.49
  -2  -3  17  225.65   15.73
  -2  -3  16   41.13    5.61
  -2  -3  16   45.07    5.28
  -2  -3  16   50.65    6.34
  -2  -3  16   39.77    6.06
  -2  -3  16   34.22    4.16
  -2  -3  16   43.53    5.03
  -2  -3  16   49.93    6.22
  -2  -3  16   39.24    6.53
  -2  -3  16   36.31    5.03
  -2  -3  16   36.55    5.96
  -2  -3  16   48.49    6.78
  -2  -3  16   39.05    5.31
  -2  -3  16   34.56    6.17
  -2  -3  16   35.69    5.67
  -2  -3  16   42.31    6.10
  -2  -3  15  730.18   41.73
  -2  -3  15  689.02   42.42
  -2  -3  15  726.46   41.32
  -2  -3  15  712.81   41.66
  -2  -3  15  679.30   39.92
  -2  -3  15  753.78   41.45
  -2  -3  15  661.67   39.17
  -2  -3  15  723.93   40.35
  -2  -3  15  713.81   42.19
  -2  -3  15  694.76   40.29
  -2  -3  15  751.85   41.06
  -2  -3  15  709.74   41.63
  -2  -3  15  758.77   42.74
  -2  -3  15  779.09   40.89
  -2  -3  15  680.89   39.29
  -2  -3  15  731.58   41.66
  -2  -3  15  698.02   40.27
  -2  -3  14  122.66   10.92
  -2  -3  14  107.62    9.98
  -2  -3  14  118.45   10.09
  -2  -3  14  116.27    9.21
  -2  -3  14   97.58    8.98
  -2  -3  14  110.23   10.05
  -2  -3  14  124.10   10.17
  -2  -3  14  116.44   10.84
  -2  -3  14  120.47    9.56
  -2  -3  14  124.74   10.64
  -2  -3  14  117.52    9.74
  -2  -3  14  121.67   10.34
  -2  -3  14  108.69   10.74
  -2  -3  14  131.17   10.05
  -2  -3  14  108.03    8.30
  -2  -3  14   99.72    8.37
  -2  -3  14  103.72    9.11
  -2  -3  13  416.35   24.78
  -2  -3  13  390.99   25.48
  -2  -3  13  409.70   25.27
  -2  -3  13  367.50   22.75
  -2  -3  13  392.46   24.01
  -2  -3  13  400.23   23.69
  -2  -3  13  380.98   24.49
  -2  -3  13  408.41   23.98
  -2  -3  13  445.95   25.29
  -2  -3  13  383.84   25.22
  -2  -3  13  395.58   24.24
  -2  -3  13  407.89   24.52
  -2  -3  13  369.25   23.15
  -2  -3  13  379.17   24.33
  -2  -3  12  599.17   33.10
  -2  -3  12  606.84   33.68
  -2  -3  12  564.33   34.27
  -2  -3  12  534.67   32.46
  -2  -3  12  593.75   34.69
  -2  -3  12  585.85   34.76
  -2  -3  12  604.27   33.26
  -2  -3  12  622.05   34.18
  -2  -3  11   23.94    4.03
  -2  -3  11   31.28    4.60
  -2  -3  11   27.29    6.77
  -2  -3  11   22.11    3.69
  -2  -3  11   23.68    4.09
  -2  -3  11   18.78    4.98
  -2  -3  11   25.50    3.91
  -2  -3  10  499.81   32.76
  -2  -3  10  455.94   31.54
  -2  -3   9  460.94   29.92
  -2  -3   9  435.72   29.19
  -2  -3   8  128.63   11.70
  -2  -3   8  125.71   11.37
  -2  -3   7  463.27   29.02
  -2  -3   7  481.07   29.12
  -2  -3   6  139.75   10.82
  -2  -3   6  130.97   10.74
  -2  -3   6  136.14    9.32
  -2  -3   5  484.36   28.60
  -2  -3   5  501.38   27.71
  -2  -3   5  488.13   29.25
  -2  -3   4 2012.50  101.58
  -2  -3   4 1820.70  100.13
  -2  -3   4 1873.81  101.69
  -2  -3   4 1981.36  100.06
  -2  -3   3  108.59    7.65
  -2  -3   2  216.73   13.90
  -2  -3   2  239.05   15.40
  -2  -3   1 4121.11  218.14
  -2  -3   1 4466.72  219.93
  -2  -3   0 4027.69  205.03
   2   3   0 3853.26  206.04
  -2  -3   0 4100.27  206.88
  -2  -3  -1 4449.38  229.23
   2   3   1 4506.78  231.06
  -2  -3  -2    4.96    1.63
   2   3   2    2.98    2.46
   2   3   3  337.51   22.71
   2   3   3  359.21   21.93
   2   3   4  163.23   14.98
   2   3   4  190.16   13.85
   2   3   5   61.16    5.74
   2   3   5   55.53    5.71
   2   3   6  528.86   34.66
   2   3   7   44.98    4.70
   2   3   7   71.02    7.37
   2   3   7   49.44    5.87
   2   3   7   52.42    7.93
   2   3   7   60.66    6.66
   2   3   8  383.57   27.34
   2   3   8  366.11   22.90
   2   3   8  416.79   26.02
   2   3   8  423.14   24.16
   2   3   8  434.29   26.49
   2   3   8  398.33   24.88
   2   3   8  386.75   24.79
   2   3   9  216.91   18.53
   2   3   9  231.34   16.02
   2   3   9  249.32   18.21
   2   3   9  243.57   17.21
   2   3   9  236.31   15.06
   2   3   9  237.41   18.02
   2   3   9  237.90   16.92
   2   3  10    6.58    3.31
   2   3  10   -0.85    3.41
   2   3  10   11.14    2.66
   2   3  10    9.86    3.13
   2   3  10    6.02    3.16
   2   3  10   10.29    3.58
   2   3  10   11.81    4.12
   2   3  11  221.97   15.70
   2   3  11  213.35   17.14
   2   3  11  264.63   14.84
   2   3  11  219.90   16.81
   2   3  11  192.67   15.53
   2   3  11  200.71   16.86
   2   3  11  199.13   15.86
   2   3  12  102.96   10.38
   2   3  12   98.69    9.09
   2   3  12  110.15    8.18
   2   3  12   83.33    8.76
   2   3  12  106.14    9.36
   2   3  12   95.00    9.70
   2   3  13   12.92    3.77
   2   3  13   11.46    2.70
   2   3  13    8.20    2.68
   2   3  13   12.21    2.90
   2   3  13    9.05    3.23
   2   3  14  229.37   13.72
   2   3  14  192.44   14.02
   2   3  14  217.16   15.25
   2   3  15   40.01    4.81
   2   3  15   42.28    4.08
   2   3  16   58.26    4.25
  -2  -4  19  167.80   12.19
  -2  -4  19  152.20   11.71
  -2  -4  19  150.88   11.28
  -2  -4  19  160.93   11.71
  -2  -4  19  165.85   12.02
  -2  -4  18  124.34    9.59
  -2  -4  18  136.01   11.30
  -2  -4  18  140.89   11.43
  -2  -4  18  122.40    9.93
  -2  -4  18  129.08   10.72
  -2  -4  18  135.68   10.56
  -2  -4  18  137.93   10.99
  -2  -4  18  129.42   11.17
  -2  -4  17   40.50    5.56
  -2  -4  17   62.78    6.95
  -2  -4  17   42.78    5.82
  -2  -4  17   41.28    5.09
  -2  -4  17   38.25    4.74
  -2  -4  17   41.23    5.30
  -2  -4  17   56.91    7.09
  -2  -4  17   38.26    5.50
  -2  -4  17   38.71    5.81
  -2  -4  17   41.53    6.29
  -2  -4  17   48.57    5.97
  -2  -4  17   37.64    6.00
  -2  -4  17   43.90    6.71
  -2  -4  17   45.83    6.27
  -2  -4  16  103.30    9.24
  -2  -4  16   92.87    9.42
  -2  -4  16   90.66    9.06
  -2  -4  16   95.78    8.47
  -2  -4  16  101.60    8.48
  -2  -4  16   99.62    9.98
  -2  -4  16   91.11    8.53
  -2  -4  16   87.00    9.20
  -2  -4  16   98.40    9.02
  -2  -4  16   99.54   10.01
  -2  -4  16  104.69    8.97
  -2  -4  16  105.33    9.46
  -2  -4  16   94.60    9.43
  -2  -4  16   88.60    9.86
  -2  -4  15    1.24    2.68
  -2  -4  15    2.57    2.64
  -2  -4  15    2.62    2.82
  -2  -4  15    0.85    1.35
  -2  -4  15    1.01    1.80
  -2  -4  15    1.56    2.19
  -2  -4  15   -1.64    2.97
  -2  -4  15    1.59    2.54
  -2  -4  15    2.20    3.63
  -2  -4  15    1.25    2.98
  -2  -4  15    0.75    3.50
  -2  -4  15    1.07    2.60
  -2  -4  15    1.76    2.64
  -2  -4  15   -0.78    4.28
  -2  -4  15    1.31    2.55
  -2  -4  14  335.31   22.85
  -2  -4  14  354.40   23.01
  -2  -4  14  334.28   21.45
  -2  -4  14  334.63   22.01
  -2  -4  14  382.18   23.37
  -2  -4  14  354.63   22.23
  -2  -4  14  363.29   20.69
  -2  -4  14  381.15   23.99
  -2  -4  14  398.71   23.38
  -2  -4  14  356.77   23.90
  -2  -4  14  405.89   32.30
  -2  -4  14  391.98   22.72
  -2  -4  14  339.51   22.90
  -2  -4  14  367.38   24.27
  -2  -4  14  358.85   22.72
  -2  -4  13  438.54   27.81
  -2  -4  13  482.08   35.40
  -2  -4  13  480.44   26.89
  -2  -4  13  473.44   27.15
  -2  -4  13  452.37   27.20
  -2  -4  13  469.11   28.46
  -2  -4  13  410.03   25.58
  -2  -4  13  443.69   27.86
  -2  -4  13  466.07   34.18
  -2  -4  13  453.91   26.83
  -2  -4  13  452.21   27.28
  -2  -4  13  442.53   27.06
  -2  -4  13  453.34   26.52
  -2  -4  13  428.32   25.25
  -2  -4  12    7.30    4.85
  -2  -4  12    5.17    3.00
  -2  -4  12   10.78    2.93
  -2  -4  12    6.44    2.14
  -2  -4  12    7.02    2.33
  -2  -4  12    4.10    1.67
  -2  -4  12    7.01    3.88
  -2  -4  12    5.85    2.26
  -2  -4  12    7.46    2.90
  -2  -4  12    4.06    2.25
  -2  -4  12    1.45    2.00
  -2  -4  12    4.88    3.14
  -2  -4  11  834.34   49.45
  -2  -4  11  771.59   43.33
  -2  -4  11  824.71   49.53
  -2  -4  11  728.85   42.39
  -2  -4  11  758.51   42.49
  -2  -4  11  761.37   42.57
  -2  -4  11  778.90   43.68
  -2  -4  11  767.80   41.95
  -2  -4  11  803.81   42.57
  -2  -4  11  775.96   43.43
  -2  -4  10  401.12   28.72
  -2  -4  10  432.31   29.33
  -2  -4   9    4.69    2.73
  -2  -4   9    1.76    2.56
  -2  -4   8  788.57   47.19
  -2  -4   8  846.69   48.19
  -2  -4   7  119.26   10.39
  -2  -4   7  128.01   11.36
  -2  -4   6  607.21   34.18
   2   4  -6  570.49   30.96
  -2  -4   6  567.95   34.83
  -2  -4   6  562.99   33.09
   2   4  -5   50.31    4.16
  -2  -4   5   47.06    5.81
  -2  -4   5   48.18    4.89
  -2  -4   5   52.44    6.39
  -2  -4   5   38.78    4.59
  -2  -4   4  257.43   17.57
  -2  -4   4  237.09   14.64
  -2  -4   3  170.81   10.21
  -2  -4   2 1621.63   80.52
  -2  -4   2 1431.79   75.44
  -2  -4   2 1641.96   78.31
  -2  -4   1 1796.76   93.75
  -2  -4   1 1768.51   95.85
  -2  -4   0 2081.17  111.97
  -2  -4   0 1994.44  114.04
   2   4   0 2346.31  112.80
  -2  -4  -1    9.20    3.05
   2   4   1    7.27    2.74
   2   4   2 1613.63   86.10
   2   4   3  696.65   42.24
   2   4   3  748.30   42.68
   2   4   4  154.17   12.44
   2   4   4  170.95   14.53
   2   4   5  421.73   29.36
   2   4   6  134.71   11.53
   2   4   6  155.72   12.13
   2   4   6  149.61   11.57
   2   4   6  141.60   14.08
   2   4   7  258.93   18.01
   2   4   7  217.58   16.15
   2   4   7  242.18   19.39
   2   4   7  252.28   17.50
   2   4   7  220.72   14.22
   2   4   8  104.50   10.55
   2   4   8   89.75    9.05
   2   4   8   94.34    7.41
   2   4   8   96.77   11.12
   2   4   8   91.91    8.47
   2   4   8  109.73   10.52
   2   4   8   89.31    8.94
   2   4   9   72.77    7.85
   2   4   9   70.30    8.66
   2   4   9   72.84    6.16
   2   4   9   50.16    7.94
   2   4   9   64.38    7.75
   2   4   9   57.72    8.23
   2   4   9   65.51    7.06
   2   4  10  262.73   19.71
   2   4  10  280.89   20.88
   2   4  10  281.04   20.62
   2   4  10  298.01   19.57
   2   4  10  276.40   17.05
   2   4  10  282.56   18.76
   2   4  10  257.16   19.35
   2   4  11   89.83    9.29
   2   4  11   91.10   10.22
   2   4  11  101.07   10.32
   2   4  11   93.08    8.95
   2   4  11   86.26    7.20
   2   4  11  100.16   10.06
   2   4  12  179.05   11.28
   2   4  12  186.11   14.10
   2   4  12  158.04   12.88
   2   4  12  153.92   12.35
   2   4  12  157.59   14.01
   2   4  12  184.33   11.93
   2   4  13  370.57   22.48
   2   4  13  344.00   22.63
   2   4  13  382.02   20.66
   2   4  13  297.38   20.77
   2   4  14   15.79    3.25
   2   4  14   13.21    3.12
   2   4  14   20.25    2.78
   2   4  15   42.41    4.35
   2   4  15   47.54    4.51
   2   4  15   48.53    3.88
  -2  -5  19   79.10    7.34
  -2  -5  19   88.61    8.12
  -2  -5  19   81.90    6.77
  -2  -5  19   91.57    8.24
  -2  -5  18   22.73    4.21
  -2  -5  18   25.86    4.28
  -2  -5  18   28.18    5.25
  -2  -5  18   18.64    3.60
  -2  -5  18   26.05    4.50
  -2  -5  18   20.03    3.98
  -2  -5  18   18.94    4.23
  -2  -5  18   21.15    4.60
  -2  -5  18   25.50    4.51
  -2  -5  18   21.06    3.92
  -2  -5  18   22.02    3.97
  -2  -5  18   29.14    4.84
  -2  -5  17   88.64    8.99
  -2  -5  17   96.96    8.95
  -2  -5  17   87.33    8.15
  -2  -5  17   86.47    8.69
  -2  -5  17   87.85    7.81
  -2  -5  17   98.62    9.08
  -2  -5  17   99.85    9.25
  -2  -5  17   97.04    9.30
  -2  -5  17   93.72    9.78
  -2  -5  17  100.59    8.69
  -2  -5  17   99.22    9.63
  -2  -5  17  113.67   10.12
  -2  -5  17  102.37    8.68
  -2  -5  16   -0.63    2.33
  -2  -5  16   -0.65    2.62
  -2  -5  16   -4.12    3.67
  -2  -5  16    2.95    3.26
  -2  -5  16   -0.56    2.93
  -2  -5  16    4.21    3.18
  -2  -5  16    5.88    3.70
  -2  -5  16    0.61    1.31
  -2  -5  16   -0.53    2.25
  -2  -5  16   -0.99    1.82
  -2  -5  16   -1.54    3.89
  -2  -5  16    1.31    2.69
  -2  -5  16    0.62    2.43
  -2  -5  15  210.66   16.07
  -2  -5  15  240.20   16.55
  -2  -5  15  231.93   15.78
  -2  -5  15  235.34   16.45
  -2  -5  15  243.83   17.43
  -2  -5  15  219.12   16.00
  -2  -5  15  219.18   16.38
  -2  -5  15  237.89   17.51
  -2  -5  15  222.75   15.48
  -2  -5  15  221.09   14.16
  -2  -5  15  219.96   14.51
  -2  -5  15  235.35   17.13
  -2  -5  15  246.64   16.36
  -2  -5  14   32.24    4.86
  -2  -5  14   29.04    4.63
  -2  -5  14   26.26    4.57
  -2  -5  14   23.88    4.31
  -2  -5  14   29.60    4.40
  -2  -5  14   35.08    5.82
  -2  -5  14   26.58    5.48
  -2  -5  14   32.77    5.06
  -2  -5  14   30.30    4.42
  -2  -5  14   19.28    3.84
  -2  -5  14   26.91    5.18
  -2  -5  14   23.68    3.44
  -2  -5  13   97.61    8.74
  -2  -5  13  113.59   10.04
  -2  -5  13  100.58    9.27
  -2  -5  13   91.98    7.22
  -2  -5  13   95.82    8.26
  -2  -5  13   94.77    8.08
  -2  -5  13   73.60   11.69
  -2  -5  13   95.08    9.38
  -2  -5  13   90.73    8.25
  -2  -5  13  113.75    8.59
  -2  -5  13  102.31   13.76
  -2  -5  13   94.78    8.74
  -2  -5  13   95.95    8.23
  -2  -5  13   87.52    8.34
  -2  -5  13   95.06    8.25
  -2  -5  12  597.85   35.17
  -2  -5  12  619.90   36.40
  -2  -5  12  636.31   36.14
  -2  -5  12  673.83   43.01
  -2  -5  12  620.68   33.63
  -2  -5  12  682.26   36.67
  -2  -5  12  636.32   34.89
  -2  -5  12  634.76   34.61
  -2  -5  12  614.36   35.02
  -2  -5  12  585.16   34.63
  -2  -5  12  583.78   34.40
  -2  -5  12  626.61   35.27
  -2  -5  12  576.90   41.67
  -2  -5  12  611.74   34.78
  -2  -5  11  128.92   14.30
  -2  -5  11  165.76   11.21
  -2  -5  11  134.50   10.01
  -2  -5  11  135.59   10.86
  -2  -5  11  133.96   10.55
  -2  -5  11  154.77   15.16
  -2  -5  11  146.82   10.91
  -2  -5  11  124.45    9.53
  -2  -5  11  127.43    9.84
  -2  -5  11  131.93    9.35
  -2  -5  11  126.55    9.49
  -2  -5  10 1113.48   62.63
   2   5 -10  978.93   59.53
  -2  -5  10 1156.49   64.08
  -2  -5   9  235.84   19.07
  -2  -5   9  232.29   18.18
  -2  -5   8   10.29    3.45
  -2  -5   8   20.29    4.83
  -2  -5   8   13.60    3.90
  -2  -5   7  329.54   24.43
  -2  -5   7  354.67   23.63
  -2  -5   7  373.36   22.78
  -2  -5   6   59.75    8.05
  -2  -5   6   78.44    6.99
  -2  -5   6   74.95    8.21
   2   5  -6   69.67    6.18
  -2  -5   5  685.14   39.03
  -2  -5   5  731.27   42.51
   2   5  -5  745.15   39.87
  -2  -5   4  435.27   24.96
   2   5  -4  498.96   26.87
  -2  -5   3  223.60   17.89
   2   5  -3  252.72   15.92
  -2  -5   2 1225.12   72.78
   2   5  -2 1355.70   70.48
  -2  -5   1  530.06   35.03
   2   5  -1  589.71   33.24
  -2  -5   0  301.25   22.03
   2   5   0  318.68   20.68
   2   5   1 1630.66   89.95
  -2  -5  -1 1673.18   93.81
  -2  -5  -2  664.27   40.49
   2   5   3  213.84   16.36
   2   5   3  218.16   18.15
   2   5   4  185.93   14.07
   2   5   4  202.73   17.41
   2   5   5    7.62    2.88
   2   5   5    8.92    3.86
   2   5   5    7.05    2.86
   2   5   5   10.25    3.02
   2   5   6  370.86   23.68
   2   5   6  368.26   24.44
   2   5   6  375.44   27.13
   2   5   6  368.53   24.01
   2   5   7  110.97    7.88
   2   5   7   94.89   11.69
   2   5   7  102.06    9.78
   2   5   7  120.81   11.49
   2   5   7  102.88   10.63
   2   5   8  182.74   14.52
   2   5   8  194.24   12.28
   2   5   8  171.97   16.93
   2   5   8  217.66   16.70
   2   5   8  176.31   14.35
   2   5   8  199.78   16.26
   2   5   9  264.31   20.67
   2   5   9  273.75   16.52
   2   5   9  275.75   19.05
   2   5   9  303.97   21.34
   2   5   9  257.43   19.00
   2   5  10    1.35    2.48
   2   5  10    3.67    3.68
   2   5  10    1.90    2.47
   2   5  10    2.81    1.58
   2   5  10    2.90    3.60
   2   5  10    4.50    3.52
   2   5  11  228.24   15.77
   2   5  11  250.59   14.86
   2   5  11  216.57   17.19
   2   5  11  228.05   17.82
   2   5  11  204.85   15.76
   2   5  11  230.27   16.89
   2   5  12  204.49   14.84
   2   5  12  213.42   13.12
   2   5  12  183.11   15.08
   2   5  13    9.09    2.82
   2   5  13   10.30    2.19
   2   5  13   10.23    2.93
   2   5  14  209.98   13.28
   2   5  14  218.60   12.52
   2   5  14  211.00   13.57
   2   5  14  208.60   13.58
   2   5  15   56.26    3.79
  -2  -6  20   17.74    2.66
  -2  -6  19  165.75   11.78
  -2  -6  19  154.59   11.08
  -2  -6  19  161.12   11.34
  -2  -6  19  158.77   11.26
  -2  -6  18  148.21   12.26
  -2  -6  18  155.50   11.92
  -2  -6  18  185.30   13.63
  -2  -6  18  180.97   12.57
  -2  -6  18  163.76   12.33
  -2  -6  18  170.98   12.86
  -2  -6  18  177.46   12.89
  -2  -6  18  191.71   13.98
  -2  -6  18  172.50   12.58
  -2  -6  18  167.73   12.56
  -2  -6  18  186.65   13.60
  -2  -6  17    7.08    3.16
  -2  -6  17    7.75    2.90
  -2  -6  17   18.12    4.56
  -2  -6  17   12.09    3.53
  -2  -6  17   14.26    3.64
  -2  -6  17    3.18    3.05
  -2  -6  17   11.57    3.65
  -2  -6  17    7.76    3.47
  -2  -6  17   12.45    4.55
  -2  -6  17   16.61    4.00
  -2  -6  17   14.12    3.37
  -2  -6  17   11.47    2.20
  -2  -6  17   11.90    3.37
  -2  -6  17    8.96    3.89
  -2  -6  16  174.97   13.96
  -2  -6  16  169.48   13.84
  -2  -6  16  195.33   14.41
  -2  -6  16  192.02   13.87
  -2  -6  16  191.34   13.44
  -2  -6  16  171.08   12.12
  -2  -6  16  160.68   13.60
  -2  -6  16  209.82   15.50
  -2  -6  16  199.61   14.71
  -2  -6  16  200.38   15.55
  -2  -6  16  189.55   14.23
  -2  -6  16  178.21   13.92
  -2  -6  16  213.34   15.42
  -2  -6  16  194.24   13.92
  -2  -6  16  212.08   14.14
  -2  -6  16  209.24   13.77
  -2  -6  15   43.06    4.73
  -2  -6  15   44.27    5.88
  -2  -6  15   45.40    6.00
  -2  -6  15   41.30    5.47
  -2  -6  15   43.98    5.53
  -2  -6  15   46.79    4.70
  -2  -6  15   41.29    6.54
  -2  -6  15   41.12    5.54
  -2  -6  15   40.99    6.82
  -2  -6  15   49.67    6.28
  -2  -6  15   38.10    5.70
  -2  -6  15   37.93    5.61
  -2  -6  15   49.30    6.59
  -2  -6  15   33.04    5.12
  -2  -6  15   40.20    5.21
  -2  -6  14  364.40   22.91
  -2  -6  14  395.04   23.38
  -2  -6  14  396.61   24.71
  -2  -6  14  363.39   21.81
  -2  -6  14  388.46   23.51
  -2  -6  14  364.87   23.65
  -2  -6  14  363.00   23.58
  -2  -6  14  335.39   30.44
  -2  -6  14  439.96   25.46
  -2  -6  14  387.89   23.87
  -2  -6  14  371.66   24.86
  -2  -6  14  368.09   23.50
  -2  -6  14  347.39   23.01
  -2  -6  14  392.00   22.96
  -2  -6  13  427.19   27.06
  -2  -6  13  477.63   27.27
  -2  -6  13  444.84   27.20
  -2  -6  13  493.91   28.16
  -2  -6  13  477.17   29.32
  -2  -6  13  491.03   29.01
  -2  -6  13  469.40   26.17
  -2  -6  13  496.02   28.13
  -2  -6  13  447.41   27.78
  -2  -6  13  463.92   28.06
  -2  -6  13  448.49   27.51
  -2  -6  13  416.03   34.62
  -2  -6  13  464.82   28.92
  -2  -6  13  463.93   27.62
  -2  -6  13  498.46   27.37
  -2  -6  12   -1.25    2.70
  -2  -6  12    0.47    1.72
  -2  -6  12   -0.57    2.46
  -2  -6  12    1.91    1.65
  -2  -6  12    2.84    3.20
  -2  -6  12    0.44    1.57
  -2  -6  12    1.81    1.72
  -2  -6  12    1.20    2.05
  -2  -6  12    1.19    2.74
  -2  -6  12    1.51    1.94
  -2  -6  12   -0.46    2.40
  -2  -6  12    1.58    2.91
  -2  -6  12    0.49    1.92
  -2  -6  12   -0.48    2.03
  -2  -6  12    1.29    1.35
  -2  -6  11  890.63   47.91
  -2  -6  11  891.27   48.11
  -2  -6  11  872.68   56.05
  -2  -6  11  931.25   49.79
  -2  -6  11  948.27   55.51
  -2  -6  11  967.52   49.81
  -2  -6  11  898.80   48.61
  -2  -6  11  960.75   50.16
  -2  -6  11  893.71   49.69
  -2  -6  11  803.17   48.67
  -2  -6  11  843.99   48.70
  -2  -6  11  859.36   47.92
  -2  -6  10  675.54   45.02
  -2  -6  10  652.58   39.22
  -2  -6  10  732.82   39.64
  -2  -6  10  785.05   44.34
   2   6 -10  625.36   41.99
  -2  -6  10  727.94   39.71
   2   6  -9    8.10    3.85
  -2  -6   9    2.58    2.75
  -2  -6   9    2.70    2.75
  -2  -6   9    4.85    3.53
  -2  -6   8 1586.63   90.36
  -2  -6   8 1723.18   89.21
  -2  -6   8 1572.76   92.09
  -2  -6   7    2.27    2.15
  -2  -6   7    1.89    3.14
  -2  -6   7    1.07    2.78
  -2  -6   6  234.20   18.76
   2   6  -6  216.97   14.82
  -2  -6   6  237.45   15.17
  -2  -6   5  642.05   37.26
   2   6  -5  510.60   32.16
  -2  -6   4   11.31    4.28
   2   6  -4   10.07    3.53
  -2  -6   3  846.30   48.48
  -2  -6   3  769.30   50.01
   2   6  -3  768.63   45.84
   2   6  -2  281.08   18.75
  -2  -6   2  197.40   19.74
  -2  -6   1  990.05   61.37
   2   6  -1 1056.36   59.15
  -2  -6   0  826.89   50.92
   2   6   0  834.45   49.65
  -2  -6  -1  392.75   28.04
   2   6   1  385.80   27.45
  -2  -6  -2  461.56   30.97
   2   6   2  443.66   29.59
   2   6   3  849.92   46.36
   2   6   3  776.13   49.43
   2   6   3  773.11   46.66
   2   6   4   96.19    9.41
   2   6   4  108.41    9.96
   2   6   4   97.55    9.82
   2   6   4  100.19    9.40
   2   6   4  102.81    9.13
   2   6   4  129.78   12.92
   2   6   5  588.80   36.26
   2   6   5  580.10   35.39
   2   6   5  589.11   39.29
   2   6   5  620.67   35.31
   2   6   6   25.50    4.79
   2   6   6   22.71    4.72
   2   6   6   27.29    5.42
   2   6   6   26.67    6.24
   2   6   7  259.92   19.90
   2   6   7  244.37   17.66
   2   6   7  247.07   19.13
   2   6   7  237.26   20.69
   2   6   8  124.01   12.23
   2   6   8  126.55   10.75
   2   6   8   90.50   10.83
   2   6   9   14.35    3.92
   2   6   9   12.22    4.69
   2   6   9   11.19    4.41
   2   6   9    9.28    3.27
   2   6  10  378.91   23.00
   2   6  10  320.87   21.38
   2   6  10  341.62   23.89
   2   6  10  360.34   20.52
   2   6  10  306.70   23.43
   2   6  11   42.90    5.79
   2   6  11   48.87    6.51
   2   6  11   44.44    4.50
   2   6  11   29.79    5.67
   2   6  12  174.96   12.17
   2   6  12  169.25   10.81
   2   6  12  164.01   12.94
   2   6  13  117.20    8.35
   2   6  13  114.45    7.50
   2   6  13  116.25    8.87
  -2  -7  20  190.19   11.98
  -2  -7  19  128.76   10.45
  -2  -7  19  137.24   10.20
  -2  -7  19  141.06   10.04
  -2  -7  19  149.29   10.29
  -2  -7  19  145.58   10.45
  -2  -7  18   79.16    7.34
  -2  -7  18   69.89    7.22
  -2  -7  18   78.76    7.24
  -2  -7  18   76.74    6.89
  -2  -7  18   66.80    6.70
  -2  -7  18   58.74    6.65
  -2  -7  18   57.99    6.75
  -2  -7  18   79.81    6.82
  -2  -7  17  207.18   13.95
  -2  -7  17  198.65   14.13
  -2  -7  17  183.16   13.99
  -2  -7  17  184.24   13.80
  -2  -7  17  207.83   15.03
  -2  -7  17  195.52   13.45
  -2  -7  17  199.95   13.66
  -2  -7  17  202.03   15.25
  -2  -7  17  182.74   13.02
  -2  -7  17  144.09   12.80
  -2  -7  17  176.48   13.83
  -2  -7  17  192.15   12.21
  -2  -7  16    0.56    2.20
  -2  -7  16   -1.86    2.73
  -2  -7  16   -1.11    1.67
  -2  -7  16   -1.14    2.40
  -2  -7  16    1.55    2.51
  -2  -7  16    2.90    3.53
  -2  -7  16    0.51    2.66
  -2  -7  16   -0.46    2.40
  -2  -7  16   -0.58    2.50
  -2  -7  16    0.62    2.78
  -2  -7  16   -0.78    3.35
  -2  -7  16    0.61    3.29
  -2  -7  16    0.71    3.26
  -2  -7  15  563.22   32.79
  -2  -7  15  543.99   31.16
  -2  -7  15  563.52   30.07
  -2  -7  15  466.81   28.69
  -2  -7  15  543.87   32.31
  -2  -7  15  519.76   30.25
  -2  -7  15  552.59   30.48
  -2  -7  15  467.64   39.26
  -2  -7  15  515.38   31.08
  -2  -7  15  436.31   29.97
  -2  -7  15  500.03   30.55
  -2  -7  15  497.49   30.64
  -2  -7  15  517.14   29.17
  -2  -7  15  539.83   31.90
  -2  -7  14   17.72    6.43
  -2  -7  14   27.90    4.72
  -2  -7  14   35.49    5.90
  -2  -7  14   38.39    4.56
  -2  -7  14   20.18    4.00
  -2  -7  14   25.59    4.45
  -2  -7  14   34.71    5.57
  -2  -7  14   32.51    5.62
  -2  -7  14   29.04    4.35
  -2  -7  14   25.25    3.32
  -2  -7  14   25.37    4.52
  -2  -7  14   25.47    3.77
  -2  -7  14   30.13    4.64
  -2  -7  14   33.93    4.74
  -2  -7  13  123.10   10.68
  -2  -7  13  123.99    9.23
  -2  -7  13  117.43    8.96
  -2  -7  13  112.06   10.74
  -2  -7  13  110.99    9.43
  -2  -7  13  109.47    8.52
  -2  -7  13  100.51    7.62
  -2  -7  13  118.67   10.25
  -2  -7  13   99.84    8.50
  -2  -7  13  122.79   15.73
  -2  -7  13  112.95    9.53
  -2  -7  13  110.57    9.24
  -2  -7  13  120.36    9.59
  -2  -7  13   90.38    8.70
  -2  -7  13  102.93    9.04
  -2  -7  12 1058.83   56.66
  -2  -7  12 1036.02   55.97
  -2  -7  12 1045.48   55.84
  -2  -7  12 1049.10   58.17
  -2  -7  12 1070.85   56.75
  -2  -7  12 1080.91   55.70
  -2  -7  12  939.51   56.36
  -2  -7  12 1023.58   54.64
  -2  -7  12 1024.71   56.57
  -2  -7  12 1018.34   56.84
  -2  -7  12 1001.95   65.54
  -2  -7  12  984.31   57.50
  -2  -7  12 1077.00   57.93
  -2  -7  12 1102.35   57.82
  -2  -7  11    2.90    1.55
  -2  -7  11    3.20    2.40
  -2  -7  11    4.03    2.37
  -2  -7  11    4.21    2.16
  -2  -7  11    5.00    3.07
  -2  -7  11    2.66    1.79
  -2  -7  11    1.73    2.15
  -2  -7  11    1.60    2.56
  -2  -7  11    3.56    1.88
  -2  -7  11    1.20    2.87
  -2  -7  11    2.11    1.74
  -2  -7  11    1.45    1.86
  -2  -7  10  972.73   55.37
   2   7 -10  981.31   59.17
  -2  -7  10 1109.30   54.63
  -2  -7  10  931.88   54.48
  -2  -7  10 1021.53   55.71
  -2  -7  10 1029.71   63.18
  -2  -7  10  995.93   55.27
  -2  -7   9  580.30   31.15
  -2  -7   9  497.98   35.90
   2   7  -9  527.01   36.11
  -2  -7   9  555.82   38.35
  -2  -7   8  128.36   13.66
   2   7  -8  129.25   13.98
  -2  -7   8  132.06   14.49
  -2  -7   7 1231.72   72.59
  -2  -7   6  439.58   33.76
   2   7  -6  487.30   28.38
   2   7  -5  340.07   22.70
  -2  -7   5  376.84   26.64
   2   7  -4  319.87   21.65
  -2  -7   4  349.78   24.34
  -2  -7   3    1.68    4.90
   2   7  -3    5.08    3.22
  -2  -7   3    1.10    3.21
  -2  -7   2  499.77   36.31
   2   7  -2  495.65   32.40
  -2  -7   1  315.63   24.32
   2   7  -1  258.87   20.97
   2   7   0   87.25   11.07
   2   7   0  105.87   11.88
  -2  -7   0  112.91   12.70
   2   7   1  462.24   31.41
  -2  -7  -1  519.97   34.17
   2   7   1  451.21   31.91
   2   7   2   24.85    4.61
   2   7   2   30.12    5.20
   2   7   2   24.12    5.13
  -2  -7  -2   41.88    7.30
   2   7   3  287.71   20.94
   2   7   3  288.99   18.72
   2   7   3  316.50   20.61
   2   7   3  294.83   20.62
   2   7   3  287.35   19.90
   2   7   4  335.99   24.47
   2   7   4  350.82   24.49
   2   7   4  400.92   24.47
   2   7   4  365.18   27.52
   2   7   4  385.47   23.24
   2   7   5   10.59    3.64
   2   7   5    6.37    3.94
   2   7   5   12.31    4.04
   2   7   5   12.31    3.83
   2   7   5   14.65    2.24
   2   7   6  344.05   22.70
   2   7   6  322.93   23.86
   2   7   6  362.18   27.00
   2   7   7  139.22   11.79
   2   7   7  120.15   12.68
   2   7   8  161.49   12.64
   2   7   8  147.75   14.33
   2   7   8  174.31   14.61
   2   7   9  264.36   20.07
   2   7   9  297.69   16.91
   2   7   9  267.18   18.59
   2   7   9  251.50   17.67
   2   7   9  289.64   20.65
   2   7  10   39.28    3.92
   2   7  10   27.21    4.59
   2   7  10   34.99    5.77
   2   7  11  139.34    8.79
   2   7  11  127.28   10.83
   2   7  11  121.93    9.76
   2   7  12  133.40    8.62
   2   7  12  163.44   10.83
   2   7  12  140.51    9.57
   2   7  13   15.70    2.28
   2   7  13   18.59    2.35
  -2  -8  20   12.00    2.39
  -2  -8  19  200.61   13.83
  -2  -8  19  222.93   14.26
  -2  -8  19  217.17   14.31
  -2  -8  18  130.13    9.87
  -2  -8  18  128.19   10.17
  -2  -8  18  120.00    9.34
  -2  -8  18  123.39    8.69
  -2  -8  18  125.65   10.02
  -2  -8  18  125.80    9.97
  -2  -8  18  126.76   10.34
  -2  -8  17    0.35    1.62
  -2  -8  17    3.28    2.41
  -2  -8  17    1.13    3.11
  -2  -8  17    2.27    2.55
  -2  -8  17    2.03    2.29
  -2  -8  17    0.45    2.36
  -2  -8  17    3.07    2.53
  -2  -8  17    1.14    2.57
  -2  -8  17    3.32    2.16
  -2  -8  16  347.21   22.59
  -2  -8  16  348.49   22.38
  -2  -8  16  376.29   22.16
  -2  -8  16  339.56   21.58
  -2  -8  16  332.11   22.37
  -2  -8  16  344.77   22.07
  -2  -8  16  367.77   21.03
  -2  -8  16  343.69   21.25
  -2  -8  15   11.79    2.98
  -2  -8  15    9.09    3.05
  -2  -8  15    6.80    2.93
  -2  -8  15    4.25    4.81
  -2  -8  15    5.73    3.64
  -2  -8  15   10.25    3.01
  -2  -8  15    9.90    2.44
  -2  -8  15    8.41    2.45
  -2  -8  15    9.86    3.10
  -2  -8  14  132.71   10.99
  -2  -8  14  142.62   18.47
  -2  -8  14  142.08    9.54
  -2  -8  14  140.37   10.80
  -2  -8  14  160.71   11.01
  -2  -8  14  133.87   10.53
  -2  -8  14  161.08   12.77
  -2  -8  14  136.69   10.22
  -2  -8  14  130.08   11.24
  -2  -8  13  116.57    7.90
  -2  -8  13  116.29    9.12
  -2  -8  13  126.18    9.15
  -2  -8  13  103.12    9.24
  -2  -8  13  125.03   10.83
  -2  -8  13  119.37    9.41
  -2  -8  13  106.54    8.44
  -2  -8  13   92.46   14.40
  -2  -8  13  104.48    9.57
  -2  -8  12   60.90    5.04
  -2  -8  12   64.26    6.18
  -2  -8  12   68.64    6.13
  -2  -8  12   66.45    6.84
  -2  -8  12   61.96    7.28
  -2  -8  12   47.56   10.28
  -2  -8  12   75.57    7.00
  -2  -8  12   66.17    5.79
  -2  -8  12   57.81    6.18
  -2  -8  12   72.42    6.96
  -2  -8  11  597.31   33.70
  -2  -8  11  606.56   34.78
  -2  -8  11  560.15   31.31
  -2  -8  11  584.60   32.22
  -2  -8  11  567.97   33.49
  -2  -8  11  571.41   42.46
  -2  -8  11  580.85   32.44
   2   8 -11  625.21   39.07
  -2  -8  11  625.78   33.38
  -2  -8  10  314.06   20.75
  -2  -8  10  326.15   18.54
  -2  -8  10  293.86   19.63
  -2  -8  10  304.27   26.93
   2   8 -10  338.18   24.92
  -2  -8  10  332.40   25.85
  -2  -8  10  337.88   19.59
  -2  -8   9  343.32   22.43
  -2  -8   9  428.87   30.15
  -2  -8   9  388.63   23.64
   2   8  -9  389.77   28.01
  -2  -8   9  404.92   30.78
  -2  -8   8 1283.64   80.26
   2   8  -8 1334.96   78.60
  -2  -8   8 1369.77   71.37
  -2  -8   7   -1.61    4.20
   2   8  -7    2.60    3.38
  -2  -8   6  272.66   22.10
  -2  -8   6  252.06   23.27
   2   8  -6  229.80   17.11
   2   8  -6  262.94   22.16
  -2  -8   5  687.89   44.33
   2   8  -5  683.05   40.60
  -2  -8   4   19.53    5.37
   2   8  -4   19.86    4.62
  -2  -8   4   23.33    6.64
  -2  -8   3 1087.58   65.30
  -2  -8   3 1230.51   68.13
   2   8  -3 1019.46   62.47
  -2  -8   2  251.62   20.95
   2   8  -2  214.53   19.94
  -2  -8   2  283.46   22.57
   2   8  -2  211.89   18.35
   2   8  -1  649.49   43.77
   2   8  -1  642.03   43.01
   2   8   0  351.45   26.55
   2   8   0  381.03   24.32
  -2  -8   0  429.49   30.03
   2   8   0  389.65   27.59
   2   8   0  353.09   23.84
   2   8   1   43.05    6.96
  -2  -8  -1   43.79    7.91
   2   8   1   40.86    7.40
   2   8   1   39.87    5.98
   2   8   1   34.91    5.55
   2   8   2  475.85   28.67
   2   8   2  536.81   33.23
   2   8   2  520.46   31.33
   2   8   2  489.78   31.32
   2   8   2  512.50   34.65
   2   8   2  495.48   30.65
   2   8   3  320.31   21.51
   2   8   3  319.70   23.10
   2   8   3  323.73   22.57
   2   8   3  323.06   22.13
   2   8   3  312.85   19.96
   2   8   4   73.52    8.03
   2   8   4   65.11    5.67
   2   8   4   65.71    7.10
   2   8   4   77.22    8.96
   2   8   4   72.27    8.76
   2   8   4   77.03   10.67
   2   8   5  533.15   29.77
   2   8   5  559.55   37.80
   2   8   5  552.94   32.74
   2   8   5  505.61   33.53
   2   8   6   12.90    4.23
   2   8   6   12.24    3.56
   2   8   7   92.75    6.89
   2   8   7   82.29    9.60
   2   8   7   74.75    7.98
   2   8   7   84.15   10.24
   2   8   8  106.85    7.74
   2   8   8  109.25   10.82
   2   8   8  102.27    9.25
   2   8   8  103.69    8.84
   2   8   8  111.08   11.40
   2   8   9   12.32    2.23
   2   8   9   17.67    4.36
   2   8   9   17.75    3.63
   2   8   9    9.77    3.78
   2   8  10   56.63    4.57
   2   8  10   55.99    5.63
   2   8  10   60.75    6.85
   2   8  11   22.21    2.20
   2   8  11   22.58    3.70
   2   8  12   95.42    6.87
  -2  -9  20  194.89   12.21
  -2  -9  19   65.96    5.78
  -2  -9  19   59.02    5.78
  -2  -9  19   61.27    5.87
  -2  -9  19   54.79    5.83
  -2  -9  18   92.90    8.04
  -2  -9  18   95.49    6.96
  -2  -9  18   71.80    7.39
  -2  -9  18   97.58    7.55
  -2  -9  18   78.80    7.61
  -2  -9  18  111.00    8.93
  -2  -9  17  313.72   19.85
  -2  -9  17  329.11   18.61
  -2  -9  17  303.88   19.81
  -2  -9  17  275.00   19.38
  -2  -9  17  306.19   19.11
  -2  -9  16   64.54    7.01
  -2  -9  16   50.85    5.56
  -2  -9  16   61.17    6.24
  -2  -9  16   52.81    6.44
  -2  -9  16   66.23    5.78
  -2  -9  16   58.01    6.08
  -2  -9  16   58.31    5.78
  -2  -9  15  139.04   11.56
  -2  -9  15  142.13   10.94
  -2  -9  15  138.83   10.89
  -2  -9  15  108.62   16.68
  -2  -9  15  137.50   10.63
  -2  -9  15  158.13   10.42
  -2  -9  15  160.52   10.61
  -2  -9  14  209.49   13.03
  -2  -9  14  202.25   13.81
  -2  -9  14  221.34   13.07
  -2  -9  14  176.75   11.96
  -2  -9  14  193.34   13.66
  -2  -9  14  174.82   21.58
  -2  -9  14  194.66   14.24
  -2  -9  14  203.78   14.58
  -2  -9  14  177.60   13.05
  -2  -9  14  192.34   13.36
  -2  -9  13    4.18    2.64
  -2  -9  13    0.50    1.48
  -2  -9  13    1.74    1.75
  -2  -9  13    1.64    1.88
  -2  -9  13   -0.95    2.32
  -2  -9  13    4.91    2.35
  -2  -9  13    3.37    2.42
  -2  -9  13    2.15    4.43
  -2  -9  12  788.67   42.71
  -2  -9  12  684.60   39.79
  -2  -9  12  749.16   40.73
  -2  -9  12  790.59   42.18
  -2  -9  12  761.53   42.91
  -2  -9  12  778.94   42.01
  -2  -9  12  778.98   43.63
  -2  -9  12  774.61   41.28
  -2  -9  12  739.91   52.95
  -2  -9  11   88.95    7.77
  -2  -9  11   90.58    7.45
  -2  -9  11   76.81    7.28
  -2  -9  11   80.59    8.27
  -2  -9  11   62.98   12.05
   2   9 -11   80.27   11.19
  -2  -9  10  531.53   40.95
  -2  -9  10  605.19   40.78
  -2  -9  10  526.89   31.64
  -2  -9  10  574.95   33.11
   2   9 -10  557.40   37.81
  -2  -9   9   85.04    7.02
  -2  -9   9   84.15    7.45
  -2  -9   9   86.98    8.22
   2   9  -9  102.05   12.12
  -2  -9   8  137.01    9.48
  -2  -9   8  136.41   16.26
  -2  -9   8  117.68    9.57
   2   9  -8  149.56   15.30
  -2  -9   8  123.27   10.43
  -2  -9   7  756.24   47.88
   2   9  -7  612.18   44.90
  -2  -9   7  749.16   48.38
  -2  -9   6  437.30   32.60
   2   9  -6  435.93   32.12
  -2  -9   5  441.24   30.68
   2   9  -5  368.57   24.11
   2   9  -5  382.68   29.45
  -2  -9   5  432.83   31.20
   2   9  -5  379.53   26.17
   2   9  -4  507.73   30.80
  -2  -9   4  526.00   36.48
  -2  -9   4  597.45   38.63
   2   9  -4  474.48   32.91
  -2  -9   3   -1.39    2.87
   2   9  -3   -0.61    2.49
   2   9  -3   -1.29    3.37
   2   9  -3    1.03    2.84
  -2  -9   3    8.77    4.65
  -2  -9   2  174.29   17.77
   2   9  -2  157.39   13.44
   2   9  -2  193.88   17.51
  -2  -9   2  225.52   19.48
   2   9  -2  173.02   16.23
  -2  -9   1  250.11   22.16
  -2  -9   1  248.83   21.89
   2   9  -1  243.40   20.46
   2   9  -1  235.48   17.30
   2   9  -1  221.29   19.78
   2   9   0   59.04    9.13
  -2  -9   0   63.14   10.59
   2   9   0   81.32    8.38
   2   9   0   74.37    8.35
  -2  -9   0   65.23    5.80
  -2  -9   0   99.53   12.21
   2   9   0   85.37   10.66
   2   9   1  816.18   51.02
  -2  -9  -1  896.90   52.89
   2   9   1  826.24   46.68
   2   9   1  757.46   46.77
  -2  -9  -1  774.03   43.32
   2   9   1  869.71   50.19
   2   9   2   18.35    4.46
   2   9   2   26.11    5.69
   2   9   2   25.86    5.13
   2   9   2   21.27    5.98
   2   9   2   26.46    5.85
   2   9   3  280.32   19.89
   2   9   3  285.86   17.22
   2   9   3  291.95   20.69
   2   9   3  299.15   21.15
   2   9   4  201.36   12.96
   2   9   4  196.74   16.42
   2   9   4  204.65   16.14
   2   9   4  207.28   15.36
   2   9   5    6.28    1.90
   2   9   5    4.84    3.49
   2   9   5    6.28    3.07
   2   9   6  389.95   24.38
   2   9   6  327.78   21.94
   2   9   7  203.36   16.10
   2   9   7  222.58   14.96
   2   9   7  212.02   17.12
   2   9   8   93.24    9.24
   2   9   8  105.42   10.03
   2   9   8   92.09    8.03
   2   9   9   50.17    6.09
   2   9   9   42.33    4.62
   2   9  10    3.72    1.95
   2   9  11  101.18    7.22
  -2 -10  20    4.76    1.56
  -2 -10  20    7.16    1.75
  -2 -10  19  166.28   11.29
  -2 -10  19  156.84   10.77
  -2 -10  18  130.27    9.40
  -2 -10  18  138.28    9.73
  -2 -10  18  108.93    9.75
  -2 -10  18  126.01    8.69
  -2 -10  17    1.48    1.98
  -2 -10  17    6.99    3.09
  -2 -10  17    0.91    1.92
  -2 -10  17    1.33    1.71
  -2 -10  16  245.53   16.91
  -2 -10  16  254.74   16.24
  -2 -10  16  264.72   17.51
  -2 -10  16  276.10   17.67
  -2 -10  16  232.66   16.24
  -2 -10  16  281.75   16.23
  -2 -10  15   23.59    3.43
  -2 -10  15   20.82    4.04
  -2 -10  15   19.98    3.38
  -2 -10  15   18.93    3.52
  -2 -10  15   17.97    3.83
  -2 -10  14   31.77    4.20
  -2 -10  14   28.69    4.69
  -2 -10  14   34.18    8.78
  -2 -10  14   30.14    4.87
  -2 -10  14   30.81    3.78
  -2 -10  13  355.95   20.92
  -2 -10  13  371.74   22.95
  -2 -10  13  397.51   23.65
  -2 -10  13  349.18   20.25
  -2 -10  13  350.93   32.60
  -2 -10  13  362.89   21.91
  -2 -10  12   62.94    7.29
  -2 -10  12   62.60    6.19
  -2 -10  12   68.59    7.02
  -2 -10  12   50.21   11.09
  -2 -10  11  440.11   26.70
   2  10 -11  514.70   34.50
  -2 -10  11  455.77   35.02
  -2 -10  11  456.66   27.65
  -2 -10  11  423.35   25.93
  -2 -10  10  335.55   20.73
   2  10 -10  367.44   28.04
  -2 -10  10  338.63   29.29
  -2 -10  10  331.24   21.96
  -2 -10  10  350.05   20.84
   2  10  -9  417.60   30.35
  -2 -10   9  441.19   33.84
  -2 -10   9  357.90   22.74
  -2 -10   9  385.48   24.17
  -2 -10   9  423.35   32.94
   2  10  -8 1049.94   59.29
  -2 -10   8 1061.49   61.99
  -2 -10   8  847.08   49.83
  -2 -10   8  900.71   51.20
  -2 -10   8 1054.41   61.57
   2  10  -7   40.07    5.74
   2  10  -7   49.86    9.13
  -2 -10   7   58.65   10.12
  -2 -10   7   45.73    4.68
  -2 -10   7   36.89    8.32
  -2 -10   6  417.98   32.73
   2  10  -6  402.55   31.89
  -2 -10   6  428.68   24.71
   2  10  -6  454.76   27.24
   2  10  -5  642.79   38.90
   2  10  -5  652.11   44.55
  -2 -10   5  711.39   46.19
  -2 -10   5  661.62   36.53
  -2 -10   5  709.20   45.99
  -2 -10   4   64.59   10.26
  -2 -10   4   54.44    5.04
   2  10  -4   62.33    7.13
   2  10  -3  763.02   44.42
   2  10  -3  747.21   49.12
  -2 -10   3  858.69   51.85
  -2 -10   3  761.66   41.48
   2  10  -3  741.11   47.71
  -2 -10   3  737.07   50.13
   2  10  -2   38.71    6.05
   2  10  -2   38.48    8.12
   2  10  -2   33.49    7.10
  -2 -10   2   61.98    9.81
  -2 -10   2   46.57    4.52
  -2 -10   2   51.44    9.33
  -2 -10   1   97.70    7.64
   2  10  -1   93.13    9.93
  -2 -10   1  140.21   15.26
   2  10  -1   99.83   12.36
  -2 -10   1  131.89   14.97
   2  10  -1  110.37   12.94
   2  10  -1  106.42   10.44
   2  10   0   33.64    5.92
   2  10   0   21.17    4.80
   2  10   0   40.81    7.64
   2  10   0   29.62    6.92
  -2 -10   0   20.05    6.17
  -2 -10   0   32.38    7.42
  -2 -10   0   26.50    3.28
  -2 -10  -1   77.16   11.60
  -2 -10  -1   64.84    5.60
   2  10   1   63.21    7.70
   2  10   1   69.10    8.44
   2  10   1   68.06    9.73
   2  10   1   66.95    7.91
   2  10   2  448.98   25.68
   2  10   2  448.65   28.48
  -2 -10  -2  476.37   35.23
   2  10   2  433.67   29.30
   2  10   2  451.94   28.86
  -2 -10  -3   98.33   13.64
   2  10   3  124.57    8.87
   2  10   3  116.79   10.68
   2  10   3  128.94   12.11
   2  10   3  115.94   11.15
   2  10   4  140.80    9.79
   2  10   4  134.44   11.37
   2  10   4  142.28   12.40
   2  10   5  322.41   20.62
   2  10   5  333.17   22.15
   2  10   5  322.32   19.10
   2  10   6   13.38    3.08
   2  10   6    4.69    3.30
   2  10   7  101.54    9.30
   2  10   7  104.91   10.20
   2  10   8  175.11   12.86
  -2 -10  -8  167.41   10.09
   2  10   9    7.57    2.32
   2  10  10  101.66    7.13
   2  10  10  100.17    6.03
  -2 -11  20  110.83    7.50
  -2 -11  20  125.41    7.56
  -2 -11  19   32.79    4.00
  -2 -11  19   36.00    3.80
  -2 -11  18  156.42   10.46
  -2 -11  18  146.01    9.76
  -2 -11  18  158.18   10.90
  -2 -11  18  146.87   11.13
  -2 -11  17  278.85   16.72
  -2 -11  17  285.08   17.45
  -2 -11  17  263.39   16.97
  -2 -11  17  293.22   18.05
  -2 -11  16    3.49    2.05
  -2 -11  16   -0.43    1.70
  -2 -11  16    2.58    2.85
  -2 -11  16    3.45    2.14
  -2 -11  16    2.14    2.09
  -2 -11  15   80.84    7.72
  -2 -11  15   78.29    7.71
  -2 -11  15   88.74    6.85
  -2 -11  15   69.79    7.12
  -2 -11  14  114.34    9.40
  -2 -11  14  101.22    9.39
  -2 -11  14  106.46    8.04
  -2 -11  14  105.10    8.10
  -2 -11  13   11.32    6.01
  -2 -11  13   22.54    3.26
  -2 -11  13   27.75    4.52
  -2 -11  13   23.88    3.48
  -2 -11  13   25.44    4.33
  -2 -11  12  436.53   26.51
  -2 -11  12  409.49   24.63
  -2 -11  12  447.23   26.10
  -2 -11  11    7.68    2.99
  -2 -11  11    3.72    3.83
  -2 -11  11    6.52    2.63
  -2 -11  10  317.44   30.67
  -2 -11  10  396.50   31.91
  -2 -11  10  349.97   22.90
   2  11 -10  431.19   31.12
  -2 -11   9  104.47   15.48
  -2 -11   9  138.55   16.78
   2  11  -9  113.43   10.68
  -2 -11   9  129.45   10.52
   2  11  -9  144.20   16.08
  -2 -11   8   67.78   11.76
  -2 -11   8   76.84   12.03
   2  11  -8   66.74    7.93
   2  11  -8   79.87   12.26
  -2 -11   8   66.56    7.13
  -2 -11   7  476.61   28.20
   2  11  -7  491.87   35.37
  -2 -11   7  481.81   36.01
   2  11  -7  501.29   29.53
  -2 -11   7  437.24   25.87
  -2 -11   7  449.07   35.96
  -2 -11   6  320.61   20.09
   2  11  -6  336.11   27.99
  -2 -11   6  372.65   29.88
   2  11  -6  369.38   23.25
  -2 -11   5  475.96   27.22
  -2 -11   5  450.41   35.82
  -2 -11   5  538.30   37.05
   2  11  -5  470.63   30.11
   2  11  -4  380.03   25.58
   2  11  -4  406.23   30.92
  -2 -11   4  389.06   22.65
  -2 -11   4  409.65   31.76
  -2 -11   4  383.84   31.38
   2  11  -3   -3.04    3.36
   2  11  -3    1.47    3.30
  -2 -11   3    1.37    1.44
  -2 -11   3    1.65    3.04
  -2 -11   3    1.65    3.72
  -2 -11   2  233.11   22.06
   2  11  -2  242.06   17.53
  -2 -11   2  222.53   14.08
   2  11  -2  217.83   17.18
   2  11  -2  201.49   20.23
  -2 -11   2  251.16   22.61
  -2 -11   1  450.68   33.98
   2  11  -1  457.34   32.84
   2  11  -1  427.16   28.03
  -2 -11   1  433.16   24.74
  -2 -11   1  431.33   33.51
   2  11  -1  432.16   28.40
   2  11   0   23.69    4.79
  -2 -11   0   19.32    6.02
   2  11   0   26.28    3.53
  -2 -11   0   12.70    5.38
  -2 -11   0   20.89    2.96
   2  11   0   21.18    4.78
   2  11   0   21.08    4.95
   2  11   1  544.28   29.20
   2  11   1  494.31   31.46
  -2 -11  -1  461.68   36.50
   2  11   1  507.34   31.56
   2  11   1  497.26   32.22
   2  11   2    4.90    4.39
   2  11   2    7.74    3.27
   2  11   2    5.64    3.06
   2  11   2    5.96    2.11
   2  11   3   90.73    9.84
   2  11   3  106.82    9.84
   2  11   3   77.14    8.28
   2  11   3  107.62    7.84
   2  11   4  269.99   18.42
   2  11   4  292.10   16.20
   2  11   5    3.00    2.76
   2  11   6  312.64   20.05
   2  11   7  149.40   10.90
  -2 -11  -7  137.42    8.36
   2  11   7  115.14    9.65
   2  11   8   33.46    3.99
   2  11   8   30.64    3.85
  -2 -12  19  115.20    7.76
  -2 -12  19  101.61    7.06
  -2 -12  19  108.70    7.46
  -2 -12  18  152.92   10.90
  -2 -12  18  160.29   10.09
  -2 -12  18  146.85   10.35
  -2 -12  17   18.52    3.18
  -2 -12  17    8.16    2.34
  -2 -12  16  435.14   24.49
  -2 -12  16  428.20   24.81
  -2 -12  16  411.01   25.00
  -2 -12  16  449.99   25.70
  -2 -12  15   35.74    4.94
  -2 -12  15   41.62    4.34
  -2 -12  15   41.93    4.63
  -2 -12  15   42.11    5.05
  -2 -12  15   32.95    4.63
  -2 -12  14   97.39    7.22
  -2 -12  14   85.93    7.39
  -2 -12  14   94.85    8.29
  -2 -12  14   84.71    7.96
  -2 -12  13   97.49    8.80
  -2 -12  13   96.44    8.40
  -2 -12  13   97.83    7.44
  -2 -12  12    6.27    2.07
  -2 -12  12   12.29    2.99
  -2 -12  12    6.30    2.63
  -2 -12  11  117.29    9.38
  -2 -12  11  118.58    8.33
   2  12 -11  114.16   10.19
  -2 -12  11   95.51   15.22
  -2 -12  11  109.20    9.49
  -2 -12  10  168.92   19.64
  -2 -12  10  161.35   20.02
  -2 -12  10  172.93   11.23
   2  12 -10  177.56   13.84
  -2 -12  10  183.49   13.08
  -2 -12   9  267.39   18.12
   2  12  -9  344.77   27.58
  -2 -12   9  263.05   26.15
   2  12  -9  287.26   16.75
   2  12  -9  310.33   19.97
  -2 -12   9  261.56   16.21
  -2 -12   9  234.27   24.36
  -2 -12   8  207.39   21.62
  -2 -12   8  218.42   13.11
  -2 -12   8  218.23   22.84
   2  12  -8  232.95   16.69
   2  12  -8  229.86   22.30
  -2 -12   8  200.73   14.86
  -2 -12   7   14.20    3.51
   2  12  -7   14.24    4.19
  -2 -12   7   18.90    6.76
  -2 -12   7   12.02    2.35
   2  12  -7   13.76    5.52
   2  12  -6  403.65   30.52
  -2 -12   6  342.90   29.50
   2  12  -6  379.86   24.25
  -2 -12   6  333.46   20.39
  -2 -12   6  336.37   29.66
   2  12  -5  202.97   16.27
  -2 -12   5  187.92   20.79
  -2 -12   5  231.94   13.88
  -2 -12   5  163.37   19.45
  -2 -12   4   20.86    6.04
   2  12  -4   20.71    5.03
   2  12  -4   14.52    5.81
  -2 -12   4   13.97    5.39
  -2 -12   4   14.82    2.82
  -2 -12   3  564.48   32.26
  -2 -12   3  539.64   41.41
   2  12  -3  596.02   36.06
   2  12  -3  653.20   42.31
   2  12  -3  605.47   36.22
  -2 -12   3  557.94   41.50
   2  12  -2   52.02    7.27
   2  12  -2   52.52    7.44
  -2 -12   2   44.58    9.00
  -2 -12   2   55.61    4.99
  -2 -12   2   55.01    9.99
  -2 -12   1  159.51   17.89
   2  12  -1  205.93   15.33
   2  12  -1  175.38   13.72
  -2 -12   1  163.99   11.08
   2  12  -1  176.67   14.17
  -2 -12   0  162.46   18.07
   2  12   0  218.84   13.25
   2  12   0  197.86   14.92
   2  12   0  187.30   15.44
  -2 -12   0  190.40   12.07
   2  12   0  183.57   14.72
   2  12   1    2.34    3.21
   2  12   1   10.44    3.44
   2  12   1    7.59    2.29
   2  12   1   -0.65    2.67
   2  12   2   49.04    5.81
   2  12   2   49.09    5.02
   2  12   2   41.66    5.92
   2  12   2   53.77    7.12
   2  12   3  101.25    7.53
   2  12   3   87.65    8.67
   2  12   4   98.84    7.09
   2  12   4   92.23    8.53
  -2 -12  -5  236.91   13.38
   2  12   5  197.98   14.47
  -2 -12  -6   22.11    2.41
   2  12   6   23.86    3.82
   2  12   7  105.69    7.21
   2  12   7   96.99    6.95
  -2 -13  19   16.98    2.12
  -2 -13  19   16.04    2.06
  -2 -13  18  191.01   11.83
  -2 -13  18  172.80   10.70
  -2 -13  18  185.98   11.39
  -2 -13  17  172.13   10.90
  -2 -13  17  153.80   10.09
  -2 -13  17  159.33   10.12
  -2 -13  16    5.36    1.87
  -2 -13  16    6.36    2.11
  -2 -13  16    9.16    2.07
  -2 -13  16    7.18    2.36
  -2 -13  15  200.74   13.39
  -2 -13  15  193.59   12.47
  -2 -13  15  196.95   12.48
  -2 -13  15  202.30   13.32
  -2 -13  14  167.12   11.33
  -2 -13  14  184.55   11.50
  -2 -13  14  175.94   12.26
  -2 -13  13    0.63    1.47
  -2 -13  13    0.44    1.68
  -2 -13  13    0.47    1.63
  -2 -13  12  130.68    9.81
  -2 -13  12  129.05    8.96
   2  13 -12  125.25   10.43
   2  13 -11    8.46    3.21
  -2 -13  11    6.30    1.80
  -2 -13  11    9.23    2.55
  -2 -13  11    5.80    2.04
  -2 -13  10   16.51    3.13
  -2 -13  10   16.49    6.36
  -2 -13  10   17.95    2.63
  -2 -13  10   14.64    2.93
   2  13 -10   24.94    4.75
  -2 -13  10   14.06    5.90
  -2 -13   9   73.62    6.92
   2  13  -9   69.31    6.09
  -2 -13   9   66.27   11.68
  -2 -13   9   70.38    5.61
   2  13  -9   79.13    8.51
  -2 -13   9   71.14   12.45
  -2 -13   8    1.94    4.00
  -2 -13   8    7.31    4.13
  -2 -13   8    5.73    2.17
  -2 -13   8    7.13    1.83
   2  13  -8    6.11    2.03
   2  13  -8    5.89    3.66
  -2 -13   7  308.32   27.57
  -2 -13   7  278.49   17.52
  -2 -13   7  282.62   18.65
   2  13  -7  312.50   18.03
   2  13  -7  306.58   20.95
  -2 -13   6   66.24   11.67
  -2 -13   6   70.16   11.80
  -2 -13   6   79.18    6.55
  -2 -13   6   72.32    7.37
   2  13  -6   90.14    9.45
   2  13  -6   85.06    6.92
  -2 -13   5   96.19   13.70
  -2 -13   5  105.67   14.53
   2  13  -5   88.26   10.05
  -2 -13   5  104.16    7.89
   2  13  -5  106.98    8.13
  -2 -13   4  411.46   36.21
   2  13  -4  517.50   28.84
  -2 -13   4  482.74   37.82
   2  13  -4  530.38   32.17
   2  13  -4  510.38   31.90
  -2 -13   3   45.62    9.28
   2  13  -3   50.02    7.05
   2  13  -3   43.84    6.58
   2  13  -3   46.15    4.96
   2  13  -2  241.22   17.19
   2  13  -2  217.51   17.12
   2  13  -1  244.35   17.05
   2  13  -1  216.42   17.43
   2  13  -1  249.84   16.85
   2  13   0  109.91    9.68
   2  13   0  122.53    8.89
   2  13   0  125.25   10.14
   2  13   0   97.70   10.35
   2  13   1  170.89   13.03
   2  13   1  201.00   14.95
   2  13   1  194.17   13.80
   2  13   1  199.56   12.59
   2  13   2    3.83    1.77
   2  13   2    3.88    2.15
   2  13   3   75.02    6.84
   2  13   3   81.50    8.31
   2  13   3   69.94    5.84
  -2 -13  -3   86.20    6.16
  -2 -13  -4  115.55    7.59
   2  13   4  109.42    8.33
  -2 -13  -5    6.91    1.41
   2  13   6  226.65   13.69
   2  13   6  228.94   13.68
  -2 -14  18   90.27    6.17
  -2 -14  18   82.84    5.74
  -2 -14  17   15.75    2.43
  -2 -14  16  267.12   15.78
  -2 -14  16  262.46   15.37
  -2 -14  16  266.69   15.89
  -2 -14  15   61.69    5.68
  -2 -14  15   63.70    5.53
  -2 -14  15   58.59    4.93
  -2 -14  14   91.88    7.27
  -2 -14  14   89.87    6.65
  -2 -14  13  290.61   18.56
  -2 -14  13  323.88   18.03
   2  14 -12    0.48    2.07
  -2 -14  12   -0.27    1.39
  -2 -14  12    1.14    1.72
   2  14 -11   53.96    6.38
  -2 -14  11   53.72    4.74
  -2 -14  11   63.11    5.75
   2  14 -10   97.49    8.92
  -2 -14  10   94.78    7.32
  -2 -14  10   80.65    6.18
   2  14 -10   81.96    6.66
   2  14  -9   91.14    8.88
  -2 -14   9   80.46    6.82
   2  14  -9   81.91    6.75
   2  14  -8  311.15   19.74
   2  14  -8  304.12   17.09
  -2 -14   7    0.64    1.25
   2  14  -7    1.44    3.03
   2  14  -7    1.49    1.71
   2  14  -6  143.39   12.30
   2  14  -6  139.50    9.88
  -2 -14   6  130.34    9.41
  -2 -14   5  233.74   14.58
   2  14  -5  231.28   14.81
   2  14  -5  245.06   17.34
   2  14  -5  215.79   17.01
  -2 -14   4   26.20    3.50
   2  14  -4   26.33    3.75
   2  14  -4   23.65    4.82
   2  14  -4   22.75    5.12
   2  14  -3  372.93   22.03
  -2 -14   3  372.03   21.81
   2  14  -3  368.67   24.49
   2  14  -3  381.94   23.98
  -2 -14   2   69.51    5.73
   2  14  -2   52.38    6.43
   2  14  -2   57.22    7.19
   2  14  -1   29.94    5.28
   2  14  -1   19.59    3.70
   2  14  -1   30.40    3.73
   2  14   0   59.08    6.75
   2  14   0   51.16    5.03
   2  14   1    0.58    1.46
  -2 -14  -1    2.23    1.45
   2  14   2   78.14    6.12
  -2 -14  -2   95.05    6.45
   2  14   2   92.65    8.21
  -2 -14  -3   38.70    3.46
   2  14   3   40.24    4.78
  -2 -14  -4   28.42    2.53
  -2 -15  17   76.28    5.07
  -2 -15  16    4.22    1.35
  -2 -15  15  199.88   12.52
  -2 -15  15  206.12   12.30
  -2 -15  14  410.02   22.53
  -2 -15  14  371.76   21.84
  -2 -15  13   42.44    4.14
  -2 -15  12  220.51   13.22
  -2 -15  12  205.39   12.41
  -2 -15  11   12.19    2.30
   2  15 -11   13.61    3.08
  -2 -15  10  148.27    9.78
   2  15 -10  144.07   11.20
   2  15 -10  145.77    9.64
  -2 -15   9  140.55    9.66
   2  15  -9  150.91   11.68
   2  15  -9  154.99   10.11
   2  15  -8    7.35    2.24
  -2 -15   8    5.32    1.79
   2  15  -8    5.31    2.99
   2  15  -7  372.02   21.70
   2  15  -7  375.48   23.75
   2  15  -7  364.70   23.79
  -2 -15   6   62.88    5.47
   2  15  -6   75.49    6.20
   2  15  -6   70.08    7.62
   2  15  -6   62.16    7.27
  -2 -15   5  112.18    8.26
   2  15  -5  135.40    9.02
   2  15  -5  119.35   10.55
   2  15  -5  111.56    9.97
   2  15  -4  198.47   12.67
  -2 -15   4  195.45   12.31
   2  15  -4  190.96   13.73
   2  15  -4  193.39   14.38
  -2 -15   3   15.01    2.47
   2  15  -3   11.99    3.10
   2  15  -3   14.39    3.80
   2  15  -3   12.12    2.50
   2  15  -2  161.44   12.28
  -2 -15   2  159.92   10.41
   2  15  -1  175.91   12.93
   2  15  -1  184.46   11.53
   2  15   0    9.58    2.07
   2  15   1   79.78    6.81
  -2 -15  -1   75.31    5.34
   2  15   1   67.88    5.20
   2  15   2   10.40    2.28
  -2 -15  -2   17.70    1.94
  -2 -15  -3   21.93    1.83
  -2 -16  15    5.88    1.29
  -2 -16  15    4.95    0.95
  -2 -16  14  233.73   12.73
  -2 -16  14  194.04   11.67
  -2 -16  13  100.88    6.53
  -2 -16  12    0.36    0.91
   2  16 -11  181.10   12.09
  -2 -16  11  196.02   11.20
   2  16 -10   29.47    3.87
   2  16  -9   59.52    6.42
   2  16  -9   54.58    5.71
   2  16  -9   62.05    4.89
   2  16  -8  106.47    8.53
   2  16  -8   95.38    8.04
   2  16  -8   85.79    6.72
   2  16  -7    0.28    1.44
   2  16  -7    0.46    2.10
   2  16  -7    1.83    2.19
   2  16  -6   81.15    7.21
   2  16  -6   70.07    7.24
   2  16  -6   91.71    6.54
   2  16  -5  118.78    9.71
  -2 -16   5  123.04    8.14
   2  16  -5  130.21    8.63
   2  16  -4   23.34    3.80
  -2 -16   4   22.80    2.72
   2  16  -4   26.47    3.22
   2  16  -3  169.53   11.95
  -2 -16   3  181.77   10.69
   2  16  -3  170.59   10.90
  -2 -16   2   47.75    3.95
   2  16  -1   18.08    2.33
  -2 -16   1   20.83    2.30
   2  16   0   82.75    5.26
   2  16   0   79.05    6.15
  -2 -16  -1   -0.19    0.46
  -2 -17  14   24.96    2.21
   2  17 -13   25.63    3.12
  -2 -17  13   34.63    2.97
   2  17 -12  164.27   10.68
   2  17 -11    5.26    1.82
   2  17 -10   81.34    6.53
   2  17  -9  136.16    8.79
   2  17  -9  118.67    8.04
   2  17  -9  116.98    7.21
   2  17  -8    0.53    1.32
   2  17  -8   -0.34    0.92
   2  17  -7   65.69    4.88
   2  17  -7   69.45    5.53
   2  17  -6   38.01    3.37
   2  17  -6   39.37    3.88
   2  17  -5   38.32    3.34
   2  17  -5   34.07    3.61
   2  17  -4  138.01    8.43
   2  17  -3    4.11    1.35
   2  17  -3    5.05    1.16
  -2 -17   3    3.83    0.85
  -2 -18  10   53.23    3.61
   2  18  -9   11.48    1.39
   3 -17   1   38.61    2.93
  -3  17  -2   96.25    6.75
  -3  17  -3    5.55    1.60
  -3  17  -3    7.77    1.49
  -3  17  -4   85.75    6.49
  -3  17  -4   87.78    6.27
   3 -17   4   90.83    5.95
  -3  17  -5  164.19   10.59
   3 -17   5  161.57    9.69
  -3  17  -6    5.21    1.76
  -3  17  -6    5.97    1.72
   3 -17   6    6.70    1.34
  -3  17  -7  174.16   10.76
  -3  17  -7  167.39   11.11
  -3  17  -8   47.36    4.17
  -3  17  -9    5.93    1.42
  -3  17 -10   85.28    6.11
   3 -17  10   76.60    5.62
   3 -17  11    0.96    0.78
   3 -16  -2   12.31    1.42
  -3  16   2   13.18    1.99
   3 -16  -1    7.09    1.44
  -3  16   1   10.42    2.14
   3 -16   0   51.48    4.18
  -3  16   0   48.07    4.93
  -3  16  -1   91.43    6.74
   3 -16   1  102.84    6.99
  -3  16  -1  100.57    7.43
  -3  16  -2    4.37    1.72
  -3  16  -2   -1.09    1.64
  -3  16  -3  214.57   13.84
   3 -16   3  234.88   13.69
  -3  16  -3  215.31   14.46
   3 -16   4   48.22    4.53
  -3  16  -4   48.59    5.37
   3 -16   5   29.32    3.41
  -3  16  -5   32.41    4.43
  -3  16  -6  286.96   16.98
   3 -16   6  260.54   15.86
  -3  16  -6  265.93   17.34
  -3  16  -7   59.00    5.48
   3 -16   7   48.20    4.34
  -3  16  -7   56.00    5.91
   3 -16   7   49.11    4.17
  -3  16  -8  150.50   10.17
   3 -16   8  139.41    9.15
  -3  16  -9  116.65    8.31
   3 -16   9  112.54    7.70
  -3  16 -10   43.31    4.75
  -3  16 -10   32.76    3.54
   3 -16  10   35.95    3.50
   3 -16  11   89.71    6.32
   3 -16  11   78.15    5.49
  -3  16 -11   96.20    6.87
  -3  16 -12   31.81    3.63
   3 -16  12   31.55    3.28
  -3  16 -13   64.67    5.09
   3 -16  13   67.84    4.86
   3 -15  -4    4.53    0.86
  -3  15   4    2.61    1.33
   3 -15  -3   90.94    5.94
  -3  15   3   82.25    6.93
  -3  15   2   19.95    3.50
   3 -15  -2   17.13    2.44
   3 -15  -1   68.75    5.59
  -3  15   0   23.40    3.14
  -3  15   0   28.19    3.70
   3 -15   0   23.86    3.25
  -3  15   0   19.09    3.52
  -3  15  -1   16.00    2.88
  -3  15  -1   11.39    2.70
   3 -15   1   12.62    2.60
  -3  15  -1   13.01    3.29
  -3  15  -2  125.54    9.15
  -3  15  -2  114.92    8.90
  -3  15  -2  108.90    9.60
  -3  15  -3   11.07    2.92
  -3  15  -3    6.75    2.44
   3 -15   3    9.30    2.32
  -3  15  -3   11.70    3.47
  -3  15  -4  103.99    8.49
   3 -15   4  122.05    8.71
  -3  15  -4  110.38    9.76
  -3  15  -5  248.38   16.37
  -3  15  -5  268.02   17.43
  -3  15  -5  230.93   15.35
   3 -15   5  249.37   15.55
  -3  15  -6    4.76    2.67
   3 -15   6    4.01    2.02
  -3  15  -6    5.95    3.01
   3 -15   6    3.51    1.62
  -3  15  -7  129.02    9.95
   3 -15   7  130.79    9.12
   3 -15   7  118.51    8.90
  -3  15  -8   91.25    8.12
   3 -15   8  101.05    7.76
   3 -15   8  106.15    7.51
   3 -15   9   15.10    2.63
  -3  15  -9   11.55    2.72
   3 -15   9   10.15    2.02
  -3  15 -10  115.08    8.72
   3 -15  10  116.58    8.65
  -3  15 -10  131.58   10.21
   3 -15  10  115.63    7.96
  -3  15 -11    0.28    1.36
   3 -15  11    1.34    1.78
   3 -15  11    1.68    1.36
   3 -15  12  126.15    8.97
   3 -15  12  136.51    8.48
   3 -15  12  126.58    9.35
  -3  15 -13   36.56    4.23
   3 -15  13   32.23    3.70
  -3  15 -14    0.57    1.33
   3 -15  14   -0.24    1.15
   3 -15  15   95.34    6.07
  -3  14   6    1.84    1.07
   3 -14  -5  112.14    6.92
  -3  14   5  112.47    8.16
   3 -14  -4  100.21    6.90
   3 -14  -3    1.11    1.36
  -3  14   3    5.23    2.59
   3 -14  -2  144.22    9.73
  -3  14   2  137.39   10.49
  -3  14   1   54.90    5.30
  -3  14   1   46.11    5.35
   3 -14  -1   53.06    5.14
  -3  14   1   51.88    6.00
  -3  14   0   63.50    6.15
  -3  14   0   64.53    6.95
  -3  14   0   58.79    6.20
   3 -14   0   59.36    5.81
   3 -14   1  154.62   10.23
  -3  14  -1  160.36   11.65
  -3  14  -1  157.63   12.64
  -3  14  -1  156.76   11.47
   3 -14   1  159.87   11.22
  -3  14  -2    1.94    3.15
  -3  14  -2    2.49    2.47
  -3  14  -2    0.93    2.04
   3 -14   2    0.30    1.57
   3 -14   3  292.75   16.61
  -3  14  -3  257.94   17.81
  -3  14  -3  253.30   17.35
   3 -14   3  276.37   17.36
  -3  14  -3  290.23   19.35
   3 -14   4  121.19    8.46
  -3  14  -4  119.37   10.64
  -3  14  -4  113.30    9.15
   3 -14   4  108.04    8.94
   3 -14   5   66.61    5.92
  -3  14  -5   77.05    7.40
  -3  14  -5   68.71    6.59
   3 -14   5   77.41    6.85
  -3  14  -5   68.65    7.97
  -3  14  -6  405.05   24.80
  -3  14  -6  411.38   25.99
  -3  14  -6  366.26   23.42
   3 -14   6  438.26   24.21
   3 -14   7  113.78    8.76
  -3  14  -7   91.29    8.81
   3 -14   7  106.90    7.86
   3 -14   7  104.11    7.58
   3 -14   7  109.10    8.56
   3 -14   8  228.99   15.21
  -3  14  -8  222.54   15.51
   3 -14   8  240.01   14.23
   3 -14   8  221.56   14.63
   3 -14   8  227.59   14.09
   3 -14   9  176.51   11.33
   3 -14   9  181.91   12.45
   3 -14   9  166.57   11.01
  -3  14  -9  165.04   12.35
   3 -14  10    2.52    1.64
   3 -14  10    4.64    2.42
   3 -14  10    1.50    1.41
  -3  14 -10   -0.44    1.92
   3 -14  11   51.98    4.95
  -3  14 -11   52.24    5.27
   3 -14  11   59.68    5.13
   3 -14  11   57.06    5.81
   3 -14  12   77.32    7.17
   3 -14  12   88.03    6.57
   3 -14  12   90.36    7.83
   3 -14  13   50.75    5.03
   3 -14  13   61.26    4.68
   3 -14  13   54.13    5.48
   3 -14  14  157.05    8.84
   3 -14  14  154.82    9.74
   3 -14  15   -0.26    1.29
   3 -14  16   64.94    4.56
  -3  13   8   72.74    5.39
  -3  13   7   17.21    2.70
  -3  13   7   20.68    3.15
   3 -13  -6  138.33    8.32
  -3  13   6  142.06    8.76
  -3  13   6  119.42    9.74
   3 -13  -5   41.59    3.92
  -3  13   5   40.84    3.86
  -3  13   4   30.38    4.04
  -3  13   4   31.73    3.48
   3 -13  -4   30.86    3.55
  -3  13   3  163.56   11.13
  -3  13   3  179.38   12.36
   3 -13  -3  196.78   12.00
  -3  13   3  171.69   12.75
  -3  13   2    0.41    1.84
  -3  13   2   -1.15    2.24
  -3  13   2    0.58    1.26
   3 -13  -2    0.39    1.56
  -3  13   1  424.67   25.90
  -3  13   1  459.26   27.47
  -3  13   1  427.00   26.06
   3 -13  -1  423.85   25.57
   3 -13  -1  449.52   24.51
  -3  13   0   10.48    3.17
  -3  13   0   16.55    3.35
  -3  13   0   16.07    4.22
   3 -13   0    7.51    2.61
   3 -13   0   13.47    2.41
  -3  13  -1   17.20    3.63
  -3  13  -1   16.41    3.66
  -3  13  -1   18.11    4.55
   3 -13   1   14.64    3.19
   3 -13   1   14.10    2.49
  -3  13  -2   73.81    7.25
  -3  13  -2   61.27    7.80
  -3  13  -2   62.84    6.70
   3 -13   2   68.36    5.77
  -3  13  -3   24.56    4.03
  -3  13  -3   17.61    6.82
   3 -13   3   24.35    3.90
   3 -13   3   23.26    3.29
  -3  13  -3   20.97    4.75
  -3  13  -4   92.15   14.92
  -3  13  -4   90.54    8.14
   3 -13   4   94.96    8.09
   3 -13   4   87.93    7.15
  -3  13  -4   99.64    9.92
  -3  13  -5  293.80   30.37
  -3  13  -5  327.82   21.07
   3 -13   5  377.21   21.69
  -3  13  -6   35.69    4.51
   3 -13   6   29.60    3.87
   3 -13   6   22.41    6.14
   3 -13   6   37.81    3.97
  -3  13  -6   25.19    8.84
   3 -13   6   37.40    4.87
  -3  13  -7  362.80   22.93
   3 -13   7  382.53   21.10
   3 -13   7  403.86   21.29
   3 -13   7  362.36   22.16
   3 -13   8  217.79   14.70
   3 -13   8  200.94   13.07
  -3  13  -8  193.11   14.46
   3 -13   8  200.57   12.83
   3 -13   8  212.54   13.23
   3 -13   8  192.49   13.66
   3 -13   9    6.81    2.77
   3 -13   9    4.39    2.00
  -3  13  -9    4.40    2.58
   3 -13   9    3.35    1.71
   3 -13   9    1.19    1.47
   3 -13   9    2.19    1.75
  -3  13 -10  439.28   27.53
   3 -13  10  476.71   28.35
   3 -13  10  456.79   26.68
   3 -13  10  488.30   26.78
  -3  13 -11   66.13    6.52
   3 -13  11   86.50    7.82
   3 -13  11   67.59    6.31
   3 -13  11   74.45    6.38
   3 -13  12  198.03   15.13
   3 -13  12  227.12   15.32
   3 -13  12  217.84   14.01
   3 -13  12  226.78   13.92
   3 -13  13  144.27   11.70
   3 -13  13  166.46   10.68
   3 -13  13  161.79   11.80
   3 -13  13  163.03   10.93
   3 -13  14    6.89    1.99
   3 -13  14    8.32    2.60
   3 -13  14    7.12    1.92
   3 -13  15  145.23    9.64
   3 -13  15  124.03    8.48
   3 -13  16    9.40    1.96
  -3  12   9   31.45    3.52
  -3  12   9   34.64    3.46
  -3  12   8   12.03    2.76
  -3  12   8   15.56    3.06
  -3  12   8   13.54    2.19
  -3  12   7  180.21   13.17
  -3  12   7  192.94   11.78
  -3  12   7  175.16   12.98
  -3  12   6    0.64    1.48
  -3  12   6    2.98    2.79
   3 -12  -6    1.55    1.21
  -3  12   5  214.87   13.46
  -3  12   5  209.44   14.00
   3 -12  -5  215.18   13.25
  -3  12   5  200.41   13.47
  -3  12   4  110.26    8.92
  -3  12   4  104.71    9.40
   3 -12  -4  117.86    8.57
  -3  12   4  118.14    9.30
  -3  12   3   44.44    5.07
  -3  12   3   44.18    5.50
  -3  12   3   49.72    6.28
   3 -12  -3   51.54    4.36
   3 -12  -3   46.53    5.06
  -3  12   2  578.74   33.61
  -3  12   2  590.45   35.11
   3 -12  -2  593.23   32.08
   3 -12  -2  581.61   33.36
   3 -12  -1  101.87    8.17
  -3  12   1  102.44    8.73
   3 -12  -1   93.33    6.95
  -3  12   1   85.04    8.05
   3 -12  -1   75.11   10.49
  -3  12   1   99.51    9.53
  -3  12   1   72.22   12.71
  -3  12   0   14.38    3.33
  -3  12   0   18.39    3.82
   3 -12   0   13.86    2.49
  -3  12   0   13.39    4.06
  -3  12   0   10.47    6.13
   3 -12   0   13.16    3.17
   3 -12   1  332.95   19.53
   3 -12   1  335.25   20.83
  -3  12  -1  320.44   21.07
  -3  12  -1  352.78   22.85
  -3  12  -1  337.69   31.05
  -3  12  -2   22.79    4.04
  -3  12  -2   15.57    7.16
   3 -12   2   22.31    3.14
  -3  12  -2   17.38    4.54
  -3  12  -3  104.05    9.31
   3 -12   3  112.62    9.33
   3 -12   3  119.44    8.41
  -3  12  -4  114.69    9.57
   3 -12   4  106.72    9.35
   3 -12   4  124.82    8.57
  -3  12  -5   19.26    3.64
  -3  12  -5   16.57    6.95
   3 -12   5   19.76    3.64
   3 -12   5   18.25    2.85
  -3  12  -6  319.17   32.16
  -3  12  -6  312.25   21.07
   3 -12   6  352.81   21.90
   3 -12   6  366.23   20.59
   3 -12   6  357.22   20.46
   3 -12   7   18.22    3.43
  -3  12  -7   12.03    5.88
   3 -12   7   10.20    2.35
   3 -12   7    8.00    5.23
   3 -12   7    8.13    2.44
   3 -12   8  458.82   24.28
   3 -12   8  426.67   25.99
  -3  12  -8  333.73   34.18
   3 -12   8  398.43   23.32
   3 -12   8  394.21   23.90
  -3  12  -8  395.39   25.52
   3 -12   8  407.65   24.77
   3 -12   8  388.51   33.03
   3 -12   9  213.56   13.53
   3 -12   9  193.07   14.94
  -3  12  -9  170.92   21.84
  -3  12  -9  228.33   15.08
   3 -12   9  183.22   12.37
   3 -12   9  206.88   18.48
   3 -12   9  198.61   13.56
   3 -12   9  202.67   13.43
   3 -12  10   -0.85    1.95
   3 -12  10   -0.67    2.53
   3 -12  10   -0.28    1.30
   3 -12  10    0.82    1.99
   3 -12  10    1.07    1.36
  -3  12 -10   -0.55    2.01
   3 -12  11  333.58   21.78
   3 -12  11  321.01   19.89
   3 -12  11  323.75   19.77
   3 -12  12  172.65   12.10
   3 -12  12  189.50   13.96
   3 -12  12  186.13   12.50
   3 -12  12  172.96   13.83
   3 -12  13  135.50    9.47
   3 -12  13  127.06   10.77
   3 -12  13  110.56   10.33
   3 -12  13  140.30    9.88
   3 -12  14  135.91   10.67
   3 -12  14  166.47   10.72
   3 -12  14  138.10   11.16
   3 -12  15    0.78    1.40
   3 -12  15    1.74    1.34
   3 -12  15    5.72    2.22
   3 -12  15    2.88    1.79
   3 -12  16   56.84    4.41
   3 -12  16   61.13    5.42
   3 -12  16   54.08    4.66
   3 -12  17   40.48    3.67
  -3  11  10   11.84    2.29
  -3  11  10    8.07    2.22
  -3  11   9   47.79    5.48
  -3  11   9   58.07    5.02
  -3  11   9   57.21    5.83
  -3  11   8   75.75    6.23
  -3  11   8   69.87    7.28
  -3  11   8   63.06    6.99
  -3  11   7   20.46    3.27
   3 -11  -7   17.65    2.53
  -3  11   7   17.48    4.28
  -3  11   7   22.08    3.37
  -3  11   6  110.15    8.50
  -3  11   6  118.25   10.93
  -3  11   6  105.27    8.75
  -3  11   6  110.77    8.81
   3 -11  -6  105.77    7.95
   3 -11  -5   28.95    3.81
  -3  11   5   24.91    4.34
  -3  11   5   35.14    4.77
  -3  11   5   32.81    4.64
  -3  11   4   75.87    8.13
  -3  11   4   75.70    6.93
   3 -11  -4   87.14    7.18
  -3  11   4   83.49    7.78
   3 -11  -3  494.75   27.80
  -3  11   3  518.48   29.63
  -3  11   3  431.85   37.51
  -3  11   3  517.56   31.03
   3 -11  -3  513.82   29.31
  -3  11   3  521.75   30.17
   3 -11  -2    3.88    1.56
  -3  11   2    4.63    2.56
  -3  11   2   -1.99    3.17
  -3  11   2    4.74    3.18
   3 -11  -2    5.02    2.15
   3 -11  -1  310.93   18.36
  -3  11   1  320.89   20.39
  -3  11   1  334.44   21.67
   3 -11  -1  331.65   20.04
  -3  11   1  311.22   20.33
  -3  11   1  250.75   27.26
   3 -11   0  572.03   30.21
  -3  11   0  525.77   42.42
  -3  11   0  544.29   33.07
   3 -11   0  519.08   31.41
  -3  11   0  522.79   31.93
  -3  11  -1   17.51    3.60
   3 -11   1   11.30    2.33
  -3  11  -1    6.60    4.99
   3 -11   1    7.38    2.70
  -3  11  -1   15.17    4.10
  -3  11  -2  144.77   20.33
   3 -11   2  178.90   11.57
  -3  11  -2  181.77   13.15
   3 -11   3  103.11    7.64
  -3  11  -3   96.34    8.73
   3 -11   3   97.92    8.65
   3 -11   4  106.04    7.86
  -3  11  -4  119.13   17.45
  -3  11  -4  102.49    9.07
   3 -11   4  122.63    9.58
   3 -11   5  325.32   18.00
  -3  11  -5  261.14   28.64
  -3  11  -5  258.71   18.65
   3 -11   5  309.21   19.42
   3 -11   5  296.50   17.74
  -3  11  -6   91.80   16.12
   3 -11   6  108.21    9.36
   3 -11   6  111.30    8.14
   3 -11   6  112.34    8.40
   3 -11   7  482.25   27.00
   3 -11   7  411.38   36.75
   3 -11   7  416.27   36.71
   3 -11   7  456.62   27.79
  -3  11  -7  390.41   38.26
   3 -11   7  492.02   26.49
   3 -11   8  147.46   10.02
  -3  11  -8  124.30   18.70
   3 -11   8  155.66   11.55
   3 -11   8  147.31   17.91
   3 -11   8  123.81   18.24
  -3  11  -8  162.33   12.52
   3 -11   8  141.55   12.41
   3 -11   8  164.22   11.11
   3 -11   9  161.39   11.54
   3 -11   9  139.59   11.07
   3 -11   9  136.91   19.43
   3 -11   9  158.45   17.92
   3 -11   9  162.17   11.58
   3 -11   9  186.18   13.75
  -3  11  -9  166.57   20.89
  -3  11  -9  160.93   12.57
   3 -11   9  163.35   10.46
   3 -11  10  371.43   21.03
   3 -11  10  335.57   20.68
   3 -11  10  332.69   19.34
   3 -11  10  324.51   20.02
  -3  11 -10  308.82   21.11
   3 -11  10  310.99   31.77
   3 -11  10  377.88   23.23
   3 -11  11   15.34    3.27
   3 -11  11   14.90    2.23
   3 -11  11   17.14    4.12
   3 -11  11   14.80    3.57
   3 -11  12  241.39   17.74
   3 -11  12  250.35   16.14
   3 -11  12  243.69   17.75
   3 -11  12  253.74   16.04
   3 -11  12  249.01   16.35
   3 -11  13  135.18   11.63
   3 -11  13  128.29   11.64
   3 -11  13  161.94   11.04
   3 -11  14    0.58    2.40
   3 -11  14    3.42    1.97
   3 -11  14    3.00    2.09
   3 -11  14    1.65    2.32
   3 -11  15  191.88   11.54
   3 -11  15  180.60   12.95
   3 -11  15  167.75   11.83
   3 -11  15  173.86   12.56
   3 -11  16   27.47    2.93
   3 -11  16   24.90    3.22
   3 -11  16   32.92    4.16
   3 -11  16   25.03    3.59
   3 -11  17  124.96    8.10
   3 -11  17  133.81    8.97
   3 -11  18   59.52    4.16
  -3  10  12   78.77    5.66
  -3  10  11    1.05    1.65
  -3  10  11   -0.26    1.33
  -3  10  11   -1.06    1.56
  -3  10  10   45.05    5.49
  -3  10  10   44.22    5.38
  -3  10  10   46.22    4.12
  -3  10  10   56.86    5.09
  -3  10   9   39.18    4.56
  -3  10   9   39.93    4.06
  -3  10   9   41.94    5.78
  -3  10   9   44.80    5.87
  -3  10   8   40.95    4.74
  -3  10   8   44.88    6.35
  -3  10   8   44.44    4.48
  -3  10   8   32.09    4.53
   3 -10  -7  153.04   10.70
  -3  10   7  168.61   11.31
  -3  10   7  180.99   12.03
  -3  10   7  176.48   14.14
  -3  10   7  156.78   12.06
   3 -10  -6   64.84    5.89
  -3  10   6   63.27    6.70
  -3  10   6   63.52    6.97
  -3  10   6   75.59    7.48
   3 -10  -5  341.40   20.48
  -3  10   5  329.53   21.35
  -3  10   5  350.26   19.66
  -3  10   5  322.13   21.98
  -3  10   4  289.00   16.51
  -3  10   4  270.63   19.01
  -3  10   4  262.77   17.65
   3 -10  -4  295.92   17.73
  -3  10   4  260.34   18.17
   3 -10  -3   93.81    7.86
  -3  10   3   90.10    8.38
  -3  10   3   93.89    6.68
  -3  10   3   93.43    8.14
  -3  10   3   92.71    9.00
  -3  10   3   73.19   12.32
   3 -10  -3   78.99    6.28
   3 -10  -2  661.37   36.45
  -3  10   2  661.32   34.61
  -3  10   2  600.93   36.57
  -3  10   2  655.93   37.94
   3 -10  -2  630.61   34.69
  -3  10   2  549.52   45.42
  -3  10   1  490.41   29.46
   3 -10  -1  481.01   26.61
   3 -10  -1  469.37   28.05
  -3  10   1  466.57   28.64
  -3  10   1  461.85   38.27
  -3  10   0  288.03   20.37
  -3  10   0  302.58   29.01
   3 -10   0  314.70   19.67
  -3  10   0  304.08   20.11
   3 -10   0  320.63   18.25
  -3  10  -1  862.80   59.59
   3 -10   1  825.67   47.10
  -3  10  -1  872.20   47.90
  -3  10  -2    4.47    2.67
   3 -10   2    1.62    1.47
   3 -10   3  225.30   15.48
  -3  10  -3  225.64   15.82
   3 -10   3  226.96   14.21
  -3  10  -3  240.71   26.10
  -3  10  -4  242.87   16.50
   3 -10   4  243.98   16.44
  -3  10  -4  273.68   28.04
   3 -10   4  241.77   14.91
   3 -10   5   16.92    6.33
  -3  10  -5   25.43    8.82
   3 -10   5   17.17    3.56
   3 -10   5   27.30    3.43
  -3  10  -5   21.48    3.76
   3 -10   6  237.91   16.21
   3 -10   6  273.78   26.67
   3 -10   6  252.43   17.21
  -3  10  -6  297.10   29.89
   3 -10   6  293.55   16.26
   3 -10   7    1.94    3.99
   3 -10   7    2.31    4.25
  -3  10  -7    4.88    4.49
   3 -10   7    2.95    2.08
   3 -10   7    3.38    1.65
   3 -10   7    3.73    2.35
   3 -10   8  217.18   14.43
   3 -10   8  222.29   25.39
   3 -10   8  212.03   13.25
   3 -10   8  199.31   21.33
   3 -10   8  220.97   16.05
  -3  10  -8  197.51   23.55
  -3  10  -8  222.59   15.65
   3 -10   8  214.75   14.54
   3 -10   9  119.13    9.26
   3 -10   9  109.04   14.72
   3 -10   9  103.85   17.31
  -3  10  -9  122.76   10.10
   3 -10   9  130.90   11.46
  -3  10  -9  110.86   16.11
   3 -10   9  120.52    9.56
   3 -10   9  123.87    8.33
   3 -10  10    1.04    1.04
   3 -10  10    1.57    2.89
   3 -10  10   -2.69    4.29
   3 -10  10    4.23    2.52
   3 -10  10    1.43    2.95
   3 -10  10    0.47    2.15
   3 -10  11  364.03   22.87
   3 -10  11  361.80   22.32
   3 -10  11  366.64   24.06
   3 -10  11  357.80   22.06
   3 -10  12  234.06   17.57
   3 -10  12  250.76   16.92
   3 -10  12  254.57   17.92
   3 -10  12  242.41   16.35
   3 -10  13   22.83    4.94
   3 -10  13   29.29    5.16
   3 -10  13   37.70    4.97
   3 -10  13   37.58    4.54
   3 -10  14  208.27   13.99
   3 -10  14  195.14   14.68
   3 -10  14  202.46   14.80
   3 -10  14  197.13   13.01
   3 -10  15    2.20    1.95
   3 -10  15    3.85    2.78
   3 -10  15    4.27    2.36
   3 -10  15    5.84    1.99
   3 -10  16  115.56    9.62
   3 -10  16  120.57    8.96
   3 -10  16  126.82    9.57
   3 -10  16  128.10    8.24
   3 -10  17  131.08    8.93
   3 -10  17  139.94    9.67
   3 -10  18   44.90    3.75
   3 -10  18   41.73    3.31
  -3   9  13   43.64    3.93
  -3   9  12    3.92    1.39
  -3   9  12    4.33    1.36
  -3   9  12    3.06    1.87
  -3   9  12    3.29    1.97
  -3   9  11  149.37   10.26
  -3   9  11  152.75   11.77
  -3   9  11  154.02   11.89
  -3   9  11  173.88   11.01
[truncated: 598,427 more chars]
