# Supplementary material for: Organic Room‐Temperature near‐IR Phosphorescence Harvested by Intramolecular Through‐Space Sensitization in Composite Molecules
Source: Angew Chem Int Ed Engl. 2025 Mar 23;64(21):e202503327. doi: 10.1002/anie.202503327 (PMC12176076; doi:10.1002/anie.202503327)
Supplement: Supplementary file 2 — Supporting Information [file ANIE-64-e202503327-s001.zip › 9.cif]

 
data_9
 
_audit_creation_method            'SHELXL-2018/3'
_shelx_SHELXL_version_number      '2018/3'
_chemical_name_systematic         ?
_chemical_name_common             ?
_chemical_melting_point           ?
_chemical_formula_moiety          
'C84 H58 N6 P2 Pt2, 4(C F3 O3 S), 2(C2 H3 N)'
_chemical_formula_sum
 'C92 H64 F12 N8 O12 P2 Pt2 S4' 
_chemical_formula_weight          2281.87

loop_
 _atom_type_symbol
 _atom_type_description
 _atom_type_scat_dispersion_real
 _atom_type_scat_dispersion_imag
 _atom_type_scat_source
 'C'  'C'   0.0181   0.0091
 'International Tables Vol C Tables 4.2.6.8 and 6.1.1.4'
 'H'  'H'   0.0000   0.0000
 'International Tables Vol C Tables 4.2.6.8 and 6.1.1.4'
 'F'  'F'   0.0727   0.0534
 'International Tables Vol C Tables 4.2.6.8 and 6.1.1.4'
 'N'  'N'   0.0311   0.0180
 'International Tables Vol C Tables 4.2.6.8 and 6.1.1.4'
 'O'  'O'   0.0492   0.0322
 'International Tables Vol C Tables 4.2.6.8 and 6.1.1.4'
 'P'  'P'   0.2955   0.4335
 'International Tables Vol C Tables 4.2.6.8 and 6.1.1.4'
 'Pt'  'Pt'  -4.5932   6.9264
 'International Tables Vol C Tables 4.2.6.8 and 6.1.1.4'
 'S'  'S'   0.3331   0.5567
 'International Tables Vol C Tables 4.2.6.8 and 6.1.1.4'
 
_space_group_crystal_system       triclinic
_space_group_IT_number            2
_space_group_name_H-M_alt         'P -1'
_space_group_name_Hall            '-P 1'
 
_shelx_space_group_comment
;
The symmetry employed for this shelxl refinement is uniquely defined
by the following loop, which should always be used as a source of
symmetry information in preference to the above space-group names.
They are only intended as comments.
;
 
loop_
 _space_group_symop_operation_xyz
 'x, y, z'
 '-x, -y, -z'
 
_cell_length_a                    10.0904(2)
_cell_length_b                    13.1173(2)
_cell_length_c                    17.4567(3)
_cell_angle_alpha                 96.6720(10)
_cell_angle_beta                  95.3350(10)
_cell_angle_gamma                 108.974(2)
_cell_volume                      2149.08(7)
_cell_formula_units_Z             1
_cell_measurement_temperature     150(2)
_cell_measurement_reflns_used   25222
_cell_measurement_theta_min     2.5350
_cell_measurement_theta_max     77.8090
 
_exptl_crystal_description        block
_exptl_crystal_colour             'clear intense orange'
_exptl_crystal_density_meas       ?
_exptl_crystal_density_method     ?
_exptl_crystal_density_diffrn     1.763          
_exptl_crystal_F_000              1126
_exptl_transmission_factor_min    ?
_exptl_transmission_factor_max    ?
_exptl_crystal_size_max           0.202
_exptl_crystal_size_mid           0.158
_exptl_crystal_size_min           0.101
_exptl_absorpt_coefficient_mu     8.085
_shelx_estimated_absorpt_T_min    0.292
_shelx_estimated_absorpt_T_max    0.496
_exptl_absorpt_correction_type    gaussian
_exptl_absorpt_correction_T_min   0.484
_exptl_absorpt_correction_T_max   0.708
_exptl_absorpt_process_details
;
CrysAlisPro 1.171.43.124a (Rigaku Oxford Diffraction, 2024)
Numerical absorption correction based on gaussian integration over
a multifaceted crystal model
Empirical absorption correction using spherical harmonics,
implemented in SCALE3 ABSPACK scaling algorithm.
;
_oxdiff_exptl_absorpt_empirical_full_min           0.757
_oxdiff_exptl_absorpt_empirical_full_max           1.177
_oxdiff_exptl_absorpt_empirical_details
;
Empirical correction (ABSPACK) includes:
- Absorption correction using spherical harmonics
- Frame scaling
;
_publ_section_exptl_refinement
;
All hydrogen atoms were positioned geometrically and constrained 
to ride on their parent atoms, with C---H = 0.95-0.98 \%A, 
U~iso~ = 1.2-1.5 U~eq~(parent atom).
The highest peak is located 0.99 \%A from atom Pt1 and the deepest hole
is located 0.75 \%A from atom Pt1.
;
_exptl_absorpt_special_details    ?
_diffrn_ambient_temperature       150(2)
_diffrn_source 'micro-focus sealed X-ray tube'
_diffrn_source_type 'PhotonJet (Cu) X-ray Source'
_diffrn_radiation_probe x-ray
_diffrn_radiation_type 'Cu K\a'
_diffrn_radiation_wavelength 1.54184
_diffrn_radiation_monochromator mirror
_diffrn_measurement_device 'four-circle diffractometer'
_diffrn_measurement_device_type 'XtaLAB Synergy, Single source at home/near, HyPix'
_diffrn_detector 'Hybrid Pixel Array Detector'
_diffrn_detector_type HyPix
_diffrn_detector_area_resol_mean 10.0000
_diffrn_reflns_number             37109
_diffrn_reflns_av_unetI/netI      0.0317
_diffrn_reflns_av_R_equivalents   0.0398
_diffrn_reflns_limit_h_min        -10
_diffrn_reflns_limit_h_max        12
_diffrn_reflns_limit_k_min        -16
_diffrn_reflns_limit_k_max        16
_diffrn_reflns_limit_l_min        -21
_diffrn_reflns_limit_l_max        21
_diffrn_reflns_theta_min          2.573
_diffrn_reflns_theta_max          80.169
_diffrn_reflns_theta_full         67.684
_diffrn_measured_fraction_theta_max   0.963
_diffrn_measured_fraction_theta_full  1.000
_diffrn_reflns_Laue_measured_fraction_max    0.963
_diffrn_reflns_Laue_measured_fraction_full   1.000
_diffrn_reflns_point_group_measured_fraction_max   0.963
_diffrn_reflns_point_group_measured_fraction_full  1.000
_reflns_number_total              9060
_reflns_number_gt                 8701
_reflns_threshold_expression      'I > 2\s(I)'
_reflns_Friedel_coverage          0.000
_reflns_Friedel_fraction_max      .
_reflns_Friedel_fraction_full     .
 
_reflns_special_details
;
 Reflections were merged by SHELXL according to the crystal
 class for the calculation of statistics and refinement.
 
 _reflns_Friedel_fraction is defined as the number of unique
 Friedel pairs measured divided by the number that would be
 possible theoretically, ignoring centric projections and
 systematic absences.
;
 
_computing_data_collection     'CrysAlisPro 1.171.43.124a (Rigaku OD, 2024)'
_computing_cell_refinement     'CrysAlisPro 1.171.43.124a (Rigaku OD, 2024)'
_computing_data_reduction      'CrysAlisPro 1.171.43.124a (Rigaku OD, 2024)'
_computing_structure_solution     'SHELXT-2018 (Sheldrick, 2018)'
_computing_structure_refinement   'SHELXL-2018/3 (Sheldrick, 2018)'
_computing_molecular_graphics     'Diamond v.5.00 (Brandenburg, 2023)'
_computing_publication_material   'SHELXL-2018 (Sheldrick, 2018)'

_refine_special_details           ?
_refine_ls_structure_factor_coef  Fsqd
_refine_ls_matrix_type            full
_refine_ls_weighting_scheme       calc
_refine_ls_weighting_details
'w=1/[\s^2^(Fo^2^)+(0.0434P)^2^+2.5297P] where P=(Fo^2^+2Fc^2^)/3'
_atom_sites_solution_primary      ?
_atom_sites_solution_secondary    ?
_atom_sites_solution_hydrogens    geom
_refine_ls_hydrogen_treatment     constr
_refine_ls_extinction_method      none
_refine_ls_extinction_coef        .
_refine_ls_number_reflns          9060
_refine_ls_number_parameters      596
_refine_ls_number_restraints      0
_refine_ls_R_factor_all           0.0309
_refine_ls_R_factor_gt            0.0298
_refine_ls_wR_factor_ref          0.0794
_refine_ls_wR_factor_gt           0.0787
_refine_ls_goodness_of_fit_ref    1.080
_refine_ls_restrained_S_all       1.080
_refine_ls_shift/su_max           0.003
_refine_ls_shift/su_mean          0.000
 
loop_
 _atom_site_label
 _atom_site_type_symbol
 _atom_site_fract_x
 _atom_site_fract_y
 _atom_site_fract_z
 _atom_site_U_iso_or_equiv
 _atom_site_adp_type
 _atom_site_occupancy
 _atom_site_site_symmetry_order  
 _atom_site_calc_flag
 _atom_site_refinement_flags_posn
 _atom_site_refinement_flags_adp
 _atom_site_refinement_flags_occupancy
 _atom_site_disorder_assembly
 _atom_site_disorder_group
C1 C 1.0476(3) 0.3869(3) 0.84116(18) 0.0267(6) Uani 1 1 d . . . . .
C2 C 1.0875(4) 0.3553(3) 0.91103(19) 0.0341(7) Uani 1 1 d . . . . .
H00Q H 1.020540 0.334002 0.946077 0.041 Uiso 1 1 calc R U . . .
C3 C 1.2239(4) 0.3548(3) 0.9296(2) 0.0420(9) Uani 1 1 d . . . . .
H01H H 1.248731 0.331318 0.976679 0.050 Uiso 1 1 calc R U . . .
C4 C 1.3240(4) 0.3880(3) 0.8805(2) 0.0411(8) Uani 1 1 d . . . . .
H01O H 1.417835 0.389209 0.894386 0.049 Uiso 1 1 calc R U . . .
C5 C 1.2874(4) 0.4196(3) 0.8109(2) 0.0365(8) Uani 1 1 d . . . . .
H014 H 1.356555 0.442724 0.777329 0.044 Uiso 1 1 calc R U . . .
C6 C 1.1501(3) 0.4177(3) 0.78966(18) 0.0276(6) Uani 1 1 d . . . . .
C7 C 1.1138(3) 0.4444(3) 0.71496(19) 0.0293(6) Uani 1 1 d . . . . .
C8 C 1.0896(3) 0.4646(3) 0.65089(19) 0.0284(6) Uani 1 1 d . . . . .
C9 C 1.0479(3) 0.4834(3) 0.57482(18) 0.0263(6) Uani 1 1 d . . . . .
C10 C 1.0182(3) 0.3992(3) 0.51050(18) 0.0261(6) Uani 1 1 d . . . . .
C11 C 1.0392(3) 0.2988(3) 0.5187(2) 0.0309(7) Uani 1 1 d . . . . .
H00T H 1.073163 0.287259 0.568386 0.037 Uiso 1 1 calc R U . . .
C12 C 1.0111(4) 0.2181(3) 0.4555(2) 0.0333(7) Uani 1 1 d . . . . .
H01C H 1.026776 0.151736 0.461723 0.040 Uiso 1 1 calc R U . . .
C13 C 0.9591(4) 0.2336(3) 0.3816(2) 0.0341(7) Uani 1 1 d . . . . .
H01E H 0.937635 0.176692 0.338556 0.041 Uiso 1 1 calc R U . . .
C14 C 0.9391(3) 0.3296(3) 0.37090(19) 0.0300(7) Uani 1 1 d . . . . .
H00O H 0.905163 0.339038 0.320544 0.036 Uiso 1 1 calc R U . . .
C15 C 0.9689(3) 0.4153(3) 0.43477(18) 0.0268(6) Uani 1 1 d . . . . .
C16 C 0.8850(4) 0.5315(3) 0.83770(18) 0.0283(6) Uani 1 1 d . . . . .
C17 C 1.0100(4) 0.6164(3) 0.8364(2) 0.0326(7) Uani 1 1 d . . . . .
H00U H 1.092911 0.601193 0.825849 0.039 Uiso 1 1 calc R U . . .
C18 C 1.0134(5) 0.7234(3) 0.8507(2) 0.0423(8) Uani 1 1 d . . . . .
H01Q H 1.099115 0.781612 0.850362 0.051 Uiso 1 1 calc R U . . .
C19 C 0.8928(5) 0.7460(3) 0.8654(2) 0.0472(10) Uani 1 1 d . . . . .
H01N H 0.895295 0.819456 0.874415 0.057 Uiso 1 1 calc R U . . .
C20 C 0.7682(5) 0.6615(4) 0.8669(2) 0.0452(9) Uani 1 1 d . . . . .
H01L H 0.685352 0.677013 0.877237 0.054 Uiso 1 1 calc R U . . .
C21 C 0.7644(4) 0.5550(3) 0.8536(2) 0.0385(8) Uani 1 1 d . . . . .
H01M H 0.679081 0.497150 0.855193 0.046 Uiso 1 1 calc R U . . .
C22 C 0.7531(4) 0.3254(3) 0.88067(18) 0.0282(6) Uani 1 1 d . . . . .
C23 C 0.7809(4) 0.3696(3) 0.96027(19) 0.0339(7) Uani 1 1 d . . . . .
H015 H 0.866354 0.427944 0.980071 0.041 Uiso 1 1 calc R U . . .
C24 C 0.6844(4) 0.3287(3) 1.0096(2) 0.0372(8) Uani 1 1 d . . . . .
H018 H 0.704055 0.358367 1.063409 0.045 Uiso 1 1 calc R U . . .
C25 C 0.5584(4) 0.2439(3) 0.9809(2) 0.0358(7) Uani 1 1 d . . . . .
H016 H 0.492316 0.215555 1.015039 0.043 Uiso 1 1 calc R U . . .
C26 C 0.5296(4) 0.2010(3) 0.9025(2) 0.0357(7) Uani 1 1 d . . . . .
H01F H 0.443180 0.143599 0.882936 0.043 Uiso 1 1 calc R U . . .
C27 C 0.6266(4) 0.2415(3) 0.85209(19) 0.0300(6) Uani 1 1 d . . . . .
H012 H 0.606226 0.211777 0.798315 0.036 Uiso 1 1 calc R U . . .
C28 C 0.7362(4) 0.5148(3) 0.6591(2) 0.0345(7) Uani 1 1 d . . . . .
H017 H 0.763282 0.539408 0.713439 0.041 Uiso 1 1 calc R U . . .
C29 C 0.7010(4) 0.5839(3) 0.6132(2) 0.0404(8) Uani 1 1 d . . . . .
H01B H 0.701323 0.653270 0.636097 0.048 Uiso 1 1 calc R U . . .
C30 C 0.6655(4) 0.5512(4) 0.5341(2) 0.0424(9) Uani 1 1 d . . . . .
H01K H 0.646167 0.598933 0.501180 0.051 Uiso 1 1 calc R U . . .
C31 C 0.6587(3) 0.4473(4) 0.5034(2) 0.0394(8) Uani 1 1 d . . . . .
H019 H 0.632304 0.422246 0.449062 0.047 Uiso 1 1 calc R U . . .
C32 C 0.6903(3) 0.3799(3) 0.55209(19) 0.0321(7) Uani 1 1 d . . . . .
C33 C 0.6796(3) 0.2673(3) 0.52392(19) 0.0335(7) Uani 1 1 d . . . . .
C34 C 0.6295(4) 0.2092(4) 0.4490(2) 0.0421(9) Uani 1 1 d . . . . .
H01G H 0.599355 0.242303 0.408339 0.051 Uiso 1 1 calc R U . . .
C35 C 0.6250(4) 0.1020(4) 0.4355(2) 0.0443(9) Uani 1 1 d . . . . .
H01P H 0.590772 0.061032 0.384826 0.053 Uiso 1 1 calc R U . . .
C36 C 0.6692(4) 0.0530(3) 0.4944(2) 0.0404(8) Uani 1 1 d . . . . .
H01D H 0.666216 -0.020535 0.484656 0.048 Uiso 1 1 calc R U . . .
C37 C 0.7182(3) 0.1146(3) 0.56809(19) 0.0316(7) Uani 1 1 d . . . . .
C38 C 0.7680(3) 0.0784(3) 0.63847(19) 0.0294(7) Uani 1 1 d . . . . .
C39 C 0.7733(4) -0.0257(3) 0.6388(2) 0.0380(8) Uani 1 1 d . . . . .
H010 H 0.742682 -0.077791 0.592528 0.046 Uiso 1 1 calc R U . . .
C40 C 0.8234(4) -0.0532(3) 0.7069(2) 0.0404(8) Uani 1 1 d . . . . .
H01R H 0.825924 -0.124729 0.708379 0.048 Uiso 1 1 calc R U . . .
C41 C 0.8695(4) 0.0244(3) 0.7724(2) 0.0360(7) Uani 1 1 d . . . . .
H01A H 0.907426 0.007866 0.819327 0.043 Uiso 1 1 calc R U . . .
C42 C 0.8604(4) 0.1265(3) 0.7697(2) 0.0303(6) Uani 1 1 d . . . . .
H00Y H 0.890763 0.178864 0.815808 0.036 Uiso 1 1 calc R U . . .
C43 C 0.2151(4) 0.1419(3) 0.6780(2) 0.0352(7) Uani 1 1 d . . . . .
C44 C 0.5781(4) 0.1038(3) 0.2076(2) 0.0399(8) Uani 1 1 d . . . . .
C45 C 0.1718(5) 0.0115(4) -0.0280(3) 0.0586(11) Uani 1 1 d . . . . .
C46 C 0.2338(7) -0.0471(5) 0.0214(3) 0.0724(15) Uani 1 1 d . . . . .
H01I H 0.294425 -0.077999 -0.007288 0.109 Uiso 1 1 calc R U . . .
H01J H 0.158391 -0.106154 0.037265 0.109 Uiso 1 1 calc R U . . .
H01S H 0.290510 0.003028 0.067763 0.109 Uiso 1 1 calc R U . . .
F1 F 0.1177(2) 0.1900(2) 0.67273(15) 0.0489(6) Uani 1 1 d . . . . .
F2 F 0.2498(3) 0.1418(3) 0.75293(15) 0.0618(7) Uani 1 1 d . . . . .
F3 F 0.1550(3) 0.0389(2) 0.64443(18) 0.0577(7) Uani 1 1 d . . . . .
F4 F 0.4837(3) 0.0170(2) 0.22741(18) 0.0566(6) Uani 1 1 d . . . . .
F5 F 0.6059(3) 0.0757(2) 0.13680(15) 0.0578(6) Uani 1 1 d . . . . .
F6 F 0.6957(3) 0.1260(3) 0.25716(17) 0.0650(8) Uani 1 1 d . . . . .
N1 N 0.7337(3) 0.4151(2) 0.63039(16) 0.0285(5) Uani 1 1 d . . . . .
N2 N 0.7217(3) 0.2179(2) 0.57957(15) 0.0276(5) Uani 1 1 d . . . . .
N3 N 0.8100(3) 0.1550(2) 0.70408(15) 0.0262(5) Uani 1 1 d . . . . .
N4 N 0.1227(7) 0.0554(6) -0.0677(4) 0.100(2) Uani 1 1 d . . . . .
O1 O 0.4192(4) 0.3194(3) 0.6721(3) 0.0809(14) Uani 1 1 d . . . . .
O2 O 0.3117(4) 0.1949(3) 0.5514(2) 0.0601(9) Uani 1 1 d . . . . .
O3 O 0.4596(3) 0.1464(3) 0.64817(19) 0.0499(7) Uani 1 1 d . . . . .
O4 O 0.4805(3) 0.2338(3) 0.28868(16) 0.0494(7) Uani 1 1 d . . . . .
O5 O 0.3924(4) 0.1756(3) 0.15088(19) 0.0605(9) Uani 1 1 d . . . . .
O6 O 0.6308(5) 0.3034(3) 0.1924(2) 0.0731(11) Uani 1 1 d . . . . .
P1 P 0.86907(8) 0.38847(6) 0.81272(4) 0.02392(15) Uani 1 1 d . . . . .
Pt1 Pt 0.78683(2) 0.30105(2) 0.68737(2) 0.02397(5) Uani 1 1 d . . . . .
S1 S 0.36949(9) 0.20937(8) 0.63255(6) 0.0427(2) Uani 1 1 d . . . . .
S2 S 0.51322(11) 0.21803(8) 0.21040(5) 0.03940(19) Uani 1 1 d . . . . .
 
loop_
 _atom_site_aniso_label
 _atom_site_aniso_U_11
 _atom_site_aniso_U_22
 _atom_site_aniso_U_33
 _atom_site_aniso_U_23
 _atom_site_aniso_U_13
 _atom_site_aniso_U_12
C1 0.0352(16) 0.0238(14) 0.0188(14) -0.0003(11) -0.0005(12) 0.0095(12)
C2 0.0489(19) 0.0328(17) 0.0206(15) 0.0037(13) 0.0009(13) 0.0153(15)
C3 0.056(2) 0.044(2) 0.0276(18) 0.0034(15) -0.0086(16) 0.0243(18)
C4 0.0427(19) 0.051(2) 0.0350(19) 0.0015(16) -0.0050(15) 0.0272(17)
C5 0.0375(18) 0.0422(19) 0.0327(18) 0.0009(15) 0.0026(14) 0.0198(15)
C6 0.0345(16) 0.0267(15) 0.0197(14) 0.0000(11) -0.0023(12) 0.0105(12)
C7 0.0298(15) 0.0309(16) 0.0259(16) 0.0011(12) 0.0030(12) 0.0099(13)
C8 0.0275(14) 0.0332(16) 0.0243(16) 0.0041(12) 0.0043(12) 0.0098(12)
C9 0.0231(13) 0.0338(16) 0.0199(14) 0.0063(12) 0.0056(11) 0.0055(12)
C10 0.0231(13) 0.0302(15) 0.0228(15) 0.0062(12) 0.0045(11) 0.0049(12)
C11 0.0285(15) 0.0345(17) 0.0275(16) 0.0087(13) 0.0034(12) 0.0063(13)
C12 0.0345(16) 0.0306(16) 0.0337(18) 0.0057(14) 0.0063(14) 0.0088(13)
C13 0.0342(16) 0.0318(17) 0.0319(17) 0.0005(13) 0.0060(13) 0.0063(13)
C14 0.0261(14) 0.0378(18) 0.0230(15) 0.0048(13) 0.0035(12) 0.0065(13)
C15 0.0232(14) 0.0317(16) 0.0219(15) 0.0059(12) 0.0058(11) 0.0033(12)
C16 0.0396(17) 0.0286(15) 0.0186(14) 0.0043(12) 0.0021(12) 0.0146(13)
C17 0.0400(17) 0.0289(16) 0.0263(16) 0.0013(13) 0.0018(13) 0.0099(14)
C18 0.059(2) 0.0281(17) 0.0355(19) 0.0033(14) 0.0017(17) 0.0112(16)
C19 0.081(3) 0.0324(19) 0.037(2) 0.0097(15) 0.0110(19) 0.029(2)
C20 0.064(3) 0.050(2) 0.038(2) 0.0142(17) 0.0152(18) 0.037(2)
C21 0.0424(19) 0.042(2) 0.0373(19) 0.0139(16) 0.0109(15) 0.0187(16)
C22 0.0378(16) 0.0262(15) 0.0210(15) 0.0052(12) 0.0051(12) 0.0106(13)
C23 0.0417(18) 0.0337(17) 0.0219(16) 0.0020(13) 0.0033(13) 0.0080(14)
C24 0.048(2) 0.043(2) 0.0222(16) 0.0069(14) 0.0065(14) 0.0166(16)
C25 0.0437(19) 0.0402(19) 0.0289(17) 0.0148(14) 0.0136(14) 0.0159(15)
C26 0.0376(17) 0.0339(17) 0.0344(18) 0.0087(14) 0.0081(14) 0.0087(14)
C27 0.0376(17) 0.0308(16) 0.0224(15) 0.0049(12) 0.0053(13) 0.0124(13)
C28 0.0338(16) 0.0356(18) 0.0333(18) 0.0108(14) 0.0018(13) 0.0094(14)
C29 0.0299(16) 0.045(2) 0.046(2) 0.0185(17) -0.0006(15) 0.0101(15)
C30 0.0236(15) 0.061(3) 0.046(2) 0.0291(19) 0.0040(14) 0.0117(16)
C31 0.0226(15) 0.060(2) 0.0341(19) 0.0201(17) 0.0038(13) 0.0070(15)
C32 0.0207(14) 0.050(2) 0.0227(15) 0.0159(14) 0.0028(11) 0.0055(13)
C33 0.0216(14) 0.052(2) 0.0194(15) 0.0080(14) 0.0025(11) 0.0022(13)
C34 0.0294(16) 0.064(3) 0.0219(16) 0.0108(16) 0.0029(13) 0.0004(16)
C35 0.0357(18) 0.057(2) 0.0219(16) -0.0047(16) 0.0042(13) -0.0057(16)
C36 0.0360(18) 0.046(2) 0.0266(17) -0.0029(15) 0.0091(14) -0.0007(15)
C37 0.0270(15) 0.0384(18) 0.0201(15) -0.0027(13) 0.0063(12) 0.0005(13)
C38 0.0272(15) 0.0285(15) 0.0266(16) -0.0005(12) 0.0088(12) 0.0016(12)
C39 0.0361(17) 0.0364(18) 0.0351(19) -0.0066(15) 0.0109(14) 0.0061(14)
C40 0.0431(19) 0.0281(17) 0.049(2) 0.0023(15) 0.0139(17) 0.0108(15)
C41 0.0416(18) 0.0334(18) 0.0323(18) 0.0051(14) 0.0065(14) 0.0115(15)
C42 0.0375(17) 0.0266(15) 0.0255(16) 0.0051(12) 0.0035(13) 0.0091(13)
C43 0.0283(15) 0.0387(18) 0.0383(19) 0.0061(15) 0.0090(14) 0.0095(14)
C44 0.0362(18) 0.046(2) 0.0366(19) 0.0045(16) -0.0002(15) 0.0144(16)
C45 0.055(3) 0.059(3) 0.057(3) 0.005(2) 0.000(2) 0.015(2)
C46 0.100(4) 0.073(4) 0.047(3) 0.003(2) -0.002(3) 0.038(3)
F1 0.0390(11) 0.0594(15) 0.0598(15) 0.0226(12) 0.0217(11) 0.0237(11)
F2 0.0567(15) 0.097(2) 0.0387(14) 0.0194(14) 0.0137(11) 0.0309(15)
F3 0.0450(13) 0.0383(13) 0.0782(19) -0.0023(12) 0.0184(12) -0.0002(10)
F4 0.0594(15) 0.0388(13) 0.0729(18) 0.0223(12) 0.0122(13) 0.0129(11)
F5 0.0706(16) 0.0633(17) 0.0446(14) 0.0012(12) 0.0124(12) 0.0309(14)
F6 0.0439(13) 0.091(2) 0.0594(17) 0.0059(15) -0.0116(12) 0.0288(14)
N1 0.0236(12) 0.0365(15) 0.0246(13) 0.0122(11) 0.0023(10) 0.0069(11)
N2 0.0235(12) 0.0375(15) 0.0156(12) 0.0021(10) 0.0048(9) 0.0020(10)
N3 0.0294(13) 0.0239(12) 0.0225(13) 0.0018(10) 0.0047(10) 0.0055(10)
N4 0.092(4) 0.114(5) 0.094(4) 0.047(4) 0.002(3) 0.030(4)
O1 0.059(2) 0.0429(18) 0.124(4) -0.017(2) 0.051(2) -0.0059(15)
O2 0.074(2) 0.072(2) 0.0513(19) 0.0269(17) 0.0308(16) 0.0362(18)
O3 0.0279(12) 0.0619(19) 0.0525(17) -0.0094(14) 0.0051(11) 0.0117(12)
O4 0.0651(18) 0.0612(19) 0.0305(14) 0.0117(13) 0.0131(13) 0.0297(15)
O5 0.078(2) 0.074(2) 0.0404(17) 0.0035(15) -0.0111(15) 0.0486(19)
O6 0.114(3) 0.0396(17) 0.054(2) 0.0111(15) 0.036(2) 0.0019(18)
P1 0.0298(4) 0.0236(3) 0.0168(3) 0.0032(3) 0.0020(3) 0.0072(3)
Pt1 0.02502(8) 0.02757(8) 0.01602(7) 0.00371(5) 0.00212(5) 0.00458(5)
S1 0.0341(4) 0.0389(5) 0.0504(5) -0.0010(4) 0.0201(4) 0.0047(4)
S2 0.0584(5) 0.0370(4) 0.0257(4) 0.0101(3) 0.0068(4) 0.0182(4)
 
_geom_special_details
;
 All esds (except the esd in the dihedral angle between two l.s. planes)
 are estimated using the full covariance matrix.  The cell esds are taken
 into account individually in the estimation of esds in distances, angles
 and torsion angles; correlations between esds in cell parameters are only
 used when they are defined by crystal symmetry.  An approximate (isotropic)
 treatment of cell esds is used for estimating esds involving l.s. planes.
;
 
loop_
 _geom_bond_atom_site_label_1
 _geom_bond_atom_site_label_2
 _geom_bond_distance
 _geom_bond_site_symmetry_2
 _geom_bond_publ_flag
C1 C2 1.399(4) . ?
C1 C6 1.424(5) . ?
C1 P1 1.831(3) . ?
C2 C3 1.387(5) . ?
C2 H00Q 0.9500 . ?
C3 C4 1.382(6) . ?
C3 H01H 0.9500 . ?
C4 C5 1.384(5) . ?
C4 H01O 0.9500 . ?
C5 C6 1.392(5) . ?
C5 H014 0.9500 . ?
C6 C7 1.435(5) . ?
C7 C8 1.200(5) . ?
C8 C9 1.428(4) . ?
C9 C10 1.415(5) . ?
C9 C15 1.419(5) 2_766 ?
C10 C11 1.422(5) . ?
C10 C15 1.432(4) . ?
C11 C12 1.375(5) . ?
C11 H00T 0.9500 . ?
C12 C13 1.410(5) . ?
C12 H01C 0.9500 . ?
C13 C14 1.368(5) . ?
C13 H01E 0.9500 . ?
C14 C15 1.423(5) . ?
C14 H00O 0.9500 . ?
C16 C17 1.389(5) . ?
C16 C21 1.392(5) . ?
C16 P1 1.827(3) . ?
C17 C18 1.385(5) . ?
C17 H00U 0.9500 . ?
C18 C19 1.382(6) . ?
C18 H01Q 0.9500 . ?
C19 C20 1.384(7) . ?
C19 H01N 0.9500 . ?
C20 C21 1.377(6) . ?
C20 H01L 0.9500 . ?
C21 H01M 0.9500 . ?
C22 C27 1.389(5) . ?
C22 C23 1.407(4) . ?
C22 P1 1.822(3) . ?
C23 C24 1.379(5) . ?
C23 H015 0.9500 . ?
C24 C25 1.392(6) . ?
C24 H018 0.9500 . ?
C25 C26 1.383(5) . ?
C25 H016 0.9500 . ?
C26 C27 1.395(5) . ?
C26 H01F 0.9500 . ?
C27 H012 0.9500 . ?
C28 N1 1.337(5) . ?
C28 C29 1.383(5) . ?
C28 H017 0.9500 . ?
C29 C30 1.375(6) . ?
C29 H01B 0.9500 . ?
C30 C31 1.382(6) . ?
C30 H01K 0.9500 . ?
C31 C32 1.383(5) . ?
C31 H019 0.9500 . ?
C32 N1 1.372(4) . ?
C32 C33 1.467(6) . ?
C33 N2 1.339(4) . ?
C33 C34 1.393(5) . ?
C34 C35 1.384(7) . ?
C34 H01G 0.9500 . ?
C35 C36 1.387(6) . ?
C35 H01P 0.9500 . ?
C36 C37 1.390(5) . ?
C36 H01D 0.9500 . ?
C37 N2 1.335(5) . ?
C37 C38 1.471(5) . ?
C38 N3 1.366(4) . ?
C38 C39 1.384(5) . ?
C39 C40 1.380(6) . ?
C39 H010 0.9500 . ?
C40 C41 1.373(5) . ?
C40 H01R 0.9500 . ?
C41 C42 1.376(5) . ?
C41 H01A 0.9500 . ?
C42 N3 1.352(4) . ?
C42 H00Y 0.9500 . ?
C43 F2 1.323(5) . ?
C43 F3 1.324(5) . ?
C43 F1 1.332(4) . ?
C43 S1 1.826(4) . ?
C44 F6 1.329(4) . ?
C44 F5 1.330(5) . ?
C44 F4 1.331(5) . ?
C44 S2 1.818(4) . ?
C45 N4 1.126(7) . ?
C45 C46 1.448(8) . ?
C46 H01I 0.9800 . ?
C46 H01J 0.9800 . ?
C46 H01S 0.9800 . ?
N1 Pt1 2.070(3) . ?
N2 Pt1 1.997(3) . ?
N3 Pt1 2.054(3) . ?
O1 S1 1.430(3) . ?
O2 S1 1.447(4) . ?
O3 S1 1.442(3) . ?
O4 S2 1.443(3) . ?
O5 S2 1.437(3) . ?
O6 S2 1.431(4) . ?
P1 Pt1 2.2917(8) . ?
 
loop_
 _geom_angle_atom_site_label_1
 _geom_angle_atom_site_label_2
 _geom_angle_atom_site_label_3
 _geom_angle
 _geom_angle_site_symmetry_1
 _geom_angle_site_symmetry_3
 _geom_angle_publ_flag
C2 C1 C6 118.4(3) . . ?
C2 C1 P1 122.8(3) . . ?
C6 C1 P1 118.8(2) . . ?
C3 C2 C1 120.6(3) . . ?
C3 C2 H00Q 119.7 . . ?
C1 C2 H00Q 119.7 . . ?
C4 C3 C2 120.7(3) . . ?
C4 C3 H01H 119.7 . . ?
C2 C3 H01H 119.7 . . ?
C3 C4 C5 119.9(3) . . ?
C3 C4 H01O 120.1 . . ?
C5 C4 H01O 120.1 . . ?
C4 C5 C6 120.6(4) . . ?
C4 C5 H014 119.7 . . ?
C6 C5 H014 119.7 . . ?
C5 C6 C1 119.8(3) . . ?
C5 C6 C7 119.0(3) . . ?
C1 C6 C7 121.2(3) . . ?
C8 C7 C6 176.1(4) . . ?
C7 C8 C9 174.9(3) . . ?
C10 C9 C15 120.8(3) . 2_766 ?
C10 C9 C8 119.6(3) . . ?
C15 C9 C8 119.5(3) 2_766 . ?
C9 C10 C11 121.5(3) . . ?
C9 C10 C15 119.9(3) . . ?
C11 C10 C15 118.6(3) . . ?
C12 C11 C10 120.9(3) . . ?
C12 C11 H00T 119.6 . . ?
C10 C11 H00T 119.6 . . ?
C11 C12 C13 120.1(3) . . ?
C11 C12 H01C 119.9 . . ?
C13 C12 H01C 119.9 . . ?
C14 C13 C12 120.9(3) . . ?
C14 C13 H01E 119.6 . . ?
C12 C13 H01E 119.6 . . ?
C13 C14 C15 120.4(3) . . ?
C13 C14 H00O 119.8 . . ?
C15 C14 H00O 119.8 . . ?
C9 C15 C14 121.7(3) 2_766 . ?
C9 C15 C10 119.2(3) 2_766 . ?
C14 C15 C10 119.1(3) . . ?
C17 C16 C21 119.6(3) . . ?
C17 C16 P1 122.2(3) . . ?
C21 C16 P1 118.1(3) . . ?
C18 C17 C16 119.8(3) . . ?
C18 C17 H00U 120.1 . . ?
C16 C17 H00U 120.1 . . ?
C19 C18 C17 120.3(4) . . ?
C19 C18 H01Q 119.9 . . ?
C17 C18 H01Q 119.9 . . ?
C18 C19 C20 120.0(4) . . ?
C18 C19 H01N 120.0 . . ?
C20 C19 H01N 120.0 . . ?
C21 C20 C19 120.0(4) . . ?
C21 C20 H01L 120.0 . . ?
C19 C20 H01L 120.0 . . ?
C20 C21 C16 120.4(4) . . ?
C20 C21 H01M 119.8 . . ?
C16 C21 H01M 119.8 . . ?
C27 C22 C23 119.4(3) . . ?
C27 C22 P1 119.4(2) . . ?
C23 C22 P1 120.7(3) . . ?
C24 C23 C22 120.2(3) . . ?
C24 C23 H015 119.9 . . ?
C22 C23 H015 119.9 . . ?
C23 C24 C25 120.2(3) . . ?
C23 C24 H018 119.9 . . ?
C25 C24 H018 119.9 . . ?
C26 C25 C24 119.9(3) . . ?
C26 C25 H016 120.1 . . ?
C24 C25 H016 120.1 . . ?
C25 C26 C27 120.5(3) . . ?
C25 C26 H01F 119.8 . . ?
C27 C26 H01F 119.8 . . ?
C22 C27 C26 119.8(3) . . ?
C22 C27 H012 120.1 . . ?
C26 C27 H012 120.1 . . ?
N1 C28 C29 122.9(4) . . ?
N1 C28 H017 118.5 . . ?
C29 C28 H017 118.5 . . ?
C30 C29 C28 119.5(4) . . ?
C30 C29 H01B 120.3 . . ?
C28 C29 H01B 120.3 . . ?
C29 C30 C31 118.5(4) . . ?
C29 C30 H01K 120.7 . . ?
C31 C30 H01K 120.7 . . ?
C30 C31 C32 119.8(4) . . ?
C30 C31 H019 120.1 . . ?
C32 C31 H019 120.1 . . ?
N1 C32 C31 121.4(4) . . ?
N1 C32 C33 116.0(3) . . ?
C31 C32 C33 122.6(3) . . ?
N2 C33 C34 119.1(4) . . ?
N2 C33 C32 113.2(3) . . ?
C34 C33 C32 127.7(3) . . ?
C35 C34 C33 118.2(4) . . ?
C35 C34 H01G 120.9 . . ?
C33 C34 H01G 120.9 . . ?
C34 C35 C36 121.4(3) . . ?
C34 C35 H01P 119.3 . . ?
C36 C35 H01P 119.3 . . ?
C35 C36 C37 118.1(4) . . ?
C35 C36 H01D 120.9 . . ?
C37 C36 H01D 120.9 . . ?
N2 C37 C36 119.3(3) . . ?
N2 C37 C38 113.8(3) . . ?
C36 C37 C38 126.9(4) . . ?
N3 C38 C39 121.8(3) . . ?
N3 C38 C37 115.4(3) . . ?
C39 C38 C37 122.8(3) . . ?
C40 C39 C38 119.5(3) . . ?
C40 C39 H010 120.3 . . ?
C38 C39 H010 120.3 . . ?
C41 C40 C39 118.9(3) . . ?
C41 C40 H01R 120.5 . . ?
C39 C40 H01R 120.5 . . ?
C40 C41 C42 119.6(4) . . ?
C40 C41 H01A 120.2 . . ?
C42 C41 H01A 120.2 . . ?
N3 C42 C41 122.6(3) . . ?
N3 C42 H00Y 118.7 . . ?
C41 C42 H00Y 118.7 . . ?
F2 C43 F3 107.5(3) . . ?
F2 C43 F1 106.9(3) . . ?
F3 C43 F1 107.8(3) . . ?
F2 C43 S1 111.7(2) . . ?
F3 C43 S1 110.3(3) . . ?
F1 C43 S1 112.4(3) . . ?
F6 C44 F5 107.6(3) . . ?
F6 C44 F4 106.1(3) . . ?
F5 C44 F4 108.2(3) . . ?
F6 C44 S2 112.4(3) . . ?
F5 C44 S2 111.1(3) . . ?
F4 C44 S2 111.2(3) . . ?
N4 C45 C46 178.6(7) . . ?
C45 C46 H01I 109.5 . . ?
C45 C46 H01J 109.5 . . ?
H01I C46 H01J 109.5 . . ?
C45 C46 H01S 109.5 . . ?
H01I C46 H01S 109.5 . . ?
H01J C46 H01S 109.5 . . ?
C28 N1 C32 117.7(3) . . ?
C28 N1 Pt1 129.3(2) . . ?
C32 N1 Pt1 113.0(2) . . ?
C37 N2 C33 123.9(3) . . ?
C37 N2 Pt1 117.6(2) . . ?
C33 N2 Pt1 118.4(2) . . ?
C42 N3 C38 117.5(3) . . ?
C42 N3 Pt1 128.9(2) . . ?
C38 N3 Pt1 113.5(2) . . ?
C22 P1 C16 101.32(15) . . ?
C22 P1 C1 109.61(15) . . ?
C16 P1 C1 104.16(15) . . ?
C22 P1 Pt1 111.56(11) . . ?
C16 P1 Pt1 119.66(10) . . ?
C1 P1 Pt1 109.86(10) . . ?
N2 Pt1 N3 79.65(11) . . ?
N2 Pt1 N1 79.28(12) . . ?
N3 Pt1 N1 158.88(12) . . ?
N2 Pt1 P1 176.21(9) . . ?
N3 Pt1 P1 96.79(8) . . ?
N1 Pt1 P1 104.30(8) . . ?
O1 S1 O3 115.6(2) . . ?
O1 S1 O2 115.3(3) . . ?
O3 S1 O2 114.20(19) . . ?
O1 S1 C43 104.06(19) . . ?
O3 S1 C43 102.03(18) . . ?
O2 S1 C43 103.13(19) . . ?
O6 S2 O5 115.7(2) . . ?
O6 S2 O4 115.2(2) . . ?
O5 S2 O4 114.9(2) . . ?
O6 S2 C44 102.7(2) . . ?
O5 S2 C44 101.40(19) . . ?
O4 S2 C44 104.18(18) . . ?
 
_refine_diff_density_max    1.567
_refine_diff_density_min   -1.393
_refine_diff_density_rms    0.098

_shelx_res_file
;
TITL ptnnn_dppetan_1_na_a.res in P-1
    shelx.res
    created by SHELXL-2018/3 at 10:41:28 on 24-Sep-2024
CELL  1.54184  10.0904  13.1173  17.4567   96.672   95.335  108.974
ZERR     1.00   0.0002   0.0002   0.0003    0.001    0.001    0.002
LATT   1
SFAC  C    H    F    N    O    P    PT   S
UNIT  92 64 12 8 12 2 2 4
MERG   2
FMAP   2   53   53
PLAN   20
SIZE     0.101   0.158   0.202
ACTA
BOND   $H
LIST   4
L.S.   4
TEMP  -123.15
WGHT    0.043400    2.529700
FVAR       0.26062
C1    1    1.047594    0.386867    0.841159    11.00000    0.03520    0.02382 =
         0.01885   -0.00027   -0.00047    0.00954
C2    1    1.087494    0.355292    0.911035    11.00000    0.04890    0.03284 =
         0.02061    0.00366    0.00088    0.01526
AFIX  43
H00Q  2    1.020540    0.334002    0.946077    11.00000   -1.20000
AFIX   0
C3    1    1.223872    0.354773    0.929638    11.00000    0.05624    0.04398 =
         0.02764    0.00338   -0.00864    0.02431
AFIX  43
H01H  2    1.248731    0.331318    0.976679    11.00000   -1.20000
AFIX   0
C4    1    1.324001    0.388019    0.880465    11.00000    0.04267    0.05053 =
         0.03500    0.00148   -0.00500    0.02720
AFIX  43
H01O  2    1.417835    0.389209    0.894386    11.00000   -1.20000
AFIX   0
C5    1    1.287363    0.419584    0.810894    11.00000    0.03751    0.04219 =
         0.03274    0.00090    0.00256    0.01978
AFIX  43
H014  2    1.356555    0.442724    0.777329    11.00000   -1.20000
AFIX   0
C6    1    1.150120    0.417736    0.789664    11.00000    0.03445    0.02669 =
         0.01972    0.00002   -0.00235    0.01049
C7    1    1.113850    0.444416    0.714956    11.00000    0.02983    0.03087 =
         0.02590    0.00109    0.00295    0.00987
C8    1    1.089628    0.464636    0.650889    11.00000    0.02749    0.03316 =
         0.02433    0.00405    0.00428    0.00983
C9    1    1.047863    0.483371    0.574824    11.00000    0.02312    0.03378 =
         0.01989    0.00632    0.00555    0.00554
C10   1    1.018232    0.399248    0.510498    11.00000    0.02311    0.03016 =
         0.02278    0.00620    0.00454    0.00489
C11   1    1.039248    0.298795    0.518659    11.00000    0.02846    0.03449 =
         0.02752    0.00873    0.00339    0.00631
AFIX  43
H00T  2    1.073163    0.287259    0.568386    11.00000   -1.20000
AFIX   0
C12   1    1.011120    0.218090    0.455505    11.00000    0.03447    0.03057 =
         0.03371    0.00566    0.00625    0.00884
AFIX  43
H01C  2    1.026776    0.151736    0.461723    11.00000   -1.20000
AFIX   0
C13   1    0.959104    0.233624    0.381561    11.00000    0.03417    0.03176 =
         0.03186    0.00055    0.00603    0.00627
AFIX  43
H01E  2    0.937635    0.176692    0.338556    11.00000   -1.20000
AFIX   0
C14   1    0.939126    0.329594    0.370902    11.00000    0.02614    0.03780 =
         0.02299    0.00480    0.00346    0.00653
AFIX  43
H00O  2    0.905163    0.339038    0.320544    11.00000   -1.20000
AFIX   0
C15   1    0.968903    0.415341    0.434774    11.00000    0.02324    0.03172 =
         0.02191    0.00592    0.00576    0.00330
C16   1    0.885022    0.531526    0.837700    11.00000    0.03958    0.02863 =
         0.01861    0.00432    0.00208    0.01463
C17   1    1.010035    0.616445    0.836443    11.00000    0.03997    0.02887 =
         0.02630    0.00131    0.00182    0.00989
AFIX  43
H00U  2    1.092911    0.601193    0.825849    11.00000   -1.20000
AFIX   0
C18   1    1.013442    0.723448    0.850691    11.00000    0.05940    0.02806 =
         0.03547    0.00330    0.00173    0.01123
AFIX  43
H01Q  2    1.099115    0.781612    0.850362    11.00000   -1.20000
AFIX   0
C19   1    0.892753    0.745972    0.865385    11.00000    0.08145    0.03239 =
         0.03692    0.00968    0.01097    0.02932
AFIX  43
H01N  2    0.895295    0.819456    0.874415    11.00000   -1.20000
AFIX   0
C20   1    0.768202    0.661510    0.866947    11.00000    0.06427    0.04996 =
         0.03804    0.01424    0.01521    0.03715
AFIX  43
H01L  2    0.685352    0.677013    0.877237    11.00000   -1.20000
AFIX   0
C21   1    0.764440    0.554962    0.853574    11.00000    0.04242    0.04215 =
         0.03728    0.01387    0.01087    0.01870
AFIX  43
H01M  2    0.679081    0.497150    0.855193    11.00000   -1.20000
AFIX   0
C22   1    0.753078    0.325392    0.880671    11.00000    0.03778    0.02615 =
         0.02101    0.00525    0.00512    0.01064
C23   1    0.780869    0.369644    0.960274    11.00000    0.04167    0.03371 =
         0.02186    0.00200    0.00331    0.00804
AFIX  43
H015  2    0.866354    0.427944    0.980071    11.00000   -1.20000
AFIX   0
C24   1    0.684422    0.328658    1.009635    11.00000    0.04793    0.04322 =
         0.02222    0.00693    0.00651    0.01659
AFIX  43
H018  2    0.704055    0.358367    1.063409    11.00000   -1.20000
AFIX   0
C25   1    0.558418    0.243902    0.980898    11.00000    0.04367    0.04024 =
         0.02887    0.01483    0.01360    0.01590
AFIX  43
H016  2    0.492316    0.215555    1.015039    11.00000   -1.20000
AFIX   0
C26   1    0.529612    0.201020    0.902543    11.00000    0.03763    0.03389 =
         0.03437    0.00872    0.00808    0.00870
AFIX  43
H01F  2    0.443180    0.143599    0.882936    11.00000   -1.20000
AFIX   0
C27   1    0.626628    0.241515    0.852090    11.00000    0.03758    0.03081 =
         0.02243    0.00486    0.00532    0.01236
AFIX  43
H012  2    0.606226    0.211777    0.798315    11.00000   -1.20000
AFIX   0
C28   1    0.736151    0.514845    0.659080    11.00000    0.03383    0.03555 =
         0.03326    0.01084    0.00183    0.00940
AFIX  43
H017  2    0.763282    0.539408    0.713439    11.00000   -1.20000
AFIX   0
C29   1    0.700983    0.583850    0.613161    11.00000    0.02990    0.04464 =
         0.04641    0.01849   -0.00059    0.01012
AFIX  43
H01B  2    0.701323    0.653270    0.636097    11.00000   -1.20000
AFIX   0
C30   1    0.665533    0.551168    0.534059    11.00000    0.02363    0.06125 =
         0.04550    0.02914    0.00396    0.01166
AFIX  43
H01K  2    0.646167    0.598933    0.501180    11.00000   -1.20000
AFIX   0
C31   1    0.658680    0.447293    0.503405    11.00000    0.02261    0.05959 =
         0.03409    0.02006    0.00383    0.00704
AFIX  43
H019  2    0.632304    0.422246    0.449062    11.00000   -1.20000
AFIX   0
C32   1    0.690340    0.379914    0.552088    11.00000    0.02074    0.05034 =
         0.02271    0.01587    0.00276    0.00547
C33   1    0.679577    0.267350    0.523919    11.00000    0.02163    0.05239 =
         0.01939    0.00804    0.00253    0.00220
C34   1    0.629525    0.209228    0.449020    11.00000    0.02939    0.06439 =
         0.02186    0.01077    0.00291    0.00040
AFIX  43
H01G  2    0.599355    0.242303    0.408339    11.00000   -1.20000
AFIX   0
C35   1    0.624960    0.101975    0.435506    11.00000    0.03570    0.05677 =
         0.02187   -0.00467    0.00419   -0.00571
AFIX  43
H01P  2    0.590772    0.061032    0.384826    11.00000   -1.20000
AFIX   0
C36   1    0.669250    0.053021    0.494400    11.00000    0.03599    0.04632 =
         0.02659   -0.00294    0.00905   -0.00075
AFIX  43
H01D  2    0.666216   -0.020535    0.484656    11.00000   -1.20000
AFIX   0
C37   1    0.718208    0.114625    0.568093    11.00000    0.02702    0.03841 =
         0.02013   -0.00272    0.00630    0.00046
C38   1    0.768042    0.078386    0.638472    11.00000    0.02716    0.02846 =
         0.02661   -0.00047    0.00883    0.00155
C39   1    0.773298   -0.025713    0.638792    11.00000    0.03607    0.03641 =
         0.03508   -0.00655    0.01093    0.00613
AFIX  43
H010  2    0.742682   -0.077791    0.592528    11.00000   -1.20000
AFIX   0
C40   1    0.823384   -0.053216    0.706878    11.00000    0.04312    0.02815 =
         0.04949    0.00234    0.01386    0.01080
AFIX  43
H01R  2    0.825924   -0.124729    0.708379    11.00000   -1.20000
AFIX   0
C41   1    0.869469    0.024441    0.772390    11.00000    0.04159    0.03338 =
         0.03226    0.00514    0.00647    0.01151
AFIX  43
H01A  2    0.907426    0.007866    0.819327    11.00000   -1.20000
AFIX   0
C42   1    0.860394    0.126456    0.769717    11.00000    0.03754    0.02665 =
         0.02547    0.00507    0.00349    0.00909
AFIX  43
H00Y  2    0.890763    0.178864    0.815808    11.00000   -1.20000
AFIX   0
C43   1    0.215120    0.141895    0.677985    11.00000    0.02827    0.03869 =
         0.03826    0.00607    0.00905    0.00948
C44   1    0.578067    0.103767    0.207611    11.00000    0.03617    0.04580 =
         0.03659    0.00446   -0.00019    0.01435
C45   1    0.171756    0.011527   -0.028048    11.00000    0.05529    0.05850 =
         0.05656    0.00533    0.00047    0.01523
C46   1    0.233782   -0.047140    0.021420    11.00000    0.09988    0.07270 =
         0.04706    0.00307   -0.00215    0.03821
AFIX 137
H01I  2    0.294425   -0.077999   -0.007288    11.00000   -1.50000
H01J  2    0.158391   -0.106154    0.037265    11.00000   -1.50000
H01S  2    0.290510    0.003028    0.067763    11.00000   -1.50000
AFIX   0
F1    3    0.117689    0.189989    0.672735    11.00000    0.03899    0.05943 =
         0.05979    0.02256    0.02173    0.02372
F2    3    0.249840    0.141796    0.752929    11.00000    0.05674    0.09706 =
         0.03871    0.01939    0.01367    0.03085
F3    3    0.155048    0.038928    0.644432    11.00000    0.04501    0.03832 =
         0.07820   -0.00233    0.01836   -0.00021
F4    3    0.483699    0.016956    0.227413    11.00000    0.05939    0.03883 =
         0.07290    0.02225    0.01220    0.01286
F5    3    0.605907    0.075652    0.136799    11.00000    0.07057    0.06325 =
         0.04459    0.00116    0.01240    0.03091
F6    3    0.695680    0.125964    0.257165    11.00000    0.04389    0.09078 =
         0.05938    0.00587   -0.01159    0.02879
N1    4    0.733669    0.415131    0.630389    11.00000    0.02357    0.03655 =
         0.02459    0.01220    0.00226    0.00692
N2    4    0.721695    0.217926    0.579567    11.00000    0.02347    0.03745 =
         0.01560    0.00209    0.00477    0.00203
N3    4    0.809964    0.154978    0.704079    11.00000    0.02945    0.02386 =
         0.02250    0.00184    0.00474    0.00553
N4    4    0.122682    0.055361   -0.067659    11.00000    0.09158    0.11432 =
         0.09444    0.04748    0.00209    0.02968
O1    5    0.419201    0.319356    0.672121    11.00000    0.05912    0.04290 =
         0.12362   -0.01668    0.05099   -0.00588
O2    5    0.311656    0.194851    0.551420    11.00000    0.07397    0.07238 =
         0.05130    0.02691    0.03079    0.03622
O3    5    0.459581    0.146377    0.648166    11.00000    0.02788    0.06190 =
         0.05247   -0.00944    0.00507    0.01172
O4    5    0.480470    0.233755    0.288682    11.00000    0.06510    0.06118 =
         0.03052    0.01173    0.01311    0.02975
O5    5    0.392391    0.175643    0.150881    11.00000    0.07836    0.07420 =
         0.04044    0.00348   -0.01110    0.04857
O6    5    0.630831    0.303375    0.192405    11.00000    0.11412    0.03964 =
         0.05351    0.01112    0.03581    0.00189
P1    6    0.869065    0.388467    0.812718    11.00000    0.02984    0.02356 =
         0.01677    0.00323    0.00203    0.00723
PT1   7    0.786828    0.301053    0.687370    11.00000    0.02502    0.02757 =
         0.01602    0.00371    0.00212    0.00458
S1    8    0.369489    0.209372    0.632552    11.00000    0.03408    0.03885 =
         0.05041   -0.00100    0.02009    0.00471
S2    8    0.513219    0.218027    0.210403    11.00000    0.05840    0.03704 =
         0.02572    0.01015    0.00680    0.01817
HKLF    4


REM  ptnnn_dppetan_1_na_a.res in P-1
REM wR2 = 0.0794, GooF = S = 1.080, Restrained GooF = 1.080 for all data
REM R1 = 0.0298 for 8701 Fo > 4sig(Fo) and 0.0309 for all 9060 data
REM 596 parameters refined using 0 restraints

END

WGHT      0.0434      2.5296

REM Highest difference peak  1.567,  deepest hole -1.393,  1-sigma level  0.098
Q1    1   0.8864  0.3112  0.6818  11.00000  0.05    1.57
Q2    1   0.6911  0.2962  0.6925  11.00000  0.05    1.49
Q3    1   0.5622  0.4594  0.3327  11.00000  0.05    1.36
Q4    1   0.0513 -0.0183  0.0221  11.00000  0.05    0.85
Q5    1   0.7929  0.2015  0.6985  11.00000  0.05    0.66
Q6    1   0.8342  0.3212  0.7566  11.00000  0.05    0.53
Q7    1   0.7173  0.3322  0.7377  11.00000  0.05    0.47
Q8    1   0.7269  0.2732  0.6190  11.00000  0.05    0.47
Q9    1   0.7972  0.3946  0.6671  11.00000  0.05    0.46
Q10   1   0.8968  0.3447  0.7405  11.00000  0.05    0.45
Q11   1   0.8602  0.2651  0.6434  11.00000  0.05    0.42
Q12   1   0.7979  0.2840  0.6194  11.00000  0.05    0.42
Q13   1   0.8889  0.1793  0.7012  11.00000  0.05    0.41
Q14   1   0.7699  0.3746  0.6475  11.00000  0.05    0.41
Q15   1   0.9762  0.3840  0.8357  11.00000  0.05    0.40
Q16   1   0.6033  0.3323  0.7125  11.00000  0.05    0.40
Q17   1   0.7154  0.1376  0.7042  11.00000  0.05    0.40
Q18   1   0.9345  0.2220  0.6697  11.00000  0.05    0.39
Q19   1   0.5765  0.2009  0.6285  11.00000  0.05    0.39
Q20   1   1.0657  0.3793  0.7977  11.00000  0.05    0.38
;
_shelx_res_checksum   99962

_shelx_hkl_file
;
   0   0   1 1176.03   41.28
   0   0  -1 1193.83   41.34
   0   0   2 1813.36   62.93
   0   0  -2 1784.10   63.04
   0   0   3  255.08    9.91
   0   0  -3  254.87   10.04
   0   0   4  246.86    9.78
   0   0  -4  234.37    9.95
   0   0   5  328.21   13.14
   0   0  -5  325.24   13.45
   0   0   6 2508.00   85.81
   0   0  -6 2283.75   85.52
   0   0  -6 2461.71   86.14
   0   0   7   28.74    2.79
   0   0  -7   25.02    2.60
   0   0  -7   24.80    2.79
   0   0   8  622.83   24.84
   0   0  -8  625.19   24.70
   0   0  -8  619.09   25.39
   0   0   9  372.36   16.47
   0   0  -9  351.88   16.04
   0   0  -9  378.77   17.03
   0   0 -10   91.43    6.37
   0   0 -10  100.07    7.11
   0   0 -11  303.89   14.76
   0   0 -11  325.19   15.95
   0   0 -11  288.55   14.44
   0   0 -11  296.11   14.49
   0   0 -12   51.69    4.47
   0   0 -12   55.84    5.32
   0   0 -12   51.35    5.12
   0   0 -12   57.44    5.30
   0   0 -12   65.01    6.19
   0   0  13  329.44   15.59
   0   0 -13  347.88   16.81
   0   0 -13  318.91   15.06
   0   0 -13  320.16   16.24
   0   0 -13  317.07   16.24
   0   0 -13  306.44   17.22
   0   0 -14    7.44    2.52
   0   0 -14   13.82    3.03
   0   0 -14   11.58    2.77
   0   0  14   11.91    2.41
   0   0 -14    4.18    1.59
   0   0 -14    9.68    2.52
   0   0 -15  151.09    9.03
   0   0 -15  133.84    9.75
   0   0  15  151.82    9.41
   0   0 -15  156.71   10.50
   0   0 -15  144.23   10.97
   0   0 -16  442.92   19.33
   0   0 -16  423.35   20.66
   0   0  16  463.98   19.87
   0   0 -16  415.05   20.65
   0   0 -16  416.96   19.28
   0   0 -17  109.62    8.34
   0   0 -17   97.83    8.33
   0   0  17  116.70    7.71
   0   0 -17  101.89    7.21
   0   0 -17  108.74    7.24
   0   0 -18  190.93   10.19
   0   0 -18  184.54   10.08
   0   0 -18  185.73   11.60
   0   0 -19  178.93    9.27
   0   0 -19  180.12    9.34
   0   0 -19  177.27   10.62
   0   0 -20   -0.51    1.14
   0   0 -21   94.63    5.64
   0   1 -21   78.95    5.14
   0   1 -20  110.41    6.30
   0   1 -20  111.01    7.24
   0   1 -19    4.44    1.62
   0   1 -19    3.15    1.46
   0   1 -19    2.74    1.68
   0   1 -19    4.41    1.87
   0   1 -18  130.77    7.88
   0   1 -18  137.95    9.44
   0   1 -18  115.90    8.61
   0   1 -18  131.21    8.10
   0   1 -18  128.61    8.17
   0   1 -17  355.36   16.44
   0   1 -17  331.02   17.61
   0   1 -17  343.68   16.58
   0   1 -17  358.99   16.79
   0   1 -16    2.52    1.70
   0   1 -16   -0.32    1.66
   0   1 -16    3.02    2.03
   0   1 -16    1.76    1.55
   0  -1  16    3.16    1.71
   0   1 -16    2.13    1.82
   0   1 -16    2.49    1.95
   0   1 -15  354.91   16.46
   0   1 -15  336.50   17.63
   0   1 -15  317.33   17.41
   0   1 -15  318.78   18.67
   0  -1  15  370.13   17.02
   0   1 -15  340.10   16.56
   0   1 -15  364.37   18.18
   0   1 -14   20.20    3.47
   0   1 -14   14.87    2.59
   0   1 -14   20.14    3.44
   0   1 -14   17.03    3.68
   0  -1  14   24.47    3.41
   0   1 -14   20.39    3.46
   0  -1  13  375.07   17.10
   0   1 -13  369.06   17.88
   0   1 -13  365.84   18.01
   0   1 -13  368.27   19.29
   0   1 -13  363.09   16.66
   0   1 -13  374.18   18.27
   0   1 -12  193.25   10.89
   0   1 -12  181.60   10.81
   0   1 -12  199.38   12.19
   0   1 -12  187.28   10.71
   0   1 -12  196.00   11.16
   0  -1  11   18.27    3.06
   0   1 -11   16.09    2.62
   0   1 -11   16.34    3.05
   0   1 -11   15.07    2.71
   0  -1  10  800.61   33.18
   0   1 -10  868.32   33.21
   0   1 -10  826.71   34.00
   0   1  -9  934.16   36.81
   0  -1   9  921.12   36.07
   0   1  -8 1035.43   40.11
   0  -1   8 1048.84   39.55
   0   1  -7 1742.64   61.34
   0  -1   7 1610.42   60.48
   0   1  -6   41.67    3.32
   0  -1   6   38.59    3.05
   0   1  -5  389.53   13.61
   0  -1   5  380.18   13.62
   0  -1   5  384.27   13.67
   0   1  -4 1720.56   61.01
   0   1  -3  103.85    4.67
   0   1  -2 1460.87   51.31
   0   1  -1 1474.43   54.05
   0   1  -1 1660.09   54.27
   0  -1   0  155.55    5.77
   0   1   1 2128.60   74.20
   0  -1  -2 1970.59   70.51
   0  -1  -2 2089.55   70.81
   0  -1  -3  292.55   11.39
   0  -1  -3  309.83   11.72
   0  -1  -4 4526.32  159.34
   0   1   4 4514.29  158.34
   0  -1  -4 4859.07  159.83
   0  -1  -5    1.97    0.82
   0   1   5    1.07    0.22
   0  -1  -5    1.99    0.89
   0  -1  -6 1271.93   48.51
   0  -1  -6 1427.72   49.24
   0  -1  -7  590.65   23.49
   0  -1  -7  613.97   24.12
   0  -1  -8   41.06    3.63
   0  -1  -8   40.25    3.93
   0  -1  -9  274.70   12.93
   0  -1  -9  269.49   13.43
   0  -1 -10   19.64    2.84
   0  -1 -10   16.23    2.90
   0  -1 -11   41.52    4.24
   0  -1 -11   40.07    4.25
   0  -1 -11   51.02    5.14
   0  -1 -11   39.98    4.23
   0   1  12  321.72   15.78
   0  -1 -12  352.26   16.79
   0  -1 -12  333.31   16.63
   0  -1 -12  332.37   17.51
   0  -1 -12  377.07   17.13
   0  -1 -12  346.15   15.59
   0  -1 -13  213.59   11.95
   0  -1 -13  202.33   10.64
   0  -1 -13  186.05   11.41
   0   1  13  193.19   10.86
   0  -1 -13  172.88   12.03
   0   1  13  193.54   10.69
   0  -1 -14  440.03   20.71
   0  -1 -14  430.67   19.11
   0  -1 -14  407.16   20.32
   0   1  14  431.86   19.65
   0  -1 -14  372.26   20.99
   0   1  14  448.40   19.41
   0  -1 -15  376.03   18.86
   0  -1 -15  365.21   17.32
   0  -1 -15  359.63   19.08
   0  -1 -15  362.44   18.58
   0   1  15  390.77   17.95
   0  -1 -15  361.62   19.80
   0   1  15  374.34   17.21
   0   1  16  237.02   12.01
   0  -1 -16  219.88   11.41
   0  -1 -16  166.62   11.56
   0  -1 -16  210.14   12.99
   0  -1 -16  192.29   12.11
   0  -1 -16  186.31   10.85
   0   1  17  469.73   20.25
   0  -1 -17  446.25   19.67
   0  -1 -17  433.38   21.47
   0  -1 -17  428.76   19.50
   0   1  18   46.60    4.41
   0  -1 -18   39.44    4.74
   0  -1 -18   46.03    4.09
   0  -1 -18   43.21    4.11
   0  -1 -19   76.17    6.10
   0  -1 -19   70.78    5.05
   0  -1 -20  116.43    7.13
   0  -1 -21   27.19    2.52
   0   2 -21   44.01    3.63
   0   2 -21   38.68    3.01
   0   2 -20   28.88    3.46
   0   2 -20   30.65    2.99
   0   2 -20   26.08    2.86
   0   2 -19  350.90   17.73
   0   2 -19  369.33   17.59
   0   2 -19  381.84   16.83
   0   2 -19  387.17   16.82
   0   2 -18    9.53    2.59
   0   2 -18   11.76    2.44
   0   2 -18   10.44    2.44
   0   2 -17  361.91   16.84
   0   2 -17  345.84   16.71
   0   2 -17  346.16   16.36
   0   2 -17  337.55   17.69
   0   2 -16  148.35    9.10
   0   2 -16  136.68    9.97
   0   2 -16  141.35    9.08
   0   2 -16  141.29    8.69
   0   2 -16  140.73    9.97
   0   2 -16  122.92   10.38
   0   2 -15  113.50    7.67
   0   2 -15  108.91    8.51
   0   2 -15  104.52    7.45
   0   2 -15  101.76    7.20
   0   2 -15   88.48    7.73
   0   2 -15  100.52    9.02
   0  -2  14  167.33    9.95
   0   2 -14  164.54   10.58
   0   2 -14  173.78   10.98
   0   2 -14  196.30   11.48
   0   2 -14  163.28    9.84
   0   2 -14  172.74    9.93
   0   2 -14  149.23   11.42
   0   2 -14  178.87    9.88
   0   2 -13  297.50   15.49
   0   2 -13  310.96   15.80
   0   2 -13  296.20   14.42
   0  -2  13  318.98   16.50
   0  -2  13  298.85   14.76
   0   2 -13  279.53   16.65
   0   2 -12   22.29    3.34
   0  -2  12   18.32    3.18
   0   2 -12   26.52    3.56
   0   2 -12   22.75    3.84
   0  -2  11  862.21   34.88
   0   2 -11  860.27   34.12
   0   2 -11  852.98   34.14
   0   2 -11  835.92   35.53
   0  -2  10  140.76    8.51
   0   2 -10  128.33    8.74
   0  -2   9 1113.28   43.28
   0   2  -9 1154.93   44.21
   0   2  -8  617.73   23.97
   0   2  -8  573.20   24.74
   0   2  -7   16.57    2.12
   0  -2   7   15.08    1.13
   0   2  -7   13.15    1.04
   0  -2   7   15.28    1.08
   0   2  -6 1124.95   40.98
   0   2  -6 1257.26   42.69
   0   2  -5  801.84   29.73
   0   2  -4  294.98   11.79
   0   2  -3 1096.07   39.21
   0   2  -2  949.90   35.05
   0   2  -2 1036.07   35.45
   0  -2   1 1281.43   45.49
   0   2  -1 1304.05   45.73
   0  -2   0 1511.68   53.08
   0   2   1  218.09    8.64
   0   2   2   79.27    3.88
   0  -2  -3   75.42    3.66
   0  -2  -4    7.59    1.08
   0  -2  -4    6.11    1.15
   0  -2  -5  658.82   25.07
   0   2   5  663.22   24.16
   0  -2  -5  704.82   25.73
   0  -2  -6    2.17    0.50
   0  -2  -6    2.96    1.07
   0   2   6    1.56    0.43
   0  -2  -6    2.47    0.48
   0  -2  -6    2.96    1.13
   0  -2  -7 1373.05   51.63
   0  -2  -7 1466.10   52.53
   0  -2  -8  625.63   25.12
   0  -2  -8  640.68   25.96
   0  -2  -9   75.27    5.44
   0  -2  -9   75.11    5.85
   0  -2 -10  558.51   23.57
   0  -2 -10  562.75   24.50
   0  -2 -11   10.56    2.23
   0  -2 -11   12.39    2.71
   0  -2 -11    8.38    2.22
   0   2  12  338.55   15.60
   0  -2 -12  309.38   14.87
   0  -2 -12  337.19   16.20
   0  -2 -12  343.17   16.83
   0  -2 -12  305.63   15.87
   0   2  12  311.74   15.35
   0  -2 -12  316.65   16.99
   0  -2 -13  538.62   23.20
   0  -2 -13  555.90   24.58
   0   2  13  547.01   23.78
   0  -2 -13  560.15   25.26
   0  -2 -13  525.29   24.36
   0   2  13  557.99   23.91
   0  -2 -14  128.40    8.27
   0  -2 -14  132.99    9.28
   0   2  14  127.99    8.56
   0  -2 -14  140.13    9.48
   0  -2 -14  131.24    9.73
   0   2  14  139.53    8.90
   0  -2 -15  158.69    9.58
   0  -2 -15  148.74   10.26
   0   2  15  166.13   10.12
   0   2  15  170.02    9.88
   0  -2 -15  164.49   11.10
   0  -2 -16  251.55   13.09
   0  -2 -16  274.44   13.61
   0  -2 -16  269.69   15.24
   0   2  16  284.42   14.09
   0  -2 -17    0.73    1.09
   0  -2 -17    2.02    1.95
   0  -2 -17    1.62    1.34
   0   2  17    1.77    1.56
   0  -2 -18  278.88   13.25
   0   2  18  301.09   13.74
   0  -2 -18  257.91   14.40
   0  -2 -19  100.82    6.93
   0  -2 -19   96.48    5.93
   0  -2 -20   21.09    2.27
   0  -2 -20   19.99    2.52
   0  -2 -21   86.77    4.29
   0   3 -21  136.38    6.58
   0   3 -21  124.12    6.41
   0   3 -20   41.41    3.98
   0   3 -20   37.24    3.45
   0   3 -19   35.78    4.14
   0   3 -19   36.32    3.75
   0   3 -19   43.48    4.07
   0   3 -18  374.73   19.01
   0   3 -18  426.68   18.55
   0   3 -18  402.91   18.30
   0   3 -17   36.25    4.90
   0   3 -17   39.24    4.31
   0   3 -17   43.49    4.59
   0   3 -16  329.45   15.60
   0   3 -16  321.95   16.84
   0   3 -16  303.28   16.35
   0   3 -15  187.55   10.44
   0   3 -15  165.57   10.97
   0   3 -15  154.02   11.90
   0   3 -15  173.01   10.95
   0   3 -15  173.66    9.96
   0   3 -14   16.70    3.71
   0   3 -14   19.88    3.03
   0   3 -14   23.20    3.67
   0   3 -14   21.64    3.07
   0  -3  14   18.72    3.50
   0   3 -14   17.98    3.35
   0   3 -13  636.88   26.40
   0   3 -13  612.10   27.34
   0   3 -13  609.37   28.91
   0   3 -13  654.45   26.20
   0  -3  13  647.42   28.33
   0   3 -13  622.93   27.32
   0   3 -12  460.20   19.99
   0   3 -12  417.01   18.27
   0   3 -12  398.21   19.05
   0   3 -12  388.32   20.30
   0   3 -12  405.49   18.00
   0  -3  12  419.46   19.96
   0   3 -12  408.43   19.13
   0   3 -11  377.86   17.31
   0   3 -11  360.52   17.09
   0   3 -11  372.90   17.17
   0   3 -11  393.30   17.67
   0   3 -11  356.81   18.38
   0  -3  11  362.53   17.81
   0   3 -10 1150.99   48.18
   0  -3  10 1158.82   47.39
   0   3  -9   24.77    3.04
   0  -3   8  114.16    5.42
   0   3  -8  118.31    5.39
   0  -3   8  125.05    5.40
   0   3  -7  111.26    5.31
   0   3  -7  119.99    6.50
   0   3  -6   26.31    2.49
   0   3  -5  906.79   33.55
   0   3  -4  416.44   16.21
   0   3  -3  549.12   20.47
   0   3  -3  519.24   19.88
   0  -3   2  812.75   29.14
   0   3  -2  802.91   29.49
   0   3  -2  792.07   29.04
   0  -3   1  309.99   12.33
   0   3  -1  335.04   12.70
   0  -3   0  582.71   21.57
   0   3   0  594.29   21.84
   0   3   1  310.12   12.37
   0   3   2  346.51   13.74
   0  -3  -3  312.07   12.43
   0   3   3  335.28   13.13
   0  -3  -4  291.78   11.74
   0   3   5  152.60    6.58
   0  -3  -5  136.18    6.78
   0   3   6 2372.28   83.27
   0  -3  -6 2350.71   84.27
   0  -3  -7   60.76    3.10
   0  -3  -7   54.70    4.14
   0  -3  -8  541.45   22.09
   0  -3  -9   93.34    6.22
   0  -3 -10   56.05    4.94
   0  -3 -10   61.32    5.18
   0  -3 -10   67.00    5.67
   0  -3 -11  250.32   13.08
   0  -3 -11  262.66   12.53
   0  -3 -11  253.78   13.71
   0  -3 -11  249.14   13.19
   0   3  11  260.51   13.02
   0  -3 -12  298.70   14.81
   0  -3 -12  278.59   13.83
   0   3  12  273.13   14.34
   0  -3 -12  300.76   15.57
   0   3  12  290.11   14.52
   0  -3 -13   28.81    3.85
   0  -3 -13   30.53    3.65
   0   3  13   33.79    4.15
   0  -3 -13   23.33    3.86
   0   3  13   28.35    3.88
   0  -3 -14  512.54   24.30
   0  -3 -14  553.07   23.63
   0   3  14  572.95   24.38
   0   3  14  560.81   24.28
   0  -3 -14  529.33   25.27
   0   3  15   12.72    2.73
   0  -3 -15   16.40    2.85
   0  -3 -15    7.87    2.66
   0   3  15   10.01    2.70
   0  -3 -16  260.44   13.36
   0  -3 -16  290.54   14.25
   0   3  16  334.20   14.91
   0   3  16  310.60   14.95
   0  -3 -16  273.89   15.57
   0  -3 -17  126.84    7.70
   0  -3 -17  120.71    8.78
   0   3  17  126.13    7.97
   0  -3 -18    1.30    1.24
   0   3  18    0.93    0.84
   0  -3 -18    1.58    1.27
   0   3  18    1.65    1.33
   0  -3 -19   75.34    5.52
   0  -3 -19   78.71    4.92
   0  -3 -19   75.54    4.99
   0  -3 -20  113.33    5.52
   0  -3 -20   96.09    5.65
   0   4 -21    1.62    0.85
   0   4 -20  257.99   12.45
   0   4 -19  122.33    8.12
   0   4 -18   79.82    5.89
   0   4 -18   67.37    6.24
   0   4 -17  113.93    7.62
   0   4 -17  107.11    8.36
   0   4 -16   56.26    5.20
   0   4 -16   51.43    5.60
   0   4 -16   58.26    5.94
   0   4 -16   50.06    6.32
   0   4 -15  179.32   10.28
   0   4 -15  163.94   10.91
   0   4 -15  179.19   10.12
   0   4 -15  166.35   10.61
   0   4 -15  163.66   10.81
   0   4 -15  161.53   10.63
   0  -4  15  138.30   10.64
   0   4 -15  145.96   11.55
   0   4 -14  109.13    7.49
   0   4 -14  109.23    8.48
   0   4 -14  117.13    7.78
   0   4 -14  104.33    8.19
   0   4 -14  112.06    8.44
   0   4 -14  116.85    8.33
   0  -4  14  100.97    8.57
   0   4 -14   97.74    9.13
   0   4 -13    2.06    1.42
   0   4 -13    0.57    1.19
   0   4 -13    0.36    1.47
   0   4 -13    5.59    1.99
   0   4 -13    0.39    1.38
   0   4 -13   -0.50    1.79
   0  -4  13   -0.43    1.22
   0   4 -13    7.10    2.20
   0   4 -12  467.77   21.47
   0   4 -12  459.26   21.31
   0   4 -12  456.91   21.62
   0   4 -12  475.22   20.67
   0   4 -12  492.73   20.91
   0   4 -12  431.79   22.71
   0  -4  12  471.01   22.32
   0   4 -11  257.83   13.23
   0   4 -11  263.99   13.37
   0  -4  11  246.70   13.84
   0   4 -11  299.36   14.09
   0   4 -11  278.34   13.66
   0   4 -11  229.59   14.21
   0   4 -10  139.09    8.48
   0   4  -9  605.24   23.86
   0  -4   9  647.30   23.90
   0   4  -8    3.05    0.93
   0   4  -8    0.89    1.15
   0   4  -7  758.53   28.39
   0   4  -7  705.20   27.22
   0   4  -6 1211.10   44.73
   0   4  -5   18.28    2.08
   0  -4   4  927.22   32.94
   0   4  -4  847.50   33.36
   0   4  -4  880.07   32.79
   0   4  -3  402.55   16.79
   0  -4   3  427.20   16.39
   0   4  -2  225.29    9.81
   0  -4   2  218.62    9.38
   0   4  -1  663.82   25.12
   0  -4   1  664.30   24.73
   0  -4   0   24.77    2.06
   0   4   0   30.00    2.42
   0   4   1   14.97    1.76
   0   4   2  242.08   10.69
   0   4   3   76.65    4.72
   0  -4  -4  776.31   28.78
   0   4   5   36.12    2.81
   0  -4  -5   35.49    2.82
   0   4   6  137.82    6.66
   0  -4  -6  134.19    7.01
   0   4   7  724.53   27.26
   0  -4  -7  749.07   28.42
   0  -4  -7  725.81   27.17
   0  -4  -8    8.73    1.82
   0  -4  -9  191.28   10.17
   0  -4  -9  197.81   10.88
   0  -4 -10  446.43   19.89
   0  -4 -10  446.73   19.46
   0   4  10  450.89   20.08
   0  -4 -10  480.42   21.07
   0  -4 -11   14.71    3.05
   0  -4 -11   15.74    2.71
   0   4  11   19.28    2.61
   0   4  11   13.99    2.67
   0  -4 -11   19.14    2.83
   0   4  12  754.30   30.71
   0   4  12  801.41   32.74
   0  -4 -12  786.64   31.69
   0  -4 -12  759.31   32.06
   0  -4 -12  812.22   33.55
   0   4  12  800.66   32.42
   0   4  13  302.31   15.64
   0  -4 -13  307.23   14.91
   0  -4 -13  285.21   16.14
   0   4  13  315.42   15.62
   0   4  14  217.79   12.25
   0  -4 -14  209.22   11.44
   0  -4 -14  194.34   12.49
   0   4  14  213.49   12.08
   0   4  15  225.76   12.44
   0  -4 -15  217.09   11.76
   0   4  15  231.24   12.41
   0  -4 -15  212.02   12.95
   0  -4 -16    0.81    1.34
   0   4  16   -0.59    1.71
   0   4  16    1.50    1.49
   0  -4 -16    0.39    1.50
   0  -4 -17   28.44    3.26
   0  -4 -17   24.11    3.58
   0   4  17   30.43    3.55
   0   4  18  131.57    7.15
   0  -4 -18  139.52    8.58
   0  -4 -18  168.55    8.17
   0   4  18  166.39    8.38
   0  -4 -19    7.57    1.41
   0  -4 -19    6.94    1.39
   0  -4 -20  111.70    5.14
   0   5 -21   93.19    5.31
   0   5 -21   94.22    5.32
   0   5 -20    1.10    1.19
   0   5 -20    1.34    1.23
   0   5 -19  245.72   11.61
   0   5 -19  220.21   11.94
   0   5 -18  158.18    9.14
   0   5 -18  157.73    9.87
   0   5 -18  157.84    9.66
   0   5 -17    1.49    1.85
   0   5 -17    0.58    1.47
   0   5 -17    1.51    1.59
   0   5 -17    3.50    2.03
   0   5 -16  254.13   12.83
   0   5 -16  246.07   12.67
   0   5 -16  265.31   14.41
   0   5 -16  239.21   13.42
   0  -5  16  204.60   13.60
   0   5 -16  247.07   13.83
   0   5 -16  230.90   13.18
   0   5 -16  188.83   13.99
   0   5 -15    6.89    2.12
   0   5 -15    2.26    2.01
   0   5 -15    5.19    2.28
   0   5 -15    6.41    2.41
   0  -5  15    4.22    1.97
   0   5 -15    3.89    2.19
   0   5 -15    4.40    2.22
   0   5 -15    5.16    2.08
   0  -5  14  179.08   12.29
   0   5 -14  181.62   13.08
   0   5 -14  195.69   11.83
   0   5 -14  216.48   12.39
   0   5 -14  198.16   12.10
   0   5 -14  216.51   12.68
   0   5 -14  200.11   11.19
   0   5 -14  225.17   11.76
   0  -5  13  322.16   17.87
   0   5 -13  307.70   18.45
   0   5 -13  350.04   17.46
   0   5 -13  341.31   17.21
   0   5 -13  338.79   17.42
   0   5 -13  349.71   16.61
   0   5 -13  362.47   16.66
   0  -5  12  182.38   11.63
   0   5 -12  184.93   11.03
   0   5 -12  210.75   10.68
   0   5 -12  184.60   10.26
   0   5 -12  228.00   11.96
   0   5 -12  173.67   10.76
   0   5 -12  167.54   10.56
   0   5 -12  164.82   11.94
   0   5 -11  864.05   33.14
   0   5 -11  774.29   31.56
   0   5 -11  768.40   31.52
   0   5 -10  108.78    7.41
   0   5  -9  247.14   11.26
   0  -5   9  251.45   11.23
   0   5  -9  280.11   12.99
   0   5  -8  260.83   11.71
   0   5  -8  266.57   12.68
   0   5  -7  256.95   11.55
   0   5  -7  257.54   12.14
   0   5  -6  864.58   33.62
   0  -5   6  902.53   33.68
   0   5  -5 1654.73   61.80
   0  -5   5 1764.66   62.01
   0   5  -4    2.81    1.29
   0  -5   4    4.85    1.31
   0   5  -3 1204.90   47.11
   0  -5   3 1343.47   46.83
   0   5  -2  460.63   18.84
   0  -5   2  469.41   18.40
   0   5  -1  624.08   24.30
   0  -5   1  626.26   23.88
   0   5   0   15.90    2.05
   0  -5   0   15.45    1.83
   0   5   1   56.34    3.94
   0   5   1   49.99    3.94
   0   5   2  238.94   11.13
   0   5   3  903.46   34.53
   0  -5  -4    5.89    1.27
   0   5   4   11.12    2.14
   0  -5  -5 1111.35   42.61
   0   5   5 1232.38   43.34
   0  -5  -6   35.05    3.12
   0   5   6   41.24    3.31
   0  -5  -7  375.55   16.12
   0   5   7  378.64   15.63
   0  -5  -8  430.52   19.31
   0  -5  -8  424.70   18.28
   0   5   9   19.27    2.65
   0  -5  -9   16.39    2.84
   0  -5  -9   16.30    2.46
   0  -5  -9   17.57    2.59
   0  -5 -10  197.97   11.38
   0   5  10  185.14    9.95
   0  -5 -10  182.43   10.07
   0  -5 -10  178.23   10.05
   0  -5 -11  562.44   25.45
   0  -5 -11  597.10   24.26
   0   5  11  560.89   24.69
   0   5  11  542.22   23.49
   0  -5 -12    4.87    2.24
   0   5  12    7.95    1.95
   0  -5 -12    5.65    1.85
   0   5  12    5.83    2.27
   0   5  12    4.09    2.06
   0  -5 -13  195.00   12.17
   0  -5 -13  205.16   11.15
   0   5  13  183.16   10.04
   0   5  13  202.17   11.83
   0   5  13  195.19   11.45
   0   5  14  121.34    8.52
   0  -5 -14  118.00    8.85
   0  -5 -14  110.66    7.71
   0   5  14  127.62    8.47
   0   5  15   46.23    4.75
   0  -5 -15   32.81    4.43
   0  -5 -15   40.88    4.32
   0   5  15   42.61    4.58
   0   5  16  238.09   11.92
   0  -5 -16  199.11   11.89
   0   5  16  222.05   11.60
   0  -5 -16  221.06   11.19
   0  -5 -17   18.81    2.84
   0   5  17   21.78    2.89
   0  -5 -17   19.04    2.53
   0   5  18   59.07    3.88
   0   5  18   64.90    4.45
   0  -5 -18   72.15    4.47
   0  -5 -19   98.28    4.88
   0  -5 -19   91.10    4.80
   0  -6  21   30.25    2.05
   0   6 -21   40.96    2.67
   0   6 -21   37.05    2.74
   0   6 -21   31.05    2.51
   0   6 -20  157.26    7.76
   0   6 -20  154.87    8.20
   0   6 -20  154.27    8.11
   0   6 -19    2.51    1.34
   0   6 -19    3.34    1.57
   0   6 -18  161.51    9.21
   0   6 -18  176.65   10.14
   0   6 -18  163.51    9.60
   0   6 -17  151.43    9.64
   0   6 -17  137.25    8.97
   0   6 -17  147.06    8.74
   0   6 -17  123.28    8.89
   0   6 -16    7.03    2.26
   0   6 -16   10.23    2.76
   0   6 -16    6.75    2.29
   0   6 -16   10.33    2.91
   0   6 -15  188.90   10.53
   0   6 -15  160.16   12.13
   0   6 -15  190.00   11.32
   0   6 -15  168.77   10.97
   0   6 -15  164.64   10.63
   0  -6  15  172.56   11.70
   0  -6  15  168.36   10.43
   0   6 -14   10.38    2.37
   0   6 -14    9.71    2.76
   0   6 -14    8.72    2.47
   0  -6  14    8.29    2.23
   0   6 -14   11.31    2.69
   0   6 -14   11.41    3.12
   0  -6  14    6.54    2.33
   0   6 -13  128.98    8.11
   0   6 -13  140.51    9.29
   0   6 -13  100.76    7.88
   0  -6  13  104.30    8.81
   0  -6  13  117.00    8.09
   0   6 -13  101.39    9.19
   0  -6  12  389.05   18.14
   0   6 -12  389.06   17.77
   0   6 -12  413.10   19.15
   0   6 -12  366.88   17.60
   0   6 -12  375.86   18.23
   0   6 -11    5.86    1.77
   0  -6  11    9.66    2.25
   0   6 -11    9.38    2.33
   0   6 -10  473.55   20.61
   0  -6  10  456.13   19.96
   0   6 -10  423.58   19.93
   0   6  -9   95.95    6.59
   0   6  -9   75.13    5.36
   0  -6   9   99.27    6.50
   0   6  -9   82.53    6.14
   0   6  -8  143.78    8.23
   0   6  -8  121.06    7.34
   0  -6   8  138.97    7.99
   0   6  -7  290.38   13.53
   0  -6   7  305.57   13.83
   0  -6   6  349.95   15.47
   0  -6   5  363.41   15.75
   0   6  -4  629.22   26.56
   0  -6   4  686.79   26.10
   0   6  -3    7.39    1.97
   0  -6   3    1.82    1.10
   0   6  -2 1353.35   51.03
   0  -6   2 1390.68   50.53
   0  -6   1  400.45   16.73
   0   6  -1  408.09   17.23
   0   6   0   25.77    3.07
   0   6   0   21.72    2.73
   0   6   1  304.37   13.77
   0   6   1  286.24   13.22
   0   6   2  240.36   11.76
   0   6   2  239.43   11.51
   0  -6  -3 1784.55   66.33
   0   6   3 2004.37   68.62
   0  -6  -4  566.20   22.90
   0   6   4  664.30   25.24
   0  -6  -5  123.34    6.74
   0   6   5  145.83    7.82
   0   6   6  678.00   26.62
   0  -6  -6  633.37   25.66
   0   6   6  677.49   26.48
   0  -6  -7  250.27   12.18
   0   6   7  281.48   13.11
   0  -6  -7  275.24   12.56
   0  -6  -7  280.59   13.73
   0   6   8   16.47    2.65
   0  -6  -8   18.18    2.98
   0  -6  -8   17.04    2.58
   0  -6  -9  735.95   29.64
   0   6   9  707.45   29.41
   0  -6  -9  741.30   30.81
   0  -6 -10  262.73   13.26
   0   6  10  255.00   12.98
   0  -6 -10  266.18   14.34
   0  -6 -11  237.86   12.63
   0  -6 -11  257.35   13.96
   0   6  11  237.37   12.36
   0   6  12  705.82   29.10
   0   6  12  757.74   31.13
   0  -6 -12  669.52   30.69
   0  -6 -12  745.65   29.91
   0  -6 -13   14.28    2.93
   0  -6 -13   10.24    2.40
   0   6  13   12.56    2.79
   0   6  13   11.93    2.22
   0   6  13   12.95    2.85
   0   6  14  260.63   13.68
   0  -6 -14  228.36   13.41
   0  -6 -14  260.60   12.96
   0   6  14  253.53   13.28
   0   6  15   39.21    4.34
   0  -6 -15   43.92    4.71
   0   6  15   41.22    4.38
   0  -6 -15   45.75    4.28
   0   6  16   17.39    2.64
   0   6  16   11.87    2.35
   0  -6 -16   10.50    2.10
   0   6  17   43.89    3.72
   0  -6 -17   44.24    3.57
   0  -6 -18   25.90    2.23
   0  -6 -18   24.85    2.18
   0   6  18   20.09    1.83
   0   6  18   25.79    2.35
   0   7 -21    6.94    0.92
   0  -7  20   67.71    4.02
   0   7 -20   81.32    4.45
   0   7 -20   71.94    4.68
   0   7 -20   70.12    4.49
   0   7 -19   95.52    5.67
   0   7 -19   95.31    6.17
   0   7 -19   86.37    5.66
   0   7 -18    1.98    1.49
   0   7 -18    2.46    1.41
   0   7 -18    0.28    1.41
   0   7 -17   61.28    5.57
   0   7 -17   55.04    5.04
   0   7 -17   48.68    4.51
   0   7 -17   47.33    4.97
   0   7 -16  174.50   10.61
   0   7 -16  161.35   10.00
   0   7 -16  162.25    9.55
   0   7 -15   11.36    2.71
   0   7 -15    4.85    2.06
   0   7 -14  470.23   20.59
   0   7 -14  380.83   21.69
   0  -7  14  423.49   19.82
   0  -7  14  380.76   20.83
   0   7 -14  452.59   19.73
   0   7 -13  148.33    9.54
   0  -7  13  150.05    9.42
   0  -7  13  140.27   10.27
   0   7 -13  161.64    9.30
   0   7 -12  270.50   13.75
   0   7 -12  273.02   14.52
   0  -7  12  275.65   14.22
   0   7 -11  440.73   19.88
   0  -7  11  462.64   20.58
   0   7 -11  452.72   20.80
   0   7 -10    3.36    1.46
   0  -7  10    3.67    1.55
   0   7 -10    3.76    1.79
   0   7 -10    4.78    1.49
   0  -7  10    5.11    1.42
   0  -7   9  324.63   15.10
   0   7  -9  289.09   14.79
   0   7  -9  311.94   14.51
   0  -7   8  113.39    7.20
   0   7  -8   98.89    6.92
   0   7  -8  103.48    6.87
   0   7  -7    1.34    1.22
   0  -7   7    1.56    1.19
   0   7  -6  848.37   33.93
   0  -7   6  865.56   33.76
   0  -7   5  286.43   13.46
   0  -7   4  270.18   12.25
   0   7  -4  229.36   12.51
   0  -7   3  414.02   17.06
   0   7  -3  361.63   17.35
   0  -7   2    0.86    1.13
   0   7  -2    1.04    1.40
   0  -7   1  567.75   23.51
   0   7  -1  615.84   24.78
   0   7  -1  574.52   24.15
   0   7   0  157.96    8.87
   0   7   0  128.70    8.04
   0   7   1   18.25    2.90
   0   7   1   16.39    2.65
   0   7   2 1810.86   65.58
   0   7   2 1698.21   64.81
   0  -7  -3   91.04    5.43
   0   7   3  108.58    7.10
   0   7   3  112.20    7.10
   0   7   3  117.66    7.55
   0   7   4 1184.19   46.40
   0   7   4 1288.97   47.56
   0   7   4 1188.38   46.63
   0   7   5  433.66   18.88
   0   7   5  428.47   19.08
   0   7   6    2.16    1.43
   0   7   6    2.12    1.25
   0  -7  -6    1.06    1.07
   0   7   7  200.73   10.53
   0   7   7  192.40   10.74
   0  -7  -8  234.21   12.16
   0   7   8  235.00   12.24
   0  -7  -8  221.59   12.66
   0  -7  -9   42.36    4.42
   0   7   9   39.99    4.31
   0  -7  -9   51.81    5.26
   0  -7 -10  414.45   19.40
   0  -7 -10  431.54   20.42
   0   7  10  434.58   19.42
   0   7  11  140.16    9.66
   0  -7 -11  148.30    9.04
   0  -7 -11  126.33    9.24
   0   7  11  144.21    8.74
   0   7  12   54.17    5.62
   0   7  12   53.81    4.78
   0  -7 -12   51.82    4.96
   0   7  13  169.27   10.13
   0   7  13  138.45    8.30
   0  -7 -13  160.89    9.28
   0   7  14   14.90    2.90
   0  -7 -14   19.43    2.81
   0   7  15  110.50    6.91
   0  -7 -15   99.81    6.40
   0   7  15   99.07    6.84
   0   7  16   98.93    6.04
   0  -7 -16   99.83    5.90
   0   7  17    5.52    1.27
   0  -7 -17    5.06    1.21
   0  -7 -18   80.95    3.86
   0   8 -20   56.03    3.57
   0   8 -20   56.52    3.16
   0  -8  20   47.80    2.92
   0   8 -19   83.21    5.27
   0   8 -19   77.73    4.71
   0  -8  19   80.98    4.68
   0   8 -18  134.55    7.47
   0   8 -18  129.43    7.16
   0  -8  18  132.23    7.15
   0   8 -17    0.75    1.14
   0   8 -17    0.68    1.09
   0   8 -16  255.63   13.16
   0   8 -16  263.98   12.85
   0   8 -15  125.50    8.05
   0   8 -15  143.98    8.93
   0   8 -14   11.56    2.71
   0   8 -14    9.91    2.38
   0   8 -14    8.17    2.45
   0  -8  13  241.06   13.29
   0   8 -13  253.27   12.95
   0   8 -13  251.00   13.49
   0   8 -13  257.70   13.76
   0   8 -12  200.32   11.82
   0  -8  12  193.88   11.33
   0   8 -12  206.57   11.76
   0   8 -12  185.19   10.67
   0  -8  11    2.37    1.51
   0   8 -11    4.21    1.72
   0   8 -11    3.76    2.02
   0  -8  10  445.37   19.87
   0  -8  10  429.82   19.00
   0   8 -10  398.79   18.68
   0   8 -10  438.59   19.91
   0  -8   9   10.78    2.29
   0   8  -9    7.23    1.94
   0  -8   9    6.19    1.79
   0   8  -9    7.31    1.85
   0   8  -9   13.85    2.67
   0  -8   8  374.70   17.31
   0   8  -8  368.08   17.12
   0   8  -8  353.30   17.16
   0   8  -7  540.89   24.21
   0  -8   7  585.18   24.19
   0   8  -6  125.02    8.38
   0  -8   6  133.70    8.19
   0   8  -5  722.91   30.13
   0  -8   5  726.46   29.48
   0   8  -4    3.34    1.77
   0  -8   4    3.99    1.47
   0   8  -3   68.28    5.92
   0  -8   3   79.39    5.68
   0   8  -2  231.05   12.22
   0  -8   2  223.82   11.16
   0   8  -1   33.56    4.06
   0   8  -1   33.92    4.04
   0   8  -1   33.44    3.53
   0   8   0  378.62   17.28
   0   8   0  326.86   16.25
   0   8   0  340.03   15.62
   0   8   1 1031.66   41.46
   0   8   1 1091.81   42.01
   0   8   1 1011.06   41.10
   0   8   1 1063.65   40.52
   0   8   2   30.08    3.77
   0   8   2   29.51    3.94
   0   8   2   23.14    3.39
   0   8   2   22.99    3.09
   0   8   3 1094.23   42.64
   0   8   3 1051.43   41.63
   0   8   3 1128.44   43.31
   0   8   3 1045.77   42.40
   0   8   4   88.76    6.77
   0  -8  -4   85.43    6.03
   0   8   4   90.45    6.88
   0   8   5  294.54   15.00
   0   8   5  315.10   15.00
   0   8   5  298.49   15.38
   0  -8  -6  434.43   19.18
   0   8   6  381.07   18.64
   0   8   6  415.07   18.99
   0  -8  -6  384.92   18.92
   0   8   6  430.74   19.98
   0   8   6  451.40   19.65
   0   8   7  158.33    9.56
   0   8   7  150.27   10.03
   0   8   7  152.08    9.68
   0  -8  -8   56.97    5.28
   0   8   8   62.86    5.65
   0   8   8   64.30    6.17
   0   8   8   64.95    5.90
   0   8   9  229.38   12.15
   0   8   9  198.39   12.56
   0  -8  -9  222.39   12.03
   0  -8 -10   17.49    2.99
   0   8  10   20.15    3.19
   0   8  10   20.16    3.51
   0  -8 -11  426.28   19.20
   0   8  11  415.41   18.87
   0  -8 -12   32.31    3.83
   0   8  12   30.01    3.44
   0   8  12   33.74    4.35
   0   8  13   77.14    6.27
   0  -8 -13   73.62    5.63
   0   8  14   64.87    5.41
   0  -8 -14   71.86    5.13
   0  -8 -15   12.97    2.00
   0   8  15   12.57    2.21
   0  -8 -16   47.02    3.27
   0  -8 -17   46.40    2.63
   0   9 -19    4.26    0.87
   0  -9  19    6.24    1.07
   0   9 -18   34.68    2.94
   0  -9  18   33.59    2.94
   0   9 -18   37.31    2.94
   0   9 -17   96.86    6.22
   0   9 -17   81.52    5.36
   0   9 -17   89.26    5.68
   0   9 -16   60.65    5.11
   0   9 -16   51.29    4.31
   0   9 -16   56.43    4.70
   0   9 -15  158.92    9.38
   0   9 -15  149.24    8.87
   0   9 -15  142.77    8.40
   0   9 -14  286.02   14.37
   0   9 -14  308.09   14.99
   0   9 -14  281.66   13.88
   0   9 -14  296.73   15.13
   0   9 -13   22.97    3.54
   0   9 -13   24.18    3.18
   0   9 -13   25.01    3.94
   0   9 -13   16.51    3.10
   0   9 -12  510.57   22.45
   0  -9  12  479.77   22.04
   0   9 -12  488.80   21.28
   0   9 -12  485.71   22.52
   0   9 -11  112.89    7.43
   0   9 -11  120.49    8.38
   0  -9  11  110.17    7.99
   0  -9  10   28.66    3.75
   0  -9  10   24.16    3.50
   0   9 -10   26.00    3.23
   0   9 -10   20.11    3.40
   0  -9   9   64.86    6.12
   0  -9   9   83.52    6.42
   0   9  -9   66.97    5.34
   0  -9   9   81.85    6.48
   0   9  -9   68.42    6.05
   0  -9   9   74.21    6.23
   0   9  -9   74.67    6.21
   0  -9   8   43.42    4.59
   0   9  -8   40.09    4.60
   0  -9   8   43.99    4.54
   0   9  -8   37.72    4.26
   0  -9   7  130.02    8.40
   0   9  -7  127.44    8.85
   0  -9   7  122.58    8.28
   0  -9   6  654.62   27.23
   0   9  -6  641.29   27.91
   0  -9   6  686.27   27.21
   0   9  -6  596.70   26.16
   0  -9   5   10.19    2.39
   0   9  -5   20.50    3.43
   0  -9   5   18.26    2.90
   0   9  -5   18.00    2.72
   0   9  -4  502.60   22.41
   0  -9   4  546.45   22.98
   0   9  -4  556.34   24.27
   0   9  -4  478.85   23.79
   0  -9   4  579.85   23.44
   0  -9   3   84.78    6.34
   0  -9   3   83.84    6.13
   0   9  -3   77.61    6.91
   0   9  -3   72.36    6.67
   0   9  -3   78.41    5.95
   0  -9   2  195.69   10.93
   0   9  -2  220.41   12.41
   0   9  -2  235.64   12.91
   0   9  -2  194.91   11.87
   0   9  -2  209.42   11.11
   0  -9   1  314.61   15.11
   0   9  -1  343.27   16.75
   0   9  -1  349.20   17.07
   0   9  -1  287.40   15.79
   0   9  -1  322.71   15.31
   0  -9   0    2.12    1.34
   0   9   0    3.42    1.59
   0   9   0    0.78    1.58
   0   9   0    2.87    1.77
   0   9   0   -0.57    1.43
   0  -9  -1  329.52   15.82
   0   9   1  368.29   17.65
   0   9   1  360.54   17.78
   0   9   1  342.07   16.25
   0   9   1  326.54   16.88
   0  -9  -2  379.30   17.83
   0   9   2  390.89   19.32
   0   9   2  432.63   20.12
   0   9   2  418.00   18.68
   0   9   2  400.80   19.30
   0  -9  -3   70.13    5.60
   0   9   3   75.81    6.58
   0   9   3   76.16    6.12
   0   9   3   68.64    6.29
   0   9   3   72.84    6.75
   0   9   4  305.21   15.76
   0   9   4  299.37   15.79
   0   9   5  338.81   17.46
   0  -9  -5  378.37   18.01
   0   9   5  366.88   18.23
   0   9   6    4.51    2.02
   0  -9  -6    3.89    1.67
   0   9   6    3.66    1.76
   0   9   6    2.34    1.70
   0   9   7  268.19   14.12
   0   9   7  279.59   14.60
   0   9   7  268.42   14.99
   0   9   8   80.03    6.62
   0   9   8   81.29    6.46
   0   9   8   62.84    6.36
   0  -9  -8   69.11    5.93
   0  -9  -9  285.32   14.13
   0   9   9  259.35   13.79
   0   9   9  275.47   14.43
   0   9  10   60.02    5.89
   0   9  10   58.47    5.27
   0  -9 -10   73.15    5.81
   0  -9 -11   16.53    2.75
   0   9  11   20.09    2.91
   0   9  12   59.71    4.70
   0  -9 -12   69.68    5.20
   0   9  13   31.17    3.62
   0  -9 -13   34.94    3.45
   0  -9 -14    2.37    1.11
   0   9  14    1.46    1.29
   0  -9 -15  132.33    6.41
   0   9  16    1.17    0.50
   0  -9 -16    2.32    0.56
   0 -10  19   71.80    3.43
   0  10 -18   26.63    1.96
   0  10 -18   37.72    2.84
   0  10 -17   40.60    2.96
   0  10 -17   42.98    3.63
   0  10 -16  313.44   13.96
   0  10 -16  286.86   13.03
   0  10 -16  311.53   13.74
   0  10 -16  286.97   12.72
   0  10 -15   46.50    4.02
   0  10 -15   43.75    4.33
   0  10 -15   42.21    4.15
   0 -10  15   40.96    3.92
   0  10 -15   42.54    3.63
   0  10 -14  193.75   10.56
   0  10 -14  190.71   10.30
   0  10 -14  169.72    9.61
   0 -10  14  188.35   10.02
   0  10 -14  168.72    9.17
   0  10 -13   42.20    4.66
   0  10 -13   30.69    3.69
   0  10 -13   42.47    4.43
   0 -10  13   39.87    4.26
   0  10 -13   36.80    3.67
   0  10 -12    5.65    2.16
   0  10 -12    5.17    1.87
   0 -10  12    6.58    2.03
   0  10 -12    6.27    2.15
   0  10 -12    7.23    1.83
   0 -10  11   53.94    5.15
   0 -10  11   46.20    4.76
   0  10 -11   44.37    4.70
   0  10 -11   38.04    3.88
   0 -10  10   99.37    7.64
   0  10 -10  111.58    7.93
   0 -10  10  126.38    8.20
   0 -10   9   63.37    5.64
   0 -10   9   55.07    5.65
   0 -10   9   49.17    5.11
   0 -10   9   53.58    5.46
   0  10  -9   55.56    5.51
   0  10  -9   58.71    5.41
   0 -10   8  666.50   28.31
   0 -10   8  724.96   28.44
   0  10  -8  621.81   28.58
   0 -10   8  622.60   28.54
   0  10  -8  675.20   27.94
   0 -10   7   10.62    2.35
   0 -10   7    8.60    2.30
   0 -10   7    8.78    2.60
   0  10  -7    9.21    2.54
   0  10  -7    6.53    2.09
   0 -10   6  271.19   13.53
   0 -10   6  266.36   13.66
   0  10  -6  234.50   12.58
   0  10  -6  248.92   14.25
   0 -10   5    6.19    1.96
   0  10  -5    8.38    2.52
   0 -10   5    5.71    1.79
   0  10  -5    6.86    2.03
   0  10  -5    5.32    2.25
   0 -10   4   33.61    3.99
   0  10  -4   40.19    5.03
   0  10  -4   45.46    5.41
   0  10  -4   29.46    4.48
   0  10  -4   29.85    3.80
   0 -10   3   83.22    6.40
   0  10  -3   90.20    7.70
   0  10  -3   79.82    6.23
   0  10  -3   69.71    6.98
   0 -10   2  213.45   11.52
   0  10  -2  226.73   13.20
   0  10  -2  200.65   12.73
   0  10  -2  206.85   11.52
   0  10  -2  205.93   12.60
   0 -10   1   89.23    6.67
   0  10  -1   90.21    7.83
   0  10  -1  115.38    8.63
   0  10  -1  101.77    7.20
   0  10  -1   74.80    7.20
   0 -10   0  481.00   21.17
   0  10   0  457.21   22.58
   0  10   0  485.92   23.12
   0  10   0  497.32   21.59
   0  10   0  463.11   22.45
   0 -10  -1   95.50    6.81
   0  10   1   97.65    8.05
   0  10   1   92.06    8.00
   0  10   1  106.11    7.53
   0  10   1   86.30    7.47
   0 -10  -2  158.85    9.44
   0  10   2  169.28   10.96
   0  10   2  151.82   10.82
   0  10   2  154.06   10.47
   0  10   2  166.21    9.99
   0 -10  -3   83.93    6.32
   0 -10  -3   86.18    7.48
   0  10   3   76.98    6.99
   0  10   3   87.96    6.94
   0  10   3   85.59    7.32
   0 -10  -4    7.77    2.31
   0  10   4    7.97    2.29
   0  10   4    9.18    2.48
   0 -10  -4    9.87    2.67
   0  10   5  132.98    8.82
   0  10   5  121.30    9.07
   0 -10  -5  110.58    8.66
   0  10   6   53.85    5.58
   0  10   6   63.25    5.80
   0  10   6   61.87    6.15
   0  10   7    2.75    2.06
   0  10   7    3.33    1.93
   0 -10  -7    0.32    1.40
   0 -10  -8  255.59   13.03
   0  10   8  231.77   12.93
   0  10   8  270.07   13.67
   0  10   9   91.85    6.74
   0 -10  -9  103.62    7.00
   0  10   9   85.01    6.88
   0  10   9   93.25    6.94
   0  10  10  170.50    9.60
   0 -10 -10  175.10    9.69
   0  10  10  178.36   10.33
   0  10  10  187.34   10.26
   0  10  11  110.71    6.80
   0  10  11  110.84    7.17
   0 -10 -11  122.49    7.15
   0  10  11  117.02    7.53
   0  10  12   24.25    2.86
   0 -10 -12   16.23    2.26
   0 -10 -13   73.91    4.59
   0 -10 -14   50.59    3.17
   0  11 -17   97.79    5.28
   0 -11  16   28.12    2.53
   0  11 -16   22.29    2.43
   0  11 -16   21.36    2.47
   0  11 -15  217.85   10.19
   0  11 -15  203.71    9.80
   0 -11  15  216.54    9.84
   0  11 -14   26.84    3.28
   0  11 -14   23.64    2.92
   0 -11  14   32.22    3.28
   0  11 -14   24.98    2.45
   0  11 -13   70.48    5.57
   0  11 -13   64.73    4.98
   0  11 -13   71.64    5.44
   0 -11  13   78.74    5.59
   0  11 -12  181.00   10.30
   0  11 -12  172.25    9.54
   0  11 -12  185.63   10.11
   0 -11  12  187.84   10.08
   0  11 -11    1.52    1.64
   0  11 -11    0.84    1.57
   0 -11  11    1.71    1.37
   0  11 -10  271.01   14.03
   0 -11  10  309.74   14.63
   0  11  -9   34.12    3.98
   0 -11   9   46.37    4.66
   0 -11   8    6.24    2.17
   0 -11   8    7.56    2.19
   0 -11   8    6.42    1.94
   0  11  -8    6.61    2.27
   0 -11   8    8.63    2.33
   0  11  -8    7.19    2.18
   0  11  -7  135.83    8.34
   0  11  -7  136.78   10.01
   0 -11   7  136.70    9.66
   0  11  -7  117.94    9.16
   0 -11   7  146.70    8.91
   0 -11   7  121.80    9.57
   0 -11   7  119.20    8.47
   0  11  -6   58.90    6.10
   0 -11   6   53.73    5.98
   0 -11   6   59.01    5.45
   0  11  -6   59.50    5.12
   0  11  -6   52.10    4.89
   0  11  -6   59.50    6.34
   0  11  -5   76.55    7.18
   0 -11   5   72.84    7.03
   0 -11   5   76.32    6.24
   0  11  -5   67.88    5.72
   0  11  -5   69.11    6.93
   0  11  -4  150.47   10.81
   0  11  -4  161.03    9.58
   0  11  -4  151.54   10.93
   0 -11   4  169.65    9.88
   0  11  -3   78.24    7.58
   0 -11   3   78.08    6.27
   0  11  -3   68.73    7.01
   0  11  -3   80.43    6.39
   0  11  -2  408.13   20.78
   0  11  -2  403.89   20.81
   0 -11   2  436.43   19.20
   0  11  -2  364.74   19.99
   0  11  -2  424.50   19.17
   0  11  -1   80.37    7.38
   0  11  -1   64.27    6.63
   0 -11   1   67.61    5.76
   0  11  -1   62.98    6.61
   0  11  -1   74.83    6.22
   0  11   0  187.56   12.43
   0  11   0  189.86   12.42
   0 -11   0  199.68   12.78
   0 -11   0  200.81   10.98
   0  11   0  170.29   11.74
   0  11   0  202.91   11.42
   0  11   1  407.09   21.51
   0 -11  -1  484.83   22.47
   0  11   1  457.18   22.00
   0  11   1  383.66   20.86
   0 -11  -1  449.43   19.82
   0  11   1  456.53   20.49
   0 -11  -2   17.49    3.59
   0  11   2   21.39    3.76
   0 -11  -2   15.73    3.31
   0  11   2   18.15    3.42
   0  11   2   17.22    3.34
   0 -11  -2   21.01    3.10
   0  11   3   49.34    5.44
   0 -11  -3   50.90    5.65
   0 -11  -3   41.59    5.33
   0  11   3   44.36    5.32
   0  11   4  122.61    8.43
   0  11   4  118.24    8.35
   0  11   5   37.93    4.46
   0  11   6  181.30   10.57
   0 -11  -7  152.57    8.72
   0  11   7  117.36    8.07
   0  11   7  145.26    8.75
   0  11   7  122.03    8.30
   0  11   8   28.52    3.59
   0  11   8   24.75    3.42
   0  11   8   26.33    3.46
   0 -11  -8   23.02    3.12
   0 -11  -9  169.49    8.95
   0  11   9  150.52    8.88
   0  11   9  154.86    8.79
   0  11   9  161.80    9.08
   0  11  10    1.00    1.12
   0  11  10    1.31    1.29
   0  11  10   -0.23    1.20
   0 -11 -10    1.83    1.16
   0  11  11   57.92    4.21
   0  11  11   51.74    4.15
   0 -11 -11   57.83    4.07
   0  11  12   36.27    2.86
   0  11  12   33.82    2.88
   0 -11 -12   38.28    2.84
   0  11  13    2.35    0.66
   0 -11 -13    2.99    0.69
   0 -12  16   50.55    3.00
   0  12 -16   48.27    3.04
   0 -12  15    9.86    1.52
   0  12 -15   11.50    1.55
   0  12 -15   12.11    1.67
   0 -12  14  108.38    5.91
   0  12 -14  100.94    5.71
   0  12 -14   98.05    5.89
   0 -12  13   11.41    1.92
   0  12 -13    8.64    1.72
   0  12 -13    9.97    1.93
   0 -12  12   70.82    5.04
   0  12 -12   64.49    4.73
   0  12 -12   61.66    4.90
   0 -12  11   59.09    4.73
   0  12 -11   51.98    4.37
   0  12 -11   51.22    4.63
   0  12 -10   -0.46    1.20
   0 -12  10    1.62    1.32
   0 -12  10    1.80    1.52
   0  12  -9   81.65    6.15
   0 -12   9  109.42    6.95
   0  12  -8  206.29   11.04
   0 -12   8  241.53   11.97
   0  12  -7   74.12    5.60
   0 -12   7   80.95    6.15
   0  12  -6  201.94   10.92
   0  12  -6  225.66   11.36
   0 -12   6  234.86   12.01
   0  12  -5    1.94    1.40
   0  12  -5   -1.17    2.26
   0 -12   5    3.00    1.48
   0  12  -4   23.02    3.24
   0 -12   4   23.71    3.30
   0  12  -3  104.92    7.45
   0 -12   3  117.62    7.70
   0  12  -2   10.92    2.55
   0 -12   2   14.48    2.61
   0  12  -1  279.55   14.26
   0 -12   1  280.26   13.97
   0  12   0  240.41   13.20
   0 -12   0  265.14   12.98
   0  12   1   10.67    2.71
   0 -12  -1   12.60    2.43
   0  12   2  229.01   12.46
   0  12   3   20.59    3.30
   0  12   3   12.61    2.73
   0  12   4   54.41    4.96
   0  12   4   39.29    3.88
   0  12   4   53.61    5.08
   0  12   5  154.82    8.42
   0  12   5  139.35    8.27
   0  12   5  163.20    9.22
   0  12   6    0.90    1.21
   0  12   6    1.84    1.50
   0  12   7   59.80    4.95
   0  12   7   54.93    4.44
   0 -12  -7   64.49    4.83
   0  12   7   62.35    4.93
   0  12   8   87.62    5.75
   0  12   8   81.04    5.40
   0 -12  -8   96.68    5.76
   0  12   8   78.11    5.48
   0  12   9    9.12    1.66
   0 -12  -9    6.42    1.46
   0  12   9    7.43    1.60
   0  12   9    7.58    1.64
   0 -12 -10   96.19    5.08
   0  12  10   89.43    4.95
   0  12  10   84.67    4.83
   0  12  10   86.63    4.99
   0 -12 -11   12.47    1.37
   0  12  11   11.68    1.36
   0 -13  15   38.70    2.27
   0 -13  14    3.67    0.88
   0  13 -14    1.26    0.73
   0 -13  13   80.74    4.55
   0  13 -13   75.50    4.48
   0 -13  12   35.75    3.02
   0  13 -12   35.02    3.01
   0 -13  11   61.15    4.24
   0  13 -11   51.77    4.06
   0 -13  10  109.43    6.29
   0 -13  10  125.91    6.81
   0  13 -10  104.45    6.51
   0  13  -9    6.22    1.55
   0 -13   9    5.66    1.66
   0 -13   9    6.67    1.75
   0  13  -8  157.46    8.65
   0 -13   8  157.40    8.65
   0 -13   7   61.09    4.91
   0  13  -6   70.60    5.19
   0 -13   6   95.55    6.16
   0  13  -5  121.48    7.41
   0 -13   5  133.85    7.85
   0  13  -4  112.27    7.25
   0 -13   4  123.56    7.50
   0  13  -3   41.54    4.13
   0 -13   3   39.96    4.06
   0  13  -2  347.67   15.85
   0 -13   2  330.85   15.38
   0  13  -1   12.66    2.67
   0 -13   1   15.84    2.50
   0  13   0  190.62   10.50
   0  13   1   76.13    5.91
   0  13   2    7.27    2.04
   0  13   2    4.08    1.68
   0  13   3   32.56    3.53
   0 -13  -3   30.16    3.42
   0  13   3   38.62    3.88
   0  13   4   64.43    4.65
   0 -13  -4   78.13    5.08
   0  13   4   62.16    4.99
   0  13   4   76.73    5.57
   0  13   5   16.33    2.41
   0  13   5   17.31    1.98
   0  13   6  132.16    7.16
   0  13   7    4.57    1.37
   0  13   7    2.48    1.24
   0  13   8   91.61    4.95
   0  13   8   82.64    4.74
   0 -13  -9    8.95    1.14
   0  13   9    7.03    1.00
   0 -14  13    0.06    0.39
   0 -14  12   29.22    2.11
   0 -14  11   33.72    2.51
   0 -14  10   20.58    2.07
   0 -14   9  102.70    5.81
   0 -14   9  120.11    6.06
   0  14  -8   32.56    2.97
   0 -14   8   41.50    3.33
   0 -14   8   38.65    3.42
   0 -14   8   40.24    3.22
   0  14  -7  154.84    8.16
   0 -14   7  158.06    8.50
   0 -14   7  164.12    8.02
   0  14  -6   42.57    3.80
   0 -14   6   49.82    3.78
   0 -14   6   44.44    4.10
   0  14  -5    4.68    1.64
   0 -14   5    4.70    1.47
   0  14  -5    4.66    1.27
   0 -14   4  121.70    6.77
   0  14  -4  124.07    6.76
   0  14  -3   77.77    5.54
   0 -14   3   71.38    4.81
   0  14  -3   73.68    5.04
   0  14  -2   34.14    3.57
   0  14  -2   37.85    3.51
   0  14  -1  133.72    7.48
   0  14  -1  132.97    7.74
   0  14   0    1.72    1.17
   0  14   0    1.52    1.10
   0  14   0    2.69    1.28
   0 -14   0    2.86    1.43
   0  14   1   31.14    3.15
   0 -14  -1   33.21    3.36
   0  14   1   36.47    3.37
   0  14   1   26.99    2.91
   0 -14  -2   55.43    4.12
   0  14   2   54.05    4.00
   0 -14  -2   58.70    4.28
   0  14   2   59.54    4.40
   0  14   2   50.50    3.90
   0 -14  -3    0.14    0.73
   0  14   3    1.69    0.92
   0  14   3   -0.31    1.00
   0  14   3    0.18    1.09
   0  14   4  118.48    5.80
   0  14   4  130.77    6.33
   0  14   5   30.72    2.61
   0  14   5   21.01    2.04
   0  14   6   74.84    3.84
   0 -15   9   12.23    1.11
   0 -15   8   60.22    3.20
   0 -15   7    0.11    0.60
   0 -15   7   -0.09    0.69
   0 -15   7   -0.12    0.72
   0  15  -7    0.73    0.62
   0 -15   6   22.89    2.31
   0 -15   6   23.21    2.20
   0  15  -6   22.20    2.10
   0 -15   5   68.38    4.35
   0 -15   5   63.45    4.10
   0  15  -5   57.73    3.92
   0 -15   4   18.65    2.25
   0 -15   3  111.45    5.87
   0  15  -3  117.69    5.90
   0  15  -2   46.58    3.24
   0  15  -2   54.27    3.79
   0  15  -1   32.08    2.55
   0 -15   1   32.30    2.89
   0  15  -1   36.87    2.88
   0 -15   1   36.25    2.92
   0  15   0   46.09    3.11
   0 -15   0   51.97    3.43
   0  15   0   39.79    3.01
   0 -15   0   46.81    3.23
   0 -15  -1    1.02    0.64
   0  15   1    1.02    0.76
   0  15   1    0.82    0.64
   0  15   2   13.83    1.52
   1 -16   1   15.03    1.21
  -1  16  -1   16.74    1.46
   1 -16   2   32.18    2.02
  -1  16  -2   36.06    2.37
   1 -16   2   38.68    2.46
  -1  16  -3   75.30    4.07
   1 -16   3   84.70    4.21
   1 -16   4    0.39    0.52
  -1  16  -5   28.61    1.98
   1 -16   5   29.51    2.04
   1 -15  -5   50.17    2.49
  -1  15   5   38.57    2.38
  -1  15   4   73.95    3.85
   1 -15  -4   65.65    3.46
  -1  15   3    3.83    0.74
  -1  15   3    4.61    1.04
   1 -15  -3    5.23    1.02
  -1  15   3    7.52    1.26
  -1  15   2   64.46    4.00
   1 -15  -2   73.60    4.13
  -1  15   2   67.19    4.23
  -1  15   2   76.60    4.38
   1 -15  -2   72.56    4.15
  -1  15   1   23.92    2.41
   1 -15  -1   27.28    2.56
   1 -15  -1   23.97    2.46
  -1  15   1   27.92    2.49
  -1  15   1   23.86    2.47
  -1  15   0    5.36    1.33
  -1  15   0    4.00    1.22
   1 -15   0    5.21    1.39
  -1  15   0    4.11    1.19
   1 -15   0    4.24    1.36
   1 -15   1  101.78    5.79
  -1  15  -1   89.83    5.54
   1 -15   1   97.65    5.88
  -1  15  -1   92.70    5.18
  -1  15  -1   80.56    5.23
  -1  15  -2   93.58    5.21
  -1  15  -2   97.28    5.91
   1 -15   3   35.62    3.32
  -1  15  -3   35.35    3.28
   1 -15   3   36.45    3.52
   1 -15   4  146.71    7.91
   1 -15   5    0.35    0.91
  -1  15  -5    1.03    1.01
   1 -15   5    0.73    0.92
   1 -15   5    0.37    1.03
  -1  15  -6   27.11    2.68
   1 -15   6   33.37    2.91
   1 -15   6   33.78    2.77
   1 -15   6   32.83    3.02
  -1  15  -7   56.87    3.77
   1 -15   7   56.55    3.80
   1 -15   7   62.33    4.06
   1 -15   7   64.08    3.89
   1 -15   8    0.23    0.71
   1 -15   8    1.09    0.78
   1 -15   9   43.71    2.91
   1 -15  10   14.86    1.44
   1 -15  11    3.12    0.62
  -1  14   8   48.64    2.91
   1 -14  -8   61.25    2.97
  -1  14   7   11.87    1.52
   1 -14  -7   13.75    1.51
  -1  14   6  134.17    6.84
   1 -14  -6  136.64    6.65
  -1  14   6  135.33    6.94
  -1  14   5   11.63    1.92
  -1  14   5   11.04    1.91
   1 -14  -5   14.04    1.86
  -1  14   4   62.11    4.59
   1 -14  -4   62.72    4.03
  -1  14   4   54.40    3.85
  -1  14   4   69.84    4.76
   1 -14  -4   66.47    4.41
  -1  14   3   87.06    5.57
   1 -14  -3   96.64    5.76
  -1  14   3   95.81    6.02
  -1  14   3   92.82    6.03
  -1  14   2   40.20    3.90
   1 -14  -2   43.55    3.84
   1 -14  -2   40.75    3.86
  -1  14   2   39.77    3.80
   1 -14  -1   74.18    5.42
   1 -14  -1   67.55    5.39
  -1  14   1   69.93    5.19
   1 -14   0  248.29   12.79
  -1  14   0  264.11   12.31
   1 -14   1   -0.28    1.49
  -1  14  -1    0.22    1.33
   1 -14   2  302.09   13.72
  -1  14  -2  289.30   13.42
   1 -14   3   13.76    2.40
   1 -14   3   19.85    3.04
  -1  14  -3   20.95    2.64
   1 -14   4   10.76    2.11
   1 -14   4    8.73    2.26
  -1  14  -4   11.35    1.87
   1 -14   5   30.28    3.66
   1 -14   5   28.41    3.20
   1 -14   6   37.51    3.95
   1 -14   6   41.80    3.78
   1 -14   7   10.45    1.98
   1 -14   7   10.60    2.20
   1 -14   7   14.60    2.25
   1 -14   8  164.61    8.29
  -1  14  -8  137.93    7.74
   1 -14   8  166.46    8.20
   1 -14   8  151.62    8.22
   1 -14   9    1.80    1.07
   1 -14   9    2.16    1.14
  -1  14  -9    3.09    1.34
   1 -14  10  116.31    6.33
  -1  14 -10  116.44    6.37
   1 -14  11   16.82    1.99
  -1  14 -11   20.54    2.21
   1 -14  12   31.09    2.41
  -1  14 -12   25.28    2.24
   1 -14  13   23.87    1.88
   1 -14  14    1.18    0.48
   1 -13 -10   32.79    2.22
  -1  13   9   53.10    3.70
  -1  13   9   54.81    3.50
   1 -13  -9   57.01    3.55
  -1  13   8   45.87    3.53
   1 -13  -8   54.78    3.76
  -1  13   8   52.41    3.96
  -1  13   7  102.79    6.08
   1 -13  -7  120.11    6.48
  -1  13   6    7.31    2.00
   1 -13  -6    9.90    1.91
  -1  13   6   10.08    2.15
   1 -13  -5   87.42    5.51
  -1  13   5  109.52    6.73
   1 -13  -5   94.76    6.11
  -1  13   5   96.36    6.50
   1 -13  -4   47.81    4.18
  -1  13   4   50.81    4.69
  -1  13   4   47.60    4.60
   1 -13  -4   46.43    4.27
  -1  13   3    3.53    1.80
  -1  13   3    3.66    1.75
   1 -13  -3    4.19    1.84
  -1  13   2  111.49    7.52
   1 -13  -2  111.71    7.73
  -1  13   1   32.14    3.86
   1 -13   0   44.88    4.53
  -1  13   0   54.84    4.95
   1 -13   1  213.89   11.42
  -1  13  -1  214.96   11.43
   1 -13   2   10.12    2.46
  -1  13  -2    9.02    2.29
   1 -13   3   77.03    6.03
  -1  13  -3   73.10    5.68
   1 -13   4   44.06    4.50
  -1  13  -4   46.05    4.21
   1 -13   5   11.17    2.51
  -1  13  -5   12.37    2.34
  -1  13  -5   15.07    2.36
   1 -13   6  197.73   10.43
  -1  13  -6  168.37    9.57
   1 -13   7   60.81    5.08
  -1  13  -7   51.22    4.54
   1 -13   8   88.49    6.19
  -1  13  -8   83.32    5.83
   1 -13   8   80.91    6.08
   1 -13   9  111.77    6.88
  -1  13  -9   91.16    6.29
   1 -13   9  102.41    6.35
   1 -13   9   99.95    6.54
  -1  13 -10    2.53    1.44
   1 -13  10    2.04    1.15
   1 -13  10    3.62    1.54
   1 -13  11   66.59    4.69
  -1  13 -11   51.02    4.19
  -1  13 -11   55.31    4.58
   1 -13  12   60.65    4.30
  -1  13 -12   55.82    4.12
  -1  13 -12   60.09    4.50
   1 -13  13   -0.15    0.85
  -1  13 -13    0.67    1.15
  -1  13 -13    0.44    0.87
  -1  13 -14  171.01    7.85
  -1  13 -14  160.56    7.47
  -1  13 -15   12.86    1.45
  -1  12  12   13.01    1.45
   1 -12 -12   14.93    1.41
  -1  12  11   36.74    2.97
   1 -12 -11   37.52    2.78
  -1  12  11   32.07    2.59
  -1  12  10    3.67    1.26
   1 -12 -10    3.42    1.18
  -1  12  10    2.25    1.33
  -1  12   9  250.60   12.10
  -1  12   9  257.83   12.15
   1 -12  -9  260.65   11.89
  -1  12   8   39.15    3.92
   1 -12  -8   34.04    3.50
  -1  12   8   40.96    4.02
   1 -12  -7  224.33   11.35
   1 -12  -6   73.33    5.67
  -1  12   5    7.53    2.46
   1 -12  -5    8.90    1.98
   1 -12  -5    8.51    2.05
   1 -12  -4   47.16    4.84
  -1  12   4   63.66    5.64
  -1  12   3  155.95    9.70
  -1  12   2    2.62    1.84
   1 -12  -1  170.87    9.71
  -1  12   1  123.80    9.72
  -1  12   1  134.78   10.29
   1 -12  -1  160.60   11.01
   1 -12  -1  145.51   10.85
  -1  12   1  164.93    9.73
   1 -12   0   85.74    6.57
  -1  12   0   98.98    8.11
   1 -12   0   85.31    7.72
  -1  12   0   81.47    7.35
  -1  12   0   81.24    7.54
  -1  12   0   80.36    6.48
   1 -12   0   69.53    7.29
   1 -12   1   56.62    5.34
   1 -12   1   61.04    6.37
  -1  12  -1   56.99    6.26
  -1  12  -1   43.35    5.39
  -1  12  -1   48.22    5.67
  -1  12  -1   64.72    5.58
   1 -12   1   49.39    6.02
   1 -12   2   65.38    5.70
  -1  12  -2   57.02    6.35
   1 -12   2   56.42    6.36
  -1  12  -2   54.46    6.00
  -1  12  -2   52.57    6.08
  -1  12  -2   76.35    5.96
  -1  12  -3    5.08    2.02
   1 -12   3   12.50    3.17
   1 -12   3   12.90    2.71
  -1  12  -3   11.10    2.38
  -1  12  -4   24.00    4.07
   1 -12   4   28.36    4.32
  -1  12  -4   21.78    3.76
   1 -12   4   22.69    4.07
   1 -12   4   29.34    3.76
  -1  12  -4   23.79    3.20
  -1  12  -5   14.72    3.14
  -1  12  -5   16.36    3.28
   1 -12   5   16.66    3.35
   1 -12   5   15.40    2.80
   1 -12   5   13.82    3.26
  -1  12  -5   15.01    2.53
   1 -12   6   30.77    3.88
   1 -12   7  287.32   14.22
  -1  12  -7  270.42   13.87
   1 -12   8   38.83    4.28
  -1  12  -8   34.33    4.06
   1 -12   9  188.89   10.30
  -1  12  -9  170.98    9.93
   1 -12   9  167.22    9.77
  -1  12 -10  274.92   13.26
   1 -12  10  255.94   12.48
   1 -12  10  284.95   13.29
   1 -12  11   11.09    2.32
  -1  12 -11    8.16    2.13
   1 -12  12  217.13   10.70
  -1  12 -12  207.76   10.95
  -1  12 -12  193.89   10.47
  -1  12 -12  201.34   10.37
  -1  12 -13   79.00    5.58
  -1  12 -13   78.39    5.45
  -1  12 -13   64.49    4.85
  -1  12 -14    4.31    1.49
  -1  12 -14    4.31    1.30
  -1  12 -14    4.21    1.49
  -1  12 -15   66.29    4.39
   1 -12  16   36.10    2.62
  -1  12 -16   39.16    2.79
   1 -12  17   16.96    1.35
   1 -11 -14   20.57    1.49
  -1  11  14   20.73    1.60
  -1  11  13   58.70    3.77
  -1  11  12    2.34    1.21
  -1  11  12   -0.15    0.74
  -1  11  11  111.83    7.03
  -1  11  11  114.70    6.67
  -1  11  10   98.65    6.84
  -1  11  10  105.22    6.70
   1 -11 -10   97.57    6.36
  -1  11   9    7.51    2.13
  -1  11   9    8.36    2.37
   1 -11  -9   14.02    2.39
  -1  11   8  239.67   12.37
   1 -11  -8  212.62   11.56
   1 -11  -7   14.15    2.69
   1 -11  -6    7.19    1.83
  -1  11   5  136.95    9.03
  -1  11   5  127.77    9.42
  -1  11   4  165.89   10.84
   1 -11  -4  159.00   10.73
  -1  11   4  174.59   10.41
   1 -11  -4  149.65   10.66
  -1  11   4  153.65   10.66
  -1  11   3   76.46    7.11
   1 -11  -3   78.03    7.22
  -1  11   3   77.43    7.10
  -1  11   3   93.36    7.11
   1 -11  -3   74.71    7.24
   1 -11  -2  186.18   10.30
  -1  11   2  172.45   11.37
   1 -11  -2  160.32   11.23
  -1  11   2  161.09   11.15
  -1  11   2  156.48   10.77
  -1  11   2  184.96   10.59
   1 -11  -2  140.10   10.73
   1 -11  -1   73.85    6.15
   1 -11  -1   83.91    7.40
  -1  11   1   66.12    6.65
  -1  11   1   58.16    6.42
  -1  11   1   68.54    6.70
  -1  11   1   92.44    6.79
   1 -11  -1   72.14    7.25
   1 -11   0  244.86   12.30
  -1  11   0  223.10   13.37
   1 -11   0  203.43   13.01
  -1  11   0  203.26   12.96
  -1  11   0  185.19   12.28
  -1  11   0  221.68   11.89
   1 -11   0  187.36   12.86
   1 -11   1   13.84    2.72
   1 -11   1   14.02    3.23
  -1  11  -1   13.62    3.17
  -1  11  -1   14.04    2.77
  -1  11  -1   11.84    3.02
  -1  11  -1    8.49    2.71
   1 -11   2   58.40    5.44
  -1  11  -2   49.81    5.82
   1 -11   2   50.46    5.86
  -1  11  -2   51.65    5.93
  -1  11  -2   51.08    5.76
   1 -11   2   62.34    6.65
  -1  11  -2   62.93    5.41
   1 -11   3    9.92    2.80
   1 -11   3   10.36    2.33
  -1  11  -3    7.91    2.20
  -1  11  -3    8.73    2.59
  -1  11  -3    3.46    2.10
   1 -11   4   34.13    4.11
  -1  11  -4   27.59    4.36
   1 -11   4   25.53    4.13
   1 -11   4   25.63    4.33
  -1  11  -4   31.90    3.71
  -1  11  -4   30.98    4.52
  -1  11  -5   96.39    6.80
   1 -11   5  107.69    7.61
   1 -11   5  118.70    8.82
  -1  11  -5   97.14    8.22
   1 -11   5   96.73    8.34
   1 -11   5   95.39    7.58
  -1  11  -5   93.27    8.28
   1 -11   6  178.25   11.01
   1 -11   6  184.93   11.69
  -1  11  -6  181.57   11.61
   1 -11   6  150.67   11.20
   1 -11   6  201.07   10.96
   1 -11   7  114.24    8.22
   1 -11   7  116.10    7.91
  -1  11  -7  107.66    8.46
   1 -11   7   99.94    8.23
   1 -11   7  101.04    8.44
   1 -11   8  598.95   26.41
  -1  11  -8  607.26   25.94
   1 -11   8  677.28   26.35
   1 -11   8  575.84   26.51
  -1  11  -8  590.35   26.66
   1 -11   8  549.00   26.59
   1 -11   9   71.30    6.36
  -1  11  -9   88.44    6.76
   1 -11   9   68.32    6.26
   1 -11   9   90.38    6.66
   1 -11   9   68.63    6.28
  -1  11  -9   78.90    6.65
  -1  11 -10  120.92    8.23
   1 -11  10  104.21    7.19
   1 -11  10  127.01    8.13
  -1  11 -11  161.85    9.82
  -1  11 -12    2.41    1.69
  -1  11 -13  140.79    8.51
  -1  11 -13  129.92    8.10
  -1  11 -14  276.29   13.16
  -1  11 -14  282.54   13.50
  -1  11 -15    1.55    1.27
  -1  11 -15    1.58    1.25
   1 -11  16  236.38   10.59
  -1  11 -16  242.09   11.06
  -1  11 -16  235.85   10.69
   1 -11  17    7.67    1.26
  -1  11 -17    8.72    1.28
   1 -11  18   47.76    2.59
  -1  10  15   46.32    2.90
  -1  10  14    6.47    1.39
  -1  10  14    6.59    1.49
  -1  10  13   20.59    2.73
  -1  10  13   24.58    3.03
  -1  10  12  154.64    8.87
  -1  10  12  159.23    8.47
  -1  10  11   12.88    2.64
  -1  10  11   14.15    2.54
  -1  10  10  149.86    9.28
  -1  10  10  141.58    8.82
  -1  10   9  411.82   19.22
   1 -10  -9  420.01   18.90
  -1  10   8   55.99    5.45
   1 -10  -8   64.06    5.52
   1 -10  -7  113.60    7.64
  -1  10   7   96.72    8.06
  -1  10   6   15.45    3.10
   1 -10  -5   10.60    2.55
  -1  10   5   13.00    2.80
  -1  10   5   14.80    3.00
   1 -10  -5   11.30    2.69
  -1  10   5   13.41    3.00
  -1  10   4  302.61   16.76
   1 -10  -4  363.86   17.54
  -1  10   4  321.00   17.01
  -1  10   4  379.58   17.00
   1 -10  -4  294.07   16.77
  -1  10   3  194.46   12.10
   1 -10  -3  195.42   11.89
  -1  10   3  181.33   11.55
   1 -10  -3  185.05   10.65
  -1  10   3  190.24   11.65
   1 -10  -3  173.34   11.70
  -1  10   3  197.27   11.14
  -1  10   2   75.16    6.92
   1 -10  -2   77.82    7.01
  -1  10   2   71.19    6.71
   1 -10  -2   79.37    6.17
  -1  10   2   74.12    6.64
   1 -10  -2   68.01    6.77
  -1  10   2   66.05    5.95
  -1  10   1  167.23   10.93
  -1  10   1  160.86   10.67
   1 -10  -1  168.81   10.88
   1 -10  -1  166.44    9.79
  -1  10   1  154.70   10.32
  -1  10   1  156.99    9.64
  -1  10   0    3.27    1.73
   1 -10   0    3.31    2.05
  -1  10   0    0.77    1.67
   1 -10   0    4.20    1.74
  -1  10   0    3.77    2.08
   1 -10   1  384.59   17.77
   1 -10   1  420.03   19.59
  -1  10  -1  353.03   17.35
  -1  10  -1  365.50   18.66
  -1  10  -1  395.55   19.38
   1 -10   2   87.95    6.74
   1 -10   2  100.39    7.96
  -1  10  -2   90.47    7.55
  -1  10  -2  108.14    8.30
  -1  10  -2   83.31    6.43
   1 -10   3  246.34   12.72
  -1  10  -3  230.57   12.10
  -1  10  -3  222.60   13.40
  -1  10  -3  259.49   14.30
   1 -10   4  238.45   12.19
   1 -10   4  219.58   12.34
   1 -10   4  229.58   13.17
  -1  10  -4  211.17   11.31
  -1  10  -4  199.42   12.61
   1 -10   5    2.47    1.53
   1 -10   5    0.71    1.21
   1 -10   5    2.38    1.66
  -1  10  -5    2.82    1.85
   1 -10   6  297.65   15.34
   1 -10   6  308.91   15.06
   1 -10   6  301.29   15.83
  -1  10  -6  288.47   15.72
   1 -10   6  281.10   15.83
   1 -10   7  131.93    8.60
  -1  10  -7  122.16    8.95
   1 -10   7  149.33    9.59
   1 -10   7  131.00    8.94
   1 -10   7  120.82    9.18
   1 -10   8    1.60    1.42
   1 -10   8   -0.39    1.56
   1 -10   8    0.37    1.31
  -1  10  -8    3.38    1.67
   1 -10   8    2.20    1.43
   1 -10   9  221.26   11.78
   1 -10   9  199.03   11.90
  -1  10  -9  225.28   12.20
  -1  10  -9  176.02   11.31
   1 -10   9  193.33   11.59
   1 -10   9  217.57   12.20
  -1  10 -10  100.97    7.61
   1 -10  10  104.48    7.83
  -1  10 -11   54.05    5.44
   1 -10  11   60.93    5.66
  -1  10 -12  309.94   15.52
  -1  10 -12  296.46   13.92
  -1  10 -13   52.45    5.22
  -1  10 -13   43.24    4.74
  -1  10 -13   46.47    4.09
  -1  10 -14  197.49   10.12
  -1  10 -14  202.79   11.40
  -1  10 -14  209.65   11.36
   1 -10  14  219.59   11.03
  -1  10 -15  101.14    6.17
   1 -10  15  113.99    6.89
  -1  10 -15  108.42    7.08
  -1  10 -16   11.14    2.31
  -1  10 -16   11.60    2.09
   1 -10  16    9.91    1.88
  -1  10 -16    8.96    1.56
  -1  10 -17   50.97    4.20
  -1  10 -17   55.83    4.06
   1 -10  17   53.15    3.78
  -1  10 -17   53.12    3.43
  -1  10 -18    7.98    1.02
  -1  10 -18    8.76    1.42
  -1  10 -18   10.75    1.70
   1 -10  18    9.31    1.37
   1 -10  19    1.15    0.40
  -1   9  16   47.87    3.10
  -1   9  15    3.17    1.20
  -1   9  15    4.42    1.37
  -1   9  14  141.59    7.80
  -1   9  14  127.31    7.78
  -1   9  13   83.81    5.99
  -1   9  13   68.55    5.10
  -1   9  13   83.28    6.34
  -1   9  12   41.36    4.45
  -1   9  12   46.55    4.33
  -1   9  12   38.52    4.50
  -1   9  11  286.63   14.54
  -1   9  11  314.22   15.44
  -1   9  10   23.17    3.69
  -1   9  10   16.46    3.14
  -1   9   9  161.83    9.89
  -1   9   9  140.99   10.17
  -1   9   9  156.89   10.06
   1  -9  -9  161.43    9.57
  -1   9   8  129.10    8.74
  -1   9   8  119.89    9.03
  -1   9   8  137.01    9.15
   1  -9  -8  123.74    8.27
  -1   9   7   58.44    6.00
  -1   9   7   66.05    5.85
  -1   9   6  107.57    8.20
   1  -9  -6   98.08    7.54
  -1   9   6  112.31    7.90
  -1   9   5  232.28   13.28
   1  -9  -5  231.63   13.19
   1  -9  -5  252.88   13.31
  -1   9   5  243.89   13.29
   1  -9  -4  192.97   11.66
  -1   9   4  203.08   11.21
   1  -9  -4  207.54   11.74
  -1   9   4  190.35   11.48
   1  -9  -4  182.07   10.53
  -1   9   4  204.27   11.73
  -1   9   3  789.94   32.71
   1  -9  -3  845.07   34.05
   1  -9  -3  795.51   32.45
  -1   9   3  805.32   33.60
  -1   9   3  831.86   34.20
   1  -9  -2    3.62    1.92
   1  -9  -2    4.07    1.47
  -1   9   2    5.13    1.92
  -1   9   2    7.11    2.18
  -1   9   2    4.24    1.84
  -1   9   1  311.55   15.16
  -1   9   1  342.05   16.73
   1  -9  -1  330.96   15.35
  -1   9   1  316.09   16.04
  -1   9   0   55.70    4.87
  -1   9   0   60.39    5.73
   1  -9   0   50.52    4.65
  -1   9   0   59.35    5.46
  -1   9  -1   19.11    3.29
  -1   9  -1   17.47    3.04
  -1   9  -1   22.49    3.05
   1  -9   2  179.69   10.03
  -1   9  -2  156.75    9.00
  -1   9  -2  176.93   10.65
  -1   9  -2  147.17    9.72
  -1   9  -3  250.75   13.96
   1  -9   3  302.32   14.12
  -1   9  -3  259.12   12.76
   1  -9   3  262.47   13.16
   1  -9   4    4.91    1.69
   1  -9   4    6.56    1.91
  -1   9  -4    6.33    1.70
  -1   9  -4    1.07    1.34
   1  -9   5 1007.96   39.29
   1  -9   5  993.33   39.76
   1  -9   6   47.63    4.74
   1  -9   6   50.35    4.96
   1  -9   6   52.43    5.27
  -1   9  -7  661.65   29.13
   1  -9   7  701.76   29.32
   1  -9   7  698.31   29.23
   1  -9   7  729.63   28.86
   1  -9   7  661.77   29.39
   1  -9   8   56.43    5.32
  -1   9  -8   54.11    5.29
   1  -9   8   42.38    4.88
   1  -9   8   61.07    5.56
  -1   9  -9    2.36    1.75
   1  -9   9    2.21    1.44
  -1   9  -9    1.30    1.17
   1  -9   9    1.99    1.43
   1  -9   9    1.42    1.33
  -1   9 -10   37.07    4.48
   1  -9  10   29.67    4.06
  -1   9 -11   14.35    3.08
   1  -9  11   13.49    2.82
  -1   9 -11   12.25    2.31
   1  -9  12   14.17    2.83
  -1   9 -12   11.70    2.30
  -1   9 -13  254.74   12.73
  -1   9 -13  288.81   14.58
  -1   9 -13  275.68   14.12
   1  -9  13  218.20   14.32
  -1   9 -13  237.23   15.28
   1  -9  13  262.33   13.91
  -1   9 -14   55.03    4.75
  -1   9 -14   53.52    5.25
  -1   9 -14   54.69    5.53
  -1   9 -15  134.04    7.97
  -1   9 -15  137.98    8.87
  -1   9 -15  147.78    9.32
   1  -9  15  144.13    8.40
  -1   9 -16  332.12   15.39
  -1   9 -16  320.41   15.56
   1  -9  16  333.17   14.79
  -1   9 -16  312.10   14.41
  -1   9 -17   29.40    2.92
  -1   9 -17   29.13    3.43
   1  -9  17   29.55    2.98
  -1   9 -17   29.11    3.51
  -1   9 -17   32.03    3.44
  -1   9 -18  148.55    7.18
   1  -9  18  137.95    7.13
  -1   9 -18  143.63    7.95
  -1   9 -18  163.56    7.93
  -1   9 -19   27.80    2.09
   1  -9  19   26.10    2.04
  -1   9 -19   27.87    2.53
  -1   9 -19   26.24    2.32
  -1   8  17    9.08    1.33
  -1   8  16   75.36    4.97
  -1   8  16   77.94    4.92
  -1   8  15   56.47    4.70
  -1   8  15   55.59    4.49
  -1   8  14    0.89    1.83
  -1   8  14    0.81    1.34
  -1   8  13  153.58    9.62
  -1   8  13  150.04    9.28
  -1   8  13  147.81    8.58
  -1   8  12  188.30   11.45
  -1   8  12  187.95   10.96
  -1   8  12  183.61   10.41
  -1   8  11   30.40    4.23
  -1   8  11   33.13    4.02
  -1   8  10  484.10   21.53
  -1   8  10  430.07   20.43
  -1   8   9   90.53    7.11
  -1   8   9   73.40    6.29
   1  -8  -9   79.71    6.27
  -1   8   8  154.11    9.75
  -1   8   8  156.47    9.52
   1  -8  -8  141.43    8.98
  -1   8   7   94.88    7.07
  -1   8   7   98.34    7.37
   1  -8  -6   49.54    4.84
  -1   8   6   50.27    5.20
  -1   8   6   46.06    4.69
   1  -8  -6   61.46    5.15
   1  -8  -5  412.11   19.17
  -1   8   5  419.91   19.47
   1  -8  -5  423.69   19.13
  -1   8   4  593.19   25.32
  -1   8   4  567.09   24.16
  -1   8   4  548.25   24.61
   1  -8  -4  606.14   24.94
  -1   8   3  231.44   12.23
  -1   8   3  224.32   11.91
  -1   8   3  209.04   11.11
  -1   8   2  378.66   17.58
  -1   8   2  372.17   16.55
  -1   8   2  357.02   16.97
  -1   8   1    2.54    1.23
  -1   8   1    5.36    1.73
  -1   8   1    3.41    1.68
  -1   8   0  120.97    7.77
  -1   8   0  122.51    8.09
  -1   8  -1  318.62   15.71
   1  -8   1  346.24   15.73
  -1   8  -1  353.70   16.51
  -1   8  -2   36.45    4.11
   1  -8   2   40.47    4.05
  -1   8  -3  870.31   36.19
   1  -8   3  953.76   36.08
   1  -8   4  247.44   12.50
  -1   8  -4  248.27   12.97
   1  -8   5  307.43   14.74
   1  -8   6  840.32   33.77
   1  -8   7    2.33    1.37
   1  -8   7    4.82    1.66
   1  -8   8  352.18   17.04
   1  -8   8  378.75   17.39
   1  -8   8  375.13   17.00
  -1   8  -8  350.77   16.84
   1  -8   9  348.00   17.01
   1  -8   9  405.06   18.06
  -1   8  -9  371.62   17.18
   1  -8   9  363.71   16.99
  -1   8  -9  378.16   17.82
   1  -8  10   34.10    4.08
  -1   8 -10   30.45    3.45
   1  -8  11  203.87   11.66
  -1   8 -11  199.12   10.81
  -1   8 -12  134.30    8.29
  -1   8 -12  133.15    9.26
   1  -8  12  122.19    8.69
  -1   8 -13  100.11    9.23
  -1   8 -13  117.35    8.38
  -1   8 -13  118.12    7.61
   1  -8  13  107.72    8.96
  -1   8 -13  111.58    8.36
   1  -8  13  110.09    8.05
  -1   8 -14  140.52   11.14
   1  -8  14  126.30   10.28
  -1   8 -14  166.79   10.52
  -1   8 -14  177.57   10.69
  -1   8 -14  171.50   10.44
  -1   8 -14  167.57    9.49
   1  -8  14  158.35   10.02
  -1   8 -15    5.51    1.81
  -1   8 -15    6.01    2.33
  -1   8 -15    3.07    1.89
  -1   8 -15    6.46    2.36
  -1   8 -16   33.54    3.63
  -1   8 -16   32.50    4.13
  -1   8 -16   39.27    4.51
  -1   8 -16   30.36    3.90
  -1   8 -17   62.62    4.82
  -1   8 -17   57.19    5.10
  -1   8 -17   66.72    5.62
  -1   8 -17   65.48    5.46
  -1   8 -18    4.45    1.41
   1  -8  18    3.79    1.31
  -1   8 -18    4.97    1.62
  -1   8 -18    4.60    1.79
  -1   8 -19  101.52    5.91
  -1   8 -19  114.13    6.29
   1  -8  19   97.15    5.24
  -1   8 -19   99.14    5.49
  -1   8 -20  181.80    7.88
  -1   8 -20  163.40    7.26
  -1   7  18   24.26    2.09
  -1   7  17   97.02    5.63
  -1   7  16   37.97    3.72
  -1   7  16   36.02    3.56
  -1   7  15   64.71    5.40
  -1   7  15   56.52    4.99
  -1   7  14  588.79   24.83
  -1   7  14  588.60   24.47
  -1   7  14  527.84   22.90
  -1   7  13   23.66    3.91
  -1   7  13   19.46    3.29
   1  -7 -13   22.78    3.79
  -1   7  13   17.52    2.82
  -1   7  12  615.99   25.39
  -1   7  12  539.20   24.03
   1  -7 -12  547.97   25.77
  -1   7  11  171.12   10.57
  -1   7  11  161.15    9.83
   1  -7 -11  175.11   11.21
  -1   7  10    3.14    1.86
  -1   7  10    3.12    2.09
   1  -7 -10    3.64    2.00
  -1   7   9   90.30    6.77
   1  -7  -9   93.24    7.59
  -1   7   9  100.38    7.32
   1  -7  -9   87.22    6.50
   1  -7  -8   17.95    3.29
  -1   7   8   19.92    3.08
  -1   7   8   24.36    3.51
   1  -7  -8   18.98    2.82
  -1   7   7  111.15    7.34
   1  -7  -7  104.59    6.80
  -1   7   7  115.67    7.68
   1  -7  -7  114.47    7.96
  -1   7   6  359.84   16.43
   1  -7  -6  354.90   16.27
   1  -7  -6  364.55   16.23
   1  -7  -5   11.01    2.24
   1  -7  -5   10.51    2.05
   1  -7  -4  365.08   16.81
  -1   7   4  390.07   17.38
  -1   7   3   51.35    4.77
  -1   7   3   74.98    5.36
  -1   7   2  278.79   13.58
  -1   7   2  286.65   13.35
  -1   7   1  335.32   15.32
  -1   7   1  322.52   14.81
  -1   7   0  177.52    9.74
  -1   7   0  177.15    9.41
  -1   7  -1  525.12   22.09
   1  -7   1  539.63   21.95
   1  -7   2  538.54   21.80
  -1   7  -2  515.91   21.95
   1  -7   3  312.44   13.80
  -1   7  -3  279.03   13.82
   1  -7   4  754.13   29.37
  -1   7  -4  722.19   29.74
   1  -7   5  642.68   26.14
   1  -7   6  232.90   11.70
   1  -7   7  402.30   17.91
   1  -7   7  396.66   17.57
   1  -7   8   79.48    5.99
   1  -7   8   83.30    5.74
   1  -7   8   77.53    5.79
  -1   7  -8   81.96    5.91
   1  -7   9   94.50    6.67
  -1   7  -9   80.35    5.84
   1  -7   9   90.16    5.97
  -1   7  -9   99.77    6.75
   1  -7   9   83.72    5.97
  -1   7 -10  746.19   29.22
   1  -7  10  718.85   28.96
   1  -7  11   29.20    3.77
  -1   7 -11   25.18    3.78
  -1   7 -11   22.71    3.14
   1  -7  12  315.26   15.98
  -1   7 -12  331.48   16.62
  -1   7 -12  320.11   15.36
  -1   7 -12  312.89   16.24
  -1   7 -12  318.39   16.43
   1  -7  13  102.90    8.84
  -1   7 -13  116.28    8.65
  -1   7 -13  101.89    8.15
  -1   7 -13   95.45    9.07
  -1   7 -13  124.17    7.94
  -1   7 -13  132.63    9.05
   1  -7  13  104.84    7.90
  -1   7 -13  123.18    8.75
   1  -7  14   23.60    3.53
  -1   7 -14   21.54    4.23
  -1   7 -14   26.77    3.98
  -1   7 -14   25.52    4.01
  -1   7 -14   23.26    3.81
  -1   7 -14   26.67    3.59
  -1   7 -14   29.38    4.12
   1  -7  14   18.11    3.69
  -1   7 -15  176.39    9.97
  -1   7 -15  163.66   10.53
  -1   7 -15  161.91   10.46
  -1   7 -15  156.06   10.41
  -1   7 -16  126.85    8.01
  -1   7 -16  127.34    8.75
  -1   7 -16  121.76    8.73
  -1   7 -16  125.81    8.67
  -1   7 -17  169.36    9.29
  -1   7 -17  154.59    9.72
  -1   7 -17  166.90    9.93
  -1   7 -17  164.34   10.05
  -1   7 -18  105.11    7.12
  -1   7 -18  105.44    7.19
  -1   7 -18  112.34    6.74
  -1   7 -19    3.55    1.30
   1  -7  19    5.53    1.23
  -1   7 -19    5.26    1.63
  -1   7 -19    1.98    1.30
  -1   7 -20  112.56    6.14
  -1   7 -20  114.41    5.80
  -1   7 -21   60.87    3.10
  -1   6  18  122.53    6.24
   1  -6 -18  107.68    5.73
  -1   6  17   46.13    3.96
  -1   6  16  261.90   12.44
  -1   6  16  258.96   12.45
  -1   6  15   55.44    5.11
  -1   6  15   47.69    4.83
   1  -6 -15   48.56    5.33
  -1   6  14   68.27    5.44
  -1   6  14   81.22    6.56
  -1   6  14   75.41    6.48
   1  -6 -14   88.57    7.45
  -1   6  13  212.24   11.43
  -1   6  13  222.59   12.43
  -1   6  13  223.44   12.68
   1  -6 -13  212.80   13.19
  -1   6  12   89.96    7.18
  -1   6  12   96.29    6.86
   1  -6 -12   89.06    7.73
  -1   6  11  177.14   10.88
  -1   6  11  185.88   10.46
   1  -6 -11  194.94   11.86
   1  -6 -10  433.34   20.85
  -1   6  10  440.53   20.18
   1  -6  -9    6.42    2.08
  -1   6   9    7.26    2.00
   1  -6  -9    6.90    1.74
   1  -6  -8  261.32   12.79
  -1   6   8  267.19   13.50
   1  -6  -8  287.26   14.33
   1  -6  -7  109.09    7.36
   1  -6  -7   96.26    5.98
  -1   6   7  105.28    6.26
   1  -6  -7  101.41    6.01
   1  -6  -6   82.37    5.42
   1  -6  -6   82.00    5.34
   1  -6  -5 1132.43   42.52
   1  -6  -4   12.99    1.29
  -1   6   4   15.93    2.42
   1  -6  -3  343.73   13.65
  -1   6   3  481.03   16.94
   1  -6  -2    3.32    0.64
  -1   6   2    4.99    1.49
  -1   6   2    6.70    1.58
  -1   6   1   40.96    3.63
  -1   6   1   44.74    3.65
   1  -6   0  937.58   36.28
  -1   6   0 1001.42   36.63
   1  -6   1  494.92   19.98
  -1   6  -1  497.03   20.19
   1  -6   2 1311.85   47.68
  -1   6  -2 1266.46   47.83
   1  -6   3 2521.79   88.47
  -1   6  -3 2404.69   88.60
   1  -6   4    8.94    1.77
  -1   6  -4    6.13    1.77
   1  -6   5  593.40   23.11
  -1   6  -5  551.79   22.41
   1  -6   6  236.02   11.33
  -1   6  -6  227.20   10.82
   1  -6   7    1.37    0.99
   1  -6   7    2.06    1.31
  -1   6  -7    1.52    1.15
   1  -6   8  329.58   14.19
   1  -6   8  338.37   15.02
  -1   6  -8  352.09   15.14
  -1   6  -9  352.57   15.06
   1  -6   9  337.22   14.85
   1  -6   9  368.53   16.30
   1  -6   9  325.74   14.92
  -1   6  -9  370.22   16.35
  -1   6 -10  100.52    7.32
   1  -6  10  106.07    7.19
  -1   6 -10  116.11    7.64
  -1   6 -11  438.81   20.28
  -1   6 -11  422.67   19.26
  -1   6 -11  422.41   19.15
  -1   6 -12   11.62    2.38
  -1   6 -12    9.60    2.23
  -1   6 -12   15.57    2.99
  -1   6 -12   10.27    2.65
  -1   6 -12   11.49    3.12
  -1   6 -12   12.60    2.85
   1  -6  12   10.50    2.82
  -1   6 -13  484.54   21.29
  -1   6 -13  513.92   22.78
  -1   6 -13  476.62   21.30
  -1   6 -13  479.30   24.20
   1  -6  13  431.99   22.76
  -1   6 -13  497.84   22.46
  -1   6 -13  481.58   22.47
   1  -6  13  472.84   21.78
  -1   6 -14   18.28    3.89
  -1   6 -14   28.98    3.74
  -1   6 -14   26.25    3.55
  -1   6 -14   29.85    4.25
   1  -6  14   18.08    3.62
   1  -6  14   27.72    3.79
  -1   6 -14   20.02    3.71
  -1   6 -14   26.23    4.16
  -1   6 -15   77.33    6.22
  -1   6 -15   85.40    7.33
  -1   6 -15   76.67    6.12
  -1   6 -15   81.46    7.09
   1  -6  15   69.16    7.02
  -1   6 -15   75.51    7.67
  -1   6 -15   77.29    6.88
   1  -6  15   77.51    6.56
  -1   6 -16  228.57   12.29
  -1   6 -16  245.63   13.47
  -1   6 -16  219.58   12.83
  -1   6 -17   22.22    3.45
  -1   6 -17   16.52    3.26
  -1   6 -17   19.45    3.01
  -1   6 -18   62.82    5.48
  -1   6 -18   62.50    5.01
  -1   6 -19  238.49   11.94
  -1   6 -19  244.43   11.48
  -1   6 -20   14.41    1.95
  -1   6 -20   11.70    1.89
  -1   6 -21  184.33    7.92
   1  -5 -19    7.00    1.19
   1  -5 -18  154.82    7.95
  -1   5  18  172.27    8.40
   1  -5 -18  144.97    8.81
  -1   5  17   70.61    5.30
   1  -5 -17   68.29    5.89
  -1   5  17   65.15    4.95
  -1   5  16    2.88    1.73
   1  -5 -16    2.30    1.61
  -1   5  16    4.21    1.77
  -1   5  15  317.60   15.39
   1  -5 -15  291.44   16.22
  -1   5  15  297.74   15.20
  -1   5  14  302.48   14.33
  -1   5  14  319.57   15.78
   1  -5 -14  280.18   16.22
  -1   5  14  324.36   15.94
  -1   5  13  246.54   12.62
  -1   5  13  254.85   13.67
   1  -5 -13  241.38   14.47
  -1   5  13  269.50   14.05
   1  -5 -12  404.08   19.92
  -1   5  12  387.44   18.60
   1  -5 -11   12.17    2.90
  -1   5  11   11.98    2.58
   1  -5 -10  224.76   11.74
   1  -5 -10  247.86   13.45
  -1   5  10  247.54   12.56
   1  -5  -9  127.42    8.40
   1  -5  -9  118.22    6.81
   1  -5  -8   57.60    5.11
   1  -5  -8   54.15    3.93
   1  -5  -7  314.84   13.82
   1  -5  -7  345.08   13.98
   1  -5  -7  345.77   14.05
   1  -5  -7  344.79   13.97
   1  -5  -6  861.79   30.90
   1  -5  -6  762.61   30.00
   1  -5  -6  839.47   30.72
   1  -5  -5  422.35   16.55
   1  -5  -5  452.56   17.62
   1  -5  -4  600.47   23.25
  -1   5   4  752.46   25.58
   1  -5  -3    1.01    0.51
  -1   5   3    2.57    1.13
   1  -5  -2   59.22    2.88
  -1   5   2   76.19    4.51
  -1   5   1  270.62   11.89
  -1   5   1  287.75   12.19
   1  -5   0    2.18    0.94
  -1   5   0    3.84    1.07
   1  -5   1  555.64   21.90
  -1   5  -1  585.16   22.17
   1  -5   2  381.66   15.34
  -1   5  -2  370.03   15.43
   1  -5   3   11.81    1.69
  -1   5  -3   13.27    1.86
  -1   5  -3   10.38    1.37
   1  -5   4  953.37   35.14
  -1   5  -4  927.99   35.46
  -1   5  -4  933.80   34.64
  -1   5  -5   56.75    3.85
   1  -5   5   52.34    4.00
  -1   5  -6  520.00   21.19
   1  -5   6  541.25   21.43
  -1   5  -7 1020.58   37.24
   1  -5   7  902.97   36.26
   1  -5   7 1015.56   36.38
  -1   5  -8   50.51    4.23
   1  -5   8   39.76    3.30
   1  -5   8   44.77    3.33
   1  -5   9  547.53   20.95
  -1   5  -9  584.83   23.13
   1  -5   9  533.92   20.94
  -1   5  -9  519.55   21.01
  -1   5 -10  203.17   10.75
  -1   5 -10  173.84   10.29
  -1   5 -11  316.00   15.33
   1  -5  11  283.08   15.58
  -1   5 -11  339.71   15.64
  -1   5 -11  274.96   14.87
  -1   5 -12  485.57   22.61
   1  -5  12  493.69   23.56
  -1   5 -12  492.31   22.61
  -1   5 -12  563.59   23.44
  -1   5 -12  510.76   21.79
  -1   5 -12  501.71   21.72
  -1   5 -12  467.89   23.99
  -1   5 -13    4.49    1.91
  -1   5 -13    4.06    1.66
  -1   5 -13    2.19    1.72
  -1   5 -13    6.32    2.37
  -1   5 -13    4.06    2.19
   1  -5  13    1.79    1.67
  -1   5 -13    1.98    1.66
  -1   5 -14  188.40   11.66
  -1   5 -14  198.58   11.16
  -1   5 -14  217.26   12.61
  -1   5 -14  202.56   11.12
   1  -5  14  188.44   12.44
  -1   5 -14  172.74   12.73
  -1   5 -14  189.25   11.81
  -1   5 -15  187.72   11.72
  -1   5 -15  196.82   11.24
  -1   5 -15  196.46   10.99
  -1   5 -15  213.51   12.68
   1  -5  15  192.04   12.68
  -1   5 -15  187.05   13.18
  -1   5 -15  187.08   11.80
  -1   5 -16   -0.78    1.96
  -1   5 -16    0.96    1.57
  -1   5 -16   -0.30    1.81
  -1   5 -16    2.64    1.91
  -1   5 -17  351.63   16.40
  -1   5 -17  350.40   16.58
  -1   5 -17  348.21   17.41
  -1   5 -18   77.52    5.77
  -1   5 -18   68.58    6.02
  -1   5 -19  108.62    6.77
  -1   5 -19  109.26    7.20
  -1   5 -20  185.63    9.08
  -1   5 -20  190.91    9.44
  -1   5 -21    1.64    0.86
   1  -4 -20   54.68    3.19
   1  -4 -19  152.36    7.55
   1  -4 -19  151.86    8.51
  -1   4  18    5.73    1.78
   1  -4 -18    6.44    1.58
   1  -4 -18    6.18    1.95
   1  -4 -17  225.63   13.27
  -1   4  17  259.58   12.54
  -1   4  16  184.09   10.18
   1  -4 -16  166.61   11.30
  -1   4  16  178.34   10.33
  -1   4  15    3.20    1.76
  -1   4  15    1.97    1.77
   1  -4 -15    2.20    1.90
  -1   4  14  333.30   16.22
  -1   4  14  312.07   14.71
  -1   4  14  324.65   16.09
   1  -4 -14  320.66   17.37
  -1   4  13   80.58    6.60
   1  -4 -13   72.86    6.96
  -1   4  13   72.41    6.24
   1  -4 -12  101.73    8.07
   1  -4 -12   87.17    6.49
  -1   4  12  104.17    7.32
   1  -4 -11  144.50    9.73
   1  -4 -11  156.23    8.81
  -1   4  11  156.52    9.26
   1  -4 -10   93.82    6.18
   1  -4 -10   98.71    7.27
   1  -4  -9  105.54    6.42
   1  -4  -9  122.26    7.77
   1  -4  -8  251.68   11.35
   1  -4  -7    2.56    0.74
   1  -4  -7    3.45    0.89
   1  -4  -7    1.92    0.96
   1  -4  -7    2.66    0.79
   1  -4  -6 1490.91   54.39
   1  -4  -6 1537.12   54.39
   1  -4  -6 1516.23   54.26
   1  -4  -5  170.24    7.44
   1  -4  -5  171.71    7.84
   1  -4  -5  172.02    7.74
   1  -4  -4   19.44    1.58
  -1   4   3   68.15    3.99
   1  -4  -3   60.90    2.96
  -1   4   2 1102.27   35.61
   1  -4  -2  927.16   33.86
  -1   4   1  503.79   19.21
   1  -4  -1  493.20   18.99
   1  -4   0 3264.95  116.51
  -1   4   0 3377.55  116.61
   1  -4   1  249.98   10.58
  -1   4  -1  266.69   10.75
  -1   4  -2  815.41   29.29
   1  -4   2  795.59   29.14
  -1   4  -2  765.96   28.45
  -1   4  -3  200.48    9.04
   1  -4   3  204.44    8.82
  -1   4  -3  198.64    8.42
  -1   4  -4  666.54   25.76
   1  -4   4  720.37   26.16
  -1   4  -5  187.64    8.62
   1  -4   6  221.23    9.85
  -1   4  -6  232.59   10.49
   1  -4   6  233.97    9.83
   1  -4   7   36.40    2.78
  -1   4  -7   32.67    3.27
   1  -4   7   40.24    2.78
  -1   4  -8  826.96   29.75
   1  -4   8  733.23   27.72
   1  -4   8  743.75   27.60
   1  -4   8  728.15   27.54
  -1   4  -9   67.06    5.20
  -1   4 -10  885.98   33.41
   1  -4  10  760.87   33.38
  -1   4 -11  391.95   19.00
  -1   4 -11  419.11   19.34
   1  -4  11  405.11   19.90
  -1   4 -11  426.31   20.77
  -1   4 -12  252.15   14.61
  -1   4 -12  264.28   13.78
  -1   4 -12  255.44   12.27
  -1   4 -12  240.25   13.15
  -1   4 -12  235.59   13.02
  -1   4 -12  231.60   12.92
   1  -4  12  241.35   13.79
  -1   4 -12  236.62   12.15
  -1   4 -13  790.22   36.12
  -1   4 -13  826.35   34.74
  -1   4 -13  809.47   34.60
  -1   4 -13  832.56   34.78
   1  -4  13  802.98   35.40
  -1   4 -13  834.46   33.52
  -1   4 -13  953.31   35.84
  -1   4 -14   18.97    3.08
  -1   4 -14   22.19    3.30
  -1   4 -14   31.64    4.39
   1  -4  14   25.53    4.12
  -1   4 -14   21.48    3.59
  -1   4 -14   30.15    4.82
  -1   4 -14   24.04    3.89
  -1   4 -14   22.39    3.72
  -1   4 -15  140.51    9.95
  -1   4 -15  138.22    9.92
  -1   4 -15  152.08    9.21
  -1   4 -15  153.88    9.45
  -1   4 -15  155.63   10.48
   1  -4  15  143.70   10.58
  -1   4 -15  117.42   10.25
  -1   4 -15  152.49   10.08
  -1   4 -16  157.10   10.47
  -1   4 -16  176.68   10.05
  -1   4 -16  176.26   11.39
  -1   4 -16  169.33   10.15
  -1   4 -16  154.85   11.64
  -1   4 -16  167.47   10.81
  -1   4 -16  159.54   10.66
  -1   4 -17    8.90    2.60
  -1   4 -17    4.97    2.05
  -1   4 -17    5.26    1.90
  -1   4 -17    7.12    2.43
  -1   4 -18  201.92   10.75
  -1   4 -18  202.06   11.56
  -1   4 -18  204.89   11.71
  -1   4 -19  142.54    7.95
  -1   4 -19  133.84    8.37
  -1   4 -20   70.51    5.06
  -1   4 -20   73.06    5.37
  -1   4 -21  110.20    6.13
   1  -3 -20   42.49    3.05
   1  -3 -20   37.90    3.18
   1  -3 -20   48.56    3.84
   1  -3 -19   58.30    4.97
   1  -3 -19   55.18    4.17
   1  -3 -18  197.93   11.91
  -1   3  18  232.13   11.19
   1  -3 -18  217.30   10.94
   1  -3 -17   60.18    6.08
  -1   3  17   65.91    5.52
   1  -3 -16   40.17    5.20
  -1   3  16   51.03    4.99
  -1   3  16   44.90    4.42
   1  -3 -16   39.23    3.76
   1  -3 -15  395.06   20.12
  -1   3  15  412.01   18.74
  -1   3  15  419.26   18.46
   1  -3 -15  360.34   17.14
   1  -3 -14    3.24    1.55
   1  -3 -14    2.20    1.78
   1  -3 -14    4.34    1.65
  -1   3  14    3.59    1.90
  -1   3  14    5.97    2.12
   1  -3 -13  444.70   20.81
   1  -3 -13  398.93   19.01
  -1   3  13  408.86   19.17
  -1   3  13  418.83   19.22
   1  -3 -12  159.38    9.33
   1  -3 -12  149.19    9.80
   1  -3 -12  168.01   10.52
  -1   3  12  150.34    9.28
   1  -3 -11   44.56    4.16
   1  -3 -11   46.42    4.84
   1  -3 -11   39.79    4.50
  -1   3  11   37.51    4.03
   1  -3 -10  604.16   24.34
   1  -3 -10  574.86   24.96
   1  -3 -10  603.16   25.45
   1  -3  -9    3.88    1.29
   1  -3  -9    4.64    1.77
   1  -3  -8  551.61   21.94
   1  -3  -8  554.41   23.42
   1  -3  -7  208.93    9.48
   1  -3  -7  204.59    8.28
   1  -3  -7  227.04   10.92
   1  -3  -6   37.77    2.78
   1  -3  -6   38.08    2.35
   1  -3  -6   38.22    2.37
   1  -3  -6   33.99    2.24
   1  -3  -5  873.56   33.02
   1  -3  -5  935.18   32.96
   1  -3  -5  920.87   32.88
   1  -3  -4   42.51    2.53
   1  -3  -4   49.70    2.80
   1  -3  -4   47.88    2.84
  -1   3   3  167.99    7.00
   1  -3  -3  149.07    6.12
  -1   3   2 1666.74   53.84
   1  -3  -2 1466.52   52.66
  -1   3   1 1867.60   65.93
  -1   3   0 2095.22   73.68
  -1   3  -1 1677.19   59.65
  -1   3  -1 1761.14   60.32
  -1   3  -2   13.97    1.40
  -1   3  -2   11.94    1.13
  -1   3  -3  231.19    9.35
   1  -3   4  801.55   29.06
  -1   3  -4  793.01   29.36
   1  -3   5  176.37    7.70
   1  -3   5  182.66    7.65
  -1   3  -5  187.54    8.35
   1  -3   6  682.53   25.50
   1  -3   6  690.54   25.41
  -1   3  -6  724.36   26.69
  -1   3  -7   81.13    5.06
   1  -3   7   73.14    3.81
   1  -3   7   74.59    3.72
   1  -3   8  184.55    7.55
  -1   3  -8  206.82    9.89
   1  -3   9   11.55    2.29
  -1   3  -9    8.96    2.31
  -1   3  -9   10.76    2.19
   1  -3  10   12.87    2.65
  -1   3 -10    9.26    2.21
  -1   3 -10    9.07    2.40
  -1   3 -11  311.58   17.11
  -1   3 -11  351.79   16.48
  -1   3 -11  335.79   16.16
   1  -3  11  320.94   16.77
  -1   3 -11  359.93   16.45
  -1   3 -11  382.43   17.02
  -1   3 -12  108.00    8.57
  -1   3 -12  108.46    7.67
  -1   3 -12   91.69    7.28
   1  -3  12   98.02    7.87
  -1   3 -12  112.63    7.77
   1  -3  12  103.79    7.04
  -1   3 -12  118.60    8.13
  -1   3 -12   98.90    6.64
  -1   3 -13  127.34   10.00
  -1   3 -13  146.05    9.46
  -1   3 -13  154.72    9.99
  -1   3 -13  140.49    8.36
   1  -3  13  132.25    9.73
  -1   3 -13  134.75    9.29
  -1   3 -13  133.64    9.24
  -1   3 -13  153.66    8.80
  -1   3 -14  283.73   16.77
  -1   3 -14  269.21   15.13
  -1   3 -14  313.00   16.27
  -1   3 -14  306.13   14.40
   1  -3  14  300.54   16.53
  -1   3 -14  291.74   14.62
  -1   3 -14  289.55   15.55
  -1   3 -14  299.21   15.74
  -1   3 -15  289.40   15.66
  -1   3 -15  290.29   15.61
  -1   3 -15  285.05   14.13
  -1   3 -15  263.98   15.02
  -1   3 -15  314.41   14.79
  -1   3 -15  267.97   16.48
  -1   3 -16   28.32    3.66
  -1   3 -16   27.77    4.28
  -1   3 -16   24.48    3.98
  -1   3 -16   22.73    4.15
  -1   3 -17  401.75   20.04
  -1   3 -17  408.88   20.00
  -1   3 -17  437.17   19.23
  -1   3 -18   12.13    2.42
  -1   3 -18   12.72    2.76
  -1   3 -19  378.45   17.11
  -1   3 -19  409.66   17.51
  -1   3 -19  406.41   18.61
  -1   3 -19  383.83   17.79
  -1   3 -20   19.96    2.48
  -1   3 -20   27.27    2.77
  -1   3 -20   19.27    2.78
  -1   3 -21    5.37    1.20
  -1   3 -21    5.47    1.37
   1  -2 -21    0.72    0.66
   1  -2 -21    0.09    0.54
   1  -2 -21    0.12    0.60
   1  -2 -20   52.18    4.42
   1  -2 -20   57.23    3.94
   1  -2 -19  176.91   10.51
   1  -2 -19  186.92    9.43
   1  -2 -19  195.71    9.64
  -1   2  18    7.67    2.08
   1  -2 -18    6.70    2.25
   1  -2 -18    7.36    1.95
  -1   2  17  313.26   14.45
   1  -2 -17  268.63   15.33
   1  -2 -17  269.04   13.16
  -1   2  16   93.32    6.90
   1  -2 -16   76.59    7.31
   1  -2 -16   83.32    6.11
  -1   2  15   52.77    5.12
   1  -2 -15   65.38    6.52
   1  -2 -15   51.74    5.79
   1  -2 -15   53.52    4.81
   1  -2 -15   52.19    5.35
  -1   2  14  107.75    7.48
  -1   2  14  103.07    7.10
   1  -2 -14  101.73    8.24
   1  -2 -14   95.22    7.96
   1  -2 -14   98.86    6.84
   1  -2 -14   92.90    7.37
   1  -2 -13   87.14    7.95
   1  -2 -13   89.92    7.33
   1  -2 -13   78.22    7.16
  -1   2  13   91.38    6.66
   1  -2 -13  100.48    7.21
  -1   2  13   85.04    6.46
   1  -2 -12  199.36   11.07
  -1   2  12  194.39   10.65
   1  -2 -12  220.43   12.78
   1  -2 -12  212.08   11.97
   1  -2 -12  180.76   11.24
   1  -2 -11   83.41    6.11
   1  -2 -11   92.84    7.36
   1  -2 -11   86.46    6.72
   1  -2 -10   22.39    3.31
   1  -2 -10   20.47    2.74
   1  -2  -9 1054.87   41.30
   1  -2  -9 1053.60   39.88
   1  -2  -8  594.68   23.88
   1  -2  -8  553.64   22.49
   1  -2  -7  681.03   26.44
   1  -2  -7  647.94   25.23
   1  -2  -6 1873.14   68.66
   1  -2  -6 2017.15   68.76
   1  -2  -6 2085.32   71.20
   1  -2  -6 2017.75   70.01
   1  -2  -5  108.66    5.31
   1  -2  -5  110.35    4.75
   1  -2  -4  901.01   32.54
   1  -2  -4  929.84   32.56
   1  -2  -4  875.39   32.77
   1  -2  -4  945.37   32.61
   1  -2  -3 1414.30   49.29
   1  -2  -3 1331.64   49.10
   1  -2  -3 1467.27   49.36
   1  -2  -2   82.26    3.70
   1  -2  -2   80.36    3.62
   1  -2  -2   74.62    3.13
  -1   2   2   82.79    3.62
   1  -2  -1  228.90    9.10
  -1   2   1  243.18    8.99
  -1   2   0 1179.82   40.67
   1  -2   0 1122.62   40.89
  -1   2  -1  104.24    4.04
  -1   2  -1   84.62    3.70
   1  -2   2  608.88   21.34
  -1   2  -2  561.86   21.25
   1  -2   2  597.36   21.41
   1  -2   3  699.69   26.58
  -1   2  -3  767.17   27.04
   1  -2   3  772.50   26.74
  -1   2  -4 1167.44   40.44
   1  -2   4 1069.07   39.57
   1  -2   4 1175.39   39.72
   1  -2   4 1089.21   39.57
   1  -2   5   20.82    1.45
   1  -2   5   20.75    1.44
  -1   2  -5   18.83    1.94
   1  -2   6   38.53    2.03
   1  -2   6   33.10    1.97
  -1   2  -6   39.63    3.08
   1  -2   7  476.39   17.26
  -1   2  -7  507.04   19.75
   1  -2   7  476.71   19.77
  -1   2  -8  299.19   14.33
  -1   2  -8  322.70   13.91
   1  -2   8  288.78   13.85
  -1   2  -9  505.15   21.97
  -1   2  -9  508.10   21.26
   1  -2   9  488.29   21.27
  -1   2 -10  391.20   18.70
   1  -2  10  386.00   18.11
  -1   2 -10  418.47   18.26
  -1   2 -11  256.86   13.93
  -1   2 -11  258.62   12.81
  -1   2 -11  259.89   13.02
  -1   2 -11  235.69   12.63
   1  -2  11  248.61   13.43
   1  -2  12  404.82   19.72
  -1   2 -12  426.16   20.39
  -1   2 -12  390.70   18.55
  -1   2 -12  393.20   17.58
  -1   2 -12  417.54   18.88
  -1   2 -12  394.90   18.87
   1  -2  12  415.32   18.27
  -1   2 -13  234.97   12.67
   1  -2  13  231.54   12.11
  -1   2 -13  226.84   12.69
  -1   2 -13  222.30   12.80
  -1   2 -13  219.44   11.53
  -1   2 -13  228.97   13.83
  -1   2 -14    0.27    1.51
  -1   2 -14    4.64    2.17
  -1   2 -14    2.51    1.82
  -1   2 -14    2.95    1.84
  -1   2 -14    3.01    1.90
   1  -2  14    3.40    1.76
  -1   2 -15  370.53   18.72
  -1   2 -15  358.52   18.69
  -1   2 -15  387.40   19.50
  -1   2 -15  400.07   17.65
  -1   2 -15  356.01   19.84
  -1   2 -16   22.29    4.00
  -1   2 -16   19.38    3.12
  -1   2 -16   21.81    3.46
  -1   2 -16   26.30    4.02
  -1   2 -16   18.32    3.48
  -1   2 -16   18.57    3.12
  -1   2 -16   21.93    3.84
  -1   2 -17  217.35   11.55
  -1   2 -17  217.84   12.65
  -1   2 -17  217.35   11.86
  -1   2 -17  232.10   12.23
  -1   2 -18  177.99   10.58
  -1   2 -18  179.83   10.13
  -1   2 -18  178.15    9.97
  -1   2 -19    0.97    1.48
  -1   2 -19   -0.81    1.51
  -1   2 -19    0.23    1.12
  -1   2 -19    0.24    1.23
  -1   2 -20  122.73    7.44
  -1   2 -20  121.50    6.69
  -1   2 -20  113.00    6.57
  -1   2 -21  101.96    5.63
  -1   2 -21   87.25    4.86
   1  -1 -21  134.00    6.87
   1  -1 -21  130.72    6.15
   1  -1 -20    0.76    1.13
   1  -1 -20    1.23    0.97
   1  -1 -19  158.93    8.31
   1  -1 -19  152.25    8.35
   1  -1 -18  185.83   10.09
   1  -1 -18  188.68    9.80
   1  -1 -18  183.41   10.21
   1  -1 -18  195.53   11.72
   1  -1 -17   15.37    3.38
  -1   1  17   21.44    3.17
   1  -1 -17   16.30    3.37
   1  -1 -17   22.11    3.06
   1  -1 -17   18.58    3.07
  -1   1  16  416.10   18.50
   1  -1 -16  381.39   17.71
   1  -1 -16  372.36   18.96
   1  -1 -16  400.60   20.14
   1  -1 -16  379.56   19.50
  -1   1  15  451.16   20.24
   1  -1 -15  401.46   22.26
   1  -1 -15  429.81   19.66
   1  -1 -15  472.78   21.43
   1  -1 -15  431.56   21.49
   1  -1 -15  478.67   22.20
  -1   1  14   31.12    3.76
   1  -1 -14   33.93    4.90
   1  -1 -14   25.93    3.80
   1  -1 -14   27.88    3.46
   1  -1 -14   30.46    4.22
  -1   1  13  282.22   13.85
   1  -1 -13  255.52   14.53
   1  -1 -13  277.18   15.85
   1  -1 -13  301.07   14.78
   1  -1 -12   -0.66    1.18
   1  -1 -12    0.84    1.19
   1  -1 -12    1.55    1.38
   1  -1 -11  698.79   29.38
   1  -1 -11  698.05   30.57
   1  -1 -11  755.81   29.46
   1  -1 -10  391.32   18.76
   1  -1 -10  416.68   17.84
   1  -1  -9  983.60   38.37
   1  -1  -9  965.99   37.10
   1  -1  -8 1108.57   41.71
   1  -1  -8 1072.91   40.52
   1  -1  -7  352.26   14.48
   1  -1  -7  345.62   15.27
   1  -1  -6  189.43    8.12
   1  -1  -6  178.79    7.28
   1  -1  -5  876.39   31.23
   1  -1  -5  847.05   30.12
   1  -1  -4  218.98    8.84
   1  -1  -4  225.92    8.30
   1  -1  -4  216.92    8.26
   1  -1  -3 1150.54   41.87
   1  -1  -3 1224.59   41.68
   1  -1  -3 1175.62   41.63
   1  -1  -2 1635.72   56.58
   1  -1  -2 1602.78   56.48
  -1   1   1  167.21    6.26
   1  -1  -1  186.58    6.66
   1  -1   0 4076.11  139.77
   1  -1   0 3983.75  139.75
   1  -1   0 4058.66  139.52
  -1   1   0 3954.53  139.33
   1  -1   0 4188.50  139.81
   1  -1   1  225.57    8.07
  -1   1  -1  207.86    7.97
   1  -1   1  208.24    7.99
  -1   1  -2   32.81    1.92
   1  -1   2   32.88    1.71
  -1   1  -3  812.70   29.93
   1  -1   3  824.73   29.36
   1  -1   3  842.30   29.35
  -1   1  -4   13.53    1.56
   1  -1   4   16.05    1.09
   1  -1   4   14.48    1.03
  -1   1  -5  131.64    6.51
   1  -1   5  132.53    5.31
  -1   1  -6  861.95   31.77
  -1   1  -6  790.02   31.32
   1  -1   6  859.62   31.48
   1  -1   7  505.72   20.60
  -1   1  -7  518.21   21.00
   1  -1   8 1223.40   47.23
  -1   1  -8 1311.18   47.82
   1  -1   9  184.95   10.00
  -1   1  -9  182.48   10.19
   1  -1  10  685.25   27.68
  -1   1 -10  639.72   27.85
  -1   1 -11  155.83    9.23
  -1   1 -11  160.68    9.35
  -1   1 -11  158.72   10.03
  -1   1 -12    2.01    1.51
  -1   1 -12    4.45    1.66
  -1   1 -12    2.60    1.68
  -1   1 -12    3.11    1.57
   1  -1  12    2.13    1.38
  -1   1 -12    1.63    1.04
  -1   1 -12    2.50    1.72
   1  -1  13   72.73    5.96
  -1   1 -13   75.53    5.71
  -1   1 -13   75.65    6.73
  -1   1 -13   70.40    6.87
  -1   1 -13   79.64    6.66
  -1   1 -13   86.71    6.95
   1  -1  14  199.42   11.06
  -1   1 -14  187.12   11.88
  -1   1 -14  189.09   10.56
  -1   1 -14  185.04   12.43
  -1   1 -14  204.98   11.84
  -1   1 -14  180.88   11.47
  -1   1 -15    1.49    1.78
  -1   1 -15    3.48    2.04
   1  -1  15    0.32    1.56
  -1   1 -15    3.22    2.13
  -1   1 -15    2.22    1.79
  -1   1 -15    0.29    1.61
  -1   1 -16  285.94   17.39
  -1   1 -16  324.02   17.43
  -1   1 -16  292.95   16.30
   1  -1  16  358.14   16.40
  -1   1 -16  345.50   15.71
  -1   1 -17  114.23    8.25
  -1   1 -17  112.26    7.77
  -1   1 -17  109.76    7.61
  -1   1 -17  113.15    7.43
  -1   1 -18   98.87    7.74
  -1   1 -18   92.91    7.13
  -1   1 -18  103.06    6.98
  -1   1 -18  104.32    7.04
  -1   1 -18  106.43    6.68
  -1   1 -19  261.50   13.62
  -1   1 -19  260.75   12.64
  -1   1 -19  276.13   12.71
  -1   1 -20   -0.48    0.93
  -1   1 -20   -0.34    0.83
  -1   1 -20    0.36    0.98
  -1   1 -21   40.81    3.22
  -1   1 -21   42.42    2.97
   1   0 -21   46.08    3.25
   1   0 -20   77.34    5.11
   1   0 -19   37.52    3.68
   1   0 -19   29.94    3.20
   1   0 -18  121.05    8.98
   1   0 -18  134.18    8.22
   1   0 -18  134.38    7.99
   1   0 -18  129.08    7.90
   1   0 -17  265.65   13.49
   1   0 -17  261.19   13.19
   1   0 -17  257.15   13.12
   1   0 -17  242.75   14.48
  -1   0  17  282.02   13.57
   1   0 -16   -0.85    2.43
   1   0 -16    1.09    1.55
   1   0 -16    0.93    1.41
   1   0 -16    0.91    1.30
   1   0 -16    1.62    1.45
  -1   0  16    1.22    1.54
   1   0 -15  389.75   17.74
   1   0 -15  398.83   19.15
   1   0 -15  329.56   19.70
  -1   0  15  385.88   17.87
   1   0 -15  383.93   19.32
   1   0 -14   31.35    4.77
   1   0 -14   38.33    4.57
   1   0 -14   35.31    3.93
  -1   0  14   32.02    3.83
   1   0 -14   30.01    4.35
  -1   0  13  150.51    8.77
   1   0 -13  140.97    9.50
   1   0 -13  146.20   10.61
   1   0 -13  141.09    8.54
   1   0 -13  159.74    9.77
   1   0 -12  279.83   15.67
   1   0 -12  301.54   14.80
   1   0 -12  294.15   14.77
   1   0 -11  115.22    7.66
   1   0 -11  119.00    8.56
   1   0 -11  137.20    8.07
   1   0 -10  350.79   17.35
   1   0 -10  368.20   16.49
  -1   0  10  381.72   16.89
   1   0  -9 1078.97   42.59
  -1   0   9 1117.22   41.78
   1   0  -9 1094.13   41.46
  -1   0   8    5.31    1.41
   1   0  -8    1.89    1.58
   1   0  -8    4.87    1.45
  -1   0   7 1416.91   49.92
   1   0  -7 1315.64   49.71
  -1   0   6  405.79   15.64
   1   0  -6  373.83   15.46
   1   0  -5 1114.07   39.05
   1   0  -5 1033.55   37.76
   1   0  -4  209.20    8.20
   1   0  -4  226.33    8.29
  -1   0   4  243.28    8.99
   1   0  -4  222.23    8.98
   1   0  -4  214.21    8.26
   1   0  -3   13.86    1.02
   1   0  -3   12.26    0.99
   1   0  -3   15.13    1.02
   1   0  -2  360.16   12.92
   1   0  -2  358.02   12.76
   1   0  -2  329.26   12.71
   1   0  -1  786.25   28.29
   1   0  -1  800.14   28.24
   1   0  -1  806.54   28.28
   1   0   0   42.50    2.02
   1   0   0   36.88    1.66
   1   0   0   40.56    2.01
   1   0   0   38.89    1.64
  -1   0  -1 1173.59   40.92
   1   0   2  328.35   11.56
   1   0   2  296.19   11.56
   1   0   2  311.00   11.49
  -1   0  -2  321.87   11.64
   1   0   3  186.07    7.37
   1   0   3  198.88    7.31
   1   0   3  189.12    7.24
  -1   0  -3  199.16    7.85
   1   0   4  883.56   30.74
   1   0   4  830.30   30.67
  -1   0  -5  105.18    5.47
  -1   0  -6 1510.15   54.88
   1   0   6 1510.53   54.81
  -1   0  -7  579.09   23.10
   1   0   7  574.72   23.07
  -1   0  -8  646.94   26.52
  -1   0  -8  686.87   26.87
  -1   0  -9  174.04    9.95
  -1   0  -9  207.66   10.54
  -1   0 -10  301.85   14.92
  -1   0 -10  301.12   14.72
  -1   0 -11  328.14   15.53
  -1   0 -11  321.85   15.70
  -1   0 -11  337.22   16.27
  -1   0 -11  336.00   16.51
  -1   0 -12 1049.68   41.04
  -1   0 -12 1026.22   40.79
   1   0  12 1011.95   40.22
  -1   0 -12 1006.00   39.60
  -1   0 -12 1053.18   41.61
  -1   0 -12 1072.00   42.17
  -1   0 -13    0.72    1.40
   1   0  13    4.77    1.85
  -1   0 -13    6.85    2.03
   1   0  13    4.57    1.72
  -1   0 -13    7.04    1.85
  -1   0 -13    2.39    1.93
  -1   0 -13    6.97    2.40
  -1   0 -14  455.63   22.30
  -1   0 -14  511.55   22.66
  -1   0 -14  490.85   21.37
  -1   0 -14  496.28   23.25
  -1   0 -14  474.99   23.52
   1   0  14  489.69   21.91
  -1   0 -15   90.74    7.60
   1   0  15  106.84    7.65
  -1   0 -15  100.03    8.27
  -1   0 -15  112.35    7.33
  -1   0 -15   91.96    8.36
  -1   0 -16   91.61    7.47
  -1   0 -16   93.41    8.05
  -1   0 -16   99.52    8.25
  -1   0 -16  101.84    7.01
   1   0  16  101.14    7.35
  -1   0 -17  149.23   10.41
  -1   0 -17  143.19    9.61
  -1   0 -17  162.73    9.52
  -1   0 -17  169.94    9.31
   1   0  17  162.62    9.63
  -1   0 -18   32.58    4.31
  -1   0 -18   37.76    3.89
  -1   0 -18   41.34    4.05
  -1   0 -18   26.58    3.20
  -1   0 -19   49.37    4.83
  -1   0 -19   54.26    4.26
  -1   0 -19   59.22    4.59
  -1   0 -20  177.31    9.08
  -1   0 -20  165.30    8.33
  -1   0 -21   43.78    3.13
  -1   0 -21   46.30    2.99
   1   1 -21   62.48    4.29
   1   1 -20   18.58    2.45
   1   1 -20   21.00    2.44
   1   1 -19  206.74   10.34
   1   1 -19  199.84   10.44
   1   1 -19  195.04   11.39
   1   1 -18    3.36    1.63
   1   1 -18    3.55    1.67
   1   1 -18    2.62    1.55
   1   1 -18    2.29    1.80
   1   1 -17  106.39    7.44
   1   1 -17  113.80    7.56
   1   1 -17  102.24    8.37
   1   1 -17  107.23    7.35
   1   1 -16  147.30   10.24
   1   1 -16  143.40    8.88
   1   1 -16  152.78    9.21
   1   1 -16  137.79    8.94
   1   1 -16  150.62   10.26
   1   1 -16  128.04   10.69
  -1  -1  15   44.25    4.54
   1   1 -15   44.49    4.56
   1   1 -15   45.55    4.63
   1   1 -15   43.01    5.13
   1   1 -15   37.69    4.95
   1   1 -15   37.46    5.49
  -1  -1  14  284.77   13.78
   1   1 -14  272.63   13.68
   1   1 -14  284.45   14.92
   1   1 -14  255.44   15.76
   1   1 -14  263.21   14.58
   1   1 -14  271.96   14.83
   1   1 -13   68.96    6.92
   1   1 -13   79.86    6.43
   1   1 -13   74.54    6.44
  -1  -1  13   72.98    5.63
   1   1 -13   82.79    6.65
   1   1 -13   68.28    5.54
  -1  -1  12  150.38    9.62
   1   1 -12  159.01    9.54
   1   1 -12  143.33    9.05
   1   1 -12  148.69    9.27
   1   1 -12  164.50   10.74
   1   1 -12  164.68    9.73
  -1  -1  11  686.21   28.13
   1   1 -11  666.86   27.61
   1   1 -11  717.71   28.02
   1   1 -11  648.72   27.39
   1   1 -11  627.32   28.76
  -1  -1  10  193.33   10.65
   1   1 -10  218.63   10.87
   1   1 -10  198.59   11.43
  -1  -1   9  645.42   26.53
   1   1  -9  678.57   26.54
  -1  -1   8  526.44   22.08
   1   1  -8  573.20   22.19
  -1  -1   7  162.54    7.67
   1   1  -7  144.02    5.74
   1   1  -7  146.44    5.72
   1   1  -6  623.53   22.50
   1   1  -5  574.05   20.71
   1   1  -5  568.10   20.71
   1   1  -4  154.15    6.26
   1   1  -4  154.03    6.29
   1   1  -3 3568.12  124.34
   1   1  -2   20.58    1.47
   1   1  -1 1983.86   65.83
  -1  -1   1 1827.21   65.31
   1   1   0   81.64    3.63
  -1  -1   0   78.97    3.22
   1   1   0   81.76    3.77
   1   1   1  470.84   17.26
   1   1   2   70.78    3.34
   1   1   3  297.53   10.87
   1   1   3  282.26   10.91
  -1  -1  -3  279.53   11.20
  -1  -1  -4  685.76   26.50
   1   1   4  727.01   25.60
   1   1   4  692.12   25.64
  -1  -1  -4  756.64   26.49
   1   1   5  373.71   13.80
  -1  -1  -5  372.21   15.16
  -1  -1  -5  379.71   15.07
   1   1   6   26.73    1.45
  -1  -1  -6   26.12    2.62
   1   1   6   24.55    1.38
  -1  -1  -7 1364.57   49.74
  -1  -1  -7 1322.16   49.63
  -1  -1  -8  861.34   33.13
  -1  -1  -8  835.21   33.01
  -1  -1  -9   13.80    2.43
  -1  -1  -9   14.80    2.57
  -1  -1 -10  908.10   36.21
  -1  -1 -10  895.58   36.00
  -1  -1 -11  133.31    8.90
  -1  -1 -11  122.64    8.23
  -1  -1 -11  138.39    8.33
  -1  -1 -11  139.52    8.86
   1   1  12  255.42   12.87
  -1  -1 -12  251.79   13.90
  -1  -1 -12  221.99   12.60
  -1  -1 -12  250.59   12.23
  -1  -1 -12  258.79   13.83
   1   1  13  439.13   19.98
  -1  -1 -13  459.24   21.36
  -1  -1 -13  431.42   19.35
  -1  -1 -13  424.58   21.33
  -1  -1 -13  447.47   20.39
   1   1  14  305.58   15.10
  -1  -1 -14  293.83   16.00
  -1  -1 -14  259.98   14.79
   1   1  14  301.12   14.89
  -1  -1 -14  288.32   14.25
  -1  -1 -14  306.08   16.14
  -1  -1 -15  247.16   14.33
  -1  -1 -15  246.82   12.78
   1   1  15  276.93   13.75
  -1  -1 -15  229.07   13.39
  -1  -1 -15  253.89   14.64
  -1  -1 -16  392.34   18.30
  -1  -1 -16  382.38   19.91
   1   1  16  435.03   19.15
   1   1  17   25.14    3.47
  -1  -1 -17   21.01    2.95
   1   1  17   18.85    2.55
  -1  -1 -17   21.59    3.14
  -1  -1 -17   19.55    3.48
  -1  -1 -18  266.48   12.61
  -1  -1 -18  260.30   12.90
  -1  -1 -18  262.29   13.89
  -1  -1 -18  266.75   12.60
  -1  -1 -19   38.08    3.53
  -1  -1 -19   34.46    3.85
  -1  -1 -19   42.54    3.47
  -1  -1 -20    6.71    1.46
  -1  -1 -20    8.66    1.49
  -1  -1 -21   94.49    4.59
   1   2 -21   81.00    5.20
   1   2 -21   74.79    4.78
   1   2 -21   79.69    4.54
   1   2 -20   87.21    6.16
   1   2 -20   81.24    6.05
   1   2 -20   86.31    5.46
   1   2 -19   31.77    4.03
   1   2 -19   30.81    4.03
   1   2 -19   39.37    3.78
   1   2 -18  340.01   17.41
   1   2 -18  350.49   16.23
   1   2 -17   20.44    3.77
   1   2 -17   18.52    3.03
   1   2 -16  507.77   22.17
   1   2 -16  470.02   23.12
   1   2 -16  476.14   23.56
   1   2 -16  473.80   25.04
   1   2 -16  554.77   24.36
   1   2 -16  548.02   22.80
   1   2 -15  123.60    9.30
   1   2 -15  133.58    9.22
   1   2 -15  134.18    9.60
   1   2 -15  128.16    8.44
   1   2 -15  127.13   10.34
   1   2 -14  304.15   17.84
   1   2 -14  315.99   16.37
   1   2 -14  310.69   16.62
   1   2 -14  363.81   17.34
   1   2 -14  331.10   15.77
   1   2 -13  342.97   16.20
   1   2 -13  400.11   18.05
   1   2 -13  340.79   17.13
   1   2 -13  333.78   16.83
  -1  -2  13  350.54   17.65
   1   2 -13  342.22   18.51
   1   2 -13  325.79   16.87
  -1  -2  13  362.18   16.21
  -1  -2  12  394.68   18.82
   1   2 -12  395.60   18.52
   1   2 -12  374.82   18.03
   1   2 -12  385.90   18.34
   1   2 -12  437.31   18.98
   1   2 -12  381.70   19.65
   1   2 -11  228.17   11.82
  -1  -2  11  224.50   12.20
   1   2 -11  223.45   11.57
  -1  -2  10 1215.55   46.65
  -1  -2   9  133.89    7.92
   1   2  -8   39.82    2.40
   1   2  -7  199.74    8.11
   1   2  -7  192.82    8.06
   1   2  -6   14.72    1.42
   1   2  -6   14.78    1.41
   1   2  -6   12.98    1.82
   1   2  -5 1171.85   42.39
   1   2  -5 1200.45   43.12
   1   2  -4  286.62   11.40
   1   2  -4  290.46   11.75
   1   2  -3  150.33    6.63
   1   2  -3  156.52    6.84
  -1  -2   2   45.14    2.40
  -1  -2   1    2.58    0.51
  -1  -2   0    8.19    0.80
   1   2   0    9.51    1.18
   1   2   1 1380.13   49.17
   1   2   2  126.19    5.70
   1   2   3 1385.37   49.39
  -1  -2  -4  345.44   13.79
   1   2   4  334.28   13.12
  -1  -2  -5  482.39   19.47
   1   2   5  494.40   18.46
   1   2   5  498.98   18.38
  -1  -2  -6 2451.08   87.89
   1   2   6 2474.16   86.15
   1   2   6 2416.87   86.20
  -1  -2  -6 2516.99   87.97
  -1  -2  -7   84.36    5.58
   1   2   7   81.89    3.75
  -1  -2  -8  585.62   24.57
  -1  -2  -8  617.55   24.80
  -1  -2  -9  422.35   18.91
  -1  -2  -9  431.33   19.10
  -1  -2 -10  239.29   12.72
  -1  -2 -10  242.37   12.81
  -1  -2 -11  391.12   17.93
  -1  -2 -11  395.78   17.36
  -1  -2 -11  398.01   18.80
   1   2  11  395.27   18.14
  -1  -2 -12  529.39   23.44
  -1  -2 -12  465.05   22.03
  -1  -2 -12  493.51   21.57
  -1  -2 -12  536.27   23.47
   1   2  12  522.97   22.54
  -1  -2 -13  191.10   12.05
  -1  -2 -13  197.03   11.39
  -1  -2 -13  200.19   10.77
  -1  -2 -13  206.81   12.26
   1   2  13  192.67   11.37
  -1  -2 -14  735.14   31.94
  -1  -2 -14  724.17   31.77
  -1  -2 -14  739.53   30.14
   1   2  14  736.70   30.86
  -1  -2 -15   21.14    3.66
  -1  -2 -15   23.94    3.25
   1   2  15   20.38    3.33
  -1  -2 -15   19.44    3.50
   1   2  16  342.51   16.40
  -1  -2 -16  341.41   17.41
  -1  -2 -16  325.53   15.76
  -1  -2 -17  130.96    7.83
  -1  -2 -17  140.00    9.13
   1   2  17  136.11    8.29
  -1  -2 -17  119.87    7.54
   1   2  17  120.53    7.28
  -1  -2 -18    0.91    1.22
   1   2  18    1.43    1.29
  -1  -2 -18    1.48    1.09
   1   2  18    0.81    0.84
  -1  -2 -19   67.92    4.53
  -1  -2 -19   79.12    5.03
  -1  -2 -19   74.28    5.31
  -1  -2 -20   79.94    4.51
  -1  -2 -20   74.10    4.50
   1   3 -21    0.93    0.79
   1   3 -21    2.29    0.87
   1   3 -21    2.32    1.00
   1   3 -20  241.60   11.15
   1   3 -20  227.65   11.84
   1   3 -20  240.56   11.91
   1   3 -19   99.07    6.51
   1   3 -19  101.24    7.26
   1   3 -19   94.78    7.13
   1   3 -18   89.16    6.48
   1   3 -18   87.33    7.27
   1   3 -17   82.14    6.43
   1   3 -17   89.50    7.19
   1   3 -17   75.57    7.05
   1   3 -16   -0.41    2.80
   1   3 -16    2.26    1.78
   1   3 -16    2.64    1.99
   1   3 -16    3.89    1.92
   1   3 -16    3.83    2.04
   1   3 -15  692.14   31.35
   1   3 -15  739.82   31.20
   1   3 -15  655.54   32.63
   1   3 -15  811.80   32.38
   1   3 -15  773.30   30.60
   1   3 -15  692.90   31.08
   1   3 -14  407.41   19.25
   1   3 -14  393.49   19.52
   1   3 -14  411.98   21.40
  -1  -3  14  394.48   19.95
   1   3 -14  402.89   19.43
  -1  -3  13   45.92    5.12
   1   3 -13   49.74    4.95
   1   3 -13   38.43    4.60
  -1  -3  12  422.78   20.46
   1   3 -12  450.72   19.90
  -1  -3  11  566.59   24.87
   1   3 -11  575.82   24.14
   1   3 -10  132.61    8.15
   1   3  -9 1253.93   47.38
   1   3  -8  114.24    5.65
   1   3  -8  112.60    5.66
   1   3  -7   90.03    4.85
   1   3  -7   94.16    5.70
   1   3  -6  762.90   29.00
   1   3  -6  808.98   29.89
   1   3  -5  207.05    9.26
   1   3  -5  223.53    9.78
   1   3  -4  650.48   24.51
   1   3  -3 1976.11   70.74
  -1  -3   3 1997.68   70.31
  -1  -3   2  266.97   10.55
   1   3  -1  622.10   23.54
  -1  -3   1  625.14   22.83
   1   3   0    7.05    1.19
  -1  -3   0    6.08    0.88
   1   3   1  324.39   13.12
   1   3   2 2309.83   81.89
   1   3   3  136.74    6.52
  -1  -3  -4  947.46   34.43
   1   3   4  904.20   33.89
  -1  -3  -5  372.55   15.57
   1   3   5  374.19   14.83
   1   3   6  261.04   10.76
  -1  -3  -6  250.12   11.80
   1   3   6  261.13   10.65
  -1  -3  -7 1034.45   38.79
   1   3   7 1005.27   36.63
  -1  -3  -8  363.42   16.43
  -1  -3  -9  265.69   13.32
  -1  -3 -10  810.79   32.73
  -1  -3 -10  795.81   32.72
   1   3  10  790.18   31.99
  -1  -3 -11   38.91    4.40
  -1  -3 -11   36.81    4.41
  -1  -3 -11   35.40    3.73
   1   3  11   33.15    4.07
  -1  -3 -12  120.03    8.79
  -1  -3 -12  118.32    8.65
  -1  -3 -12  132.83    8.02
   1   3  12  124.77    8.56
  -1  -3 -13  209.13   12.38
  -1  -3 -13  196.57   12.02
  -1  -3 -13  195.40   10.82
   1   3  13  196.93   11.60
  -1  -3 -14    2.05    2.03
  -1  -3 -14    5.57    2.15
  -1  -3 -14    5.89    1.91
   1   3  14    7.04    2.32
  -1  -3 -15  272.84   15.27
  -1  -3 -15  299.30   14.38
   1   3  15  288.29   14.89
  -1  -3 -16    2.22    1.65
  -1  -3 -16    2.67    1.55
  -1  -3 -17  144.94    9.03
  -1  -3 -17  136.95    8.00
  -1  -3 -18  113.34    7.18
  -1  -3 -18  115.77    6.54
   1   3  18  101.34    5.96
   1   3  18  123.80    6.99
  -1  -3 -19   -0.18    0.73
  -1  -3 -19    0.83    0.77
   1   4 -21   83.80    5.26
   1   4 -21   91.35    5.23
   1   4 -21   87.52    4.90
   1   4 -20   13.39    2.08
   1   4 -20   13.53    2.24
   1   4 -20   15.15    2.48
   1   4 -19  224.58   11.01
   1   4 -19  203.47   11.57
   1   4 -18  121.78    8.53
   1   4 -17   75.65    6.80
   1   4 -17   80.99    6.71
   1   4 -16  541.08   23.96
   1   4 -16  509.27   24.19
   1   4 -15    3.87    2.17
   1   4 -15    3.27    1.84
  -1  -4  15    3.55    2.04
   1   4 -14  400.11   19.27
   1   4 -14  370.64   18.20
  -1  -4  14  359.36   18.93
   1   4 -13  571.22   24.71
  -1  -4  13  536.14   25.86
   1   4 -13  572.05   25.29
  -1  -4  12   80.27    7.01
   1   4 -12   87.66    6.58
   1   4 -12   86.90    6.34
   1   4 -12   92.55    7.12
   1   4 -11  559.87   24.21
   1   4 -11  553.07   24.42
   1   4 -11  551.08   24.52
   1   4 -10  127.75    8.02
   1   4 -10  135.46    8.28
   1   4 -10  150.66    8.82
   1   4  -9  133.37    7.02
   1   4  -9  146.62    7.20
   1   4  -8  244.80   11.07
   1   4  -8  267.15   12.41
   1   4  -7  409.89   17.13
   1   4  -7  444.69   18.11
   1   4  -6  214.31    9.86
   1   4  -6  218.88   10.35
  -1  -4   5  707.70   26.97
   1   4  -5  715.74   27.23
  -1  -4   4   11.46    1.53
   1   4  -4    8.72    1.56
  -1  -4   3   99.95    5.17
   1   4  -3  105.70    5.76
  -1  -4   2  237.79    9.93
  -1  -4   1   87.08    4.43
   1   4  -1   79.93    4.87
  -1  -4   0 1444.95   51.34
   1   4   0 1418.07   52.17
   1   4   1  602.97   23.40
   1   4   2  339.74   14.25
   1   4   3 2138.37   75.81
   1   4   3 2071.63   75.30
   1   4   4  357.16   14.87
   1   4   5  514.37   20.70
  -1  -4  -5  542.28   21.32
   1   4   6  955.68   36.09
  -1  -4  -6  994.29   37.14
   1   4   7  160.99    7.72
  -1  -4  -7  178.96    9.30
  -1  -4  -8  222.24   11.50
  -1  -4  -9  311.29   14.75
   1   4   9  278.35   13.23
  -1  -4  -9  305.20   14.71
  -1  -4 -10    3.88    1.75
  -1  -4 -10    2.99    1.48
  -1  -4 -10    2.78    1.34
   1   4  10    1.27    1.58
   1   4  10    3.49    1.66
  -1  -4 -11  335.71   16.24
  -1  -4 -11  296.66   15.66
  -1  -4 -11  307.88   14.79
   1   4  11  290.45   15.51
   1   4  11  323.04   15.52
   1   4  12   49.23    5.19
  -1  -4 -12   44.36    4.99
  -1  -4 -12   51.58    4.74
  -1  -4 -12   41.24    4.87
   1   4  13  192.98   11.40
  -1  -4 -13  180.99   10.39
  -1  -4 -13  179.41   11.22
  -1  -4 -13  178.59   11.33
   1   4  14   84.31    7.09
  -1  -4 -14   87.67    6.50
  -1  -4 -14   98.34    7.64
   1   4  15   67.48    5.83
  -1  -4 -15   54.63    4.94
  -1  -4 -15   57.97    5.66
  -1  -4 -16  149.13    8.38
  -1  -4 -16  130.20    8.81
  -1  -4 -17   17.53    2.39
  -1  -4 -17   18.72    2.76
   1   4  18   37.30    2.93
  -1  -4 -18   42.95    3.29
  -1  -4 -19  126.02    5.95
   1   5 -21   47.64    3.50
   1   5 -21   50.33    3.31
   1   5 -20  297.27   13.67
   1   5 -20  298.96   13.37
   1   5 -19   11.67    2.52
   1   5 -18  136.60    8.52
   1   5 -17   92.91    6.73
   1   5 -17   85.85    6.76
   1   5 -16    6.99    2.09
   1   5 -16    4.13    2.01
   1   5 -15  278.23   14.61
   1   5 -15  311.76   14.70
   1   5 -15  282.61   14.25
   1   5 -14  166.02   10.22
  -1  -5  14  154.26   10.84
   1   5 -14  168.12    9.85
   1   5 -14  156.24    9.67
   1   5 -13   54.05    5.54
   1   5 -13   52.56    5.14
   1   5 -13   51.81    5.27
  -1  -5  13   39.72    5.14
   1   5 -13   45.73    4.69
   1   5 -13   51.82    4.95
   1   5 -12  958.61   37.86
   1   5 -12  883.98   37.14
   1   5 -12 1020.02   38.87
   1   5 -12  934.21   37.05
   1   5 -12  930.32   37.02
   1   5 -12  916.70   37.75
   1   5 -11   68.54    5.84
   1   5 -11   72.65    5.94
   1   5 -11   89.29    6.79
   1   5 -11   70.65    5.55
   1   5 -11   67.97    5.49
   1   5 -11   75.24    6.09
   1   5 -10  576.94   24.78
   1   5 -10  576.34   24.99
   1   5 -10  636.93   25.76
   1   5  -9  193.20    9.37
   1   5  -9  184.39    9.17
   1   5  -8  317.56   14.35
  -1  -5   8  342.90   14.74
   1   5  -7  553.04   22.63
  -1  -5   7  574.12   22.73
   1   5  -6  567.91   23.09
  -1  -5   6  582.80   22.85
   1   5  -5  191.44    9.53
  -1  -5   5  192.68    9.15
   1   5  -4 1169.26   43.91
  -1  -5   4 1180.42   43.25
   1   5  -3   24.39    2.69
  -1  -5   3   21.98    2.29
  -1  -5   2 1978.28   70.73
  -1  -5   1  553.07   21.07
   1   5  -1  532.75   21.90
   1   5   0  135.26    7.40
   1   5   1  971.50   36.86
   1   5   2  390.22   16.64
   1   5   2  374.70   16.28
   1   5   3  526.22   21.40
   1   5   3  498.00   20.79
  -1  -5  -4 1150.65   43.24
   1   5   4 1166.15   43.41
  -1  -5  -5   79.77    5.38
   1   5   5   78.18    5.18
  -1  -5  -6  183.40    9.61
   1   5   6  181.25    9.11
  -1  -5  -7  323.57   15.11
   1   5   7  327.16   13.92
   1   5   8   58.54    4.68
  -1  -5  -8   55.84    4.98
  -1  -5  -8   58.84    4.73
   1   5   8   62.42    5.16
  -1  -5  -8   56.72    5.08
   1   5   9  319.71   14.76
  -1  -5  -9  337.31   15.90
  -1  -5  -9  306.61   14.92
  -1  -5  -9  312.87   15.57
   1   5   9  332.31   15.63
   1   5  10  177.02    9.73
  -1  -5 -10  190.87   11.04
   1   5  10  181.95   10.99
  -1  -5 -10  170.01   10.55
  -1  -5 -10  182.28   10.13
   1   5  10  199.10   10.84
   1   5  11   72.94    5.50
  -1  -5 -11   71.91    6.29
  -1  -5 -11   87.15    6.29
   1   5  11   75.51    6.71
  -1  -5 -11   73.40    6.52
   1   5  11   77.49    6.43
  -1  -5 -12   64.72    5.47
   1   5  12   69.19    6.26
   1   5  12   65.18    5.87
  -1  -5 -12   59.97    5.89
  -1  -5 -13   15.43    2.72
   1   5  13   16.27    3.36
  -1  -5 -13   17.49    3.21
   1   5  13   16.41    3.14
   1   5  14   90.39    7.03
  -1  -5 -14   77.63    6.56
  -1  -5 -14   80.47    6.16
   1   5  15   46.01    4.81
  -1  -5 -15   39.87    4.40
  -1  -5 -15   50.77    4.51
  -1  -5 -16    3.10    1.36
  -1  -5 -16    6.40    1.80
  -1  -5 -17   48.40    3.76
   1   5  18   26.95    2.25
  -1  -5 -18   31.86    2.56
  -1  -5 -19   29.84    2.03
   1   6 -21   51.43    3.06
  -1  -6  21   45.93    2.80
   1   6 -20   46.44    3.53
   1   6 -20   50.86    3.63
   1   6 -19  162.84    8.56
   1   6 -18    5.04    1.69
   1   6 -18    7.89    1.97
   1   6 -17   84.82    6.51
   1   6 -17   98.82    6.74
   1   6 -16  409.22   19.20
   1   6 -16  425.07   19.18
  -1  -6  15    6.85    1.99
   1   6 -15   14.71    3.09
   1   6 -15   10.98    2.66
  -1  -6  15    7.50    2.36
   1   6 -15   13.99    2.66
  -1  -6  14  198.71   11.78
   1   6 -14  230.27   12.78
   1   6 -14  228.74   12.38
   1   6 -14  221.09   12.75
  -1  -6  14  199.65   13.01
   1   6 -14  241.82   12.40
   1   6 -13  181.16   13.13
  -1  -6  13  226.76   12.02
   1   6 -13  218.78   11.94
   1   6 -13  212.83   12.31
   1   6 -13  227.98   12.64
  -1  -6  13  183.59   12.42
   1   6 -13  229.60   12.01
   1   6 -12   93.35    7.12
   1   6 -12   94.34    6.68
   1   6 -12   83.22    6.59
   1   6 -12   75.97    6.57
  -1  -6  12   86.35    6.54
   1   6 -12   72.51    7.57
  -1  -6  11  309.27   14.53
   1   6 -11  284.66   14.70
   1   6 -11  279.89   14.49
   1   6 -11  287.97   14.28
   1   6 -11  289.30   14.16
  -1  -6  10    4.35    1.53
   1   6 -10    3.08    1.12
   1   6 -10    5.19    1.74
   1   6 -10    4.41    1.46
  -1  -6   9  302.49   13.88
   1   6  -9  289.13   13.46
   1   6  -9  273.17   13.69
   1   6  -8  301.64   14.10
  -1  -6   8  305.83   14.11
   1   6  -7   14.22    2.31
  -1  -6   7   16.69    2.39
   1   6  -6 1151.70   43.68
  -1  -6   6 1140.17   43.04
   1   6  -5  296.48   14.13
  -1  -6   5  314.36   13.69
   1   6  -4  371.59   16.45
  -1  -6   4  361.11   15.53
  -1  -6   3  674.77   26.24
  -1  -6   2   81.24    5.10
   1   6  -1  335.48   14.89
  -1  -6   1  306.85   13.58
   1   6   0  509.06   21.44
   1   6   1   21.27    2.81
   1   6   2  775.54   31.32
   1   6   2  787.62   31.05
   1   6   3  339.36   16.06
   1   6   3  353.41   15.84
   1   6   4   69.28    5.22
  -1  -6  -4   68.22    4.94
   1   6   5  539.16   22.14
   1   6   5  522.08   21.86
  -1  -6  -5  517.17   21.79
  -1  -6  -6   15.40    2.42
  -1  -6  -6   16.19    2.56
   1   6   6   16.63    2.44
   1   6   6   18.23    2.70
   1   6   7   43.34    4.22
   1   6   7   50.88    4.06
  -1  -6  -7   48.39    4.45
  -1  -6  -7   43.98    4.39
   1   6   7   53.78    4.80
   1   6   8  135.95    8.13
   1   6   8  133.82    8.44
  -1  -6  -8  119.57    8.10
  -1  -6  -8  134.02    8.12
  -1  -6  -8  130.28    8.44
   1   6   9    7.10    2.03
   1   6   9    7.61    2.15
  -1  -6  -9    6.26    1.81
  -1  -6  -9    9.46    2.29
   1   6  10  245.35   12.65
   1   6  10  257.62   13.55
  -1  -6 -10  256.38   13.68
  -1  -6 -10  258.84   13.08
   1   6  11   34.84    3.74
  -1  -6 -11   29.04    4.10
   1   6  11   32.46    4.22
   1   6  11   27.15    4.03
  -1  -6 -11   32.31    3.85
   1   6  12   76.14    5.51
   1   6  12   75.69    6.75
  -1  -6 -12   70.65    5.90
  -1  -6 -12   69.14    6.25
   1   6  12   94.40    6.92
   1   6  13  207.87   11.83
  -1  -6 -13  203.41   10.83
   1   6  13  182.87   10.89
  -1  -6 -13  183.96   11.03
  -1  -6 -14    1.57    1.41
   1   6  14    1.31    1.93
   1   6  14    1.17    1.51
   1   6  15  213.87   11.02
  -1  -6 -15  188.24   10.01
   1   6  15  196.48   10.44
  -1  -6 -16  104.74    6.13
  -1  -6 -17    1.23    0.90
   1   6  17    1.12    0.87
  -1  -6 -18   66.85    3.48
  -1  -6 -18   61.26    3.21
  -1  -7  21  119.00    5.33
   1   7 -21  145.82    5.65
   1   7 -20   83.55    4.65
   1   7 -19   90.12    5.46
   1   7 -18  123.82    7.33
   1   7 -18  136.81    7.59
   1   7 -17    5.04    1.81
   1   7 -17    6.39    2.16
   1   7 -17    5.62    1.84
   1   7 -16   94.10    7.15
   1   7 -16  107.39    7.15
   1   7 -16   99.08    6.95
   1   7 -16   97.92    7.45
   1   7 -15  242.40   13.10
   1   7 -15  230.12   12.45
   1   7 -15  236.81   13.23
   1   7 -15  244.53   12.59
   1   7 -14   40.72    5.56
  -1  -7  14   39.34    4.33
   1   7 -14   36.74    4.63
   1   7 -14   50.20    4.99
  -1  -7  14   34.25    4.77
   1   7 -14   40.48    4.90
   1   7 -14   49.23    4.78
  -1  -7  13  158.33    9.82
   1   7 -13  179.63   10.81
   1   7 -13  178.45   10.21
   1   7 -13  168.69   10.04
   1   7 -13  168.31   10.40
   1   7 -13  142.61   11.30
  -1  -7  12  343.70   16.56
   1   7 -12  334.74   16.39
   1   7 -12  347.74   16.99
   1   7 -12  341.84   16.40
   1   7 -12  349.75   17.10
  -1  -7  11  142.48    8.87
   1   7 -11  140.84    9.19
   1   7 -11  139.26    8.74
   1   7 -11  147.79    9.25
   1   7 -10  464.67   20.27
   1   7 -10  413.47   19.23
   1   7 -10  442.80   19.74
  -1  -7  10  475.12   20.16
   1   7  -9   35.42    3.92
   1   7  -9   28.53    3.54
   1   7  -9   32.56    3.63
  -1  -7   9   37.51    3.86
  -1  -7   8  189.33   10.12
   1   7  -8  182.60   10.30
   1   7  -8  183.13   10.07
  -1  -7   7  334.94   14.87
   1   7  -7  320.53   15.27
   1   7  -7  295.22   14.36
   1   7  -6    2.65    1.32
  -1  -7   6    4.77    1.39
   1   7  -5  754.58   30.58
  -1  -7   5  772.21   29.62
   1   7  -5  704.23   30.77
   1   7  -4  476.79   20.53
  -1  -7   4  486.72   19.48
  -1  -7   3  106.67    6.44
   1   7  -3  100.71    7.24
   1   7  -2  630.97   26.21
  -1  -7   2  613.90   24.77
   1   7  -1  146.19    8.88
   1   7   0   92.83    6.67
   1   7   1  149.48    9.35
   1   7   1  158.54    9.38
   1   7   1  163.57    8.81
   1   7   2    4.14    1.75
   1   7   2    1.79    1.25
   1   7   3  224.42   12.17
   1   7   3  209.66   11.53
   1   7   3  217.64   11.15
  -1  -7  -4   46.54    4.09
   1   7   4   44.98    4.45
   1   7   4   41.83    4.16
  -1  -7  -5   73.38    5.45
   1   7   5   74.30    5.86
   1   7   5   72.56    5.68
   1   7   6  210.40   11.71
   1   7   6  212.23   11.52
   1   7   6  246.64   12.07
   1   7   7    8.49    2.10
   1   7   7    4.01    1.77
   1   7   8   34.26    4.13
  -1  -7  -8   30.87    3.76
   1   7   8   27.36    3.60
   1   7   9  373.22   17.73
  -1  -7  -9  343.45   16.97
   1   7   9  377.29   17.18
   1   7   9  369.79   18.02
   1   7  10  258.94   13.29
   1   7  10  234.00   12.28
  -1  -7 -10  226.96   12.44
   1   7  11  538.69   23.06
  -1  -7 -11  512.15   22.41
   1   7  11  494.72   21.73
   1   7  12   34.76    4.12
  -1  -7 -12   38.39    4.06
   1   7  12   34.07    3.49
   1   7  12   37.45    4.51
   1   7  13  120.17    8.27
  -1  -7 -13  116.37    7.44
   1   7  13  120.13    7.81
   1   7  14  160.73    9.42
  -1  -7 -14  159.97    8.74
   1   7  14  157.64    8.92
  -1  -7 -15   28.50    2.93
   1   7  15   30.11    3.15
  -1  -7 -16   84.70    4.89
   1   7  16   83.78    5.02
  -1  -7 -17  131.24    5.90
   1   7  17  124.26    5.94
   1   7  17  144.95    6.18
   1   8 -20  122.34    5.86
   1   8 -20  124.56    5.60
   1   8 -19   30.69    2.84
   1   8 -19   28.73    2.54
   1   8 -18   11.35    1.91
   1   8 -18   15.38    2.34
   1   8 -17  203.87   10.15
   1   8 -17  196.76    9.88
   1   8 -17  197.60   10.59
   1   8 -16   84.56    5.98
   1   8 -16   84.90    6.48
   1   8 -16   93.64    6.24
   1   8 -16   86.52    6.54
   1   8 -15  173.10    9.67
   1   8 -15  154.36    9.93
   1   8 -15  172.46    9.74
   1   8 -15  183.37   10.36
   1   8 -14  393.93   18.89
   1   8 -14  404.34   18.23
   1   8 -14  402.93   18.75
   1   8 -14  385.84   18.10
   1   8 -13   35.09    4.02
   1   8 -13   29.62    4.05
   1   8 -13   27.66    4.53
   1   8 -13   31.61    3.81
   1   8 -13   30.09    3.99
  -1  -8  13   22.31    3.25
   1   8 -12  425.66   19.99
  -1  -8  12  412.06   19.43
   1   8 -12  440.23   19.89
   1   8 -12  404.35   19.10
   1   8 -12  451.79   19.60
   1   8 -11   60.99    5.72
   1   8 -11   65.20    5.71
   1   8 -11   56.92    5.18
  -1  -8  11   68.46    5.71
   1   8 -10    4.79    1.69
   1   8 -10    7.68    2.30
   1   8 -10    5.38    1.76
  -1  -8  10    5.28    1.75
   1   8  -9   67.06    5.71
   1   8  -9   65.90    5.54
   1   8  -9   55.01    4.97
  -1  -8   9   62.23    5.36
   1   8  -8  143.37    9.34
   1   8  -8  157.88    9.07
   1   8  -8  142.00    8.74
   1   8  -8  147.86    8.75
  -1  -8   8  158.92    9.16
  -1  -8   7   95.58    6.60
   1   8  -7   90.96    6.36
   1   8  -7   85.96    6.41
   1   8  -7   95.89    7.19
  -1  -8   7   98.31    6.75
   1   8  -7   81.72    6.08
   1   8  -6  559.33   24.84
  -1  -8   6  643.29   25.43
   1   8  -6  581.92   25.94
  -1  -8   6  623.99   25.18
   1   8  -5   25.61    3.33
   1   8  -5   28.82    3.85
  -1  -8   5   29.84    3.38
   1   8  -4  761.37   31.26
   1   8  -4  765.05   32.55
   1   8  -4  837.58   32.86
  -1  -8   4  769.15   30.98
   1   8  -3   38.47    4.64
   1   8  -3   45.05    4.28
  -1  -8   3   41.42    3.92
   1   8  -2   72.37    6.08
   1   8  -2   56.27    4.92
   1   8  -2   55.50    5.50
   1   8  -1  211.51   11.36
   1   8  -1  224.84   12.37
   1   8   0  116.13    7.53
   1   8   0  119.66    8.36
   1   8   0  113.55    8.13
   1   8   1  225.19   11.88
   1   8   1  238.85   13.05
   1   8   1  226.17   12.69
   1   8   2  431.82   19.72
   1   8   2  375.48   18.78
   1   8   3   45.55    4.80
  -1  -8  -3   35.03    3.56
   1   8   3   40.07    4.88
   1   8   4  351.55   16.36
   1   8   4  327.64   16.60
   1   8   5  172.28   10.29
   1   8   5  190.72   10.58
   1   8   5  174.57   10.53
   1   8   6   13.91    2.72
   1   8   6   14.62    2.84
   1   8   6   11.15    2.19
   1   8   7   87.88    7.00
   1   8   7   92.71    6.91
   1   8   8   18.58    3.12
   1   8   8   17.01    3.10
   1   8   8   22.42    3.60
   1   8   8   18.70    3.44
  -1  -8  -8   18.43    3.03
   1   8   9  167.42   10.53
  -1  -8  -9  175.69   10.02
   1   8   9  138.23   10.18
   1   8   9  171.91    9.88
   1   8   9  172.13   10.17
   1   8  10  129.25    8.51
  -1  -8 -10  120.42    8.10
   1   8  10  129.83    8.10
   1   8  10  126.39    8.79
  -1  -8 -11   16.68    2.80
   1   8  11   14.80    2.50
   1   8  11   20.18    3.21
   1   8  12  205.48   10.94
  -1  -8 -12  198.09   10.53
   1   8  13  189.96   10.39
   1   8  13  186.31    9.87
  -1  -8 -13  181.33    9.57
   1   8  14   31.76    3.39
   1   8  14   26.83    2.90
  -1  -8 -14   25.25    2.74
   1   8  15  204.16    9.38
  -1  -8 -15  208.35    9.28
   1   8  16    7.99    1.16
  -1  -8 -16    7.42    1.04
   1   8  16    7.28    1.10
  -1  -9  19   94.35    4.66
   1   9 -19   90.31    4.52
   1   9 -19   99.96    4.97
  -1  -9  18   64.17    4.04
   1   9 -18   66.33    4.35
   1   9 -18   58.51    3.87
  -1  -9  17   19.69    2.42
   1   9 -17   15.37    2.49
   1   9 -17   19.17    2.27
  -1  -9  16  134.47    7.40
   1   9 -16  120.37    7.40
   1   9 -16  116.98    6.99
   1   9 -16  119.61    7.53
  -1  -9  15   51.45    4.58
   1   9 -15   51.55    4.71
   1   9 -15   54.30    4.51
   1   9 -15   50.33    4.28
   1   9 -15   58.04    5.08
  -1  -9  14    3.53    1.66
   1   9 -14    2.91    1.70
   1   9 -14    3.10    1.56
   1   9 -14    3.67    1.50
   1   9 -14    6.73    2.06
  -1  -9  13   87.71    6.41
   1   9 -13   85.85    6.68
   1   9 -13   75.70    5.91
   1   9 -13   85.06    6.55
   1   9 -13   76.72    5.96
  -1  -9  12   69.38    5.89
  -1  -9  12   80.80    6.21
   1   9 -12   81.94    6.56
   1   9 -12   82.65    6.36
   1   9 -12   69.80    5.66
   1   9 -12   69.34    5.73
  -1  -9  11  138.65    9.04
  -1  -9  11  172.81    9.71
   1   9 -11  152.30    9.62
   1   9 -11  138.76    8.80
   1   9 -11  165.10    9.63
   1   9 -11  147.19    8.88
  -1  -9  10   83.08    6.44
   1   9 -10   90.71    6.67
   1   9 -10   78.58    5.84
  -1  -9  10   81.42    6.63
  -1  -9  10   82.05    6.47
   1   9 -10   80.47    6.07
  -1  -9   9   18.16    2.94
   1   9  -9   19.55    3.04
   1   9  -9   22.48    3.36
  -1  -9   9   20.71    3.31
   1   9  -9   25.55    3.21
  -1  -9   8  553.18   23.44
   1   9  -8  551.64   23.10
   1   9  -8  509.23   22.80
   1   9  -8  526.34   24.11
  -1  -9   8  582.45   23.78
   1   9  -8  510.49   22.57
   1   9  -7   18.21    2.96
   1   9  -7   16.71    2.76
  -1  -9   7   16.44    2.88
  -1  -9   7   16.57    2.74
   1   9  -7   13.02    2.86
  -1  -9   6  578.76   23.76
  -1  -9   6  551.80   23.45
   1   9  -6  563.42   24.95
   1   9  -6  509.66   22.67
   1   9  -6  540.10   23.45
  -1  -9   5  110.36    7.38
   1   9  -5   94.95    7.08
  -1  -9   5  106.61    7.19
   1   9  -5  110.68    8.26
  -1  -9   4    6.50    1.70
   1   9  -4    4.39    1.98
   1   9  -4    4.47    2.01
   1   9  -4    3.24    1.72
  -1  -9   4    3.04    1.47
   1   9  -3  122.87    9.03
  -1  -9   3  125.85    7.96
   1   9  -3  135.52    8.47
   1   9  -2  600.35   28.75
   1   9  -2  679.02   28.10
  -1  -9   2  694.27   27.68
   1   9  -2  711.62   29.76
   1   9  -1    4.44    2.04
   1   9  -1   -0.38    2.03
   1   9  -1    2.73    1.74
  -1  -9   1    2.08    1.40
   1   9   0  965.96   39.29
   1   9   0  986.02   39.51
  -1  -9   0  905.94   36.77
   1   9   0  949.02   37.73
   1   9   1  104.53    8.24
   1   9   1  113.18    8.66
  -1  -9  -1  114.04    7.21
   1   9   1  118.09    7.97
   1   9   2  123.55    9.05
   1   9   2  133.39    9.51
   1   9   2  147.45    8.93
  -1  -9  -2  111.42    7.42
   1   9   3  245.27   13.85
   1   9   4   77.40    6.25
   1   9   4   50.21    5.50
   1   9   5  194.06   11.90
   1   9   5  222.62   12.08
   1   9   5  209.34   11.91
   1   9   5  219.51   12.00
   1   9   6  122.05    8.23
   1   9   6  112.01    8.01
   1   9   7    4.93    1.98
   1   9   7    3.92    1.83
   1   9   7    2.05    1.77
   1   9   8  257.27   13.50
  -1  -9  -8  267.59   13.45
   1   9   8  249.84   13.23
   1   9   8  250.72   13.60
   1   9   9   90.26    6.96
  -1  -9  -9  103.08    7.05
   1   9   9   95.79    6.85
   1   9   9   99.60    7.45
   1   9  10  205.75   10.66
  -1  -9 -10  167.60    9.89
   1   9  10  172.63    9.72
   1   9  10  186.53   10.66
   1   9  11  147.47    8.81
  -1  -9 -11  138.38    8.07
   1   9  11  127.92    8.05
  -1  -9 -12    9.89    1.87
   1   9  12   12.26    2.44
   1   9  12   10.67    2.08
  -1  -9 -13   81.60    5.05
   1   9  13   79.07    5.11
  -1  -9 -14   58.86    3.65
   1   9  14   53.33    3.59
   1   9  15    5.02    0.89
   1   9  15    3.04    0.69
  -1  -9 -15    5.03    0.77
  -1 -10  18   27.58    2.14
   1  10 -18   25.50    1.79
   1  10 -18   29.93    2.26
  -1 -10  17  198.67    8.74
   1  10 -17  189.38    8.88
   1  10 -17  183.67    8.29
  -1 -10  16    4.67    1.36
   1  10 -16    5.61    1.59
   1  10 -16    7.65    1.40
   1  10 -15  313.97   14.01
   1  10 -15  294.36   13.58
   1  10 -15  291.14   13.15
  -1 -10  15  304.39   13.59
   1  10 -14   11.32    2.37
   1  10 -14   12.66    2.32
   1  10 -14   12.84    2.09
  -1 -10  14   17.85    2.72
   1  10 -13  152.63    9.06
   1  10 -13  135.71    8.45
   1  10 -13  142.24    8.25
   1  10 -12    3.84    1.86
   1  10 -12    2.75    1.32
   1  10 -12    4.35    1.74
   1  10 -12    5.31    1.59
  -1 -10  12    2.22    1.47
   1  10 -11   65.79    5.66
  -1 -10  11   72.62    5.71
   1  10 -11   64.18    5.17
   1  10 -11   63.12    5.05
   1  10 -11   62.20    5.29
   1  10 -10   66.24    5.25
   1  10 -10   69.38    5.62
   1  10 -10   61.95    5.13
  -1 -10  10   69.99    5.75
   1  10  -9  166.20   10.73
   1  10  -9  200.45   10.57
  -1 -10   9  183.86   10.56
   1  10  -9  174.35    9.86
  -1 -10   9  192.00   11.54
   1  10  -9  167.64   10.90
  -1 -10   8   15.32    2.85
  -1 -10   8   14.59    2.61
   1  10  -8   14.68    2.66
   1  10  -8   16.67    2.76
   1  10  -8   17.96    3.31
  -1 -10   7  443.57   20.43
   1  10  -7  447.44   19.89
   1  10  -7  454.52   20.42
   1  10  -7  458.75   21.97
  -1 -10   7  501.56   20.96
  -1 -10   6   16.89    2.78
   1  10  -6   14.91    2.45
   1  10  -6   12.22    2.66
  -1 -10   6   15.99    2.81
   1  10  -6   13.53    3.07
   1  10  -5  306.88   14.80
  -1 -10   5  314.97   14.72
   1  10  -5  313.88   16.22
   1  10  -4  589.22   24.94
  -1 -10   4  586.71   24.53
   1  10  -4  532.60   25.93
   1  10  -3   -0.44    2.30
   1  10  -3    0.65    1.59
  -1 -10   3    1.15    1.39
   1  10  -2  265.03   15.06
   1  10  -2  293.00   14.16
  -1 -10   2  273.64   13.35
   1  10  -1  120.15    8.40
   1  10  -1  129.66    9.63
   1  10  -1  120.79    9.39
   1  10  -1  127.07    9.41
  -1 -10   1  132.33    8.08
   1  10   0    2.53    1.99
   1  10   0    2.26    2.01
   1  10   0    4.85    2.08
  -1 -10   0    5.70    1.76
   1  10   0    4.37    2.15
   1  10   1  197.05   12.45
   1  10   1  208.94   12.95
   1  10   1  209.61   11.79
  -1 -10  -1  197.37   10.69
   1  10   2  306.79   14.96
  -1 -10  -2  270.79   13.39
   1  10   2  261.30   15.11
   1  10   3    2.06    1.54
  -1 -10  -4  162.07   10.90
   1  10   4  152.80   10.36
   1  10   4  168.03    9.94
   1  10   4  159.57   10.27
   1  10   5    7.52    2.01
   1  10   5   13.09    2.67
   1  10   5   11.15    2.26
   1  10   5   13.16    2.82
   1  10   6  118.36    8.22
   1  10   6  143.34    8.92
   1  10   6  134.47    8.62
  -1 -10  -7   34.96    3.95
   1  10   7   28.39    3.68
   1  10   7   29.62    3.77
   1  10   7   36.74    4.16
   1  10   8   12.14    2.58
  -1 -10  -8   11.11    2.37
   1  10   8   10.25    2.28
   1  10   8    8.50    2.36
  -1 -10  -9  227.89   11.00
   1  10   9  208.65   10.86
   1  10   9  209.36   10.75
   1  10  10    8.26    1.78
  -1 -10 -10   12.10    2.16
   1  10  10   10.59    2.15
   1  10  10    8.06    1.90
   1  10  11   45.70    3.87
  -1 -10 -11   49.56    3.88
   1  10  11   45.77    4.08
   1  10  12  142.79    7.35
  -1 -10 -12  154.73    7.48
   1  10  12  152.55    7.81
  -1 -10 -13   10.92    1.39
   1  10  13   10.00    1.37
  -1 -11  17  105.95    5.00
   1  11 -16   48.27    3.34
  -1 -11  16   51.65    3.38
   1  11 -15   21.51    2.44
   1  11 -15   22.35    2.02
  -1 -11  15   27.75    2.62
   1  11 -14   96.88    6.00
  -1 -11  14  102.90    5.98
   1  11 -14   93.81    5.28
   1  11 -13   32.40    3.37
   1  11 -13   27.11    2.93
  -1 -11  13   29.44    3.14
   1  11 -13   26.72    2.66
   1  11 -12   49.81    4.32
   1  11 -12   39.23    3.72
  -1 -11  12   44.62    4.11
   1  11 -12   43.62    3.55
  -1 -11  11  245.25   11.84
   1  11 -11  228.15   11.70
   1  11 -11  216.59   11.14
   1  11 -10    1.08    1.43
   1  11 -10    2.57    1.36
   1  11 -10   -0.23    0.97
  -1 -11  10    0.54    1.45
   1  11  -9  240.25   12.05
   1  11  -9  243.99   12.43
  -1 -11   9  264.15   12.89
   1  11  -8  288.68   13.95
   1  11  -8  269.00   13.43
   1  11  -7   11.60    2.37
   1  11  -7    6.87    1.80
  -1 -11   7   12.46    2.44
   1  11  -7   11.86    2.86
   1  11  -6  109.30    7.49
   1  11  -6  103.06    8.38
  -1 -11   6  113.09    7.51
   1  11  -5   37.02    4.18
   1  11  -5   32.56    4.56
  -1 -11   5   41.12    4.28
   1  11  -4   14.38    2.82
  -1 -11   4   10.90    2.24
   1  11  -4    7.63    2.49
   1  11  -3  156.05   11.17
  -1 -11   3  173.03    9.91
   1  11  -3  193.18   10.72
   1  11  -2   88.85    6.85
   1  11  -2   71.94    7.14
   1  11  -2   71.56    7.31
  -1 -11   2   91.93    6.41
   1  11  -2   93.28    7.96
   1  11  -1  116.37    8.00
   1  11  -1  100.25    8.55
   1  11  -1   97.56    8.38
  -1 -11   1  111.31    7.19
   1  11  -1  102.42    8.56
   1  11   0  186.97   10.88
   1  11   0  159.21   11.20
  -1 -11   0  193.69   10.06
   1  11   0  173.81   11.72
   1  11   0  174.92   11.79
   1  11   1  162.28    9.90
   1  11   1  152.26   10.57
  -1 -11  -1  139.75    8.44
   1  11   2  329.37   16.38
   1  11   3    2.10    1.55
   1  11   3    0.23    0.97
   1  11   4   48.84    4.71
   1  11   4   37.90    3.89
   1  11   4   53.58    4.73
   1  11   5   78.51    6.17
   1  11   5   76.38    5.50
   1  11   5   69.50    5.70
   1  11   5   60.77    5.11
   1  11   6    6.17    1.92
   1  11   6    9.86    2.42
   1  11   6    6.66    1.79
  -1 -11  -6   12.52    2.35
   1  11   7  150.90    8.64
  -1 -11  -7  145.93    8.39
   1  11   7  140.70    8.17
   1  11   7  136.02    8.22
   1  11   8  255.09   11.95
  -1 -11  -8  252.28   11.83
   1  11   8  223.17   11.44
   1  11   8  241.66   11.68
   1  11   9   17.86    2.41
  -1 -11  -9   24.74    2.70
   1  11   9   19.50    2.59
   1  11   9   21.47    2.57
  -1 -11 -10  224.26    9.91
   1  11  10  206.40    9.83
   1  11  10  205.64    9.67
  -1 -11 -11   25.88    2.24
   1  11  11   20.32    2.01
  -1 -11 -12   11.66    1.21
  -1 -12  16   44.33    2.45
  -1 -12  15   56.18    3.32
  -1 -12  14   -0.26    0.86
   1  12 -13  167.49    8.21
  -1 -12  13  192.74    8.68
   1  12 -12   24.71    2.71
  -1 -12  12   32.23    3.01
   1  12 -11   28.80    3.19
  -1 -12  11   35.67    3.39
   1  12 -10  205.34   10.23
  -1 -12  10  205.89   10.29
   1  12  -9   49.56    4.35
  -1 -12   9   56.51    4.56
   1  12  -9   54.56    4.45
   1  12  -8  104.52    6.55
  -1 -12   8  108.84    6.94
   1  12  -8  111.05    7.12
   1  12  -7  215.45   11.75
   1  12  -7  219.33   11.31
  -1 -12   7  252.00   11.85
   1  12  -6   41.08    4.19
  -1 -12   6   39.83    4.01
   1  12  -5   53.73    4.96
  -1 -12   5   62.95    5.03
   1  12  -4   48.06    4.71
  -1 -12   4   50.45    4.47
   1  12  -3   17.54    3.03
  -1 -12   3   12.25    2.31
   1  12  -2  209.83   11.24
  -1 -12   2  186.44   10.10
   1  12  -1   23.95    3.51
  -1 -12   1   21.11    2.78
   1  12   0  172.68   10.16
   1  12   1   35.86    4.26
   1  12   1   32.98    3.94
   1  12   2   13.02    2.88
   1  12   2   16.43    2.65
   1  12   2    9.86    2.16
   1  12   3  102.44    7.11
   1  12   3   88.74    6.46
   1  12   3  110.98    7.01
   1  12   4   53.36    4.52
   1  12   4   48.47    4.17
   1  12   5   85.68    5.84
   1  12   5  105.73    6.65
  -1 -12  -5   94.74    6.13
   1  12   5   75.85    5.20
  -1 -12  -6  220.07   10.47
   1  12   6  219.00   10.68
   1  12   6  191.08    9.97
  -1 -12  -7    3.72    1.28
   1  12   7    1.97    1.26
   1  12   7    1.21    1.04
  -1 -12  -8  107.51    5.70
   1  12   8   95.16    5.53
   1  12   8   89.65    5.26
   1  12   9   37.23    2.72
  -1 -12  -9   46.81    3.11
  -1 -12 -10    1.89    0.59
  -1 -13  14   21.45    1.52
  -1 -13  13    1.01    0.61
   1  13 -12   65.48    4.04
  -1 -13  12   75.19    4.12
  -1 -13  11  148.01    7.16
  -1 -13  10   18.01    2.11
  -1 -13  10   19.59    2.22
  -1 -13   9  272.95   12.06
   1  13  -8   11.86    1.99
  -1 -13   8   11.52    1.87
   1  13  -7  125.08    7.02
  -1 -13   7  136.68    7.31
   1  13  -7  142.49    7.88
   1  13  -6   55.40    4.30
  -1 -13   6   57.86    4.28
   1  13  -6   52.25    4.62
  -1 -13   5   -0.19    0.91
   1  13  -5    0.67    1.12
   1  13  -5   -0.26    1.09
  -1 -13   4   67.62    4.78
   1  13  -4   72.99    5.34
   1  13  -3   81.23    5.88
  -1 -13   3   82.45    5.25
   1  13  -3   73.82    5.90
  -1 -13   2    9.95    1.76
   1  13  -2   11.17    2.45
   1  13  -2   15.44    2.60
   1  13  -1  165.76    9.25
   1  13  -1  163.27    9.30
   1  13   0    0.51    1.20
   1  13   0    2.24    1.23
   1  13   1  106.71    6.85
   1  13   1   91.58    5.98
   1  13   1  109.77    6.75
   1  13   2   59.02    4.72
   1  13   2   48.10    3.92
   1  13   2   53.43    4.29
   1  13   3    3.34    1.58
   1  13   3    1.91    1.11
   1  13   3    2.00    1.04
  -1 -13  -4  104.81    5.87
   1  13   4   88.20    5.28
  -1 -13  -4   90.93    5.16
   1  13   4   90.31    5.12
  -1 -13  -5   37.90    3.17
  -1 -13  -6   25.84    2.39
   1  13   6   25.78    2.53
  -1 -13  -7  112.94    5.46
   1  13   7  107.23    5.48
  -1 -13  -8    4.83    0.77
  -1 -14  11   73.13    3.40
   1  14 -10   58.64    3.59
  -1 -14  10   54.24    3.00
  -1 -14   9   23.91    1.97
  -1 -14   9   27.29    2.17
  -1 -14   8  110.63    5.41
  -1 -14   8  112.63    5.83
   1  14  -8  115.64    5.79
  -1 -14   8  111.48    5.98
  -1 -14   7   19.01    1.84
   1  14  -7   20.72    2.28
  -1 -14   7   20.23    2.44
   1  14  -6   29.15    2.80
  -1 -14   6   26.78    2.25
   1  14  -5  105.68    6.17
   1  14  -5  113.65    5.77
  -1 -14   5   97.74    5.23
   1  14  -4   11.46    1.76
   1  14  -3  147.86    7.97
   1  14  -3  151.91    7.70
   1  14  -2   79.91    5.32
   1  14  -2   88.65    5.32
   1  14  -1   67.68    4.69
   1  14  -1   69.80    4.70
   1  14   0   69.17    4.16
   1  14   0   72.74    4.71
  -1 -14   0   73.65    4.96
   1  14   0   70.55    4.70
   1  14   1    2.12    0.91
   1  14   1    0.77    0.85
   1  14   1    2.18    1.17
  -1 -14  -1    2.80    1.15
   1  14   2    6.81    1.19
  -1 -14  -2    6.89    1.25
  -1 -14  -2    5.87    1.23
   1  14   2    6.24    1.43
   1  14   3   81.24    4.67
  -1 -14  -3   76.62    4.37
  -1 -14  -4    2.30    0.70
  -1 -14  -5   69.93    3.52
  -1 -15   6   12.46    1.30
   1  15  -6    9.90    1.15
  -1 -15   6   11.50    1.35
   1  15  -5   10.29    1.27
  -1 -15   5    8.98    1.21
  -1 -15   5   10.53    1.38
  -1 -15   4   77.19    4.33
   1  15  -3   -0.21    0.61
  -1 -15   3   -0.33    0.63
  -1 -15   2   40.48    2.71
   1  15  -2   40.38    2.69
  -1 -15   2   36.02    2.69
  -1 -15   1   33.12    2.16
  -1 -15   1   26.97    2.07
   1  15  -1   29.12    2.12
  -1 -15   0   10.38    1.12
  -1 -15  -1   40.51    2.25
  -2  16   2    5.94    0.86
  -2  16   1   31.07    2.18
  -2  16   1   29.27    1.96
   2 -16   0   16.10    1.62
  -2  16   0   15.78    1.64
  -2  16   0   15.88    1.62
   2 -16   0   18.77    1.71
   2 -16   1   37.32    2.84
  -2  16  -1   33.52    2.61
  -2  16  -1   35.49    2.62
   2 -16   1   41.06    2.77
  -2  16  -2   39.99    2.87
  -2  16  -2   41.43    3.01
   2 -16   2   44.83    3.09
   2 -16   3   38.42    2.85
   2 -16   3   38.15    2.78
  -2  16  -3   36.57    2.69
   2 -16   4   86.24    4.81
   2 -16   5    0.11    0.58
  -2  16  -5    0.53    0.57
   2 -16   6   22.50    1.86
  -2  16  -6   16.94    1.56
   2 -16   6   18.30    1.64
  -2  15   5   39.87    2.81
   2 -15  -5   36.68    2.32
  -2  15   4    9.49    1.47
   2 -15  -4    8.67    1.23
  -2  15   3   64.01    3.97
   2 -15  -3   67.06    3.95
   2 -15  -3   66.86    3.96
  -2  15   2   13.70    1.89
  -2  15   2   14.03    1.89
   2 -15  -2   14.06    1.90
   2 -15  -2   13.89    1.89
   2 -15  -2    9.80    1.50
  -2  15   1   28.87    2.70
   2 -15  -1   29.87    2.90
   2 -15  -1   30.41    3.04
  -2  15   0   70.59    4.50
   2 -15   0   76.10    5.03
   2 -15   0   67.68    4.97
  -2  15  -1    6.66    1.37
   2 -15   1    7.36    1.85
   2 -15   1    6.98    1.69
   2 -15   2   72.34    5.16
   2 -15   3    2.73    1.34
   2 -15   3    3.12    1.44
   2 -15   3    2.95    1.26
   2 -15   4    7.59    1.83
   2 -15   4    6.56    1.62
   2 -15   5   29.91    3.00
   2 -15   5   30.85    3.17
   2 -15   5   27.69    2.85
   2 -15   6   33.00    3.11
   2 -15   6   32.21    3.19
   2 -15   6   37.82    3.25
   2 -15   7   24.77    2.58
   2 -15   7   30.49    2.79
   2 -15   8  196.13    8.74
   2 -15   8  176.91    8.43
  -2  15  -9    1.60    0.91
   2 -15   9    2.82    0.96
  -2  15 -10   78.66    4.41
   2 -15  10   83.37    4.41
  -2  15 -11    9.39    1.17
  -2  14   9   83.46    4.07
  -2  14   8   32.51    2.56
   2 -14  -8   31.93    2.18
   2 -14  -7   90.02    4.77
  -2  14   7   91.70    5.30
  -2  14   7   91.70    5.28
  -2  14   6    1.44    1.17
   2 -14  -6    0.42    0.78
   2 -14  -5   48.98    3.56
  -2  14   5   50.43    4.05
  -2  14   5   38.28    3.00
   2 -14  -4   46.42    3.69
   2 -14  -4   44.97    3.66
  -2  14   4   49.11    4.13
  -2  14   3    5.43    1.69
   2 -14  -3    7.18    1.66
   2 -14  -3    7.47    1.79
   2 -14  -2   56.95    4.67
   2 -14  -2   56.73    4.84
  -2  14   2   54.74    4.58
  -2  14   1   56.72    4.71
   2 -14  -1   58.23    4.96
   2 -14  -1   57.58    5.09
  -2  14   0   58.57    4.82
   2 -14   0   65.03    5.52
   2 -14   0   68.83    5.48
  -2  14  -1  177.43    9.34
   2 -14   1  178.68   10.08
   2 -14   1  177.86   10.31
   2 -14   1  175.41    9.69
  -2  14  -2    8.15    1.86
   2 -14   2   14.86    2.76
   2 -14   2    8.98    2.24
  -2  14  -3  204.17   10.24
   2 -14   3  227.92   11.90
   2 -14   3  222.76   11.30
   2 -14   4   62.24    5.43
   2 -14   4   59.85    5.09
  -2  14  -5   45.97    4.11
   2 -14   5   48.44    4.54
   2 -14   5   51.71    4.82
   2 -14   5   53.54    4.61
  -2  14  -6  136.42    7.78
   2 -14   6  149.40    8.34
   2 -14   6  138.48    8.37
   2 -14   6  133.51    7.99
  -2  14  -7   24.21    2.88
   2 -14   7   27.18    3.13
   2 -14   7   25.05    3.15
   2 -14   7   21.86    2.89
  -2  14  -8   64.72    4.64
   2 -14   8   55.83    4.37
   2 -14   8   55.88    4.52
   2 -14   8   65.74    4.80
  -2  14  -9  147.35    7.87
   2 -14   9  161.72    8.20
   2 -14   9  144.45    7.70
  -2  14 -10    4.28    1.45
  -2  14 -10    5.81    1.47
  -2  14 -11  117.06    6.50
  -2  14 -11  120.13    6.23
  -2  14 -11  109.55    5.96
  -2  14 -12   78.48    4.64
  -2  14 -12   70.96    4.28
  -2  14 -13    2.72    0.78
   2 -14  14   48.51    2.58
  -2  13  11   45.53    2.71
  -2  13  11   40.59    2.57
  -2  13  10   -0.13    0.71
   2 -13 -10    0.20    0.53
  -2  13  10    0.39    0.79
  -2  13  10   -0.40    0.78
  -2  13   9  153.69    7.75
  -2  13   9  158.79    7.91
   2 -13  -9  147.80    7.25
  -2  13   8   41.02    3.73
   2 -13  -8   47.37    3.61
  -2  13   8   54.24    4.29
   2 -13  -7   70.17    4.77
  -2  13   7   69.98    5.26
  -2  13   7   66.96    5.23
   2 -13  -6   24.56    2.86
  -2  13   6   24.78    3.34
  -2  13   6   27.68    3.47
  -2  13   5   24.02    3.30
   2 -13  -5   19.34    2.78
   2 -13  -5   23.40    2.79
   2 -13  -4   42.76    4.09
  -2  13   4   42.94    4.43
   2 -13  -4   43.06    4.24
  -2  13   4   37.87    4.50
   2 -13  -3   82.37    6.17
   2 -13  -3   69.49    5.91
  -2  13   3   85.80    6.33
  -2  13   2    1.76    1.76
   2 -13  -2    0.32    1.74
   2 -13  -2    0.91    1.36
  -2  13   1  245.34   12.61
   2 -13  -1  240.09   13.19
  -2  13   0    5.99    2.16
   2 -13   0   12.47    2.60
   2 -13   0   11.25    2.85
   2 -13   1  160.83    9.55
  -2  13  -1  141.91    8.77
   2 -13   2  162.76    9.43
  -2  13  -2  133.92    8.44
   2 -13   3    1.23    1.56
  -2  13  -3    0.98    1.30
   2 -13   4  109.05    8.08
   2 -13   4  114.68    7.78
   2 -13   5  275.22   14.52
   2 -13   5  290.10   14.21
   2 -13   6    1.60    1.79
   2 -13   6    2.63    1.70
  -2  13  -7  309.93   15.69
   2 -13   7  355.67   16.19
   2 -13   7  357.26   16.46
   2 -13   7  348.00   16.17
  -2  13  -8  118.07    7.65
   2 -13   8  121.68    7.42
   2 -13   8  100.16    7.20
   2 -13   8  129.71    7.79
  -2  13  -9  143.34    8.30
   2 -13   9  117.95    7.30
   2 -13   9  139.51    7.92
   2 -13  10  198.44    9.97
  -2  13 -10  225.24   11.03
  -2  13 -11    0.68    1.41
  -2  13 -12   30.92    3.14
  -2  13 -12   32.97    3.26
   2 -13  13   62.22    4.15
  -2  13 -13   67.57    4.50
  -2  13 -13   57.40    4.15
   2 -13  14    4.95    1.12
  -2  13 -14    4.92    1.14
  -2  13 -14    3.89    1.13
  -2  13 -15   94.96    4.75
   2 -13  15   87.61    4.40
  -2  12  13   21.10    1.60
  -2  12  12    3.22    0.93
  -2  12  12    2.94    0.96
   2 -12 -12    3.76    0.87
   2 -12 -11   32.46    2.71
  -2  12  11   31.03    2.99
  -2  12  11   33.76    3.04
  -2  12  10  125.43    7.28
   2 -12 -10  125.72    6.72
  -2  12  10  113.49    7.20
  -2  12  10  127.12    7.25
  -2  12   9    0.25    1.36
   2 -12  -9    1.42    1.22
  -2  12   8  189.05   10.40
   2 -12  -8  177.25    9.49
  -2  12   7   33.69    4.02
  -2  12   7   39.33    4.43
   2 -12  -7   33.66    3.59
  -2  12   6    1.67    1.80
   2 -12  -6    0.80    1.35
  -2  12   6   -0.31    1.89
  -2  12   5  200.42   11.75
   2 -12  -5  198.09   10.74
   2 -12  -5  193.40   10.87
  -2  12   5  217.34   11.72
   2 -12  -4   34.92    4.05
   2 -12  -4   30.70    3.96
  -2  12   4   34.86    4.42
  -2  12   3  239.47   12.65
   2 -12  -3  213.23   12.37
  -2  12   2  113.51    7.90
   2 -12  -2   95.68    8.52
   2 -12  -2  111.55    8.89
   2 -12  -2  125.13    8.15
  -2  12   2  118.95    9.17
   2 -12  -2  105.45    8.68
  -2  12   2  110.41    8.52
   2 -12  -1   38.93    5.14
  -2  12   1   35.68    4.29
  -2  12   1   27.57    4.25
   2 -12  -1   38.29    4.99
   2 -12  -1   34.09    4.16
   2 -12  -1   38.18    5.06
  -2  12   1   31.64    4.63
  -2  12   1   34.36    4.53
   2 -12   0  177.04   12.53
  -2  12   0  221.24   11.64
  -2  12   0  177.91   12.17
   2 -12   0  228.92   13.34
   2 -12   0  244.83   12.27
  -2  12   0  202.26   13.01
   2 -12   0  194.13   12.73
  -2  12   0  186.36   12.16
  -2  12  -1   61.21    6.47
   2 -12   1   71.82    7.12
  -2  12  -1   81.74    7.44
  -2  12  -1   70.75    6.75
   2 -12   1   82.67    6.55
  -2  12  -1   78.03    6.10
   2 -12   1   69.34    7.09
  -2  12  -2   39.95    5.17
  -2  12  -2   38.68    5.17
   2 -12   2   47.45    5.63
  -2  12  -2   43.84    5.23
  -2  12  -2   43.00    4.48
   2 -12   2   43.15    5.52
   2 -12   2   45.57    4.81
   2 -12   3  304.71   17.43
  -2  12  -3  319.51   15.18
  -2  12  -3  295.47   16.91
   2 -12   3  359.42   16.43
   2 -12   4   36.49    4.87
   2 -12   4   35.61    5.01
  -2  12  -4   31.93    4.64
   2 -12   4   38.96    4.42
  -2  12  -4   32.28    4.66
   2 -12   4   37.78    4.95
   2 -12   5  142.15   10.01
   2 -12   5  138.09   10.25
  -2  12  -5  133.84   10.09
   2 -12   5  156.73    9.46
  -2  12  -5  122.01    9.76
   2 -12   5  161.50   10.64
   2 -12   6  258.81   14.39
  -2  12  -6  252.08   14.69
   2 -12   6  246.44   14.34
  -2  12  -6  255.57   14.54
   2 -12   6  225.31   14.26
   2 -12   6  268.09   13.53
   2 -12   7   25.89    3.75
  -2  12  -8  232.39   12.80
   2 -12   8  246.25   12.41
   2 -12   8  233.00   12.53
  -2  12  -9   78.52    6.25
   2 -12   9   65.31    5.21
   2 -12   9   61.74    5.37
  -2  12 -10   38.52    4.33
   2 -12  10   35.90    3.63
   2 -12  10   28.74    3.21
  -2  12 -11  139.49    8.83
   2 -12  11  151.43    8.63
  -2  12 -12   19.63    3.01
   2 -12  12   20.06    2.86
  -2  12 -13   41.95    4.16
  -2  12 -13   46.76    4.20
  -2  12 -13   48.62    4.39
   2 -12  13   45.37    3.95
  -2  12 -14  107.32    6.49
  -2  12 -14  110.19    6.68
  -2  12 -14  116.73    6.92
   2 -12  14  110.98    6.24
  -2  12 -15    7.35    1.50
  -2  12 -15    5.98    1.58
   2 -12  15    6.24    1.31
  -2  12 -16  144.16    6.81
  -2  12 -16  125.55    6.30
   2 -12  16  131.92    6.10
  -2  11  14   43.94    3.04
   2 -11 -14   42.15    2.57
  -2  11  14   44.16    2.85
  -2  11  13   25.09    2.64
   2 -11 -13   22.34    2.15
  -2  11  13   20.62    2.35
   2 -11 -12  196.07    9.42
  -2  11  12  205.99    9.88
  -2  11  12  207.42   10.37
  -2  11  12  201.73   10.04
  -2  11  11   29.52    3.33
   2 -11 -11   27.42    2.95
  -2  11  11   32.49    3.65
  -2  11  10  141.62    8.60
   2 -11 -10  137.76    8.05
  -2  11  10  157.76    9.08
  -2  11   9  175.04   10.30
   2 -11  -9  176.67    9.67
  -2  11   9  183.80   10.51
  -2  11   8    3.38    1.97
   2 -11  -8    5.75    1.80
   2 -11  -7  127.38    8.11
  -2  11   7  133.54    9.07
   2 -11  -6   57.38    4.86
   2 -11  -6   47.29    4.63
  -2  11   6   54.70    5.41
  -2  11   6   53.59    5.53
  -2  11   5    1.04    1.80
   2 -11  -5    3.26    1.50
  -2  11   5    4.88    2.01
   2 -11  -5    2.80    1.72
   2 -11  -5    3.50    1.83
  -2  11   4  192.19   12.26
  -2  11   4  211.05   12.82
   2 -11  -4  219.79   12.86
   2 -11  -4  230.75   13.05
  -2  11   4  222.44   12.30
   2 -11  -4  200.38   12.65
   2 -11  -4  205.49   11.85
  -2  11   3  115.17    8.18
   2 -11  -3  105.76    8.80
   2 -11  -3  133.45    9.39
   2 -11  -3  135.59    8.51
  -2  11   3  104.29    8.40
  -2  11   3  110.36    8.87
   2 -11  -3  126.03    9.26
   2 -11  -2   89.42    6.87
  -2  11   2   83.18    7.27
  -2  11   2   70.70    6.92
  -2  11   2   91.78    6.89
   2 -11  -2   88.08    7.81
   2 -11  -2  101.98    8.09
   2 -11  -1  340.23   16.49
  -2  11   1  323.84   17.10
  -2  11   1  332.29   17.50
  -2  11   1  325.60   16.14
   2 -11  -1  333.62   18.01
   2 -11  -1  355.65   18.07
   2 -11   0   26.57    3.68
  -2  11   0   26.84    4.03
  -2  11   0   31.60    4.45
   2 -11   0   25.15    4.27
  -2  11   0   28.06    3.72
   2 -11   0   35.57    4.74
   2 -11   1  302.05   14.53
  -2  11  -1  254.91   14.71
  -2  11  -1  241.96   14.73
  -2  11  -1  287.39   13.94
   2 -11   1  264.64   15.25
   2 -11   2   87.52    6.63
  -2  11  -2   64.59    6.60
  -2  11  -2   81.20    7.41
  -2  11  -2   74.56    5.93
   2 -11   2   79.15    7.40
   2 -11   2   96.97    7.92
  -2  11  -3   34.78    4.71
  -2  11  -3   36.46    4.90
   2 -11   3   44.37    4.63
   2 -11   3   45.68    5.55
  -2  11  -3   37.31    4.02
   2 -11   4  145.06    9.09
   2 -11   4  123.38    9.71
  -2  11  -4  138.71   10.01
   2 -11   4  155.66   10.41
   2 -11   5   13.50    2.76
   2 -11   5   13.11    2.76
  -2  11  -5   14.82    3.20
   2 -11   5   10.55    2.84
   2 -11   5   11.35    2.86
   2 -11   6  148.23   10.08
   2 -11   6  138.47   10.12
   2 -11   6  162.14   10.23
   2 -11   6  150.62   10.27
   2 -11   7  422.42   19.80
  -2  11  -7  393.21   19.73
   2 -11   7  408.15   19.78
   2 -11   7  371.79   19.61
   2 -11   7  404.08   19.53
   2 -11   8    1.12    1.51
  -2  11  -8    0.77    1.32
   2 -11   8    2.69    1.66
   2 -11   8    1.11    1.38
   2 -11   8   -1.17    1.63
   2 -11   8    0.62    1.62
   2 -11   9  161.47   10.51
   2 -11   9  193.40   11.37
  -2  11  -9  193.53   11.20
   2 -11   9  175.49   10.16
   2 -11   9  186.47   10.10
   2 -11   9  172.55   10.73
  -2  11 -10  112.59    8.09
   2 -11  10   97.22    6.50
   2 -11  10  109.19    7.38
   2 -11  10   99.29    6.77
   2 -11  11   58.75    5.20
  -2  11 -11   59.51    5.71
  -2  11 -12   85.12    6.88
   2 -11  12   87.45    6.26
  -2  11 -13   21.37    3.27
  -2  11 -13   19.09    3.07
   2 -11  13   16.15    2.56
  -2  11 -14   66.41    5.48
   2 -11  14   54.67    4.50
  -2  11 -14   58.52    5.03
  -2  11 -15  120.46    7.42
   2 -11  15  118.25    6.69
  -2  11 -15  123.99    7.26
  -2  11 -16    1.09    1.07
  -2  11 -16   -1.17    1.62
   2 -11  16    0.71    0.79
  -2  11 -16    1.54    1.27
  -2  11 -17   66.38    4.03
  -2  11 -17   63.45    4.12
   2 -11  17   55.01    3.37
  -2  11 -17   62.88    4.05
  -2  10  15    0.54    0.72
   2 -10 -15    0.50    0.62
  -2  10  15    0.83    0.71
   2 -10 -14  117.23    6.26
  -2  10  14  128.66    7.07
  -2  10  14  123.00    6.69
  -2  10  13   79.03    5.34
  -2  10  13   85.39    5.72
   2 -10 -13   82.75    5.28
  -2  10  13   81.06    5.94
  -2  10  12    0.27    1.41
   2 -10 -12    2.00    1.22
  -2  10  12    5.04    2.10
  -2  10  12    3.72    1.63
  -2  10  11  118.52    8.01
  -2  10  11  123.04    7.93
   2 -10 -11  121.76    7.47
  -2  10  10   50.02    5.20
   2 -10 -10   56.39    4.91
  -2  10   9   56.93    5.63
   2 -10  -9   52.85    4.91
  -2  10   9   55.55    5.38
   2 -10  -8   98.71    7.09
  -2  10   8  106.15    7.97
  -2  10   8  107.80    8.29
   2 -10  -7   17.00    2.76
  -2  10   7   11.09    2.77
  -2  10   7   10.22    2.61
   2 -10  -6   96.76    7.68
  -2  10   6  126.95    8.38
   2 -10  -6  109.09    7.41
  -2  10   6  109.72    8.40
  -2  10   5   39.39    4.55
   2 -10  -5   34.17    4.44
   2 -10  -5   37.21    4.21
  -2  10   5   44.86    5.00
   2 -10  -5   39.51    4.68
   2 -10  -5   41.63    4.76
  -2  10   5   36.76    4.65
  -2  10   4  226.82   12.30
   2 -10  -4  195.46   12.48
   2 -10  -4  216.49   12.69
  -2  10   4  225.66   12.87
   2 -10  -4  231.78   12.92
   2 -10  -3  382.56   20.19
  -2  10   3  419.85   19.52
  -2  10   3  424.34   20.23
  -2  10   3  420.62   20.44
   2 -10  -3  461.45   19.79
   2 -10  -3  441.42   20.75
   2 -10  -2   49.41    5.55
  -2  10   2   52.94    5.07
  -2  10   2   46.25    5.09
  -2  10   2   48.33    5.28
   2 -10  -2   58.29    5.19
   2 -10  -2   44.40    5.33
   2 -10  -1  305.89   16.58
  -2  10   1  303.90   15.07
  -2  10   1  307.20   15.92
  -2  10   1  307.22   16.24
   2 -10  -1  327.87   15.55
   2 -10  -1  329.76   16.71
  -2  10   0  141.73    8.90
   2 -10   0  156.90   10.54
  -2  10   0  153.80    9.88
  -2  10   0  151.61   10.12
   2 -10   0  158.45    9.39
   2 -10   0  158.78   10.35
  -2  10  -1   23.86    3.23
  -2  10  -1   22.04    3.68
  -2  10  -1   23.54    3.73
   2 -10   1   23.26    3.27
   2 -10   1   22.55    3.66
   2 -10   2  176.46   11.54
  -2  10  -2  177.04    9.92
   2 -10   2  193.58   11.64
  -2  10  -2  171.88   10.93
   2 -10   2  192.06   10.55
  -2  10  -2  192.42   11.66
  -2  10  -3  647.03   27.62
   2 -10   3  574.74   27.11
  -2  10  -3  568.32   24.86
   2 -10   3  628.81   25.99
   2 -10   3  682.25   27.14
  -2  10  -3  592.29   26.72
   2 -10   4    2.04    1.91
   2 -10   4    1.55    1.62
   2 -10   4    0.71    1.32
   2 -10   5  479.37   22.41
   2 -10   5  465.07   22.56
   2 -10   5  502.16   22.27
   2 -10   6   19.36    3.61
   2 -10   6   25.85    3.77
   2 -10   6   26.02    3.86
   2 -10   7  211.83   12.34
   2 -10   7  200.15   12.40
   2 -10   7  233.19   12.72
   2 -10   7  216.05   12.42
   2 -10   8  107.38    8.18
   2 -10   8  108.39    8.01
   2 -10   8  128.21    8.10
   2 -10   8  109.54    8.29
   2 -10   8  110.88    8.11
  -2  10  -8  111.63    8.23
   2 -10   9   24.56    3.65
   2 -10   9   19.75    3.16
   2 -10   9   19.82    3.20
   2 -10   9   20.22    2.95
   2 -10   9   25.29    3.58
  -2  10  -9   25.28    3.58
   2 -10   9   19.67    3.16
   2 -10  10    7.19    2.21
   2 -10  10    7.38    2.21
   2 -10  11   94.66    7.59
   2 -10  11  110.29    7.38
   2 -10  12    7.82    2.11
  -2  10 -13  314.09   15.80
  -2  10 -13  316.20   15.91
   2 -10  13  302.56   14.68
  -2  10 -14   30.31    3.17
  -2  10 -14   36.20    4.26
  -2  10 -14   32.62    4.15
  -2  10 -14   38.34    4.35
   2 -10  14   35.55    3.75
  -2  10 -15  197.83   10.86
  -2  10 -15  229.46   11.39
  -2  10 -15  225.78   11.42
   2 -10  15  207.26   10.20
  -2  10 -16  139.52    7.40
  -2  10 -16  169.43    9.01
  -2  10 -16  164.28    8.83
  -2  10 -16  171.58    9.05
   2 -10  16  149.38    7.88
   2 -10  17    9.97    1.53
  -2  10 -17    5.63    1.24
  -2  10 -17    9.92    1.84
  -2  10 -17   12.23    2.05
  -2  10 -17   12.11    2.00
  -2  10 -18   27.27    2.47
  -2  10 -18   25.08    2.45
  -2   9  16   52.51    3.34
   2  -9 -16   46.38    3.05
  -2   9  16   43.79    3.19
  -2   9  15   82.02    5.13
  -2   9  15   74.43    5.13
   2  -9 -15   73.48    4.68
  -2   9  14    9.73    2.03
   2  -9 -14    9.18    1.77
  -2   9  14    9.59    2.21
  -2   9  14   11.67    1.98
   2  -9 -13   61.93    4.86
  -2   9  13   60.93    4.98
  -2   9  13   60.19    5.51
  -2   9  13   63.22    5.33
  -2   9  12  157.50    9.23
   2  -9 -12  129.99    8.10
  -2   9  12  136.82    8.62
  -2   9  11   18.60    3.34
   2  -9 -11   25.33    3.30
  -2   9  11   25.76    3.66
  -2   9  10  283.59   15.01
   2  -9 -10  304.64   14.40
  -2   9  10  311.50   15.11
  -2   9   9    1.09    1.75
   2  -9  -9    4.14    1.69
  -2   9   9    5.78    2.14
  -2   9   9    2.43    2.02
  -2   9   8  216.74   13.08
   2  -9  -8  231.42   12.18
  -2   9   8  226.32   12.65
  -2   9   8  239.99   13.12
  -2   9   7   70.33    6.37
  -2   9   7   70.20    6.46
  -2   9   6   10.78    2.57
  -2   9   6   12.31    2.67
   2  -9  -6   10.03    2.30
   2  -9  -6   15.12    2.74
   2  -9  -6   13.18    2.45
   2  -9  -6   13.77    2.63
  -2   9   5  395.48   18.81
   2  -9  -5  380.07   18.42
   2  -9  -5  370.86   18.31
  -2   9   5  416.37   18.49
   2  -9  -5  392.13   18.68
  -2   9   4   79.87    6.75
   2  -9  -4   98.64    6.80
   2  -9  -4   92.28    7.10
  -2   9   4   97.15    6.97
   2  -9  -4   95.19    7.28
   2  -9  -3  341.19   17.18
  -2   9   3  346.23   16.24
  -2   9   3  347.99   16.78
   2  -9  -3  337.96   16.06
  -2   9   3  350.99   17.01
   2  -9  -3  344.88   17.00
   2  -9  -2  752.15   32.73
  -2   9   2  809.41   31.69
  -2   9   2  793.27   32.35
   2  -9  -2  760.65   31.47
  -2   9   2  779.56   32.58
   2  -9  -2  833.92   33.05
   2  -9  -1   27.14    3.80
  -2   9   1   27.58    3.34
  -2   9   1   26.58    3.57
   2  -9  -1   24.09    3.17
   2  -9  -1   29.28    3.87
  -2   9   1   33.24    4.05
  -2   9   0  369.03   17.19
   2  -9   0  387.85   17.79
  -2   9   0  324.71   15.92
  -2   9   0  380.89   17.67
  -2   9  -1  550.02   23.38
   2  -9   1  526.19   23.60
  -2   9  -1  498.72   21.95
  -2   9  -1  567.57   23.91
  -2   9  -2   37.42    4.44
   2  -9   2   39.08    4.32
   2  -9   2   36.62    4.52
  -2   9  -2   40.85    3.82
  -2   9  -2   43.31    4.76
   2  -9   3  513.45   21.60
  -2   9  -3  467.35   21.41
   2  -9   3  457.01   21.77
   2  -9   4  156.22   10.22
   2  -9   4  181.60   10.30
   2  -9   4  172.16   10.35
   2  -9   5    1.06    1.42
   2  -9   5    0.67    1.40
   2  -9   5    2.24    1.38
   2  -9   6  279.29   13.63
   2  -9   6  245.23   14.09
   2  -9   6  294.77   14.55
   2  -9   6  287.04   14.41
   2  -9   7  177.05   10.19
   2  -9   7  164.73   10.61
   2  -9   7  186.93   10.86
   2  -9   8   71.41    5.95
   2  -9   8   77.35    6.12
   2  -9   8   59.94    5.68
   2  -9   8   69.01    5.70
   2  -9   8   75.17    6.32
   2  -9   9  155.24    9.46
   2  -9   9  167.45   10.27
   2  -9   9  147.83    9.49
   2  -9   9  162.12    9.58
   2  -9   9  158.33    9.42
   2  -9  10   12.45    2.63
   2  -9  10   15.20    2.65
   2  -9  11   15.25    2.83
  -2   9 -11    9.67    2.84
   2  -9  11   13.37    2.81
  -2   9 -12   16.54    2.57
   2  -9  12   19.48    3.05
  -2   9 -12   24.65    3.89
   2  -9  12   13.35    2.78
   2  -9  13  111.83    8.14
  -2   9 -13  108.46    7.10
  -2   9 -13  116.93    8.48
  -2   9 -13  109.64    8.19
   2  -9  13  109.33    7.40
  -2   9 -14  232.34   11.82
  -2   9 -14  252.06   13.59
  -2   9 -14  250.99   13.30
   2  -9  14  231.51   12.07
  -2   9 -15    5.70    1.71
  -2   9 -15    6.81    2.25
  -2   9 -15    4.84    2.10
   2  -9  15    4.81    1.55
  -2   9 -16   20.37    2.58
  -2   9 -16   27.79    3.61
  -2   9 -16   25.12    3.48
   2  -9  16   23.13    2.71
  -2   9 -17  167.71    8.36
  -2   9 -17  187.58    9.59
  -2   9 -17  185.99    9.49
  -2   9 -18   11.51    1.61
  -2   9 -18   10.34    1.90
  -2   9 -19   57.73    3.22
  -2   9 -19   74.70    4.14
  -2   8  17  130.08    6.21
   2  -8 -17  122.34    6.01
  -2   8  16   17.81    2.36
  -2   8  16   20.23    2.44
   2  -8 -16   17.10    2.12
  -2   8  15   27.44    3.32
   2  -8 -15   28.73    3.02
  -2   8  15   30.31    3.37
  -2   8  14  259.75   12.40
  -2   8  14  231.62   11.48
   2  -8 -14  206.81   11.09
  -2   8  14  238.12   12.41
   2  -8 -14  227.05   11.43
   2  -8 -13    1.10    1.19
  -2   8  13    2.57    1.66
  -2   8  13    0.31    1.58
  -2   8  13    2.43    2.05
   2  -8 -13    2.14    1.39
  -2   8  12   88.02    6.68
   2  -8 -12   72.07    6.08
   2  -8 -12   91.32    6.49
  -2   8  12   94.11    7.14
   2  -8 -11   49.55    4.81
  -2   8  11   55.82    5.41
  -2   8  11   59.94    5.72
   2  -8 -10   40.09    4.25
  -2   8  10   36.02    4.37
  -2   8  10   40.77    4.89
   2  -8  -9   86.55    6.48
  -2   8   9   95.35    7.19
  -2   8   9   95.03    7.37
   2  -8  -8   24.43    3.21
  -2   8   8   29.78    4.02
  -2   8   7  261.67   13.91
   2  -8  -7  271.65   13.28
   2  -8  -7  268.17   13.40
   2  -8  -6  843.32   32.83
   2  -8  -6  792.54   31.86
   2  -8  -6  855.28   32.74
   2  -8  -6  798.89   32.48
   2  -8  -6  769.50   32.08
   2  -8  -5    3.46    1.62
   2  -8  -5    2.50    1.35
   2  -8  -5    2.39    1.55
  -2   8   5    2.49    1.54
   2  -8  -5    2.61    1.44
  -2   8   4  592.63   25.45
   2  -8  -4  599.78   25.57
  -2   8   4  618.41   25.57
   2  -8  -4  598.53   25.42
  -2   8   3  389.78   17.50
   2  -8  -3  355.61   17.34
  -2   8   3  357.42   16.65
  -2   8   3  389.14   17.35
   2  -8  -3  388.98   17.57
  -2   8   2   37.46    4.03
   2  -8  -2   37.91    4.18
  -2   8   2   39.22    3.80
  -2   8   2   45.38    4.21
   2  -8  -2   36.13    4.04
  -2   8   1  638.47   26.40
   2  -8  -1  586.25   26.46
   2  -8  -1  678.51   26.78
  -2   8   1  632.23   26.06
   2  -8   0   96.83    6.80
  -2   8   0   86.44    6.20
  -2   8   0   94.00    6.61
  -2   8  -1   17.72    2.76
   2  -8   1   23.80    3.21
  -2   8  -1   21.19    3.09
   2  -8   1   17.73    2.67
   2  -8   2  373.15   16.58
  -2   8  -2  348.28   16.37
   2  -8   3  166.74    9.14
  -2   8  -3  149.06    8.87
   2  -8   3  139.19    9.00
   2  -8   3  160.38    9.24
   2  -8   4  378.43   16.79
  -2   8  -4  355.29   16.62
   2  -8   4  373.41   16.90
   2  -8   4  329.78   16.67
   2  -8   5  322.95   14.98
   2  -8   5  322.58   15.09
   2  -8   5  280.17   14.72
   2  -8   6   41.99    4.22
   2  -8   6   39.48    4.13
   2  -8   6   34.11    4.03
   2  -8   7  356.78   16.05
   2  -8   7  317.94   15.43
   2  -8   7  307.85   15.52
   2  -8   8   11.32    2.34
   2  -8   8   12.25    2.27
   2  -8   8    6.35    1.79
   2  -8   8    7.22    1.97
   2  -8   9  102.55    7.13
   2  -8   9  111.81    7.19
   2  -8   9  102.47    7.02
  -2   8  -9  115.83    7.55
   2  -8   9  113.94    7.85
   2  -8  10  477.19   21.76
  -2   8 -10  451.51   20.27
  -2   8 -10  522.64   21.80
  -2   8 -10  479.53   22.11
  -2   8 -11   33.23    4.09
  -2   8 -11   27.27    3.35
  -2   8 -11   29.72    4.22
  -2   8 -12  345.37   17.25
  -2   8 -12  339.35   16.05
  -2   8 -12  363.64   17.83
  -2   8 -12  342.69   17.48
  -2   8 -13  371.29   18.24
  -2   8 -13  375.04   17.07
  -2   8 -13  322.39   19.20
  -2   8 -13  394.12   18.71
  -2   8 -13  371.36   18.35
  -2   8 -14  156.68   10.27
  -2   8 -14  151.87    9.23
  -2   8 -14  176.33   10.68
  -2   8 -15  253.21   13.71
  -2   8 -15  253.82   12.71
  -2   8 -15  257.28   13.84
  -2   8 -16   53.69    5.18
  -2   8 -16   51.12    5.14
  -2   8 -16   48.08    4.36
  -2   8 -17   97.42    6.16
  -2   8 -17  102.12    6.90
  -2   8 -17   95.51    6.74
   2  -8  17   89.79    5.67
  -2   8 -18  126.15    6.73
   2  -8  18  112.94    6.18
  -2   8 -18  132.13    7.43
  -2   8 -19    8.98    1.61
  -2   8 -19    8.68    1.42
  -2   8 -20   33.65    2.12
  -2   7  18   87.09    4.57
   2  -7 -18   83.87    4.50
  -2   7  17   39.71    3.32
  -2   7  17   39.46    3.17
   2  -7 -17   45.77    3.38
  -2   7  16   99.23    6.38
  -2   7  16  113.76    6.73
   2  -7 -16  112.39    6.39
   2  -7 -15   66.85    5.18
  -2   7  15   70.74    5.80
  -2   7  15   68.29    5.51
  -2   7  14   27.66    3.47
   2  -7 -14   27.72    3.46
   2  -7 -14   24.26    3.96
  -2   7  14   26.50    3.76
  -2   7  14   29.02    3.94
  -2   7  13  456.79   20.63
  -2   7  13  428.56   19.88
   2  -7 -13  460.57   19.96
   2  -7 -13  432.55   21.53
  -2   7  12   79.77    6.74
  -2   7  12   82.61    6.50
   2  -7 -12   70.11    7.01
   2  -7 -12   73.24    5.96
   2  -7 -11  166.94   11.27
   2  -7 -11  169.84    9.81
  -2   7  11  172.31   10.49
   2  -7 -10  162.35   10.85
   2  -7 -10  146.49    9.03
  -2   7  10  173.59   10.23
   2  -7  -9  174.71   11.24
   2  -7  -9  176.68    9.88
  -2   7   9  189.00   10.77
   2  -7  -8  240.87   13.62
  -2   7   8  256.58   13.06
   2  -7  -8  241.14   12.10
  -2   7   7  184.14   10.38
   2  -7  -7  185.89    9.66
   2  -7  -7  181.95   10.90
   2  -7  -7  186.33    9.65
   2  -7  -6   59.47    5.32
   2  -7  -6   50.44    4.38
   2  -7  -6   56.09    4.50
   2  -7  -6   42.92    4.06
   2  -7  -5  365.27   16.34
   2  -7  -5  363.67   16.42
  -2   7   4   51.72    4.42
   2  -7  -4   38.14    3.93
   2  -7  -4   48.48    4.23
  -2   7   3  218.29   10.71
  -2   7   3  209.76   10.71
   2  -7  -3  195.87   10.72
   2  -7  -3  220.25   10.90
  -2   7   2  774.45   30.00
  -2   7   2  783.77   30.24
   2  -7  -2  733.22   30.39
   2  -7  -2  755.79   30.30
  -2   7   1  125.71    7.07
  -2   7   1  110.28    6.95
   2  -7  -1  112.44    7.26
   2  -7  -1  120.84    7.23
   2  -7   0  726.64   29.20
  -2   7   0  749.88   28.86
   2  -7   0  722.86   28.81
  -2   7   0  732.25   29.13
   2  -7   1   89.42    5.98
   2  -7   1   79.65    5.52
  -2   7  -1   82.75    5.56
  -2   7  -2  389.75   16.85
   2  -7   3  350.75   16.46
   2  -7   3  372.94   16.53
  -2   7  -3  382.96   16.38
   2  -7   4    7.03    1.84
   2  -7   4    4.02    1.54
   2  -7   5  338.72   16.08
  -2   7  -5  353.57   15.11
   2  -7   5  391.35   16.44
   2  -7   6  100.86    6.90
  -2   7  -6  124.53    6.76
   2  -7   6  115.36    7.05
   2  -7   7   74.99    5.50
  -2   7  -7   63.76    4.94
   2  -7   7   73.66    5.35
   2  -7   8  309.96   14.66
  -2   7  -8  329.37   14.99
   2  -7   8  324.84   14.63
   2  -7   8  316.79   14.57
  -2   7  -9   60.37    5.15
   2  -7   9   59.09    4.75
   2  -7   9   59.71    4.63
  -2   7 -10  109.37    7.07
  -2   7 -10  121.98    7.99
  -2   7 -10  110.64    8.00
  -2   7 -11  716.92   28.92
  -2   7 -11  647.68   27.40
  -2   7 -11  663.23   28.87
  -2   7 -12    4.44    2.27
  -2   7 -12    5.93    2.01
  -2   7 -12    7.29    1.99
  -2   7 -12    7.04    2.37
  -2   7 -13  528.82   24.12
  -2   7 -13  547.66   23.03
  -2   7 -13  536.53   24.27
  -2   7 -13  536.50   24.31
  -2   7 -13  483.25   25.36
  -2   7 -14  196.33   11.65
  -2   7 -14  191.62   11.43
  -2   7 -14  169.34   10.16
  -2   7 -14  175.55   11.21
  -2   7 -14  175.33   11.12
  -2   7 -14  174.78   12.32
  -2   7 -15    2.20    1.94
  -2   7 -15    2.04    1.54
  -2   7 -15    3.00    2.06
  -2   7 -15    2.57    1.78
  -2   7 -16   95.49    7.48
  -2   7 -16  101.21    6.91
  -2   7 -16  111.45    7.97
  -2   7 -16  103.08    7.69
  -2   7 -17  220.91   11.83
  -2   7 -17  212.33   11.11
  -2   7 -17  224.61   12.00
  -2   7 -17  227.36   12.13
  -2   7 -18   59.23    4.54
   2  -7  18   57.84    4.03
  -2   7 -18   59.37    5.00
  -2   7 -18   64.63    5.12
  -2   7 -19  308.72   13.21
  -2   7 -19  295.35   13.67
  -2   7 -19  315.69   13.66
  -2   7 -20    9.33    1.39
  -2   7 -20    9.96    1.42
   2  -6 -19    0.19    0.57
   2  -6 -18  102.04    5.50
  -2   6  18  108.16    5.61
  -2   6  17   93.57    5.84
   2  -6 -17   79.72    5.21
   2  -6 -17   90.45    5.62
  -2   6  17   87.83    5.53
  -2   6  16   22.53    3.00
   2  -6 -16   17.32    3.18
  -2   6  16   16.98    2.67
   2  -6 -16   17.50    2.66
   2  -6 -15  196.23   12.39
  -2   6  15  207.52   10.83
   2  -6 -15  222.78   11.31
  -2   6  15  222.61   11.72
  -2   6  15  220.10   11.82
   2  -6 -14  172.08   11.60
  -2   6  14  175.01   10.19
  -2   6  14  186.85   11.07
  -2   6  14  203.44   11.12
   2  -6 -14  190.25   10.45
  -2   6  13  215.39   12.27
   2  -6 -13  226.97   13.69
   2  -6 -13  231.03   11.95
  -2   6  12  287.46   14.73
   2  -6 -12  296.98   15.98
   2  -6 -12  271.72   13.91
  -2   6  11    3.26    1.72
   2  -6 -11    3.56    1.48
   2  -6 -11    4.57    2.10
  -2   6  10  112.12    7.64
   2  -6 -10  100.76    6.91
   2  -6 -10  115.04    8.45
  -2   6   9  218.06   11.74
   2  -6  -9  237.50   12.86
   2  -6  -9  212.34   11.00
   2  -6  -8    1.97    1.37
   2  -6  -7  164.93    8.44
   2  -6  -7  170.34    9.90
   2  -6  -7  165.37    8.42
   2  -6  -6  517.47   20.84
   2  -6  -6  503.72   20.81
   2  -6  -6  513.95   20.79
   2  -6  -5  263.05   12.04
   2  -6  -5  262.90   12.12
   2  -6  -5  256.75   11.94
  -2   6   4  706.17   27.36
   2  -6  -4  682.73   27.23
   2  -6  -4  696.09   27.37
  -2   6   3   21.75    2.58
   2  -6  -3   19.99    2.51
   2  -6  -3   19.07    2.52
   2  -6  -2  304.48   13.83
  -2   6   2  321.04   13.59
   2  -6  -2  302.86   13.68
  -2   6   2  304.90   13.37
   2  -6  -1   22.83    2.85
  -2   6   1   28.17    2.73
   2  -6  -1   26.13    2.87
  -2   6   1   32.31    3.06
   2  -6   0   90.54    5.73
  -2   6   0   93.53    5.45
   2  -6   1  463.15   19.23
  -2   6  -1  469.33   18.85
  -2   6  -2  654.87   25.55
   2  -6   3  757.09   28.70
  -2   6  -3  721.21   27.19
  -2   6  -3  767.97   28.67
   2  -6   3  705.59   28.69
   2  -6   4 1353.93   52.71
  -2   6  -4 1471.16   51.72
   2  -6   4 1442.72   52.74
   2  -6   5   13.11    2.16
  -2   6  -5   11.72    1.81
   2  -6   5   17.29    2.34
   2  -6   6  356.40   15.48
  -2   6  -6  349.42   15.12
   2  -6   6  355.01   15.30
   2  -6   7  610.70   24.29
   2  -6   7  585.54   24.30
  -2   6  -7  619.55   24.61
   2  -6   7  626.03   24.34
   2  -6   8   31.27    3.04
   2  -6   8   34.54    3.26
  -2   6  -8   35.98    3.61
   2  -6   8   29.18    2.97
  -2   6  -9  623.56   27.23
  -2   6  -9  711.47   27.54
   2  -6   9  649.90   25.68
  -2   6 -10  117.64    8.28
  -2   6 -10  141.49    8.64
  -2   6 -11  149.27    9.58
  -2   6 -11  140.09    8.55
  -2   6 -11  163.50    9.78
  -2   6 -11  147.46    8.68
  -2   6 -12  610.76   26.46
  -2   6 -12  580.63   27.82
  -2   6 -12  600.38   26.40
  -2   6 -12  566.33   25.04
  -2   6 -12  669.62   27.11
  -2   6 -12  593.26   25.10
  -2   6 -13   25.79    3.59
  -2   6 -13   18.12    2.97
  -2   6 -13   25.71    4.36
  -2   6 -13   25.94    3.99
  -2   6 -13   25.77    3.94
  -2   6 -13   28.88    4.18
  -2   6 -13   29.15    4.22
  -2   6 -14  326.38   17.11
  -2   6 -14  312.68   15.65
  -2   6 -14  312.45   15.49
  -2   6 -14  320.85   18.17
  -2   6 -14  336.88   17.11
  -2   6 -14  338.91   16.97
   2  -6  14  322.48   16.36
  -2   6 -14  333.84   16.94
  -2   6 -15  197.74   12.18
  -2   6 -15  198.78   11.02
  -2   6 -15  196.60   10.71
   2  -6  15  191.03   11.30
   2  -6  15  180.80   12.28
  -2   6 -15  177.79   12.61
  -2   6 -15  186.48   11.56
  -2   6 -15  192.94   11.86
  -2   6 -15  199.73   11.77
  -2   6 -16    0.70    1.52
  -2   6 -16    0.82    1.54
  -2   6 -16    0.60    1.47
  -2   6 -16    2.59    2.07
  -2   6 -16    1.78    1.63
  -2   6 -17  216.83   12.19
  -2   6 -17  233.18   12.84
  -2   6 -17  252.86   12.91
  -2   6 -17  231.71   11.97
  -2   6 -18   68.12    5.73
  -2   6 -18   67.27    5.56
  -2   6 -18   82.21    5.59
  -2   6 -19   43.47    4.08
  -2   6 -19   50.10    4.11
  -2   6 -19   47.38    3.82
  -2   6 -20  137.72    7.28
  -2   6 -20  129.65    6.62
  -2   6 -20  134.46    6.71
  -2   6 -21    0.63    0.50
   2  -5 -19   80.94    4.71
   2  -5 -19  101.97    5.15
   2  -5 -18    2.26    1.40
   2  -5 -18    1.56    1.03
   2  -5 -18    3.10    1.09
  -2   5  18    4.30    1.37
   2  -5 -18    3.66    1.28
   2  -5 -17   40.34    4.66
  -2   5  17   50.99    4.34
   2  -5 -17   48.98    4.18
  -2   5  17   44.77    3.83
   2  -5 -16   18.72    3.56
  -2   5  16   32.25    3.80
   2  -5 -16   30.86    3.53
  -2   5  16   26.86    3.37
  -2   5  15   49.04    4.56
   2  -5 -15   55.15    5.83
   2  -5 -15   47.96    4.62
  -2   5  15   53.29    5.08
  -2   5  15   50.54    4.95
   2  -5 -14  111.69    8.86
   2  -5 -14  115.06    7.61
  -2   5  14  108.90    7.96
  -2   5  14  116.41    7.97
  -2   5  13  116.45    8.02
   2  -5 -13  121.48    7.74
   2  -5 -13  101.01    8.57
  -2   5  12  124.48    8.49
   2  -5 -12  138.44    8.32
   2  -5 -12  140.91    9.81
  -2   5  11  524.05   22.58
   2  -5 -11  500.40   21.76
   2  -5 -11  528.53   23.86
   2  -5 -10    1.78    1.54
   2  -5 -10    1.40    0.98
  -2   5  10    2.23    1.28
   2  -5  -9  255.41   13.48
   2  -5  -8  342.27   14.49
   2  -5  -8  387.40   17.13
   2  -5  -7    1.62    0.78
   2  -5  -6 1040.48   39.45
   2  -5  -6 1069.90   39.48
   2  -5  -6 1094.86   39.59
   2  -5  -5  340.11   14.48
   2  -5  -5  361.90   14.60
   2  -5  -5  342.03   14.57
   2  -5  -4   63.50    4.20
   2  -5  -4   60.56    4.20
  -2   5   3  532.14   21.12
   2  -5  -3  539.73   21.32
   2  -5  -3  559.03   21.53
  -2   5   2  756.44   27.92
   2  -5  -2  745.46   28.17
   2  -5  -2  713.30   28.20
   2  -5  -1  761.71   28.90
  -2   5   1  771.14   28.64
   2  -5  -1  700.50   28.84
  -2   5   1  805.99   28.61
  -2   5   0 3143.43  108.47
   2  -5   0 2993.26  108.89
  -2   5  -1  314.44   12.88
   2  -5   1  309.36   13.36
  -2   5  -2 1226.83   43.89
  -2   5  -2 1200.30   42.79
   2  -5   2 1175.67   44.25
   2  -5   3   11.60    1.80
  -2   5  -3   15.24    1.94
   2  -5   3   14.07    2.01
  -2   5  -3   13.34    1.48
   2  -5   4  160.94    8.03
   2  -5   4  159.43    7.94
  -2   5  -4  163.69    7.52
   2  -5   5 1424.95   53.88
   2  -5   5 1511.27   53.91
  -2   5  -5 1502.92   53.75
   2  -5   6  463.53   19.04
   2  -5   6  489.47   19.00
   2  -5   6  463.95   18.95
  -2   5  -6  482.31   19.33
   2  -5   7  315.43   13.48
   2  -5   7  301.88   13.29
   2  -5   7  320.91   13.36
  -2   5  -7  326.71   14.18
   2  -5   8  319.56   13.41
  -2   5  -8  317.72   14.60
   2  -5   9    1.67    0.78
  -2   5  -9    1.35    1.13
  -2   5 -10  888.85   34.26
  -2   5 -10  799.54   33.69
  -2   5 -11  367.85   19.01
  -2   5 -11  377.91   17.82
  -2   5 -11  355.04   17.61
  -2   5 -11  355.40   16.63
  -2   5 -12  147.68   10.63
  -2   5 -12  152.75    9.68
  -2   5 -12  160.75   10.03
  -2   5 -12  139.56    8.60
  -2   5 -12  147.04    9.61
  -2   5 -12  149.46    9.88
  -2   5 -13  302.04   15.08
  -2   5 -13  262.02   15.74
  -2   5 -13  267.87   14.89
  -2   5 -13  260.87   14.60
  -2   5 -13  282.36   13.89
  -2   5 -13  280.91   15.19
  -2   5 -14    1.97    1.95
  -2   5 -14    4.52    2.04
  -2   5 -14    2.55    1.84
  -2   5 -14    0.95    1.46
  -2   5 -14    6.20    1.96
  -2   5 -14    5.24    2.18
  -2   5 -14    4.01    2.03
  -2   5 -15   30.59    4.32
  -2   5 -15   31.29    4.38
  -2   5 -15   28.61    4.31
   2  -5  15   30.60    4.58
  -2   5 -15   31.34    4.23
  -2   5 -15   24.48    4.30
  -2   5 -15   31.27    4.01
  -2   5 -15   33.24    3.93
  -2   5 -16  248.75   13.77
  -2   5 -16  272.42   14.44
  -2   5 -16  231.64   13.30
  -2   5 -16  246.93   13.20
  -2   5 -16  264.78   13.06
  -2   5 -17   10.27    2.28
  -2   5 -17   11.07    2.52
  -2   5 -17   11.94    2.86
  -2   5 -17   10.90    2.55
  -2   5 -18  243.64   13.10
  -2   5 -18  275.52   13.29
  -2   5 -18  253.30   12.25
  -2   5 -18  256.75   12.65
  -2   5 -19   92.20    6.07
  -2   5 -19   94.41    5.98
  -2   5 -20   94.70    5.78
  -2   5 -20   80.29    4.90
  -2   5 -20   86.49    5.14
  -2   5 -21  104.01    5.45
  -2   5 -21  111.55    5.27
   2  -4 -20   22.85    2.05
   2  -4 -19   22.36    2.96
   2  -4 -19   24.30    2.68
   2  -4 -19   25.10    2.43
   2  -4 -19   27.44    2.61
  -2   4  18   43.12    3.84
   2  -4 -18   41.42    3.56
   2  -4 -18   31.25    4.00
   2  -4 -18   36.93    3.50
   2  -4 -17   64.33    6.18
   2  -4 -17   66.62    5.18
  -2   4  17   72.95    5.52
   2  -4 -16    7.12    1.99
  -2   4  16    5.95    1.80
   2  -4 -16    8.00    2.54
  -2   4  16    6.14    1.96
   2  -4 -15  282.74   15.87
  -2   4  15  277.93   14.12
   2  -4 -15  275.13   13.94
  -2   4  15  305.00   14.61
   2  -4 -14   42.28    5.27
  -2   4  14   38.63    4.35
   2  -4 -14   41.88    4.31
  -2   4  14   35.36    4.34
   2  -4 -13  427.57   21.22
   2  -4 -13  444.40   19.38
  -2   4  13  424.25   19.64
  -2   4  12    4.41    1.74
   2  -4 -12    4.65    1.68
   2  -4 -12    1.98    2.00
   2  -4 -11  142.43    9.33
   2  -4 -11  128.12    7.51
  -2   4  11  128.53    8.13
   2  -4 -11  137.18    7.85
   2  -4 -10  460.76   19.04
   2  -4  -9    7.57    1.38
   2  -4  -8  289.02   11.77
   2  -4  -8  292.35   12.27
   2  -4  -7  424.93   16.20
   2  -4  -7  406.26   16.04
   2  -4  -7  400.30   15.99
   2  -4  -6  137.46    6.36
   2  -4  -6  124.30    5.78
   2  -4  -5 1417.65   52.35
   2  -4  -5 1566.29   53.53
   2  -4  -5 1541.57   53.58
   2  -4  -5 1502.84   53.47
   2  -4  -4  576.60   21.40
   2  -4  -4  640.50   23.14
   2  -4  -4  656.69   23.08
   2  -4  -4  638.33   23.06
   2  -4  -3  348.53   14.40
   2  -4  -3  372.42   14.58
  -2   4   3  360.31   14.21
   2  -4  -2  360.07   14.61
  -2   4   2  362.58   14.23
   2  -4  -2  373.98   14.75
   2  -4  -1   78.35    4.49
   2  -4  -1   76.89    4.28
   2  -4   0  258.17   10.63
   2  -4   0  242.55   10.81
  -2   4   0  276.51   10.54
   2  -4   1 1666.65   59.31
  -2   4  -1 1607.09   58.21
  -2   4  -1 1771.08   59.19
   2  -4   1 1694.67   59.72
  -2   4  -2   14.77    1.54
   2  -4   2   12.54    1.47
  -2   4  -2   10.11    1.09
   2  -4   2   10.99    1.51
   2  -4   2   10.77    1.52
   2  -4   3 1034.21   36.79
   2  -4   3 1005.49   36.89
  -2   4  -3  984.23   36.25
   2  -4   3  996.86   36.79
   2  -4   4 1207.80   43.47
   2  -4   4 1256.45   43.63
   2  -4   4 1185.71   43.49
   2  -4   4 1135.78   43.33
  -2   4  -4 1195.72   43.33
   2  -4   5  180.37    8.28
  -2   4  -5  177.49    8.55
   2  -4   5  194.14    8.48
   2  -4   5  185.13    8.30
  -2   4  -6 1215.13   44.59
   2  -4   6 1205.70   43.82
   2  -4   6 1193.91   43.70
   2  -4   7  167.81    7.80
  -2   4  -7  181.21    9.01
   2  -4   8  504.71   19.73
   2  -4   8  498.17   19.73
  -2   4  -9  323.42   15.22
  -2   4 -10    8.31    2.39
  -2   4 -10    7.71    1.99
  -2   4 -10   10.23    2.25
  -2   4 -11  610.15   25.50
  -2   4 -11  570.10   25.38
  -2   4 -11  598.58   25.76
  -2   4 -11  575.54   26.53
  -2   4 -11  629.67   26.17
  -2   4 -12  491.21   21.52
  -2   4 -12  456.82   19.37
  -2   4 -12  445.76   20.54
  -2   4 -12  437.80   19.47
  -2   4 -12  434.40   21.63
  -2   4 -12  425.80   20.54
  -2   4 -12  434.81   20.39
  -2   4 -13    4.12    2.36
  -2   4 -13    2.12    1.79
  -2   4 -13    3.26    1.91
  -2   4 -13    1.68    1.25
  -2   4 -13    1.40    1.51
  -2   4 -13    4.21    1.85
  -2   4 -14  237.67   13.23
  -2   4 -14  234.74   13.80
  -2   4 -14  238.06   12.30
  -2   4 -14  228.67   13.33
  -2   4 -14  240.73   13.33
  -2   4 -14  228.63   14.33
   2  -4  14  214.52   13.73
  -2   4 -15   42.92    5.45
  -2   4 -15   37.65    4.62
  -2   4 -15   34.89    4.50
  -2   4 -15   41.10    5.05
  -2   4 -15   36.10    4.17
  -2   4 -15   43.77    5.25
  -2   4 -16   54.44    5.75
  -2   4 -16   60.67    5.75
  -2   4 -16   53.29    5.00
  -2   4 -16   46.05    4.93
  -2   4 -17  293.54   15.81
  -2   4 -17  321.87   15.80
  -2   4 -17  312.09   14.95
  -2   4 -17  321.12   15.40
  -2   4 -18    0.86    1.38
  -2   4 -18    0.32    1.52
  -2   4 -18    1.34    1.56
  -2   4 -18   -0.24    1.19
  -2   4 -19  222.61   11.02
  -2   4 -19  216.91   10.62
  -2   4 -19  232.25   11.12
  -2   4 -20   39.92    3.66
  -2   4 -21   25.07    2.27
   2  -3 -20  100.41    5.00
   2  -3 -20   93.02    5.47
   2  -3 -20   82.23    4.70
   2  -3 -19   73.02    4.83
   2  -3 -19   69.17    4.70
  -2   3  18    6.37    1.72
   2  -3 -18    3.87    1.46
   2  -3 -18    2.90    1.28
  -2   3  17  105.98    6.95
   2  -3 -17  109.32    6.94
   2  -3 -17   90.82    6.54
  -2   3  16   23.56    3.38
   2  -3 -16   25.07    3.31
  -2   3  15  202.60   11.34
   2  -3 -15  205.34   11.16
  -2   3  14  198.06   11.08
   2  -3 -14  197.85   10.86
  -2   3  13   34.42    3.93
   2  -3 -13   31.73    3.69
   2  -3 -13   34.27    3.73
   2  -3 -13   31.21    4.31
  -2   3  12  353.11   16.40
   2  -3 -12  357.08   16.09
   2  -3 -12  360.12   16.34
   2  -3 -12  348.13   17.58
   2  -3 -11  363.49   15.64
   2  -3 -11  316.22   16.44
   2  -3 -10    0.88    1.09
   2  -3 -10    2.75    1.12
   2  -3  -9 1535.28   56.12
   2  -3  -8  499.02   19.73
   2  -3  -7  541.04   20.63
   2  -3  -7  550.42   20.10
   2  -3  -7  519.51   19.99
   2  -3  -6 1798.55   63.67
   2  -3  -6 1793.26   63.56
   2  -3  -6 1784.49   63.62
   2  -3  -5  248.19    9.88
   2  -3  -5  252.55   10.22
   2  -3  -4  562.77   20.78
   2  -3  -4  601.70   21.58
   2  -3  -3  819.90   30.35
   2  -3  -3  839.29   30.34
   2  -3  -3  832.52   30.42
   2  -3  -2  399.18   15.60
   2  -3  -2  412.46   15.64
  -2   3   2  385.47   15.03
   2  -3  -2  440.52   15.80
   2  -3  -1  326.10   12.75
   2  -3  -1  314.42   12.74
   2  -3  -1  325.98   12.44
  -2   3   1  326.89   12.21
  -2   3   0  162.07    6.16
   2  -3   0  160.26    6.74
   2  -3   0  166.52    6.85
   2  -3   0  157.50    6.38
   2  -3   0  161.70    6.77
   2  -3   1 2531.46   86.34
  -2   3  -1 2609.26   85.67
   2  -3   1 2446.23   85.89
  -2   3  -1 2298.50   85.32
   2  -3   2  266.07   10.92
   2  -3   2  272.89   10.98
  -2   3  -2  265.11   10.48
   2  -3   2  279.82   10.76
   2  -3   2  267.71   10.89
   2  -3   3  150.89    6.89
  -2   3  -3  154.87    6.83
   2  -3   3  151.92    6.89
   2  -3   3  166.61    7.07
   2  -3   4  389.58   15.09
   2  -3   4  379.78   14.98
  -2   3  -4  391.68   15.34
   2  -3   5  478.17   18.05
  -2   3  -5  469.36   18.78
   2  -3   6  153.27    6.94
   2  -3   6  155.34    6.89
  -2   3  -6  156.39    7.93
   2  -3   7  842.74   33.43
   2  -3   7  875.40   31.72
   2  -3   7  856.38   31.69
  -2   3  -7  917.70   33.61
   2  -3   8  137.44    6.22
  -2   3  -8  152.75    8.32
  -2   3  -9  170.50   10.21
  -2   3  -9  198.62   10.27
  -2   3 -10 1153.91   46.17
  -2   3 -10 1204.08   45.94
  -2   3 -11   14.53    2.66
  -2   3 -11   11.19    2.37
  -2   3 -11    9.34    2.49
  -2   3 -11   11.19    2.62
  -2   3 -11   14.29    2.54
  -2   3 -12 1001.50   39.67
  -2   3 -12  954.85   39.85
  -2   3 -12  966.25   39.44
  -2   3 -12 1057.19   40.91
  -2   3 -12  989.48   38.35
  -2   3 -12 1025.74   41.14
  -2   3 -13  151.15    9.85
  -2   3 -13  142.62    9.48
  -2   3 -13  138.06    9.28
  -2   3 -13  156.67   10.32
  -2   3 -13  149.86    8.60
  -2   3 -13  149.97   10.45
  -2   3 -14   54.94    5.05
  -2   3 -14   65.31    6.57
  -2   3 -14   56.39    6.25
  -2   3 -14   66.80    6.08
  -2   3 -14   60.38    6.08
  -2   3 -14   61.95    5.37
  -2   3 -14   68.02    6.09
  -2   3 -15   67.72    6.35
  -2   3 -15   61.07    5.90
  -2   3 -15   62.27    5.28
  -2   3 -15   70.19    6.86
  -2   3 -15   54.91    5.20
  -2   3 -15   52.96    6.07
  -2   3 -16  119.43    8.94
  -2   3 -16  125.63    8.79
  -2   3 -16  131.66    8.35
  -2   3 -17  121.69    8.71
  -2   3 -17  124.82    8.43
  -2   3 -17  125.29    7.97
  -2   3 -18  273.72   13.65
  -2   3 -18  280.01   13.32
  -2   3 -19    0.86    1.11
  -2   3 -19    1.02    1.22
  -2   3 -19    2.78    1.49
  -2   3 -20   65.54    4.18
  -2   3 -20   72.66    4.99
  -2   3 -21   51.99    3.52
  -2   3 -21   63.33    3.55
   2  -2 -21   81.33    4.63
   2  -2 -20    3.22    1.08
   2  -2 -20    3.88    1.34
   2  -2 -19  120.31    6.70
   2  -2 -19  102.45    6.38
   2  -2 -18  194.24   10.24
   2  -2 -18  187.37    9.80
   2  -2 -18  194.90   10.22
  -2   2  18  208.43   10.35
   2  -2 -17    6.74    2.00
   2  -2 -17    5.19    1.70
   2  -2 -17    5.02    1.40
  -2   2  17    4.33    1.73
   2  -2 -16  585.38   24.16
  -2   2  16  565.92   24.09
   2  -2 -16  546.03   23.29
   2  -2 -15   72.68    6.97
   2  -2 -15   73.90    5.98
  -2   2  15   84.87    6.41
   2  -2 -15   74.31    6.32
   2  -2 -15   75.84    5.65
   2  -2 -14  423.76   20.66
   2  -2 -14  431.30   18.87
  -2   2  14  433.09   19.02
   2  -2 -14  383.33   18.10
   2  -2 -14  429.94   19.52
   2  -2 -13  311.89   16.53
   2  -2 -13  341.05   16.93
   2  -2 -13  317.18   14.94
  -2   2  13  328.93   15.28
   2  -2 -13  296.79   14.49
   2  -2 -13  338.57   15.83
   2  -2 -12    4.85    1.87
   2  -2 -12    5.29    1.94
  -2   2  12    2.52    1.42
   2  -2 -12    3.69    1.38
   2  -2 -12    5.12    1.49
   2  -2 -11  702.72   30.44
   2  -2 -11  740.67   30.68
   2  -2 -11  775.07   29.86
   2  -2 -10  272.55   12.71
   2  -2  -9   92.92    5.72
   2  -2  -8  866.13   32.65
   2  -2  -7  575.15   21.53
   2  -2  -7  544.07   20.37
   2  -2  -6    7.36    1.04
   2  -2  -6    8.11    1.25
   2  -2  -6    5.57    0.91
   2  -2  -5 1416.45   49.80
   2  -2  -5 1355.75   49.69
   2  -2  -5 1388.67   49.86
   2  -2  -5 1476.18   51.09
   2  -2  -4   60.38    3.31
   2  -2  -4   63.27    3.33
   2  -2  -4   62.16    3.15
   2  -2  -4   65.23    3.81
   2  -2  -3  345.71   13.08
   2  -2  -3  322.74   12.69
   2  -2  -3  324.63   12.76
   2  -2  -2   30.19    2.06
   2  -2  -1  331.56   11.93
  -2   2   1  297.66   10.98
  -2   2   0  271.23    9.75
   2  -2   0  258.23   10.54
   2  -2   0  273.26   10.12
   2  -2   1  129.77    4.92
  -2   2  -1  103.37    4.79
   2  -2   2 1460.89   52.06
  -2   2  -2 1479.01   51.92
   2  -2   2 1454.96   52.01
   2  -2   3  617.21   22.91
  -2   2  -3  621.37   23.14
   2  -2   3  627.60   22.91
   2  -2   4   64.42    3.58
  -2   2  -4   70.52    4.03
   2  -2   4   72.34    3.64
   2  -2   5  327.13   12.95
   2  -2   5  340.36   13.78
  -2   2  -5  342.58   13.91
   2  -2   5  327.13   12.90
   2  -2   6  220.11   10.57
  -2   2  -6  230.53   10.68
   2  -2   6  238.96    9.46
  -2   2  -7  314.71   13.55
  -2   2  -7  319.64   13.62
   2  -2   7  281.61   11.45
  -2   2  -8 1973.61   72.24
  -2   2  -8 1965.71   72.03
  -2   2  -9  429.75   19.18
  -2   2  -9  434.65   19.16
  -2   2 -10  246.54   12.96
  -2   2 -10  246.24   12.88
  -2   2 -11  618.64   25.42
  -2   2 -11  603.79   25.74
  -2   2 -11  606.72   26.58
  -2   2 -11  608.84   26.39
  -2   2 -11  603.59   25.41
  -2   2 -12  114.56    7.86
  -2   2 -12  117.03    7.30
  -2   2 -12  128.01    8.86
  -2   2 -12  116.30    8.63
  -2   2 -12  128.19    8.26
  -2   2 -12  117.11    8.20
  -2   2 -13   17.87    3.06
  -2   2 -13   19.54    2.83
  -2   2 -13   22.49    3.63
   2  -2  13   16.85    2.57
  -2   2 -13   27.57    3.97
  -2   2 -13   18.84    3.16
  -2   2 -14  599.84   24.60
  -2   2 -14  580.90   26.88
  -2   2 -14  565.29   25.91
  -2   2 -14  576.97   25.60
  -2   2 -15    6.43    2.16
  -2   2 -15    7.88    2.45
  -2   2 -15    4.94    1.93
  -2   2 -15    7.30    2.27
  -2   2 -16  691.53   31.55
  -2   2 -16  757.16   31.49
  -2   2 -16  770.08   30.93
  -2   2 -16  772.30   30.43
  -2   2 -17   26.12    3.54
  -2   2 -17   26.95    3.66
  -2   2 -17   26.03    3.46
  -2   2 -17   23.78    3.03
  -2   2 -18   86.84    6.25
  -2   2 -18   88.36    6.06
  -2   2 -18   85.53    6.81
  -2   2 -18   74.20    5.83
  -2   2 -19  110.58    6.55
  -2   2 -19  101.57    6.55
  -2   2 -19  112.60    7.33
  -2   2 -20   22.60    2.41
  -2   2 -20   26.81    2.65
  -2   2 -20   27.35    2.88
  -2   2 -21   26.76    2.10
  -2   2 -21   28.49    2.26
   2  -1 -21   45.35    3.47
   2  -1 -21   47.73    3.61
   2  -1 -20  177.97    9.52
   2  -1 -20  171.83    8.47
   2  -1 -19   11.14    2.42
   2  -1 -19   13.54    2.20
   2  -1 -19   13.36    2.18
   2  -1 -18  214.75   12.39
   2  -1 -18  226.98   11.14
   2  -1 -18  207.24   10.50
   2  -1 -18  204.08   10.42
   2  -1 -18  216.54   11.08
  -2   1  17  359.44   16.35
   2  -1 -17  309.69   17.57
   2  -1 -17  347.52   18.03
   2  -1 -17  368.09   16.62
   2  -1 -17  357.61   16.05
   2  -1 -17  356.58   16.37
   2  -1 -16   69.83    6.27
   2  -1 -16   65.90    5.65
   2  -1 -16   73.89    5.68
  -2   1  16   72.24    5.76
   2  -1 -16   73.20    6.92
   2  -1 -16   68.46    6.77
   2  -1 -16   68.05    5.61
   2  -1 -15 1250.98   48.37
   2  -1 -15 1182.83   46.71
  -2   1  15 1237.69   47.15
   2  -1 -15 1210.13   49.18
   2  -1 -15 1214.71   49.21
   2  -1 -15 1250.33   47.21
   2  -1 -14   70.81    5.57
   2  -1 -14   83.23    6.70
  -2   1  14   64.83    5.48
   2  -1 -14   76.19    6.82
   2  -1 -14   70.89    6.59
   2  -1 -14   74.43    5.72
   2  -1 -13   48.85    4.40
   2  -1 -13   46.70    4.78
  -2   1  13   47.32    4.40
   2  -1 -13   54.29    4.56
   2  -1 -13   49.05    5.19
   2  -1 -12  258.35   12.61
   2  -1 -12  291.03   13.82
   2  -1 -12  264.37   13.97
   2  -1 -11  210.65   10.99
   2  -1 -10  336.19   15.17
   2  -1  -9 1770.08   64.61
   2  -1  -8   13.77    2.32
   2  -1  -8    9.11    1.79
   2  -1  -7 1527.50   53.75
   2  -1  -7 1430.92   52.24
   2  -1  -7 1581.48   54.76
   2  -1  -6   62.81    4.23
   2  -1  -6   60.36    3.71
   2  -1  -6   59.82    3.17
  -2   1   5  228.35    8.71
   2  -1  -5  220.44    9.40
   2  -1  -5  203.22    8.38
   2  -1  -5  203.00    8.41
   2  -1  -5  193.83    8.70
   2  -1  -4  321.80   12.78
   2  -1  -4  305.26   12.25
   2  -1  -4  324.74   12.29
   2  -1  -4  323.93   12.39
   2  -1  -3  207.41    8.54
   2  -1  -3  214.15    8.50
   2  -1  -3  201.86    8.42
   2  -1  -3  206.46    8.51
   2  -1  -3  215.40    8.51
   2  -1  -2  537.23   19.67
   2  -1  -2  537.67   19.98
   2  -1  -2  555.54   20.03
   2  -1  -2  538.42   20.00
   2  -1  -2  540.19   20.04
   2  -1  -1  608.67   21.91
   2  -1  -1  585.17   21.93
   2  -1   0   12.28    1.29
   2  -1   0   13.91    1.29
   2  -1   0   13.88    0.77
   2  -1   0   14.26    1.30
   2  -1   0   10.11    1.19
   2  -1   0    9.92    0.68
   2  -1   1 4072.02  140.54
   2  -1   1 4023.20  141.09
   2  -1   1 4018.78  141.04
   2  -1   2   16.36    1.31
   2  -1   2   18.47    1.54
   2  -1   2   15.36    1.35
   2  -1   2   16.05    1.47
   2  -1   2   15.81    1.44
   2  -1   3 1222.10   42.47
   2  -1   3 1187.13   42.17
   2  -1   3 1156.09   42.33
  -2   1  -3 1175.16   42.69
   2  -1   4  759.50   27.60
  -2   1  -4  777.77   27.44
   2  -1   4  733.80   27.15
   2  -1   4  715.93   26.84
  -2   1  -4  750.67   27.83
   2  -1   5  193.59    8.98
  -2   1  -5  210.40    8.85
   2  -1   5  192.87    8.11
  -2   1  -5  188.91    9.01
  -2   1  -6  231.43   10.59
   2  -1   6  214.13    9.00
   2  -1   6  233.17   10.41
  -2   1  -6  234.89   10.27
  -2   1  -7 1131.45   42.67
  -2   1  -7 1139.03   42.41
  -2   1  -8   32.84    3.72
  -2   1  -8   28.04    3.14
  -2   1  -9  618.55   25.53
  -2   1 -10  444.18   19.95
  -2   1 -11   41.10    4.49
  -2   1 -11   38.37    3.98
  -2   1 -11   38.68    4.19
  -2   1 -11   36.85    3.89
  -2   1 -12  506.74   22.83
  -2   1 -12  502.94   20.92
  -2   1 -12  475.66   21.98
  -2   1 -12  473.63   21.50
   2  -1  12  510.14   21.72
   2  -1  13   21.17    3.22
  -2   1 -13   25.77    3.70
  -2   1 -13   19.21    3.44
  -2   1 -13   28.13    4.11
  -2   1 -13   21.27    2.86
  -2   1 -13   22.08    3.27
  -2   1 -14  225.20   13.66
  -2   1 -14  243.65   13.03
  -2   1 -14  235.20   13.35
  -2   1 -14  260.04   14.49
  -2   1 -14  244.38   12.23
   2  -1  14  220.23   11.81
  -2   1 -15  109.89    9.11
  -2   1 -15  150.04    9.32
  -2   1 -15  127.75    9.27
   2  -1  15  132.92    8.05
  -2   1 -15  130.37    9.91
  -2   1 -15  142.86    8.45
   2  -1  16   14.82    2.36
  -2   1 -16   15.45    2.95
  -2   1 -16   17.68    2.79
  -2   1 -17  167.23    9.05
  -2   1 -17  158.11    9.43
  -2   1 -17  153.48   10.27
  -2   1 -17  157.43    9.41
  -2   1 -18   45.73    4.80
  -2   1 -18   43.89    4.30
  -2   1 -18   42.74    4.11
  -2   1 -19   65.30    5.19
  -2   1 -19   62.82    4.72
  -2   1 -19   63.65    4.65
  -2   1 -20  233.53   11.07
  -2   1 -20  251.79   10.77
  -2   1 -20  242.29   10.69
   2   0 -21   37.98    3.30
   2   0 -20   28.45    3.33
   2   0 -20   27.91    2.85
   2   0 -19  148.69    9.50
   2   0 -19  156.33    8.62
   2   0 -19  162.90    8.35
   2   0 -18  176.65    9.47
   2   0 -18  145.21   10.28
   2   0 -18  167.57   10.64
   2   0 -18  172.43    9.56
   2   0 -18  171.73    9.25
   2   0 -17  173.17    9.80
   2   0 -17  175.32   11.55
   2   0 -17  189.55   11.76
   2   0 -17  190.55   10.38
   2   0 -17  175.96    9.97
   2   0 -17  188.67   10.22
   2   0 -16  583.99   27.77
   2   0 -16  658.31   28.41
  -2   0  16  643.77   26.24
   2   0 -16  627.51   27.68
   2   0 -16  638.09   26.49
   2   0 -16  613.07   26.13
   2   0 -16  617.72   26.17
   2   0 -15   87.74    7.82
  -2   0  15   92.94    6.74
   2   0 -15  108.74    7.30
   2   0 -15  111.49    8.11
   2   0 -15   98.09    6.99
   2   0 -15   92.13    6.75
  -2   0  14  523.97   23.00
   2   0 -14  555.56   23.26
   2   0 -14  553.96   23.30
   2   0 -14  564.04   24.56
   2   0 -14  529.45   23.09
   2   0 -13  275.52   13.76
   2   0 -13  245.63   12.37
  -2   0  13  245.70   12.32
   2   0 -13  249.15   13.15
   2   0 -13  234.99   12.14
   2   0 -12   13.43    2.61
   2   0 -12   18.54    2.95
   2   0 -11  662.02   28.58
   2   0 -11  774.19   29.34
   2   0 -10    0.73    1.02
  -2   0  10    2.15    1.26
  -2   0   9  444.96   18.33
   2   0  -9  430.10   18.34
   2   0  -9  420.94   19.12
  -2   0   8  349.30   14.49
   2   0  -8  319.18   15.19
   2   0  -8  341.48   14.59
  -2   0   7   14.61    1.79
   2   0  -7   11.56    2.12
   2   0  -7   12.42    1.81
   2   0  -7   10.16    1.14
  -2   0   6  440.47   15.97
   2   0  -6  390.09   15.29
   2   0  -6  397.05   16.12
   2   0  -6  389.78   15.20
   2   0  -6  411.67   16.68
   2   0  -5  504.75   18.91
   2   0  -5  457.74   17.96
   2   0  -5  465.53   18.47
   2   0  -5  482.68   18.06
  -2   0   5  500.94   18.17
   2   0  -5  476.75   17.94
   2   0  -4    5.57    1.03
   2   0  -4    3.76    0.82
   2   0  -4    3.71    0.76
   2   0  -4    4.90    0.87
   2   0  -4    5.48    1.02
   2   0  -3 4101.92  144.13
   2   0  -3 4079.52  144.06
   2   0  -3 4129.03  144.17
   2   0  -3 4201.90  144.05
   2   0  -2  143.86    6.27
   2   0  -2  137.56    6.13
   2   0  -2  145.73    6.26
   2   0  -2  140.75    5.74
   2   0  -1 2025.33   65.60
   2   0  -1 1985.97   65.62
   2   0  -1 1786.49   64.47
   2   0  -1 1835.63   64.54
   2   0   0 1839.20   62.87
   2   0   0 1761.81   62.91
   2   0   1  188.64    7.59
   2   0   1  173.01    7.63
   2   0   1  184.54    7.62
   2   0   2  179.32    7.50
  -2   0  -2  179.24    6.80
   2   0   2  173.13    7.37
   2   0   2  181.18    7.64
   2   0   3  563.73   20.42
   2   0   3  533.91   20.54
   2   0   3  554.06   20.30
  -2   0  -3  548.10   20.08
  -2   0  -4    2.14    0.68
  -2   0  -4    2.40    0.89
   2   0   4    1.74    0.58
   2   0   4    1.30    0.64
   2   0   4    3.67    0.73
   2   0   5 1242.39   44.31
  -2   0  -5 1252.30   45.68
  -2   0  -5 1331.55   45.14
   2   0   5 1194.28   44.17
  -2   0  -6  106.84    5.57
   2   0   6   93.14    4.33
  -2   0  -7  653.15   25.55
  -2   0  -8  366.52   16.01
  -2   0  -9   15.85    2.46
  -2   0 -10  309.76   15.86
  -2   0 -10  340.19   15.71
  -2   0 -11   86.43    6.94
  -2   0 -11   80.58    6.45
   2   0  11   84.71    6.10
  -2   0 -11   80.70    6.20
  -2   0 -11   77.81    5.86
  -2   0 -12    5.52    1.96
  -2   0 -12    7.26    2.43
  -2   0 -12    3.32    1.65
   2   0  12    4.80    1.89
  -2   0 -12    4.82    1.55
  -2   0 -12    4.88    1.62
   2   0  12    5.15    1.86
  -2   0 -13  157.09   10.67
  -2   0 -13  167.33    9.12
   2   0  13  162.01    9.60
  -2   0 -13  148.01    9.30
  -2   0 -13  148.08    9.67
  -2   0 -13  138.37    9.95
  -2   0 -14  150.39    8.59
  -2   0 -14  151.26   10.42
  -2   0 -14  118.82    9.26
   2   0  14  137.87    8.87
  -2   0 -14  123.50    8.61
   2   0  15  409.15   18.22
  -2   0 -15  395.95   18.07
  -2   0 -15  424.76   20.73
  -2   0 -15  387.39   18.65
   2   0  16  403.56   18.18
  -2   0 -16  434.17   18.66
  -2   0 -16  408.78   20.15
   2   0  17   65.17    4.84
  -2   0 -17   63.56    4.98
  -2   0 -17   61.71    5.86
  -2   0 -18  150.79    8.73
  -2   0 -18  163.42    8.91
  -2   0 -18  151.69    8.25
  -2   0 -18  164.31    9.59
  -2   0 -19   28.28    3.15
  -2   0 -19   30.40    3.02
  -2   0 -19   28.43    2.94
  -2   0 -20    6.23    1.25
  -2   0 -20    5.80    1.26
   2   1 -21   91.41    5.38
   2   1 -21   92.96    5.58
   2   1 -20  112.69    6.30
   2   1 -20  122.89    6.73
   2   1 -20  128.59    7.53
   2   1 -20  107.05    6.90
   2   1 -19   16.07    2.93
   2   1 -19   22.47    3.48
   2   1 -19   16.66    2.44
   2   1 -19   17.78    2.61
   2   1 -18  366.17   16.89
   2   1 -18  391.96   17.23
   2   1 -18  364.21   18.45
   2   1 -18  370.27   18.31
   2   1 -17   57.94    4.94
   2   1 -17   68.44    5.43
   2   1 -17   57.27    5.15
   2   1 -17   70.66    5.64
   2   1 -17   49.36    5.68
   2   1 -17   63.23    6.17
   2   1 -16  198.63   10.70
   2   1 -16  190.24   11.87
   2   1 -16  182.76   10.66
   2   1 -16  202.98   10.97
   2   1 -16  187.36   10.56
   2   1 -15  165.73    9.72
   2   1 -15  159.10    9.62
   2   1 -15  188.62   11.37
   2   1 -15  170.68    9.86
   2   1 -15  168.26    9.85
  -2  -1  14    2.59    1.48
   2   1 -14    0.27    1.56
   2   1 -14    1.91    1.49
   2   1 -14    4.14    2.01
   2   1 -14    4.94    1.72
   2   1 -14    3.67    1.73
   2   1 -13   32.72    3.65
   2   1 -13   27.66    3.47
   2   1 -13   44.94    4.77
   2   1 -13   32.17    3.64
   2   1 -13   36.14    4.10
  -2  -1  13   35.87    3.63
   2   1 -12  962.43   38.68
   2   1 -12  947.62   40.56
   2   1 -12  946.73   37.79
  -2  -1  12 1008.77   39.41
   2   1 -11    5.03    1.56
  -2  -1  11    2.53    1.32
   2   1 -11    1.73    1.12
   2   1 -11    1.85    1.50
   2   1 -11    1.95    1.13
   2   1 -10  819.95   34.59
   2   1 -10  913.96   33.92
  -2  -1  10  820.04   33.32
   2   1  -9  112.36    7.39
   2   1  -9  106.82    6.70
  -2  -1   9  108.22    6.63
   2   1  -8  356.32   14.91
   2   1  -8  347.65   15.49
   2   1  -8  331.96   12.99
  -2  -1   8  347.79   14.58
   2   1  -8  321.91   13.05
   2   1  -7   80.84    4.91
   2   1  -7   72.96    5.07
   2   1  -7   69.91    3.82
   2   1  -7   68.57    3.89
   2   1  -6   21.50    2.48
   2   1  -6   24.88    2.43
   2   1  -6   21.50    1.94
   2   1  -5    9.02    1.27
   2   1  -5   11.06    1.31
   2   1  -4  187.93    7.95
   2   1  -4  181.19    7.94
   2   1  -3  335.90   13.21
   2   1  -3  337.31   13.29
   2   1  -2 4335.85  154.15
   2   1  -2 4515.50  154.37
   2   1  -1 2730.21   90.44
   2   1  -1 2833.30   90.40
   2   1  -1 2746.83   89.94
   2   1   0  137.24    6.25
   2   1   0  136.26    5.76
   2   1   0  137.06    5.81
   2   1   1 2996.31  106.23
   2   1   1 3061.94  106.63
   2   1   1 3058.84  106.52
   2   1   2   25.68    2.04
   2   1   2   26.74    2.04
   2   1   3 1008.46   35.54
   2   1   3  951.43   35.39
  -2  -1  -4  431.91   16.42
   2   1   4  423.90   16.32
   2   1   4  427.47   16.39
   2   1   5  309.61   12.53
   2   1   5  327.37   12.70
  -2  -1  -5  333.77   13.22
   2   1   6 1273.20   46.59
  -2  -1  -6 1356.03   48.78
  -2  -1  -6 1392.79   48.02
   2   1   6 1289.09   46.71
  -2  -1  -7  352.86   15.14
  -2  -1  -7  355.83   15.87
  -2  -1  -8  101.50    6.42
  -2  -1  -8  112.08    7.17
  -2  -1  -9  379.43   17.04
  -2  -1  -9  382.37   17.78
  -2  -1 -10    2.59    1.22
  -2  -1 -10    1.77    1.23
  -2  -1 -11  446.25   20.22
   2   1  11  440.12   19.40
  -2  -1 -11  424.57   18.65
  -2  -1 -11  445.93   20.96
   2   1  11  436.87   19.74
   2   1  12   62.11    5.45
  -2  -1 -12   68.21    6.51
  -2  -1 -12   61.84    5.08
  -2  -1 -12   64.61    5.43
   2   1  12   69.42    5.94
   2   1  13  464.51   21.00
  -2  -1 -13  478.23   22.79
  -2  -1 -13  464.68   20.32
  -2  -1 -13  445.42   20.66
   2   1  13  490.46   21.58
   2   1  14  693.00   29.31
  -2  -1 -14  700.85   28.53
  -2  -1 -14  686.66   30.95
  -2  -1 -14  703.18   30.36
   2   1  15   20.14    3.31
  -2  -1 -15   21.45    3.86
  -2  -1 -15   19.02    3.35
  -2  -1 -15   19.32    2.94
   2   1  16  203.62   11.08
  -2  -1 -16  203.21   11.88
   2   1  16  193.92   10.49
  -2  -1 -16  189.53   10.40
  -2  -1 -17   89.81    6.83
  -2  -1 -17   83.57    5.79
   2   1  17   81.99    5.64
  -2  -1 -18   10.16    2.09
   2   1  18   11.34    1.72
  -2  -1 -18   11.85    1.93
  -2  -1 -18   10.61    2.11
  -2  -1 -18    9.45    1.87
  -2  -1 -19   76.54    4.95
  -2  -1 -19   75.41    5.06
  -2  -1 -20  122.16    5.96
   2   2 -21    1.18    0.83
   2   2 -21   -0.33    0.84
   2   2 -20  194.48   10.27
   2   2 -20  209.59   11.03
   2   2 -20  226.78   11.02
   2   2 -20  223.07   10.16
   2   2 -19  160.69    9.68
   2   2 -19  163.22    9.93
   2   2 -19  159.83    8.87
   2   2 -19  177.84    9.18
   2   2 -18   20.77    3.44
   2   2 -18   22.01    3.11
   2   2 -18   17.70    2.83
   2   2 -17  130.40    8.41
   2   2 -17  130.10    8.30
   2   2 -16   61.96    5.38
   2   2 -16   64.77    5.60
   2   2 -16   56.08    5.00
   2   2 -16   50.14    6.23
   2   2 -15  155.81   11.85
   2   2 -15  188.63   10.26
   2   2 -15  174.38   10.71
   2   2 -15  184.97   10.33
   2   2 -15  184.24   11.55
   2   2 -15  171.06   10.18
   2   2 -15  171.22    9.92
   2   2 -14  249.69   12.79
   2   2 -14  258.67   14.15
   2   2 -14  255.25   12.98
   2   2 -14  259.65   12.88
   2   2 -14  228.76   12.32
   2   2 -14  252.05   13.34
   2   2 -14  238.88   14.88
   2   2 -13  224.40   11.18
   2   2 -13  228.96   12.41
   2   2 -13  204.94   11.03
   2   2 -13  201.82   10.98
   2   2 -13  192.47   10.57
  -2  -2  13  204.67   11.82
   2   2 -13  187.52   12.64
   2   2 -13  201.15   11.83
   2   2 -13  198.04   11.21
   2   2 -12  166.13   10.05
   2   2 -12  199.04   11.01
   2   2 -12  185.19    9.80
   2   2 -12  170.73   11.49
  -2  -2  12  177.07   10.67
   2   2 -12  210.24   11.31
   2   2 -12  196.39   10.13
   2   2 -12  195.35   10.24
   2   2 -11  407.21   19.74
   2   2 -11  414.56   18.49
  -2  -2  11  403.85   18.65
   2   2 -11  396.22   18.05
   2   2 -11  396.71   18.44
   2   2 -11  452.53   19.22
   2   2 -10   30.40    3.51
  -2  -2  10   25.20    3.19
   2   2 -10   32.90    4.02
   2   2  -9  630.93   23.78
   2   2  -9  659.31   26.85
   2   2  -8   11.90    1.57
   2   2  -8   10.51    2.30
   2   2  -7   92.03    4.93
   2   2  -6   12.90    1.65
   2   2  -6   14.00    1.65
   2   2  -5    4.30    1.04
   2   2  -5    4.60    1.05
   2   2  -4  739.97   27.85
   2   2  -4  750.00   27.76
   2   2  -3   64.67    3.88
   2   2  -3   63.59    3.87
   2   2  -3   65.99    3.84
  -2  -2   2  626.18   22.21
   2   2  -2  596.81   23.11
  -2  -2   1  767.40   27.69
   2   2  -1  801.79   29.08
   2   2  -1  791.81   28.67
   2   2   0  192.86    8.17
   2   2   0  187.79    8.44
   2   2   0  188.95    8.08
   2   2   1  401.02   15.46
   2   2   1  376.15   15.47
   2   2   1  399.16   15.39
   2   2   2 1182.82   41.67
   2   2   2 1110.53   41.68
   2   2   2 1148.58   41.77
   2   2   3   43.66    3.06
   2   2   3   46.80    3.05
   2   2   4 1587.82   55.84
   2   2   4 1523.18   55.64
   2   2   5  587.28   22.58
   2   2   5  590.28   22.50
  -2  -2  -5  620.96   24.01
  -2  -2  -6   99.01    6.33
   2   2   6  100.44    5.06
   2   2   6   92.40    4.86
   2   2   7  844.36   31.17
  -2  -2  -7  880.34   33.74
  -2  -2  -8  200.46   10.94
  -2  -2  -9  187.22   10.85
  -2  -2 -10  162.53    9.34
   2   2  10  152.74    9.24
  -2  -2 -10  170.61   10.19
  -2  -2 -11   36.63    4.20
   2   2  11   30.62    3.66
   2   2  11   31.90    4.05
  -2  -2 -11   30.12    3.38
  -2  -2 -11   37.22    4.75
  -2  -2 -12   19.08    3.20
   2   2  12   10.09    2.37
  -2  -2 -12   13.12    2.36
   2   2  12   11.90    2.75
  -2  -2 -12   11.04    3.00
  -2  -2 -13  209.72   12.40
   2   2  13  212.18   11.94
   2   2  13  230.11   12.58
  -2  -2 -13  211.76   11.33
  -2  -2 -13  213.65   13.15
   2   2  14   54.65    5.18
  -2  -2 -14   42.61    4.96
  -2  -2 -14   43.90    5.41
  -2  -2 -14   43.92    4.37
   2   2  15  648.74   26.69
  -2  -2 -15  598.16   27.11
  -2  -2 -15  623.66   25.91
   2   2  16   12.08    2.47
  -2  -2 -16    8.45    2.25
  -2  -2 -16   11.71    2.20
   2   2  17  187.71    9.70
   2   2  17  166.85    8.95
  -2  -2 -17  162.30    9.65
  -2  -2 -17  171.56    9.00
   2   2  18   75.78    4.72
  -2  -2 -18   78.93    4.92
  -2  -2 -18   75.11    5.31
  -2  -2 -19    3.27    0.94
  -2  -2 -19    5.94    1.34
  -2  -2 -20   98.65    4.76
   2   3 -21  216.24    9.96
   2   3 -21  233.17    9.75
   2   3 -20   33.32    3.20
   2   3 -20   33.73    3.17
   2   3 -20   40.18    3.64
   2   3 -19  196.12    9.94
   2   3 -19  173.88    9.69
   2   3 -19  194.65   10.46
   2   3 -18  155.21    9.64
   2   3 -18  154.74    9.02
   2   3 -17  127.44    8.32
   2   3 -17  142.82    8.73
   2   3 -16  291.74   14.33
   2   3 -16  284.97   14.12
   2   3 -16  285.67   14.68
   2   3 -15   36.35    5.31
   2   3 -15   29.39    3.70
   2   3 -15   42.19    4.55
   2   3 -15   42.13    4.44
   2   3 -15   38.23    4.57
   2   3 -15   43.25    5.13
   2   3 -14   18.31    2.93
   2   3 -14   17.86    3.75
  -2  -3  14   16.51    3.15
   2   3 -14   18.75    3.44
   2   3 -14   19.21    3.07
   2   3 -14   18.05    2.99
   2   3 -14   22.13    3.46
   2   3 -13   68.25    7.12
   2   3 -13   79.64    6.11
   2   3 -13   83.07    6.48
   2   3 -13   79.98    6.74
  -2  -3  13   87.71    7.08
   2   3 -13   85.55    6.35
   2   3 -13  101.62    7.62
   2   3 -13   87.88    6.47
   2   3 -13   95.45    7.17
   2   3 -12  231.28   14.40
   2   3 -12  269.69   13.24
   2   3 -12  267.04   13.79
  -2  -3  12  247.70   13.64
   2   3 -12  251.41   12.68
   2   3 -12  277.78   13.17
   2   3 -12  267.28   13.62
  -2  -3  11  183.59   10.62
   2   3 -11  192.66   10.09
   2   3 -11  181.17   10.30
   2   3 -11  181.83   10.30
   2   3 -11  197.54   11.71
   2   3 -10   75.56    6.43
   2   3  -9  109.62    5.96
   2   3  -9  114.96    7.80
   2   3  -9  107.22    5.81
   2   3  -8  415.76   16.95
   2   3  -8  424.14   17.05
   2   3  -7    3.20    1.03
   2   3  -7    3.16    1.06
   2   3  -6  159.56    7.87
   2   3  -6  167.88    8.03
   2   3  -5  738.16   28.13
  -2  -3   4  151.71    6.78
   2   3  -4  152.29    7.54
   2   3  -3 1989.56   73.00
  -2  -3   3 2026.45   71.76
   2   3  -3 2098.32   73.08
   2   3  -2  533.20   20.88
  -2  -3   2  535.33   19.75
  -2  -3   1   21.53    1.60
   2   3  -1   23.59    2.18
   2   3  -1   21.47    2.23
   2   3   0 1512.54   55.10
   2   3   0 1470.00   55.40
   2   3   0 1610.94   55.34
   2   3   1  282.39   12.16
   2   3   1  291.27   12.52
   2   3   1  305.15   12.46
   2   3   2    3.67    1.17
   2   3   2    5.60    1.47
   2   3   3 1517.92   53.92
   2   3   3 1451.40   53.63
   2   3   4  159.37    7.82
   2   3   4  161.36    7.72
   2   3   5 1014.16   37.44
   2   3   5 1000.77   37.56
  -2  -3  -5 1029.97   38.79
   2   3   6  538.20   21.26
  -2  -3  -6  577.58   23.16
   2   3   6  545.72   21.43
   2   3   7   68.94    4.24
  -2  -3  -7   77.49    5.80
  -2  -3  -8  284.69   14.27
  -2  -3  -9   44.91    4.32
  -2  -3  -9   48.87    5.05
  -2  -3 -10  323.50   15.67
   2   3  10  324.26   15.41
  -2  -3 -10  339.16   16.82
  -2  -3 -10  312.43   14.83
   2   3  10  332.05   16.02
  -2  -3 -11  348.54   17.24
   2   3  11  366.73   17.07
  -2  -3 -11  381.05   18.60
  -2  -3 -11  347.41   16.32
   2   3  11  365.55   17.63
  -2  -3 -12    2.09    1.72
   2   3  12    2.21    1.77
  -2  -3 -12    1.28    2.12
  -2  -3 -12    2.47    1.42
   2   3  12    3.59    2.05
  -2  -3 -13  327.28   16.99
   2   3  13  344.40   16.74
  -2  -3 -13  352.85   16.23
  -2  -3 -13  320.65   17.75
   2   3  13  383.24   17.89
  -2  -3 -14   57.72    5.57
   2   3  14   62.75    5.63
  -2  -3 -14   59.71    5.11
   2   3  14   56.91    5.68
   2   3  15   93.05    6.74
  -2  -3 -15   76.74    6.52
  -2  -3 -15   93.79    6.39
   2   3  16  169.05    9.34
  -2  -3 -16  158.12    8.75
  -2  -3 -16  154.08    9.32
   2   3  17   49.88    4.16
   2   3  17   39.40    3.61
  -2  -3 -17   41.39    3.56
  -2  -3 -17   39.06    3.74
   2   3  18    6.71    1.35
  -2  -3 -18    7.42    1.39
  -2  -3 -18    9.43    1.53
  -2  -3 -19  198.69    8.79
   2   4 -21   85.15    4.63
   2   4 -20  200.31    9.43
   2   4 -20  222.12   10.42
   2   4 -19    2.25    1.27
   2   4 -19    0.60    0.92
   2   4 -19    1.58    1.27
   2   4 -18  127.42    7.70
   2   4 -18  106.57    7.09
   2   4 -17   35.94    4.14
   2   4 -17   35.72    4.56
   2   4 -17   39.90    4.31
   2   4 -16    3.05    2.18
   2   4 -16    4.65    2.16
   2   4 -16    3.91    1.83
   2   4 -15  240.87   15.58
   2   4 -15  255.64   13.15
  -2  -4  15  266.66   14.78
   2   4 -15  264.56   14.52
   2   4 -15  263.66   13.88
   2   4 -15  295.34   14.05
   2   4 -14  172.51   12.75
   2   4 -14  197.81   11.05
   2   4 -14  213.35   12.19
  -2  -4  14  215.33   12.55
   2   4 -14  217.34   11.73
   2   4 -14  213.43   12.26
   2   4 -14  212.15   11.47
   2   4 -13  159.79   11.28
   2   4 -13  157.56    9.40
   2   4 -13  159.37   10.09
  -2  -4  13  164.71   10.51
   2   4 -13  165.92   10.23
   2   4 -13  161.26    9.62
   2   4 -13  161.90    9.56
   2   4 -12  635.42   29.82
   2   4 -12  606.35   27.42
   2   4 -12  738.23   28.82
  -2  -4  12  675.71   29.01
   2   4 -12  687.45   27.79
   2   4 -12  678.69   27.79
   2   4 -12  705.98   28.60
   2   4 -11   75.00    5.75
   2   4 -11   88.67    6.22
   2   4 -11   80.69    7.13
   2   4 -11   89.44    6.15
   2   4 -11   95.05    6.63
   2   4 -11   78.24    6.21
   2   4 -10  319.22   14.97
   2   4 -10  321.84   15.15
   2   4  -9   27.08    2.74
   2   4  -9   23.51    2.59
   2   4  -8   69.63    4.74
   2   4  -8   61.27    4.46
   2   4  -7  388.94   15.99
   2   4  -7  354.04   15.62
   2   4  -6  727.57   29.36
  -2  -4   6  789.50   28.88
   2   4  -5  648.29   25.49
  -2  -4   5  644.84   24.54
  -2  -4   4 2178.28   77.02
   2   4  -4 2202.89   78.27
   2   4  -4 2116.36   78.40
  -2  -4   3   81.08    4.27
   2   4  -3   83.39    5.26
   2   4  -2 1164.01   43.67
  -2  -4   2 1184.26   42.40
  -2  -4   1  222.93    9.31
   2   4  -1  219.91   10.59
   2   4  -1  232.27   10.48
   2   4  -1  225.58   10.35
   2   4   0   82.46    5.42
   2   4   0   97.36    5.55
   2   4   0   83.47    5.15
   2   4   1  175.48    8.83
   2   4   1  171.01    8.71
   2   4   1  179.66    8.58
   2   4   2    7.41    1.75
   2   4   2    6.83    1.72
   2   4   2   11.02    1.78
   2   4   3  129.65    7.19
   2   4   3  136.12    7.61
   2   4   4  429.46   17.48
   2   4   4  403.17   17.14
   2   4   5  149.08    7.93
  -2  -4  -5  157.97    8.83
   2   4   5  155.39    7.90
   2   4   6   90.22    5.47
  -2  -4  -6   86.26    6.22
   2   4   6   85.71    5.27
   2   4   7  103.12    5.96
   2   4   7  102.60    5.88
  -2  -4  -8   33.03    4.10
  -2  -4  -9  435.21   19.49
  -2  -4  -9  498.23   21.62
   2   4   9  457.44   20.07
  -2  -4  -9  450.86   20.08
   2   4  10   72.63    5.89
  -2  -4 -10   60.46    5.48
  -2  -4 -10   76.06    5.63
  -2  -4 -10   74.32    6.72
   2   4  10   69.05    6.22
   2   4  11  128.30    8.36
  -2  -4 -11  125.05    9.15
  -2  -4 -11  124.23    7.83
  -2  -4 -11  125.17    8.38
   2   4  11  112.39    7.53
   2   4  11  128.06    8.94
   2   4  12  361.32   17.25
  -2  -4 -12  339.80   18.19
  -2  -4 -12  372.99   16.86
  -2  -4 -12  349.12   17.33
   2   4  12  349.38   16.43
   2   4  12  389.62   18.27
   2   4  13    6.71    2.13
  -2  -4 -13    5.29    2.02
  -2  -4 -13    8.44    2.28
   2   4  13    4.05    1.56
  -2  -4 -13    5.36    1.81
   2   4  13    6.64    2.43
  -2  -4 -14  314.68   15.39
  -2  -4 -14  309.95   15.93
   2   4  14  337.32   16.04
  -2  -4 -15  157.83    9.56
   2   4  15  176.28    9.78
  -2  -4 -15  179.51    9.48
  -2  -4 -16   -0.23    1.23
   2   4  16    1.42    1.20
  -2  -4 -16    0.42    1.00
   2   4  17  150.47    7.59
   2   4  17  126.33    7.12
  -2  -4 -17  132.23    6.96
   2   4  18  119.40    5.82
  -2  -4 -18  119.06    5.76
  -2  -4 -19   25.79    1.90
   2   5 -21  116.34    5.61
   2   5 -20   42.74    3.67
   2   5 -19  207.05    9.90
   2   5 -19  228.45   10.90
   2   5 -19  239.89   11.59
   2   5 -18   -0.86    1.80
   2   5 -18    1.51    1.34
   2   5 -17  120.93    7.35
   2   5 -17  119.97    7.85
   2   5 -17  132.32    8.76
   2   5 -16   99.33    6.85
   2   5 -16  111.44    8.12
   2   5 -16  111.06    7.59
   2   5 -15    9.28    2.58
   2   5 -15    7.73    2.68
   2   5 -15   10.58    2.46
   2   5 -15    7.94    2.54
   2   5 -15    9.16    2.06
  -2  -5  15    7.72    2.38
   2   5 -15   10.99    2.51
  -2  -5  15   13.18    2.50
   2   5 -14  509.59   21.93
   2   5 -14  509.52   22.70
   2   5 -14  490.23   22.39
   2   5 -14  454.43   23.93
  -2  -5  14  438.72   22.49
   2   5 -14  535.09   22.32
  -2  -5  14  481.22   21.56
   2   5 -13  114.73    7.70
   2   5 -13  127.10    8.65
   2   5 -13  116.32    8.31
   2   5 -13  106.60    9.15
  -2  -5  13   98.42    8.15
  -2  -5  13  120.00    7.77
   2   5 -13  127.46    8.21
   2   5 -12  330.71   15.20
   2   5 -12  271.32   16.28
  -2  -5  12  316.63   14.69
   2   5 -12  304.99   14.65
   2   5 -12  286.06   14.94
   2   5 -12  292.22   15.15
   2   5 -11  197.05   10.47
   2   5 -11  192.94   12.00
  -2  -5  11  192.70   10.11
   2   5 -11  189.47   10.60
   2   5 -11  164.92    9.68
   2   5 -11  172.92   10.22
   2   5 -10    4.93    1.51
   2   5 -10    6.94    1.83
   2   5 -10    6.29    1.71
  -2  -5  10    5.53    1.53
   2   5 -10    7.77    1.99
   2   5 -10    6.79    1.57
   2   5  -9  759.31   29.66
   2   5  -9  750.56   29.41
   2   5  -9  678.31   28.75
   2   5  -9  719.21   29.07
  -2  -5   9  778.27   29.23
   2   5  -8  696.08   29.39
  -2  -5   8  798.28   29.51
   2   5  -8  764.83   29.87
  -2  -5   7   45.41    3.68
   2   5  -7   51.01    4.24
  -2  -5   6  455.93   18.94
   2   5  -6  493.77   20.13
  -2  -5   5  250.77   11.11
   2   5  -5  253.78   12.17
  -2  -5   4   97.16    5.37
   2   5  -4  100.39    6.54
   2   5  -4   93.03    6.22
  -2  -5   3  667.07   25.48
   2   5  -3  683.29   27.17
  -2  -5   2  228.68    9.91
   2   5  -2  226.86   11.11
   2   5  -1  293.30   13.61
   2   5  -1  304.57   13.77
   2   5  -1  302.31   13.87
   2   5   0  157.40    8.67
   2   5   0  174.87    9.10
   2   5   0  184.59    9.36
   2   5   1   63.79    4.83
   2   5   1   71.78    5.20
   2   5   1   68.79    5.11
   2   5   2  531.68   21.89
   2   5   2  554.17   22.42
   2   5   2  515.69   22.04
   2   5   3  140.03    7.97
   2   5   3  146.22    8.46
   2   5   3  141.46    8.06
   2   5   4  733.93   28.63
   2   5   4  714.93   28.77
   2   5   5  398.77   17.61
   2   5   5  413.62   17.94
  -2  -5  -5  440.69   18.90
  -2  -5  -6   80.54    6.44
   2   5   6   88.96    5.81
   2   5   6   99.61    6.11
   2   5   6   91.14    5.81
   2   5   6   83.97    5.83
   2   5   7  241.22   12.68
   2   5   7  256.05   12.39
   2   5   7  245.44   11.91
   2   5   7  239.99   11.41
   2   5   7  244.23   11.94
  -2  -5  -7  250.94   13.13
   2   5   8  182.45   10.36
   2   5   8  168.68    9.14
   2   5   8  169.45    9.58
   2   5   8  151.54    8.87
  -2  -5  -8  164.17    9.24
  -2  -5  -8  170.60   10.33
   2   5   9   12.85    2.30
  -2  -5  -9   10.83    2.64
   2   5   9    8.62    1.92
  -2  -5  -9   12.00    2.33
   2   5   9   10.54    2.41
   2   5  10  659.73   26.73
   2   5  10  623.39   25.72
  -2  -5 -10  584.18   26.10
  -2  -5 -10  622.17   25.97
  -2  -5 -10  632.24   27.63
  -2  -5 -11  217.21   11.06
  -2  -5 -11  184.55   11.83
   2   5  11  188.71   11.60
  -2  -5 -11  195.12   11.14
   2   5  11  193.17   10.40
   2   5  11  195.15   11.13
  -2  -5 -12   98.62    7.30
  -2  -5 -12  112.67    7.38
   2   5  12  106.26    7.58
   2   5  12  111.59    8.23
  -2  -5 -13  402.85   19.41
  -2  -5 -13  430.13   19.33
   2   5  13  460.89   19.99
   2   5  13  471.12   20.91
  -2  -5 -14   17.97    2.74
   2   5  14   27.59    3.83
   2   5  14   19.54    3.09
  -2  -5 -14   27.26    3.25
   2   5  15   81.77    5.77
  -2  -5 -15   77.79    5.45
   2   5  16  150.42    7.88
  -2  -5 -16  139.57    7.45
   2   5  17   13.07    1.79
  -2  -5 -17   12.48    1.64
   2   5  17   12.64    1.80
   2   5  18   56.37    2.97
  -2  -5 -18   59.90    3.36
   2   6 -20   41.79    3.36
   2   6 -19    8.49    1.73
   2   6 -19    5.67    1.70
   2   6 -18  117.01    7.51
   2   6 -18  113.43    7.02
   2   6 -17   50.35    4.54
   2   6 -17   49.01    4.22
   2   6 -17   47.60    4.33
   2   6 -17   51.70    4.98
   2   6 -17   54.54    4.76
   2   6 -16   29.49    3.54
   2   6 -16   28.29    3.61
   2   6 -16   29.21    3.44
   2   6 -16   28.21    3.91
   2   6 -15  264.34   14.01
   2   6 -15  251.87   13.32
   2   6 -15  279.39   13.86
   2   6 -15  248.98   13.15
   2   6 -15  292.92   14.55
   2   6 -14    1.01    1.54
   2   6 -14    2.62    1.57
   2   6 -14    1.06    1.57
   2   6 -14   -0.34    1.70
   2   6 -14    1.55    1.77
  -2  -6  14    0.41    1.26
   2   6 -14    1.61    1.73
  -2  -6  14    0.90    1.16
  -2  -6  13  702.17   29.39
   2   6 -13  627.54   31.50
   2   6 -13  725.51   30.18
   2   6 -13  741.01   30.03
  -2  -6  13  642.16   30.56
   2   6 -13  749.81   29.60
   2   6 -13  755.80   30.60
   2   6 -13  763.02   30.18
   2   6 -12  139.01    9.09
   2   6 -12  140.79    8.84
   2   6 -12  118.29    9.77
   2   6 -12  149.75    9.17
   2   6 -12  140.37    8.48
   2   6 -12  142.45    9.10
  -2  -6  12  140.76    8.59
   2   6 -11  348.19   16.40
   2   6 -11  346.80   16.59
  -2  -6  11  337.69   15.93
   2   6 -11  346.01   16.56
   2   6 -11  336.70   16.40
   2   6 -11  344.13   15.83
   2   6 -10  325.72   15.51
  -2  -6  10  344.26   15.25
   2   6 -10  332.70   15.12
   2   6 -10  342.34   15.96
   2   6 -10  299.58   15.17
   2   6 -10  331.39   14.99
   2   6 -10  306.88   15.21
   2   6 -10  313.63   15.34
  -2  -6   9   12.97    2.13
   2   6  -9    6.74    1.93
   2   6  -9    7.54    2.07
   2   6  -9    8.29    1.96
   2   6  -9   14.21    2.39
   2   6  -9    7.38    2.01
   2   6  -8  229.61   12.15
   2   6  -8  250.81   12.00
   2   6  -8  228.53   12.15
  -2  -6   8  261.22   11.98
   2   6  -8  253.94   12.57
  -2  -6   7  586.76   23.27
   2   6  -7  558.29   24.14
  -2  -6   6   31.98    3.05
   2   6  -6   27.11    3.36
  -2  -6   5 1881.59   69.65
   2   6  -5 2001.44   71.46
  -2  -6   4  658.35   25.15
   2   6  -4  623.12   26.80
   2   6  -4  641.85   26.68
  -2  -6   3  244.82   11.09
   2   6  -3  253.96   12.69
   2   6  -2  174.54    9.47
   2   6  -2  156.19    9.30
   2   6  -2  163.08    9.28
   2   6  -1   73.32    5.63
   2   6  -1   75.46    5.73
   2   6  -1   67.61    5.37
   2   6   0  235.36   11.58
   2   6   0  203.87   11.17
   2   6   0  211.13   11.01
   2   6   1  111.19    7.19
   2   6   1  104.51    7.05
   2   6   1   98.46    6.70
   2   6   2    6.72    1.90
   2   6   2    4.19    1.64
   2   6   2    7.88    1.98
   2   6   3  580.68   24.13
   2   6   3  570.22   23.93
   2   6   3  555.61   23.37
   2   6   4  185.31    9.69
   2   6   4  201.16   10.66
  -2  -6  -4  190.63   10.63
   2   6   4  185.67   10.46
   2   6   4  199.71   10.41
   2   6   4  189.43   10.10
   2   6   5  152.25    8.40
  -2  -6  -5  151.95    9.20
   2   6   5  143.05    8.75
   2   6   5  153.92    9.24
   2   6   5  145.84    8.61
   2   6   5  153.75    8.72
   2   6   6  484.76   21.47
   2   6   6  487.85   22.02
  -2  -6  -6  514.06   22.51
   2   6   6  501.77   21.61
   2   6   6  525.46   21.42
   2   6   6  510.80   21.67
   2   6   6  518.56   21.51
   2   6   7    3.67    1.38
   2   6   7    2.14    1.56
   2   6   7    3.90    1.54
   2   6   7    2.25    1.51
  -2  -6  -7    2.71    1.42
  -2  -6  -8  209.59   12.35
  -2  -6  -8  223.60   11.64
   2   6   8  215.98   11.79
   2   6   8  223.57   12.47
   2   6   8  230.30   11.44
   2   6   8  224.35   11.57
  -2  -6  -9  480.67   23.37
  -2  -6  -9  539.46   22.73
   2   6   9  549.01   23.16
   2   6   9  501.40   23.48
   2   6   9  551.29   22.44
   2   6   9  515.97   22.11
  -2  -6 -10    1.74    1.29
   2   6  10    0.50    1.08
   2   6  10    0.75    1.11
   2   6  10    0.63    1.52
   2   6  11  377.37   17.47
  -2  -6 -11  357.19   16.94
   2   6  12  114.74    7.92
   2   6  12  126.27    8.80
  -2  -6 -12  132.38    8.00
   2   6  13   56.11    5.01
   2   6  13   68.28    5.91
  -2  -6 -13   58.29    4.91
   2   6  14  149.54    8.51
  -2  -6 -14  152.11    8.33
   2   6  15   77.74    5.26
  -2  -6 -15   81.14    5.16
   2   6  16   48.79    3.44
   2   6  16   42.50    3.36
  -2  -6 -17  156.39    6.98
   2   6  17  192.16    7.67
   2   7 -20   92.34    4.61
  -2  -7  20   83.01    4.35
   2   7 -20   79.05    4.50
   2   7 -19   58.73    4.18
   2   7 -19   55.46    3.92
   2   7 -18    4.89    1.26
   2   7 -18    4.45    1.52
   2   7 -18    4.50    1.64
   2   7 -17  172.92    9.66
   2   7 -17  178.09    9.41
   2   7 -17  164.65    9.29
   2   7 -16   57.92    4.88
   2   7 -16   49.32    4.79
   2   7 -16   49.97    4.26
   2   7 -16   42.82    4.01
   2   7 -15  158.25    9.07
   2   7 -15  162.85    9.97
   2   7 -15  165.43    9.83
   2   7 -15  176.66    9.84
   2   7 -15  149.94    9.00
   2   7 -14  331.98   16.31
   2   7 -14  385.03   17.85
   2   7 -14  377.20   17.08
   2   7 -14  372.16   17.50
   2   7 -14  360.32   17.21
   2   7 -13   88.59    6.63
   2   7 -13   76.14    7.52
  -2  -7  13   74.56    5.97
  -2  -7  13   60.17    6.34
   2   7 -13   83.76    6.44
   2   7 -13   80.07    6.54
   2   7 -13   90.59    6.29
   2   7 -13   90.72    6.93
   2   7 -12  332.24   15.87
  -2  -7  12  311.57   15.25
   2   7 -12  281.74   17.13
   2   7 -12  331.49   15.81
   2   7 -12  339.45   16.16
   2   7 -12  321.73   15.10
   2   7 -12  314.80   15.65
  -2  -7  11   26.91    3.35
   2   7 -11   31.24    3.98
   2   7 -11   31.91    3.51
   2   7 -11   30.09    3.73
   2   7 -11   29.89    3.90
   2   7 -11   29.37    3.81
   2   7 -10    1.47    1.27
  -2  -7  10    3.81    1.44
   2   7 -10   -0.57    1.30
   2   7 -10    1.70    1.46
   2   7 -10   -2.52    2.63
   2   7 -10    1.17    1.18
   2   7 -10    0.24    0.98
   2   7 -10    2.10    1.41
   2   7  -9  388.67   17.50
   2   7  -9  419.13   18.25
   2   7  -9  352.58   17.33
  -2  -7   9  384.67   17.07
   2   7  -9  377.34   17.72
   2   7  -9  351.50   16.78
   2   7  -9  367.14   17.39
   2   7  -9  393.08   17.31
   2   7  -8  135.94    8.65
   2   7  -8  146.36    9.24
   2   7  -8  148.22    9.17
   2   7  -8  155.34    9.46
   2   7  -8  147.95    9.04
   2   7  -8  151.90    8.61
  -2  -7   8  167.07    8.77
   2   7  -7  256.45   12.90
   2   7  -7  287.31   14.08
  -2  -7   7  270.86   12.68
   2   7  -7  262.85   12.57
   2   7  -7  255.85   13.23
   2   7  -6  484.81   21.23
  -2  -7   6  477.51   19.67
   2   7  -6  435.34   20.17
   2   7  -5    0.99    1.18
  -2  -7   5    4.01    1.25
   2   7  -5    1.34    1.23
   2   7  -4  552.88   25.01
   2   7  -4  568.55   24.21
  -2  -7   4  568.61   23.17
   2   7  -4  635.57   25.54
   2   7  -3  485.09   21.25
   2   7  -3  484.85   22.10
   2   7  -3  515.77   22.22
  -2  -7   3  502.42   20.33
   2   7  -2   66.64    5.60
   2   7  -2   66.82    5.61
   2   7  -2   64.14    5.65
   2   7  -2   52.09    4.88
   2   7  -1  164.84   10.05
   2   7  -1  180.06   10.34
   2   7  -1  186.91   10.60
   2   7  -1  166.92    9.55
   2   7   0  296.31   14.62
   2   7   0  273.20   14.09
   2   7   0  282.31   14.47
   2   7   1  139.27    8.93
   2   7   1  131.42    8.49
   2   7   1  134.64    8.81
   2   7   2  542.66   22.39
   2   7   2  500.29   22.66
   2   7   2  509.40   22.95
   2   7   3   35.92    3.99
   2   7   3   36.04    4.13
   2   7   3   36.31    4.30
  -2  -7  -4  564.54   24.40
   2   7   4  583.09   24.80
   2   7   4  573.33   24.88
   2   7   4  589.70   24.53
   2   7   4  580.07   24.20
   2   7   4  523.74   23.50
   2   7   5   76.34    6.24
   2   7   5   72.58    6.03
   2   7   5   69.99    5.70
   2   7   5   72.96    5.88
   2   7   5   66.62    5.72
   2   7   5   61.00    5.30
  -2  -7  -5   76.63    6.12
  -2  -7  -6   12.75    2.59
   2   7   6   16.74    3.11
   2   7   6   15.68    2.76
   2   7   6   19.19    2.91
   2   7   6   16.31    2.61
   2   7   6   11.16    2.53
   2   7   7  100.87    7.17
   2   7   7  107.62    7.29
   2   7   7  100.44    7.76
   2   7   7  102.34    7.63
   2   7   8   75.44    6.58
   2   7   8   82.28    6.41
   2   7   8   74.30    6.03
  -2  -7  -8   91.47    6.47
   2   7   8   78.49    6.82
   2   7   9  256.18   13.59
   2   7   9  250.79   12.92
   2   7   9  236.52   12.31
  -2  -7  -9  250.58   12.70
   2   7   9  214.16   13.14
   2   7  10  549.45   23.92
   2   7  10  554.00   23.23
   2   7  10  540.88   24.62
  -2  -7 -10  578.96   23.92
  -2  -7 -11    2.18    1.38
   2   7  11    0.35    1.95
   2   7  11    2.33    1.54
   2   7  12  246.79   12.30
  -2  -7 -12  238.78   11.99
   2   7  13  155.25    8.71
  -2  -7 -13  163.80    8.64
  -2  -7 -14    2.86    1.15
   2   7  14    6.31    1.56
   2   7  15  126.46    6.47
  -2  -7 -15  124.71    6.32
  -2  -7 -16   32.00    2.18
   2   7  16   35.03    2.35
   2   7  16   34.47    2.54
   2   8 -20    1.91    0.50
  -2  -8  20    1.23    0.44
   2   8 -19   43.89    2.94
  -2  -8  19   42.14    2.86
   2   8 -18   21.18    2.21
   2   8 -18   23.78    2.47
   2   8 -18   25.02    2.61
  -2  -8  18   23.10    2.39
   2   8 -17    7.09    1.72
   2   8 -17    4.47    1.43
   2   8 -17    5.69    1.63
   2   8 -16  137.56    7.89
   2   8 -16  129.07    7.98
   2   8 -15  106.06    7.26
   2   8 -15  114.17    7.31
   2   8 -15  110.66    7.48
   2   8 -14   72.63    5.76
   2   8 -14   55.56    4.64
   2   8 -14   70.37    5.78
   2   8 -14   68.12    5.55
   2   8 -13  367.36   17.84
   2   8 -13  424.40   18.61
   2   8 -13  392.97   18.30
   2   8 -13  385.94   17.97
   2   8 -13  413.54   17.65
   2   8 -13  417.54   18.78
   2   8 -12    2.74    1.64
   2   8 -12    2.08    1.67
   2   8 -12    0.47    1.62
   2   8 -12    1.26    1.27
   2   8 -12    1.69    1.33
   2   8 -12    0.30    1.47
  -2  -8  11  356.87   17.00
   2   8 -11  372.02   17.48
   2   8 -11  358.10   16.45
   2   8 -11  378.70   17.38
   2   8 -11  360.58   17.45
   2   8 -11  418.25   18.06
   2   8 -10  361.96   16.84
  -2  -8  10  348.19   16.35
   2   8 -10  330.55   16.70
   2   8 -10  332.67   15.94
   2   8 -10  334.80   16.41
   2   8 -10  387.69   16.81
   2   8 -10  359.57   17.05
   2   8 -10  376.23   17.00
   2   8  -9   16.17    2.59
   2   8  -9   19.46    2.98
   2   8  -9   22.10    3.38
   2   8  -9   22.53    3.04
   2   8  -9   18.23    3.06
   2   8  -9   23.43    3.44
   2   8  -9   20.19    3.14
  -2  -8   9   16.36    2.60
   2   8  -8  399.91   19.90
   2   8  -8  416.93   19.34
   2   8  -8  431.53   19.75
   2   8  -8  432.59   18.99
   2   8  -8  464.17   20.79
   2   8  -8  433.98   20.10
  -2  -8   8  473.28   19.77
  -2  -8   8  444.32   19.20
   2   8  -7  224.83   12.01
   2   8  -7  246.45   12.75
   2   8  -7  223.97   11.52
   2   8  -7  256.83   13.59
  -2  -8   7  250.37   12.37
   2   8  -7  225.58   12.85
  -2  -8   7  238.73   11.85
  -2  -8   6  144.38    8.49
   2   8  -6  146.99    9.51
   2   8  -6  140.30    8.83
  -2  -8   6  135.86    8.02
   2   8  -6  130.69    8.25
  -2  -8   5  238.78   11.91
  -2  -8   5  232.48   11.57
   2   8  -5  221.80   11.85
   2   8  -5  244.18   12.61
   2   8  -5  250.95   13.55
   2   8  -4   23.67    3.76
   2   8  -4   24.67    3.78
   2   8  -4   30.03    3.67
   2   8  -4   19.52    2.78
   2   8  -4   27.29    3.87
  -2  -8   4   25.64    3.07
  -2  -8   3   14.46    2.28
   2   8  -3   14.23    2.67
   2   8  -3   12.26    2.85
   2   8  -3   21.29    3.44
   2   8  -2  220.73   11.71
   2   8  -2  194.46   12.03
   2   8  -2  212.00   12.24
   2   8  -2  222.51   12.66
   2   8  -1    8.96    2.31
   2   8  -1    5.75    2.12
   2   8  -1    7.18    2.37
   2   8  -1    6.31    2.05
   2   8   0  682.30   29.26
   2   8   0  696.51   29.35
   2   8   0  673.53   28.16
   2   8   0  645.40   28.67
   2   8   1   32.52    4.29
   2   8   1   32.59    4.17
   2   8   1   23.62    3.73
   2   8   2  323.93   16.71
   2   8   2  355.40   17.23
   2   8   2  328.23   16.17
   2   8   3  177.41   10.63
   2   8   3  191.28   10.53
  -2  -8  -3  166.92   10.02
   2   8   3  153.11    9.33
   2   8   3  171.04   10.69
   2   8   3  176.94   10.78
   2   8   4   10.16    2.24
   2   8   4   10.25    2.38
   2   8   4   10.90    2.53
   2   8   4    9.78    2.24
   2   8   4    6.06    1.95
   2   8   4   11.81    2.60
   2   8   4   11.69    2.59
   2   8   5  124.16    8.82
   2   8   5  111.63    7.86
   2   8   5  128.71    8.11
   2   8   5  140.39    8.66
   2   8   5  118.21    8.17
   2   8   5  125.22    8.56
   2   8   5  112.75    7.60
   2   8   6  238.61   13.05
   2   8   6  245.16   12.81
   2   8   6  243.90   13.78
   2   8   6  256.90   13.17
   2   8   7   88.31    6.74
   2   8   7   97.23    7.25
  -2  -8  -7   91.83    6.78
   2   8   7   90.40    6.79
   2   8   7   85.10    7.29
   2   8   8  336.96   16.32
   2   8   8  355.85   17.14
  -2  -8  -8  352.20   16.49
   2   8   8  363.87   16.67
   2   8   8  318.93   17.21
   2   8   9   63.68    5.38
  -2  -8  -9   81.80    6.03
   2   8   9   69.00    5.76
   2   8   9   69.19    6.10
   2   8  10  103.94    6.66
   2   8  10  107.62    7.12
  -2  -8 -10   98.45    6.78
   2   8  10  109.03    7.68
   2   8  11  126.93    7.81
  -2  -8 -11  134.61    7.82
   2   8  11  132.72    8.55
   2   8  12    1.08    1.35
  -2  -8 -12    5.85    1.55
   2   8  12    1.60    1.55
   2   8  13   61.53    4.35
  -2  -8 -13   62.15    4.30
   2   8  14   32.26    2.69
  -2  -8 -14   37.24    2.75
   2   8  15    1.13    0.82
  -2  -8 -15    0.29    0.42
   2   8  15    1.24    0.67
  -2  -9  19    6.28    0.83
   2   9 -19    6.57    0.82
  -2  -9  18   75.90    4.20
   2   9 -18   76.09    4.22
   2   9 -18   71.80    4.17
   2   9 -17  163.22    8.32
   2   9 -17  167.58    8.12
   2   9 -17  161.72    8.12
  -2  -9  17  174.54    8.11
   2   9 -16   16.90    2.29
  -2  -9  16   16.49    2.30
   2   9 -16   17.24    2.49
   2   9 -15  267.82   12.44
  -2  -9  15  257.35   12.28
   2   9 -15  261.75   12.59
   2   9 -14   26.89    3.19
   2   9 -14   35.21    3.65
  -2  -9  14   33.58    3.52
   2   9 -14   26.49    3.28
  -2  -9  13   29.30    3.48
   2   9 -13   30.08    3.51
   2   9 -13   36.90    3.85
   2   9 -13   23.08    3.26
   2   9 -13   31.21    3.55
   2   9 -12    4.17    1.84
   2   9 -12    7.15    2.01
  -2  -9  12    6.62    1.87
   2   9 -12    7.13    1.96
   2   9 -11   41.90    4.37
   2   9 -11   44.98    4.55
  -2  -9  11   40.67    4.28
   2   9 -11   41.63    4.16
   2   9 -10   23.96    3.26
   2   9 -10   22.17    3.00
   2   9 -10   19.49    3.10
   2   9 -10   21.67    3.15
   2   9 -10   24.00    3.11
  -2  -9  10   27.38    3.47
   2   9  -9  446.10   22.11
   2   9  -9  515.61   22.02
   2   9  -9  488.47   21.16
   2   9  -9  523.49   21.90
   2   9  -9  448.19   22.26
   2   9  -9  498.71   21.69
  -2  -9   9  568.91   22.30
   2   9  -8   12.18    2.69
   2   9  -8   15.52    2.82
   2   9  -8   10.56    2.09
   2   9  -8   10.37    2.25
   2   9  -8    7.91    2.08
   2   9  -8    7.31    2.19
  -2  -9   8   13.68    2.52
   2   9  -7  626.39   28.42
   2   9  -7  628.92   27.02
   2   9  -7  670.63   27.98
   2   9  -7  674.72   29.13
  -2  -9   7  695.45   27.47
   2   9  -6   37.84    4.82
   2   9  -6   27.28    3.56
   2   9  -6   44.27    5.15
   2   9  -6   32.46    4.18
   2   9  -6   42.69    5.06
  -2  -9   6   36.56    3.93
   2   9  -5  207.14   11.17
   2   9  -5  211.25   11.89
   2   9  -5  220.26   13.00
   2   9  -5  220.92   13.11
  -2  -9   5  225.35   11.43
   2   9  -4   36.17    4.84
   2   9  -4   39.65    4.44
   2   9  -4   31.25    4.42
   2   9  -4   31.68    4.46
  -2  -9   4   34.30    3.70
   2   9  -3   18.26    3.21
   2   9  -3   13.15    2.90
  -2  -9   3   12.00    2.20
   2   9  -3    9.56    2.87
   2   9  -2   36.83    4.86
   2   9  -2   42.08    4.58
   2   9  -2   45.37    5.28
   2   9  -2   42.36    5.27
  -2  -9   2   40.21    3.90
   2   9  -1  222.60   13.42
   2   9  -1  239.25   13.94
   2   9  -1  251.23   13.17
   2   9  -1  240.66   13.80
   2   9   0   21.67    3.60
   2   9   0   17.43    3.46
   2   9   0   15.01    3.03
   2   9   0   21.98    3.79
   2   9   1  367.12   18.21
   2   9   1  322.66   17.36
   2   9   1  349.21   18.01
   2   9   2  176.48   11.48
   2   9   2  175.99   11.35
   2   9   2  198.21   11.63
   2   9   3   84.89    7.24
   2   9   3   76.42    5.97
   2   9   3   93.49    7.11
   2   9   3   78.51    6.85
   2   9   3   82.99    7.29
   2   9   3   94.40    6.92
   2   9   3   85.84    6.40
   2   9   4  432.86   20.86
   2   9   4  512.86   21.30
   2   9   4  417.05   19.68
   2   9   4  444.19   21.23
   2   9   4  473.72   20.44
   2   9   4  460.60   20.25
   2   9   4  428.34   21.37
   2   9   5    9.96    2.36
   2   9   5   18.22    3.18
   2   9   5   17.39    2.89
   2   9   5   15.35    3.09
   2   9   5   14.89    2.68
   2   9   5   17.55    2.72
   2   9   6  197.38   10.97
   2   9   6  206.25   11.25
   2   9   6  169.69   11.36
   2   9   6  194.63   10.70
   2   9   7   52.68    5.09
   2   9   7   49.68    4.82
  -2  -9  -7   64.76    5.32
   2   9   7   56.88    5.21
   2   9   8    2.17    1.63
  -2  -9  -8    0.27    1.36
   2   9   8    2.43    1.80
   2   9   8    1.38    1.43
   2   9   9  135.83    8.62
  -2  -9  -9  154.68    8.56
   2   9   9  138.58    8.26
   2   9   9  143.80    8.22
   2   9  10  116.00    7.42
   2   9  10  107.08    6.81
  -2  -9 -10  122.55    7.12
   2   9  11   56.22    4.54
   2   9  11   51.07    4.03
  -2  -9 -11   47.79    3.93
   2   9  12  129.91    6.65
  -2  -9 -12  125.84    6.65
   2   9  13    1.45    0.92
  -2  -9 -13    0.90    0.67
   2   9  14   15.84    1.47
  -2 -10  18    8.51    0.92
  -2 -10  17   92.80    4.71
   2  10 -17   90.47    4.95
   2  10 -17   93.01    4.58
  -2 -10  16  116.41    6.11
   2  10 -16  123.07    6.10
  -2 -10  15   17.00    2.17
   2  10 -15   19.36    2.22
   2  10 -15   16.92    2.20
  -2 -10  14  180.07    9.10
   2  10 -14  177.73    8.99
   2  10 -14  179.11    9.13
  -2 -10  13   55.60    4.44
   2  10 -13   49.74    4.16
   2  10 -13   47.20    4.24
   2  10 -13   54.29    4.43
   2  10 -12   -0.23    1.37
  -2 -10  12    0.96    1.10
   2  10 -12    0.72    1.13
   2  10 -11  127.37    7.75
   2  10 -11  122.70    7.41
  -2 -10  11  140.85    8.11
   2  10 -11  128.47    7.83
   2  10 -10   29.33    3.48
   2  10 -10   28.96    3.45
   2  10 -10   32.76    3.58
   2  10 -10   30.57    3.28
  -2 -10  10   40.01    4.02
   2  10 -10   32.23    3.48
   2  10  -9  225.95   11.75
  -2 -10   9  246.98   12.12
   2  10  -9  227.56   11.73
   2  10  -9  236.71   12.11
   2  10  -9  216.30   11.16
   2  10  -9  245.25   12.23
   2  10  -8   73.23    5.64
  -2 -10   8   83.34    6.08
   2  10  -8   82.66    6.29
   2  10  -8   66.52    6.30
   2  10  -8   83.03    6.31
   2  10  -8   75.41    6.75
   2  10  -8   67.34    6.58
   2  10  -7   -0.25    1.85
   2  10  -7    0.96    1.25
  -2 -10   7    1.90    1.43
   2  10  -7   -0.63    1.40
   2  10  -7    0.39    1.20
   2  10  -7    2.46    1.60
   2  10  -7    2.55    1.59
  -2 -10   6   79.05    5.78
   2  10  -6   72.58    6.11
   2  10  -6   69.10    6.53
   2  10  -6   60.55    6.44
   2  10  -6   68.95    6.66
  -2 -10   5   40.95    4.01
   2  10  -5   36.59    4.78
   2  10  -5   35.93    4.84
   2  10  -5   29.73    4.41
  -2 -10   4   10.31    2.10
   2  10  -4    6.73    2.34
   2  10  -4    5.90    2.05
   2  10  -4    9.35    2.51
   2  10  -4    9.52    2.73
  -2 -10   3  290.30   13.93
   2  10  -3  329.81   15.63
   2  10  -3  275.29   15.68
   2  10  -3  274.16   15.87
   2  10  -3  314.10   16.47
  -2 -10   2    1.70    1.29
   2  10  -2    0.87    2.38
   2  10  -2    3.06    1.77
   2  10  -2    1.35    1.54
   2  10  -2    5.49    2.31
   2  10  -1  353.13   16.57
   2  10  -1  327.69   17.40
   2  10  -1  307.84   16.86
   2  10  -1  315.33   17.24
   2  10  -1  308.09   16.94
   2  10   0   61.22    5.76
   2  10   0   61.73    6.35
   2  10   0   57.10    6.10
   2  10   0   57.76    6.02
   2  10   0   55.93    6.05
   2  10   1  118.09    9.23
   2  10   1  146.73    9.31
   2  10   1  135.25    9.53
   2  10   1  136.24    9.80
   2  10   2  233.36   13.85
   2  10   2  236.44   14.09
   2  10   2  250.22   14.28
   2  10   2  264.03   13.53
   2  10   2  260.55   12.84
   2  10   3  131.44    8.45
   2  10   3  101.98    8.04
   2  10   3  106.51    7.25
   2  10   3  109.47    8.43
   2  10   3  115.99    7.74
   2  10   3  105.10    8.36
   2  10   4    1.10    1.22
   2  10   4    2.97    1.91
   2  10   4    3.16    1.49
   2  10   4    2.22    1.25
   2  10   5   78.20    5.91
   2  10   5   95.04    6.48
   2  10   5   84.51    6.09
   2  10   5   96.40    7.06
   2  10   6   63.78    5.18
   2  10   6   65.98    5.58
  -2 -10  -6   69.06    5.49
   2  10   6   64.89    5.22
   2  10   7  134.87    8.08
   2  10   7  126.53    7.62
   2  10   7  132.56    7.87
  -2 -10  -7  140.66    8.19
   2  10   7  151.17    8.52
   2  10   8  264.38   12.80
   2  10   8  267.70   12.45
   2  10   8  261.19   12.51
  -2 -10  -8  299.58   13.09
   2  10   8  258.22   12.69
   2  10   9   20.85    2.70
   2  10   9   17.62    2.44
   2  10   9   19.47    2.44
   2  10   9   20.79    2.54
  -2 -10  -9   20.53    2.57
   2  10  10  104.52    5.98
  -2 -10 -10  122.35    6.39
   2  10  10  110.69    6.10
   2  10  11    4.31    1.07
  -2 -10 -11    5.26    1.11
   2  10  12    5.21    0.97
  -2 -10 -12    5.99    0.94
   2  11 -16  160.64    7.20
  -2 -11  16  145.88    6.52
   2  11 -15   70.48    3.75
  -2 -11  15   77.35    4.21
   2  11 -14    0.81    0.71
  -2 -11  14   -0.43    0.93
   2  11 -13   61.19    3.96
  -2 -11  13   58.87    4.15
   2  11 -13   55.78    4.16
   2  11 -12   50.84    3.84
  -2 -11  12   59.45    4.27
   2  11 -11   36.32    3.21
  -2 -11  11   37.48    3.52
   2  11 -10  305.58   14.05
   2  11 -10  330.93   14.52
  -2 -11  10  339.19   14.75
   2  11  -9   31.51    3.52
   2  11  -9   28.01    3.33
  -2 -11   9   33.20    3.45
   2  11  -8   22.33    3.08
   2  11  -8   16.39    2.66
  -2 -11   8   15.26    2.42
   2  11  -7  120.54    8.08
   2  11  -7  131.15    8.18
  -2 -11   7  129.39    7.67
   2  11  -6   25.75    3.56
   2  11  -6   18.95    3.04
  -2 -11   6   18.11    2.62
   2  11  -5  113.73    8.10
   2  11  -5  125.72    8.20
  -2 -11   5  119.03    7.29
   2  11  -4    5.14    2.20
  -2 -11   4    4.45    1.44
   2  11  -3   45.02    4.86
   2  11  -3   44.57    4.77
  -2 -11   3   42.78    3.94
   2  11  -2  239.17   12.90
  -2 -11   2  217.09   11.15
   2  11  -1   59.07    5.50
   2  11  -1   53.50    5.39
   2  11   0  166.46   10.09
   2  11   0  166.77   10.18
   2  11   1   44.62    4.19
   2  11   1   41.25    4.51
   2  11   1   51.42    5.08
   2  11   2   37.17    3.84
   2  11   2   42.80    4.44
   2  11   3  124.09    7.54
   2  11   3  130.96    8.06
   2  11   4   32.93    3.44
   2  11   4   37.92    3.79
   2  11   4   40.24    4.32
   2  11   5   33.23    3.27
  -2 -11  -5   37.77    3.80
   2  11   5   41.82    4.22
   2  11   5   36.69    3.50
  -2 -11  -6  144.41    7.78
   2  11   6  143.48    8.03
  -2 -11  -7   19.82    2.46
   2  11   7   15.27    2.33
  -2 -11  -8   50.50    3.76
   2  11   8   49.46    3.76
  -2 -11  -9   75.12    4.44
  -2 -11 -10    1.58    0.69
   2  12 -15   42.50    2.75
  -2 -12  14   96.51    4.56
   2  12 -13   12.22    1.50
  -2 -12  13   12.94    1.53
   2  12 -12  100.78    5.66
  -2 -12  12   90.83    5.10
  -2 -12  11  185.93    8.68
  -2 -12  10   42.35    3.37
   2  12  -9  162.98    8.23
  -2 -12   9  160.39    7.90
   2  12  -9  136.64    7.58
   2  12  -8   11.47    2.12
  -2 -12   8   14.08    2.10
   2  12  -8   16.42    2.32
   2  12  -7   13.47    2.42
  -2 -12   7   13.91    2.04
   2  12  -7   12.02    2.21
   2  12  -6   28.13    3.43
  -2 -12   6   25.05    2.73
   2  12  -6   28.33    3.37
   2  12  -5    0.29    1.16
   2  12  -5   -0.27    1.40
  -2 -12   5    2.07    1.00
   2  12  -4   44.58    4.43
  -2 -12   4   35.47    3.21
  -2 -12   3   91.29    5.68
   2  12  -3  105.29    7.22
   2  12  -3   96.23    6.31
   2  12  -3  113.20    7.34
   2  12  -2   59.72    5.36
   2  12  -2   68.53    5.60
   2  12  -1  357.27   16.74
   2  12  -1  357.73   16.70
   2  12   0    3.36    1.63
   2  12   0    1.14    1.68
   2  12   1  129.43    8.00
   2  12   1  137.93    8.33
   2  12   2   59.13    4.75
   2  12   3    0.83    0.93
   2  12   4   86.34    5.33
  -2 -12  -4   91.98    5.72
   2  12   4   96.79    6.24
  -2 -12  -5   77.02    4.98
   2  12   5   80.93    5.35
   2  12   6    3.94    1.34
  -2 -12  -6    5.19    1.24
   2  12   7  119.84    6.23
  -2 -12  -7  127.83    6.17
  -2 -12  -8    8.48    1.16
   2  13 -12    3.28    0.89
   2  13 -11  108.17    5.24
  -2 -13  11   82.80    4.14
  -2 -13  10   49.52    3.17
  -2 -13  10   53.63    3.09
  -2 -13   9   39.64    2.70
  -2 -13   8   66.21    3.83
   2  13  -8   68.26    4.45
   2  13  -7   48.13    3.54
  -2 -13   7   43.87    3.00
   2  13  -7   44.78    3.71
   2  13  -6   37.52    3.33
  -2 -13   6   37.99    2.78
   2  13  -5   55.72    4.27
   2  13  -5   50.82    4.28
   2  13  -4    0.83    1.05
   2  13  -3  157.93    8.61
   2  13  -3  169.89    8.96
   2  13  -2   74.04    4.73
   2  13  -2   82.34    5.53
   2  13  -2   75.58    5.36
   2  13  -1   19.06    2.36
   2  13  -1   19.65    2.67
   2  13  -1   20.77    2.66
   2  13   0   58.69    4.33
   2  13   0   63.21    4.58
   2  13   0   59.62    4.64
   2  13   1    5.51    1.58
   2  13   1    2.76    1.11
   2  13   2   12.95    2.07
   2  13   2   10.94    1.71
  -2 -13  -3  107.95    5.75
   2  13   4    6.85    1.44
  -2 -13  -4    9.18    1.36
  -2 -13  -5   74.99    4.09
   2  13   5   81.58    4.47
   2  13   6   25.15    2.08
  -2 -13  -6   21.25    1.62
   2  14  -9    5.37    0.98
   2  14  -8   15.53    1.77
  -2 -14   7   52.46    3.45
   2  14  -6   22.87    2.19
   2  14  -6   29.71    2.58
   2  14  -5   33.38    2.52
   2  14  -5   37.60    2.92
   2  14  -4  157.75    7.31
   2  14  -3    8.32    1.44
   2  14  -3    6.69    1.35
   2  14  -3    7.67    1.33
   2  14  -2  134.79    6.59
   2  14  -2  130.74    6.63
   2  14  -1   66.54    4.12
   2  14  -1   68.87    4.12
  -2 -14   0    8.34    1.21
   2  14   0    5.85    1.24
  -2 -14   0    7.71    1.31
   2  14   0    6.55    1.16
   2  14   1   71.94    3.90
  -2 -14  -1   63.44    3.44
  -2 -14  -2   40.18    2.37
   2  14   2   35.70    2.60
  -3  16   3   18.12    1.56
  -3  16   2    0.92    0.64
  -3  16   1   24.66    2.16
  -3  16   1   20.73    1.87
  -3  16   0   55.20    3.56
   3 -16   0   52.36    3.47
   3 -16   0   54.90    3.47
  -3  16  -1    0.27    0.81
   3 -16   1   -0.55    0.87
   3 -16   1    1.18    0.84
   3 -16   2   53.92    3.62
   3 -16   3   64.11    4.24
   3 -16   3   68.07    4.19
   3 -16   4    3.75    1.14
   3 -16   5   71.01    4.30
   3 -16   5   77.71    4.31
   3 -16   6   26.83    2.23
  -3  16  -6   23.64    2.03
   3 -16   6   29.49    2.21
  -3  16  -7    9.75    1.30
  -3  15   7   30.84    2.03
  -3  15   6   10.50    1.37
  -3  15   6    7.34    1.23
  -3  15   5   19.14    1.98
  -3  15   5   21.46    2.19
  -3  15   4   14.40    1.86
  -3  15   4   15.44    2.06
  -3  15   4   13.38    1.49
  -3  15   3    1.34    0.95
  -3  15   3   -0.73    1.06
   3 -15  -3    2.09    0.97
  -3  15   2   41.17    3.33
  -3  15   2   42.36    3.79
   3 -15  -2   48.06    3.72
   3 -15  -2   42.75    3.52
  -3  15   1   36.51    3.05
   3 -15  -1   36.25    3.45
   3 -15  -1   37.31    3.41
  -3  15   0   30.48    2.71
   3 -15   0   34.11    3.49
   3 -15   0   31.71    3.26
   3 -15   1  171.95    8.96
   3 -15   1  175.64    8.89
   3 -15   2    2.88    1.50
   3 -15   3  165.10    9.20
   3 -15   3  177.78    8.88
   3 -15   4   18.01    2.69
  -3  15  -4   18.85    2.34
   3 -15   4   20.60    2.56
   3 -15   5    4.04    1.58
  -3  15  -5    2.57    1.22
   3 -15   5    4.01    1.39
   3 -15   5    5.43    1.53
   3 -15   6   21.75    2.61
  -3  15  -6   14.84    2.09
   3 -15   6   18.47    2.36
   3 -15   7   59.56    4.30
  -3  15  -7   63.56    4.28
   3 -15   7   63.18    4.24
  -3  15  -8    1.32    1.06
   3 -15   8    5.10    1.18
  -3  15  -9   99.95    5.17
   3 -15   9   84.06    4.45
  -3  15 -10    0.64    0.67
  -3  15 -10    0.22    0.71
   3 -15  10    0.11    0.60
  -3  15 -11   35.91    2.43
   3 -15  11   39.31    2.45
  -3  14   9   39.68    2.65
  -3  14   9   36.36    2.50
  -3  14   8   73.62    4.44
  -3  14   8   73.69    4.42
  -3  14   8   62.89    4.02
  -3  14   7   30.47    2.90
  -3  14   7   29.32    2.88
  -3  14   7   23.42    2.49
  -3  14   6   84.96    5.46
  -3  14   6   78.84    5.43
  -3  14   5    4.56    1.76
   3 -14  -5    4.53    1.17
   3 -14  -5    3.47    1.11
  -3  14   5    3.79    1.54
   3 -14  -4   50.73    3.85
  -3  14   4   60.34    4.66
   3 -14  -4   56.43    4.32
  -3  14   4   56.29    4.79
   3 -14  -3   76.18    5.04
  -3  14   3   78.73    6.02
   3 -14  -3   79.63    5.65
  -3  14   3   80.55    5.71
   3 -14  -3   82.43    5.67
   3 -14  -2    1.05    1.36
  -3  14   2    2.08    1.52
   3 -14  -2   -0.76    1.27
   3 -14  -1  206.50   11.04
   3 -14  -1  210.50   11.32
  -3  14   1  207.07   10.53
   3 -14   0   32.50    3.86
  -3  14   0   33.41    3.55
   3 -14   0   38.44    4.38
  -3  14  -1   21.05    2.70
   3 -14   1   21.24    3.09
   3 -14   1   21.71    3.18
   3 -14   2  108.77    7.15
   3 -14   2  106.29    7.39
   3 -14   3   28.73    3.48
   3 -14   3   28.75    3.87
   3 -14   4   27.62    3.69
   3 -14   4   33.84    3.88
   3 -14   5  146.08    8.93
   3 -14   5  155.21    8.92
   3 -14   6    1.32    1.51
   3 -14   6    2.24    1.37
   3 -14   7  210.29   10.63
  -3  14  -7  196.79   10.50
   3 -14   7  204.75   10.36
   3 -14   8   19.17    2.45
  -3  14  -8   18.05    2.70
  -3  14  -9   46.47    4.07
   3 -14   9   43.05    3.58
   3 -14   9   49.67    3.93
   3 -14  10   23.84    2.52
  -3  14 -10   23.33    2.76
   3 -14  11    3.68    1.09
  -3  14 -11    3.61    1.33
  -3  14 -11    3.32    1.31
  -3  14 -11    3.46    1.34
   3 -14  12   25.83    2.25
  -3  14 -12   26.81    2.44
  -3  14 -12   27.54    2.57
  -3  14 -12   25.14    2.56
  -3  14 -13   42.62    2.79
  -3  14 -13   42.43    2.91
  -3  14 -13   47.50    3.11
  -3  13  11    0.90    0.64
  -3  13  11    2.20    0.83
  -3  13  10   86.14    5.26
  -3  13  10   93.10    5.24
  -3  13   9    1.99    1.33
   3 -13  -9    0.64    0.73
  -3  13   9    2.43    1.31
   3 -13  -8  149.48    7.57
  -3  13   8  150.39    8.43
  -3  13   8  166.94    8.70
   3 -13  -7   16.80    2.19
  -3  13   7   15.36    2.71
  -3  13   6   75.15    5.82
  -3  13   6   74.08    5.66
   3 -13  -6   59.53    4.55
   3 -13  -5   59.39    4.58
  -3  13   5   65.15    5.37
   3 -13  -5   56.88    4.63
  -3  13   5   55.81    5.31
   3 -13  -4   34.96    3.74
  -3  13   4   30.46    3.77
   3 -13  -4   30.96    3.69
   3 -13  -3  112.02    7.52
  -3  13   3  101.55    7.29
   3 -13  -3  115.92    7.75
   3 -13  -2  183.40   10.32
   3 -13  -2  164.12   10.20
  -3  13   2  167.19    9.82
   3 -13  -1    4.11    2.19
  -3  13   1    4.52    1.91
   3 -13  -1    0.92    1.91
   3 -13  -1    6.16    2.13
  -3  13   0  211.32   11.44
   3 -13   0  216.00   12.45
   3 -13   0  229.17   12.12
   3 -13   0  228.23   12.36
  -3  13  -1  118.74    7.53
   3 -13   1  119.75    8.06
   3 -13   1  116.80    8.29
   3 -13   2   25.38    3.96
  -3  13  -2   25.36    3.11
   3 -13   2   26.37    3.56
   3 -13   2   27.93    3.84
   3 -13   3  269.92   14.44
   3 -13   4    4.15    2.25
   3 -13   4    9.74    2.58
   3 -13   5   19.66    3.35
   3 -13   5   23.12    3.43
   3 -13   6   75.39    6.28
   3 -13   6   83.40    6.31
   3 -13   7    0.29    1.73
   3 -13   7    0.27    1.39
   3 -13   7   -0.28    1.23
   3 -13   8  184.75    9.92
  -3  13  -8  176.99   10.23
   3 -13   8  161.33    9.32
   3 -13   8  181.04    9.79
   3 -13   9   31.89    3.44
  -3  13  -9   38.61    4.22
   3 -13   9   36.16    3.52
   3 -13   9   44.67    4.09
   3 -13  10   35.23    3.34
   3 -13  10   40.46    3.87
   3 -13  11   73.86    5.05
  -3  13 -12    0.63    1.09
  -3  13 -12    1.77    1.24
   3 -13  12    2.07    1.04
  -3  13 -13   53.98    4.19
   3 -13  13   51.11    3.57
  -3  13 -13   50.67    4.00
  -3  13 -14   71.23    4.44
   3 -13  14   65.85    3.80
  -3  13 -14   63.44    4.17
  -3  13 -15    7.02    1.19
  -3  13 -15    7.80    1.20
  -3  12  13    9.71    1.13
  -3  12  13    8.25    1.22
  -3  12  12   44.44    3.41
  -3  12  12   52.19    3.47
  -3  12  12   48.17    3.67
  -3  12  11   12.78    2.07
  -3  12  11   15.34    2.20
   3 -12 -11   10.94    1.57
   3 -12 -10   77.94    4.87
  -3  12  10   81.78    5.62
   3 -12  -9   64.20    4.64
  -3  12   9   77.15    5.69
  -3  12   8    0.87    1.74
  -3  12   8    4.36    1.91
   3 -12  -8    3.00    1.25
   3 -12  -7  158.46    8.91
  -3  12   7  173.73   10.09
  -3  12   7  169.37   10.06
   3 -12  -6   33.27    3.52
  -3  12   6   31.10    4.06
   3 -12  -6   36.22    3.75
   3 -12  -6   34.06    3.56
  -3  12   6   36.14    4.39
   3 -12  -5    6.39    1.88
  -3  12   5    7.18    2.24
   3 -12  -5    4.91    1.85
   3 -12  -4  172.62   10.14
   3 -12  -4  163.19   10.15
  -3  12   4  192.49   10.81
   3 -12  -3   24.98    3.59
   3 -12  -3   25.64    3.75
   3 -12  -3   25.89    4.10
  -3  12   3   33.03    4.15
   3 -12  -2  239.34   12.40
   3 -12  -2  247.22   12.61
   3 -12  -2  204.82   13.04
  -3  12   2  225.79   12.10
   3 -12  -2  214.75   12.35
   3 -12  -2  220.85   13.47
  -3  12   2  177.03   11.92
   3 -12  -2  200.33   12.85
   3 -12  -1  287.97   14.03
  -3  12   1  266.85   13.56
   3 -12  -1  271.91   15.42
   3 -12  -1  268.82   14.35
   3 -12  -1  249.16   14.86
  -3  12   1  227.53   13.82
   3 -12  -1  255.63   14.82
   3 -12   0    2.23    1.74
  -3  12   0    1.47    1.52
   3 -12   0    3.69    2.05
   3 -12   0    1.12    1.75
  -3  12   0    3.57    1.66
   3 -12   0    0.45    1.61
   3 -12   0    1.31    1.46
  -3  12   0    0.77    1.31
  -3  12  -1   85.21    6.18
  -3  12  -1   64.19    6.30
   3 -12   1   77.72    7.22
   3 -12   1   71.63    7.03
  -3  12  -1   61.35    6.08
   3 -12   2   35.11    4.76
   3 -12   2   41.91    5.11
  -3  12  -2   28.66    4.24
   3 -12   2   31.58    4.82
   3 -12   2   40.72    4.80
  -3  12  -2   33.40    3.82
  -3  12  -3   17.84    3.37
   3 -12   3   20.24    3.85
   3 -12   3   27.01    4.07
   3 -12   4  152.31   10.52
   3 -12   4  144.21   10.44
   3 -12   4  158.04    9.96
   3 -12   4  149.46   10.39
  -3  12  -4  127.48    9.66
   3 -12   5   92.48    6.98
   3 -12   5   76.68    7.19
   3 -12   5   75.99    7.38
   3 -12   5   92.62    7.20
   3 -12   5   97.20    6.92
   3 -12   5   86.89    7.44
  -3  12  -5   73.52    7.02
   3 -12   6   75.05    6.18
   3 -12   6   78.38    6.53
   3 -12   6   70.36    6.83
   3 -12   6   76.96    6.09
   3 -12   6   76.94    6.64
  -3  12  -6   59.16    6.28
   3 -12   6   67.86    6.62
   3 -12   7  394.28   17.82
   3 -12   7  366.59   17.82
   3 -12   7  372.15   17.55
   3 -12   8   13.13    2.54
   3 -12   8    8.56    2.30
   3 -12   8   10.78    2.30
   3 -12   9  146.87    8.71
   3 -12   9  134.71    8.36
   3 -12   9  140.31    8.21
   3 -12  10   15.02    2.36
   3 -12  10   16.77    2.63
   3 -12  11   13.51    2.39
   3 -12  12  109.53    6.77
  -3  12 -12  117.10    7.75
  -3  12 -13   57.25    4.75
  -3  12 -13   50.24    4.49
   3 -12  13   51.34    4.00
  -3  12 -13   52.19    4.66
  -3  12 -14   95.89    6.12
  -3  12 -14  102.49    6.32
   3 -12  14   92.08    5.42
  -3  12 -14  103.46    6.32
  -3  12 -15  149.22    7.62
  -3  12 -15  143.91    7.53
  -3  12 -15  162.69    7.81
   3 -12  15  136.82    6.72
  -3  12 -16    0.76    0.78
  -3  12 -16    0.26    0.77
  -3  12 -16    1.01    0.80
  -3  11  14   22.96    2.22
  -3  11  14   21.84    1.97
  -3  11  13   39.06    3.15
  -3  11  13   31.87    2.97
  -3  11  13   38.05    3.44
   3 -11 -13   30.77    2.52
  -3  11  12    6.42    1.74
  -3  11  12    3.86    1.63
  -3  11  12    3.91    1.72
   3 -11 -12    4.93    1.25
  -3  11  11  164.45    9.08
  -3  11  11  173.13    9.35
   3 -11 -11  150.38    8.14
  -3  11  10   18.58    3.02
   3 -11 -10   14.82    2.32
  -3  11   9  114.45    8.01
   3 -11  -9  128.13    7.50
  -3  11   8  192.77   11.29
  -3  11   8  199.33   11.31
   3 -11  -8  185.99   10.16
  -3  11   7    0.71    1.67
   3 -11  -7    3.17    1.34
  -3  11   7    2.07    1.90
   3 -11  -6  229.05   11.74
  -3  11   6  201.22   12.58
   3 -11  -6  221.17   11.68
  -3  11   6  242.41   12.94
   3 -11  -6  224.23   11.90
  -3  11   6  249.65   13.28
  -3  11   5  140.46    9.18
   3 -11  -5  138.87    8.76
   3 -11  -5  134.75    8.52
   3 -11  -5  131.88    9.32
  -3  11   5  129.66    9.23
   3 -11  -4   29.22    3.95
  -3  11   4   34.07    4.21
   3 -11  -4   23.36    3.81
   3 -11  -4   32.08    3.58
   3 -11  -4   28.10    3.68
   3 -11  -4   22.53    3.77
  -3  11   4   23.24    3.59
   3 -11  -3  432.30   20.74
   3 -11  -3  429.99   19.63
   3 -11  -3  430.37   20.79
   3 -11  -3  402.58   20.59
   3 -11  -3  400.05   19.56
  -3  11   3  441.52   19.76
   3 -11  -3  398.26   18.57
   3 -11  -3  449.09   19.81
  -3  11   3  410.19   20.02
   3 -11  -2  204.17   12.50
   3 -11  -2  209.19   11.83
  -3  11   2  202.84   11.36
   3 -11  -2  199.13   12.51
  -3  11   2  171.33   11.35
   3 -11  -2  212.09   11.67
  -3  11   2  180.38   11.49
   3 -11  -2  221.06   12.80
   3 -11  -1   88.27    7.71
   3 -11  -1   89.41    7.77
  -3  11   1   91.42    6.74
   3 -11  -1   87.50    7.15
  -3  11   1   73.66    6.78
   3 -11  -1   97.41    7.09
   3 -11  -1  104.96    8.09
  -3  11   1   82.20    6.96
   3 -11   0  277.62   15.77
  -3  11   0  295.97   14.21
  -3  11   0  263.91   14.85
  -3  11   0  274.58   14.80
   3 -11   0  287.74   15.75
   3 -11   0  291.84   15.99
  -3  11  -1   18.94    2.90
  -3  11  -1   15.73    3.13
  -3  11  -1   22.74    3.65
   3 -11   1   22.03    3.85
   3 -11   1   21.81    3.69
   3 -11   2   81.05    7.42
  -3  11  -2   75.50    5.74
  -3  11  -2   64.76    6.14
  -3  11  -2   85.51    7.14
   3 -11   3   29.53    4.32
   3 -11   3   25.64    4.20
  -3  11  -3   35.01    4.51
   3 -11   4   37.87    5.04
   3 -11   4   35.62    4.53
   3 -11   4   47.10    4.71
  -3  11  -4   43.91    5.16
   3 -11   4   45.06    5.30
   3 -11   5  245.99   14.75
   3 -11   5  261.43   14.06
   3 -11   5  281.73   15.03
   3 -11   5  271.64   13.74
   3 -11   5  260.65   12.98
   3 -11   5  263.33   14.75
   3 -11   6   27.82    4.38
   3 -11   6   25.25    3.85
   3 -11   6   32.64    4.42
   3 -11   6   33.22    3.92
   3 -11   6   34.35    3.70
   3 -11   6   32.99    4.43
   3 -11   7  214.61   13.02
   3 -11   7  242.88   12.62
   3 -11   7  234.89   13.08
   3 -11   7  219.57   11.94
   3 -11   7  212.49   11.35
   3 -11   7  213.85   11.84
   3 -11   8  137.05    8.75
   3 -11   8  136.99    9.33
   3 -11   8  129.62    8.35
   3 -11   8  145.49    8.88
   3 -11   8  141.38    8.35
   3 -11   9    0.78    1.22
   3 -11   9   -0.29    1.27
   3 -11   9    2.49    1.49
   3 -11   9   -0.50    1.31
   3 -11  10   74.71    5.47
   3 -11  10   93.41    6.49
   3 -11  11  281.78   13.91
  -3  11 -11  298.47   15.10
   3 -11  12    7.92    1.92
  -3  11 -12    6.81    2.46
  -3  11 -12    7.82    2.64
   3 -11  13  407.65   17.95
  -3  11 -13  440.35   19.41
  -3  11 -13  422.99   19.25
   3 -11  14   19.98    2.44
  -3  11 -14   13.99    2.61
  -3  11 -14   22.13    3.15
   3 -11  15   91.76    5.06
  -3  11 -15  110.72    6.61
   3 -11  15   92.62    5.43
  -3  11 -15  104.36    6.49
  -3  11 -16   82.86    5.32
  -3  11 -16   85.00    5.35
  -3  11 -17    9.24    1.48
  -3  11 -17    7.94    1.37
  -3  10  15   76.16    4.39
  -3  10  15   82.78    4.75
  -3  10  14    5.35    1.61
   3 -10 -14    6.15    1.25
  -3  10  14    7.99    1.81
  -3  10  14    5.78    1.45
  -3  10  13  148.18    8.64
  -3  10  13  145.53    8.20
   3 -10 -13  146.42    7.60
  -3  10  13  145.10    8.17
  -3  10  12  116.72    7.52
   3 -10 -12  115.49    6.82
  -3  10  12  113.41    7.40
   3 -10 -11   59.89    4.82
  -3  10  11   75.19    6.01
   3 -10 -11   61.94    4.93
  -3  10  11   58.22    5.38
   3 -10 -10  307.05   14.42
  -3  10  10  324.41   15.71
  -3  10  10  323.57   15.65
   3 -10 -10  285.44   14.42
  -3  10   9   10.37    2.68
   3 -10  -9    7.17    1.93
   3 -10  -9    8.78    1.97
  -3  10   8   91.40    7.54
  -3  10   8   94.37    7.43
  -3  10   8   95.23    7.49
   3 -10  -8  103.51    6.81
   3 -10  -8   90.34    6.75
  -3  10   7   70.95    6.45
  -3  10   7   82.68    6.72
  -3  10   7   82.61    6.83
   3 -10  -7   69.97    5.62
   3 -10  -7   68.30    5.75
   3 -10  -6   23.96    3.26
   3 -10  -6   28.24    3.37
   3 -10  -6   23.03    3.21
  -3  10   6   23.37    3.55
  -3  10   6   24.22    3.68
  -3  10   5   27.12    3.89
   3 -10  -5   32.56    3.88
   3 -10  -5   23.44    3.67
   3 -10  -5   26.46    3.43
   3 -10  -5   30.12    4.00
   3 -10  -5   31.22    3.64
  -3  10   5   26.43    3.82
   3 -10  -4  265.58   14.76
   3 -10  -4  249.96   13.71
  -3  10   4  293.55   14.38
   3 -10  -4  281.57   13.91
   3 -10  -4  291.12   15.05
   3 -10  -4  272.51   14.71
  -3  10   4  268.58   14.38
   3 -10  -4  258.50   13.41
  -3  10   3    5.54    1.84
   3 -10  -3    8.08    2.28
  -3  10   3    5.84    2.11
   3 -10  -3    7.15    2.24
   3 -10  -3    7.12    2.19
   3 -10  -3    7.37    2.34
   3 -10  -3    9.33    2.17
   3 -10  -3    7.60    2.11
   3 -10  -2  658.65   28.00
  -3  10   2  639.72   26.58
   3 -10  -2  614.49   27.81
   3 -10  -2  651.01   27.94
  -3  10   2  608.87   26.90
   3 -10  -2  604.61   26.04
  -3  10   2  633.79   27.03
   3 -10  -1  147.07    9.72
   3 -10  -1  132.24    9.53
  -3  10   1  134.22    8.43
   3 -10  -1  139.15    9.68
  -3  10   1  141.33    9.15
   3 -10  -1  126.98    8.16
  -3  10   1  137.63    9.01
   3 -10   0   46.50    5.34
  -3  10   0   43.47    4.34
  -3  10   0   46.13    4.85
   3 -10   0   55.20    5.64
  -3  10   0   45.90    4.87
   3 -10   0   47.30    5.27
  -3  10  -1   96.41    6.77
  -3  10  -1  104.83    7.65
   3 -10   1  103.42    8.15
   3 -10   1  107.66    7.15
  -3  10  -1  108.41    7.91
   3 -10   1  120.15    8.54
   3 -10   2   89.29    6.48
  -3  10  -2   88.71    6.83
   3 -10   2   75.18    6.04
  -3  10  -2   90.37    7.22
   3 -10   2   95.60    7.65
   3 -10   3   27.23    4.11
   3 -10   3   33.64    4.38
   3 -10   3   30.14    4.27
   3 -10   3   28.82    3.55
  -3  10  -3   29.20    3.98
   3 -10   3   28.33    3.54
   3 -10   4  105.81    8.28
   3 -10   4  115.58    8.36
   3 -10   4  121.93    8.65
   3 -10   4  106.24    7.16
   3 -10   4  113.15    7.51
   3 -10   5   13.73    3.00
   3 -10   5   10.49    2.57
   3 -10   5   15.91    3.10
   3 -10   5   18.10    2.79
   3 -10   5   16.88    2.75
   3 -10   6  487.32   22.37
   3 -10   6  494.77   22.50
   3 -10   6  491.23   21.36
   3 -10   6  484.22   22.71
   3 -10   6  469.54   21.57
   3 -10   7  172.12   10.40
   3 -10   7  155.55    9.36
   3 -10   7  164.99   10.37
   3 -10   7  171.44    9.69
   3 -10   7  147.11   10.04
   3 -10   7  152.64    9.49
   3 -10   8   66.21    6.02
   3 -10   8   73.35    5.62
   3 -10   8   78.82    5.97
   3 -10   8   58.62    5.88
   3 -10   8   75.36    5.95
   3 -10   9  121.15    8.28
   3 -10   9  117.43    7.53
   3 -10   9  130.53    8.12
   3 -10   9  123.33    7.89
  -3  10 -10   15.67    3.39
   3 -10  10   16.11    2.69
  -3  10 -11  180.17   10.92
   3 -10  11  162.30    9.54
  -3  10 -12  232.33   12.83
   3 -10  12  217.65   11.43
  -3  10 -12  219.22   12.59
  -3  10 -13    6.07    2.42
   3 -10  13    4.66    1.48
  -3  10 -13    8.32    2.39
  -3  10 -14  306.90   15.31
   3 -10  14  301.88   14.03
  -3  10 -14  334.63   15.66
  -3  10 -15   68.31    5.52
   3 -10  15   62.00    4.49
  -3  10 -15   70.67    5.62
  -3  10 -16   18.50    2.63
   3 -10  16   14.83    1.86
  -3  10 -16   16.51    2.48
  -3  10 -17  214.96   10.08
  -3  10 -17  212.21   10.02
  -3  10 -18    5.45    1.21
  -3  10 -18    6.48    1.16
   3  -9 -16    2.81    0.81
  -3   9  16    3.65    1.00
  -3   9  16    3.72    1.03
   3  -9 -15   18.83    2.12
  -3   9  15   17.02    2.38
  -3   9  15   17.44    2.31
  -3   9  14  116.68    6.91
   3  -9 -14  111.11    6.37
  -3   9  14  116.80    7.33
   3  -9 -14   90.60    6.11
  -3   9  14  117.43    7.00
   3  -9 -13   14.20    2.24
  -3   9  13   19.37    2.96
  -3   9  13   15.44    2.84
   3  -9 -13   13.95    2.40
  -3   9  12  206.25   11.14
  -3   9  12  196.83   11.13
   3  -9 -12  184.07   10.58
   3  -9 -12  199.68   10.32
  -3   9  11  285.96   14.45
  -3   9  11  292.74   14.74
   3  -9 -11  245.33   13.71
   3  -9 -11  297.68   13.72
  -3   9  10   24.43    3.74
  -3   9  10   24.35    3.72
   3  -9 -10   26.40    3.70
  -3   9  10   28.92    4.04
   3  -9 -10   27.59    3.39
   3  -9  -9  291.46   14.18
  -3   9   9  297.42   15.70
   3  -9  -9  281.59   14.77
  -3   9   9  305.82   15.42
   3  -9  -8   51.35    4.62
  -3   9   8   52.22    5.38
   3  -9  -8   46.67    4.84
  -3   9   8   56.20    5.48
   3  -9  -7  185.17   10.10
   3  -9  -7  170.06   10.49
  -3   9   7  191.62   11.38
  -3   9   7  205.27   11.43
   3  -9  -6  595.52   25.48
   3  -9  -6  592.90   24.96
  -3   9   6  629.23   26.34
   3  -9  -6  582.30   25.64
   3  -9  -5   99.05    7.08
   3  -9  -5   97.11    7.42
   3  -9  -5   97.14    6.93
   3  -9  -5   95.48    6.75
  -3   9   5  119.01    7.88
   3  -9  -5  101.50    7.47
   3  -9  -4  157.65    9.90
   3  -9  -4  152.01    9.26
   3  -9  -4  167.10    9.50
   3  -9  -4  160.27   10.03
  -3   9   4  175.36   10.02
   3  -9  -4  159.30    9.50
   3  -9  -4  179.26   10.53
   3  -9  -3  267.11   13.78
   3  -9  -3  250.98   12.85
   3  -9  -3  259.40   13.89
   3  -9  -3  263.27   13.20
  -3   9   3  249.84   12.88
   3  -9  -3  254.44   13.73
  -3   9   3  273.49   13.50
  -3   9   3  251.62   13.14
   3  -9  -2   30.57    3.89
   3  -9  -2   28.30    3.35
  -3   9   2   24.64    3.18
   3  -9  -2   28.60    4.03
   3  -9  -2   31.53    3.99
  -3   9   2   27.17    3.48
  -3   9   2   25.29    3.42
   3  -9  -1  163.95    9.61
   3  -9  -1  134.94    8.27
   3  -9  -1  143.30    9.18
  -3   9   1  128.72    7.99
   3  -9  -1  142.23    9.35
  -3   9   1  141.27    8.64
  -3   9   1  138.61    8.69
   3  -9   0  150.50    8.90
  -3   9   0  152.58    8.75
  -3   9   0  152.79    9.15
  -3   9   0  162.43    9.61
   3  -9   1   53.82    4.73
  -3   9  -1   46.57    4.79
   3  -9   1   65.09    5.71
  -3   9  -1   54.38    4.93
   3  -9   1   57.37    5.52
  -3   9  -1   51.07    4.33
  -3   9  -2  419.10   18.79
   3  -9   2  414.07   19.69
   3  -9   3    5.74    1.96
   3  -9   3    6.34    2.16
  -3   9  -3    2.86    1.61
   3  -9   3    3.86    1.90
   3  -9   4  390.76   18.34
   3  -9   4  379.28   18.54
   3  -9   4  407.92   18.64
   3  -9   4  376.11   17.25
   3  -9   5  237.66   12.75
   3  -9   5  227.37   12.84
   3  -9   5  250.13   13.00
   3  -9   5  226.28   11.72
   3  -9   6   32.77    3.99
   3  -9   6   36.42    4.35
   3  -9   6   23.13    3.28
   3  -9   6   26.18    3.72
   3  -9   6   35.10    3.67
   3  -9   7  240.58   12.34
   3  -9   7  210.94   12.07
   3  -9   7  207.03   11.40
   3  -9   7  206.45   11.17
   3  -9   7  215.64   11.97
   3  -9   7  225.54   11.40
   3  -9   8    4.07    1.62
   3  -9   8    4.07    1.56
   3  -9   8    5.09    1.66
   3  -9   8    1.95    1.41
   3  -9   8    4.27    1.49
   3  -9   9   54.57    5.14
   3  -9   9   57.99    5.09
   3  -9  10  341.98   16.15
   3  -9  10  346.37   17.27
  -3   9 -10  354.04   17.58
   3  -9  11  220.23   11.53
  -3   9 -11  216.31   12.68
   3  -9  11  214.92   12.39
   3  -9  12  209.65   13.29
   3  -9  12  225.56   11.67
   3  -9  12  214.13   12.44
  -3   9 -12  225.89   12.97
  -3   9 -12  246.74   13.26
  -3   9 -13  379.02   18.22
  -3   9 -13  341.52   16.20
  -3   9 -13  396.87   18.38
  -3   9 -13  380.39   18.38
   3  -9  13  362.77   16.60
  -3   9 -14   68.10    6.12
  -3   9 -14   61.41    4.90
  -3   9 -14   72.44    6.31
  -3   9 -14   80.98    6.54
   3  -9  14   63.82    5.11
  -3   9 -15  136.20    8.64
  -3   9 -15  126.08    7.39
  -3   9 -15  151.46    9.14
  -3   9 -15  145.62    8.81
   3  -9  15  121.32    7.26
  -3   9 -16   18.18    2.93
  -3   9 -16   17.90    2.81
  -3   9 -16   17.02    2.21
  -3   9 -16   18.53    2.83
   3  -9  16   17.26    2.15
  -3   9 -17    5.47    1.80
  -3   9 -17    4.08    1.54
  -3   9 -17    5.25    1.63
  -3   9 -17    3.77    1.10
  -3   9 -18   71.74    4.08
  -3   9 -18   87.54    5.20
  -3   9 -18   82.45    4.88
   3  -8 -17    3.50    0.86
  -3   8  17    2.40    0.83
   3  -8 -16   63.18    4.11
   3  -8 -16   51.80    3.99
  -3   8  16   61.55    4.37
  -3   8  16   67.99    4.42
  -3   8  15   76.35    5.32
  -3   8  15   69.62    5.16
   3  -8 -15   78.92    5.10
   3  -8 -15   60.83    5.01
  -3   8  15   83.90    5.78
  -3   8  14   25.53    3.33
   3  -8 -14   21.96    3.10
   3  -8 -14   25.48    3.05
  -3   8  14   25.52    3.30
  -3   8  14   28.49    3.68
  -3   8  13  428.99   19.13
   3  -8 -13  420.07   18.18
  -3   8  13  449.87   19.17
  -3   8  12   51.11    5.21
  -3   8  12   55.21    5.30
   3  -8 -12   53.23    4.70
  -3   8  11  223.47   12.62
   3  -8 -11  240.76   12.04
  -3   8  10  139.82    9.19
   3  -8 -10  139.16    8.38
  -3   8   9   73.70    6.22
   3  -8  -9   59.79    5.03
  -3   8   8  245.31   13.28
   3  -8  -8  256.36   12.42
  -3   8   7  242.93   12.56
   3  -8  -7  225.13   12.23
   3  -8  -7  217.19   11.17
   3  -8  -6    1.91    1.18
   3  -8  -6    2.95    1.53
   3  -8  -6    1.42    1.19
   3  -8  -5  695.12   28.99
  -3   8   5  778.28   29.48
   3  -8  -5  726.26   29.26
   3  -8  -5  686.08   28.32
   3  -8  -5  668.13   28.70
   3  -8  -5  704.16   29.10
   3  -8  -4   84.84    6.27
   3  -8  -4   83.58    6.36
   3  -8  -4   74.22    5.71
  -3   8   4   86.22    6.18
   3  -8  -4   79.23    5.94
   3  -8  -4   97.55    6.66
   3  -8  -3  274.27   13.59
   3  -8  -3  263.85   13.62
  -3   8   3  274.64   13.13
  -3   8   3  281.15   13.11
   3  -8  -3  252.20   12.83
   3  -8  -3  272.07   13.64
   3  -8  -2  296.96   14.65
   3  -8  -2  293.78   14.55
   3  -8  -2  281.21   14.26
  -3   8   2  296.08   13.92
  -3   8   2  305.86   14.00
   3  -8  -1    0.90    1.13
  -3   8   1    5.16    1.52
   3  -8  -1    3.48    1.69
  -3   8   1    4.44    1.48
   3  -8  -1    1.44    1.21
  -3   8   0  234.96   11.54
   3  -8   0  238.86   12.30
  -3   8   0  231.08   11.78
   3  -8   1  113.15    7.68
  -3   8  -1  114.27    7.08
   3  -8   1  123.03    7.47
   3  -8   1  117.64    7.76
  -3   8  -2  106.94    6.77
   3  -8   2   95.45    7.09
   3  -8   2  111.75    7.06
   3  -8   3  407.93   18.71
   3  -8   3  459.34   18.80
   3  -8   3  426.57   18.94
   3  -8   3  395.73   18.86
  -3   8  -3  402.69   18.05
   3  -8   4  321.06   16.16
   3  -8   4  346.34   16.20
   3  -8   4  362.34   16.50
   3  -8   4  354.07   16.09
   3  -8   5  676.12   29.22
   3  -8   5  712.82   29.18
   3  -8   5  696.08   29.19
   3  -8   5  763.02   29.34
   3  -8   6  555.58   24.23
   3  -8   6  568.90   25.07
   3  -8   6  603.43   25.09
   3  -8   6  629.08   25.29
   3  -8   6  620.16   25.21
   3  -8   7   71.99    5.84
   3  -8   7   64.35    5.23
   3  -8   7   77.46    5.97
   3  -8   7   76.51    5.86
   3  -8   8  217.33   11.74
  -3   8  -8  214.62   11.00
   3  -8   8  203.99   10.80
   3  -8   8  215.02   11.29
   3  -8   9   16.87    2.58
   3  -8   9   14.72    2.46
  -3   8  -9   22.66    3.05
   3  -8   9   18.86    3.04
  -3   8 -10   48.77    5.30
   3  -8  10   38.90    4.55
  -3   8 -10   53.45    4.97
   3  -8  11  462.70   23.70
  -3   8 -11  542.58   23.84
   3  -8  11  555.66   23.47
  -3   8 -11  502.46   21.83
  -3   8 -11  522.33   23.03
  -3   8 -12   41.84    4.16
  -3   8 -12   41.91    4.65
   3  -8  12   40.40    4.64
  -3   8 -12   33.05    4.99
  -3   8 -12   46.76    5.17
  -3   8 -12   43.39    5.04
   3  -8  12   37.96    5.06
  -3   8 -13  158.14   10.09
  -3   8 -13  134.12    9.44
  -3   8 -13  157.02    9.00
   3  -8  13  149.20    9.65
  -3   8 -13  145.03   10.81
   3  -8  13  141.74   10.33
  -3   8 -13  165.82   10.51
  -3   8 -13  149.64    9.95
  -3   8 -14   92.80    7.19
  -3   8 -14   79.69    5.99
   3  -8  14   77.98    5.74
  -3   8 -14   90.20    7.27
  -3   8 -14   81.18    6.90
  -3   8 -15   20.39    3.40
  -3   8 -15   26.56    3.96
  -3   8 -15   25.51    3.19
   3  -8  15   25.60    2.93
  -3   8 -15   24.71    3.62
  -3   8 -16   85.56    6.63
  -3   8 -16   87.49    6.44
  -3   8 -16   86.17    5.78
   3  -8  16   76.68    5.11
  -3   8 -16   82.15    6.29
  -3   8 -17  282.65   13.16
  -3   8 -17  268.23   13.28
  -3   8 -17  267.57   12.35
  -3   8 -17  274.05   13.07
  -3   8 -18   57.46    4.01
  -3   8 -18   65.70    4.81
  -3   8 -18   64.33    4.48
  -3   8 -19  163.16    7.31
  -3   8 -19  159.73    7.43
  -3   8 -19  181.62    8.17
  -3   7  18   34.96    2.43
   3  -7 -18   39.41    2.59
   3  -7 -17   73.95    5.14
  -3   7  17   81.37    4.75
   3  -7 -17   84.70    4.95
  -3   7  16    1.05    1.13
   3  -7 -16    1.35    1.04
  -3   7  16    1.90    1.25
   3  -7 -16    1.75    1.18
  -3   7  15  158.45    9.11
  -3   7  15  161.59    9.38
   3  -7 -15  175.38    9.02
  -3   7  15  157.20    9.07
  -3   7  14  126.31    7.96
   3  -7 -14  111.16    7.15
  -3   7  14  108.47    7.58
  -3   7  13   86.66    6.72
   3  -7 -13   72.75    7.03
   3  -7 -13   88.51    6.22
  -3   7  12  358.63   17.45
   3  -7 -12  358.34   18.71
   3  -7 -12  370.16   16.81
  -3   7  11   87.55    6.71
   3  -7 -11   78.46    5.89
   3  -7 -11   82.17    7.44
  -3   7  10   14.29    2.90
   3  -7 -10   10.49    2.16
   3  -7 -10   14.06    3.27
  -3   7   9  275.95   14.09
   3  -7  -9  271.80   13.09
   3  -7  -9  276.21   15.00
  -3   7   8   30.63    3.79
   3  -7  -8   25.29    3.78
   3  -7  -8   20.44    2.75
   3  -7  -7  548.21   22.72
   3  -7  -6  699.55   28.09
   3  -7  -5  116.60    7.37
   3  -7  -5  138.25    7.90
   3  -7  -4  619.48   25.56
   3  -7  -4  624.69   25.54
   3  -7  -4  634.87   25.82
   3  -7  -3    3.53    1.42
   3  -7  -3    2.21    1.28
   3  -7  -3    2.68    1.29
  -3   7   3    3.80    1.24
  -3   7   3    3.98    1.30
   3  -7  -2  177.72    9.77
   3  -7  -2  178.12    9.71
   3  -7  -2  184.71    9.73
  -3   7   2  176.58    9.07
  -3   7   2  188.58    9.21
   3  -7  -1   50.86    4.50
  -3   7   1   48.73    3.87
   3  -7  -1   53.03    4.39
   3  -7  -1   43.56    4.13
  -3   7   1   49.66    3.96
   3  -7   0   41.56    3.76
  -3   7   0   47.68    3.78
   3  -7   0   43.33    4.17
  -3   7   0   44.56    3.81
   3  -7   1  551.09   23.61
   3  -7   1  553.87   23.48
  -3   7  -1  596.02   22.83
   3  -7   1  569.87   23.09
   3  -7   2  465.77   20.75
  -3   7  -2  514.25   20.13
   3  -7   2  483.86   20.30
   3  -7   3  196.09    9.71
   3  -7   3  192.22    9.89
   3  -7   3  168.58    9.71
   3  -7   3  185.86    9.88
   3  -7   4 1256.81   46.53
   3  -7   4 1246.27   46.84
   3  -7   4 1292.62   46.88
   3  -7   4 1145.91   46.71
  -3   7  -5   87.24    5.28
   3  -7   5   94.61    6.26
   3  -7   5   92.32    6.27
   3  -7   5  100.48    6.37
   3  -7   5   89.35    6.25
  -3   7  -6  373.13   15.85
   3  -7   6  381.97   16.72
   3  -7   6  371.87   16.59
   3  -7   6  361.96   16.68
   3  -7   6  364.39   16.48
   3  -7   7  439.37   18.83
  -3   7  -7  440.08   18.53
   3  -7   7  400.60   18.66
   3  -7   7  459.49   19.26
   3  -7   8   40.09    3.87
  -3   7  -8   39.70    3.97
   3  -7   8   43.49    4.29
   3  -7   9  447.18   19.79
  -3   7  -9  493.99   20.99
   3  -7   9  488.25   21.01
  -3   7 -10  314.07   16.46
   3  -7  10  355.31   16.50
  -3   7 -10  315.06   15.23
  -3   7 -10  376.72   16.78
  -3   7 -11  125.40    8.03
  -3   7 -11  140.88    9.11
  -3   7 -11  144.39    9.51
   3  -7  11  128.59    9.47
   3  -7  11  141.25    8.94
   3  -7  12  278.79   16.40
  -3   7 -12  303.83   14.95
  -3   7 -12  332.72   16.42
  -3   7 -12  315.75   16.20
  -3   7 -12  311.42   17.32
   3  -7  12  322.59   15.80
  -3   7 -12  330.04   16.34
  -3   7 -13    2.71    2.05
  -3   7 -13    2.54    1.71
   3  -7  13    0.45    1.29
  -3   7 -13    3.48    1.67
  -3   7 -13    1.44    1.46
  -3   7 -13    4.05    1.77
  -3   7 -13    0.74    1.74
   3  -7  13    3.46    1.71
  -3   7 -14  121.99    8.68
  -3   7 -14  105.83    7.96
   3  -7  14  104.51    7.71
  -3   7 -14  105.45    7.94
  -3   7 -14   91.60    8.33
   3  -7  14  101.45    8.49
  -3   7 -14  124.57    7.76
  -3   7 -14  100.37    8.02
  -3   7 -15   30.40    4.03
  -3   7 -15   27.80    3.47
  -3   7 -15   31.74    4.39
  -3   7 -15   28.95    3.97
  -3   7 -16    3.00    2.00
  -3   7 -16    0.61    1.77
   3  -7  16    0.19    0.92
  -3   7 -16    0.52    1.15
  -3   7 -16    1.84    1.55
  -3   7 -17  109.05    7.35
  -3   7 -17  105.69    6.93
  -3   7 -17  104.15    6.58
  -3   7 -17   93.92    6.69
  -3   7 -18   87.80    5.97
  -3   7 -18   79.70    5.42
  -3   7 -18   80.47    5.27
  -3   7 -19    7.65    1.37
  -3   7 -19    7.14    1.44
  -3   7 -20  121.93    5.59
  -3   7 -20  126.96    6.15
   3  -6 -19   53.00    3.03
   3  -6 -18    3.00    1.15
   3  -6 -18    1.40    0.80
  -3   6  18    1.06    0.81
   3  -6 -17   24.87    2.71
   3  -6 -17   34.59    3.12
  -3   6  17   30.04    3.01
  -3   6  16  172.99    9.15
   3  -6 -16  173.21    8.92
   3  -6 -16  145.00    8.73
  -3   6  16  167.14    8.99
  -3   6  15   29.97    3.61
   3  -6 -15   29.28    3.34
   3  -6 -15   26.91    3.35
  -3   6  15   31.82    3.76
   3  -6 -14  397.60   18.07
  -3   6  14  416.60   18.75
   3  -6 -13  427.35   19.35
  -3   6  13  456.56   20.21
   3  -6 -12  108.09    7.29
  -3   6  12  128.76    8.28
   3  -6 -11  374.27   17.18
  -3   6  11  402.56   18.21
   3  -6 -10   22.57    2.87
  -3   6  10   26.33    3.48
   3  -6  -9   88.98    5.91
  -3   6   9   93.59    6.58
   3  -6  -8  361.75   15.60
   3  -6  -7  119.30    6.97
   3  -6  -7  123.04    6.96
   3  -6  -6  408.33   17.33
   3  -6  -5  914.23   36.07
   3  -6  -5  986.53   36.40
   3  -6  -4   10.40    1.88
   3  -6  -4   12.94    2.08
   3  -6  -4   15.41    2.25
   3  -6  -3  606.05   24.26
   3  -6  -3  589.85   24.25
  -3   6   3  601.38   23.39
   3  -6  -3  616.58   24.23
   3  -6  -2   20.31    2.60
   3  -6  -2   18.76    2.62
  -3   6   2   21.59    2.34
  -3   6   2   20.70    2.25
   3  -6  -2   20.72    2.54
  -3   6   1 1384.96   48.18
   3  -6  -1 1290.17   48.94
  -3   6   1 1276.79   48.06
   3  -6  -1 1312.28   48.94
   3  -6   0 1057.76   41.88
  -3   6   0 1173.03   41.20
   3  -6   0 1094.91   42.04
   3  -6   0 1127.92   41.54
   3  -6   1   -0.34    1.47
  -3   6  -1    0.43    1.02
   3  -6   1    2.50    1.51
   3  -6   2  647.97   24.98
  -3   6  -2  651.48   24.56
   3  -6   2  605.36   25.38
   3  -6   3   22.85    2.87
  -3   6  -3   21.83    1.97
   3  -6   3   23.52    2.80
   3  -6   3   25.07    2.88
   3  -6   3   30.20    2.87
   3  -6   4   25.70    2.80
  -3   6  -4   32.16    2.61
   3  -6   4   27.69    3.01
   3  -6   4   23.83    2.81
   3  -6   4   29.40    3.04
   3  -6   5  447.28   18.38
  -3   6  -5  429.53   17.66
   3  -6   5  422.43   18.41
   3  -6   5  443.56   18.36
   3  -6   5  442.48   18.47
   3  -6   6  173.93    8.95
  -3   6  -6  169.60    8.58
   3  -6   6  165.06    8.79
   3  -6   6  161.16    8.65
   3  -6   7   44.46    3.83
   3  -6   7   49.95    4.21
  -3   6  -7   49.06    4.13
   3  -6   8  364.95   15.96
   3  -6   8  413.42   17.05
  -3   6  -8  393.08   16.91
  -3   6  -9   18.17    3.05
   3  -6   9   15.85    2.18
   3  -6   9   19.06    2.78
  -3   6  -9   16.09    2.75
  -3   6 -10  343.72   16.77
  -3   6 -10  372.08   17.02
   3  -6  10  354.43   16.41
   3  -6  10  318.57   16.91
   3  -6  11  167.10   11.22
  -3   6 -11  220.20   11.78
  -3   6 -11  179.27   11.84
  -3   6 -11  189.14   11.21
  -3   6 -11  188.87   10.12
   3  -6  11  188.82   10.72
  -3   6 -11  186.21   11.02
   3  -6  12  117.76    8.93
  -3   6 -12  117.26    8.56
  -3   6 -12  105.07    8.79
  -3   6 -12  110.77    7.33
  -3   6 -12  120.46    8.39
   3  -6  12  117.40    8.03
  -3   6 -12  117.17    8.70
  -3   6 -12  125.68    8.71
   3  -6  13   66.04    6.67
  -3   6 -13   66.21    6.80
  -3   6 -13   53.97    5.11
  -3   6 -13   75.05    6.73
  -3   6 -13   78.31    6.57
   3  -6  13   75.28    6.20
  -3   6 -13   81.74    7.04
  -3   6 -13   78.43    6.62
  -3   6 -14   13.40    3.06
  -3   6 -14   10.25    2.62
  -3   6 -14   10.46    2.86
  -3   6 -14   10.38    2.72
   3  -6  14   11.58    2.47
  -3   6 -14   12.59    2.72
  -3   6 -14   12.30    2.66
  -3   6 -14   14.46    2.49
   3  -6  14   11.87    2.90
  -3   6 -15   63.86    5.50
  -3   6 -15   62.34    5.12
  -3   6 -15   61.91    5.74
  -3   6 -15   62.77    5.99
  -3   6 -15   52.88    5.42
  -3   6 -16  303.81   15.02
  -3   6 -16  323.19   16.14
  -3   6 -16  319.15   15.55
  -3   6 -16  315.65   15.47
  -3   6 -17    3.50    1.70
  -3   6 -17    3.82    1.60
  -3   6 -17    3.40    1.89
  -3   6 -18  231.28   11.06
  -3   6 -18  228.04   11.57
  -3   6 -18  215.64   10.84
  -3   6 -19   76.79    4.76
  -3   6 -19   66.05    4.27
  -3   6 -20   56.27    3.46
  -3   6 -20   53.34    3.67
   3  -5 -19    3.30    0.91
   3  -5 -19    4.28    1.00
   3  -5 -19    2.87    0.91
  -3   5  18   80.98    4.85
   3  -5 -18   82.18    4.97
  -3   5  17  183.21    8.96
   3  -5 -17  149.35    8.93
   3  -5 -17  145.79    8.49
   3  -5 -17  176.69    8.84
  -3   5  16  120.34    7.55
  -3   5  16  138.00    8.08
   3  -5 -16  141.66    7.99
  -3   5  15  334.12   15.88
  -3   5  15  350.65   16.08
   3  -5 -15  331.37   15.63
   3  -5 -14   18.77    2.84
  -3   5  14   18.52    3.06
  -3   5  13  343.38   16.77
   3  -5 -13  369.62   16.55
  -3   5  12  162.47    9.62
   3  -5 -12  162.33    9.15
  -3   5  11    4.16    1.70
   3  -5 -11    2.62    1.26
   3  -5 -10  199.66   11.41
  -3   5  10  180.42   10.07
   3  -5 -10  184.67    9.59
   3  -5  -9  595.83   25.64
   3  -5  -8   96.05    6.78
   3  -5  -8   88.16    5.33
   3  -5  -7  861.67   33.22
   3  -5  -7  894.43   33.23
   3  -5  -6   93.99    5.67
   3  -5  -6   97.84    5.69
   3  -5  -5  792.88   30.26
   3  -5  -4  100.49    5.75
  -3   5   3    1.68    0.73
   3  -5  -3    0.17    0.89
   3  -5  -3    1.38    1.18
   3  -5  -2   33.07    2.98
   3  -5  -2   31.12    2.86
  -3   5   2   30.23    2.36
   3  -5  -2   26.55    2.83
   3  -5  -1  262.88   11.92
   3  -5  -1  276.93   12.01
  -3   5   1  259.07   11.08
  -3   5   1  285.49   11.21
   3  -5   0   62.96    4.54
   3  -5   0   73.95    4.32
  -3   5   0   78.02    4.08
   3  -5   0   70.20    4.63
   3  -5   0   71.86    4.63
   3  -5   1 3630.75  125.59
   3  -5   1 3708.29  124.88
  -3   5  -1 3367.73  123.15
  -3   5  -1 3875.21  124.45
   3  -5   2    3.37    1.33
   3  -5   2    2.43    1.18
   3  -5   2    4.33    1.30
  -3   5  -2    2.78    0.78
   3  -5   2    1.67    1.04
  -3   5  -2    0.88    0.94
  -3   5  -3 1399.35   51.58
   3  -5   3 1515.37   52.51
   3  -5   3 1420.55   52.80
   3  -5   3 1450.80   52.72
   3  -5   3 1443.86   52.76
   3  -5   4  588.53   23.67
   3  -5   4  613.29   23.45
  -3   5  -4  596.24   22.98
   3  -5   4  603.14   23.59
   3  -5   5   50.99    3.79
  -3   5  -5   46.39    3.60
   3  -5   5   48.41    3.71
  -3   5  -6  523.21   20.74
   3  -5   6  505.95   20.37
   3  -5   6  466.90   20.28
   3  -5   6  548.12   20.86
  -3   5  -7  286.46   12.81
   3  -5   7  273.90   12.03
   3  -5   7  243.11   11.85
   3  -5   7  285.89   12.62
   3  -5   8  108.86    6.38
   3  -5   8  118.10    6.49
   3  -5   9  485.46   22.59
  -3   5  -9  519.17   22.46
  -3   5  -9  563.97   22.89
  -3   5 -10  157.51    9.53
  -3   5 -10  166.03    9.40
  -3   5 -10  149.35    9.15
   3  -5  10  132.86    9.28
  -3   5 -10  144.91    9.72
  -3   5 -11  223.45   12.82
  -3   5 -11  270.49   13.85
  -3   5 -11  261.54   13.18
  -3   5 -11  245.32   12.08
   3  -5  11  237.99   13.61
  -3   5 -11  235.20   13.73
  -3   5 -12  209.94   12.15
  -3   5 -12  240.85   13.01
  -3   5 -12  220.92   12.91
  -3   5 -12  218.04   12.17
  -3   5 -12  216.24   11.29
   3  -5  12  209.72   12.83
  -3   5 -12  227.29   13.32
  -3   5 -13   71.73    6.63
  -3   5 -13   76.51    6.48
  -3   5 -13   76.11    6.85
  -3   5 -13   80.36    6.62
  -3   5 -13   63.28    5.39
   3  -5  13   69.98    6.81
  -3   5 -13   74.69    6.95
  -3   5 -14  174.85   10.00
  -3   5 -14  175.86   10.83
  -3   5 -14  172.85   11.22
  -3   5 -14  184.05   11.70
  -3   5 -14  171.30   11.67
  -3   5 -14  186.70   10.96
  -3   5 -15    7.60    2.50
  -3   5 -15    4.71    1.93
  -3   5 -15    6.04    2.21
  -3   5 -15    5.50    1.86
  -3   5 -15   10.12    2.58
  -3   5 -15    8.63    2.47
   3  -5  15    4.63    1.76
  -3   5 -16  265.43   14.03
  -3   5 -16  263.22   13.41
  -3   5 -16  247.56   13.16
  -3   5 -16  251.67   13.25
  -3   5 -16  249.29   12.59
  -3   5 -17  200.50   11.45
  -3   5 -17  199.44   10.86
  -3   5 -17  210.09   11.02
  -3   5 -17  203.89   10.41
  -3   5 -18    3.74    1.71
  -3   5 -18    5.59    1.51
  -3   5 -18    2.34    1.46
  -3   5 -19  116.13    6.05
  -3   5 -19  113.75    6.54
  -3   5 -20   67.27    4.21
  -3   5 -20   75.80    4.14
  -3   5 -21   21.92    1.56
   3  -4 -20  104.92    5.42
   3  -4 -19   46.97    3.35
   3  -4 -19   38.24    3.51
   3  -4 -19   37.86    3.12
   3  -4 -19   45.60    4.12
   3  -4 -19   41.74    3.21
   3  -4 -18    0.68    1.12
  -3   4  18   -0.54    1.51
   3  -4 -18    1.75    1.13
   3  -4 -18    1.53    1.13
   3  -4 -17  317.58   17.01
  -3   4  17  363.71   15.75
   3  -4 -17  366.68   15.80
   3  -4 -17  344.23   15.33
   3  -4 -16  137.37    9.65
  -3   4  16  132.52    8.15
   3  -4 -16  154.68    8.48
   3  -4 -16  126.22    7.80
   3  -4 -15  169.14   11.23
   3  -4 -15  170.49    9.65
  -3   4  15  177.77    9.92
   3  -4 -14  469.52   22.89
  -3   4  14  466.85   21.10
   3  -4 -14  506.89   21.11
   3  -4 -13    5.75    2.18
  -3   4  13    9.10    2.12
   3  -4 -13    6.27    1.80
   3  -4 -12  238.22   11.99
  -3   4  12  246.89   12.50
   3  -4 -12  254.76   14.00
   3  -4 -11  156.39    8.64
   3  -4 -11  167.76   10.32
  -3   4  11  156.07    8.95
   3  -4 -10    8.95    2.20
   3  -4  -9  423.85   17.56
   3  -4  -9  485.28   20.13
   3  -4  -8  281.21   11.92
   3  -4  -7  244.43   10.73
   3  -4  -7  243.18   10.68
   3  -4  -6  101.78    5.74
   3  -4  -6  111.19    5.82
   3  -4  -5   29.60    2.73
   3  -4  -5   33.59    2.81
   3  -4  -4  237.43   10.45
   3  -4  -3  610.19   23.46
   3  -4  -2  456.70   17.62
  -3   4   2  432.75   16.36
  -3   4   1 1363.28   46.54
  -3   4   1 1284.24   46.39
   3  -4  -1 1255.28   47.59
  -3   4   0   37.19    2.18
   3  -4   0   38.27    2.91
   3  -4   0   38.62    3.00
   3  -4   0   38.31    2.54
  -3   4   0   29.79    1.67
  -3   4  -1  385.09   13.96
   3  -4   1  380.95   14.53
  -3   4  -1  343.69   13.73
   3  -4   1  384.49   15.21
   3  -4   2  393.09   14.76
   3  -4   2  388.62   15.25
  -3   4  -2  347.98   14.21
  -3   4  -3    1.23    0.75
   3  -4   3    0.14    0.71
   3  -4   4  557.04   22.67
   3  -4   4  604.49   22.56
   3  -4   4  586.19   22.72
  -3   4  -4  597.97   22.66
   3  -4   5  725.92   26.87
   3  -4   5  663.85   26.77
  -3   4  -5  722.29   27.13
   3  -4   6  162.43    7.55
  -3   4  -6  158.01    8.15
   3  -4   7  252.20   11.10
   3  -4   7  237.17   12.03
   3  -4   7  254.49   11.14
  -3   4  -7  267.55   12.31
   3  -4   8  579.56   22.34
   3  -4   8  539.96   23.75
   3  -4   8  567.37   22.28
  -3   4  -8  622.71   24.34
  -3   4  -9  144.72    9.09
   3  -4   9  155.60    9.18
  -3   4  -9  154.50    9.14
  -3   4 -10  589.92   24.79
  -3   4 -10  547.43   23.74
  -3   4 -10  555.37   24.54
   3  -4  10  529.46   24.38
  -3   4 -10  581.35   23.80
  -3   4 -11   27.99    3.93
  -3   4 -11   28.54    3.66
  -3   4 -11   28.07    3.15
  -3   4 -11   28.65    3.99
   3  -4  11   20.60    3.51
  -3   4 -11   24.14    3.53
  -3   4 -11   30.98    3.73
  -3   4 -12  145.92    9.70
  -3   4 -12  117.31    8.33
  -3   4 -12  132.55    9.11
  -3   4 -12  132.87    8.05
  -3   4 -12  123.91    9.08
   3  -4  12  131.33    9.33
  -3   4 -12  138.24    8.70
  -3   4 -13  195.05   10.57
  -3   4 -13  200.64   12.28
  -3   4 -13  173.89   11.66
  -3   4 -13  200.53   11.27
  -3   4 -13  192.02   11.21
  -3   4 -13  187.08   11.45
  -3   4 -14   72.10    6.34
  -3   4 -14   78.66    6.01
  -3   4 -14   81.37    6.61
  -3   4 -14   80.66    6.97
  -3   4 -14   82.95    7.25
  -3   4 -14   81.76    7.45
  -3   4 -15  157.95   10.42
  -3   4 -15  168.64   10.13
  -3   4 -15  160.75   11.13
  -3   4 -15  160.16    9.90
  -3   4 -15  176.58    9.78
  -3   4 -16  143.85    8.78
  -3   4 -16  153.06    9.95
  -3   4 -16  161.54    9.46
  -3   4 -17  235.31   12.12
  -3   4 -17  221.31   11.27
  -3   4 -17  221.69   12.24
  -3   4 -17  222.91   11.59
  -3   4 -18  280.66   13.37
  -3   4 -18  277.88   12.69
  -3   4 -18  272.68   12.70
  -3   4 -19    1.18    1.14
  -3   4 -19    2.07    1.22
  -3   4 -20  147.90    7.10
  -3   4 -20  152.20    6.96
  -3   4 -21   27.74    1.90
   3  -3 -20    1.24    0.80
   3  -3 -20    0.77    0.93
   3  -3 -20    0.84    0.85
   3  -3 -19   27.18    3.12
   3  -3 -19   32.37    3.57
   3  -3 -19   27.37    2.73
   3  -3 -19   25.18    2.95
   3  -3 -19   28.67    2.78
   3  -3 -18  359.96   17.75
   3  -3 -18  366.01   16.00
   3  -3 -18  395.50   16.42
   3  -3 -17    3.27    1.31
   3  -3 -17   -0.38    1.84
  -3   3  17    2.56    1.38
   3  -3 -17    2.45    1.49
   3  -3 -16  518.41   22.00
   3  -3 -16  519.75   24.15
  -3   3  16  500.74   21.93
   3  -3 -16  534.81   22.19
   3  -3 -15   65.79    6.49
  -3   3  15   58.59    5.13
   3  -3 -15   61.62    5.14
   3  -3 -14  154.70   10.11
  -3   3  14  130.03    8.27
   3  -3 -14  135.63    8.27
   3  -3 -13  235.33   13.34
  -3   3  13  227.80   11.82
   3  -3 -13  229.65   11.70
   3  -3 -12   57.74    4.81
   3  -3 -12   67.61    6.05
  -3   3  12   54.55    4.80
   3  -3 -12   62.13    4.83
   3  -3 -11  205.36   10.42
   3  -3 -11  214.98   11.88
   3  -3 -10   94.00    5.82
   3  -3 -10   91.55    6.77
   3  -3  -9  161.19    9.50
   3  -3  -9  152.93    7.85
   3  -3  -8  765.54   28.76
   3  -3  -8  665.41   26.42
   3  -3  -7  291.71   12.33
   3  -3  -7  305.08   12.29
   3  -3  -6   62.79    3.96
   3  -3  -6   65.89    3.98
   3  -3  -5  387.27   15.46
   3  -3  -5  383.01   15.40
   3  -3  -4    0.52    0.71
   3  -3  -4    1.52    0.82
   3  -3  -3  223.43    9.71
   3  -3  -3  221.30    9.66
   3  -3  -2  358.50   14.46
   3  -3  -2  356.18   14.36
   3  -3  -1   94.87    4.92
  -3   3   1  105.83    3.86
   3  -3   0 1241.86   45.34
   3  -3   0 1254.75   44.47
   3  -3   0 1280.32   45.46
  -3   3   0 1244.47   43.73
   3  -3   1 2360.59   82.46
  -3   3  -1 2331.86   82.47
   3  -3   1 2355.74   83.40
   3  -3   2  796.80   28.33
   3  -3   2  773.26   28.98
  -3   3  -2  779.10   28.47
   3  -3   2  750.21   29.01
   3  -3   3  490.43   17.85
  -3   3  -3  456.55   18.08
   3  -3   3  461.62   18.28
   3  -3   3  456.15   18.32
  -3   3  -4   52.44    3.65
   3  -3   4   55.24    3.58
   3  -3   4   51.94    3.57
  -3   3  -5  366.99   15.31
   3  -3   5  351.79   14.67
   3  -3   5  370.45   14.77
   3  -3   5  360.99   15.03
  -3   3  -6  204.07   10.01
   3  -3   6  206.14    9.16
   3  -3   6  201.79    9.70
   3  -3   6  196.96    9.08
   3  -3   7   38.22    2.98
  -3   3  -7   41.35    3.68
  -3   3  -7   36.73    3.69
   3  -3   7   38.48    3.59
   3  -3   8  646.83   25.47
   3  -3   8  686.60   27.47
  -3   3  -8  693.44   27.47
  -3   3  -8  723.79   27.91
   3  -3   9   77.06    6.08
  -3   3  -9   84.06    6.29
  -3   3  -9   84.41    6.12
   3  -3  10   88.50    6.76
  -3   3 -10   93.19    6.79
  -3   3 -10   83.15    6.36
  -3   3 -10   80.78    6.62
  -3   3 -11  730.06   29.39
  -3   3 -11  675.61   28.16
  -3   3 -11  637.77   27.35
   3  -3  11  649.03   28.56
  -3   3 -11  663.46   28.36
  -3   3 -11  657.13   27.36
  -3   3 -12   58.55    5.61
  -3   3 -12   60.00    5.29
  -3   3 -12   63.53    5.40
   3  -3  12   53.38    4.67
  -3   3 -12   69.73    6.41
  -3   3 -12   58.62    4.78
  -3   3 -12   54.57    5.52
   3  -3  13  144.13    8.65
  -3   3 -13  153.35    9.51
  -3   3 -13  153.58    9.98
  -3   3 -13  143.26    9.97
  -3   3 -13  151.00    9.40
  -3   3 -13  175.48   11.11
  -3   3 -13  164.51    8.92
   3  -3  14  339.95   15.65
  -3   3 -14  351.89   16.31
  -3   3 -14  332.38   17.13
  -3   3 -14  338.50   16.54
  -3   3 -14  325.18   17.39
  -3   3 -14  348.11   18.31
  -3   3 -14  346.72   15.71
  -3   3 -14  340.73   16.43
  -3   3 -15    0.94    1.31
   3  -3  15    1.41    1.16
  -3   3 -15    0.57    1.35
  -3   3 -15    1.49    1.70
  -3   3 -15    0.92    1.64
  -3   3 -16  483.35   21.31
  -3   3 -16  515.40   22.66
  -3   3 -16  486.32   21.53
  -3   3 -17   74.72    5.62
  -3   3 -17   81.59    6.23
  -3   3 -17   72.17    5.52
  -3   3 -18   57.97    4.54
  -3   3 -18   64.87    5.42
  -3   3 -19  104.44    6.44
  -3   3 -19  106.10    5.80
   3  -3  19   89.04    5.64
  -3   3 -20   35.98    2.88
   3  -2 -21   56.26    3.57
   3  -2 -21   53.32    3.52
   3  -2 -20  182.21    9.10
   3  -2 -20  166.83    8.62
   3  -2 -20  168.07    8.73
   3  -2 -19   28.78    3.54
   3  -2 -19   26.53    3.28
   3  -2 -19   25.59    2.71
   3  -2 -19   26.87    2.77
   3  -2 -18  164.07   10.25
   3  -2 -18  171.25    9.06
   3  -2 -18  174.17    9.35
   3  -2 -18  170.03    8.99
   3  -2 -17  187.78   11.72
   3  -2 -17  194.36   10.38
  -3   2  17  200.93   10.30
   3  -2 -17  208.34   10.62
   3  -2 -16   13.48    3.11
  -3   2  16   19.46    2.77
   3  -2 -16   18.29    2.77
   3  -2 -16   18.82    2.53
   3  -2 -16   18.46    2.81
   3  -2 -15  365.28   18.08
  -3   2  15  350.65   15.95
   3  -2 -15  344.84   16.03
   3  -2 -15  338.15   15.90
   3  -2 -15  326.14   15.36
   3  -2 -14  183.24   11.53
   3  -2 -14  172.78    9.63
   3  -2 -14  196.13   10.30
  -3   2  14  192.71   10.21
   3  -2 -13    4.10    1.80
   3  -2 -13    2.23    1.34
  -3   2  13    4.22    1.47
   3  -2 -13    1.39    1.42
   3  -2 -13    2.38    1.25
   3  -2 -12  253.54   12.43
  -3   2  12  232.35   11.71
   3  -2 -12  225.83   11.58
   3  -2 -12  258.72   13.53
   3  -2 -12  261.79   14.33
   3  -2 -11  174.31    9.52
   3  -2 -11  177.19   10.30
   3  -2 -11  181.15   10.42
   3  -2 -11  178.57   10.94
   3  -2 -10  528.84   22.03
   3  -2 -10  535.04   22.97
   3  -2 -10  556.81   23.88
   3  -2  -9 1765.82   64.54
   3  -2  -9 1788.73   66.16
   3  -2  -8  130.03    7.51
   3  -2  -8  115.61    6.29
   3  -2  -8  111.13    5.60
   3  -2  -7  972.16   35.75
   3  -2  -7  957.73   35.38
   3  -2  -7  969.61   36.89
   3  -2  -6    8.32    1.31
   3  -2  -6    8.63    1.76
   3  -2  -5  176.67    8.11
   3  -2  -5  188.05    8.62
   3  -2  -4  157.72    7.21
   3  -2  -4  152.20    7.17
   3  -2  -4  150.30    7.09
   3  -2  -4  157.32    7.22
   3  -2  -3  356.44   14.42
   3  -2  -3  374.17   14.54
   3  -2  -3  357.13   14.44
   3  -2  -2  640.57   23.92
   3  -2  -2  628.03   23.86
   3  -2  -2  635.78   23.93
   3  -2  -1  647.50   24.40
   3  -2   0  121.76    5.07
   3  -2   0  134.15    6.23
   3  -2   0  142.26    6.27
   3  -2   0  130.56    6.20
   3  -2   0  124.71    4.85
   3  -2   1  577.63   20.44
   3  -2   1  589.61   21.62
   3  -2   1  544.57   20.35
   3  -2   1  564.01   21.45
   3  -2   2  387.44   14.66
   3  -2   2  391.53   15.42
   3  -2   2  384.89   15.36
   3  -2   2  399.53   15.30
  -3   2  -2  387.45   15.19
   3  -2   2  381.31   14.43
   3  -2   3  412.64   15.54
   3  -2   3  415.59   15.98
   3  -2   3  390.88   15.66
   3  -2   3  387.06   15.80
  -3   2  -3  393.53   15.94
   3  -2   4  309.59   12.71
   3  -2   4  311.91   12.79
  -3   2  -4  307.21   13.11
  -3   2  -5   19.62    2.39
   3  -2   5   17.24    1.95
   3  -2   5   21.95    2.24
  -3   2  -5   17.56    2.00
  -3   2  -6   70.25    5.08
   3  -2   6   72.88    4.36
   3  -2   6   77.79    4.95
  -3   2  -6   77.27    4.75
  -3   2  -7  716.39   27.83
   3  -2   7  667.59   25.85
  -3   2  -7  691.67   26.87
   3  -2   7  696.62   27.37
  -3   2  -8   35.60    3.50
  -3   2  -8   36.12    3.94
   3  -2   8   36.57    3.80
  -3   2  -9 1116.59   41.55
   3  -2   9 1072.98   41.88
  -3   2  -9 1035.71   42.09
  -3   2 -10    8.68    2.36
  -3   2 -10   10.28    2.13
  -3   2 -10    8.40    1.94
  -3   2 -11  306.26   14.89
   3  -2  11  276.47   13.65
  -3   2 -11  305.54   15.68
   3  -2  11  293.27   14.08
  -3   2 -11  289.90   14.61
  -3   2 -12  433.05   20.48
  -3   2 -12  397.41   17.68
  -3   2 -12  395.32   19.01
  -3   2 -12  406.26   19.27
   3  -2  12  432.84   18.76
   3  -2  12  390.29   18.09
  -3   2 -13  168.13   11.33
  -3   2 -13  154.73    8.88
  -3   2 -13  163.58   10.21
  -3   2 -13  153.76    9.49
  -3   2 -13  155.21   10.24
   3  -2  13  183.47   10.11
   3  -2  13  162.07    9.36
  -3   2 -14  103.04    8.52
  -3   2 -14   96.83    6.58
  -3   2 -14  108.75    8.04
  -3   2 -14   98.71    7.14
   3  -2  14   97.04    6.82
  -3   2 -15  523.93   21.62
   3  -2  15  514.02   21.68
  -3   2 -15  487.40   22.93
  -3   2 -15  502.98   22.14
  -3   2 -16   21.68    3.18
   3  -2  16   21.66    2.81
  -3   2 -16   22.28    2.88
  -3   2 -17  270.57   13.57
   3  -2  17  226.72   11.11
  -3   2 -17  254.00   12.28
  -3   2 -18   95.75    6.65
  -3   2 -18   97.19    6.07
   3  -2  18   84.39    5.70
  -3   2 -19   11.63    2.00
  -3   2 -19   14.02    1.93
  -3   2 -19   15.13    2.15
  -3   2 -20  161.52    7.22
  -3   2 -20  177.69    7.81
  -3   2 -20  153.76    7.38
   3  -1 -21   53.53    3.74
   3  -1 -21   51.18    3.55
   3  -1 -21   57.26    3.70
   3  -1 -20   15.59    2.35
   3  -1 -20   18.64    2.50
   3  -1 -19  261.25   13.18
   3  -1 -19  289.29   13.69
   3  -1 -19  258.42   11.97
   3  -1 -19  267.84   12.17
   3  -1 -18  172.01    9.11
   3  -1 -18  158.48    8.79
   3  -1 -18  155.74    8.70
   3  -1 -18  155.06    9.83
   3  -1 -17  219.53   11.17
   3  -1 -17  197.18   10.54
   3  -1 -17  194.76   10.14
   3  -1 -17  184.74   10.28
   3  -1 -17  199.25   11.91
   3  -1 -16  173.55    9.60
   3  -1 -16  167.21   10.82
   3  -1 -16  174.15    9.68
   3  -1 -16  152.49    9.10
  -3   1  16  173.55    9.45
   3  -1 -15   40.41    5.39
   3  -1 -15   37.67    4.05
   3  -1 -15   38.18    4.05
   3  -1 -15   37.42    3.92
   3  -1 -15   38.75    4.78
  -3   1  15   35.24    3.78
   3  -1 -14  312.73   17.44
   3  -1 -14  315.45   14.92
   3  -1 -14  298.88   14.83
   3  -1 -14  333.28   15.01
   3  -1 -14  323.98   16.43
  -3   1  14  312.93   14.76
   3  -1 -13   32.94    4.71
   3  -1 -13   30.19    3.39
   3  -1 -13   33.46    4.10
   3  -1 -13   32.85    3.55
   3  -1 -13   34.46    3.57
   3  -1 -13   28.91    4.13
   3  -1 -13   30.94    4.13
  -3   1  13   27.29    3.23
   3  -1 -12   17.20    2.87
   3  -1 -12   14.43    2.21
   3  -1 -12   12.37    2.39
   3  -1 -12   12.89    2.78
   3  -1 -12   14.69    3.09
   3  -1 -11  379.31   16.84
   3  -1 -11  359.97   17.02
   3  -1 -11  360.69   17.89
   3  -1 -10   99.36    6.32
   3  -1 -10   87.28    6.83
   3  -1  -9  350.88   15.41
   3  -1  -9  351.92   16.33
   3  -1  -8  876.38   33.85
   3  -1  -8  913.77   34.82
   3  -1  -7    1.99    1.12
   3  -1  -7    1.92    0.99
   3  -1  -7    1.30    0.82
   3  -1  -6  368.94   15.00
   3  -1  -6  351.26   14.24
   3  -1  -6  346.91   14.18
   3  -1  -5  756.63   28.93
   3  -1  -5  798.10   28.81
   3  -1  -5  760.84   28.72
   3  -1  -4  585.38   22.07
   3  -1  -4  585.53   22.04
   3  -1  -4  579.57   21.82
   3  -1  -4  566.27   22.12
   3  -1  -3 1064.34   39.73
   3  -1  -3 1079.84   38.97
   3  -1  -3 1120.26   39.73
   3  -1  -3 1094.59   39.63
   3  -1  -2  181.99    8.46
   3  -1  -2  201.21    8.58
   3  -1  -1  557.91   20.83
   3  -1  -1  527.28   20.67
   3  -1   0  132.53    6.29
   3  -1   1   24.30    2.02
   3  -1   1   19.50    1.09
  -3   1  -2  322.70   12.10
   3  -1   2  370.23   13.83
   3  -1   2  373.39   13.69
   3  -1   2  361.48   13.96
  -3   1  -3 1064.05   38.77
   3  -1   3 1126.83   40.14
   3  -1   3 1150.08   39.89
   3  -1   3 1087.95   39.91
   3  -1   4   53.95    3.62
   3  -1   4   55.91    3.47
  -3   1  -4   57.57    4.03
  -3   1  -4   61.19    3.22
   3  -1   5 1879.63   67.72
   3  -1   5 1895.20   68.16
  -3   1  -5 1931.95   67.75
  -3   1  -5 1917.13   69.13
  -3   1  -6  357.07   14.43
   3  -1   6  337.98   14.21
  -3   1  -6  363.65   15.55
  -3   1  -7 1176.36   44.52
  -3   1  -7 1156.55   43.10
  -3   1  -8  420.50   18.91
  -3   1  -8  422.06   17.78
  -3   1  -9  100.45    7.45
  -3   1  -9  104.19    6.59
   3  -1  10  215.49   10.85
  -3   1 -10  204.84   11.14
  -3   1 -10  226.67   12.58
  -3   1 -10  220.98   11.31
   3  -1  11  267.98   12.79
  -3   1 -11  260.65   13.09
   3  -1  11  230.55   12.01
  -3   1 -11  248.35   12.79
  -3   1 -12    0.93    1.06
   3  -1  12    2.56    1.51
  -3   1 -12    5.08    1.75
  -3   1 -12    1.68    1.20
   3  -1  13  358.04   16.91
   3  -1  13  341.97   16.38
  -3   1 -13  352.74   16.02
  -3   1 -13  358.40   17.29
   3  -1  14   42.54    4.58
   3  -1  14   32.35    3.83
  -3   1 -14   36.04    4.99
  -3   1 -14   35.37    3.70
  -3   1 -14   43.28    4.77
  -3   1 -15  276.29   16.04
  -3   1 -15  283.58   13.55
   3  -1  15  296.56   14.58
   3  -1  15  284.98   13.91
   3  -1  16  283.75   13.55
  -3   1 -16  295.09   15.10
  -3   1 -16  282.74   13.34
  -3   1 -17   12.92    2.37
   3  -1  17    9.31    1.91
  -3   1 -17   14.59    2.66
   3  -1  17   12.11    2.02
  -3   1 -17   10.74    1.90
   3  -1  18   80.88    4.87
  -3   1 -18   93.61    6.22
  -3   1 -18   93.98    6.19
  -3   1 -18   88.67    5.77
  -3   1 -19   99.25    5.83
  -3   1 -19  102.74    5.94
  -3   1 -19  100.27    5.66
  -3   1 -20    6.71    1.18
  -3   1 -20    7.15    1.11
   3   0 -21  132.11    6.65
   3   0 -21  117.92    6.26
   3   0 -20  106.77    6.57
   3   0 -19    9.62    2.15
   3   0 -19    6.87    1.56
   3   0 -19    8.83    1.77
   3   0 -18  507.79   21.75
   3   0 -18  425.51   19.83
   3   0 -18  479.97   19.90
   3   0 -18  488.43   20.23
   3   0 -17  159.93   10.20
   3   0 -17  154.38    9.16
   3   0 -17  152.84    8.87
   3   0 -17  153.92    9.00
   3   0 -17  159.58    8.98
   3   0 -16    5.85    1.81
   3   0 -16    4.50    1.67
   3   0 -16    5.04    2.05
   3   0 -16    4.87    1.73
   3   0 -16    3.71    1.89
   3   0 -16    1.02    1.36
   3   0 -15   97.42    7.82
   3   0 -15   89.50    7.47
   3   0 -15  100.57    6.73
   3   0 -15   79.88    7.90
   3   0 -15   91.86    6.62
   3   0 -15   95.98    6.73
   3   0 -14    4.70    1.69
   3   0 -14    2.71    1.32
   3   0 -14    4.33    2.33
   3   0 -14    6.15    2.16
   3   0 -14    3.64    1.84
   3   0 -14    7.74    2.14
  -3   0  14    3.56    1.45
   3   0 -13   24.31    3.06
   3   0 -13   26.11    3.19
   3   0 -13   26.25    3.96
   3   0 -13   22.31    3.83
   3   0 -13   29.35    3.29
   3   0 -12  337.08   15.43
   3   0 -12  287.18   13.84
   3   0 -12  312.42   14.25
   3   0 -12  292.13   15.14
   3   0 -12  294.66   15.95
   3   0 -12  299.71   13.86
   3   0 -11  108.89    7.04
   3   0 -11  109.36    7.45
   3   0 -11  124.73    7.68
   3   0 -11  109.49    8.03
   3   0 -10 1430.84   55.80
   3   0 -10 1492.36   54.94
   3   0  -9    1.37    1.26
  -3   0   9    4.14    1.23
   3   0  -9    1.80    1.12
  -3   0   8 1267.77   45.07
   3   0  -8 1184.90   44.45
   3   0  -8 1249.41   46.47
  -3   0   7  245.87   10.19
   3   0  -7  241.67   11.22
   3   0  -7  217.06   10.16
   3   0  -7  240.60   10.22
   3   0  -6    0.78    0.89
   3   0  -6    2.22    0.99
   3   0  -6   -0.33    0.89
  -3   0   6    0.89    0.64
  -3   0   5 1890.41   65.03
   3   0  -5 1800.81   65.99
   3   0  -5 1828.60   65.96
   3   0  -5 1830.75   65.97
   3   0  -5 1827.91   65.86
   3   0  -4 1272.50   47.40
   3   0  -4 1334.52   47.45
   3   0  -4 1302.87   46.94
   3   0  -4 1317.61   47.33
   3   0  -3 4224.14  150.38
   3   0  -3 4270.10  151.43
   3   0  -3 4419.95  151.31
   3   0  -3 4417.31  151.48
   3   0  -2 9999.00  332.02
   3   0  -2 9164.48  330.28
   3   0  -2 9518.92  330.45
   3   0  -1 4923.82  154.63
   3   0  -1 4798.17  154.42
   3   0  -1 4774.19  154.59
   3   0   0  142.39    6.71
   3   0   0  138.94    5.64
   3   0   1  599.02   22.38
   3   0   1  583.32   22.07
   3   0   1  562.69   20.93
   3   0   1  611.28   22.31
   3   0   2   14.38    1.79
   3   0   2   11.87    1.50
   3   0   2   11.42    1.54
   3   0   3  528.74   20.73
   3   0   3  533.75   20.34
   3   0   3  529.07   20.46
  -3   0  -4  522.66   20.25
   3   0   4  487.92   19.56
  -3   0  -4  497.79   18.48
   3   0   4  482.72   19.22
   3   0   4  502.14   19.17
  -3   0  -5   73.37    5.22
  -3   0  -5   77.69    4.17
   3   0   5   71.72    4.31
   3   0   5   82.98    4.41
  -3   0  -6  544.63   20.21
   3   0   6  492.56   19.68
  -3   0  -6  527.98   21.74
  -3   0  -7  622.68   23.40
   3   0   7  568.01   22.24
  -3   0  -7  631.95   24.99
  -3   0  -8  397.35   16.85
  -3   0  -9  596.26   24.30
  -3   0 -10   35.17    3.72
   3   0  10   29.61    3.31
  -3   0 -10   31.54    3.47
  -3   0 -11  529.10   21.94
  -3   0 -11  521.38   22.76
  -3   0 -11  536.08   23.06
   3   0  11  542.71   22.76
   3   0  12   51.06    4.80
  -3   0 -12   42.32    4.51
  -3   0 -12   47.47    4.22
  -3   0 -13  163.34   11.24
  -3   0 -13  156.81    8.91
   3   0  13  152.58    9.43
   3   0  14  306.02   14.83
   3   0  14  297.56   14.86
  -3   0 -14  306.21   15.75
  -3   0 -14  297.94   16.91
  -3   0 -14  290.71   14.06
  -3   0 -15   28.88    3.94
   3   0  15   30.40    3.82
   3   0  15   28.75    3.60
  -3   0 -15   24.81    3.06
  -3   0 -16   50.45    5.11
   3   0  16   52.71    4.59
  -3   0 -16   54.23    4.41
  -3   0 -17  132.06    8.13
   3   0  17  136.07    7.43
  -3   0 -17  123.61    7.06
   3   0  18   16.61    2.04
  -3   0 -18   20.34    2.51
  -3   0 -18   19.07    2.47
  -3   0 -18   15.09    2.33
  -3   0 -19   55.56    3.74
  -3   0 -19   62.81    4.14
  -3   0 -19   68.24    4.17
  -3   0 -20   75.89    3.82
   3   1 -21    6.67    1.30
   3   1 -20   96.00    6.03
   3   1 -20   90.50    5.85
   3   1 -19  225.26   11.59
   3   1 -19  246.12   11.89
   3   1 -19  240.64   10.84
   3   1 -18    6.56    1.84
   3   1 -18    7.40    2.07
   3   1 -18    9.26    2.03
   3   1 -18    5.87    1.75
   3   1 -17   61.93    5.33
   3   1 -17   72.51    6.57
   3   1 -17   72.35    6.26
   3   1 -17   70.70    5.55
   3   1 -17   61.70    5.28
   3   1 -16    7.56    2.56
   3   1 -16    4.48    1.76
   3   1 -16    5.98    2.36
   3   1 -16    6.09    1.98
   3   1 -16    5.30    1.86
   3   1 -16    4.00    1.75
   3   1 -15   67.33    7.11
   3   1 -15   71.70    6.55
   3   1 -15   73.65    6.14
   3   1 -15   83.80    6.01
   3   1 -15   68.20    5.69
   3   1 -15   79.27    6.11
   3   1 -14  255.75   15.66
   3   1 -14  272.60   14.89
   3   1 -14  289.80   14.29
   3   1 -14  277.38   13.45
   3   1 -14  264.34   13.49
   3   1 -14  285.14   13.84
   3   1 -13   20.59    3.61
   3   1 -13   22.13    3.01
   3   1 -13   14.88    2.59
   3   1 -13   25.65    3.80
   3   1 -13   19.28    2.94
   3   1 -13   17.95    2.96
   3   1 -13   20.79    2.86
   3   1 -12  336.08   16.39
   3   1 -12  352.18   15.95
   3   1 -12  362.16   16.24
   3   1 -12  366.07   18.23
   3   1 -12  359.19   15.84
   3   1 -12  342.74   16.82
   3   1 -12  362.86   16.44
   3   1 -11  192.53   11.43
  -3  -1  11  199.01   10.36
   3   1 -11  209.29   10.85
   3   1 -11  180.24    9.97
  -3  -1  10  139.35    7.85
   3   1 -10  135.64    8.74
  -3  -1   9  659.26   25.43
   3   1  -9  671.54   26.84
   3   1  -9  616.63   24.29
   3   1  -8   67.38    4.37
  -3  -1   8   72.87    4.61
   3   1  -8   72.44    5.32
   3   1  -8   68.86    4.29
   3   1  -7  442.69   18.32
   3   1  -7  490.94   19.36
   3   1  -7  454.21   18.24
   3   1  -6 1338.00   48.81
   3   1  -6 1362.32   49.21
   3   1  -6 1311.79   48.62
   3   1  -5  283.95   12.24
   3   1  -5  293.94   12.46
   3   1  -4 1439.97   54.00
   3   1  -4 1546.93   54.75
   3   1  -4 1563.41   54.65
   3   1  -3 2206.71   78.83
   3   1  -3 2207.19   78.70
   3   1  -2  145.91    5.86
   3   1  -2  153.39    5.50
   3   1  -2  146.45    6.44
   3   1  -1 3511.59  118.87
   3   1  -1 3355.95  117.83
   3   1  -1 3240.53  117.57
   3   1  -1 3489.21  118.80
   3   1   0 1712.87   62.37
   3   1   0 1754.29   62.44
   3   1   0 1883.83   63.61
   3   1   1  288.25   11.95
   3   1   1  279.57   11.10
   3   1   1  278.31   11.99
   3   1   2  652.41   25.38
   3   1   2  688.38   25.65
   3   1   3  352.94   14.33
   3   1   3  341.73   14.17
   3   1   4  718.95   27.19
   3   1   4  714.59   27.04
   3   1   5  997.29   36.60
   3   1   5  982.03   36.42
   3   1   6   13.16    1.72
   3   1   6   12.79    1.63
   3   1   7  363.11   14.59
  -3  -1  -8   24.42    3.49
   3   1   9   41.17    3.99
  -3  -1  -9   48.46    5.06
   3   1  10  440.04   19.43
  -3  -1 -10  437.48   20.68
   3   1  10  394.10   18.21
   3   1  11  159.59    9.78
  -3  -1 -11  153.76    8.45
  -3  -1 -11  161.74   10.79
   3   1  11  136.94    8.75
  -3  -1 -12  271.70   15.62
  -3  -1 -12  266.82   13.07
  -3  -1 -12  267.11   14.11
   3   1  12  286.82   13.91
  -3  -1 -13  508.28   24.69
  -3  -1 -13  512.04   21.73
  -3  -1 -13  512.38   23.04
   3   1  13  518.78   22.61
  -3  -1 -14  138.62    7.84
   3   1  14  131.05    8.23
  -3  -1 -14  114.55    8.27
   3   1  15  598.34   25.21
  -3  -1 -15  594.04   24.45
   3   1  15  627.99   25.51
  -3  -1 -15  563.42   25.46
  -3  -1 -16   23.74    2.82
   3   1  16   18.27    2.68
   3   1  16   27.46    3.33
  -3  -1 -16   18.13    2.92
  -3  -1 -17   66.74    4.54
   3   1  17   72.43    4.96
  -3  -1 -17   59.87    4.84
   3   1  17   69.83    4.87
  -3  -1 -18  106.89    6.30
  -3  -1 -18  121.54    6.50
  -3  -1 -18  101.09    5.91
   3   1  18  112.99    5.91
  -3  -1 -19   19.57    2.00
   3   2 -21  233.29    9.92
   3   2 -21  225.44    9.68
   3   2 -20   31.61    2.75
   3   2 -20   24.00    2.64
   3   2 -20   25.55    2.78
   3   2 -19  221.94   11.04
   3   2 -19  215.35   10.51
   3   2 -19  207.76   10.89
   3   2 -19  206.42   11.36
   3   2 -18   99.77    6.91
   3   2 -18  107.28    6.72
   3   2 -18   93.60    6.88
   3   2 -18   92.36    7.27
   3   2 -18   86.88    6.06
   3   2 -17   70.65    5.63
   3   2 -17   69.28    5.50
   3   2 -17   60.04    5.65
   3   2 -17   69.63    6.35
   3   2 -17   58.44    5.15
   3   2 -16   93.86    6.69
   3   2 -16   82.49    6.27
   3   2 -16   90.83    7.36
   3   2 -16   69.70    7.30
   3   2 -16   75.78    6.21
   3   2 -15  181.74   10.18
   3   2 -15  159.73    9.64
   3   2 -15  173.92   10.91
   3   2 -15  154.41   11.46
   3   2 -15  173.83   10.18
   3   2 -14  131.24    8.21
   3   2 -14  113.63    7.75
   3   2 -14  114.04    7.83
   3   2 -14  112.93    8.33
   3   2 -14  116.37    7.72
   3   2 -14  108.58    7.40
   3   2 -14   93.85    8.57
   3   2 -14  106.38    7.70
  -3  -2  13  553.07   23.63
   3   2 -13  512.64   24.98
   3   2 -13  545.30   24.06
   3   2 -13  518.31   22.94
   3   2 -13  563.10   23.28
   3   2 -13  554.89   22.94
   3   2 -13  523.70   23.23
   3   2 -13  517.71   23.17
  -3  -2  12   87.43    6.44
   3   2 -12   84.22    7.33
   3   2 -12   90.68    6.77
   3   2 -12   76.48    5.93
   3   2 -12   85.55    6.17
   3   2 -12   80.47    5.87
   3   2 -12   87.01    6.48
   3   2 -12   85.37    6.49
   3   2 -11  871.73   34.86
  -3  -2  11  887.19   34.80
   3   2 -11  881.03   34.84
   3   2 -11  903.08   34.30
   3   2 -11  830.32   36.04
  -3  -2  10  896.26   35.11
   3   2 -10  889.83   36.39
   3   2 -10  910.43   35.21
   3   2  -9  175.61    9.99
   3   2  -9  179.33    8.48
   3   2  -9  167.04    8.48
   3   2  -8 1127.21   41.91
   3   2  -8 1077.69   40.31
   3   2  -8 1065.27   40.44
   3   2  -7  206.57   10.25
   3   2  -7  197.72    9.66
   3   2  -6    5.71    1.38
   3   2  -6    6.06    1.50
   3   2  -5 1997.69   70.94
   3   2  -5 1937.13   70.76
  -3  -2   4  471.85   18.13
   3   2  -4  527.11   19.95
   3   2  -4  511.50   19.77
   3   2  -3  285.02   11.67
   3   2  -3  275.47   11.46
   3   2  -2  931.27   32.23
   3   2  -2  903.80   31.72
   3   2  -2  920.10   31.36
   3   2  -1    4.13    1.06
   3   2  -1    2.46    1.10
   3   2  -1    2.67    1.09
   3   2  -1    3.47    0.96
   3   2   0  343.29   14.37
   3   2   0  324.79   13.47
   3   2   0  345.11   13.65
   3   2   1  198.94    8.70
   3   2   1  207.61    9.35
   3   2   1  196.31    8.87
   3   2   1  192.30    9.31
   3   2   2   75.83    4.92
   3   2   2   87.22    5.04
   3   2   3  607.16   24.46
   3   2   3  656.02   24.55
   3   2   4    3.48    1.22
   3   2   4    2.05    1.04
  -3  -2  -5 1167.42   43.52
   3   2   5 1130.55   41.82
   3   2   5 1109.95   41.63
  -3  -2  -6  496.26   21.24
   3   2   6  482.70   19.30
   3   2   6  478.50   19.13
  -3  -2  -7   48.68    4.80
   3   2   7   47.79    3.48
  -3  -2  -8  291.36   15.09
  -3  -2  -9  249.16   13.89
   3   2   9  246.46   12.93
   3   2  10  305.91   15.23
   3   2  10  291.83   14.22
  -3  -2 -10  286.29   13.61
  -3  -2 -10  322.02   16.47
   3   2  11  782.35   31.69
  -3  -2 -11  752.32   29.73
  -3  -2 -11  780.34   33.05
   3   2  11  717.54   30.24
  -3  -2 -11  717.11   30.48
   3   2  12  107.44    7.92
  -3  -2 -12   89.88    6.36
  -3  -2 -12   90.34    8.10
  -3  -2 -12   98.62    7.17
   3   2  12   98.91    7.06
  -3  -2 -13   84.99    8.19
  -3  -2 -13   94.31    6.37
  -3  -2 -13   90.27    6.88
   3   2  13   89.25    6.78
  -3  -2 -14  194.05   10.13
  -3  -2 -14  175.46   10.55
   3   2  14  198.93   10.81
  -3  -2 -15   -0.23    1.02
   3   2  15    0.82    1.42
  -3  -2 -15   -0.28    1.11
  -3  -2 -16  185.86    9.37
   3   2  16  207.24   10.23
   3   2  16  187.52    9.95
   3   2  16  183.10    9.49
  -3  -2 -16  177.10    9.75
   3   2  17  115.69    6.52
  -3  -2 -17  107.48    6.00
   3   2  18    3.10    0.94
  -3  -2 -18    2.37    1.15
  -3  -2 -19  110.03    5.30
   3   3 -21   37.30    2.49
   3   3 -21   52.14    3.32
   3   3 -20  169.89    8.29
   3   3 -20  164.88    8.24
   3   3 -20  182.24    9.11
   3   3 -20  172.52    8.38
   3   3 -19   30.80    3.58
   3   3 -19   30.06    3.15
   3   3 -19   25.23    2.94
   3   3 -19   24.05    2.89
   3   3 -18  156.94    8.71
   3   3 -18  135.84    8.43
   3   3 -18  142.97    9.12
   3   3 -18  149.31    8.73
   3   3 -17  135.78    8.29
   3   3 -17  124.04    8.24
   3   3 -17  125.30    8.74
   3   3 -17  117.62    7.97
   3   3 -16    1.55    1.46
   3   3 -16    4.82    2.26
   3   3 -16    4.35    1.68
   3   3 -16    0.96    1.24
   3   3 -15  797.31   31.22
   3   3 -15  700.28   32.87
   3   3 -15  757.40   30.79
   3   3 -15  678.33   30.56
   3   3 -15  763.44   30.76
   3   3 -15  768.37   31.95
   3   3 -14  291.72   14.60
   3   3 -14  286.29   15.08
   3   3 -14  278.97   14.13
   3   3 -14  278.26   16.25
   3   3 -14  276.01   14.07
   3   3 -14  300.70   14.66
   3   3 -13  293.57   14.99
   3   3 -13  309.22   15.28
  -3  -3  13  303.80   15.36
   3   3 -13  310.05   15.48
   3   3 -13  304.35   14.67
   3   3 -13  316.14   17.02
   3   3 -13  306.70   14.77
   3   3 -13  298.94   14.96
   3   3 -12  685.39   28.28
   3   3 -12  768.84   29.09
   3   3 -12  669.67   28.87
   3   3 -12  748.14   29.35
  -3  -3  12  657.46   28.80
   3   3 -12  681.61   28.15
   3   3 -12  710.13   29.14
   3   3 -12  652.34   30.30
   3   3 -12  694.76   28.99
   3   3 -11  122.46    7.52
   3   3 -11  125.77    7.78
   3   3 -11  128.81    8.21
   3   3 -11  120.36    7.84
   3   3 -11  125.76    7.43
   3   3 -11  119.12    7.87
  -3  -3  11  118.03    7.84
   3   3 -11  126.34    8.92
   3   3 -11  118.34    7.81
   3   3 -10   68.05    5.27
   3   3 -10   62.32    4.41
   3   3 -10   62.87    5.06
   3   3 -10   60.84    5.74
   3   3  -9  239.24   12.41
   3   3  -9  215.53   10.80
   3   3  -9  232.67   10.84
   3   3  -8   26.44    2.85
   3   3  -8   27.10    2.95
   3   3  -7  260.18   12.17
   3   3  -7  271.14   12.32
  -3  -3   6 1478.76   53.12
   3   3  -6 1452.31   54.31
   3   3  -6 1500.32   54.56
  -3  -3   5   74.25    4.00
   3   3  -5   68.68    4.86
   3   3  -5   76.26    5.12
  -3  -3   4 1086.95   39.86
   3   3  -4 1128.26   41.82
   3   3  -4 1159.78   41.75
   3   3  -3    8.17    1.64
   3   3  -3    8.23    1.82
   3   3  -3    6.35    1.54
  -3  -3   3   11.77    1.15
   3   3  -2   12.37    1.73
   3   3  -2   12.02    1.95
  -3  -3   2   11.68    1.09
   3   3  -2   15.54    2.13
   3   3  -1  115.33    6.34
   3   3  -1  117.16    6.25
   3   3  -1  123.80    6.96
   3   3  -1  121.14    6.72
   3   3   0    6.23    1.42
   3   3   0    4.85    1.47
   3   3   0    4.39    1.17
   3   3   1  366.71   15.21
   3   3   1  381.26   15.59
   3   3   1  361.94   15.89
   3   3   1  368.81   15.73
   3   3   2  170.89    8.38
   3   3   2  183.38    9.03
   3   3   2  182.88    8.88
   3   3   2  165.18    8.65
   3   3   3  264.14   12.29
   3   3   3  277.19   12.33
   3   3   4  881.64   33.47
   3   3   4  862.47   33.21
   3   3   5  253.47   11.44
  -3  -3  -5  256.99   12.79
   3   3   5  229.69   11.12
   3   3   6  488.06   20.22
   3   3   6  503.08   20.44
  -3  -3  -6  540.43   22.58
   3   3   7  345.60   15.26
  -3  -3  -7  407.19   18.09
  -3  -3  -8   14.48    2.93
  -3  -3  -9  192.87   11.69
  -3  -3  -9  172.76    9.34
   3   3   9  179.19    9.80
  -3  -3 -10  409.34   20.56
  -3  -3 -10  425.29   18.18
   3   3  10  425.44   19.70
   3   3  10  394.49   18.39
  -3  -3 -11    6.42    2.38
  -3  -3 -11   10.89    2.11
   3   3  11    5.09    2.30
   3   3  11    5.25    1.90
  -3  -3 -12  416.86   18.67
  -3  -3 -12  422.80   21.47
   3   3  12  446.38   20.64
   3   3  12  428.79   19.39
  -3  -3 -13  115.56    7.22
  -3  -3 -13  102.25    8.65
   3   3  13  121.60    7.79
   3   3  13  107.05    7.32
  -3  -3 -14  275.88   13.02
   3   3  14  278.45   13.59
   3   3  14  260.85   13.12
  -3  -3 -15  196.20    9.73
   3   3  15  173.38    9.52
   3   3  15  203.98   10.33
  -3  -3 -16    0.70    0.84
   3   3  16    0.21    1.10
   3   3  16    0.89    1.20
   3   3  17  130.49    6.82
  -3  -3 -17  119.52    6.12
  -3  -3 -18   59.42    3.76
   3   3  18   58.77    3.49
   3   4 -21  140.96    6.30
   3   4 -20   38.32    3.40
   3   4 -20   38.83    3.07
   3   4 -20   31.74    2.70
   3   4 -19  144.06    8.25
   3   4 -19  138.21    7.67
   3   4 -19  139.77    7.63
   3   4 -18   23.62    3.05
   3   4 -18   24.81    2.93
   3   4 -18   25.63    3.40
   3   4 -18   25.33    2.97
   3   4 -17  219.12   11.38
   3   4 -17  208.01   11.78
   3   4 -17  201.12   10.84
   3   4 -16  159.62    9.40
   3   4 -16  152.45    8.97
   3   4 -16  127.25    8.72
   3   4 -16  148.40    9.57
   3   4 -15   33.40    4.15
   3   4 -15   25.99    3.76
   3   4 -15   25.92    3.41
   3   4 -15   26.71    3.48
   3   4 -15   21.73    3.90
   3   4 -14  525.53   22.62
   3   4 -14  499.76   21.34
   3   4 -14  485.47   21.71
   3   4 -14  457.86   21.25
   3   4 -14  472.68   23.78
   3   4 -13  429.25   19.68
   3   4 -13  433.76   21.59
  -3  -4  13  419.60   20.06
   3   4 -13  428.18   19.87
   3   4 -13  426.20   19.32
   3   4 -13  428.13   19.01
   3   4 -13  453.56   20.17
   3   4 -12   92.89    6.99
  -3  -4  12   84.65    6.83
   3   4 -12   95.87    6.99
   3   4 -12   87.97    7.71
   3   4 -12   89.31    6.47
   3   4 -12   97.47    6.47
   3   4 -12   93.94    6.98
   3   4 -11  619.18   25.14
   3   4 -11  561.15   24.46
   3   4 -11  540.87   24.08
   3   4 -11  557.00   23.78
   3   4 -11  574.30   23.43
   3   4 -11  614.90   24.58
   3   4 -11  587.92   26.10
   3   4 -11  538.80   24.02
   3   4 -10   33.97    3.89
   3   4 -10   28.59    3.73
   3   4 -10   31.34    3.36
   3   4 -10   38.51    3.56
   3   4 -10   36.11    3.76
   3   4 -10   39.33    3.88
   3   4 -10   33.94    4.36
   3   4  -9  296.08   14.00
   3   4  -9  282.42   14.36
   3   4  -9  297.02   13.80
  -3  -4   9  317.02   13.46
   3   4  -8  566.45   23.51
   3   4  -8  558.21   23.54
  -3  -4   8  589.14   22.67
   3   4  -7   11.32    2.05
   3   4  -7   11.25    2.04
  -3  -4   7   11.92    1.68
   3   4  -6  137.48    8.03
   3   4  -6  155.32    8.44
  -3  -4   6  146.06    7.02
   3   4  -5  161.90    8.76
   3   4  -5  146.84    8.65
  -3  -4   5  172.13    7.52
   3   4  -4   20.48    2.68
   3   4  -4   20.82    2.71
  -3  -4   4   19.41    1.80
   3   4  -3  226.81   11.02
  -3  -4   3  220.58    9.19
   3   4  -3  224.56   10.98
   3   4  -2  268.10   12.19
   3   4  -2  272.16   12.62
   3   4  -2  266.18   12.35
   3   4  -1  154.47    8.17
   3   4  -1  157.61    8.20
   3   4  -1  158.77    8.66
   3   4   0  604.02   24.49
   3   4   0  630.75   24.75
   3   4   0  626.38   25.23
   3   4   1   84.83    5.70
   3   4   1   80.92    5.35
   3   4   1   89.57    5.68
   3   4   1   83.11    5.74
   3   4   2  204.87   10.10
   3   4   2  183.97    9.60
   3   4   2  204.92   10.21
   3   4   2  198.70   10.16
   3   4   3  466.54   19.59
   3   4   3  480.21   20.08
   3   4   3  469.95   19.83
   3   4   4  273.39   12.88
   3   4   4  281.13   13.18
   3   4   4  281.72   13.02
   3   4   5  775.58   31.65
   3   4   5  819.62   31.85
   3   4   5  804.32   31.98
   3   4   6   48.40    4.11
  -3  -4  -6   52.29    5.18
   3   4   6   48.20    4.16
   3   4   6   43.01    3.84
   3   4   7  225.13   11.50
   3   4   7  237.14   12.36
  -3  -4  -7  253.86   13.41
   3   4   7  221.76   11.00
   3   4   8  277.36   13.93
   3   4   8  256.49   12.77
  -3  -4  -8  257.17   12.54
  -3  -4  -8  268.65   14.63
   3   4   8  263.77   13.00
   3   4   9  116.51    8.08
   3   4   9  100.85    6.95
  -3  -4  -9  102.82    6.71
  -3  -4  -9  108.91    8.59
   3   4   9   99.12    6.96
   3   4  10  470.00   20.73
  -3  -4 -10  487.24   22.99
  -3  -4 -10  480.05   20.33
   3   4  10  447.70   20.50
   3   4  11  170.85   10.85
   3   4  11  170.81    9.85
  -3  -4 -11  149.18   11.03
  -3  -4 -11  175.59    9.49
   3   4  11  166.72    9.68
   3   4  12   28.46    4.12
   3   4  12   25.07    3.47
  -3  -4 -12   20.50    3.77
  -3  -4 -12   30.28    3.48
   3   4  12   25.76    3.35
   3   4  13  123.98    7.78
  -3  -4 -13  113.29    7.20
   3   4  13  117.73    7.40
   3   4  14   16.01    2.61
  -3  -4 -14   15.09    2.36
   3   4  14   16.70    2.41
  -3  -4 -15   34.78    3.21
   3   4  15   36.11    3.57
  -3  -4 -16  118.32    6.29
   3   4  16  129.72    6.87
   3   4  16  126.77    7.02
  -3  -4 -17    7.51    1.05
   3   4  17    5.57    1.30
   3   4  18   84.10    4.06
  -3  -4 -18   91.32    4.39
   3   5 -21  132.98    5.80
   3   5 -20   59.75    4.13
   3   5 -20   66.30    4.09
   3   5 -19   12.32    2.08
   3   5 -19   11.28    1.98
   3   5 -19   11.65    1.78
   3   5 -18   38.40    3.95
   3   5 -18   38.96    3.65
   3   5 -17   18.06    2.85
   3   5 -17   12.80    2.43
   3   5 -17   17.32    2.74
   3   5 -16  162.95    9.82
   3   5 -16  149.51    9.42
   3   5 -16  158.76    8.74
   3   5 -16  155.53    9.43
   3   5 -15  431.07   19.50
   3   5 -15  446.09   19.61
   3   5 -14   21.15    2.91
   3   5 -14   28.61    3.85
   3   5 -14   24.02    3.14
   3   5 -14   18.96    3.70
   3   5 -13  488.27   21.28
   3   5 -13  481.35   23.88
   3   5 -13  498.35   21.24
   3   5 -13  523.00   22.55
   3   5 -13  479.48   22.07
   3   5 -13  521.06   22.43
   3   5 -12  109.86    7.51
  -3  -5  12   94.15    7.46
   3   5 -12   96.47    7.12
   3   5 -12   97.28    6.62
   3   5 -12   97.52    8.24
   3   5 -12  106.47    7.39
   3   5 -12   96.69    6.52
   3   5 -12  106.17    7.35
  -3  -5  12  104.14    6.79
  -3  -5  11   46.83    4.08
   3   5 -11   36.03    4.84
   3   5 -11   39.44    3.86
   3   5 -11   44.12    4.40
   3   5 -11   46.03    4.61
   3   5 -11   44.46    4.47
  -3  -5  10  240.93   11.36
   3   5 -10  227.74   13.20
   3   5 -10  243.87   11.97
   3   5 -10  239.18   12.18
   3   5 -10  228.83   11.76
   3   5 -10  203.66   11.99
   3   5  -9  143.60    8.05
  -3  -5   9  136.65    7.47
   3   5  -9  143.59    8.39
   3   5  -9  124.92    7.95
   3   5  -9  122.88    8.26
   3   5  -9  134.86    7.86
   3   5  -9  122.60    7.85
   3   5  -8  194.93   10.69
  -3  -5   8  189.18    9.40
   3   5  -8  208.75   10.77
   3   5  -8  187.40   10.43
   3   5  -7 1005.11   40.17
  -3  -5   7 1045.09   38.63
   3   5  -7 1015.10   40.08
   3   5  -7 1073.69   40.53
  -3  -5   6   13.68    1.76
   3   5  -6   13.56    2.34
   3   5  -6   12.23    2.39
  -3  -5   5  689.94   26.22
   3   5  -5  684.67   28.11
   3   5  -5  706.03   28.53
   3   5  -4    8.62    2.12
   3   5  -4    7.43    2.04
   3   5  -4    7.86    1.92
  -3  -5   4   10.31    1.39
   3   5  -3  243.52   11.89
   3   5  -3  234.12   11.51
  -3  -5   3  224.06    9.87
   3   5  -3  244.42   11.94
   3   5  -2   57.04    4.81
   3   5  -2   51.14    4.58
   3   5  -2   56.18    4.53
   3   5  -2   60.59    5.03
   3   5  -1    2.13    1.26
   3   5  -1    0.82    1.22
   3   5   0  124.45    7.95
   3   5   0  139.57    8.01
   3   5   0  144.08    8.20
   3   5   0  149.86    8.61
   3   5   1  541.51   22.74
   3   5   1  529.79   22.39
   3   5   1  544.05   22.71
   3   5   1  541.76   22.96
   3   5   2   51.63    4.50
   3   5   2   46.71    4.20
   3   5   2   52.26    4.62
   3   5   2   46.33    4.44
   3   5   3  225.45   11.34
   3   5   3  249.69   12.01
   3   5   3  238.78   12.18
   3   5   3  241.51   12.03
   3   5   4  431.56   18.86
   3   5   4  426.06   18.88
   3   5   4  472.75   19.55
   3   5   4  435.75   19.44
   3   5   4  455.64   19.65
  -3  -5  -5  145.06    9.50
   3   5   5  144.20    8.29
   3   5   5  136.55    8.16
   3   5   5  140.30    8.35
   3   5   5  153.60    8.84
   3   5   5  150.66    8.71
   3   5   6  635.32   25.75
  -3  -5  -6  685.71   27.89
   3   5   6  645.23   25.63
   3   5   6  617.41   25.49
   3   5   6  603.17   26.20
   3   5   6  617.90   25.68
   3   5   6  653.97   26.54
   3   5   6  578.48   25.14
   3   5   7   21.64    2.86
  -3  -5  -7   26.32    3.95
  -3  -5  -7   22.19    2.84
   3   5   7   24.97    3.07
   3   5   7   24.85    3.11
   3   5   7   25.58    3.58
   3   5   8   26.54    3.24
  -3  -5  -8   36.08    4.70
  -3  -5  -8   27.81    3.27
   3   5   8   31.08    4.10
   3   5   8   31.48    3.63
   3   5   8   32.64    3.70
  -3  -5  -9  276.89   13.24
  -3  -5  -9  268.18   15.25
   3   5   9  275.37   14.46
   3   5   9  272.23   13.50
   3   5   9  253.93   13.23
  -3  -5 -10   88.34    7.70
  -3  -5 -10   85.89    6.03
   3   5  10   82.54    6.94
   3   5  10   78.00    6.05
   3   5  10   72.56    5.94
  -3  -5 -11  186.41   12.39
  -3  -5 -11  213.58   10.97
   3   5  11  213.14   11.07
   3   5  11  207.62   11.17
  -3  -5 -12   87.35    5.96
   3   5  12   76.16    5.67
   3   5  12   74.54    5.88
  -3  -5 -13   67.15    4.95
   3   5  13   60.19    4.69
   3   5  13   67.89    5.26
   3   5  14  131.13    7.58
  -3  -5 -14  136.13    7.36
   3   5  15   24.39    2.83
   3   5  15   21.88    2.53
  -3  -5 -15   22.53    2.32
  -3  -5 -16   30.52    2.36
   3   5  16   36.21    2.80
   3   5  16   35.15    3.01
   3   5  17  131.06    5.99
   3   5  17  150.47    6.45
   3   6 -20   93.99    5.16
  -3  -6  20  118.25    5.30
   3   6 -19   90.60    5.41
   3   6 -18    2.93    1.10
   3   6 -18    2.60    1.26
   3   6 -18    3.05    1.20
   3   6 -17  113.23    7.00
   3   6 -17   98.88    6.48
   3   6 -17  119.89    7.29
   3   6 -17   91.94    6.62
   3   6 -16   40.21    4.17
   3   6 -16   34.93    3.89
   3   6 -16   41.45    4.28
   3   6 -16   29.73    3.84
   3   6 -15  142.75    8.95
   3   6 -15  152.53    9.13
   3   6 -15  137.97    8.97
   3   6 -14  163.27    9.94
   3   6 -14  167.54    9.07
   3   6 -14  168.36   10.13
   3   6 -14  140.89   10.72
   3   6 -14  189.74   10.39
   3   6 -14  171.32   10.04
   3   6 -13    7.76    2.48
   3   6 -13   12.85    2.64
   3   6 -13    8.18    2.20
   3   6 -13   11.08    2.73
   3   6 -13    9.05    2.19
   3   6 -13   10.99    2.54
   3   6 -12  105.72    7.34
   3   6 -12  105.74    7.36
   3   6 -12   99.56    7.54
   3   6 -12   97.41    8.29
   3   6 -12   94.56    7.20
   3   6 -12  114.84    7.82
   3   6 -11  139.87   10.27
   3   6 -11  160.87    9.42
   3   6 -11  154.68    9.53
   3   6 -11  162.36    9.33
   3   6 -11  152.98    9.80
   3   6 -10   11.42    2.30
   3   6 -10   14.44    3.13
   3   6 -10   17.23    2.92
   3   6 -10   14.82    2.49
   3   6 -10   14.73    2.81
   3   6  -9  389.44   18.59
   3   6  -9  379.66   17.56
   3   6  -9  394.05   18.44
   3   6  -9  403.15   17.90
   3   6  -9  426.46   19.25
   3   6  -9  422.38   18.65
   3   6  -9  419.38   18.80
   3   6  -9  416.20   18.03
  -3  -6   8  136.14    7.50
   3   6  -8  134.12    8.70
   3   6  -8  134.85    8.60
   3   6  -8  141.14    7.98
   3   6  -8  133.94    8.33
   3   6  -8  135.00    8.69
   3   6  -8  132.57    8.13
   3   6  -8  143.15    9.01
   3   6  -7  123.61    8.02
   3   6  -7  114.53    7.95
   3   6  -7  108.86    7.17
  -3  -6   7  101.36    6.16
   3   6  -7  105.07    7.40
   3   6  -7  109.16    7.55
   3   6  -6  501.04   21.42
  -3  -6   6  453.38   18.92
   3   6  -6  476.23   20.97
   3   6  -6  462.43   20.68
   3   6  -5   10.96    2.38
   3   6  -5    9.97    2.24
   3   6  -5    6.75    1.90
  -3  -6   5   12.26    1.70
   3   6  -4  428.94   18.83
   3   6  -4  396.32   18.79
   3   6  -4  418.85   19.25
   3   6  -4  401.07   18.47
   3   6  -4  426.72   19.16
   3   6  -3  454.77   20.71
   3   6  -3  447.43   20.64
   3   6  -3  471.06   20.38
   3   6  -3  495.41   20.78
   3   6  -2   29.18    3.56
   3   6  -2   27.10    3.55
   3   6  -2   29.96    3.81
   3   6  -2   24.70    3.47
   3   6  -2   24.08    3.16
   3   6  -1  564.36   23.92
   3   6  -1  513.81   23.15
   3   6  -1  559.57   23.43
   3   6   0   23.85    3.29
   3   6   0   26.23    3.43
   3   6   0   32.35    3.90
   3   6   0   22.07    3.04
   3   6   0   21.17    3.05
   3   6   1  602.31   24.84
   3   6   1  583.97   24.42
   3   6   1  564.69   23.98
   3   6   1  550.21   24.47
   3   6   1  574.35   24.88
   3   6   2  775.50   31.71
   3   6   2  757.37   31.56
   3   6   2  798.81   30.99
   3   6   2  739.61   31.22
   3   6   2  759.73   31.14
   3   6   3   17.15    2.74
   3   6   3   15.40    2.82
   3   6   3   22.78    3.18
   3   6   3   20.33    3.01
   3   6   4  609.89   25.05
   3   6   4  593.80   24.56
   3   6   4  556.08   24.22
   3   6   4  601.96   24.36
   3   6   4  617.15   25.34
   3   6   4  585.90   24.27
  -3  -6  -4  619.39   26.10
   3   6   4  509.55   23.35
   3   6   4  604.85   25.22
   3   6   5  242.56   12.44
   3   6   5  229.35   12.09
   3   6   5  237.07   12.45
   3   6   5  254.71   12.30
   3   6   5  243.84   12.69
   3   6   5  214.72   11.59
   3   6   5  257.16   13.08
  -3  -6  -5  243.19   13.53
   3   6   6   23.26    3.16
   3   6   6   31.95    3.66
   3   6   6   21.41    2.95
   3   6   6   29.32    3.38
   3   6   6   24.19    3.43
  -3  -6  -6   25.44    3.85
   3   6   6   20.82    3.17
   3   6   6   30.52    3.85
   3   6   7  254.54   13.19
   3   6   7  260.91   13.24
   3   6   7  275.80   14.21
  -3  -6  -7  290.66   13.47
  -3  -6  -7  282.99   15.17
   3   6   7  279.04   13.55
   3   6   7  259.39   14.17
   3   6   8  212.16   11.28
   3   6   8  228.30   11.71
   3   6   8  212.27   12.32
  -3  -6  -8  208.62   12.93
  -3  -6  -8  240.11   11.74
   3   6   8  218.66   11.58
   3   6   8  213.63   12.33
   3   6   9   77.63    5.68
   3   6   9   85.73    6.16
   3   6   9   88.61    7.07
  -3  -6  -9   83.10    6.05
  -3  -6  -9   68.12    6.69
   3   6   9   67.01    6.29
   3   6   9   87.53    6.31
  -3  -6 -10  500.77   20.99
   3   6  10  499.08   22.33
   3   6  10  478.60   21.08
   3   6  10  469.03   20.79
  -3  -6 -11   20.13    2.82
   3   6  11   23.48    3.73
   3   6  11   25.93    3.36
   3   6  11   23.39    2.94
   3   6  12  140.47    8.28
  -3  -6 -12  152.66    8.28
   3   6  13   23.48    2.82
  -3  -6 -13   22.92    2.64
  -3  -6 -14    3.11    1.06
   3   6  14    6.98    1.51
  -3  -6 -15   43.30    2.94
   3   6  15   50.05    3.64
   3   6  16   31.50    2.42
  -3  -7  20    0.33    0.37
   3   7 -20    0.63    0.48
  -3  -7  19   60.65    3.68
   3   7 -19   65.14    3.97
   3   7 -18   62.59    4.37
   3   7 -18   61.25    4.17
   3   7 -18   68.54    4.56
   3   7 -17    0.17    0.96
   3   7 -17    1.09    1.17
   3   7 -17    0.21    1.04
   3   7 -17    0.67    1.05
   3   7 -16  208.18   11.30
   3   7 -16  192.51   10.41
   3   7 -16  225.14   11.09
   3   7 -16  231.20   11.30
   3   7 -15  154.52    9.19
   3   7 -15  171.19    9.57
   3   7 -15  172.77    9.71
   3   7 -14   72.06    6.10
   3   7 -14   79.62    6.27
   3   7 -14   86.08    6.35
   3   7 -13  300.51   14.79
   3   7 -13  330.46   15.50
   3   7 -13  299.64   15.28
   3   7 -13  296.87   14.93
   3   7 -13  317.79   15.16
   3   7 -12    1.75    1.37
   3   7 -12    0.28    1.20
   3   7 -12    0.95    1.57
   3   7 -12   -0.67    1.94
   3   7 -12    3.56    1.74
   3   7 -12    0.88    1.25
   3   7 -11  156.01    9.55
   3   7 -11  154.81    9.91
   3   7 -11  172.43    9.51
   3   7 -11  159.47    9.15
   3   7 -11  151.84    9.47
   3   7 -11  132.49   10.09
   3   7 -10   54.29    4.72
   3   7 -10   56.61    5.54
   3   7 -10   49.49    4.56
   3   7 -10   57.29    5.31
   3   7 -10   54.05    4.81
   3   7 -10   52.93    5.10
   3   7  -9    6.57    1.74
   3   7  -9    4.85    1.98
   3   7  -9    6.12    1.92
   3   7  -9    6.23    2.22
   3   7  -9    5.62    1.83
   3   7  -9    8.21    2.03
   3   7  -9    8.03    1.80
   3   7  -9    6.46    2.13
   3   7  -8  200.75   11.28
   3   7  -8  178.67   11.36
   3   7  -8  229.06   12.36
   3   7  -8  216.21   11.45
   3   7  -8  218.45   12.30
   3   7  -8  212.13   11.84
   3   7  -8  215.53   10.85
   3   7  -7  219.44   12.40
   3   7  -7  209.37   12.34
   3   7  -7  213.58   11.74
  -3  -7   7  234.79   11.48
   3   7  -7  238.58   12.94
   3   7  -7  218.55   11.82
   3   7  -7  230.29   12.41
   3   7  -6  192.11   11.59
   3   7  -6  207.56   11.27
   3   7  -6  204.70   11.94
   3   7  -6  209.35   11.97
   3   7  -6  203.16   11.09
  -3  -7   6  206.41   10.51
   3   7  -6  212.12   11.64
   3   7  -5  212.54   12.19
   3   7  -5  212.02   11.64
   3   7  -5  198.01   11.14
   3   7  -5  233.26   12.77
   3   7  -5  226.17   12.20
   3   7  -5  223.24   11.94
   3   7  -4   20.01    3.45
   3   7  -4   16.53    3.01
   3   7  -4   21.51    2.91
   3   7  -4   25.90    3.74
   3   7  -4   19.07    3.07
   3   7  -4   15.33    2.84
   3   7  -3  347.79   16.39
   3   7  -3  310.32   15.10
   3   7  -3  340.54   15.92
   3   7  -3  306.37   16.12
   3   7  -3  328.12   16.34
   3   7  -2  259.45   13.76
   3   7  -2  248.59   12.74
   3   7  -2  231.02   12.75
   3   7  -2  220.58   12.85
   3   7  -2  236.64   13.00
   3   7  -1   92.12    7.33
   3   7  -1   95.40    7.15
   3   7  -1   89.09    6.95
   3   7   0  640.45   28.34
   3   7   0  649.96   27.94
   3   7   0  661.39   28.20
   3   7   0  671.20   28.24
   3   7   1   73.74    6.32
   3   7   1   73.98    6.30
   3   7   1   76.30    5.98
   3   7   1   77.64    6.63
   3   7   1   66.57    5.67
   3   7   1   63.73    5.32
   3   7   1   68.69    5.96
   3   7   2  219.33   12.38
   3   7   2  232.86   12.90
   3   7   2  211.42   11.82
   3   7   2  236.38   12.29
   3   7   2  232.02   12.69
   3   7   3  635.19   26.28
   3   7   3  630.06   25.70
   3   7   3  632.15   26.32
   3   7   3  588.28   25.30
   3   7   3  630.89   26.55
   3   7   3  580.58   24.69
   3   7   3  541.27   24.18
   3   7   4    7.38    1.78
   3   7   4    9.04    2.18
   3   7   4   10.68    2.43
  -3  -7  -4    9.54    2.52
   3   7   4    7.09    1.86
   3   7   4    4.59    1.77
   3   7   4    8.67    2.13
   3   7   4   12.37    2.60
   3   7   5  171.55    9.87
   3   7   5  163.18    9.86
  -3  -7  -5  162.62   10.61
   3   7   5  154.09    9.49
   3   7   5  173.90   10.27
   3   7   5  163.89    9.40
   3   7   5  154.64    9.10
   3   7   5  163.20   10.26
   3   7   6  259.61   13.52
   3   7   6  284.06   13.56
  -3  -7  -6  235.27   13.92
   3   7   6  245.48   12.67
   3   7   6  258.37   13.95
   3   7   7   13.43    2.74
   3   7   7    8.94    2.09
  -3  -7  -7    6.60    1.92
   3   7   7   10.67    2.53
   3   7   7    6.35    1.99
   3   7   8  327.20   16.15
   3   7   8  321.53   15.11
   3   7   8  309.87   16.21
  -3  -7  -8  344.77   15.38
   3   7   8  297.86   14.87
   3   7   9  182.74    9.82
   3   7   9  205.04   11.35
   3   7   9  175.10    9.98
  -3  -7  -9  190.93   10.19
   3   7  10  109.57    7.72
   3   7  10  100.28    6.68
  -3  -7 -10  100.36    6.60
   3   7  11  149.58    9.07
   3   7  11  134.20    7.91
  -3  -7 -11  148.61    8.08
  -3  -7 -12    3.77    1.23
   3   7  12    4.46    1.44
   3   7  13   85.05    5.15
  -3  -7 -13   91.88    5.19
  -3  -7 -14   77.22    4.17
   3   7  15    2.52    1.00
   3   8 -19    0.80    0.56
  -3  -8  19    0.79    0.45
   3   8 -18   65.40    4.08
  -3  -8  18   73.02    4.13
   3   8 -17  256.16   11.17
   3   8 -17  233.70   11.16
  -3  -8  17  233.78   10.62
   3   8 -16    3.18    1.52
  -3  -8  16    2.03    1.13
   3   8 -16    1.72    1.09
   3   8 -16    0.98    1.33
  -3  -8  15  205.19   10.15
   3   8 -15  217.02   10.72
   3   8 -15  187.09   10.05
   3   8 -14   44.88    4.29
   3   8 -14   44.78    4.08
   3   8 -14   53.00    4.65
   3   8 -14   44.30    4.15
   3   8 -13    3.74    1.86
   3   8 -13    1.70    1.56
   3   8 -13    5.87    1.83
   3   8 -13    1.68    1.27
   3   8 -13    0.77    1.42
   3   8 -12   93.51    6.81
   3   8 -12   92.12    6.86
   3   8 -12   96.02    7.02
   3   8 -12   80.37    5.95
   3   8 -12   85.64    6.31
   3   8 -11   60.27    5.09
   3   8 -11   58.46    4.81
   3   8 -11   57.75    5.28
   3   8 -11   60.57    5.41
  -3  -8  11   65.17    5.27
   3   8 -11   65.82    5.75
   3   8 -11   48.75    5.63
   3   8 -10  135.06    8.27
   3   8 -10  140.63    8.07
   3   8 -10  132.02    8.75
   3   8 -10  132.09    9.08
  -3  -8  10  150.94    8.60
   3   8 -10  139.68    8.85
   3   8 -10  138.51    8.39
   3   8  -9  263.18   13.91
   3   8  -9  242.86   13.59
   3   8  -9  243.16   12.80
   3   8  -9  273.06   13.65
   3   8  -9  236.92   12.29
  -3  -8   9  272.21   12.90
   3   8  -9  269.05   13.39
   3   8  -9  221.58   13.30
   3   8  -8   14.50    2.99
   3   8  -8   17.00    2.52
   3   8  -8   14.89    2.73
   3   8  -8   15.61    2.83
  -3  -8   8   12.33    2.29
   3   8  -8   22.49    3.60
   3   8  -8   13.62    2.83
   3   8  -7  492.73   23.51
   3   8  -7  529.60   22.74
  -3  -8   7  507.43   21.90
   3   8  -7  546.71   23.41
   3   8  -7  523.89   22.95
   3   8  -7  516.27   24.03
   3   8  -7  528.56   23.84
   3   8  -6   37.85    4.88
   3   8  -6   43.83    4.47
  -3  -8   6   46.04    4.16
   3   8  -6   52.22    5.12
   3   8  -6   38.26    4.57
   3   8  -6   43.66    5.21
   3   8  -6   46.57    5.10
   3   8  -5  302.87   16.52
   3   8  -5  339.60   16.40
   3   8  -5  339.06   15.78
   3   8  -5  315.16   15.53
   3   8  -5  339.16   17.33
   3   8  -5  323.57   16.10
   3   8  -5  337.81   16.87
   3   8  -4  107.10    8.03
   3   8  -4  121.61    7.93
   3   8  -4  121.45    8.97
   3   8  -4  142.36    9.25
   3   8  -4  133.58    9.43
   3   8  -4  133.83    8.74
   3   8  -3   29.70    4.25
   3   8  -3   35.17    4.64
   3   8  -3   39.05    4.76
   3   8  -3   36.61    4.30
   3   8  -2  286.45   14.73
   3   8  -2  288.49   15.33
   3   8  -2  287.67   15.47
   3   8  -2  291.85   15.77
   3   8  -2  296.57   14.98
   3   8  -1  834.22   34.46
   3   8  -1  821.22   35.11
   3   8  -1  861.93   35.84
   3   8  -1  860.87   35.35
   3   8   0    0.66    1.42
   3   8   0    1.96    1.40
   3   8   0    3.01    1.91
   3   8   0   -0.41    1.61
   3   8   1 1024.62   41.60
   3   8   1  966.25   40.96
   3   8   1  996.13   41.26
   3   8   1 1097.54   41.00
   3   8   1 1002.40   41.68
   3   8   1 1014.93   40.46
   3   8   2   71.57    5.42
   3   8   2   86.59    6.57
   3   8   2   73.37    6.78
   3   8   2   66.05    5.64
   3   8   2   73.86    6.56
   3   8   2   77.14    6.69
   3   8   2   80.52    6.41
   3   8   3  207.03   12.60
   3   8   3  220.31   11.88
  -3  -8  -3  227.13   12.73
   3   8   3  197.69   10.93
   3   8   3  194.81   10.76
   3   8   3  206.17   12.31
   3   8   3  226.59   12.71
   3   8   4  375.78   16.88
   3   8   4  324.08   17.19
   3   8   4  317.13   17.24
   3   8   4  359.30   16.41
   3   8   4  402.98   17.51
   3   8   4  329.26   15.82
   3   8   4  355.35   17.43
   3   8   5   79.51    6.06
   3   8   5   90.32    6.71
   3   8   5   80.55    6.25
   3   8   5   83.99    6.03
   3   8   5   78.66    6.48
   3   8   5   84.47    7.02
   3   8   6   11.41    2.71
  -3  -8  -6   18.77    2.79
   3   8   6   18.21    3.03
   3   8   6   16.18    2.94
   3   8   6   13.46    2.46
  -3  -8  -7  105.14    6.97
   3   8   7  106.22    7.48
   3   8   7  103.92    7.15
   3   8   7  100.11    6.75
  -3  -8  -8   10.90    2.20
   3   8   8   10.34    2.46
   3   8   8   12.02    2.40
   3   8   8   11.69    2.23
   3   8   9  180.15    9.94
  -3  -8  -9  218.81   10.52
   3   8   9  206.53   11.14
  -3  -8 -10  107.69    6.20
   3   8  10   79.43    5.59
  -3  -8 -11   41.59    3.46
  -3  -8 -12  146.12    7.13
  -3  -8 -13    0.47    0.53
   3   8  13   -0.14    0.76
   3   8  14   42.93    2.68
   3   9 -18   24.70    1.82
  -3  -9  18   20.80    1.56
   3   9 -17   45.93    3.37
   3   9 -17   48.12    3.26
  -3  -9  17   44.54    2.95
   3   9 -16  211.59   10.46
  -3  -9  16  214.88    9.66
   3   9 -16  224.57   10.06
  -3  -9  15    6.61    1.42
   3   9 -15    5.83    1.58
  -3  -9  14  189.46    9.35
   3   9 -14  204.66    9.93
   3   9 -14  171.31    9.17
  -3  -9  13  146.74    8.16
   3   9 -13  153.73    8.59
   3   9 -13  145.57    8.51
   3   9 -12   12.75    2.19
  -3  -9  12   13.64    2.31
   3   9 -12   15.80    2.74
   3   9 -12   15.18    2.75
   3   9 -11  110.64    7.20
   3   9 -11   99.44    6.48
  -3  -9  11   99.18    6.57
   3   9 -10    2.06    1.59
  -3  -9  10    4.21    1.51
   3   9 -10    3.05    1.40
   3   9 -10    3.12    1.59
   3   9 -10    2.06    1.26
   3   9  -9  197.15   11.72
   3   9  -9  212.81   11.12
   3   9  -9  201.20   10.21
   3   9  -9  216.71   11.48
  -3  -9   9  206.88   10.58
   3   9  -9  214.11   11.19
   3   9  -9  188.21   11.76
   3   9  -8  170.31    9.53
   3   9  -8  155.97    9.50
   3   9  -8  152.11   10.21
   3   9  -8  157.73    9.73
  -3  -9   8  159.53    8.84
   3   9  -8  136.36    9.82
   3   9  -8  150.48   10.14
   3   9  -7    6.48    1.89
   3   9  -7    8.27    2.16
   3   9  -7    5.74    2.09
   3   9  -7    9.39    2.67
  -3  -9   7    3.40    1.65
   3   9  -7    8.29    2.30
   3   9  -7    7.51    2.27
   3   9  -6  387.50   18.05
   3   9  -6  413.91   18.97
   3   9  -6  398.56   19.99
   3   9  -6  434.79   19.26
  -3  -9   6  395.83   17.45
   3   9  -6  386.00   19.58
   3   9  -6  376.59   19.34
   3   9  -5   59.34    6.37
   3   9  -5   68.22    6.00
   3   9  -5   75.58    6.30
   3   9  -5   60.72    5.36
   3   9  -5   50.10    5.84
   3   9  -5   53.67    5.80
   3   9  -4   21.33    3.70
   3   9  -4   24.75    3.95
   3   9  -4   26.00    3.94
   3   9  -4   25.09    4.11
   3   9  -4   22.94    3.63
   3   9  -3  565.55   26.31
   3   9  -3  540.97   26.09
   3   9  -3  560.53   26.05
   3   9  -2   52.99    5.32
   3   9  -2   43.49    5.48
   3   9  -2   43.98    5.45
   3   9  -2   54.02    5.37
   3   9  -2   49.50    5.43
   3   9  -1  389.87   19.93
   3   9  -1  389.08   19.94
   3   9  -1  450.08   19.85
   3   9  -1  407.66   20.51
   3   9  -1  426.49   19.55
   3   9  -1  386.27   19.84
   3   9   0  236.14   13.99
   3   9   0  242.92   14.31
   3   9   0  257.44   13.56
   3   9   0  248.00   14.21
   3   9   0  253.37   14.19
   3   9   1    2.57    1.73
   3   9   1    2.41    1.68
   3   9   1    0.47    0.95
   3   9   1    0.68    1.55
   3   9   1    3.66    1.70
   3   9   2  179.29   10.59
   3   9   2  166.84   10.87
   3   9   2  177.54   11.39
   3   9   2  189.56   10.68
   3   9   2  169.95   10.98
   3   9   2  152.45    9.00
   3   9   3  391.28   18.07
   3   9   3  393.05   19.28
   3   9   3  350.08   18.67
   3   9   3  357.54   16.81
   3   9   3  376.82   18.83
   3   9   4    3.65    1.42
   3   9   4    6.01    1.71
   3   9   4    5.55    1.94
   3   9   4    5.75    1.84
   3   9   4    4.22    1.86
   3   9   5  164.71    9.64
   3   9   5  204.09   10.22
   3   9   5  193.50   10.34
   3   9   5  186.76   10.62
   3   9   5  171.34    9.49
   3   9   6   25.25    3.16
   3   9   6   22.34    2.85
   3   9   6   20.37    3.08
   3   9   6   23.16    3.36
  -3  -9  -6   26.26    3.18
   3   9   7   42.58    4.20
   3   9   7   41.70    3.79
  -3  -9  -7   44.66    4.05
   3   9   7   46.81    4.39
   3   9   7   39.99    4.07
  -3  -9  -8  101.39    6.29
   3   9   8  102.86    6.70
   3   9   8  107.41    6.85
   3   9   8   95.85    6.28
  -3  -9  -9   22.02    2.56
   3   9   9   24.86    3.02
  -3  -9 -10  119.03    6.31
   3   9  10  115.68    6.76
  -3  -9 -11   13.12    1.59
   3   9  11   11.80    1.88
   3   9  12   10.82    1.32
  -3  -9 -12    7.42    0.97
   3   9  12    8.45    1.30
  -3 -10  16   48.94    3.00
   3  10 -16   59.28    3.32
   3  10 -16   56.45    3.78
  -3 -10  15   20.03    1.96
   3  10 -15   20.44    2.09
   3  10 -15   22.50    2.61
  -3 -10  14   14.51    1.83
   3  10 -14   14.03    1.95
   3  10 -14   16.68    1.99
  -3 -10  13   44.91    3.48
   3  10 -13   40.82    3.54
   3  10 -13   39.84    3.67
  -3 -10  12   66.22    4.72
   3  10 -12   75.43    5.19
   3  10 -12   76.39    5.59
  -3 -10  11   34.30    3.28
   3  10 -11   38.00    3.67
   3  10 -10  371.73   16.32
  -3 -10  10  372.70   15.93
   3  10 -10  359.09   16.41
   3  10 -10  350.97   15.97
   3  10  -9   24.59    3.18
  -3 -10   9   26.09    2.96
   3  10  -9   25.31    3.34
   3  10  -9   23.55    3.12
   3  10  -8  104.45    6.84
  -3 -10   8  103.37    6.55
   3  10  -8  118.65    7.70
   3  10  -8  100.73    7.12
  -3 -10   7  142.12    8.20
   3  10  -7  167.61    9.76
   3  10  -7  165.69    9.74
   3  10  -6   17.58    3.08
  -3 -10   6   13.42    2.18
   3  10  -6   14.67    2.92
   3  10  -5  255.46   13.19
   3  10  -5  281.63   14.40
   3  10  -5  291.02   14.52
   3  10  -4  114.81    8.82
   3  10  -4  107.08    8.56
   3  10  -4  108.09    7.49
   3  10  -4   97.59    8.06
   3  10  -4  110.49    7.87
   3  10  -3    2.40    2.02
   3  10  -3   -1.22    1.76
   3  10  -3    0.84    1.20
   3  10  -3    2.43    1.63
   3  10  -2  252.34   13.29
   3  10  -2  220.45   13.83
   3  10  -2  224.26   13.54
   3  10  -2  214.79   13.39
   3  10  -1  184.20   11.10
   3  10  -1  194.87   11.30
   3  10   0   19.79    3.45
   3  10   0   21.35    2.67
   3  10   1  162.95    9.70
   3  10   1  142.01    8.09
   3  10   2    0.98    1.61
   3  10   2    3.59    1.39
   3  10   2    1.22    1.44
   3  10   3  102.40    7.26
   3  10   3   93.35    6.76
   3  10   4   19.71    3.09
   3  10   4   24.86    3.08
   3  10   5    0.81    1.57
   3  10   5    0.83    1.09
  -3 -10  -5    1.61    1.19
   3  10   6   91.03    6.14
  -3 -10  -6   82.05    5.58
   3  10   7   52.87    4.27
  -3 -10  -7   55.79    4.15
  -3 -10  -8   73.84    4.64
  -3 -10  -9  126.82    6.27
   3  10  10    6.89    1.33
  -3 -10 -10    7.62    1.06
   3  11 -15   48.53    3.26
  -3 -11  14   56.71    3.27
   3  11 -14   77.16    4.57
   3  11 -13    0.57    0.84
  -3 -11  13    0.21    0.59
   3  11 -12  132.54    7.04
  -3 -11  12  114.69    5.97
   3  11 -11   94.23    6.12
  -3 -11  11   84.36    4.96
  -3 -11  10   27.31    2.58
   3  11  -9  126.88    7.19
  -3 -11   9  113.58    6.37
   3  11  -9  123.40    7.24
  -3 -11   8    9.38    1.57
   3  11  -8    5.96    1.78
   3  11  -8    9.13    2.03
   3  11  -7   34.92    3.74
   3  11  -7   36.19    3.84
  -3 -11   7   23.95    2.57
   3  11  -6  125.13    7.96
   3  11  -6  117.24    7.74
   3  11  -5    3.25    1.78
   3  11  -5    3.62    1.66
   3  11  -4  166.11    9.28
   3  11  -4  177.67   10.16
   3  11  -3  148.94    9.37
   3  11  -3  150.31    8.92
   3  11  -3  171.93    9.83
   3  11  -2   61.54    5.60
   3  11  -2   63.41    5.57
   3  11  -1  264.88   13.57
   3  11  -1  261.45   13.47
   3  11   0   40.76    4.47
   3  11   0   35.53    4.06
   3  11   1   30.68    3.62
   3  11   2   24.53    3.31
   3  11   2   17.46    2.68
   3  11   3   10.96    2.24
   3  11   3   10.00    1.89
  -3 -11  -4   45.27    3.79
   3  11   4   51.65    4.43
  -3 -11  -5   98.04    5.75
   3  11   5  100.17    6.24
  -3 -11  -6   10.33    1.63
   3  11   6   11.41    1.88
  -3 -11  -7  172.28    7.83
   3  11   8    5.13    1.32
  -3 -11  -8    2.26    0.67
   3  12 -13   52.97    3.36
   3  12 -12    6.48    1.25
   3  12 -12    5.73    1.20
   3  12 -11  112.61    6.21
   3  12 -11  115.22    6.24
   3  12 -10  113.52    6.54
   3  12  -9   23.02    2.88
   3  12  -8   79.97    5.15
   3  12  -8   84.91    5.33
   3  12  -7   27.58    3.01
   3  12  -7   31.55    3.18
   3  12  -6   23.19    2.85
   3  12  -6   20.26    2.71
   3  12  -5   82.71    5.69
   3  12  -5   76.68    5.61
   3  12  -4    2.66    1.41
   3  12  -3  120.04    7.59
   3  12  -3  119.46    6.88
   3  12  -3  137.94    7.85
   3  12  -2   88.98    6.16
   3  12  -2   91.81    6.27
   3  12  -2   84.52    5.65
   3  12  -1    7.32    2.01
   3  12  -1    4.05    1.54
   3  12  -1    6.93    1.80
   3  12   0  166.52    8.73
   3  12   0  138.39    8.09
   3  12   0  144.85    8.20
   3  12   1   24.44    2.88
   3  12   1   17.56    2.40
   3  12   2   54.95    4.07
   3  12   3   98.87    5.87
  -3 -12  -3   88.39    5.15
  -3 -12  -4    7.38    1.26
   3  12   4    9.68    1.68
   3  12   5   75.48    4.65
   3  12   5   70.14    4.20
  -3 -12  -5   64.85    3.76
  -3 -12  -6   47.84    2.77
   3  12   6   53.33    3.17
   3  12   6   57.80    3.72
   3  13 -10   64.44    3.76
   3  13  -9   28.39    2.62
   3  13  -8    9.29    1.73
   3  13  -7  100.11    5.19
   3  13  -6   75.97    4.55
   3  13  -6   68.71    4.62
   3  13  -6   66.58    4.25
   3  13  -5   15.06    2.04
   3  13  -5   16.70    2.19
   3  13  -5   17.01    2.09
   3  13  -4  155.45    7.88
   3  13  -4  159.41    7.88
   3  13  -3   11.81    1.83
   3  13  -3   15.65    1.97
   3  13  -3   10.54    1.77
   3  13  -2   73.39    4.82
   3  13  -2   77.19    4.85
   3  13  -1   59.44    3.66
   3  13  -1   64.75    4.30
   3  13  -1   58.84    4.07
   3  13   0    2.20    1.14
   3  13   0    3.26    0.98
  -3 -13  -1   39.84    2.72
   3  13   1   46.80    3.14
   3  13   2    6.64    0.93
   3  13   2    9.13    1.37
  -3 -13  -2    8.46    1.08
  -3 -13  -3    5.17    0.74
   3  13   3    6.47    1.09
  -4  16   3    1.12    0.57
  -4  16   2   24.73    2.12
   4 -16  -1   56.64    3.40
  -4  16   1   47.36    3.31
   4 -16   0   35.95    2.87
  -4  16   0   35.31    2.82
   4 -16   1  123.92    6.15
   4 -16   1  123.81    6.24
   4 -16   2    0.43    0.80
   4 -16   3   56.64    3.89
   4 -16   4    5.91    1.25
   4 -16   4    5.80    1.33
   4 -16   5    0.39    0.72
  -4  16  -5    0.92    0.71
   4 -16   6   16.37    1.71
   4 -16   6   17.83    1.85
  -4  16  -6   13.25    1.51
   4 -16   7   41.15    2.66
  -4  16  -8   13.37    1.42
  -4  15   7   21.76    1.64
  -4  15   6   83.73    4.66
  -4  15   6   98.82    4.79
   4 -15  -6   90.04    4.94
  -4  15   5    0.74    0.73
  -4  15   5    0.97    0.84
  -4  15   4   59.76    3.78
  -4  15   4   53.42    3.98
  -4  15   3   76.36    4.59
  -4  15   3   73.21    4.94
   4 -15  -2   -0.18    0.93
  -4  15   2   -0.40    1.09
   4 -15  -2    0.18    1.02
  -4  15   2   -0.56    0.96
  -4  15   1   38.88    3.04
   4 -15  -1   40.75    3.76
   4 -15  -1   41.34    3.45
   4 -15  -1   47.83    3.87
   4 -15   0   47.52    4.21
   4 -15   0   48.87    3.70
   4 -15   0   44.07    3.95
   4 -15   1   14.34    2.40
   4 -15   1   16.30    2.03
   4 -15   2   90.95    6.05
   4 -15   3   12.74    2.36
   4 -15   4   75.57    5.34
   4 -15   4   71.13    5.09
   4 -15   4   69.15    4.81
   4 -15   5   58.39    4.24
   4 -15   5   58.62    4.55
   4 -15   5   55.29    4.28
  -4  15  -5   53.42    4.26
   4 -15   6   -0.51    0.91
   4 -15   6    0.57    1.10
   4 -15   6   -0.18    0.91
  -4  15  -6    1.32    1.13
   4 -15   7   95.86    5.44
   4 -15   7   95.43    5.64
   4 -15   7   92.10    5.45
  -4  15  -7   98.22    5.79
  -4  15  -8    9.95    1.77
   4 -15   8    9.51    1.51
   4 -15   8   10.70    1.56
   4 -15   9   19.51    2.00
  -4  15  -9   25.47    2.45
   4 -15   9   24.65    2.20
  -4  15 -10    9.56    1.45
  -4  15 -10   10.50    1.49
  -4  15 -10    9.32    1.45
   4 -15  10   10.28    1.26
  -4  15 -11    7.75    1.14
   4 -15  11    7.44    0.87
  -4  15 -11    8.57    1.15
  -4  15 -11    8.79    1.22
  -4  14   9    5.05    1.10
  -4  14   9    3.50    0.85
   4 -14  -9    4.25    1.02
  -4  14   9    2.58    0.89
  -4  14   8  146.28    7.13
  -4  14   8  131.47    6.72
  -4  14   7   41.06    3.45
  -4  14   7   38.11    3.27
  -4  14   6   62.92    4.51
  -4  14   6   52.13    4.27
  -4  14   5   83.49    5.53
  -4  14   5   77.53    5.59
   4 -14  -4   42.41    3.78
   4 -14  -4   44.51    3.88
  -4  14   4   45.97    3.99
  -4  14   4   44.02    4.22
   4 -14  -3   26.91    3.13
   4 -14  -3   23.31    3.25
  -4  14   3   27.99    3.14
  -4  14   3   25.28    3.38
   4 -14  -2  213.38   11.16
  -4  14   2  219.22   10.79
   4 -14  -2  218.62   11.44
   4 -14  -1    2.72    1.61
  -4  14   1    2.32    1.37
   4 -14  -1    3.70    2.02
   4 -14   0  267.81   12.98
   4 -14   0  243.44   12.83
  -4  14   0  238.88   11.55
   4 -14   1   34.54    4.02
   4 -14   2   40.67    3.76
   4 -14   2   39.88    4.53
   4 -14   2   42.39    4.44
   4 -14   3   38.67    4.26
   4 -14   3   36.57    3.79
   4 -14   4   11.05    2.58
   4 -14   4   11.83    2.45
   4 -14   4   15.59    2.51
   4 -14   5   16.04    2.86
   4 -14   5   18.29    2.86
   4 -14   5   16.44    2.58
   4 -14   6  141.13    8.40
   4 -14   6  135.92    8.06
   4 -14   6  135.38    7.85
  -4  14  -7    5.32    1.98
   4 -14   7    4.16    1.63
   4 -14   7    5.23    1.66
   4 -14   7    8.90    1.88
  -4  14  -8  151.31    8.56
   4 -14   8  150.02    7.97
   4 -14   8  141.17    7.77
   4 -14   8  158.80    8.22
   4 -14   9   33.31    2.99
   4 -14   9   26.42    2.66
   4 -14  10    7.10    1.39
   4 -14  10    7.55    1.42
  -4  14 -11   70.13    4.55
   4 -14  11   56.02    3.70
  -4  14 -12    5.58    1.30
  -4  14 -13   14.90    1.68
  -4  14 -13   17.74    1.79
  -4  14 -13   17.91    1.75
  -4  13  11   33.70    2.31
  -4  13  11   35.80    2.87
  -4  13  10   27.16    2.67
  -4  13  10   20.00    2.21
  -4  13   9  114.79    6.64
  -4  13   9  107.02    6.26
  -4  13   8    2.97    1.48
  -4  13   8    1.07    1.33
  -4  13   7  125.28    7.62
  -4  13   7  116.67    7.38
  -4  13   6   49.18    4.51
  -4  13   6   36.49    4.06
  -4  13   5   -0.59    1.35
   4 -13  -5    0.48    1.03
  -4  13   5    2.48    1.63
   4 -13  -5    1.40    1.04
   4 -13  -4  101.75    6.40
  -4  13   4  128.97    7.93
   4 -13  -4  119.42    7.69
   4 -13  -4  130.31    7.79
  -4  13   3   72.17    5.84
   4 -13  -3   64.77    5.80
   4 -13  -3   77.78    6.03
  -4  13   2   64.49    5.39
   4 -13  -2   61.97    5.68
   4 -13  -2   57.54    5.36
  -4  13   1  199.80   10.74
   4 -13  -1  205.50   11.75
   4 -13  -1  197.88   11.28
  -4  13   0   -0.25    1.35
   4 -13   0    0.33    1.63
   4 -13   0   -1.04    1.98
   4 -13   1   46.48    4.71
   4 -13   1   49.19    5.01
   4 -13   2  132.95    8.97
   4 -13   2  150.00    9.01
   4 -13   2  133.24    9.21
   4 -13   3    5.56    1.96
   4 -13   3    6.58    2.54
   4 -13   4  259.71   13.68
   4 -13   4  264.36   13.36
   4 -13   4  268.03   14.07
   4 -13   5   63.23    5.55
   4 -13   5   58.60    5.61
   4 -13   5   72.62    5.63
   4 -13   6   62.52    5.50
   4 -13   6   52.97    4.93
   4 -13   6   49.28    4.17
   4 -13   6   55.96    4.82
   4 -13   7  143.24    8.73
   4 -13   7  140.96    8.57
   4 -13   7  140.02    7.79
   4 -13   7  160.09    8.74
   4 -13   8    0.25    1.38
   4 -13   8    0.24    1.14
   4 -13   8    1.30    0.98
   4 -13   8    1.20    1.26
   4 -13   9   83.35    5.60
   4 -13   9   75.20    5.42
  -4  13 -10   76.39    5.82
   4 -13  10   71.61    5.00
  -4  13 -11    0.48    1.40
  -4  13 -11    0.24    1.32
   4 -13  11    0.52    0.85
  -4  13 -12   98.89    6.19
  -4  13 -12   92.35    5.98
   4 -13  12   90.78    5.19
  -4  13 -13   63.18    4.52
  -4  13 -13   76.11    4.84
  -4  13 -14   44.83    3.22
  -4  13 -14   45.10    3.34
  -4  13 -15   75.15    4.02
  -4  12  13   49.95    3.13
  -4  12  13   51.37    3.24
  -4  12  12    4.82    1.08
  -4  12  12    6.17    1.43
  -4  12  12    6.50    1.46
  -4  12  11  238.44   10.85
  -4  12  10   40.36    4.03
  -4  12  10   44.15    3.88
  -4  12   9   95.73    6.52
  -4  12   9   75.84    5.77
  -4  12   8  132.04    8.21
  -4  12   8  141.25    8.20
  -4  12   7   14.54    2.92
  -4  12   7   21.80    3.26
   4 -12  -7   18.05    2.59
   4 -12  -7   19.33    2.43
   4 -12  -6   62.71    4.74
   4 -12  -6   62.84    5.13
  -4  12   6   74.21    6.09
   4 -12  -6   67.48    5.29
   4 -12  -6   63.21    5.06
  -4  12   6   68.80    5.94
  -4  12   5  109.40    7.55
[truncated: 716,199 more chars]
