# Supplementary material for: Organic Room‐Temperature near‐IR Phosphorescence Harvested by Intramolecular Through‐Space Sensitization in Composite Molecules
Source: Angew Chem Int Ed Engl. 2025 Mar 23;64(21):e202503327. doi: 10.1002/anie.202503327 (PMC12176076; doi:10.1002/anie.202503327)
Supplement: Supplementary file 2 — Supporting Information [file ANIE-64-e202503327-s001.zip › p1eox.cif]

 
data_P1eox
 
_audit_creation_method            'SHELXL-2018/3'
_shelx_SHELXL_version_number      '2018/3'
_chemical_name_systematic         ?
_chemical_name_common             ?
_chemical_melting_point           ?
_chemical_formula_moiety          'C34 H23 O P'
_chemical_formula_sum
 'C34 H23 O P' 
_chemical_formula_weight          478.49

loop_
 _atom_type_symbol
 _atom_type_description
 _atom_type_scat_dispersion_real
 _atom_type_scat_dispersion_imag
 _atom_type_scat_source
 'C'  'C'   0.0181   0.0091
 'International Tables Vol C Tables 4.2.6.8 and 6.1.1.4'
 'H'  'H'   0.0000   0.0000
 'International Tables Vol C Tables 4.2.6.8 and 6.1.1.4'
 'O'  'O'   0.0492   0.0322
 'International Tables Vol C Tables 4.2.6.8 and 6.1.1.4'
 'P'  'P'   0.2955   0.4335
 'International Tables Vol C Tables 4.2.6.8 and 6.1.1.4'
 
_space_group_crystal_system       triclinic
_space_group_IT_number            2
_space_group_name_H-M_alt         'P -1'
_space_group_name_Hall            '-P 1'
 
_shelx_space_group_comment
;
The symmetry employed for this shelxl refinement is uniquely defined
by the following loop, which should always be used as a source of
symmetry information in preference to the above space-group names.
They are only intended as comments.
;
 
loop_
 _space_group_symop_operation_xyz
 'x, y, z'
 '-x, -y, -z'
 
_cell_length_a                    8.6698(2)
_cell_length_b                    9.0831(2)
_cell_length_c                    17.0883(3)
_cell_angle_alpha                 91.412(2)
_cell_angle_beta                  101.635(2)
_cell_angle_gamma                 115.025(2)
_cell_volume                      1185.10(5)
_cell_formula_units_Z             2
_cell_measurement_temperature     150(2)
_cell_measurement_reflns_used   12451
_cell_measurement_theta_min     2.6610
_cell_measurement_theta_max     79.5810
 
_exptl_crystal_description        block
_exptl_crystal_colour             yellow
_exptl_crystal_density_meas       ?
_exptl_crystal_density_method     ?
_exptl_crystal_density_diffrn     1.341          
_exptl_crystal_F_000              500
_exptl_transmission_factor_min    ?
_exptl_transmission_factor_max    ?
_exptl_crystal_size_max           0.411
_exptl_crystal_size_mid           0.296
_exptl_crystal_size_min           0.133
_exptl_absorpt_coefficient_mu     1.224
_shelx_estimated_absorpt_T_min    0.633
_shelx_estimated_absorpt_T_max    0.854
_exptl_absorpt_correction_type    analytical
_exptl_absorpt_correction_T_min   0.899
_exptl_absorpt_correction_T_max   0.955
_exptl_absorpt_process_details    
;
CrysAlisPro 1.171.43.124a (Rigaku Oxford Diffraction, 2024)
Analytical numeric absorption correction using a multifaceted crystal
model based on expressions derived by R.C. Clark & J.S. Reid.
(Clark, R. C. & Reid, J. S. (1995). Acta Cryst. A51, 887-897)
Empirical absorption correction using spherical harmonics,
implemented in SCALE3 ABSPACK scaling algorithm.
;
_oxdiff_exptl_absorpt_empirical_full_min           0.590
_oxdiff_exptl_absorpt_empirical_full_max           1.523
_oxdiff_exptl_absorpt_empirical_details
;
Empirical correction (ABSPACK) includes:
- Absorption correction using spherical harmonics
- Frame scaling
;
_publ_section_exptl_refinement
;
All hydrogen atoms were positioned geometrically and constrained 
to ride on their parent atoms, with C---H = 0.95 \%A, 
U~iso~ = 1.2 U~eq~(parent atom).
The highest peak is located 0.82 \%A from atom C23 and the deepest hole
is located 0.61 \%A from atom P1.
;
_exptl_absorpt_special_details    ?
_diffrn_ambient_temperature       150(2)
_diffrn_source 'micro-focus sealed X-ray tube'
_diffrn_source_type 'PhotonJet (Cu) X-ray Source'
_diffrn_radiation_probe x-ray
_diffrn_radiation_type 'Cu K\a'
_diffrn_radiation_wavelength 1.54184
_diffrn_radiation_monochromator mirror
_diffrn_measurement_device 'four-circle diffractometer'
_diffrn_measurement_device_type 'XtaLAB Synergy, Single source at home/near, HyPix'
_diffrn_detector 'Hybrid Pixel Array Detector'
_diffrn_detector_type HyPix
_diffrn_detector_area_resol_mean 10.0000
_diffrn_reflns_number             16970
_diffrn_reflns_av_unetI/netI      0.0267
_diffrn_reflns_av_R_equivalents   0.0304
_diffrn_reflns_limit_h_min        -10
_diffrn_reflns_limit_h_max        10
_diffrn_reflns_limit_k_min        -7
_diffrn_reflns_limit_k_max        11
_diffrn_reflns_limit_l_min        -21
_diffrn_reflns_limit_l_max        21
_diffrn_reflns_theta_min          2.661
_diffrn_reflns_theta_max          79.807
_diffrn_reflns_theta_full         67.684
_diffrn_measured_fraction_theta_max   0.969
_diffrn_measured_fraction_theta_full  0.999
_diffrn_reflns_Laue_measured_fraction_max    0.969
_diffrn_reflns_Laue_measured_fraction_full   0.999
_diffrn_reflns_point_group_measured_fraction_max   0.969
_diffrn_reflns_point_group_measured_fraction_full  0.999
_reflns_number_total              5003
_reflns_number_gt                 4725
_reflns_threshold_expression      'I > 2\s(I)'
_reflns_Friedel_coverage          0.000
_reflns_Friedel_fraction_max      .
_reflns_Friedel_fraction_full     .
 
_reflns_special_details
;
 Reflections were merged by SHELXL according to the crystal
 class for the calculation of statistics and refinement.
 
 _reflns_Friedel_fraction is defined as the number of unique
 Friedel pairs measured divided by the number that would be
 possible theoretically, ignoring centric projections and
 systematic absences.
;
 
_computing_data_collection     'CrysAlisPro 1.171.43.124a (Rigaku OD, 2024)'
_computing_cell_refinement     'CrysAlisPro 1.171.43.124a (Rigaku OD, 2024)'
_computing_data_reduction      'CrysAlisPro 1.171.43.124a (Rigaku OD, 2024)'
_computing_structure_solution     'SHELXT-2018/2 (Sheldrick, 2018)'
_computing_structure_refinement   'SHELXL-2018/3 (Sheldrick, 2018)'
_computing_molecular_graphics     'Diamond v.5.00 (Brandenburg, 2023)'
_computing_publication_material   'SHELXL-2018 (Sheldrick, 2018)'

_refine_special_details           ?
_refine_ls_structure_factor_coef  Fsqd
_refine_ls_matrix_type            full
_refine_ls_weighting_scheme       calc
_refine_ls_weighting_details
'w=1/[\s^2^(Fo^2^)+(0.0529P)^2^+0.4291P] where P=(Fo^2^+2Fc^2^)/3'
_atom_sites_solution_primary      ?
_atom_sites_solution_secondary    ?
_atom_sites_solution_hydrogens    geom
_refine_ls_hydrogen_treatment     constr
_refine_ls_extinction_method      none
_refine_ls_extinction_coef        .
_refine_ls_number_reflns          5003
_refine_ls_number_parameters      325
_refine_ls_number_restraints      0
_refine_ls_R_factor_all           0.0383
_refine_ls_R_factor_gt            0.0369
_refine_ls_wR_factor_ref          0.0993
_refine_ls_wR_factor_gt           0.0980
_refine_ls_goodness_of_fit_ref    1.050
_refine_ls_restrained_S_all       1.050
_refine_ls_shift/su_max           0.001
_refine_ls_shift/su_mean          0.000
 
loop_
 _atom_site_label
 _atom_site_type_symbol
 _atom_site_fract_x
 _atom_site_fract_y
 _atom_site_fract_z
 _atom_site_U_iso_or_equiv
 _atom_site_adp_type
 _atom_site_occupancy
 _atom_site_site_symmetry_order  
 _atom_site_calc_flag
 _atom_site_refinement_flags_posn
 _atom_site_refinement_flags_adp
 _atom_site_refinement_flags_occupancy
 _atom_site_disorder_assembly
 _atom_site_disorder_group
C1 C 0.52565(15) 0.86408(14) 0.16076(7) 0.0172(2) Uani 1 1 d . . . . .
C2 C 0.61799(16) 0.99765(15) 0.12291(8) 0.0203(2) Uani 1 1 d . . . . .
H2 H 0.571762 1.001647 0.068072 0.024 Uiso 1 1 calc R U . . .
C3 C 0.77605(17) 1.12476(15) 0.16385(8) 0.0237(3) Uani 1 1 d . . . . .
H3 H 0.836922 1.214200 0.136989 0.028 Uiso 1 1 calc R U . . .
C4 C 0.84451(17) 1.12053(15) 0.24399(8) 0.0243(3) Uani 1 1 d . . . . .
H4 H 0.952384 1.207098 0.272176 0.029 Uiso 1 1 calc R U . . .
C5 C 0.75498(16) 0.98943(15) 0.28295(8) 0.0222(3) Uani 1 1 d . . . . .
H5 H 0.802250 0.987373 0.337910 0.027 Uiso 1 1 calc R U . . .
C6 C 0.59601(16) 0.86013(14) 0.24243(7) 0.0178(2) Uani 1 1 d . . . . .
C7 C 0.51250(16) 0.72809(15) 0.28668(7) 0.0196(2) Uani 1 1 d . . . . .
C8 C 0.45136(16) 0.62449(15) 0.32889(7) 0.0203(2) Uani 1 1 d . . . . .
C9 C 0.36785(16) 0.50206(15) 0.37718(7) 0.0203(2) Uani 1 1 d . . . . .
C10 C 0.33875(16) 0.33861(15) 0.35815(8) 0.0219(3) Uani 1 1 d . . . . .
C11 C 0.39178(19) 0.29001(17) 0.29215(8) 0.0277(3) Uani 1 1 d . . . . .
H11 H 0.444714 0.368232 0.258254 0.033 Uiso 1 1 calc R U . . .
C12 C 0.3674(2) 0.13264(18) 0.27714(9) 0.0333(3) Uani 1 1 d . . . . .
H12 H 0.404671 0.102634 0.233278 0.040 Uiso 1 1 calc R U . . .
C13 C 0.2869(2) 0.01314(17) 0.32642(9) 0.0342(3) Uani 1 1 d . . . . .
H13 H 0.271692 -0.095856 0.315633 0.041 Uiso 1 1 calc R U . . .
C14 C 0.2314(2) 0.05369(17) 0.38885(9) 0.0311(3) Uani 1 1 d . . . . .
H14 H 0.175474 -0.028140 0.420583 0.037 Uiso 1 1 calc R U . . .
C15 C 0.25561(17) 0.21751(16) 0.40768(8) 0.0245(3) Uani 1 1 d . . . . .
C16 C 0.20373(17) 0.26309(16) 0.47264(8) 0.0264(3) Uani 1 1 d . . . . .
H16 H 0.147309 0.182111 0.504632 0.032 Uiso 1 1 calc R U . . .
C17 C 0.23219(17) 0.42445(16) 0.49217(8) 0.0236(3) Uani 1 1 d . . . . .
C18 C 0.18168(19) 0.47158(19) 0.55948(9) 0.0310(3) Uani 1 1 d . . . . .
H18 H 0.125210 0.391371 0.591798 0.037 Uiso 1 1 calc R U . . .
C19 C 0.2133(2) 0.6299(2) 0.57803(9) 0.0343(3) Uani 1 1 d . . . . .
H19 H 0.179381 0.659242 0.623250 0.041 Uiso 1 1 calc R U . . .
C20 C 0.2966(2) 0.75130(18) 0.53028(9) 0.0304(3) Uani 1 1 d . . . . .
H20 H 0.318067 0.861439 0.543827 0.036 Uiso 1 1 calc R U . . .
C21 C 0.34592(18) 0.71150(16) 0.46522(8) 0.0249(3) Uani 1 1 d . . . . .
H21 H 0.400910 0.794122 0.433646 0.030 Uiso 1 1 calc R U . . .
C22 C 0.31607(16) 0.54718(15) 0.44387(7) 0.0208(3) Uani 1 1 d . . . . .
C23 C 0.32504(16) 0.51910(14) 0.09057(7) 0.0183(2) Uani 1 1 d . . . . .
C24 C 0.48413(17) 0.51027(16) 0.09970(8) 0.0232(3) Uani 1 1 d . . . . .
H24 H 0.590768 0.607411 0.114898 0.028 Uiso 1 1 calc R U . . .
C25 C 0.48788(19) 0.35998(18) 0.08669(8) 0.0279(3) Uani 1 1 d . . . . .
H25 H 0.596722 0.354701 0.092748 0.034 Uiso 1 1 calc R U . . .
C26 C 0.3324(2) 0.21815(17) 0.06490(8) 0.0297(3) Uani 1 1 d . . . . .
H26 H 0.334512 0.115376 0.056266 0.036 Uiso 1 1 calc R U . . .
C27 C 0.1734(2) 0.22626(16) 0.05567(9) 0.0296(3) Uani 1 1 d . . . . .
H27 H 0.067099 0.128668 0.041328 0.035 Uiso 1 1 calc R U . . .
C28 C 0.16887(17) 0.37611(16) 0.06727(8) 0.0238(3) Uani 1 1 d . . . . .
H28 H 0.059700 0.381271 0.059363 0.029 Uiso 1 1 calc R U . . .
C29 C 0.14977(15) 0.69001(14) 0.15258(7) 0.0174(2) Uani 1 1 d . . . . .
C30 C 0.09494(16) 0.57310(15) 0.20511(8) 0.0204(2) Uani 1 1 d . . . . .
H30 H 0.145554 0.498660 0.214168 0.025 Uiso 1 1 calc R U . . .
C31 C -0.03357(17) 0.56575(16) 0.24407(8) 0.0252(3) Uani 1 1 d . . . . .
H31 H -0.070275 0.486488 0.279969 0.030 Uiso 1 1 calc R U . . .
C32 C -0.10842(17) 0.67322(17) 0.23090(8) 0.0268(3) Uani 1 1 d . . . . .
H32 H -0.195357 0.668390 0.258200 0.032 Uiso 1 1 calc R U . . .
C33 C -0.05674(17) 0.78808(17) 0.17788(8) 0.0260(3) Uani 1 1 d . . . . .
H33 H -0.109197 0.861026 0.168389 0.031 Uiso 1 1 calc R U . . .
C34 C 0.07162(16) 0.79625(15) 0.13874(8) 0.0218(3) Uani 1 1 d . . . . .
H34 H 0.106533 0.874674 0.102294 0.026 Uiso 1 1 calc R U . . .
O1 O 0.28010(12) 0.77334(11) 0.01963(5) 0.0226(2) Uani 1 1 d . . . . .
P1 P 0.31647(4) 0.71368(3) 0.09852(2) 0.01614(9) Uani 1 1 d . . . . .
 
loop_
 _atom_site_aniso_label
 _atom_site_aniso_U_11
 _atom_site_aniso_U_22
 _atom_site_aniso_U_33
 _atom_site_aniso_U_23
 _atom_site_aniso_U_13
 _atom_site_aniso_U_12
C1 0.0173(5) 0.0172(5) 0.0202(6) 0.0041(4) 0.0074(4) 0.0089(4)
C2 0.0210(6) 0.0206(6) 0.0224(6) 0.0068(5) 0.0082(5) 0.0104(5)
C3 0.0220(6) 0.0181(6) 0.0317(7) 0.0090(5) 0.0112(5) 0.0070(5)
C4 0.0197(6) 0.0191(6) 0.0304(7) 0.0025(5) 0.0046(5) 0.0055(5)
C5 0.0218(6) 0.0226(6) 0.0215(6) 0.0028(5) 0.0042(5) 0.0095(5)
C6 0.0192(6) 0.0179(5) 0.0198(6) 0.0043(4) 0.0072(5) 0.0100(5)
C7 0.0205(6) 0.0209(6) 0.0182(6) 0.0033(5) 0.0050(5) 0.0095(5)
C8 0.0208(6) 0.0208(6) 0.0189(6) 0.0027(5) 0.0037(5) 0.0091(5)
C9 0.0187(6) 0.0222(6) 0.0180(6) 0.0056(5) 0.0023(5) 0.0079(5)
C10 0.0217(6) 0.0214(6) 0.0185(6) 0.0042(5) 0.0004(5) 0.0074(5)
C11 0.0340(7) 0.0252(6) 0.0216(6) 0.0041(5) 0.0045(5) 0.0116(6)
C12 0.0444(8) 0.0295(7) 0.0246(7) -0.0010(5) 0.0029(6) 0.0173(6)
C13 0.0439(8) 0.0210(6) 0.0303(7) -0.0007(5) -0.0038(6) 0.0131(6)
C14 0.0350(7) 0.0209(6) 0.0282(7) 0.0068(5) -0.0005(6) 0.0069(6)
C15 0.0229(6) 0.0213(6) 0.0225(6) 0.0059(5) -0.0006(5) 0.0059(5)
C16 0.0246(6) 0.0259(6) 0.0241(6) 0.0122(5) 0.0054(5) 0.0063(5)
C17 0.0205(6) 0.0280(6) 0.0209(6) 0.0087(5) 0.0048(5) 0.0090(5)
C18 0.0321(7) 0.0384(8) 0.0245(7) 0.0123(6) 0.0120(6) 0.0146(6)
C19 0.0411(8) 0.0446(9) 0.0253(7) 0.0081(6) 0.0148(6) 0.0230(7)
C20 0.0356(8) 0.0318(7) 0.0280(7) 0.0045(6) 0.0081(6) 0.0185(6)
C21 0.0276(6) 0.0261(6) 0.0223(6) 0.0070(5) 0.0067(5) 0.0124(5)
C22 0.0182(6) 0.0246(6) 0.0183(6) 0.0061(5) 0.0021(5) 0.0088(5)
C23 0.0218(6) 0.0193(5) 0.0158(5) 0.0030(4) 0.0060(4) 0.0100(5)
C24 0.0231(6) 0.0251(6) 0.0239(6) 0.0048(5) 0.0076(5) 0.0119(5)
C25 0.0332(7) 0.0341(7) 0.0279(7) 0.0080(6) 0.0124(6) 0.0228(6)
C26 0.0461(8) 0.0249(6) 0.0259(7) 0.0029(5) 0.0107(6) 0.0217(6)
C27 0.0339(7) 0.0205(6) 0.0290(7) -0.0017(5) 0.0039(6) 0.0087(6)
C28 0.0227(6) 0.0229(6) 0.0242(6) 0.0006(5) 0.0036(5) 0.0094(5)
C29 0.0149(5) 0.0173(5) 0.0186(6) 0.0024(4) 0.0045(4) 0.0054(4)
C30 0.0205(6) 0.0195(6) 0.0225(6) 0.0053(5) 0.0066(5) 0.0091(5)
C31 0.0249(6) 0.0253(6) 0.0261(7) 0.0076(5) 0.0113(5) 0.0092(5)
C32 0.0214(6) 0.0337(7) 0.0285(7) 0.0036(5) 0.0103(5) 0.0131(5)
C33 0.0246(6) 0.0287(7) 0.0313(7) 0.0051(5) 0.0074(5) 0.0173(5)
C34 0.0215(6) 0.0200(6) 0.0240(6) 0.0049(5) 0.0048(5) 0.0094(5)
O1 0.0228(4) 0.0258(4) 0.0200(4) 0.0083(3) 0.0060(3) 0.0107(4)
P1 0.01601(16) 0.01683(15) 0.01670(16) 0.00468(11) 0.00544(11) 0.00739(12)
 
_geom_special_details
;
 All esds (except the esd in the dihedral angle between two l.s. planes)
 are estimated using the full covariance matrix.  The cell esds are taken
 into account individually in the estimation of esds in distances, angles
 and torsion angles; correlations between esds in cell parameters are only
 used when they are defined by crystal symmetry.  An approximate (isotropic)
 treatment of cell esds is used for estimating esds involving l.s. planes.
;
 
loop_
 _geom_bond_atom_site_label_1
 _geom_bond_atom_site_label_2
 _geom_bond_distance
 _geom_bond_site_symmetry_2
 _geom_bond_publ_flag
C1 C2 1.3990(16) . ?
C1 C6 1.4137(17) . ?
C1 P1 1.8278(12) . ?
C2 C3 1.3912(18) . ?
C3 C4 1.3868(19) . ?
C4 C5 1.3890(18) . ?
C5 C6 1.4014(17) . ?
C6 C7 1.4370(16) . ?
C7 C8 1.2052(18) . ?
C8 C9 1.4307(17) . ?
C9 C10 1.4141(18) . ?
C9 C22 1.4168(18) . ?
C10 C11 1.4265(19) . ?
C10 C15 1.4377(17) . ?
C11 C12 1.363(2) . ?
C12 C13 1.420(2) . ?
C13 C14 1.357(2) . ?
C14 C15 1.4305(19) . ?
C15 C16 1.394(2) . ?
C16 C17 1.3990(19) . ?
C17 C18 1.4268(19) . ?
C17 C22 1.4333(17) . ?
C18 C19 1.361(2) . ?
C19 C20 1.418(2) . ?
C20 C21 1.3612(19) . ?
C21 C22 1.4269(18) . ?
C23 C24 1.3930(17) . ?
C23 C28 1.3957(17) . ?
C23 P1 1.8030(12) . ?
C24 C25 1.3927(18) . ?
C25 C26 1.386(2) . ?
C26 C27 1.389(2) . ?
C27 C28 1.3888(18) . ?
C29 C34 1.3949(17) . ?
C29 C30 1.3970(16) . ?
C29 P1 1.8093(12) . ?
C30 C31 1.3884(18) . ?
C31 C32 1.3829(19) . ?
C32 C33 1.3875(19) . ?
C33 C34 1.3871(18) . ?
O1 P1 1.4898(9) . ?
 
loop_
 _geom_angle_atom_site_label_1
 _geom_angle_atom_site_label_2
 _geom_angle_atom_site_label_3
 _geom_angle
 _geom_angle_site_symmetry_1
 _geom_angle_site_symmetry_3
 _geom_angle_publ_flag
C2 C1 C6 118.60(11) . . ?
C2 C1 P1 115.05(9) . . ?
C6 C1 P1 126.29(9) . . ?
C3 C2 C1 121.41(12) . . ?
C4 C3 C2 119.80(11) . . ?
C3 C4 C5 119.85(12) . . ?
C4 C5 C6 121.02(12) . . ?
C5 C6 C1 119.31(11) . . ?
C5 C6 C7 117.65(11) . . ?
C1 C6 C7 123.04(11) . . ?
C8 C7 C6 175.12(13) . . ?
C7 C8 C9 176.16(13) . . ?
C10 C9 C22 120.95(11) . . ?
C10 C9 C8 119.88(11) . . ?
C22 C9 C8 119.17(11) . . ?
C9 C10 C11 122.23(12) . . ?
C9 C10 C15 119.06(12) . . ?
C11 C10 C15 118.70(12) . . ?
C12 C11 C10 120.77(13) . . ?
C11 C12 C13 120.64(14) . . ?
C14 C13 C12 120.40(13) . . ?
C13 C14 C15 121.14(13) . . ?
C16 C15 C14 122.23(12) . . ?
C16 C15 C10 119.44(12) . . ?
C14 C15 C10 118.33(13) . . ?
C15 C16 C17 122.01(12) . . ?
C16 C17 C18 121.99(12) . . ?
C16 C17 C22 119.37(12) . . ?
C18 C17 C22 118.64(12) . . ?
C19 C18 C17 120.90(13) . . ?
C18 C19 C20 120.42(13) . . ?
C21 C20 C19 120.62(13) . . ?
C20 C21 C22 120.79(12) . . ?
C9 C22 C21 122.22(12) . . ?
C9 C22 C17 119.16(12) . . ?
C21 C22 C17 118.63(12) . . ?
C24 C23 C28 119.45(11) . . ?
C24 C23 P1 121.14(9) . . ?
C28 C23 P1 119.12(9) . . ?
C25 C24 C23 120.44(12) . . ?
C26 C25 C24 119.80(13) . . ?
C25 C26 C27 120.00(12) . . ?
C26 C27 C28 120.44(13) . . ?
C27 C28 C23 119.85(12) . . ?
C34 C29 C30 119.27(11) . . ?
C34 C29 P1 116.24(9) . . ?
C30 C29 P1 124.49(9) . . ?
C31 C30 C29 119.97(11) . . ?
C32 C31 C30 120.34(12) . . ?
C31 C32 C33 120.10(12) . . ?
C34 C33 C32 119.90(12) . . ?
C33 C34 C29 120.41(12) . . ?
O1 P1 C23 114.08(5) . . ?
O1 P1 C29 110.80(5) . . ?
C23 P1 C29 106.76(5) . . ?
O1 P1 C1 109.46(5) . . ?
C23 P1 C1 108.15(5) . . ?
C29 P1 C1 107.34(5) . . ?
 
_refine_diff_density_max    0.400
_refine_diff_density_min   -0.365
_refine_diff_density_rms    0.051

_shelx_res_file
;
TITL o-dppenanox_an_a.res in P-1
    shelx.res
    created by SHELXL-2018/3 at 13:50:15 on 22-Nov-2024
REM Old TITL o-dppenanox_an in P-1
REM SHELXT solution in P-1: R1 0.094, Rweak 0.005, Alpha 0.037
REM <I/s> 0.000 for 0 systematic absences, Orientation as input
REM Formula found by SHELXT: C34 O P
CELL 1.54184 8.6698 9.0831 17.0883 91.412 101.635 115.025
ZERR 2 0.0002 0.0002 0.0003 0.002 0.002 0.002
LATT 1
SFAC C H O P
UNIT 68 46 2 2

L.S. 4
PLAN  10
SIZE 0.133 0.296 0.411
TEMP -123
BOND
list 4
fmap 2
ACTA
OMIT -2 2 2
OMIT -1 -2 8
OMIT -1 0 4
OMIT 0 -1 2
OMIT 1 0 3
REM <olex2.extras>
REM <HklSrc "%.\\o-dppenanox_an.hkl">
REM </olex2.extras>

WGHT    0.052900    0.429100
FVAR       0.78683
C1    1    0.525646    0.864078    0.160760    11.00000    0.01726    0.01716 =
         0.02016    0.00409    0.00736    0.00891
C2    1    0.617987    0.997655    0.122908    11.00000    0.02098    0.02059 =
         0.02237    0.00676    0.00822    0.01040
AFIX  43
H2    2    0.571762    1.001647    0.068072    11.00000   -1.20000
AFIX   0
C3    1    0.776053    1.124763    0.163849    11.00000    0.02198    0.01814 =
         0.03167    0.00899    0.01123    0.00698
AFIX  43
H3    2    0.836922    1.214200    0.136989    11.00000   -1.20000
AFIX   0
C4    1    0.844505    1.120527    0.243988    11.00000    0.01974    0.01907 =
         0.03041    0.00246    0.00455    0.00553
AFIX  43
H4    2    0.952384    1.207098    0.272176    11.00000   -1.20000
AFIX   0
C5    1    0.754980    0.989425    0.282947    11.00000    0.02180    0.02264 =
         0.02148    0.00282    0.00420    0.00950
AFIX  43
H5    2    0.802250    0.987373    0.337910    11.00000   -1.20000
AFIX   0
C6    1    0.596005    0.860133    0.242430    11.00000    0.01917    0.01790 =
         0.01975    0.00427    0.00724    0.00998
C7    1    0.512504    0.728089    0.286675    11.00000    0.02047    0.02094 =
         0.01817    0.00325    0.00502    0.00952
C8    1    0.451364    0.624492    0.328887    11.00000    0.02077    0.02077 =
         0.01886    0.00273    0.00370    0.00907
C9    1    0.367851    0.502057    0.377179    11.00000    0.01867    0.02225 =
         0.01799    0.00561    0.00225    0.00788
C10   1    0.338751    0.338606    0.358153    11.00000    0.02171    0.02142 =
         0.01854    0.00417    0.00038    0.00737
C11   1    0.391784    0.290008    0.292147    11.00000    0.03397    0.02524 =
         0.02155    0.00407    0.00450    0.01161
AFIX  43
H11   2    0.444714    0.368232    0.258254    11.00000   -1.20000
AFIX   0
C12   1    0.367405    0.132643    0.277136    11.00000    0.04441    0.02950 =
         0.02462   -0.00104    0.00290    0.01731
AFIX  43
H12   2    0.404671    0.102634    0.233278    11.00000   -1.20000
AFIX   0
C13   1    0.286851    0.013138    0.326417    11.00000    0.04387    0.02101 =
         0.03033   -0.00071   -0.00377    0.01308
AFIX  43
H13   2    0.271692   -0.095856    0.315633    11.00000   -1.20000
AFIX   0
C14   1    0.231369    0.053688    0.388848    11.00000    0.03496    0.02086 =
         0.02821    0.00679   -0.00050    0.00694
AFIX  43
H14   2    0.175474   -0.028140    0.420583    11.00000   -1.20000
AFIX   0
C15   1    0.255613    0.217507    0.407678    11.00000    0.02292    0.02132 =
         0.02254    0.00585   -0.00056    0.00587
C16   1    0.203728    0.263090    0.472637    11.00000    0.02463    0.02585 =
         0.02412    0.01218    0.00543    0.00630
AFIX  43
H16   2    0.147309    0.182111    0.504632    11.00000   -1.20000
AFIX   0
C17   1    0.232187    0.424448    0.492169    11.00000    0.02055    0.02804 =
         0.02090    0.00870    0.00485    0.00903
C18   1    0.181678    0.471583    0.559485    11.00000    0.03211    0.03841 =
         0.02450    0.01235    0.01197    0.01460
AFIX  43
H18   2    0.125210    0.391371    0.591798    11.00000   -1.20000
AFIX   0
C19   1    0.213294    0.629879    0.578031    11.00000    0.04109    0.04457 =
         0.02529    0.00814    0.01485    0.02303
AFIX  43
H19   2    0.179381    0.659242    0.623250    11.00000   -1.20000
AFIX   0
C20   1    0.296553    0.751300    0.530278    11.00000    0.03564    0.03177 =
         0.02805    0.00453    0.00811    0.01848
AFIX  43
H20   2    0.318067    0.861439    0.543827    11.00000   -1.20000
AFIX   0
C21   1    0.345923    0.711505    0.465218    11.00000    0.02763    0.02615 =
         0.02232    0.00701    0.00673    0.01243
AFIX  43
H21   2    0.400910    0.794122    0.433646    11.00000   -1.20000
AFIX   0
C22   1    0.316073    0.547184    0.443873    11.00000    0.01823    0.02456 =
         0.01829    0.00608    0.00213    0.00884
C23   1    0.325041    0.519101    0.090574    11.00000    0.02182    0.01925 =
         0.01578    0.00296    0.00598    0.00996
C24   1    0.484127    0.510266    0.099700    11.00000    0.02305    0.02513 =
         0.02389    0.00476    0.00762    0.01188
AFIX  43
H24   2    0.590768    0.607411    0.114898    11.00000   -1.20000
AFIX   0
C25   1    0.487885    0.359977    0.086695    11.00000    0.03321    0.03409 =
         0.02790    0.00802    0.01242    0.02283
AFIX  43
H25   2    0.596722    0.354701    0.092748    11.00000   -1.20000
AFIX   0
C26   1    0.332375    0.218151    0.064897    11.00000    0.04615    0.02486 =
         0.02588    0.00287    0.01071    0.02173
AFIX  43
H26   2    0.334512    0.115376    0.056266    11.00000   -1.20000
AFIX   0
C27   1    0.173427    0.226264    0.055670    11.00000    0.03391    0.02052 =
         0.02896   -0.00168    0.00386    0.00869
AFIX  43
H27   2    0.067099    0.128668    0.041328    11.00000   -1.20000
AFIX   0
C28   1    0.168867    0.376110    0.067271    11.00000    0.02272    0.02289 =
         0.02416    0.00065    0.00358    0.00939
AFIX  43
H28   2    0.059700    0.381271    0.059363    11.00000   -1.20000
AFIX   0
C29   1    0.149773    0.690014    0.152577    11.00000    0.01489    0.01729 =
         0.01863    0.00242    0.00445    0.00538
C30   1    0.094937    0.573100    0.205110    11.00000    0.02053    0.01952 =
         0.02254    0.00527    0.00657    0.00914
AFIX  43
H30   2    0.145554    0.498660    0.214168    11.00000   -1.20000
AFIX   0
C31   1   -0.033571    0.565751    0.244074    11.00000    0.02493    0.02531 =
         0.02611    0.00761    0.01128    0.00918
AFIX  43
H31   2   -0.070275    0.486488    0.279969    11.00000   -1.20000
AFIX   0
C32   1   -0.108420    0.673219    0.230901    11.00000    0.02143    0.03368 =
         0.02850    0.00364    0.01032    0.01311
AFIX  43
H32   2   -0.195357    0.668390    0.258200    11.00000   -1.20000
AFIX   0
C33   1   -0.056745    0.788083    0.177878    11.00000    0.02463    0.02871 =
         0.03132    0.00512    0.00744    0.01729
AFIX  43
H33   2   -0.109197    0.861026    0.168389    11.00000   -1.20000
AFIX   0
C34   1    0.071625    0.796247    0.138743    11.00000    0.02147    0.02004 =
         0.02403    0.00491    0.00481    0.00940
AFIX  43
H34   2    0.106533    0.874674    0.102294    11.00000   -1.20000
AFIX   0
O1    3    0.280099    0.773335    0.019629    11.00000    0.02283    0.02583 =
         0.02003    0.00827    0.00602    0.01073
P1    4    0.316465    0.713678    0.098519    11.00000    0.01601    0.01683 =
         0.01670    0.00468    0.00544    0.00739
HKLF 4


REM  o-dppenanox_an_a.res in P-1
REM wR2 = 0.0993, GooF = S = 1.050, Restrained GooF = 1.050 for all data
REM R1 = 0.0369 for 4725 Fo > 4sig(Fo) and 0.0383 for all 5003 data
REM 325 parameters refined using 0 restraints

END

WGHT      0.0529      0.4291

REM Highest difference peak  0.400,  deepest hole -0.365,  1-sigma level  0.051
Q1    1   0.3194  0.6067  0.0935  11.00000  0.05    0.40
Q2    1   0.2195  0.6936  0.1296  11.00000  0.05    0.29
Q3    1   0.4342  0.7999  0.1356  11.00000  0.05    0.27
Q4    1   0.2994  0.2824  0.3842  11.00000  0.05    0.22
Q5    1   0.5470  0.8597  0.1980  11.00000  0.05    0.22
Q6    1   0.4787  0.4394  0.0842  11.00000  0.05    0.20
Q7    1   0.5806  0.9231  0.1394  11.00000  0.05    0.19
Q8    1   0.3891  0.5247  0.0723  11.00000  0.05    0.19
Q9    1   0.3327  0.4154  0.3630  11.00000  0.05    0.18
Q10   1   0.2386  0.6838  0.5442  11.00000  0.05    0.17
;
_shelx_res_checksum   84895

_shelx_hkl_file
;
   0   0   1  153.57    4.16
   0   0   2    2.53    0.25
   0   0   3  779.16   20.72
   0   0   4   95.77    3.22
   0   0   5 1746.99   46.56
   0   0   5 1805.85   46.86
   0   0   6 1261.54   34.72
   0   0   6 1363.55   35.09
   0   0   7    1.04    0.44
   0   0   7    0.83    0.40
   0   0   8    3.51    0.72
   0   0   8    3.04    0.62
   0   0   9    1.21    0.54
   0   0   9    0.47    0.45
   0   0  10    1.45    0.61
   0   0  10    1.22    0.56
   0   0  11  232.67    8.80
   0   0  11  229.62    8.37
   0   0  12  114.83    5.61
   0   0  12  114.89    5.35
   0   0  13  120.91    5.85
   0   0  13  123.53    6.19
   0   0 -13  120.70    6.69
   0   0  13  125.29    6.62
   0   0 -13  114.62    6.49
   0   0  14   20.16    2.28
   0   0  14   19.39    2.37
   0   0 -14   15.54    2.40
   0   0  14   19.58    2.55
   0   0 -14   16.92    2.48
   0   0  15  125.07    6.43
   0   0 -15  131.47    7.38
   0   0 -15  124.99    7.25
   0   0  15  133.65    7.18
   0   0 -16  170.50    8.71
   0   0  16  175.81    8.48
   0   0 -17    0.44    0.80
   0   0  17    3.22    1.23
   0   0 -18    9.37    1.81
   0   0  18   11.96    1.89
   0   0  19    2.55    0.92
   0   0  19    1.12    0.66
   0   0 -19    1.86    0.95
   0   0  20   15.51    1.49
   0   0  20   11.95    1.41
   0   0 -20   12.87    1.57
   0  -1  21   36.64    1.89
   0  -1  20    0.20    0.46
   0  -1  20    0.33    0.56
   0  -1  19    1.12    0.68
   0   1 -19    1.44    0.92
   0   1 -19    1.23    0.75
   0   1 -18  122.90    6.94
   0  -1  18  129.93    6.45
   0   1 -17  382.60   15.08
   0  -1  17  388.77   14.25
   0   1 -16   28.51    3.36
   0  -1  16   24.01    2.67
   0   1 -16   25.25    3.03
   0  -1  16   24.36    2.84
   0   1 -15  140.41    7.93
   0  -1  15  142.56    7.04
   0   1 -15  142.48    7.81
   0  -1  15  138.57    6.99
   0  -1  15  165.52    7.89
   0  -1  14  687.85   22.21
   0  -1  14  719.18   22.35
   0   1 -14  716.77   23.83
   0  -1  13  254.70    9.68
   0  -1  13  250.89    9.88
   0  -1  13  250.26    9.67
   0   1 -13  238.33   10.73
   0  -1  12  475.34   14.95
   0  -1  12  472.33   14.86
   0   1 -12  448.06   15.61
   0   1 -12  431.66   15.90
   0  -1  12  430.45   14.98
   0  -1  11  443.12   13.79
   0  -1  11  432.65   13.73
   0  -1  10 1086.15   30.49
   0  -1   9  809.78   23.01
   0  -1   8  202.46    6.86
   0  -1   7 1107.99   30.10
   0  -1   6 1637.46   40.87
   0  -1   6 1646.38   40.74
   0   1  -5 1161.33   31.34
   0   1  -5 1217.03   31.29
   0  -1   5 1254.11   31.94
   0  -1   4  536.85   14.31
   0   1  -4  521.03   13.92
   0  -1   3 1354.88   34.51
   0   1  -3 1291.54   34.31
   0  -1   2 5213.79  125.08
   0   1  -2 5207.42  125.06
   0  -1   1   34.07    1.13
   0   1  -1   36.78    1.24
   0   1   0 1103.60   28.61
   0  -1   0 1090.58   28.56
   0   1   0 1092.68   28.62
   0  -1  -1 1189.89   31.02
   0   1   1 1221.65   30.96
   0   1   1 1167.16   30.79
   0   1   2   59.98    1.92
   0   1   2   66.62    1.96
   0   1   3   89.60    2.70
   0   1   3   85.37    2.56
   0   1   4  169.47    5.37
   0   1   4  165.81    4.62
   0   1   4  174.32    4.96
   0   1   4  163.70    4.69
   0   1   5  330.07    9.33
   0   1   5  308.50    8.18
   0   1   5  329.75    8.81
   0   1   6   91.41    3.71
   0   1   6   91.58    3.29
   0   1   7  560.89   16.34
   0   1   7  552.84   15.68
   0   1   8    4.02    0.83
   0   1   8    5.22    0.77
   0   1   9  205.99    7.80
   0   1   9  212.38    7.23
   0   1  10  156.19    6.77
   0   1  10  167.54    6.27
   0  -1 -11   36.79    3.10
   0   1  11   35.93    2.96
   0   1  11   39.82    2.68
   0   1  12  209.89    8.05
   0   1  12  195.83    8.84
   0  -1 -12  214.05    9.30
   0  -1 -12  195.00    8.85
   0  -1 -12  200.28    8.85
   0   1  12  203.91    8.65
   0   1  13  200.51    8.17
   0  -1 -13  225.01    9.80
   0   1  13  204.88    9.28
   0  -1 -13  201.88    9.18
   0  -1 -13  188.96    9.12
   0  -1 -14  203.46    9.64
   0  -1 -14  225.97   10.16
   0   1  14  201.05    8.50
   0   1  14  205.95    9.54
   0  -1 -14  217.48    9.87
   0  -1 -15   98.74    6.24
   0  -1 -15  105.46    6.56
   0   1  15   97.32    5.27
   0  -1 -15   87.12    5.94
   0   1  15  101.45    6.15
   0  -1 -16   12.03    2.20
   0   1  16   10.78    2.00
   0  -1 -16    9.11    1.89
   0  -1 -17    0.23    1.01
   0   1  17    0.38    0.72
   0   1  17    0.79    0.90
   0  -1 -17    0.21    0.89
   0   1  18   12.83    1.78
   0   1  18   14.86    2.00
   0  -1 -18   15.09    2.24
   0  -1 -19   43.77    3.34
   0   1  19   40.76    2.98
   0   1  19   40.88    2.77
   0  -1 -19   47.81    3.49
   0  -1 -20  142.28    6.00
   0  -1 -20  152.00    6.05
   0  -2  21    0.91    0.38
   0  -2  20   22.82    1.78
   0  -2  19   54.50    3.40
   0   2 -19   47.79    3.49
   0   2 -18   20.41    2.61
   0  -2  18   22.04    2.43
   0   2 -18   22.83    2.61
   0   2 -17  869.31   28.71
   0  -2  17  923.66   27.85
   0   2 -17  903.84   28.32
   0   2 -16  595.66   21.57
   0   2 -16  618.73   21.19
   0  -2  16  645.24   20.82
   0  -2  15   62.50    4.18
   0   2 -15   68.95    5.04
   0  -2  15   69.98    4.59
   0   2 -15   72.08    5.06
   0   2 -15   75.28    4.50
   0   2 -15   60.67    5.06
   0   2 -14   30.58    3.46
   0  -2  14   31.71    2.77
   0   2 -14   36.60    3.44
   0  -2  14   30.88    2.90
   0   2 -14   30.00    2.85
   0   2 -13    5.73    1.38
   0  -2  13    3.39    1.01
   0   2 -13    3.62    1.35
   0  -2  13    3.76    0.98
   0   2 -12    2.03    0.90
   0  -2  12    1.48    0.70
   0  -2  12    3.54    0.93
   0  -2  12    0.76    0.52
   0  -2  11    2.58    0.82
   0  -2  11    1.77    0.63
   0   2 -11    2.92    1.04
   0  -2  10   59.60    3.19
   0  -2  10   60.27    3.27
   0  -2   9  130.82    5.15
   0  -2   9  136.84    5.23
   0  -2   8   19.66    1.48
   0   2  -8   17.71    0.87
   0  -2   7  227.12    7.03
   0   2  -7  214.12    6.25
   0   2  -7  213.55    6.36
   0  -2   6  293.22    8.73
   0   2  -6  293.34    8.28
   0   2  -6  290.86    8.40
   0  -2   5  505.25   14.05
   0   2  -5  507.69   13.82
   0   2  -4  551.12   14.94
   0  -2   4  548.58   15.00
   0   2  -3   26.06    1.22
   0  -2   3   25.75    1.16
   0  -2   2  695.21   18.09
   0   2  -2  658.38   18.29
   0   2  -2  689.90   18.80
   0  -2   1    4.72    0.33
   0   2  -1    4.70    0.60
   0   2   0 1140.09   29.95
   0  -2   0 1119.56   29.40
   0   2   0 1154.23   30.33
   0  -2   0 1157.13   29.83
   0   2   1 2434.49   64.49
   0  -2  -1 2505.75   64.48
   0   2   2  342.49    9.54
   0  -2  -3  610.32   17.62
   0   2   3  666.93   17.33
   0   2   3  642.72   17.12
   0  -2  -4   62.67    2.76
   0   2   4   64.96    2.35
   0  -2  -5    7.14    0.87
   0   2   5    7.47    0.64
   0   2   5    6.78    0.65
   0   2   5    8.62    0.61
   0  -2  -6   19.78    1.59
   0   2   6   21.90    1.32
   0   2   6   17.86    1.02
   0   2   6   19.91    0.99
   0  -2  -7    1.40    0.57
   0   2   7    1.40    0.45
   0   2   8   87.45    3.64
   0  -2  -8   87.22    4.29
   0   2   9  117.70    4.71
   0  -2  -9  114.14    5.48
   0   2  10   22.88    1.87
   0  -2 -10   23.38    2.33
   0  -2 -11   40.79    3.42
   0  -2 -11   41.71    3.47
   0   2  11   45.96    2.87
   0   2  11   42.08    3.52
   0   2  12    1.73    0.73
   0  -2 -12    4.40    1.25
   0  -2 -12    2.16    0.92
   0  -2 -13   89.24    5.78
   0  -2 -13   97.62    6.02
   0  -2 -14    0.67    0.76
   0  -2 -14    0.22    0.67
   0   2  14    0.22    0.83
   0  -2 -14    0.24    0.90
   0  -2 -15   46.70    4.16
   0   2  15   40.41    3.65
   0  -2 -15   35.89    3.59
   0   2  16  114.09    6.31
   0  -2 -16  131.30    7.19
   0   2  17    1.28    0.73
   0  -2 -17    2.26    1.10
   0  -2 -18  161.37    7.58
   0  -2 -18  180.22    8.02
   0  -2 -19   34.62    2.66
   0  -2 -19   32.50    2.66
   0  -2 -20    1.61    0.49
   0  -2 -20    1.93    0.54
   0  -3  21    7.23    0.79
   0   3 -20   26.13    2.10
   0  -3  20   18.28    1.33
   0   3 -19   16.91    1.90
   0  -3  19   18.40    1.73
   0   3 -18   23.04    2.45
   0  -3  18   23.64    2.29
   0   3 -17    9.50    1.45
   0   3 -17    5.50    1.40
   0  -3  17    7.67    1.47
   0   3 -16  136.64    6.59
   0   3 -16  137.13    7.63
   0   3 -16  133.50    7.06
   0   3 -15  133.41    7.60
   0  -3  15  124.33    6.34
   0   3 -15  135.81    6.80
   0  -3  15  136.83    6.80
   0   3 -15  129.86    7.00
   0   3 -14  159.48    8.39
   0  -3  14  150.10    7.16
   0  -3  14  165.47    7.55
   0   3 -14  154.79    7.68
   0   3 -13   67.87    5.09
   0  -3  13   71.11    3.97
   0   3 -13   69.02    4.29
   0  -3  13   67.87    4.31
   0  -3  13   70.41    4.40
   0   3 -13   71.02    4.62
   0  -3  12   74.56    4.29
   0   3 -12   75.30    4.48
   0   3 -12   72.52    4.58
   0  -3  12   80.14    4.10
   0   3 -12   67.86    4.97
   0  -3  12   77.03    4.46
   0  -3  11   46.29    2.88
   0  -3  11   45.37    3.04
   0   3 -11   42.32    3.67
   0  -3  10   64.84    3.27
   0  -3  10   60.26    3.33
   0  -3   9  157.60    6.00
   0  -3   9  155.16    5.83
   0   3  -8   78.27    3.21
   0  -3   8   87.08    3.74
   0   3  -8   84.43    3.13
   0   3  -7  382.79   11.30
   0  -3   7  384.74   11.57
   0   3  -7  388.21   11.12
   0   3  -6    1.54    0.42
   0   3  -6    1.40    0.43
   0  -3   5 1780.45   47.06
   0   3  -5 1775.56   47.09
   0  -3   4    9.66    0.76
   0   3  -4    9.25    0.82
   0   3  -3  924.97   25.21
   0  -3   3  933.92   24.83
   0   3  -3  941.40   25.96
   0  -3   2  229.37    6.43
   0   3  -2  220.90    7.42
   0   3  -1   11.26    0.92
   0   3  -1   13.25    1.19
   0   3   0    4.89    0.58
   0  -3   0    4.27    0.24
   0  -3  -1  220.03    6.67
   0   3   1  221.31    6.75
   0  -3  -2  600.20   16.44
   0   3   2  578.15   16.29
   0  -3  -3  142.56    4.88
   0   3   3  135.93    4.61
   0  -3  -4  537.39   15.98
   0   3   4  567.11   15.48
   0   3   5  211.37    6.69
   0   3   5  210.59    6.52
   0   3   6   13.59    0.99
   0  -3  -6   15.73    1.48
   0   3   6   13.26    1.07
   0  -3  -7   25.41    2.05
   0   3   7   24.99    1.46
   0  -3  -8   79.48    4.23
   0   3   9   88.81    4.30
   0  -3  -9   93.35    4.91
   0   3   9   95.39    4.44
   0   3  10  165.09    6.86
   0   3  10  181.95    8.11
   0   3  10  175.57    8.09
   0   3  10  180.82    6.89
   0  -3 -10  153.74    7.49
   0  -3 -10  169.09    7.56
   0  -3 -11   46.99    3.84
   0  -3 -11   55.69    3.97
   0   3  11   54.36    4.16
   0   3  11   54.56    4.25
   0   3  12  190.64    7.82
   0   3  12  194.63    9.18
   0   3  12  196.13    8.97
   0  -3 -13  127.77    7.26
   0   3  13  136.46    6.19
   0   3  13  142.74    7.60
   0   3  13  141.03    7.35
   0  -3 -13  159.23    8.05
   0   3  14   39.29    3.69
   0   3  14   46.88    3.82
   0  -3 -14   51.32    4.27
   0   3  15   15.87    2.30
   0   3  15   14.29    2.03
   0  -3 -15   16.48    2.45
   0   3  16   54.63    3.70
   0  -3 -16   58.55    4.33
   0  -3 -17   35.90    3.12
   0  -3 -17   35.09    3.20
   0  -3 -18    6.88    1.26
   0  -3 -18   11.14    1.56
   0  -3 -19    1.51    0.51
   0  -3 -19    1.27    0.54
   0   3  19    1.29    0.48
   0  -4  20   15.36    1.45
   0   4 -20   17.09    1.57
   0   4 -19    2.72    0.91
   0   4 -18   39.40    2.57
   0  -4  18   28.00    2.21
   0   4 -17   98.99    5.25
   0  -4  17  102.21    5.06
   0   4 -17  100.78    5.19
   0   4 -16    0.70    0.72
   0   4 -16    0.27    0.51
   0   4 -16    0.17    0.65
   0   4 -15   20.48    2.42
   0  -4  15   17.61    2.04
   0   4 -15   18.80    2.19
   0  -4  14    4.82    1.14
   0  -4  14    4.15    1.17
   0   4 -14    3.90    1.28
   0   4 -14    3.43    1.09
   0   4 -14    4.13    1.10
   0   4 -13   54.22    3.84
   0  -4  13   42.84    3.42
   0  -4  13   51.71    3.58
   0   4 -13   42.70    3.99
   0   4 -13   40.92    3.41
   0   4 -12  213.15    8.95
   0  -4  12  223.99    8.95
   0  -4  12  218.43    8.88
   0   4 -12  223.59    8.68
   0   4 -11  107.74    5.54
   0  -4  11  117.07    5.56
   0  -4  11  120.28    5.72
   0   4 -11  128.65    6.23
   0  -4  10  598.72   18.57
   0   4 -10  614.18   19.50
   0   4 -10  585.71   20.00
   0  -4  10  636.43   18.15
   0   4  -9  202.77    8.64
   0   4  -9  203.16    6.72
   0  -4   9  202.48    7.46
   0   4  -8   16.42    2.00
   0   4  -8   20.67    1.50
   0  -4   8   19.64    1.66
   0  -4   7  258.17    8.50
   0   4  -7  266.91    8.39
   0   4  -7  272.14    8.66
   0   4  -6   63.92    3.10
   0  -4   6   63.17    2.86
   0   4  -6   63.08    2.92
   0   4  -6   58.07    3.58
   0   4  -5  677.30   19.05
   0   4  -5  622.39   18.59
   0  -4   5  673.94   18.36
   0   4  -5  664.14   19.76
   0   4  -4  578.19   16.55
   0  -4   4  582.49   16.04
   0   4  -4  566.34   17.38
   0  -4   3    6.19    0.62
   0   4  -3    5.89    0.82
   0   4  -3    5.30    0.94
   0  -4   2  314.88    8.86
   0   4  -2  328.59   10.41
   0   4  -1  113.51    4.34
   0   4  -1  116.99    4.82
   0   4   0  739.40   20.70
   0   4   1   97.67    3.87
   0   4   2 1638.10   43.91
   0  -4  -2 1638.03   43.74
   0   4   3   83.91    3.51
   0   4   3   91.37    3.81
   0  -4  -3   83.99    3.62
   0   4   4   16.19    1.29
   0   4   4   15.54    1.41
   0  -4  -4   14.59    1.40
   0   4   5  191.41    6.72
   0   4   5  197.54    6.49
   0  -4  -5  186.84    7.00
   0   4   6  150.93    5.12
   0   4   6  135.32    5.76
   0   4   6  133.12    5.68
   0   4   6  152.31    5.41
   0  -4  -6  128.03    5.71
   0   4   7    0.70    0.49
   0   4   7    0.23    0.43
   0   4   7    0.29    0.30
   0  -4  -7    0.13    0.44
   0   4   8   17.22    1.84
   0  -4  -8   18.09    2.01
   0   4   9    0.64    0.59
   0   4   9    0.93    0.74
   0   4  10  136.82    6.14
   0  -4 -10  136.02    6.77
   0   4  10  139.75    7.08
   0   4  11  169.93    7.52
   0   4  11  168.13    8.07
   0   4  12  408.42   13.82
   0   4  12  386.68   14.46
   0   4  13   16.97    1.97
   0   4  13   19.56    2.35
   0  -4 -13   21.44    2.73
   0   4  14   93.09    4.61
   0   4  14   88.93    5.07
   0  -4 -14   99.97    5.88
   0  -4 -15   27.49    2.85
   0  -4 -15   27.57    2.94
   0  -4 -16  148.61    6.81
   0  -4 -16  145.56    6.81
   0  -4 -17   79.68    4.08
   0  -4 -17   74.88    4.03
   0   4  18    6.56    0.90
   0  -4 -18    7.57    0.86
   0  -5  19   19.57    1.69
   0   5 -18    1.93    0.66
   0   5 -17   11.39    1.59
   0   5 -17   11.51    1.82
   0   5 -17   10.91    1.30
   0   5 -16  201.15    8.05
   0   5 -16  205.97    8.65
   0   5 -15  297.66   10.57
   0  -5  15  237.18    9.10
   0  -5  14    0.40    0.48
   0   5 -14    1.45    0.68
   0   5 -14    1.77    0.71
   0   5 -14    0.88    0.75
   0   5 -13   47.48    3.31
   0   5 -13   55.34    4.03
   0   5 -13   50.03    3.45
   0  -5  13   43.79    3.46
   0   5 -12  650.93   20.44
   0   5 -12  609.51   20.73
   0  -5  12  586.65   19.31
   0   5 -11  541.21   17.60
   0   5 -11  483.94   17.61
   0  -5  11  502.44   16.41
   0   5 -10   46.09    3.64
   0   5 -10   44.29    3.70
   0  -5  10   46.71    3.17
   0   5  -9    6.82    0.98
   0   5  -9    9.55    1.66
   0  -5   9    8.29    1.24
   0   5  -8   47.25    2.75
   0   5  -8   42.93    3.40
   0  -5   8   45.24    2.80
   0   5  -8   48.79    2.95
   0   5  -8   47.98    2.74
   0   5  -7  100.85    4.37
   0   5  -7   94.37    5.15
   0  -5   7   96.76    4.28
   0   5  -7  103.57    4.41
   0   5  -7   95.71    4.55
   0   5  -6  329.95   10.90
   0   5  -6  353.71   12.11
   0   5  -6  343.22   10.99
   0  -5   6  350.44   10.68
   0   5  -6  333.50   11.26
   0   5  -5   10.26    1.20
   0   5  -5   10.74    1.33
   0   5  -5    9.64    1.42
   0   5  -4    0.72    0.44
   0   5  -4    0.53    0.50
   0   5  -4    0.25    0.52
   0   5  -3    6.34    0.96
   0   5  -3    7.21    1.10
   0   5  -3    5.63    1.05
   0   5  -2    5.71    1.04
   0   5  -2    3.85    0.92
   0   5  -1  114.33    4.79
   0   5  -1  117.89    5.06
   0   5   0   49.54    2.75
   0   5   1  140.54    5.54
   0   5   1  149.31    5.96
   0   5   2  226.90    7.73
   0   5   2  217.68    8.00
   0   5   3  254.03    8.83
   0   5   3  246.90    8.43
   0   5   4  132.59    5.45
   0   5   4  132.25    5.21
   0   5   4  123.68    5.09
   0   5   5  358.86   11.64
   0   5   5  363.17   12.17
   0   5   5  365.37   11.27
   0   5   5  341.13   11.14
   0   5   6   48.84    2.72
   0   5   6   46.20    2.85
   0   5   6   53.70    3.42
   0   5   7   41.19    3.45
   0   5   7   40.39    2.57
   0   5   7   46.05    3.23
   0   5   8  142.35    7.00
   0   5   8  135.97    6.32
   0   5   9  195.15    8.43
   0   5   9  178.78    8.35
   0   5   9  191.53    7.91
   0   5  10   35.23    3.07
   0   5  10   27.77    2.88
   0   5  10   32.45    2.74
   0   5  11  350.76   12.93
   0   5  11  364.85   12.97
   0   5  12  524.23   17.02
   0  -5 -12  492.23   17.58
   0   5  13  174.36    7.15
   0  -5 -13  173.46    7.92
   0  -5 -13  170.26    7.75
   0   5  14  224.52    8.14
   0  -5 -14  220.34    8.84
   0  -5 -14  240.77    9.23
   0   5  15  483.11   15.90
   0   5  15  486.93   14.46
   0  -5 -15  503.25   15.44
   0  -5 -15  526.25   15.90
   0   5  16  149.82    5.89
   0  -5 -16  145.22    5.59
   0   5  17   12.32    1.10
   0   5  17   11.80    1.03
   0   6 -18   29.29    1.83
   0   6 -18   32.79    2.13
   0   6 -17  125.91    4.84
   0   6 -17  125.23    5.61
   0   6 -17  125.12    5.33
   0  -6  17  113.22    5.20
   0   6 -16    0.95    0.65
   0   6 -16    2.16    0.76
   0   6 -16    2.82    0.95
   0  -6  16    1.57    0.75
   0   6 -15   63.47    4.37
   0   6 -15   66.87    4.29
   0   6 -15   61.59    3.18
   0   6 -15   60.47    3.91
   0   6 -14  158.15    7.86
   0   6 -14  171.47    7.53
   0   6 -14  160.01    6.59
   0   6 -14  171.16    7.68
   0   6 -13   25.47    2.35
   0   6 -13   27.92    2.80
   0   6 -13   26.69    2.98
   0   6 -12   11.62    1.90
   0   6 -12    9.25    1.83
   0   6 -11    5.28    1.43
   0   6 -11    3.06    1.27
   0   6 -10   91.16    5.48
   0   6 -10   86.07    5.52
   0   6  -9   99.72    4.54
   0   6  -9   99.75    4.56
   0   6  -9   88.51    5.58
   0   6  -8  201.94    8.24
   0   6  -8  189.73    7.33
   0   6  -8  207.53    7.55
   0   6  -8  175.17    8.11
   0   6  -8  197.24    7.85
   0   6  -8  198.68    7.87
   0   6  -8  196.24    8.76
   0   6  -7  213.99    8.52
   0   6  -7  187.79    8.27
   0   6  -7  182.33    8.48
   0   6  -7  206.49    8.17
   0   6  -7  211.46    8.17
   0   6  -7  204.38    7.72
   0   6  -7  206.87    7.70
   0   6  -6   25.52    2.15
   0   6  -6   23.91    2.05
   0   6  -6   21.11    2.35
   0   6  -6   24.18    2.29
   0   6  -6   23.16    2.41
   0   6  -6   18.86    2.17
   0   6  -6   21.79    2.20
   0   6  -5  112.06    5.08
   0   6  -5  112.42    5.43
   0   6  -5  109.37    5.37
   0   6  -5  116.65    5.82
   0   6  -5  102.75    5.38
   0   6  -5  106.58    5.00
   0   6  -4  250.59    8.84
   0   6  -4  249.97    9.25
   0   6  -4  253.79    9.23
   0   6  -4  236.51    9.53
   0   6  -4  224.08    9.06
   0   6  -4  231.91    8.65
   0   6  -3 1267.62   36.01
   0   6  -3 1273.69   36.09
   0   6  -3 1302.18   36.59
   0   6  -3 1317.98   36.67
   0   6  -3 1280.14   37.28
   0   6  -2   11.29    1.55
   0   6  -2   10.51    1.70
   0   6  -2   10.27    1.48
   0   6  -1  255.81    9.35
   0   6  -1  259.02    9.29
   0   6  -1  274.38    9.45
   0   6  -1  266.63   10.46
   0   6  -1  270.49    9.83
   0   6   0   14.69    1.74
   0   6   0   15.12    1.63
   0   6   0   14.51    1.74
   0   6   0   17.08    1.72
   0   6   1   77.28    3.93
   0   6   1   70.32    4.08
   0   6   1   73.24    3.86
   0   6   1   69.40    4.07
   0   6   1   74.04    4.16
   0   6   2  450.23   14.14
   0   6   2  475.56   14.98
   0   6   2  453.94   14.16
   0   6   2  453.00   14.68
   0   6   2  430.29   14.45
   0   6   3  564.18   19.26
   0   6   3  634.93   19.12
   0   6   3  593.01   17.91
   0   6   3  611.65   18.07
   0   6   3  592.17   18.45
   0   6   3  560.94   18.23
   0   6   4  369.79   11.85
   0   6   4  360.08   13.41
   0   6   4  371.64   11.78
   0   6   4  370.23   12.93
   0   6   4  334.03   12.39
   0   6   4  357.23   12.26
   0   6   4  347.80   12.10
   0   6   5  239.63    8.29
   0   6   5  252.85    9.34
   0   6   5  255.25    9.64
   0   6   5  222.06    8.09
   0   6   5  215.49    8.52
   0   6   5  209.11    8.33
   0   6   5  211.71    9.58
   0   6   6    2.56    0.75
   0   6   6    4.51    1.28
   0   6   6    3.28    0.84
   0   6   6    3.72    1.13
   0   6   7  275.98   10.34
   0   6   7  254.83   11.00
   0   6   8  327.31   12.38
   0   6   8  346.19   12.08
   0   6   8  316.05   12.82
   0   6   9  240.77    9.75
   0   6   9  243.12    9.37
   0   6   9  231.02   10.17
   0   6  10    0.16    0.64
   0   6  10    0.14    0.56
   0   6  10   -0.40    0.78
   0   6  11   52.70    3.64
   0  -6 -11   55.76    3.80
   0   6  11   55.59    4.02
   0   6  12    4.21    1.01
   0  -6 -12    2.88    0.93
   0   6  12    2.55    0.89
   0   6  13    5.79    1.04
   0  -6 -13    5.74    1.06
   0   6  13    6.47    1.21
   0   6  14   14.35    1.55
   0   6  14   18.94    1.46
   0   6  15   16.00    1.28
   0   6  15   14.33    1.23
   0   7 -17    2.96    0.61
   0   7 -16   31.66    2.11
   0   7 -16   31.42    2.25
   0   7 -15   91.38    4.58
   0   7 -15  110.99    5.05
   0   7 -15   94.06    3.75
   0   7 -15  106.32    4.85
   0   7 -14   67.01    3.38
   0   7 -14   74.14    4.05
   0   7 -14   64.14    3.95
   0  -7  14   58.38    3.47
   0   7 -14   68.95    4.08
   0   7 -13    1.30    0.62
   0   7 -13    0.15    0.70
   0  -7  13    0.93    0.58
   0   7 -13    1.28    0.70
   0   7 -13    0.66    0.72
   0   7 -12    6.80    1.49
   0   7 -12    4.58    1.23
   0   7 -12    6.57    1.43
   0   7 -11  164.90    7.65
   0   7 -11  159.37    7.51
   0   7 -10   79.08    4.98
   0   7 -10   70.86    4.64
   0   7  -9   16.90    1.85
   0   7  -9   13.99    2.01
   0   7  -8   97.56    4.84
   0   7  -8  111.43    5.35
   0   7  -8  102.36    5.60
   0   7  -8   96.48    5.15
   0   7  -7   38.70    2.81
   0   7  -7   34.08    3.03
   0   7  -7   40.76    3.13
   0   7  -7   41.22    3.27
   0   7  -7   38.03    3.10
   0   7  -7   44.33    3.03
   0   7  -6   83.89    4.45
   0   7  -6   84.14    4.42
   0   7  -6   79.39    4.66
   0   7  -6   84.61    4.95
   0   7  -6   77.97    4.67
   0   7  -5 1068.41   31.12
   0   7  -5 1082.96   31.11
   0   7  -5 1089.48   31.73
   0   7  -5 1093.62   32.12
   0   7  -5 1057.50   31.72
   0   7  -4  478.55   15.34
   0   7  -4  458.32   15.68
   0   7  -4  468.22   15.19
   0   7  -4  466.43   15.82
   0   7  -4  474.08   16.22
   0   7  -3  508.88   16.38
   0   7  -3  483.53   15.72
   0   7  -3  481.39   16.75
   0   7  -3  476.32   16.24
   0   7  -2  619.14   19.75
   0   7  -2  613.02   20.45
   0   7  -2  645.25   20.00
   0   7  -2  610.62   19.19
   0   7  -1   97.74    4.89
   0   7  -1   86.57    5.48
   0   7  -1   93.58    4.78
   0   7  -1   90.86    4.70
   0   7   0  120.46    5.56
   0   7   0  114.17    5.56
   0   7   0  112.57    5.39
   0   7   0  116.29    5.80
   0   7   0  108.22    6.26
   0   7   0  115.25    5.86
   0   7   1   42.09    3.19
   0   7   1   41.36    2.98
   0   7   1   41.64    3.25
   0   7   1   39.36    3.08
   0   7   1   38.80    2.85
   0   7   2   27.74    2.56
   0   7   2   28.82    2.43
   0   7   2   32.11    2.79
   0   7   2   27.91    2.65
   0   7   2   31.11    2.49
   0   7   2   30.27    2.74
   0   7   3   43.03    3.17
   0   7   3   44.00    3.48
   0   7   3   48.11    3.15
   0   7   3   49.09    3.56
   0   7   3   44.42    2.99
   0   7   3   41.98    3.23
   0   7   4    7.34    1.19
   0   7   4    6.83    1.25
   0   7   4    6.90    1.29
   0   7   4    9.82    1.35
   0   7   4    9.27    1.65
   0   7   4    9.08    1.62
   0   7   5   16.53    1.81
   0   7   5   14.29    2.03
   0   7   5   14.48    1.98
   0   7   5   16.70    2.06
   0   7   6   35.78    2.54
   0   7   6   38.92    3.28
   0   7   6   42.51    3.20
   0   7   6   34.97    3.13
   0   7   7   37.19    2.93
   0   7   7   33.18    3.03
   0   7   8    6.86    1.26
   0   7   8    6.81    1.40
   0   7   9   53.50    3.57
   0   7   9   54.87    3.39
   0   7   9   47.88    3.46
   0   7  10    1.15    0.69
   0   7  10    0.13    0.48
   0   7  11    0.11    0.48
   0   7  11    0.11    0.54
   0   7  12   17.68    1.54
   0   7  12   15.63    1.41
   0   7  13    5.25    0.70
   0  -7 -13    3.64    0.63
   0   7  13    3.41    0.51
   0   8 -15    0.93    0.40
   0   8 -15    1.17    0.43
   0   8 -14    2.35    0.66
   0   8 -14    2.52    0.47
   0   8 -14    3.24    0.78
   0   8 -13    4.06    0.91
   0   8 -13    2.99    0.80
   0   8 -13    3.46    0.70
   0   8 -13    2.63    0.80
   0   8 -12    9.28    1.40
   0   8 -12    8.55    1.21
   0   8 -12    8.38    1.33
   0   8 -11   31.78    2.72
   0   8 -10   12.73    1.76
   0   8  -9   12.67    1.50
   0   8  -9   13.50    1.91
   0   8  -9   14.78    1.47
   0   8  -9   13.67    1.88
   0   8  -8   13.35    1.90
   0   8  -8   16.41    2.11
   0   8  -8   15.79    1.79
   0   8  -7  167.95    6.97
   0   8  -7  144.55    6.96
   0   8  -7  154.59    6.76
   0   8  -6    3.87    1.07
   0   8  -6    6.21    1.31
   0   8  -6    4.83    1.20
   0   8  -5  106.59    5.14
   0   8  -5  106.07    5.40
   0   8  -5  108.64    5.64
   0   8  -5  104.61    5.46
   0   8  -4   60.00    3.64
   0   8  -4   59.59    3.93
   0   8  -4   60.17    4.07
   0   8  -4   53.56    3.57
   0   8  -3    0.48    0.68
   0   8  -3    1.71    0.69
   0   8  -3    0.53    0.83
   0   8  -2   51.20    3.65
   0   8  -2   53.35    3.44
   0   8  -2   50.01    3.86
   0   8  -1   16.35    1.87
   0   8  -1   16.60    2.30
   0   8  -1   14.40    1.81
   0   8   0  179.59    7.17
   0   8   0  166.31    6.90
   0   8   0  168.31    8.00
   0   8   0  173.14    7.51
   0   8   0  174.50    7.36
   0   8   1   81.88    4.29
   0   8   1   78.42    4.32
   0   8   1   74.45    4.91
   0   8   1   84.57    4.65
   0   8   1   80.88    4.54
   0   8   2   36.36    2.86
   0   8   2   36.47    3.34
   0   8   2   43.75    3.10
   0   8   2   43.33    3.17
   0   8   3  143.87    6.49
   0   8   3  136.87    7.06
   0   8   3  154.45    6.44
   0   8   3  152.02    6.69
   0   8   4   43.28    2.86
   0   8   4   38.23    3.32
   0   8   4   39.96    3.02
   0   8   5   16.41    1.59
   0   8   5   16.52    1.92
   0   8   5   19.35    2.30
   0   8   5   22.50    1.74
   0   8   6    1.19    0.69
   0   8   6    0.48    0.80
   0   8   6    0.49    0.59
   0   8   7   48.15    3.16
   0   8   7   54.08    3.20
   0   8   8   62.06    3.47
   0   8   8   65.69    3.36
   0   8   9   27.03    2.16
   0   8  10   35.47    2.15
   0   8  11    1.92    0.45
   0   9 -12   -0.29    0.28
   0   9 -12    0.04    0.19
   0   9 -12   -0.07    0.33
   0   9 -11   92.73    3.89
   0   9 -11   81.47    3.58
   0   9 -10  284.39    9.49
   0   9 -10  290.71    9.61
   0   9  -9    0.32    0.34
   0   9  -9    0.48    0.52
   0   9  -9    0.21    0.44
   0   9  -8   23.05    1.93
   0   9  -8   27.20    2.18
   0   9  -8   22.90    1.79
   0   9  -7   20.07    1.82
   0   9  -7   19.17    1.87
   0   9  -7   22.35    1.75
   0   9  -6   43.37    2.81
   0   9  -6   38.04    2.70
   0   9  -5  129.72    5.69
   0   9  -5  137.76    5.65
   0   9  -5  120.99    5.46
   0   9  -4   32.54    2.54
   0   9  -4   30.54    2.34
   0   9  -4   31.96    2.47
   0   9  -3    3.54    0.94
   0   9  -3    3.67    0.77
   0   9  -3    3.02    0.88
   0   9  -2    0.69    0.49
   0   9  -2    1.72    0.78
   0   9  -1   41.18    2.64
   0   9  -1   36.89    2.84
   0   9   0   18.25    1.73
   0   9   0   16.03    1.88
   0   9   0   20.03    1.91
   0   9   1   12.13    1.45
   0   9   1   11.44    1.40
   0   9   1   10.22    1.51
   0   9   2  116.55    5.04
   0   9   2  125.48    4.96
   0   9   2  123.57    5.66
   0   9   2  122.12    5.19
   0   9   3   25.08    1.83
   0   9   3   22.59    2.12
   0   9   3   24.34    1.95
   0   9   3   23.20    1.69
   0   9   4   95.22    4.55
   0   9   4   92.27    4.14
   0   9   4   88.76    3.55
   0   9   5  105.71    4.75
   0   9   5  105.49    4.27
   0   9   6   30.11    2.12
   0   9   6   34.04    1.99
   0   9   7    8.19    0.98
   0   9   7    7.36    0.83
   0   9   8    5.07    0.67
   0  10  -9   14.23    0.89
   0  10  -9   14.46    0.90
   0  10  -8   29.37    1.58
   0  10  -7    1.79    0.36
   0  10  -6   39.18    1.89
   0  10  -6   47.57    2.14
   0  10  -5   71.61    2.97
   0  10  -5   77.75    3.18
   0  10  -4    1.59    0.50
   0  10  -4    0.91    0.40
   0  10  -3   70.09    3.15
   0  10  -2    3.96    0.63
   0  10  -2    4.52    0.68
   0  10  -1  140.69    4.99
   0  10  -1  146.90    5.03
   0  10  -1  148.95    5.18
   0  10   0   38.89    1.97
   0  10   0   34.55    1.81
   0  10   0   33.16    1.89
   0  10   1   16.38    1.19
   0  10   1   16.38    1.07
   0  10   1   13.63    1.05
   0  10   2    0.38    0.26
   0  10   3   71.55    2.70
  -1  10   6   43.41    2.01
  -1  10   5   19.80    1.43
  -1  10   4    3.35    0.67
  -1  10   3   23.77    1.80
  -1  10   3   21.58    1.33
  -1  10   2   22.60    1.82
  -1  10   2   21.11    1.45
  -1  10   2   22.48    1.58
  -1  10   1  101.19    4.52
  -1  10   1  101.96    4.07
  -1  10   1  106.49    4.26
  -1  10   0   71.03    3.61
  -1  10   0   67.84    3.19
  -1  10   0   69.22    3.37
  -1  10  -1  109.82    4.90
  -1  10  -1  117.10    4.60
  -1  10  -2   45.17    2.77
  -1  10  -2   47.12    2.60
  -1  10  -2   45.80    2.71
  -1  10  -3   45.09    2.69
  -1  10  -3   37.75    2.46
  -1  10  -4   87.40    3.96
  -1  10  -4   87.96    3.79
  -1  10  -5   36.52    2.26
  -1  10  -5   35.47    2.09
  -1  10  -6    0.29    0.37
  -1  10  -6   -0.06    0.29
  -1  10  -7    0.12    0.27
  -1  10  -7    0.47    0.30
  -1  10  -8   54.71    2.17
  -1  10  -9   18.15    1.30
  -1  10  -9   18.24    1.34
  -1  10 -10    0.82    0.28
  -1  10 -10    0.66    0.28
  -1   9  10   31.17    1.58
  -1   9   9    2.87    0.62
  -1   9   9    2.47    0.52
  -1   9   8   19.80    1.58
  -1   9   7   46.01    2.48
  -1   9   7   61.13    3.07
  -1   9   6    2.52    0.71
  -1   9   6    1.81    0.65
  -1   9   6    1.58    0.54
  -1   9   6    1.75    0.68
  -1   9   5   14.82    1.57
  -1   9   5   12.74    1.49
  -1   9   5   12.76    1.70
  -1   9   5   13.86    1.23
  -1   9   5   11.79    1.35
  -1   9   4    0.44    0.57
  -1   9   4    0.09    0.39
  -1   9   4   -0.22    0.58
  -1   9   4    0.34    0.42
  -1   9   4    0.15    0.64
  -1   9   4    0.10    0.42
  -1   9   3    0.23    0.54
  -1   9   3    0.11    0.43
  -1   9   3   -0.11    0.49
  -1   9   3    0.48    0.47
  -1   9   3    0.33    0.46
  -1   9   3    0.79    0.74
  -1   9   2  419.86   13.04
  -1   9   2  408.58   13.09
  -1   9   2  410.15   14.04
  -1   9   2  378.87   12.64
  -1   9   2  404.90   12.77
  -1   9   2  361.71   12.57
  -1   9   1  108.56    5.03
  -1   9   1  111.85    5.32
  -1   9   1  113.10    5.11
  -1   9   1  112.19    5.85
  -1   9   0  231.89    8.89
  -1   9   0  233.42    9.47
  -1   9   0  229.08    8.40
  -1   9  -1  522.77   16.85
  -1   9  -1  482.83   15.34
  -1   9  -2    6.43    1.44
  -1   9  -2    8.48    1.18
  -1   9  -2    5.85    1.22
  -1   9  -3   12.23    1.82
  -1   9  -3   10.00    1.36
  -1   9  -3   10.07    1.57
  -1   9  -4   17.22    1.95
  -1   9  -4   17.70    2.10
  -1   9  -4   17.43    1.84
  -1   9  -5  124.92    5.76
  -1   9  -5  117.37    5.44
  -1   9  -5  121.61    5.43
  -1   9  -5  139.49    6.17
  -1   9  -5  119.01    5.53
  -1   9  -6  127.18    5.77
  -1   9  -6  121.20    5.73
  -1   9  -6  133.03    5.56
  -1   9  -6  130.98    5.91
  -1   9  -7   90.49    4.76
  -1   9  -7  101.06    4.68
  -1   9  -7  103.52    4.96
  -1   9  -7   98.64    4.38
  -1   9  -8    9.81    1.23
  -1   9  -8   11.25    1.52
  -1   9  -8    9.30    1.43
  -1   9  -9   24.12    1.72
  -1   9  -9   26.69    2.29
  -1   9  -9   26.52    2.24
  -1   9 -10   13.76    1.60
  -1   9 -10   11.57    1.42
  -1   9 -10   13.27    1.54
  -1   9 -11   67.27    3.56
  -1   9 -11   66.11    3.33
  -1   9 -12   44.09    2.37
  -1   9 -12   44.47    2.21
  -1   9 -13   82.99    3.25
  -1   9 -13   82.20    3.08
  -1   8  12    7.41    0.79
  -1   8  12    7.91    0.89
  -1   8  12    9.28    0.95
  -1   8  11    2.16    0.64
  -1   8  11    2.84    0.66
  -1   8  11    2.84    0.68
  -1   8  10    2.98    0.80
  -1   8  10    1.25    0.61
  -1   8  10    1.38    0.61
  -1   8   9   55.63    3.40
  -1   8   9   54.54    3.44
  -1   8   8    3.37    1.01
  -1   8   8    3.63    0.96
  -1   8   7  107.38    5.39
  -1   8   7   98.73    5.37
  -1   8   6  250.71    8.42
  -1   8   6  238.75    8.53
  -1   8   6  252.49    9.68
  -1   8   6  250.72    9.90
  -1   8   5   44.04    3.18
  -1   8   5   39.75    3.14
  -1   8   5   38.07    2.57
  -1   8   5   33.94    3.24
  -1   8   5   37.26    2.67
  -1   8   5   39.83    3.28
  -1   8   4  520.62   18.31
  -1   8   4  528.50   16.93
  -1   8   4  543.04   17.62
  -1   8   4  540.64   17.93
  -1   8   4  553.88   17.45
  -1   8   3   10.20    1.63
  -1   8   3   11.73    1.71
  -1   8   3    9.89    1.51
  -1   8   3    8.22    1.77
  -1   8   3   10.13    1.71
  -1   8   2   14.47    1.86
  -1   8   2   13.40    1.94
  -1   8   2   13.42    1.83
  -1   8   2   11.30    1.56
  -1   8   2   12.30    1.74
  -1   8   2   12.45    2.06
  -1   8   1  511.25   17.72
  -1   8   1  478.60   16.77
  -1   8   1  507.61   16.64
  -1   8   1  512.49   16.41
  -1   8   1  524.28   16.32
  -1   8   1  490.89   16.29
  -1   8   0  363.51   13.93
  -1   8   0  383.17   12.77
  -1   8   0  363.49   13.11
  -1   8   0  367.59   12.63
  -1   8   0  373.77   12.77
  -1   8   0  377.06   13.28
  -1   8  -1   14.73    1.76
  -1   8  -1   16.12    2.02
  -1   8  -1   13.67    2.18
  -1   8  -1   13.74    1.63
  -1   8  -1   13.61    1.72
  -1   8  -2  143.02    6.60
  -1   8  -2  142.28    6.76
  -1   8  -2  138.72    6.11
  -1   8  -2  142.62    7.22
  -1   8  -2  133.63    6.11
  -1   8  -3  169.28    7.21
  -1   8  -3  160.91    7.22
  -1   8  -3  171.29    8.10
  -1   8  -3  179.09    7.72
  -1   8  -3  175.76    7.47
  -1   8  -3  174.24    6.93
  -1   8  -4    2.38    0.79
  -1   8  -4    4.43    1.09
  -1   8  -4    3.41    1.17
  -1   8  -4    2.98    0.90
  -1   8  -4    3.91    0.86
  -1   8  -4    5.17    1.24
  -1   8  -5    1.24    0.69
  -1   8  -5    1.43    0.77
  -1   8  -5    1.39    0.71
  -1   8  -5    1.00    0.71
  -1   8  -5    2.74    1.14
  -1   8  -5    0.85    0.59
  -1   8  -6    2.43    0.94
  -1   8  -6    1.84    0.82
  -1   8  -6    3.06    1.13
  -1   8  -6    3.86    1.17
  -1   8  -6    2.97    0.98
  -1   8  -7   11.75    1.80
  -1   8  -7   11.97    1.87
  -1   8  -7   16.13    2.15
  -1   8  -7   10.39    1.58
  -1   8  -7   14.49    1.94
  -1   8  -8    1.04    0.76
  -1   8  -8    0.51    0.58
  -1   8  -8    0.45    0.57
  -1   8  -8    0.53    0.58
  -1   8  -8    0.72    0.77
  -1   8  -9    4.59    1.18
  -1   8  -9    3.02    1.00
  -1   8  -9    3.13    0.74
  -1   8  -9    4.27    1.22
  -1   8  -9    4.97    0.97
  -1   8 -10   23.35    2.43
  -1   8 -10   23.86    2.46
  -1   8 -11   20.29    2.11
  -1   8 -11   19.96    2.18
  -1   8 -11   22.15    2.30
  -1   8 -12   11.27    1.68
  -1   8 -12    9.68    1.52
  -1   8 -12   10.14    1.42
  -1   8 -12   11.05    1.59
  -1   8 -12   11.43    1.60
  -1   8 -13    3.11    0.88
  -1   8 -13    3.74    0.86
  -1   8 -13    5.34    1.12
  -1   8 -13    3.46    0.89
  -1   8 -13    3.20    0.68
  -1   8 -14   77.69    3.99
  -1   8 -14   84.79    3.53
  -1   8 -14   84.90    4.09
  -1   8 -15   31.15    1.98
  -1   7  14    1.61    0.41
  -1   7  14    1.39    0.42
  -1   7  14    2.24    0.59
  -1   7  13   23.64    2.02
  -1   7  13   21.39    1.71
  -1   7  12   45.66    3.20
  -1   7  12   44.98    2.95
  -1   7  12   45.00    2.89
  -1   7  11    0.65    0.67
  -1   7  11    0.27    0.57
  -1   7  10   14.38    2.08
  -1   7  10   17.70    2.06
  -1   7   9   16.39    2.26
  -1   7   9   18.21    2.05
  -1   7   9   16.62    2.07
  -1   7   8   28.31    3.07
  -1   7   8   28.07    2.63
  -1   7   8   31.88    2.90
  -1   7   7   27.08    2.58
  -1   7   7   28.20    3.05
  -1   7   6  107.49    5.10
  -1   7   6  113.34    6.47
  -1   7   6  113.32    5.99
  -1   7   5   89.05    4.64
  -1   7   5   84.38    5.50
  -1   7   5   86.35    4.35
  -1   7   5   95.81    5.35
  -1   7   4    0.17    0.67
  -1   7   4    0.12    0.37
  -1   7   4    0.56    0.71
  -1   7   4    0.31    0.55
  -1   7   4    0.21    0.71
  -1   7   3   36.73    2.98
  -1   7   3   39.90    2.84
  -1   7   3   42.07    3.61
  -1   7   3   43.30    3.14
  -1   7   3   39.82    3.23
  -1   7   3   43.34    3.20
  -1   7   2    0.74    0.61
  -1   7   2    0.43    0.66
  -1   7   2    0.77    0.53
  -1   7   2    0.62    0.61
  -1   7   2    0.73    0.65
  -1   7   2    0.77    0.58
  -1   7   2    0.19    0.62
  -1   7   1    4.83    1.10
  -1   7   1    5.32    1.09
  -1   7   1    4.66    1.13
  -1   7   1    3.43    1.24
  -1   7   1    7.07    1.32
  -1   7   1    3.38    0.91
  -1   7   1    3.14    1.08
  -1   7   1    4.16    1.10
  -1   7   0    5.75    1.12
  -1   7   0    7.00    1.59
  -1   7   0    6.52    1.25
  -1   7   0    8.47    1.36
  -1   7   0    5.40    1.19
  -1   7   0    5.30    1.25
  -1   7  -1  196.10    7.65
  -1   7  -1  193.14    8.31
  -1   7  -1  190.29    8.03
  -1   7  -1  176.99    7.39
  -1   7  -1  186.74    7.50
  -1   7  -1  182.84    8.54
  -1   7  -2   24.33    2.55
  -1   7  -2   22.31    2.34
  -1   7  -2   27.00    2.46
  -1   7  -2   25.56    2.79
  -1   7  -2   27.71    2.57
  -1   7  -3  198.20    8.88
  -1   7  -3  206.42    8.34
  -1   7  -3  205.84    8.37
  -1   7  -3  208.68    8.02
  -1   7  -3  205.50    8.44
  -1   7  -3  190.39    8.32
  -1   7  -3  189.43    8.29
  -1   7  -3  204.43    7.92
  -1   7  -4   42.69    3.55
  -1   7  -4   40.16    2.92
  -1   7  -4   41.15    3.18
  -1   7  -4   41.07    3.21
  -1   7  -4   44.21    3.33
  -1   7  -4   36.79    3.20
  -1   7  -4   40.63    2.93
  -1   7  -5  163.76    7.69
  -1   7  -5  158.10    6.76
  -1   7  -5  166.35    7.22
  -1   7  -5  155.73    6.46
  -1   7  -5  164.50    6.78
  -1   7  -5  164.19    7.64
  -1   7  -5  161.72    7.26
  -1   7  -6  337.15   12.68
  -1   7  -6  324.62   11.38
  -1   7  -6  319.35   11.77
  -1   7  -6  351.60   12.68
  -1   7  -7  256.69   10.91
  -1   7  -7  266.92    9.69
  -1   7  -7  258.48   10.03
  -1   7  -8  338.90   12.88
  -1   7  -8  329.49   12.53
  -1   7  -8  318.44   11.02
  -1   7  -8  320.69   11.44
  -1   7  -9  142.09    5.77
  -1   7  -9  130.18    7.17
  -1   7 -10    2.41    1.10
  -1   7 -10    3.02    1.18
  -1   7 -11    6.95    1.51
  -1   7 -11    4.90    1.39
  -1   7 -11    5.34    1.43
  -1   7 -12    1.50    0.71
  -1   7 -12    1.96    0.91
  -1   7 -12    1.64    0.97
  -1   7 -12    1.12    0.85
   1  -7  13   21.16    2.19
  -1   7 -13   26.63    2.34
  -1   7 -13   23.08    2.47
  -1   7 -13   22.77    2.62
  -1   7 -13   30.40    2.80
  -1   7 -14   24.15    2.36
   1  -7  14   17.66    1.86
  -1   7 -14   21.50    2.40
  -1   7 -14   23.03    2.43
  -1   7 -14   22.91    1.95
  -1   7 -15   18.38    1.88
   1  -7  15   16.62    1.62
  -1   7 -15   18.94    2.08
  -1   7 -15   18.07    1.98
  -1   7 -15   18.28    1.50
  -1   7 -16   65.18    3.58
  -1   7 -16   57.36    3.03
  -1   7 -16   68.65    3.55
  -1   7 -17    2.89    0.62
  -1   7 -17    1.97    0.57
  -1   6  16   45.86    2.53
  -1   6  16   44.68    2.46
  -1   6  15    1.85    0.76
  -1   6  15    1.38    0.44
  -1   6  14   24.16    2.36
  -1   6  14   22.76    1.86
  -1   6  13  190.15    8.40
  -1   6  13  192.71    7.54
  -1   6  12   47.17    3.85
  -1   6  12   45.68    3.29
  -1   6  11    1.09    0.89
  -1   6  11    0.32    0.76
  -1   6  10   34.38    3.50
  -1   6  10   38.11    3.22
  -1   6  10   33.47    2.85
  -1   6   9    1.15    0.88
  -1   6   9    2.78    0.95
  -1   6   8  237.07   10.86
  -1   6   8  269.82   10.44
  -1   6   8  256.75    9.93
  -1   6   7   64.06    4.86
  -1   6   7   74.66    4.40
  -1   6   7   77.43    4.70
  -1   6   6  170.68    6.32
  -1   6   6  152.87    7.95
  -1   6   6  163.73    6.46
  -1   6   6  171.13    7.23
  -1   6   6  145.03    6.31
  -1   6   5  419.97   14.47
  -1   6   5  467.56   15.57
  -1   6   5  471.81   14.36
  -1   6   5  445.30   16.36
  -1   6   5  488.60   14.56
  -1   6   5  465.92   14.77
  -1   6   4  200.91    7.75
  -1   6   4  197.01    7.89
  -1   6   4  201.47    7.35
  -1   6   4  180.92    8.65
  -1   6   4  201.82    8.19
  -1   6   4  191.25    7.20
  -1   6   4  210.04    7.44
  -1   6   4  183.21    7.51
  -1   6   3    2.75    0.79
  -1   6   3    1.52    0.63
  -1   6   3    1.92    0.77
  -1   6   3    1.68    0.85
  -1   6   3    2.43    0.72
  -1   6   3    2.27    0.66
  -1   6   3    2.42    0.87
  -1   6   3    1.95    0.73
  -1   6   2  207.72    8.09
  -1   6   2  210.60    7.78
  -1   6   2  219.14    7.83
  -1   6   2  209.73    8.31
  -1   6   2  222.80    8.32
  -1   6   1   98.05    4.57
  -1   6   1  104.60    4.62
  -1   6   1   96.71    4.86
  -1   6   1   99.08    4.92
  -1   6   0  141.39    5.68
  -1   6   0  126.92    5.73
  -1   6   0  128.22    5.45
  -1   6  -1   18.64    1.79
  -1   6  -1   21.83    1.89
  -1   6  -1   16.45    1.68
  -1   6  -1   21.91    2.07
  -1   6  -2    3.34    0.79
  -1   6  -2    9.20    1.33
  -1   6  -3  134.31    5.65
  -1   6  -3  137.92    5.58
  -1   6  -3  132.34    5.58
  -1   6  -3  138.38    6.06
  -1   6  -4   94.97    4.83
  -1   6  -4   96.35    4.55
  -1   6  -4   93.77    4.78
  -1   6  -4  102.31    5.38
  -1   6  -4  104.47    4.66
  -1   6  -5   40.98    2.93
  -1   6  -5   41.74    2.73
  -1   6  -5   37.34    3.23
  -1   6  -5   39.43    2.67
  -1   6  -5   38.85    3.16
  -1   6  -5   39.64    2.89
  -1   6  -6   30.61    2.99
  -1   6  -6   33.49    2.40
  -1   6  -6   28.44    2.48
  -1   6  -6   33.94    2.91
  -1   6  -6   33.66    2.39
  -1   6  -6   26.44    2.38
  -1   6  -7    2.33    0.77
  -1   6  -7    0.78    0.74
  -1   6  -7    1.61    0.78
  -1   6  -8    0.21    0.71
  -1   6  -8    0.32    0.38
  -1   6  -8    0.66    0.82
   1  -6   8    0.73    0.48
  -1   6  -9   18.68    2.53
   1  -6   9   16.52    1.76
  -1   6 -10  192.40    9.17
   1  -6  10  180.90    7.43
  -1   6 -10  194.98    8.72
  -1   6 -11  155.07    8.21
   1  -6  11  148.88    6.68
  -1   6 -11  162.97    7.82
  -1   6 -12    1.41    0.92
   1  -6  12    0.75    0.54
  -1   6 -12    1.17    0.86
  -1   6 -12   -0.16    0.67
  -1   6 -12   -0.24    1.02
  -1   6 -13    0.77    0.87
  -1   6 -13   -0.15    0.51
  -1   6 -13    0.75    0.88
  -1   6 -13    0.23    0.84
  -1   6 -14  259.64   10.33
  -1   6 -14  272.43   10.86
  -1   6 -14  256.48    9.48
  -1   6 -14  253.96   11.03
  -1   6 -15    1.76    0.87
  -1   6 -15    1.55    0.98
  -1   6 -15    1.75    0.63
  -1   6 -15    2.19    1.09
  -1   6 -16   48.01    3.01
  -1   6 -16   49.04    3.38
  -1   6 -17    5.49    1.03
   1  -6  18  102.92    4.13
  -1   5  18   78.74    3.20
   1  -5 -17  148.22    5.52
  -1   5  17  167.04    6.24
   1  -5 -16   26.51    2.33
  -1   5  16   30.92    2.59
   1  -5 -16   26.23    2.19
   1  -5 -15  110.18    5.40
  -1   5  15  104.44    4.46
   1  -5 -14   63.52    4.24
  -1   5  14   68.22    3.76
   1  -5 -13    0.56    0.67
  -1   5  13    0.57    0.67
   1  -5 -12  405.64   14.67
  -1   5  12  407.62   14.05
   1  -5 -11  544.59   17.96
  -1   5  11  506.80   17.27
  -1   5  10  450.06   15.11
  -1   5  10  458.82   15.55
  -1   5   9   96.86    4.99
  -1   5   9   86.97    5.04
  -1   5   9   93.22    4.22
  -1   5   8   39.37    3.12
  -1   5   8   33.77    2.35
  -1   5   8   38.82    2.91
  -1   5   8   32.60    2.81
  -1   5   7  533.85   17.18
  -1   5   7  567.44   16.42
  -1   5   7  512.64   17.18
  -1   5   7  570.75   17.75
  -1   5   7  543.82   15.94
  -1   5   6  531.08   16.34
  -1   5   6  550.48   16.02
  -1   5   6  573.87   17.53
  -1   5   6  532.73   16.97
  -1   5   5    8.03    1.01
  -1   5   5    8.28    1.14
  -1   5   4  488.93   14.86
  -1   5   4  477.62   14.45
  -1   5   4  490.03   15.43
  -1   5   3  613.93   18.18
  -1   5   3  609.47   17.76
  -1   5   2   92.36    4.03
  -1   5   2   98.45    4.40
  -1   5   1  171.28    6.20
  -1   5   1  170.90    6.44
  -1   5   0  317.01   10.10
  -1   5  -1   36.02    2.24
  -1   5  -1   36.42    2.45
   1  -5   2    1.94    0.35
  -1   5  -2    2.90    0.73
  -1   5  -3  198.72    7.17
  -1   5  -3  210.18    7.22
   1  -5   3  209.54    6.40
  -1   5  -3  206.89    7.49
  -1   5  -4   59.35    3.11
  -1   5  -4   55.24    2.93
  -1   5  -4   57.99    3.20
   1  -5   4   58.56    2.53
  -1   5  -5   41.76    2.68
  -1   5  -5   49.73    2.90
  -1   5  -5   45.79    2.60
   1  -5   5   47.11    2.34
  -1   5  -6  836.35   24.63
  -1   5  -6  854.00   24.48
  -1   5  -6  863.85   24.14
   1  -5   6  844.53   23.71
  -1   5  -7  345.23   12.06
   1  -5   7  355.68   11.32
  -1   5  -7  369.84   11.78
  -1   5  -7  378.24   11.45
  -1   5  -8  294.02    9.47
   1  -5   8  297.93    9.71
  -1   5  -8  270.98   10.33
  -1   5  -8  297.28   10.99
  -1   5  -9  777.40   22.09
   1  -5   9  799.85   22.87
  -1   5  -9  744.40   23.66
  -1   5  -9  810.83   24.37
   1  -5  10   92.66    4.52
  -1   5 -10   82.78    4.92
  -1   5 -10   83.59    5.12
  -1   5 -11  493.15   16.52
  -1   5 -11  446.47   15.39
   1  -5  11  475.04   15.26
  -1   5 -12  420.42   15.33
  -1   5 -12  443.56   14.80
   1  -5  12  429.30   14.54
  -1   5 -13    0.60    0.64
  -1   5 -13    1.14    0.90
   1  -5  13    1.62    0.78
  -1   5 -13    0.77    0.76
  -1   5 -14   72.83    4.40
  -1   5 -14   91.94    5.22
  -1   5 -14   79.61    4.40
  -1   5 -14   95.24    5.69
  -1   5 -15   52.06    3.60
  -1   5 -15   51.93    3.99
  -1   5 -15   47.65    3.05
  -1   5 -16   44.40    3.84
  -1   5 -16   44.45    2.98
  -1   5 -16   45.49    3.48
  -1   5 -17  108.71    5.90
  -1   5 -17  108.78    5.26
  -1   5 -18   34.02    2.76
  -1   5 -19   42.13    2.60
   1  -4 -19   77.74    3.16
   1  -4 -18   33.87    2.47
   1  -4 -18   29.02    2.16
   1  -4 -17   24.88    2.36
   1  -4 -16    2.61    0.97
  -1   4  15   66.02    3.96
   1  -4 -15   71.76    4.78
   1  -4 -14  395.39   14.48
  -1   4  14  375.63   12.62
  -1   4  14  379.35   13.35
  -1   4  14  377.34   14.17
  -1   4  13  282.05   11.68
   1  -4 -13  309.37   12.07
  -1   4  13  286.04   10.55
  -1   4  12   44.41    3.83
   1  -4 -12   50.42    3.98
  -1   4  12   49.49    3.43
  -1   4  12   40.48    3.13
  -1   4  11   90.80    5.43
  -1   4  11   87.11    4.75
  -1   4  10   33.60    2.83
  -1   4  10   37.74    3.33
  -1   4  10   35.33    2.80
  -1   4  10   37.20    2.77
  -1   4   9    0.86    0.54
  -1   4   9    0.55    0.57
  -1   4   9    0.79    0.54
  -1   4   9    2.55    0.91
  -1   4   8    6.78    1.13
  -1   4   7    1.39    0.61
  -1   4   7    2.48    0.50
  -1   4   6  872.69   23.61
  -1   4   6  840.76   23.85
  -1   4   5  709.08   19.66
  -1   4   5  698.26   19.93
  -1   4   4   92.99    3.57
  -1   4   4   95.73    3.82
  -1   4   3 1308.45   35.46
  -1   4   3 1324.42   35.77
  -1   4   2  565.29   15.96
  -1   4   2  557.11   16.24
  -1   4   1    6.41    0.80
  -1   4   0  203.50    6.62
  -1   4  -1  691.39   18.23
  -1   4  -1  647.13   17.84
  -1   4  -2  711.98   19.40
  -1   4  -2  675.99   19.08
   1  -4   2  666.20   18.48
  -1   4  -3   58.71    2.70
  -1   4  -3   58.33    2.87
  -1   4  -3   62.31    2.87
   1  -4   3   60.84    2.45
  -1   4  -4   33.99    1.91
   1  -4   4   33.92    1.74
  -1   4  -4   33.69    2.06
  -1   4  -4   32.57    2.05
  -1   4  -5  304.49    9.33
  -1   4  -5  278.85    8.92
   1  -4   5  288.90    8.79
  -1   4  -5  288.61    9.45
  -1   4  -6  134.47    5.06
  -1   4  -6  126.91    5.39
  -1   4  -6  131.76    4.81
   1  -4   6  139.35    4.88
  -1   4  -7  178.86    6.03
   1  -4   7  178.25    6.23
  -1   4  -8    9.25    0.95
   1  -4   8   11.62    1.23
   1  -4   9    1.85    0.63
   1  -4  10  558.82   16.30
  -1   4 -10  520.78   17.19
  -1   4 -11    2.86    1.05
   1  -4  11    5.78    1.11
  -1   4 -11    4.51    1.08
  -1   4 -11    5.59    1.18
  -1   4 -11    6.13    1.34
  -1   4 -12    0.21    0.74
  -1   4 -12    0.71    0.76
  -1   4 -12   -0.14    0.59
  -1   4 -12    0.17    0.54
   1  -4  13  197.13    8.08
  -1   4 -13  166.54    7.99
  -1   4 -13  187.17    7.65
  -1   4 -13  184.92    8.19
  -1   4 -13  192.62    8.56
  -1   4 -13  172.48    8.64
  -1   4 -14  115.09    5.41
  -1   4 -14  115.69    6.48
  -1   4 -14  108.20    6.06
  -1   4 -14  104.84    6.15
  -1   4 -14  115.42    5.91
   1  -4  14  115.19    5.93
  -1   4 -15   22.09    2.57
  -1   4 -15   26.31    2.81
   1  -4  15   27.40    2.57
  -1   4 -16   61.68    4.12
   1  -4  16   57.40    3.65
  -1   4 -16   53.65    3.91
  -1   4 -17    3.92    1.00
  -1   4 -17    1.48    0.78
  -1   4 -18   15.49    2.03
  -1   4 -19   10.65    1.44
  -1   4 -20   73.28    3.15
   1  -3 -20    6.77    0.85
  -1   3  20    5.75    0.71
   1  -3 -19   31.76    2.53
   1  -3 -19   33.71    2.46
   1  -3 -18   10.36    1.59
  -1   3  17  200.03    7.89
  -1   3  17  220.25    8.99
   1  -3 -17  219.70    9.26
  -1   3  16   86.46    5.38
   1  -3 -16   89.71    5.62
  -1   3  15   82.12    5.33
  -1   3  15   83.51    4.97
   1  -3 -15   83.50    5.52
   1  -3 -15   75.80    4.97
   1  -3 -14    4.54    1.32
   1  -3 -14    4.34    1.43
  -1   3  14    5.89    1.41
  -1   3  14    5.14    1.41
  -1   3  13  271.52   11.30
  -1   3  13  286.69   11.07
   1  -3 -13  260.20   10.94
  -1   3  13  285.56   10.04
   1  -3 -13  276.89   11.53
   1  -3 -13  257.92   10.75
  -1   3  12   96.72    4.85
  -1   3  12   95.69    5.48
  -1   3  12   94.54    5.68
   1  -3 -12   92.51    5.46
  -1   3  12   97.51    4.89
   1  -3 -12  107.43    6.09
   1  -3 -12   99.78    5.46
  -1   3  11   80.69    4.29
   1  -3 -11   80.24    4.79
  -1   3  11   78.63    4.26
   1  -3 -11   76.71    4.52
  -1   3  11   87.80    4.99
  -1   3  11   78.71    4.93
   1  -3 -10    0.67    0.58
  -1   3  10    1.31    0.59
  -1   3  10    0.94    0.49
  -1   3   9    0.46    0.38
  -1   3   9    1.23    0.56
  -1   3   9    0.14    0.51
   1  -3  -9    0.11    0.39
   1  -3  -8    6.64    1.01
  -1   3   8    7.23    0.96
  -1   3   7    6.98    0.66
  -1   3   7    8.65    1.21
   1  -3  -7    7.56    0.97
  -1   3   6   73.26    2.76
   1  -3  -6   73.70    3.22
  -1   3   6   78.45    3.69
  -1   3   5    2.20    0.44
  -1   3   5    2.28    0.41
   1  -3  -5    0.84    0.37
  -1   3   5    1.15    0.49
  -1   3   4   45.36    2.15
   1  -3  -4   46.46    2.01
  -1   3   4   50.55    2.07
  -1   3   3   77.59    2.84
  -1   3   3   73.08    2.96
  -1   3   3   75.87    2.84
  -1   3   2  327.22    9.24
  -1   3   2  319.48    9.43
  -1   3   2  310.69    9.21
  -1   3   1  133.00    4.40
  -1   3   1  137.68    4.44
  -1   3   0   26.44    1.38
  -1   3   0   26.57    1.50
  -1   3   0   26.50    1.40
  -1   3  -1    1.48    0.33
  -1   3  -1    1.65    0.38
  -1   3  -2  443.63   12.45
  -1   3  -2  431.63   12.53
  -1   3  -2  458.41   12.76
  -1   3  -2  448.88   12.53
  -1   3  -3   24.50    1.32
  -1   3  -3   23.83    1.41
  -1   3  -3   19.81    1.18
   1  -3   3   20.10    1.19
  -1   3  -3   21.35    1.35
   1  -3   4   36.78    1.80
  -1   3  -4   39.03    1.81
  -1   3  -4   38.74    1.94
   1  -3   5    0.55    0.31
  -1   3  -5    0.89    0.36
  -1   3  -5    1.32    0.35
   1  -3   6   21.12    1.26
   1  -3   6   21.45    1.42
  -1   3  -6   21.00    1.26
   1  -3   7   24.94    1.50
   1  -3   7   23.66    1.62
  -1   3  -7   24.98    1.35
   1  -3   8 2108.24   57.66
  -1   3  -8 2142.50   56.99
   1  -3   9    5.27    0.89
   1  -3   9    4.42    0.74
   1  -3  10  112.68    4.74
   1  -3  10  122.22    5.12
  -1   3 -10  116.64    5.96
  -1   3 -11   13.46    1.79
  -1   3 -11   13.08    1.83
   1  -3  11   12.68    1.43
  -1   3 -11   14.56    2.08
   1  -3  11   14.14    1.60
   1  -3  12   11.18    1.60
  -1   3 -12   12.38    1.57
  -1   3 -12   13.86    1.98
   1  -3  12   12.48    1.68
  -1   3 -12   15.49    2.22
  -1   3 -13   11.27    1.90
  -1   3 -13   10.87    1.89
  -1   3 -13    8.99    1.87
   1  -3  13   11.48    1.68
  -1   3 -13    8.09    1.61
  -1   3 -14  130.62    7.38
  -1   3 -14  128.38    7.05
   1  -3  14  137.25    6.86
  -1   3 -14  133.22    6.89
  -1   3 -14  139.83    7.37
  -1   3 -15   78.12    5.39
  -1   3 -15   68.65    4.65
  -1   3 -15   70.74    4.93
   1  -3  15   71.71    4.66
  -1   3 -15   65.71    4.49
  -1   3 -15   64.02    4.91
  -1   3 -16    8.45    1.77
  -1   3 -16    8.62    1.57
   1  -3  16    9.43    1.61
  -1   3 -16    6.58    1.63
  -1   3 -17    6.16    1.43
  -1   3 -17    3.84    1.31
   1  -3  17    4.04    1.07
  -1   3 -17    3.90    0.99
   1  -3  18  105.01    4.93
   1  -3  19  126.77    5.03
  -1   3 -19  153.53    6.27
   1  -3  20    0.92    0.50
  -1   3 -20    0.14    0.30
   1  -2 -20    0.51    0.51
   1  -2 -19  189.46    8.00
   1  -2 -18   12.52    1.96
  -1   2  17    0.96    0.68
   1  -2 -17   -0.19    0.81
   1  -2 -17    0.44    0.83
  -1   2  16    6.11    1.44
  -1   2  16    5.45    1.48
   1  -2 -16    5.20    1.51
   1  -2 -16    5.70    1.59
   1  -2 -15   55.92    4.43
   1  -2 -15   69.19    5.13
   1  -2 -15   73.33    5.04
  -1   2  15   74.87    5.03
  -1   2  14  129.79    6.89
   1  -2 -14  115.51    6.85
   1  -2 -14  128.55    6.74
   1  -2 -14  105.06    6.35
  -1   2  14  119.43    5.94
  -1   2  13   35.58    3.36
   1  -2 -13   40.24    3.67
  -1   2  13   40.76    3.43
   1  -2 -13   37.08    3.30
   1  -2 -13   36.50    3.37
  -1   2  13   33.08    2.84
  -1   2  12   42.17    3.51
   1  -2 -12   42.91    3.61
  -1   2  12   41.75    3.03
   1  -2 -12   39.06    3.35
   1  -2 -12   40.66    3.33
  -1   2  12   44.17    3.41
   1  -2 -11  145.78    6.96
  -1   2  11  139.26    6.05
  -1   2  10  122.45    5.28
  -1   2   9   69.81    3.49
  -1   2   8  636.35   18.45
  -1   2   7  487.79   14.52
  -1   2   7  481.83   14.20
  -1   2   6  521.24   14.73
  -1   2   6  507.93   13.62
  -1   2   6  480.84   14.44
  -1   2   5  739.01   20.34
  -1   2   5  721.03   20.94
  -1   2   5  781.92   21.17
  -1   2   5  806.43   20.39
  -1   2   4   70.34    2.40
  -1   2   4   71.79    2.42
  -1   2   4   69.80    2.39
  -1   2   4   72.07    2.74
  -1   2   4   72.05    2.78
  -1   2   4   66.47    2.47
  -1   2   3  212.57    6.08
  -1   2   3  201.20    6.07
  -1   2   3  203.83    6.06
  -1   2   3  215.55    6.23
  -1   2   2 1686.37   43.85
  -1   2   2 1744.48   43.90
  -1   2   2 1639.64   43.83
  -1   2   2 1669.25   43.91
  -1   2   2 1624.17   43.97
  -1   2   1 2827.53   73.12
  -1   2   1 2787.58   73.16
  -1   2   0   99.71    3.29
  -1   2   0  104.25    3.28
  -1   2   0  104.18    3.41
  -1   2   0  106.14    3.30
  -1   2  -1  149.33    4.17
  -1   2  -1  153.67    4.33
  -1   2  -1  156.29    4.50
  -1   2  -2 1123.30   29.23
  -1   2  -2 1117.19   29.03
  -1   2  -2 1092.56   29.06
  -1   2  -2 1069.44   29.04
  -1   2  -3  509.47   14.05
  -1   2  -3  497.83   13.89
  -1   2  -3  526.85   13.87
  -1   2  -3  513.47   13.89
  -1   2  -4  297.28    8.52
   1  -2   4  304.56    8.86
  -1   2  -4  312.56    8.59
   1  -2   4  308.42    8.55
  -1   2  -5  473.60   13.11
   1  -2   5  498.95   13.69
  -1   2  -5  494.31   13.20
   1  -2   5  477.61   13.39
   1  -2   6  761.26   20.27
  -1   2  -6  739.76   19.58
   1  -2   6  699.73   20.02
   1  -2   7    6.48    0.77
   1  -2   7    2.58    0.56
   1  -2   8   25.99    1.71
   1  -2   8   24.60    1.69
   1  -2   9  278.22    9.11
   1  -2  10  350.06   11.32
   1  -2  11   62.74    3.60
  -1   2 -11   68.09    4.47
  -1   2 -12    4.21    1.10
  -1   2 -12    3.26    1.21
   1  -2  12    3.62    0.90
  -1   2 -12    4.91    1.33
  -1   2 -12    2.63    0.99
   1  -2  12    4.33    0.99
   1  -2  13    0.38    0.68
  -1   2 -13    0.17    0.64
  -1   2 -13    0.67    0.92
  -1   2 -13    0.65    0.70
   1  -2  13    0.45    0.54
  -1   2 -13    0.42    0.82
   1  -2  13    0.44    0.67
   1  -2  14   35.96    3.36
  -1   2 -14   36.15    3.18
  -1   2 -14   34.55    3.56
  -1   2 -14   40.05    3.75
  -1   2 -14   33.76    3.46
   1  -2  14   37.81    3.13
   1  -2  15  123.95    6.57
  -1   2 -15  115.44    5.89
   1  -2  15  115.98    6.10
  -1   2 -15  117.73    7.02
  -1   2 -15  114.60    6.77
  -1   2 -15  115.35    7.00
  -1   2 -16  486.62   17.93
   1  -2  16  502.30   17.07
  -1   2 -16  484.49   17.64
  -1   2 -17   10.13    2.01
   1  -2  17   12.60    1.85
  -1   2 -17   11.68    2.08
  -1   2 -17   11.47    1.93
   1  -2  18   31.01    2.67
  -1   2 -18   33.56    3.13
   1  -2  19   35.90    2.47
  -1   2 -20  101.50    3.85
   1  -1 -21   40.03    2.23
   1  -1 -20   12.70    1.66
  -1   1  20   10.89    1.39
   1  -1 -20   14.16    1.73
   1  -1 -19   25.21    2.65
  -1   1  19   22.12    2.27
   1  -1 -19   22.60    2.36
   1  -1 -18   76.93    5.17
  -1   1  18   73.43    4.72
  -1   1  18   74.31    4.49
   1  -1 -18   73.66    4.80
   1  -1 -17  188.80    9.20
  -1   1  17  177.44    8.50
   1  -1 -17  185.95    8.74
   1  -1 -16  171.50    8.56
   1  -1 -16  168.63    8.48
   1  -1 -16  179.05    9.03
   1  -1 -15   24.43    2.95
   1  -1 -15   26.35    3.14
  -1   1  15   25.08    2.77
   1  -1 -15   26.23    2.99
  -1   1  15   22.06    2.54
   1  -1 -14    0.42    0.92
  -1   1  14    0.53    0.67
  -1   1  14    0.56    0.64
   1  -1 -14    2.57    1.16
  -1   1  13   76.06    4.51
   1  -1 -13   69.88    4.70
   1  -1 -13   73.83    5.10
  -1   1  13   76.86    4.67
   1  -1 -12   93.74    5.24
   1  -1 -12   84.20    5.32
  -1   1  12   91.98    4.96
  -1   1  12   94.94    4.86
   1  -1 -11   31.55    2.87
  -1   1  11   30.08    2.44
  -1   1  11   27.14    2.29
  -1   1  10  254.44    8.98
  -1   1  10  243.21    8.77
  -1   1   9 1077.74   29.61
  -1   1   9 1030.05   29.39
  -1   1   8   60.16    3.04
  -1   1   8   63.06    3.03
  -1   1   7  720.96   20.56
  -1   1   7  739.66   20.49
  -1   1   6   14.78    1.15
  -1   1   6   15.58    0.62
  -1   1   5  497.64   14.52
  -1   1   5  522.05   13.76
  -1   1   5  523.56   13.78
  -1   1   4  794.79   20.86
  -1   1   4  755.09   21.38
  -1   1   4  788.99   20.87
  -1   1   4  806.71   20.83
  -1   1   3  904.40   23.83
  -1   1   3  881.57   24.26
  -1   1   3  899.98   24.14
  -1   1   3  903.34   23.89
  -1   1   3  935.78   23.87
  -1   1   2  360.49    9.62
  -1   1   2  369.35    9.66
  -1   1   2  339.58    9.63
  -1   1   2  361.55    9.69
  -1   1   1 1273.27   33.23
  -1   1   1 1266.22   33.16
  -1   1   0   29.20    1.08
  -1   1   0   29.10    1.08
  -1   1   0   27.15    1.10
  -1   1   0   28.85    1.11
  -1   1   0   28.07    1.12
  -1   1  -1   44.35    1.42
  -1   1  -1   30.22    1.25
  -1   1  -2  677.06   18.21
  -1   1  -2  699.88   18.15
   1  -1   2  661.56   18.13
  -1   1  -2  718.21   18.21
  -1   1  -3 2238.19   58.55
  -1   1  -3 2241.35   58.48
   1  -1   3 2286.05   58.70
  -1   1  -4   11.80    0.60
  -1   1  -4   12.23    0.58
   1  -1   4   12.27    0.80
  -1   1  -5   38.01    1.27
  -1   1  -5   38.44    1.26
   1  -1   5   36.69    1.76
   1  -1   6  646.82   18.03
   1  -1   7  696.45   18.85
   1  -1   7  654.49   19.04
   1  -1   8  641.98   18.11
   1  -1   8  634.37   18.42
   1  -1   9  355.81   10.86
   1  -1   9  339.02   11.16
   1  -1  10   92.81    4.09
   1  -1  10   82.75    4.26
   1  -1  11   10.51    1.50
  -1   1 -11   13.05    1.94
   1  -1  11   12.41    1.45
  -1   1 -12   11.98    1.95
   1  -1  12   13.02    1.80
   1  -1  12   14.37    1.67
  -1   1 -12   13.94    2.14
   1  -1  12   16.85    2.17
   1  -1  13   43.06    3.17
   1  -1  13   38.07    3.47
  -1   1 -13   41.03    3.78
  -1   1 -14  170.05    8.57
   1  -1  14  161.32    7.27
   1  -1  14  162.62    8.04
  -1   1 -14  160.98    8.49
  -1   1 -15   33.94    3.68
   1  -1  15   30.14    3.17
  -1   1 -15   32.03    3.54
   1  -1  15   28.17    2.76
  -1   1 -16    3.42    1.45
   1  -1  16    2.45    1.12
  -1   1 -17    4.07    1.37
   1  -1  17    2.40    1.01
  -1   1 -18    3.11    1.15
   1  -1  18    2.63    0.97
  -1   1 -18    1.67    0.95
  -1   1 -19   56.97    3.78
   1  -1  19   56.27    3.64
   1  -1  19   54.22    3.32
  -1   1 -19   64.54    3.80
   1  -1  20    7.08    1.05
  -1   0  21    4.40    0.75
   1   0 -20    6.98    1.28
  -1   0  20    5.09    1.04
   1   0 -19   31.78    3.12
  -1   0  19   31.62    2.79
   1   0 -19   35.09    3.07
   1   0 -18  178.90    8.85
  -1   0  18  188.33    8.38
   1   0 -18  182.44    8.53
  -1   0  17   10.47    1.90
   1   0 -17    6.72    1.85
   1   0 -17    9.41    1.90
  -1   0  16  400.93   14.95
   1   0 -16  424.59   15.73
  -1   0  16  414.78   15.03
   1   0 -16  427.36   15.82
  -1   0  16  446.75   15.79
   1   0 -16  409.81   16.27
  -1   0  15  238.11    9.75
  -1   0  15  228.27    9.47
   1   0 -15  205.19    9.77
   1   0 -15  210.11   10.25
   1   0 -14   66.43    4.77
  -1   0  14   70.21    4.51
  -1   0  14   70.48    4.53
  -1   0  14   65.48    4.39
   1   0 -14   67.31    5.10
   1   0 -13   49.52    3.90
  -1   0  13   53.95    3.73
  -1   0  13   54.41    3.76
  -1   0  13   52.66    3.60
   1   0 -13   52.09    4.23
  -1   0  12    5.43    1.21
  -1   0  12    3.09    0.95
  -1   0  12    3.67    0.99
   1   0 -12    6.73    1.46
   1   0 -12    4.39    1.15
  -1   0  11   10.61    1.39
   1   0 -11    9.79    1.63
  -1   0  11   10.24    1.46
  -1   0  10  784.83   23.09
  -1   0  10  808.72   23.14
  -1   0   9  296.38   10.13
  -1   0   9  339.05   10.33
  -1   0   8  269.22    7.56
  -1   0   8  306.57    9.01
  -1   0   7   18.93    1.35
  -1   0   7    9.42    0.36
  -1   0   6  519.53   13.67
  -1   0   5 2741.59   73.44
  -1   0   5 2826.18   72.74
  -1   0   4 4300.33  113.89
  -1   0   4 4411.88  113.36
  -1   0   3 1570.29   41.32
  -1   0   2   55.91    2.03
   1   0  -1 1075.79   27.28
  -1   0   1  995.14   27.13
  -1   0   0 1424.41   38.40
   1   0   0 1496.63   38.36
  -1   0  -1  994.81   26.21
  -1   0  -1  978.14   26.20
  -1   0  -2  241.42    6.50
  -1   0  -2  230.38    6.99
   1   0   3 7936.19  205.79
  -1   0  -3 7779.83  205.46
   1   0   3 7892.71  206.12
  -1   0  -3 8298.84  206.35
  -1   0  -3 8107.31  205.59
   1   0   4  529.83   13.76
   1   0   4  520.09   14.18
  -1   0  -4  516.13   14.39
  -1   0  -4  479.70   13.42
   1   0   5 1674.53   43.89
   1   0   5 1606.19   42.67
   1   0   6    8.83    1.00
   1   0   6   12.43    0.91
  -1   0  -7   59.43    3.27
   1   0   7   57.53    2.95
   1   0   7   60.55    2.58
   1   0   8  200.72    7.37
  -1   0  -8  199.65    7.72
   1   0   8  208.35    6.71
  -1   0  -9    3.56    0.93
   1   0   9    2.93    0.81
   1   0   9    3.59    0.70
   1   0  10   13.95    1.69
  -1   0 -10   15.73    1.99
   1   0  10   14.97    1.47
   1   0  11 1299.38   35.22
  -1   0 -11 1169.18   36.73
  -1   0 -11 1249.51   36.99
   1   0  11 1303.11   36.91
  -1   0 -12    1.25    0.75
  -1   0 -12    0.41    0.75
  -1   0 -12    0.42    0.79
   1   0  12    0.63    0.52
   1   0  12    1.73    0.90
   1   0  13   62.36    3.84
  -1   0 -13   71.49    5.04
  -1   0 -13   65.26    4.85
   1   0  13   54.82    4.37
  -1   0 -13   57.62    4.62
  -1   0 -14    0.74    0.89
  -1   0 -14   -0.24    0.87
  -1   0 -14    0.96    0.95
   1   0  14    0.22    0.71
   1   0  14   -0.16    0.50
  -1   0 -15    0.26    0.77
  -1   0 -15    0.49    0.97
   1   0  15    0.22    0.83
  -1   0 -15    0.25    1.02
   1   0  15    0.32    0.52
  -1   0 -16    5.08    1.56
  -1   0 -16    4.46    1.45
   1   0  16    3.98    1.29
  -1   0 -17   60.49    4.59
   1   0  17   52.19    4.18
   1   0  17   61.71    4.30
  -1   0 -18   33.97    3.20
  -1   0 -18   29.36    2.94
   1   0  18   31.04    2.85
   1   0  18   26.37    2.55
  -1   0 -19    5.41    1.17
  -1   0 -19    4.59    1.13
   1   0  19    4.62    1.02
  -1   0 -20    3.05    0.69
   1   0  20    1.45    0.51
  -1   0 -20    1.92    0.62
  -1  -1  21  111.39    4.43
  -1  -1  20   53.24    3.26
  -1  -1  19  127.81    6.14
  -1  -1  18   42.70    3.52
  -1  -1  17  557.02   18.97
  -1  -1  16  229.15    9.88
  -1  -1  16  224.67    9.43
  -1  -1  15  413.78   14.84
  -1  -1  15  413.83   14.55
  -1  -1  15  426.41   15.12
  -1  -1  14  431.84   15.08
  -1  -1  14  433.82   14.83
  -1  -1  14  429.28   15.20
  -1  -1  13  114.69    6.00
  -1  -1  13  137.45    6.15
  -1  -1  12   25.71    2.51
  -1  -1  12   30.25    2.49
  -1  -1  11  696.04   20.70
  -1  -1  10 1334.18   36.87
  -1  -1  10 1329.32   37.06
  -1  -1   9  690.15   19.86
  -1  -1   9  681.00   19.93
  -1  -1   8  322.43   10.10
   1   1  -8  321.77    8.73
   1   1  -7  362.38   10.30
   1   1  -7  393.17   10.28
  -1  -1   7  363.85   11.22
   1   1  -6  193.93    5.72
   1   1  -6  197.30    5.68
  -1  -1   6  209.56    6.45
   1   1  -5   34.87    1.42
  -1  -1   5   35.98    1.76
  -1  -1   4 1039.72   27.78
  -1  -1   3    1.61    0.32
   1   1  -2   89.26    3.40
  -1  -1   2   91.77    2.96
  -1  -1   1  161.43    4.69
   1   1  -1  164.52    5.31
   1   1   0   19.52    1.23
  -1  -1   0   17.22    1.10
   1   1   1 2250.54   57.54
  -1  -1  -1 2122.42   57.34
  -1  -1  -2 4296.75  111.14
   1   1   2 4250.05  110.21
   1   1   3  249.81    6.88
  -1  -1  -3  235.72    7.60
   1   1   3  242.53    6.72
   1   1   4 1710.54   45.31
  -1  -1  -4 1725.26   46.43
   1   1   4 1761.68   45.33
   1   1   5  784.50   19.16
   1   1   5  817.35   19.43
  -1  -1  -5  775.67   20.68
   1   1   5  772.82   19.14
  -1  -1  -6   61.20    3.25
   1   1   6   66.49    2.47
   1   1   6   59.99    2.01
  -1  -1  -7   58.69    3.28
   1   1   7   53.87    2.40
  -1  -1  -8    1.29    0.69
   1   1   8    1.41    0.45
  -1  -1  -9 1036.00   30.03
   1   1   9 1009.59   28.17
   1   1  10    0.72    0.40
  -1  -1 -10    0.69    0.55
   1   1  11  557.04   16.42
   1   1  11  547.86   18.30
  -1  -1 -11  539.44   18.31
   1   1  12   37.97    2.72
  -1  -1 -12   32.68    3.40
   1   1  12   41.19    3.62
  -1  -1 -12   37.59    3.56
   1   1  13   44.96    3.08
  -1  -1 -13   51.44    4.41
  -1  -1 -13   39.75    3.87
  -1  -1 -13   43.53    4.06
   1   1  13   46.76    4.03
  -1  -1 -14  120.94    7.10
  -1  -1 -14  118.03    6.99
   1   1  14  113.56    6.71
  -1  -1 -14  113.80    6.90
   1   1  15   39.92    3.80
   1   1  15   45.79    4.15
   1   1  16  228.94   10.26
   1   1  16  244.85   10.57
   1   1  17  106.19    5.87
   1   1  17  108.55    5.88
   1   1  18    8.31    1.39
   1   1  19   10.10    1.22
  -1  -1 -20    3.50    0.64
  -1  -2  21   21.88    1.53
  -1  -2  21   20.08    1.39
   1   2 -20    5.66    1.15
  -1  -2  20    4.96    0.93
   1   2 -19   49.08    3.56
  -1  -2  19   47.55    3.33
   1   2 -18   34.09    3.21
  -1  -2  18   37.27    3.15
   1   2 -17  233.64   10.00
   1   2 -17  217.58   10.42
   1   2 -16    3.40    1.37
  -1  -2  16    2.48    1.03
  -1  -2  16    2.87    1.15
   1   2 -16    1.05    1.19
  -1  -2  15  141.52    7.28
  -1  -2  15  145.80    7.16
   1   2 -15  139.26    8.10
  -1  -2  15  145.78    6.79
   1   2 -15  158.66    7.73
  -1  -2  14  311.60   12.22
  -1  -2  14  310.49   11.56
  -1  -2  14  322.38   12.11
   1   2 -14  331.40   13.57
   1   2 -14  343.58   12.76
   1   2 -13   13.00    1.95
  -1  -2  13   12.57    1.82
  -1  -2  13   11.96    1.80
  -1  -2  13   12.68    1.66
   1   2 -13   16.81    2.51
  -1  -2  12  211.12    8.51
  -1  -2  12  205.77    8.34
  -1  -2  12  205.55    8.00
   1   2 -12  187.38    9.13
   1   2 -12  212.28    8.63
  -1  -2  11   90.65    4.48
  -1  -2  11   97.61    4.79
   1   2 -11   83.10    5.30
  -1  -2  10   16.49    1.72
  -1  -2   9   12.14    1.38
   1   2  -9   11.59    0.80
   1   2  -8   85.56    3.05
  -1  -2   8   87.64    3.85
   1   2  -7  368.15   10.42
  -1  -2   7  361.52   11.12
   1   2  -6 1470.87   39.26
   1   2  -6 1486.50   39.35
  -1  -2   6 1498.75   39.85
   1   2  -5  241.44    7.26
   1   2  -5  243.15    7.34
  -1  -2   5  256.00    7.60
   1   2  -4   70.33    2.72
   1   2  -4   73.76    2.71
  -1  -2   4   74.64    2.78
   1   2  -4   75.26    3.50
   1   2  -3  780.47   21.51
  -1  -2   3  812.18   21.45
   1   2  -3  796.14   22.50
   1   2  -2  512.55   14.18
  -1  -2   2  513.89   13.95
  -1  -2   1   92.25    2.82
   1   2  -1   92.59    3.21
  -1  -2   0   59.37    2.62
   1   2   1  149.67    4.71
  -1  -2  -1  156.30    5.24
   1   2   1  146.52    4.73
   1   2   2   28.10    1.41
   1   2   2   27.71    1.43
   1   2   3 2316.99   47.79
  -1  -2  -3 2336.92   48.89
   1   2   4 3934.89   96.99
   1   2   4 3847.42   97.01
  -1  -2  -4 4055.64   98.26
   1   2   5   11.24    0.76
   1   2   5   12.32    0.87
  -1  -2  -6  360.65   11.62
   1   2   6  355.70    9.96
   1   2   6  345.02   10.01
   1   2   7    2.76    0.41
  -1  -2  -7    4.01    0.93
  -1  -2  -8   96.19    4.92
   1   2   8   84.67    3.47
   1   2   9   86.58    3.69
  -1  -2  -9   92.21    5.10
   1   2   9   86.80    4.11
  -1  -2 -10    9.05    1.66
   1   2  10    8.96    1.23
  -1  -2 -10    7.44    1.50
   1   2  10    6.94    1.52
  -1  -2 -11  122.43    6.84
   1   2  11  127.80    5.51
   1   2  11  142.92    7.36
   1   2  11  118.76    6.77
  -1  -2 -11  131.81    6.94
   1   2  12  113.29    6.71
   1   2  12  131.32    7.23
  -1  -2 -12  121.73    7.01
  -1  -2 -13    1.93    1.10
   1   2  13    2.33    1.06
   1   2  13    2.58    1.23
  -1  -2 -13    0.49    0.69
  -1  -2 -14    3.14    1.29
   1   2  14    0.69    0.83
   1   2  14    3.20    1.28
  -1  -2 -14    3.69    1.29
  -1  -2 -15    6.70    1.72
   1   2  15    8.00    1.74
   1   2  15    6.26    1.60
  -1  -2 -16    0.21    0.86
  -1  -2 -16    0.23    0.92
   1   2  16    0.54    0.72
  -1  -2 -17    0.18    0.70
  -1  -2 -17    1.73    0.93
   1   2  17    0.86    0.69
  -1  -2 -18    1.01    0.80
  -1  -2 -18    0.41    0.66
  -1  -2 -19   17.04    1.55
  -1  -2 -19   13.52    1.41
   1   3 -21    3.42    0.62
  -1  -3  20    1.29    0.47
  -1  -3  20    1.48    0.69
   1   3 -20    1.10    0.53
   1   3 -19    5.52    1.14
  -1  -3  19    5.31    1.06
   1   3 -18    0.97    0.82
  -1  -3  18   -0.15    0.59
   1   3 -17   15.39    1.86
   1   3 -17   17.81    2.29
  -1  -3  16    1.99    0.87
   1   3 -16    1.17    0.89
   1   3 -15   32.32    3.14
  -1  -3  15   31.95    2.97
  -1  -3  15   32.68    3.16
  -1  -3  14  202.13    8.79
  -1  -3  14  193.81    7.92
  -1  -3  14  211.33    8.71
   1   3 -14  185.46    7.97
   1   3 -14  182.15    8.54
  -1  -3  13  291.61   11.04
  -1  -3  13  269.61   10.13
  -1  -3  13  281.92   10.85
   1   3 -13  285.07   10.56
   1   3 -13  274.58   10.94
  -1  -3  12   35.23    2.96
  -1  -3  12   36.69    2.74
  -1  -3  12   35.42    3.06
   1   3 -12   31.63    2.79
   1   3 -12   43.11    3.30
   1   3 -11  698.57   24.44
  -1  -3  11  807.25   22.98
  -1  -3  11  754.65   23.47
   1   3 -11  787.64   23.51
  -1  -3  11  783.26   23.37
   1   3 -11  781.60   23.41
  -1  -3  10  264.26    9.51
   1   3  -9   31.70    1.77
  -1  -3   9   34.94    2.45
  -1  -3   8  564.65   16.50
   1   3  -8  542.34   15.64
  -1  -3   7  340.35   10.77
   1   3  -7  347.25   10.32
   1   3  -7  346.02   12.03
  -1  -3   6  362.53   10.80
   1   3  -6  334.44   11.92
   1   3  -6  354.57   10.53
   1   3  -5    1.19    0.40
   1   3  -5    0.35    0.55
  -1  -3   5    0.48    0.37
   1   3  -5    0.83    0.39
  -1  -3   4   33.34    1.73
   1   3  -4   32.57    2.40
   1   3  -4   32.26    1.79
   1   3  -4   31.18    1.80
   1   3  -3    1.20    0.42
   1   3  -3    2.04    0.71
  -1  -3   3    2.21    0.43
   1   3  -3    0.91    0.41
   1   3  -2   36.14    2.40
  -1  -3   2   31.34    1.38
   1   3  -2   33.05    1.82
   1   3  -1    3.05    0.54
   1   3  -1    2.32    0.53
   1   3  -1    1.79    0.72
   1   3   0  388.89   11.56
   1   3   0  416.55   12.60
  -1  -3  -1  175.70    6.31
   1   3   1  181.59    5.96
   1   3   1  182.71    5.90
  -1  -3  -2  256.91    8.87
   1   3   2  253.91    8.24
  -1  -3  -3   27.86    2.02
   1   3   3   27.15    1.63
  -1  -3  -4   95.08    4.45
   1   3   4   97.49    3.70
  -1  -3  -5 2280.90   61.03
   1   3   5 2237.05   59.47
  -1  -3  -6   47.47    3.14
   1   3   6   42.26    2.09
   1   3   7  169.04    5.58
   1   3   7  151.22    6.24
  -1  -3  -7  165.46    7.15
   1   3   8   43.84    2.80
   1   3   8   42.39    2.85
  -1  -3  -8   42.20    3.33
   1   3   8   37.38    3.34
   1   3   9  219.17    8.11
   1   3   9  220.29    8.27
  -1  -3  -9  212.51    9.29
   1   3   9  220.82    9.65
   1   3   9  225.29    9.81
   1   3  10   81.96    4.19
  -1  -3 -10   82.83    5.29
   1   3  10   79.51    4.31
   1   3  10   77.74    5.31
   1   3  10   83.41    5.50
   1   3  11   43.63    3.93
  -1  -3 -11   39.03    3.69
   1   3  12   96.15    6.00
  -1  -3 -12   81.62    5.68
   1   3  13   34.34    3.42
   1   3  13   31.82    2.63
  -1  -3 -14    2.92    1.35
  -1  -3 -14    1.23    1.05
   1   3  14    0.80    0.89
   1   3  14    2.30    0.78
  -1  -3 -15   45.52    3.98
  -1  -3 -15   46.27    3.85
   1   3  15   42.46    3.41
  -1  -3 -16   30.14    2.99
  -1  -3 -16   34.29    3.05
   1   3  16   32.75    2.66
  -1  -3 -17   30.17    2.59
  -1  -3 -17   33.59    2.70
  -1  -3 -18   10.65    1.24
  -1  -3 -18   10.87    1.22
  -1  -4  20   31.87    2.09
  -1  -4  19    0.87    0.60
  -1  -4  19    1.59    0.51
   1   4 -19    1.44    0.80
   1   4 -18   11.98    1.47
  -1  -4  18   16.62    1.71
   1   4 -17    9.34    1.31
   1   4 -17    9.52    1.50
   1   4 -17    8.83    1.48
  -1  -4  16   12.73    1.76
   1   4 -16   15.11    1.98
   1   4 -15   15.10    1.91
  -1  -4  15   18.42    2.16
   1   4 -15   14.65    2.03
   1   4 -14   14.64    1.95
   1   4 -14   15.34    2.07
   1   4 -14   14.14    2.45
  -1  -4  14   16.11    2.08
  -1  -4  14   14.16    2.01
   1   4 -13  328.30   12.28
  -1  -4  13  333.44   12.42
  -1  -4  13  368.43   12.57
   1   4 -13  321.57   13.68
   1   4 -13  319.43   12.14
   1   4 -12  380.24   13.29
   1   4 -12  353.93   12.79
  -1  -4  12  374.19   12.27
  -1  -4  12  344.15   12.81
  -1  -4  12  358.24   12.98
   1   4 -12  363.78   14.46
   1   4 -11    0.14    0.57
   1   4 -11    1.40    0.96
  -1  -4  11    1.84    0.87
  -1  -4  11    0.16    0.54
  -1  -4  10   17.69    1.95
   1   4 -10   21.72    2.09
  -1  -4  10   20.29    2.19
   1   4 -10   17.91    2.46
   1   4  -9   95.67    4.05
   1   4  -9   90.74    5.61
   1   4  -9   98.50    4.30
  -1  -4   9   96.03    4.70
   1   4  -9   99.93    4.11
   1   4  -8  122.26    6.42
   1   4  -8  129.75    5.23
   1   4  -8  128.25    4.99
  -1  -4   8  127.30    5.37
   1   4  -7   78.94    3.56
  -1  -4   7   78.18    3.74
   1   4  -7   74.88    4.60
   1   4  -6  105.52    4.39
  -1  -4   6  114.36    4.47
   1   4  -6  102.89    5.45
   1   4  -5    0.87    0.42
  -1  -4   5    0.54    0.37
   1   4  -5   -0.14    0.54
   1   4  -4  139.33    6.17
   1   4  -4  135.95    5.20
   1   4  -3    0.76    0.56
   1   4  -2  227.67    8.55
   1   4  -1  452.21   14.50
   1   4  -1  447.84   13.43
   1   4   0    1.89    0.51
   1   4   1  265.69    8.61
  -1  -4  -2   82.38    3.97
   1   4   2   85.40    3.67
  -1  -4  -3  943.36   27.52
   1   4   3  977.68   26.79
   1   4   4   26.04    2.06
  -1  -4  -4   26.73    2.24
   1   4   4   26.07    1.80
  -1  -4  -5  135.79    6.14
   1   4   5  136.61    5.13
   1   4   6    0.60    0.50
   1   4   6    0.95    0.65
  -1  -4  -6    0.76    0.58
   1   4   6   -0.09    0.26
   1   4   7   22.87    2.16
   1   4   7   29.81    3.03
  -1  -4  -7   23.63    2.50
   1   4   7   22.54    2.18
   1   4   8    1.30    0.68
   1   4   8    2.77    1.16
  -1  -4  -8    1.66    0.84
   1   4   8    1.90    0.88
   1   4   9    3.43    1.00
   1   4   9    4.41    1.28
  -1  -4  -9    3.00    1.07
   1   4   9    4.08    1.04
   1   4  10   86.23    5.65
   1   4  10   81.94    4.41
  -1  -4 -11   35.87    3.57
   1   4  11   30.21    3.23
  -1  -4 -12  214.78    9.81
   1   4  12  198.16    9.20
   1   4  12  214.30    8.59
  -1  -4 -13  332.42   13.10
   1   4  13  327.42   12.51
   1   4  13  323.18   11.59
  -1  -4 -14   85.38    5.09
  -1  -4 -14   81.93    5.04
   1   4  14   81.00    4.60
   1   4  14   74.29    3.89
  -1  -4 -15    6.27    1.30
  -1  -4 -15    6.40    1.38
   1   4  16    4.15    0.89
  -1  -4 -16    3.80    0.89
  -1  -4 -16    4.91    1.04
  -1  -4 -17    0.30    0.30
   1   4  17    0.19    0.30
   1   5 -19   58.06    2.94
  -1  -5  19   55.14    2.92
   1   5 -18    0.61    0.61
   1   5 -18    0.46    0.44
  -1  -5  18    1.10    0.63
  -1  -5  17    6.44    1.00
   1   5 -17    8.15    1.47
   1   5 -17    6.98    1.26
  -1  -5  17    8.66    1.52
   1   5 -17    7.75    1.20
   1   5 -16   16.38    1.93
  -1  -5  16   14.62    1.57
   1   5 -15   45.45    3.27
  -1  -5  15   44.31    3.07
   1   5 -14   25.78    2.40
   1   5 -14   30.40    2.83
  -1  -5  14   29.34    2.56
   1   5 -13   17.70    2.29
   1   5 -13   23.09    2.27
  -1  -5  13   22.15    2.31
   1   5 -13   22.26    2.82
   1   5 -12  115.04    6.19
  -1  -5  12  120.66    5.90
   1   5 -12  104.96    5.34
   1   5 -12  110.70    6.76
   1   5 -11  267.52   11.75
  -1  -5  11  292.98   10.81
   1   5 -10  189.01    9.11
  -1  -5  10  192.45    8.10
   1   5  -9   80.82    4.13
   1   5  -9   77.51    3.83
   1   5  -9   77.19    5.17
   1   5  -9   71.47    3.72
   1   5  -8  113.44    5.09
   1   5  -8  118.42    5.46
   1   5  -8  124.31    5.21
   1   5  -8  112.20    6.36
   1   5  -8  131.72    5.60
   1   5  -7   18.33    1.74
   1   5  -7   20.36    1.97
   1   5  -7   18.22    1.73
   1   5  -7   19.71    1.98
  -1  -5   7   17.14    2.19
   1   5  -7   19.76    2.37
   1   5  -6    9.39    1.62
   1   5  -6   11.12    1.36
   1   5  -6    9.73    1.36
   1   5  -5    0.52    0.39
   1   5  -5    0.84    0.60
   1   5  -4   14.98    1.54
   1   5  -4   17.28    2.05
   1   5  -3    1.86    0.77
   1   5  -2   51.64    3.02
   1   5  -2   51.80    3.57
   1   5  -1   26.66    2.08
   1   5   0  300.77   10.19
   1   5   0  322.27   10.38
   1   5   1  484.21   15.46
   1   5   1  530.01   15.56
   1   5   2   18.34    1.82
   1   5   2   19.69    1.74
   1   5   3    8.77    1.18
   1   5   3   10.11    1.38
   1   5   3    6.96    1.19
   1   5   3    8.06    1.15
   1   5   3    8.66    1.66
   1   5   3    9.33    1.31
   1   5   4   18.05    1.67
   1   5   4   18.51    1.81
   1   5   4   18.59    1.93
   1   5   4   17.26    1.75
   1   5   4   17.07    2.32
   1   5   4   17.49    1.63
   1   5   5  240.80    8.53
   1   5   5  257.19   10.64
   1   5   5  258.97    8.97
   1   5   5  244.22    8.79
   1   5   5  249.76    9.28
   1   5   5  246.66    8.52
   1   5   6  310.31   11.25
   1   5   6  334.28   12.75
   1   5   6  305.05   10.47
   1   5   7  128.71    6.07
   1   5   7  126.34    6.97
   1   5   8    4.07    1.04
   1   5   8    3.41    1.19
   1   5   9   20.57    2.15
   1   5   9   19.93    2.56
   1   5  10    9.18    1.62
   1   5  10   10.26    1.48
   1   5  10    9.37    1.75
   1   5  11  551.04   17.48
   1   5  11  516.90   17.66
   1   5  12    0.54    0.67
   1   5  12    0.17    0.66
  -1  -5 -13   17.52    2.09
   1   5  13   15.89    1.71
   1   5  13   15.94    1.89
  -1  -5 -14   25.70    2.25
   1   5  14   23.75    1.76
   1   5  14   23.22    2.03
  -1  -5 -15   71.55    3.44
   1   5  15   66.12    3.13
   1   6 -18   18.53    1.33
   1   6 -17   23.84    1.91
  -1  -6  17   21.16    1.83
   1   6 -17   22.53    1.70
   1   6 -16   72.12    3.95
   1   6 -16   79.16    4.22
   1   6 -16   76.62    4.00
  -1  -6  16   66.10    3.93
  -1  -6  15    0.78    0.69
   1   6 -15    2.06    0.77
   1   6 -15    1.17    0.72
   1   6 -15    1.62    0.75
   1   6 -14   58.90    4.00
  -1  -6  14   56.86    4.04
   1   6 -14   57.34    3.20
   1   6 -14   65.45    4.01
   1   6 -13  144.32    6.99
   1   6 -13  147.54    6.92
  -1  -6  13  140.19    7.15
   1   6 -12   98.59    5.58
   1   6 -12  100.69    5.60
  -1  -6  12   91.62    5.66
  -1  -6  12   94.74    4.83
   1   6 -11  251.86   10.40
  -1  -6  11  251.72    9.70
   1   6 -11  283.18   10.95
  -1  -6  11  263.66   10.91
  -1  -6  10    4.07    1.26
   1   6 -10    4.66    1.28
  -1  -6  10    7.59    1.34
   1   6 -10    8.43    1.63
   1   6 -10    6.18    1.01
   1   6  -9    0.14    0.53
   1   6  -9    0.20    0.62
  -1  -6   9    0.39    0.63
   1   6  -9    0.17    0.55
   1   6  -9    1.13    0.57
   1   6  -9    0.70    0.51
   1   6  -8    4.65    1.08
   1   6  -8    6.01    1.11
   1   6  -8    7.39    1.32
   1   6  -8    5.58    1.41
   1   6  -8    5.39    1.09
   1   6  -7  547.68   16.75
   1   6  -7  506.49   17.93
   1   6  -7  537.43   17.19
   1   6  -7  525.21   16.60
   1   6  -7  535.86   17.22
   1   6  -6  505.16   16.19
   1   6  -6  502.36   16.29
   1   6  -6  459.43   15.88
   1   6  -6  490.39   16.92
   1   6  -6  506.55   15.72
   1   6  -5    4.42    1.03
   1   6  -5    2.78    0.92
   1   6  -5    5.33    1.18
   1   6  -5    3.29    0.98
   1   6  -5    4.01    1.14
   1   6  -5    3.83    0.97
   1   6  -4  725.52   21.71
   1   6  -4  727.26   22.42
   1   6  -4  749.53   22.34
   1   6  -4  696.14   22.71
   1   6  -4  731.34   22.25
   1   6  -4  706.19   21.65
   1   6  -3    2.68    0.92
   1   6  -3    2.81    1.05
   1   6  -3    2.61    0.94
   1   6  -2  366.49   12.41
   1   6  -2  370.08   12.85
   1   6  -2  369.56   12.45
   1   6  -2  357.67   13.30
   1   6  -2  392.00   13.11
   1   6  -1  461.47   15.24
   1   6  -1  478.82   15.36
   1   6  -1  501.76   15.44
   1   6   0  840.06   25.07
   1   6   0  877.57   25.30
   1   6   0  826.03   24.56
   1   6   0  812.78   24.53
   1   6   1   18.01    2.00
   1   6   1   17.11    1.96
   1   6   1   14.85    1.72
   1   6   1   15.51    1.73
   1   6   2  134.29    6.09
   1   6   2  127.60    5.68
   1   6   2  131.97    6.12
   1   6   3  203.93    7.78
   1   6   3  194.12    8.02
   1   6   3  208.88    7.88
   1   6   3  222.28    9.60
   1   6   3  204.56    8.18
   1   6   4  226.82    8.01
   1   6   4  192.64    8.01
   1   6   4  223.22    8.06
   1   6   4  205.15    8.64
   1   6   4  225.10    9.76
   1   6   4  206.79    8.26
   1   6   5  253.71    8.58
   1   6   5  232.88    9.44
   1   6   5  251.35   10.42
   1   6   5  235.51    8.93
   1   6   5  230.39    8.73
   1   6   6   63.18    4.12
   1   6   6   82.28    5.13
   1   6   7  110.33    5.59
   1   6   7  115.62    6.17
   1   6   7  105.62    5.76
   1   6   8    0.98    0.64
   1   6   8    1.34    0.91
   1   6   8    3.15    1.08
   1   6   8    2.54    0.95
   1   6   9    3.49    1.03
   1   6   9    5.32    1.11
   1   6   9    4.56    1.19
   1   6  10   27.16    2.49
   1   6  10   33.46    2.42
   1   6  10   30.14    2.64
   1   6  11   11.01    1.47
   1   6  11    7.19    1.19
  -1  -6 -12    8.91    1.27
   1   6  12    5.89    0.99
   1   6  12    7.86    1.11
  -1  -6 -13    1.29    0.50
   1   6  13    2.23    0.60
   1   6  13    1.74    0.46
  -1  -6 -14  114.46    4.46
   1   7 -17  198.98    6.20
   1   7 -16   -0.15    0.37
   1   7 -16    0.73    0.49
   1   7 -15   40.85    2.68
   1   7 -15   40.86    2.70
   1   7 -14    5.76    1.14
   1   7 -14    3.61    0.87
   1   7 -14    4.90    0.75
   1   7 -13   67.95    3.92
   1   7 -13   60.84    3.28
   1   7 -12  232.83    9.22
   1   7 -11  123.44    6.20
   1   7 -10    3.39    0.86
   1   7  -9  103.18    5.06
   1   7  -9  101.91    4.71
   1   7  -8  347.79   11.93
   1   7  -8  327.26   11.32
   1   7  -7  174.34    7.33
   1   7  -7  193.67    7.91
   1   7  -7  170.22    7.70
   1   7  -7  184.15    7.50
   1   7  -7  193.54    7.46
   1   7  -6  380.91   12.78
   1   7  -6  370.22   13.28
   1   7  -6  394.25   13.37
   1   7  -6  369.20   12.75
   1   7  -6  371.66   12.96
   1   7  -5    3.14    1.00
   1   7  -5    4.49    1.04
   1   7  -5    3.79    1.01
   1   7  -5    3.55    1.07
   1   7  -5    4.14    1.15
   1   7  -4   20.26    2.11
   1   7  -4   19.76    2.22
   1   7  -4   15.86    2.04
   1   7  -4   18.11    2.16
   1   7  -4   17.87    1.98
   1   7  -3   17.78    2.14
   1   7  -3   22.86    2.46
   1   7  -3   20.61    2.31
   1   7  -2  109.48    5.37
   1   7  -2  101.08    5.78
   1   7  -2  114.05    5.89
   1   7  -2  114.76    5.49
   1   7  -1   49.76    3.33
   1   7  -1   44.56    3.64
   1   7  -1   44.60    3.06
   1   7  -1   46.94    3.22
   1   7   0   88.53    4.69
   1   7   0   89.30    4.63
   1   7   0   94.03    5.02
   1   7   0   82.00    4.86
   1   7   0   91.06    4.72
   1   7   0   86.12    5.32
   1   7   1  121.62    5.86
   1   7   1  124.47    5.63
   1   7   1  116.89    5.97
   1   7   1  121.90    5.94
   1   7   1  124.27    5.70
   1   7   1  121.25    6.54
   1   7   2   25.78    2.25
   1   7   2   23.81    2.32
   1   7   2   24.49    2.17
   1   7   2   23.57    2.41
   1   7   2   18.09    2.13
   1   7   3    9.66    1.32
   1   7   3    9.26    1.57
   1   7   3    9.56    1.58
   1   7   3    8.62    1.39
   1   7   4    1.90    0.96
   1   7   4    2.41    0.93
   1   7   4    1.35    0.63
   1   7   4    2.31    0.72
  -1  -7  -5    0.67    0.61
   1   7   5    0.11    0.42
   1   7   5    0.44    0.66
   1   7   5    1.57    0.89
  -1  -7  -6   96.06    5.33
   1   7   6   99.57    5.05
   1   7   6   99.35    5.23
  -1  -7  -7   78.43    4.67
   1   7   7   82.36    4.32
   1   7   7   81.24    4.52
   1   7   8  113.86    5.07
  -1  -7  -8  112.21    5.58
  -1  -7  -9   74.25    4.20
   1   7   9   84.41    3.86
   1   7   9   80.09    4.11
  -1  -7 -10    0.32    0.49
   1   7  10    1.43    0.60
  -1  -7 -11   54.96    2.90
   1   7  11   71.61    3.14
   1   7  12   46.52    2.10
   1   7  12   46.92    2.27
   1   8 -15    5.49    0.60
   1   8 -14    0.53    0.37
   1   8 -13    0.59    0.29
   1   8 -13    0.85    0.49
   1   8 -13    1.26    0.57
   1   8 -12    0.52    0.47
   1   8 -12    0.38    0.36
   1   8 -12   -0.11    0.56
   1   8 -11   18.70    1.86
   1   8 -11   14.24    1.68
   1   8 -10    2.66    0.62
   1   8 -10    1.93    0.82
   1   8  -9    6.07    0.99
   1   8  -9    7.07    1.26
   1   8  -8  227.16    8.56
   1   8  -8  212.45    8.09
   1   8  -7   39.22    2.91
   1   8  -7   38.72    2.85
   1   8  -6   38.56    2.67
   1   8  -6   35.04    2.69
   1   8  -6   39.79    2.67
   1   8  -6   37.54    2.88
   1   8  -5    0.43    0.54
   1   8  -5    0.48    0.44
   1   8  -4    5.65    1.20
   1   8  -4    5.66    1.12
   1   8  -3    3.07    0.95
   1   8  -3    5.34    1.15
   1   8  -2  154.27    6.43
   1   8  -2  148.19    6.71
   1   8  -1    0.84    0.69
   1   8  -1    1.69    0.82
   1   8  -1    0.77    0.70
   1   8  -1    0.66    0.60
   1   8   0   86.55    4.55
   1   8   0   82.07    4.17
   1   8   0   79.56    4.38
   1   8   0   77.08    4.57
   1   8   1    6.60    1.15
   1   8   1    8.32    1.51
   1   8   1    9.73    1.46
   1   8   1    8.65    1.34
   1   8   2   72.15    4.41
   1   8   2   79.27    4.04
   1   8   2   75.05    3.99
   1   8   3    4.82    1.15
   1   8   3    2.58    0.76
   1   8   3    2.98    0.83
   1   8   4  138.85    6.43
   1   8   4  153.21    6.23
   1   8   4  146.11    6.05
   1   8   5    1.05    0.64
   1   8   5    1.07    0.57
   1   8   5    0.40    0.62
   1   8   6  123.33    5.62
   1   8   6  139.33    5.41
   1   8   6  130.56    5.38
   1   8   7   56.14    3.21
   1   8   7   56.00    3.00
   1   8   7   61.80    2.99
   1   8   8    1.80    0.55
   1   8   8    0.91    0.48
   1   8   9    4.64    0.66
   1   8   9    5.21    0.73
   1   9 -11   87.45    3.07
   1   9 -10  193.87    6.36
   1   9 -10  197.47    6.60
   1   9  -9    4.91    0.58
   1   9  -9    7.71    0.99
   1   9  -8  127.69    4.65
   1   9  -8  124.77    5.01
   1   9  -7   78.74    3.62
   1   9  -7   82.97    3.46
   1   9  -7   88.26    3.94
   1   9  -6   35.14    2.34
   1   9  -6   38.93    2.40
   1   9  -5    0.73    0.50
   1   9  -5    0.76    0.50
   1   9  -4    2.03    0.52
   1   9  -4    1.22    0.53
   1   9  -4    1.69    0.65
   1   9  -3   41.73    2.34
   1   9  -3   43.80    2.73
   1   9  -3   41.13    2.39
   1   9  -2   28.41    1.97
   1   9  -2   26.77    1.89
   1   9  -1    0.25    0.37
   1   9  -1    0.58    0.43
   1   9   0   26.32    1.90
   1   9   0   24.26    1.86
   1   9   0   26.41    1.90
   1   9   1    7.71    1.04
   1   9   1    8.55    1.06
   1   9   1    8.99    1.04
   1   9   2    0.75    0.37
   1   9   2    0.32    0.35
   1   9   2    0.61    0.44
   1   9   2    0.62    0.34
   1   9   3    7.90    0.99
   1   9   3    7.90    0.73
   1   9   4   37.12    2.04
   1   9   5    1.48    0.38
   1  10  -4   16.74    0.97
   1  10  -2   -0.03    0.16
  -2  11   2   11.55    0.87
  -2  11   1    0.74    0.30
  -2  11   1    0.96    0.26
  -2  11   0   11.15    0.82
  -2  11   0   10.24    0.83
  -2  11  -1   20.57    1.22
  -2  11  -2   25.19    1.45
  -2  11  -2   23.88    1.39
  -2  11  -3   57.08    2.44
  -2  11  -3   60.16    2.36
  -2  11  -3   59.11    2.40
  -2  11  -4   23.47    1.25
  -2  10   8    1.38    0.32
  -2  10   7    9.36    0.94
  -2  10   6   47.21    2.42
  -2  10   6   35.22    1.70
  -2  10   5   27.65    1.64
  -2  10   4    0.73    0.38
  -2  10   4    0.77    0.37
  -2  10   3   22.30    1.68
  -2  10   3   23.79    1.63
  -2  10   3   22.14    1.66
  -2  10   3   20.52    1.60
  -2  10   2  135.32    5.08
  -2  10   2  123.12    4.98
  -2  10   2  137.40    5.77
  -2  10   2  128.86    5.18
  -2  10   1   26.04    1.93
  -2  10   1   25.96    1.95
  -2  10   1   29.28    2.41
  -2  10   1   28.54    2.12
  -2  10   0  255.41    8.92
  -2  10   0  285.62    9.21
  -2  10   0  277.95    9.87
  -2  10   0  273.11    9.38
  -2  10  -1  146.52    6.25
  -2  10  -1  141.07    5.64
  -2  10  -2   14.95    1.73
  -2  10  -2   15.70    1.67
  -2  10  -3    5.07    0.93
  -2  10  -3    4.87    1.00
  -2  10  -3    6.60    1.18
  -2  10  -4  163.00    6.13
  -2  10  -4  178.01    6.86
  -2  10  -4  156.51    6.31
  -2  10  -5  255.68    8.60
  -2  10  -5  244.50    8.28
  -2  10  -6   79.37    3.61
  -2  10  -6   74.09    3.34
  -2  10  -6   75.99    3.46
  -2  10  -7   53.88    2.89
  -2  10  -7   47.72    2.42
  -2  10  -7   51.50    2.57
  -2  10  -8    0.44    0.44
  -2  10  -8    0.64    0.45
  -2  10  -9   37.69    2.11
  -2  10  -9   39.85    2.20
  -2  10 -10   33.31    1.83
  -2  10 -10   30.06    1.69
  -2  10 -11   13.85    0.98
  -2  10 -11   17.43    1.08
  -2   9  11   42.96    1.87
  -2   9  10    1.07    0.44
  -2   9  10    2.07    0.51
  -2   9   9    0.45    0.46
  -2   9   9   -0.09    0.43
  -2   9   8   32.91    2.33
  -2   9   8   31.58    2.39
  -2   9   8   28.87    2.29
  -2   9   7   35.67    2.55
  -2   9   7   28.84    2.48
  -2   9   7   31.42    2.52
  -2   9   6  103.89    5.25
  -2   9   6  110.98    5.50
  -2   9   6  115.56    5.27
  -2   9   6  109.17    4.29
  -2   9   5   59.70    3.44
  -2   9   5   58.29    3.76
  -2   9   5   54.38    3.80
  -2   9   5   57.85    3.04
  -2   9   5   54.86    3.47
  -2   9   5   55.03    3.11
  -2   9   4   20.40    1.94
  -2   9   4   21.89    1.88
  -2   9   4   22.75    2.35
  -2   9   4   22.78    2.18
  -2   9   4   26.19    2.22
  -2   9   3    1.79    0.68
  -2   9   3    2.41    0.86
  -2   9   3    1.67    0.67
  -2   9   3    1.18    0.72
  -2   9   3    1.27    0.79
  -2   9   2  165.04    7.32
  -2   9   2  169.95    6.98
  -2   9   2  164.10    6.62
  -2   9   2  152.56    6.45
  -2   9   2  154.20    6.64
  -2   9   1   82.00    4.77
  -2   9   1   73.81    4.78
  -2   9   1   77.80    4.22
  -2   9   1   88.10    4.27
  -2   9   1   80.04    4.49
  -2   9   0    9.13    1.41
  -2   9   0    7.71    1.46
  -2   9   0   10.48    1.77
  -2   9   0    7.19    1.14
  -2   9  -1    4.44    0.87
  -2   9  -1    6.13    1.32
  -2   9  -1    5.23    1.10
  -2   9  -1    5.70    1.41
  -2   9  -1    7.42    1.35
  -2   9  -2    0.77    0.68
  -2   9  -2    1.67    0.72
  -2   9  -2    1.67    0.85
  -2   9  -2    1.46    0.88
  -2   9  -3  421.51   13.58
  -2   9  -3  421.94   13.80
  -2   9  -3  405.96   13.68
  -2   9  -3  425.59   14.27
  -2   9  -3  448.22   14.95
  -2   9  -3  399.11   13.33
  -2   9  -4  137.94    6.33
  -2   9  -4  145.37    5.97
  -2   9  -4  143.02    6.24
  -2   9  -4  150.29    6.53
  -2   9  -4  143.84    6.56
  -2   9  -4  162.33    7.29
  -2   9  -4  140.60    6.14
  -2   9  -5   76.61    4.37
  -2   9  -5   77.39    4.09
  -2   9  -5   76.34    4.39
  -2   9  -5   76.33    4.31
  -2   9  -5   87.52    4.91
  -2   9  -5   68.70    4.01
  -2   9  -6   78.34    3.99
  -2   9  -6   76.79    4.20
  -2   9  -6   70.16    4.31
  -2   9  -6   78.52    4.27
  -2   9  -6   75.39    4.34
  -2   9  -7    4.57    1.12
  -2   9  -7    5.35    1.07
  -2   9  -7    4.81    0.93
  -2   9  -7    6.32    1.30
  -2   9  -7    4.54    1.08
  -2   9  -8   12.51    1.75
  -2   9  -8   15.01    1.53
  -2   9  -8   13.09    1.71
  -2   9  -8   12.99    1.37
  -2   9  -9   26.95    2.44
  -2   9  -9   23.91    2.24
  -2   9  -9   26.73    2.30
  -2   9  -9   25.13    2.25
  -2   9 -10   11.56    1.57
  -2   9 -10   11.44    1.46
  -2   9 -10   11.49    1.39
  -2   9 -10   10.81    1.44
  -2   9 -11   47.33    2.83
  -2   9 -11   42.21    2.64
  -2   9 -11   46.61    2.68
  -2   9 -12   31.90    2.05
  -2   9 -12   27.70    1.95
  -2   9 -12   30.60    1.86
  -2   9 -13    0.62    0.37
  -2   9 -13    0.93    0.43
  -2   9 -14    0.38    0.23
  -2   8  13    4.61    0.76
  -2   8  12    0.39    0.37
  -2   8  12    0.25    0.41
  -2   8  12    0.51    0.44
  -2   8  11   19.90    1.82
  -2   8  11   19.03    1.80
  -2   8  11   18.42    1.93
  -2   8  10   53.83    3.38
  -2   8  10   51.94    3.36
  -2   8  10   53.36    3.62
  -2   8   9   70.91    4.54
  -2   8   9   75.17    4.25
  -2   8   8   14.74    2.12
  -2   8   7    0.40    0.82
  -2   8   7    3.27    1.02
  -2   8   6   19.11    2.14
  -2   8   6   24.47    2.08
  -2   8   6   20.42    1.82
  -2   8   6   18.81    2.22
  -2   8   6   20.44    2.46
  -2   8   6   19.84    2.59
  -2   8   5    1.19    0.96
  -2   8   5    1.68    0.81
  -2   8   5    1.77    0.75
  -2   8   5    1.15    0.57
  -2   8   5    1.45    0.95
  -2   8   5    1.31    0.65
  -2   8   4  283.53   10.92
  -2   8   4  292.23   10.62
  -2   8   4  275.86   11.57
  -2   8   4  290.54   10.17
  -2   8   4  271.47   11.47
  -2   8   4  289.56   10.49
  -2   8   4  291.61   10.22
  -2   8   3   30.81    2.80
  -2   8   3   29.97    2.51
  -2   8   3   30.12    2.60
  -2   8   3   31.20    2.54
  -2   8   3   29.79    2.65
  -2   8   3   29.83    3.11
  -2   8   2   35.07    2.79
  -2   8   2   34.85    3.34
  -2   8   2   36.42    3.00
  -2   8   2   37.49    3.08
  -2   8   2   38.66    2.88
  -2   8   1    5.91    1.24
  -2   8   1    5.22    1.14
  -2   8   1    8.11    1.43
  -2   8   1    8.42    1.67
  -2   8   1    5.91    1.29
  -2   8   1    6.15    1.21
  -2   8   0    6.45    1.22
  -2   8   0    6.91    1.29
  -2   8   0    6.41    1.26
  -2   8   0    8.20    1.61
  -2   8   0    7.74    1.30
  -2   8   0    6.42    1.52
  -2   8  -1   57.13    4.21
  -2   8  -1   64.61    4.66
  -2   8  -1   59.73    3.60
  -2   8  -1   55.56    3.42
  -2   8  -1   60.35    4.00
  -2   8  -1   56.16    3.92
  -2   8  -1   58.43    3.68
  -2   8  -1   57.30    3.70
  -2   8  -2  179.23    8.06
  -2   8  -2  174.09    8.24
  -2   8  -2  175.45    6.74
  -2   8  -2  168.24    7.69
  -2   8  -2  163.53    7.50
  -2   8  -2  160.39    7.23
  -2   8  -2  163.14    6.99
  -2   8  -3    3.89    0.96
  -2   8  -3    5.11    1.37
  -2   8  -3    4.61    1.30
  -2   8  -3    3.91    1.11
  -2   8  -3    7.06    1.46
  -2   8  -3    5.34    1.17
  -2   8  -3    4.75    1.19
  -2   8  -4  256.80   10.18
  -2   8  -4  264.20   10.59
  -2   8  -4  247.61    9.67
  -2   8  -4  248.83   10.21
  -2   8  -4  239.56    9.69
  -2   8  -4  241.33    9.88
  -2   8  -4  245.92    9.36
  -2   8  -4  236.31    9.17
  -2   8  -5  500.52   16.98
  -2   8  -5  499.62   16.49
  -2   8  -5  541.30   17.86
  -2   8  -5  512.73   16.92
  -2   8  -5  565.03   18.03
  -2   8  -5  504.21   17.44
  -2   8  -5  504.65   16.44
  -2   8  -5  506.83   16.44
  -2   8  -5  521.70   16.31
  -2   8  -6    0.91    0.73
  -2   8  -6    0.67    0.51
  -2   8  -6    0.80    0.57
  -2   8  -6    1.00    0.91
  -2   8  -6    2.18    0.96
  -2   8  -6    0.61    0.65
  -2   8  -6    1.32    0.93
  -2   8  -6   -0.19    0.71
  -2   8  -6    0.52    0.54
  -2   8  -7  283.31   11.74
  -2   8  -7  299.35   11.19
  -2   8  -7  297.82   11.43
  -2   8  -7  305.08   10.50
  -2   8  -7  306.77   11.81
  -2   8  -7  300.30   10.83
  -2   8  -8  132.23    6.94
  -2   8  -8  130.14    6.39
  -2   8  -8  125.16    6.44
  -2   8  -8  129.78    5.57
  -2   8  -8  132.09    6.78
  -2   8  -8  130.93    5.83
  -2   8  -9   18.81    2.43
  -2   8  -9   15.16    2.03
  -2   8  -9   12.95    1.90
  -2   8 -10   44.16    3.63
  -2   8 -10   43.77    3.33
  -2   8 -10   38.74    3.22
  -2   8 -10   46.16    3.47
  -2   8 -11   18.43    2.28
  -2   8 -11   21.06    2.30
  -2   8 -11   18.04    2.03
  -2   8 -11   20.77    2.34
  -2   8 -12   23.03    2.42
  -2   8 -12   25.31    2.44
  -2   8 -12   24.58    2.22
  -2   8 -12   23.88    2.01
  -2   8 -12   24.89    2.41
  -2   8 -13    0.48    0.40
  -2   8 -13    0.52    0.49
  -2   8 -13    1.04    0.69
  -2   8 -13    0.72    0.69
  -2   8 -13    0.91    0.66
  -2   8 -14   44.65    2.85
  -2   8 -14   44.67    2.50
  -2   8 -14   45.81    2.98
  -2   8 -15    0.26    0.32
  -2   8 -15    0.35    0.42
  -2   7  16   48.59    2.11
  -2   7  15   15.06    1.41
  -2   7  15   12.47    1.20
  -2   7  14   11.17    1.45
  -2   7  14   10.33    1.31
  -2   7  14   11.57    1.16
  -2   7  13    4.84    1.14
  -2   7  13    2.83    0.86
  -2   7  13    3.27    0.81
  -2   7  12    3.48    1.14
  -2   7  12    4.06    1.09
  -2   7  12    5.71    1.12
  -2   7  11   12.04    1.72
  -2   7  11   15.67    2.19
  -2   7  10    9.22    1.62
  -2   7  10    8.73    1.78
  -2   7   9    2.06    0.94
  -2   7   9    1.57    0.92
  -2   7   8    3.36    1.12
  -2   7   8    3.22    1.31
  -2   7   7    2.78    1.21
  -2   7   7    1.68    0.64
  -2   7   7    3.27    0.91
  -2   7   6   18.79    2.28
  -2   7   6   25.35    2.46
  -2   7   6   27.42    2.19
  -2   7   6   19.93    2.73
  -2   7   6   22.86    2.16
  -2   7   6   24.72    2.08
  -2   7   6   25.17    2.20
  -2   7   5   90.20    5.21
  -2   7   5   93.12    4.98
  -2   7   5   80.71    4.85
  -2   7   5   90.88    4.49
  -2   7   5   91.77    5.88
  -2   7   5   90.44    4.50
  -2   7   5   96.61    4.85
  -2   7   5   91.61    4.48
  -2   7   4   49.83    3.51
  -2   7   4   51.32    3.46
  -2   7   4   57.43    4.42
  -2   7   4   60.14    3.45
  -2   7   4   57.09    3.38
  -2   7   4   51.21    3.73
  -2   7   3    6.24    1.30
  -2   7   3    6.48    1.27
  -2   7   3    7.84    1.66
  -2   7   3    5.98    1.13
  -2   7   3    6.27    1.24
  -2   7   2   58.13    3.83
  -2   7   2   55.62    3.30
  -2   7   2   54.99    3.50
  -2   7   2   64.59    3.49
  -2   7   2   49.75    4.13
  -2   7   2   64.20    4.02
  -2   7   2   56.74    3.71
  -2   7   2   56.12    3.45
  -2   7   1   70.11    3.69
  -2   7   1   66.60    4.10
  -2   7   1   68.36    3.89
  -2   7   1   74.92    3.77
  -2   7   1   71.32    4.81
  -2   7   1   58.09    4.07
  -2   7   1   69.96    4.18
  -2   7   1   73.33    3.81
  -2   7   1   69.04    3.89
  -2   7   0    9.53    1.27
  -2   7   0   10.32    1.52
  -2   7   0    8.89    1.54
  -2   7   0   10.51    1.37
  -2   7   0   12.42    1.40
  -2   7   0    8.20    1.66
  -2   7   0    9.29    1.33
  -2   7   0   14.33    1.74
  -2   7   0   11.50    1.52
  -2   7  -1   -0.13    0.56
  -2   7  -1    0.33    0.47
  -2   7  -1    2.44    0.76
  -2   7  -1    1.20    0.56
  -2   7  -1    1.13    0.62
  -2   7  -1    0.26    0.55
  -2   7  -1    0.17    0.55
  -2   7  -1    0.11    0.48
  -2   7  -1    0.74    0.70
  -2   7  -1    0.38    0.69
  -2   7  -1   -0.15    0.61
  -2   7  -1    0.11    0.38
  -2   7  -2    8.35    1.58
  -2   7  -2    8.03    1.14
  -2   7  -2    9.66    1.52
  -2   7  -2    7.31    1.45
  -2   7  -2    9.60    1.69
  -2   7  -2    9.72    1.52
  -2   7  -2    8.17    1.16
  -2   7  -2    7.69    1.28
  -2   7  -2   10.40    1.36
  -2   7  -3  121.14    6.12
  -2   7  -3  122.14    5.08
  -2   7  -3  125.20    6.56
  -2   7  -3  112.30    6.30
  -2   7  -3  140.15    5.93
  -2   7  -3  133.18    5.77
  -2   7  -3  121.90    6.40
  -2   7  -3  132.49    6.15
  -2   7  -4  240.12   10.01
  -2   7  -4  258.36   10.46
  -2   7  -4  244.49    9.79
  -2   7  -4  239.95   10.40
  -2   7  -4  273.80    9.41
  -2   7  -4  265.44    9.52
  -2   7  -4  285.42   10.68
  -2   7  -4  248.68    9.74
  -2   7  -5 1404.39   41.35
  -2   7  -5 1463.62   41.63
  -2   7  -5 1414.34   40.96
  -2   7  -5 1395.40   41.88
  -2   7  -5 1427.58   40.14
  -2   7  -5 1401.16   40.06
  -2   7  -5 1390.60   40.57
  -2   7  -6 1418.37   40.32
  -2   7  -6 1418.25   41.25
  -2   7  -6 1353.98   39.56
  -2   7  -6 1410.46   39.02
  -2   7  -6 1391.38   39.12
  -2   7  -6 1496.95   40.85
  -2   7  -6 1361.80   40.59
  -2   7  -6 1340.66   39.00
  -2   7  -7  108.47    6.04
  -2   7  -7  103.71    6.40
  -2   7  -7  125.38    5.31
  -2   7  -7  112.47    5.24
  -2   7  -7  113.83    5.57
  -2   7  -7  119.71    6.44
  -2   7  -7  128.65    6.50
  -2   7  -7  107.90    5.17
  -2   7  -8    4.70    1.36
  -2   7  -8    5.29    1.08
  -2   7  -8    4.52    0.98
  -2   7  -8    3.94    0.88
  -2   7  -8    5.02    1.54
  -2   7  -9   85.31    5.78
  -2   7  -9   86.36    5.44
  -2   7  -9   88.05    5.40
  -2   7 -10  180.78    9.02
  -2   7 -10  180.03    8.61
  -2   7 -10  201.02    8.89
  -2   7 -11   69.32    5.03
  -2   7 -11   65.90    4.66
  -2   7 -11   69.10    4.41
  -2   7 -11   72.13    4.79
  -2   7 -12    1.58    0.72
  -2   7 -12    1.67    0.90
  -2   7 -12    0.93    0.73
  -2   7 -12    1.10    0.97
  -2   7 -13   15.00    1.97
  -2   7 -13   14.89    1.81
  -2   7 -13   14.78    1.60
  -2   7 -13   17.60    2.39
  -2   7 -14   23.59    2.06
  -2   7 -14   26.92    2.59
  -2   7 -14   24.13    2.32
  -2   7 -15    1.33    0.73
  -2   7 -16    9.30    0.96
  -2   7 -16   10.87    1.35
  -2   6  17    8.98    1.04
  -2   6  16   15.95    1.68
  -2   6  15   17.66    2.03
  -2   6  14   25.21    2.10
  -2   6  14   23.00    2.52
  -2   6  13   47.89    3.22
  -2   6  13   42.20    3.12
  -2   6  13   53.18    4.08
  -2   6  12   10.67    1.60
  -2   6  12   10.38    1.67
  -2   6  12    9.96    1.91
  -2   6  11  148.35    7.07
  -2   6  11  159.94    8.22
  -2   6  11  154.38    7.30
  -2   6  10   49.84    2.93
  -2   6  10   46.04    3.61
  -2   6  10   46.46    4.22
  -2   6  10   50.33    3.89
  -2   6   9  587.47   19.39
  -2   6   9  598.98   19.10
  -2   6   9  602.18   19.89
  -2   6   9  576.98   20.62
  -2   6   9  608.44   18.02
  -2   6   8   12.15    1.85
  -2   6   8    7.83    1.44
  -2   6   8    8.37    1.57
  -2   6   8    6.49    1.13
  -2   6   8    8.10    1.66
  -2   6   8    6.48    1.64
  -2   6   7   67.17    4.36
  -2   6   7   64.19    3.38
  -2   6   7   74.47    4.81
  -2   6   7   71.56    5.06
  -2   6   7   72.41    3.73
  -2   6   6   -0.11    0.49
  -2   6   6    0.11    0.43
  -2   6   6    0.15    0.53
  -2   6   6    0.10    0.34
  -2   6   6    0.20    0.33
  -2   6   6    0.37    0.56
  -2   6   6    0.43    0.78
  -2   6   6    0.14    0.50
  -2   6   5    9.32    1.31
  -2   6   5   13.83    1.38
  -2   6   5   11.79    1.60
  -2   6   5    8.78    1.23
  -2   6   5    8.12    1.56
  -2   6   5    9.05    1.77
  -2   6   5    9.70    1.46
  -2   6   5   10.99    1.31
  -2   6   5   11.49    1.26
  -2   6   4  195.08    8.11
  -2   6   4  192.29    7.82
  -2   6   4  219.58    7.72
  -2   6   4  203.78    7.42
  -2   6   4  192.82    8.88
  -2   6   4  199.04    7.39
  -2   6   4  208.19    7.23
  -2   6   4  197.86    7.82
  -2   6   3  513.56   14.90
  -2   6   3  544.08   15.85
  -2   6   3  479.14   15.04
  -2   6   3  466.28   15.32
  -2   6   3  453.21   15.67
  -2   6   2   49.85    2.92
  -2   6   2   59.89    3.49
  -2   6   2   58.94    3.37
  -2   6   2   51.20    3.43
  -2   6   1   48.60    2.89
  -2   6   1   46.03    2.70
  -2   6   1   49.47    3.10
  -2   6   1   42.04    2.75
  -2   6   1   46.17    3.08
  -2   6   0   51.63    3.04
  -2   6   0   59.81    3.40
  -2   6   0   57.90    3.23
  -2   6  -1   51.23    3.13
  -2   6  -1   45.74    2.71
  -2   6  -1   49.68    3.21
  -2   6  -2   48.66    2.92
  -2   6  -2   45.34    2.98
  -2   6  -2   47.98    2.75
  -2   6  -2   51.38    3.23
   2  -6   3  504.01   14.69
  -2   6  -3  494.06   15.83
  -2   6  -3  531.25   15.50
  -2   6  -3  526.23   15.83
   2  -6   4  164.41    5.75
  -2   6  -4  165.72    6.18
  -2   6  -4  160.45    6.55
  -2   6  -4  168.64    6.51
   2  -6   5  110.14    4.50
  -2   6  -5  110.44    5.60
  -2   6  -5  120.51    6.32
  -2   6  -5  119.90    5.93
  -2   6  -5  118.92    5.93
  -2   6  -5  125.19    6.04
  -2   6  -5  105.01    5.03
  -2   6  -5  117.42    5.08
  -2   6  -5  120.46    4.83
   2  -6   6  375.36   11.93
  -2   6  -6  390.14   13.54
  -2   6  -6  388.82   12.09
  -2   6  -6  388.20   12.49
  -2   6  -6  366.64   12.75
  -2   6  -6  397.92   13.71
  -2   6  -6  399.86   12.61
  -2   6  -6  396.55   12.13
  -2   6  -6  378.46   14.19
   2  -6   7   32.21    2.23
  -2   6  -7   33.78    2.99
  -2   6  -7   31.79    2.32
  -2   6  -7   30.80    2.53
  -2   6  -7   33.76    2.98
  -2   6  -7   32.88    3.05
  -2   6  -7   33.87    3.33
  -2   6  -7   28.76    2.75
  -2   6  -7   33.58    2.41
  -2   6  -7   34.22    2.44
  -2   6  -8   18.73    1.71
  -2   6  -8   16.64    2.24
  -2   6  -8   17.02    2.44
  -2   6  -8   19.26    2.35
   2  -6   8   17.71    1.70
  -2   6  -8   15.15    1.58
  -2   6  -9   24.14    3.03
   2  -6   9   31.19    2.37
  -2   6  -9   24.07    2.82
  -2   6 -10  178.28    8.48
  -2   6 -10  175.04    8.33
  -2   6 -10  180.59    8.10
   2  -6  10  188.60    7.37
  -2   6 -11    9.97    1.86
   2  -6  11   10.34    1.49
  -2   6 -11   10.80    1.76
  -2   6 -11   12.20    1.99
  -2   6 -12   10.88    1.73
  -2   6 -12   13.12    2.16
  -2   6 -12   11.05    1.55
  -2   6 -12   13.26    2.04
  -2   6 -13    0.77    0.63
  -2   6 -13    0.83    0.75
  -2   6 -13    1.17    0.57
  -2   6 -13    1.11    0.81
  -2   6 -14    6.43    1.22
  -2   6 -14    6.13    1.55
  -2   6 -14    3.88    1.13
  -2   6 -14    5.30    1.54
  -2   6 -15  142.88    6.78
  -2   6 -15  136.48    6.12
  -2   6 -15  142.08    7.15
  -2   6 -16    1.39    0.52
  -2   6 -16    1.15    0.73
  -2   6 -16    2.48    0.92
  -2   6 -17   56.31    3.52
  -2   6 -18    0.66    0.42
  -2   5  18   21.26    1.70
   2  -5 -18   17.42    1.37
  -2   5  18   20.25    1.66
  -2   5  17   33.00    2.57
  -2   5  16   34.14    2.41
   2  -5 -15  149.13    6.74
  -2   5  15  158.69    6.73
   2  -5 -14  262.36   10.48
  -2   5  14  293.45    9.95
  -2   5  14  268.98   10.54
   2  -5 -13    0.35    0.66
  -2   5  13    0.18    0.51
  -2   5  13    0.86    0.69
   2  -5 -12    1.24    0.85
  -2   5  12    1.55    0.94
  -2   5  12    1.86    0.86
  -2   5  12    1.57    0.86
  -2   5  11 1299.41   37.39
  -2   5  11 1341.19   37.53
  -2   5  11 1269.89   37.78
  -2   5  11 1266.34   38.19
  -2   5  10  388.39   14.16
  -2   5  10  400.17   14.74
  -2   5  10  411.88   14.00
  -2   5  10  411.32   12.74
  -2   5  10  420.65   14.21
  -2   5   9   85.19    5.00
  -2   5   9   92.41    5.11
  -2   5   9   96.00    5.58
  -2   5   9   94.06    4.91
  -2   5   9  101.37    4.35
  -2   5   9   92.31    4.96
  -2   5   8   47.74    2.92
  -2   5   8   39.73    3.03
  -2   5   8   41.37    3.15
  -2   5   8   39.12    3.36
  -2   5   8   41.35    2.59
  -2   5   8   42.86    3.04
  -2   5   7  436.26   15.11
  -2   5   7  487.39   14.60
  -2   5   7  467.16   13.83
  -2   5   6  164.38    7.10
  -2   5   6  181.15    6.26
  -2   5   5   60.39    2.98
  -2   5   5   59.32    3.57
  -2   5   5   58.25    3.31
  -2   5   4    0.63    0.40
  -2   5   3  158.79    5.82
  -2   5   2   77.84    3.75
  -2   5   2   74.25    3.44
  -2   5   1  334.82   10.66
  -2   5   1  349.10   10.63
  -2   5   0  734.79   21.65
  -2   5   0  742.47   21.29
  -2   5   0  767.06   21.22
  -2   5  -1  306.81   10.17
  -2   5  -2   20.72    1.82
  -2   5  -2   22.78    1.73
   2  -5   3 1158.67   32.20
  -2   5  -3 1226.26   32.77
   2  -5   4  420.90   12.76
  -2   5  -4  443.30   13.16
   2  -5   5  317.05   10.31
  -2   5  -5  357.12   10.73
   2  -5   6    0.56    0.41
  -2   5  -6    1.19    0.46
  -2   5  -7  383.82   11.33
   2  -5   7  362.54   11.34
  -2   5  -8  695.34   21.56
   2  -5   8  795.35   21.71
   2  -5   9  187.91    7.03
  -2   5  -9  184.61    8.14
  -2   5  -9  169.15    7.07
  -2   5  -9  190.93    8.29
   2  -5  10   13.56    1.60
  -2   5 -10   13.35    1.99
  -2   5 -10   12.62    1.82
  -2   5 -10   12.12    1.66
  -2   5 -10   13.19    1.97
   2  -5  11    0.67    0.64
  -2   5 -11    0.38    0.65
  -2   5 -11    0.31    0.47
  -2   5 -11    0.50    0.73
  -2   5 -11    0.21    0.73
  -2   5 -11    0.77    0.83
  -2   5 -12  144.22    7.15
   2  -5  12  143.51    6.45
  -2   5 -12  141.68    7.55
  -2   5 -12  137.47    6.69
  -2   5 -13   67.52    4.54
   2  -5  13   70.80    4.30
  -2   5 -13   70.62    4.35
  -2   5 -13   75.55    5.13
  -2   5 -14  100.09    5.89
  -2   5 -14   93.05    4.92
  -2   5 -14   90.60    6.05
  -2   5 -14   95.24    5.21
  -2   5 -15   92.65    5.41
  -2   5 -15   92.46    5.88
  -2   5 -15   91.04    4.69
  -2   5 -16    0.47    0.65
  -2   5 -16    1.56    0.97
  -2   5 -17   14.78    1.93
  -2   5 -18   19.44    1.90
   2  -5  19   93.03    3.64
  -2   5 -19   95.35    3.71
  -2   4  19   71.65    3.47
  -2   4  19   77.15    3.46
   2  -4 -19   82.91    3.82
  -2   4  18   28.46    1.94
  -2   4  18   29.35    2.43
   2  -4 -18   30.35    2.30
  -2   4  17   53.15    3.28
   2  -4 -17   50.50    3.52
  -2   4  16   28.07    2.71
  -2   4  16   28.41    2.65
   2  -4 -16   32.55    2.99
  -2   4  15    0.19    0.67
   2  -4 -15    0.20    0.71
  -2   4  14   50.71    3.44
  -2   4  14   54.37    4.07
   2  -4 -14   50.59    4.01
  -2   4  13  256.62    9.76
  -2   4  13  266.10   10.70
   2  -4 -13  250.53   10.55
  -2   4  13  251.79    9.46
   2  -4 -12   52.41    4.01
  -2   4  12   56.99    3.64
  -2   4  12   59.73    4.21
  -2   4  12   51.04    3.51
   2  -4 -11    7.15    1.51
  -2   4  11    8.94    1.46
  -2   4  11   11.40    1.76
  -2   4  11    9.08    1.44
   2  -4 -10  265.31   10.29
  -2   4  10  271.31    9.95
  -2   4  10  267.44   10.39
  -2   4  10  271.39    9.87
  -2   4   9  238.33    8.93
  -2   4   9  234.77    8.68
  -2   4   8  463.98   14.79
  -2   4   8  459.49   14.50
  -2   4   7   24.44    1.52
  -2   4   6   80.51    3.27
  -2   4   5    2.60    0.54
  -2   4   5    2.30    0.50
  -2   4   4  103.65    3.93
  -2   4   4  106.85    3.99
  -2   4   3 1409.48   36.61
  -2   4   3 1311.39   36.52
  -2   4   2 2658.18   69.97
  -2   4   2 2647.73   69.96
  -2   4   1   43.93    2.19
  -2   4   1   43.13    2.20
  -2   4   0 1038.31   28.41
  -2   4   0 1035.87   28.78
  -2   4   0 1069.82   28.52
  -2   4   0 1037.16   28.47
  -2   4  -1  663.13   18.55
  -2   4  -1  664.30   18.93
  -2   4  -2  239.97    7.32
  -2   4  -2  247.39    7.43
  -2   4  -3    8.88    0.71
  -2   4  -3   10.40    0.96
  -2   4  -3    9.72    0.98
  -2   4  -4   25.14    1.55
  -2   4  -4   25.73    1.46
  -2   4  -4   25.51    1.63
   2  -4   4   22.58    1.58
  -2   4  -4   22.91    1.22
  -2   4  -4   22.70    1.39
  -2   4  -5   47.83    2.25
  -2   4  -5   46.98    2.34
  -2   4  -5   42.95    2.25
   2  -4   5   46.14    2.42
  -2   4  -5   43.31    2.28
   2  -4   6  149.12    5.50
  -2   4  -6  158.26    5.32
  -2   4  -6  139.69    5.49
   2  -4   7  280.27    8.83
  -2   4  -7  250.59    8.95
   2  -4   8   28.68    2.01
  -2   4  -8   22.02    2.02
  -2   4  -9  364.18   12.73
   2  -4   9  367.50   11.60
  -2   4  -9  338.23   12.10
  -2   4 -10    2.60    0.89
  -2   4 -10    2.31    0.81
  -2   4 -10    3.20    1.04
   2  -4  10    2.80    0.80
  -2   4 -10    2.30    0.82
  -2   4 -11   13.61    1.92
  -2   4 -11   17.13    2.17
  -2   4 -11   15.72    2.04
  -2   4 -11   14.92    2.18
  -2   4 -11   15.53    1.91
   2  -4  11   15.72    1.78
  -2   4 -11   15.30    2.01
  -2   4 -12    1.93    0.94
   2  -4  12    2.83    0.87
  -2   4 -12    3.82    1.06
  -2   4 -12    1.67    0.95
  -2   4 -12    2.13    0.97
  -2   4 -12    3.07    1.05
  -2   4 -12    4.43    1.13
   2  -4  13   68.50    4.19
  -2   4 -13   70.28    4.87
  -2   4 -13   68.17    4.12
  -2   4 -13   64.44    4.57
  -2   4 -13   66.40    4.28
  -2   4 -13   56.77    4.45
  -2   4 -13   56.63    4.22
  -2   4 -14  162.06    8.13
  -2   4 -14  159.78    7.70
   2  -4  14  171.90    7.45
  -2   4 -14  161.52    7.89
  -2   4 -14  175.69    8.26
  -2   4 -15    0.18    0.68
  -2   4 -15   -0.19    0.68
  -2   4 -16    2.72    1.17
  -2   4 -16    4.85    1.20
  -2   4 -17    3.49    1.15
  -2   4 -18   76.77    4.23
  -2   4 -19   19.71    1.58
   2  -4  19   21.79    1.82
   2  -3 -20    3.82    0.83
  -2   3  20    3.19    0.58
  -2   3  19   25.70    1.89
  -2   3  19   24.65    1.97
   2  -3 -19   27.16    2.25
   2  -3 -18   13.09    1.83
  -2   3  18   12.98    1.77
   2  -3 -17   -0.19    0.76
  -2   3  17    0.34    0.65
   2  -3 -17   -0.31    0.58
   2  -3 -16  288.82   11.34
   2  -3 -16  319.04   12.38
  -2   3  16  317.03   11.95
  -2   3  16  287.09   10.11
   2  -3 -15    8.92    1.78
  -2   3  15   10.47    1.87
   2  -3 -15    9.86    1.72
  -2   3  15   11.65    1.52
   2  -3 -14  521.60   18.09
  -2   3  14  515.41   16.31
   2  -3 -14  479.19   17.18
  -2   3  14  522.40   17.77
   2  -3 -13  197.26    8.43
  -2   3  13  220.95    9.12
   2  -3 -13  205.17    9.16
  -2   3  13  196.70    7.88
  -2   3  13  207.62    9.02
   2  -3 -12   22.27    2.30
  -2   3  12   22.68    2.45
   2  -3 -12   20.39    2.50
  -2   3  12   21.99    2.15
   2  -3 -12   20.89    2.31
  -2   3  12   20.18    2.37
  -2   3  11  198.88    8.16
  -2   3  11  202.85    8.39
   2  -3 -11  183.22    8.24
  -2   3  11  187.33    7.46
  -2   3  10   69.83    3.96
   2  -3 -10   60.82    3.97
  -2   3   9   14.86    1.65
  -2   3   8    3.46    0.80
  -2   3   7    7.94    0.72
  -2   3   7    7.86    1.03
  -2   3   6   75.62    2.86
  -2   3   6   75.72    3.38
  -2   3   6   76.18    2.87
  -2   3   5   28.21    1.49
  -2   3   5   29.09    1.51
  -2   3   5   27.36    1.71
  -2   3   5   26.71    1.46
  -2   3   4    1.51    0.38
  -2   3   4    1.63    0.38
  -2   3   4    1.24    0.36
  -2   3   4    1.50    0.37
  -2   3   3 1084.14   28.94
  -2   3   3 1054.83   28.97
  -2   3   3 1077.29   28.87
  -2   3   3 1097.65   28.93
  -2   3   2 1478.29   39.28
  -2   3   2 1472.50   39.35
  -2   3   2 1483.79   38.97
  -2   3   2 1481.82   39.26
  -2   3   1   38.95    1.86
  -2   3   1   37.83    1.81
  -2   3   0 1147.40   31.13
  -2   3   0 1170.15   31.20
  -2   3   0 1171.44   31.09
  -2   3  -1  249.66    7.47
  -2   3  -2   26.58    1.41
  -2   3  -2   27.93    1.48
  -2   3  -2   23.83    0.93
  -2   3  -2   26.62    1.45
  -2   3  -2   24.47    1.19
  -2   3  -2   25.27    1.28
  -2   3  -3   47.33    2.07
  -2   3  -3   43.17    1.97
  -2   3  -3   44.31    2.03
  -2   3  -3   43.50    2.00
  -2   3  -3   43.91    1.92
  -2   3  -4    2.47    0.47
  -2   3  -4    1.86    0.46
  -2   3  -4    2.45    0.45
  -2   3  -4    1.19    0.36
  -2   3  -5  112.37    3.81
  -2   3  -5  114.73    3.81
   2  -3   5  115.69    4.26
  -2   3  -5  111.85    4.31
   2  -3   5  101.43    3.46
   2  -3   6   53.46    2.64
  -2   3  -6   53.94    2.20
  -2   3  -6   52.43    2.85
   2  -3   6   49.69    2.14
   2  -3   7  266.10    8.14
  -2   3  -7  246.37    8.58
   2  -3   8  748.75   20.43
  -2   3  -8  747.14   21.28
   2  -3   9  135.62    5.42
  -2   3  -9  132.18    6.13
  -2   3 -10   76.49    4.64
  -2   3 -10   71.24    4.48
  -2   3 -10   74.72    4.53
  -2   3 -11   88.82    5.27
  -2   3 -11   91.89    4.83
  -2   3 -11  104.07    5.69
  -2   3 -11   96.94    5.55
  -2   3 -11   91.87    5.41
  -2   3 -12   37.66    3.39
  -2   3 -12   35.84    3.35
  -2   3 -12   43.13    3.67
  -2   3 -12   37.72    3.39
  -2   3 -12   34.20    3.32
  -2   3 -13    3.86    1.27
   2  -3  13    6.20    1.24
   2  -3  13    5.50    1.34
  -2   3 -13    4.87    1.34
  -2   3 -13    4.96    1.40
  -2   3 -13    5.47    1.43
  -2   3 -13    7.09    1.53
  -2   3 -14   45.34    3.72
   2  -3  14   41.44    3.41
  -2   3 -14   42.40    3.97
   2  -3  14   44.18    3.32
  -2   3 -14   42.11    3.86
  -2   3 -14   37.38    3.51
  -2   3 -14   46.21    3.97
   2  -3  15   76.72    4.66
  -2   3 -15   76.24    5.27
  -2   3 -15   89.55    5.51
  -2   3 -15   76.82    5.02
  -2   3 -15   78.89    4.86
   2  -3  16   35.79    2.90
  -2   3 -16   35.98    3.35
   2  -3  17   47.78    3.13
  -2   3 -17   55.07    3.87
  -2   3 -18  103.51    5.04
  -2   3 -19  422.29   13.42
   2  -3  19  542.72   14.97
   2  -3  20   10.61    1.02
  -2   2  20   73.98    3.45
  -2   2  20   76.61    3.78
   2  -2 -19   87.83    4.59
   2  -2 -19   96.84    5.15
  -2   2  19   91.72    4.75
  -2   2  19   82.56    4.07
  -2   2  18   86.07    4.93
   2  -2 -18   77.72    4.69
   2  -2 -18   74.35    4.93
  -2   2  17   45.23    3.69
   2  -2 -17   39.78    3.47
   2  -2 -17   42.45    3.84
  -2   2  16  192.51    8.83
   2  -2 -16  180.70    8.56
   2  -2 -16  186.87    9.15
   2  -2 -15    3.86    1.25
  -2   2  15    3.73    1.25
   2  -2 -15    5.22    1.56
   2  -2 -15    5.20    1.33
  -2   2  14   19.70    1.96
   2  -2 -14   18.16    2.37
   2  -2 -14   19.42    2.61
  -2   2  14   22.39    2.63
  -2   2  14   20.12    2.35
  -2   2  13   11.88    1.78
   2  -2 -13   13.37    2.09
  -2   2  13   12.40    1.55
   2  -2 -13   10.93    1.79
  -2   2  13   15.76    2.17
   2  -2 -12   10.65    1.66
  -2   2  12    5.80    1.28
   2  -2 -12    8.10    1.60
  -2   2  11  118.45    5.59
   2  -2 -11  114.05    5.93
  -2   2  10    4.66    1.03
  -2   2  10    7.61    1.17
  -2   2   9   68.26    3.64
  -2   2   9   64.98    3.43
  -2   2   8   27.78    2.08
  -2   2   8   25.38    1.88
  -2   2   7  559.90   16.61
  -2   2   7  579.02   16.37
  -2   2   7  569.68   15.32
  -2   2   7  553.36   15.28
  -2   2   6  121.57    4.76
  -2   2   6  124.29    4.52
  -2   2   6  124.71    3.97
  -2   2   6  121.63    3.90
  -2   2   5  176.34    5.99
  -2   2   5  176.44    5.30
  -2   2   5  176.24    5.64
  -2   2   5  163.17    5.18
  -2   2   4  332.34    9.80
  -2   2   4  360.53    9.96
  -2   2   4  346.90    9.73
  -2   2   3   99.89    3.44
  -2   2   3   99.57    3.31
  -2   2   3  103.68    3.37
  -2   2   2 7082.68  180.77
  -2   2   2 6866.48  180.65
  -2   2   1 1518.75   40.18
  -2   2   1 1528.62   40.27
  -2   2   0  732.27   20.10
  -2   2   0  755.76   20.24
  -2   2   0  759.22   20.14
  -2   2  -1   36.79    1.63
  -2   2  -1   39.03    1.72
  -2   2  -1   32.74    1.57
  -2   2  -1   35.19    1.55
  -2   2  -2   14.75    1.01
  -2   2  -2   13.79    1.01
  -2   2  -2   15.10    0.92
  -2   2  -2   16.63    1.03
  -2   2  -3  135.52    4.74
  -2   2  -3  135.36    4.33
  -2   2  -3  141.67    4.45
  -2   2  -4  125.34    4.62
  -2   2  -4  123.30    3.99
  -2   2  -4  129.54    4.12
  -2   2  -5  677.62   19.29
  -2   2  -5  686.04   18.20
  -2   2  -5  661.92   18.28
   2  -2   6  329.22   10.07
  -2   2  -6  338.01    9.47
  -2   2  -6  337.43    9.52
  -2   2  -7   12.77    1.47
  -2   2  -7   12.63    0.75
  -2   2  -8   27.60    2.31
   2  -2   8   21.98    1.73
   2  -2   8   25.88    1.81
  -2   2  -9  308.01   11.42
   2  -2   9  329.53   10.34
   2  -2  10  374.04   11.53
  -2   2 -10  345.07   12.68
  -2   2 -10  332.04   12.70
  -2   2 -11   21.08    2.51
   2  -2  11   21.87    1.98
  -2   2 -11   17.88    2.34
  -2   2 -11   19.60    2.25
  -2   2 -11   21.60    2.48
   2  -2  11   21.74    2.34
  -2   2 -12  174.99    8.68
   2  -2  12  203.43    7.69
  -2   2 -12  199.98    9.15
  -2   2 -12  188.68    8.31
  -2   2 -12  181.52    8.69
   2  -2  12  178.52    8.21
  -2   2 -13  189.41    9.47
   2  -2  13  223.53    8.53
  -2   2 -13  213.96    9.98
  -2   2 -13  208.26    9.01
   2  -2  13  200.80    9.05
  -2   2 -13  224.50    9.89
  -2   2 -14  155.00    8.13
   2  -2  14  161.21    7.06
   2  -2  14  141.25    7.30
  -2   2 -14  150.28    8.23
  -2   2 -14  147.69    8.05
  -2   2 -14  171.36    8.56
  -2   2 -15    1.18    1.04
  -2   2 -15   -0.23    0.96
  -2   2 -15   -0.46    0.83
   2  -2  15    0.19    0.68
  -2   2 -16   27.97    3.05
   2  -2  16   20.15    2.36
  -2   2 -16   25.36    2.87
  -2   2 -17  265.75   10.43
   2  -2  17  233.63    9.29
  -2   2 -17  246.30   10.05
   2  -2  18  228.47    9.06
  -2   2 -18  237.31    8.88
   2  -2  19  377.55   12.43
   2  -1 -21   11.70    1.26
   2  -1 -20    4.05    0.97
   2  -1 -19   81.67    4.72
   2  -1 -19   82.35    5.06
   2  -1 -18   55.64    4.11
   2  -1 -18   55.72    4.39
   2  -1 -17    3.27    1.17
   2  -1 -17    5.54    1.65
  -2   1  16   93.78    5.60
  -2   1  16   93.06    5.64
   2  -1 -16   98.19    6.35
   2  -1 -16   95.62    5.83
  -2   1  15  242.16    9.94
  -2   1  15  222.25    9.82
   2  -1 -15  242.45   10.27
   2  -1 -15  229.08   10.63
   2  -1 -14  163.14    8.64
  -2   1  14  170.13    7.94
  -2   1  14  194.45    8.18
  -2   1  14  188.28    8.32
   2  -1 -14  178.09    8.33
  -2   1  13   58.85    3.81
  -2   1  13   48.77    3.61
   2  -1 -13   49.41    4.08
   2  -1 -13   53.57    3.90
  -2   1  13   52.19    3.81
  -2   1  12  174.26    7.00
  -2   1  12  150.79    6.83
   2  -1 -12  151.11    6.95
   2  -1 -12  151.97    7.49
  -2   1  12  156.49    7.07
   2  -1 -11    0.68    0.64
  -2   1  11    0.56    0.58
  -2   1  11    0.24    0.46
  -2   1  10    2.11    0.83
  -2   1   9  835.00   24.26
  -2   1   8   73.91    2.65
  -2   1   8   80.90    3.80
  -2   1   8   76.80    2.47
  -2   1   7  466.55   12.57
  -2   1   7  464.73   12.76
  -2   1   7  454.55   12.63
  -2   1   6  142.32    4.40
  -2   1   6  140.60    4.30
  -2   1   6  142.48    4.45
  -2   1   5   10.01    0.69
  -2   1   5   10.70    0.76
  -2   1   4  570.03   15.17
  -2   1   4  547.76   15.26
  -2   1   3   78.64    2.73
  -2   1   3   77.97    2.75
  -2   1   2 2324.70   60.85
  -2   1   1 1596.11   42.42
  -2   1   1 1639.74   42.52
   2  -1  -1 1609.48   42.40
  -2   1   0  121.31    3.90
   2  -1   0  120.10    3.78
  -2   1   0  131.78    4.26
  -2   1  -1 3126.27   82.05
  -2   1  -1 3093.28   82.17
  -2   1  -1 3263.83   82.54
  -2   1  -2 9418.16  250.43
  -2   1  -2 9999.00  250.49
  -2   1  -2 9600.73  249.91
  -2   1  -3 4039.79  103.62
  -2   1  -3 3949.70  104.41
  -2   1  -3 3947.89  103.62
  -2   1  -4 1298.02   33.39
  -2   1  -4 1225.53   33.43
   2  -1   5    1.04    0.42
  -2   1  -5    1.63    0.32
  -2   1  -6   43.60    1.61
  -2   1  -6   42.96    1.69
   2  -1   6   47.68    2.26
   2  -1   7  186.40    6.24
   2  -1   8  163.78    5.81
   2  -1   9   36.56    2.24
   2  -1  10   79.49    3.81
   2  -1  11  354.10   13.38
  -2   1 -11  390.64   14.01
   2  -1  11  396.74   12.30
  -2   1 -11  343.94   13.77
   2  -1  12  224.52    9.82
  -2   1 -12  226.62   10.31
   2  -1  12  241.06    8.78
  -2   1 -12  242.03   10.35
  -2   1 -13    9.83    1.99
  -2   1 -13   13.81    2.32
   2  -1  13   12.54    1.66
   2  -1  13   12.36    2.08
  -2   1 -14   19.31    2.82
   2  -1  14   19.16    2.13
   2  -1  14   23.15    2.76
  -2   1 -14   22.58    2.91
  -2   1 -15    4.25    1.50
   2  -1  15    2.45    1.04
  -2   1 -15    3.65    1.39
  -2   1 -16   58.63    4.59
   2  -1  16   56.82    4.15
  -2   1 -16   63.96    4.86
  -2   1 -17   12.73    1.96
   2  -1  17   11.96    1.73
  -2   1 -17    9.94    1.86
  -2   1 -18   13.89    1.86
  -2   1 -18   15.63    2.01
  -2   1 -19    3.34    0.79
  -2   1 -19    4.01    0.84
   2  -1  20   12.89    1.05
  -2   0  21   17.19    1.52
  -2   0  20   21.83    2.05
   2   0 -20   20.46    2.10
  -2   0  19   32.76    2.84
   2   0 -19   27.80    2.76
   2   0 -18    2.52    1.17
  -2   0  18    4.63    1.30
   2   0 -18    3.43    1.33
  -2   0  17   79.31    5.20
   2   0 -17   76.61    5.63
   2   0 -17   84.79    5.38
  -2   0  16  126.96    6.93
   2   0 -16  132.19    7.06
   2   0 -16  128.65    7.61
  -2   0  16  135.32    6.73
  -2   0  16  123.92    6.54
  -2   0  15    0.84    0.83
  -2   0  15    0.70    0.63
   2   0 -15    0.21    0.84
   2   0 -15    1.27    1.00
  -2   0  15    0.36    0.69
   2   0 -14  316.57   13.02
  -2   0  14  316.31   11.69
   2   0 -14  313.44   12.25
  -2   0  14  309.79   12.14
   2   0 -13  110.74    6.54
  -2   0  13  113.32    5.62
   2   0 -13  115.18    6.04
  -2   0  13  110.47    5.97
  -2   0  12  611.38   18.23
   2   0 -12  575.77   18.54
   2   0 -11    9.64    1.69
  -2   0  11   11.17    1.42
  -2   0  10    0.51    0.21
  -2   0  10    0.10    0.39
  -2   0   9  162.94    6.33
  -2   0   9  153.02    4.94
  -2   0   8  266.03    8.47
  -2   0   8  231.07    6.74
  -2   0   7  132.70    4.28
  -2   0   7  145.08    5.35
  -2   0   6  101.73    3.46
  -2   0   6  107.52    4.22
  -2   0   5  383.82   10.89
  -2   0   5  401.85   11.67
  -2   0   4  352.66   10.49
  -2   0   3  123.27    4.32
   2   0  -2  816.72   22.45
   2   0  -1   23.38    1.42
  -2   0   1   23.10    1.49
   2   0   0 3313.00   85.77
  -2   0   0 3229.30   85.96
   2   0   1 5081.84  129.95
  -2   0  -1 4871.73  130.15
  -2   0  -2 7481.39  194.97
  -2   0  -2 7618.86  195.86
  -2   0  -3    0.85    0.27
  -2   0  -3    0.21    0.33
   2   0   4  183.68    5.97
  -2   0  -4  208.61    5.79
  -2   0  -4  191.56    5.98
  -2   0  -4  197.19    6.94
   2   0   5  183.64    5.64
  -2   0  -5  171.86    5.49
  -2   0  -5  171.95    6.60
  -2   0  -6    1.11    0.67
   2   0   6    1.21    0.39
   2   0   7   96.35    3.73
  -2   0  -7  104.37    5.00
   2   0   8  126.41    4.65
  -2   0  -8  126.79    6.05
   2   0   9   87.35    3.74
  -2   0  -9   83.57    5.01
  -2   0 -10   90.91    5.58
  -2   0 -10  111.01    6.07
   2   0  10  101.49    4.35
   2   0  10   94.95    5.44
   2   0  11    8.01    1.14
  -2   0 -11   10.16    1.95
  -2   0 -11   10.53    1.94
   2   0  11    7.00    1.58
   2   0  12  358.87   11.69
  -2   0 -12  342.89   13.87
  -2   0 -12  336.32   13.78
   2   0  12  339.75   13.34
   2   0  13   97.09    5.06
  -2   0 -13  118.10    7.10
  -2   0 -13  108.55    6.82
  -2   0 -13  103.73    6.63
   2   0  13  110.05    6.47
   2   0  14  332.80   13.37
  -2   0 -14  320.59   13.88
  -2   0 -15    0.27    1.23
   2   0  15   -0.21    0.84
  -2   0 -15   -0.24    0.89
  -2   0 -16   -0.24    1.04
   2   0  16    0.19    0.61
   2   0  16    0.86    1.01
  -2   0 -16   -0.22    0.85
  -2   0 -17   23.20    2.74
   2   0  17   24.30    2.60
  -2   0 -17   25.17    2.73
  -2   0 -18   20.44    2.26
   2   0  18   19.43    2.06
  -2   0 -18   20.86    2.18
  -2   0 -19   20.73    1.83
   2   0  19   19.60    1.66
  -2   0 -19   20.14    1.76
  -2  -1  21   40.74    2.39
  -2  -1  20   11.63    1.52
  -2  -1  20   11.58    1.44
  -2  -1  19   80.97    4.64
  -2  -1  18  188.08    8.43
  -2  -1  17    7.98    1.60
   2   1 -17   10.63    2.11
  -2  -1  16  171.67    7.68
  -2  -1  16  163.22    7.74
   2   1 -16  161.56    8.83
  -2  -1  15   65.63    4.31
   2   1 -15   62.14    5.15
  -2  -1  15   74.48    4.76
  -2  -1  14 2407.64   66.39
  -2  -1  14 2452.11   66.99
   2   1 -14 2361.27   68.54
  -2  -1  14 2437.72   67.40
  -2  -1  13    4.10    1.04
  -2  -1  13    4.67    1.19
   2   1 -13    5.18    1.47
  -2  -1  13    3.47    1.15
  -2  -1  12  657.81   19.96
  -2  -1  12  644.10   20.31
  -2  -1  12  671.63   20.62
   2   1 -12  598.61   21.29
   2   1 -11   22.61    2.61
  -2  -1  11   26.13    2.24
  -2  -1  10    3.32    0.90
   2   1  -9  242.75    7.11
  -2  -1   9  242.69    8.72
   2   1  -8  289.34    8.15
  -2  -1   8  279.90    9.35
  -2  -1   8  261.20    8.04
   2   1  -7  110.75    3.77
  -2  -1   7  105.39    4.50
  -2  -1   6   25.41    1.80
  -2  -1   5  306.61    9.50
  -2  -1   4  186.98    6.25
   2   1  -4  195.70    6.88
  -2  -1   3  296.47    8.84
   2   1  -3  290.78    9.50
   2   1  -2   54.54    2.79
   2   1  -1  543.20   15.68
  -2  -1   1  529.30   15.56
   2   1   0  412.77   12.24
  -2  -1   0  395.52   12.17
   2   1   1   72.96    3.27
  -2  -1  -1   68.93    3.25
  -2  -1  -2  231.99    7.84
  -2  -1  -3 1757.85   47.41
   2   1   3 1748.25   45.85
  -2  -1  -4  452.99   14.87
   2   1   4  501.87   13.39
  -2  -1  -5   50.78    3.15
  -2  -1  -5   56.97    2.09
   2   1   5   57.37    2.17
   2   1   5   54.53    2.18
   2   1   6  239.64    7.22
  -2  -1  -6  248.19    7.51
   2   1   6  255.14    7.26
   2   1   6  248.43    7.39
  -2  -1  -6  257.83    9.26
   2   1   7 1595.47   41.69
  -2  -1  -7 1546.15   44.03
  -2  -1  -7 1498.90   43.88
   2   1   8  446.74   12.86
  -2  -1  -8  443.73   15.23
  -2  -1  -8  419.04   14.93
  -2  -1  -9  138.08    7.03
  -2  -1  -9  137.88    7.10
   2   1   9  146.49    5.64
   2   1   9  140.70    5.22
   2   1  10  581.59   17.42
  -2  -1 -10  582.97   19.80
   2   1  10  553.95   19.37
   2   1  10  588.71   17.08
   2   1  11  219.25    8.08
   2   1  11  237.39   10.60
   2   1  11  216.39    9.91
  -2  -1 -11  235.98   10.44
   2   1  12  538.74   19.34
   2   1  12  589.28   20.19
  -2  -1 -12  544.81   19.85
   2   1  13   49.73    4.47
   2   1  13   50.46    4.32
  -2  -1 -13   51.02    4.50
  -2  -1 -14   -0.28    1.06
   2   1  14    2.91    1.30
   2   1  14    4.06    1.31
  -2  -1 -15   -0.26    1.11
   2   1  15    0.22    0.80
  -2  -1 -16   39.60    3.79
   2   1  16   31.59    3.07
  -2  -1 -17    2.01    0.98
   2   1  17    3.46    1.07
  -2  -1 -18    2.24    0.81
  -2  -1 -18    3.18    0.89
   2   1  18    2.19    0.72
   2   2 -21    5.85    0.88
  -2  -2  21    7.55    0.89
   2   2 -20   71.43    3.89
  -2  -2  20   72.49    3.83
  -2  -2  20   72.54    3.74
  -2  -2  19  148.52    6.54
   2   2 -19  144.39    6.66
   2   2 -18    4.58    1.26
  -2  -2  17  132.19    6.62
   2   2 -17  153.80    7.38
   2   2 -16  228.35    9.95
  -2  -2  16  236.53    9.72
  -2  -2  15   12.14    1.76
  -2  -2  15   12.54    2.07
   2   2 -15   15.73    2.26
  -2  -2  15   12.09    1.86
  -2  -2  14 1127.86   33.78
  -2  -2  14 1135.49   34.72
  -2  -2  14 1173.68   34.47
   2   2 -14 1219.67   34.88
  -2  -2  13   66.23    4.10
  -2  -2  13   73.44    4.59
  -2  -2  13   64.02    4.48
   2   2 -13   71.91    4.59
  -2  -2  12  532.98   16.59
  -2  -2  12  504.35   17.02
  -2  -2  12  487.69   16.89
   2   2 -12  526.09   17.09
  -2  -2  11  353.13   12.82
  -2  -2  11  358.05   12.85
  -2  -2  10  107.01    5.23
  -2  -2   9  142.57    6.09
   2   2  -9  145.28    4.92
  -2  -2   8   19.27    1.83
   2   2  -8   21.70    1.46
   2   2  -8   22.77    1.42
  -2  -2   7  404.60   13.22
   2   2  -7  444.85   12.58
   2   2  -7  433.76   12.46
   2   2  -6  645.60   17.48
  -2  -2   6  588.87   17.92
   2   2  -5   46.83    2.24
  -2  -2   5   46.24    2.47
   2   2  -4 1168.00   31.03
  -2  -2   4 1128.60   31.20
   2   2  -3  820.94   22.30
  -2  -2   3  804.45   22.25
   2   2  -2  236.78    7.24
   2   2  -2  223.10    8.17
   2   2  -1  552.31   16.63
   2   2   0 1224.24   33.12
  -2  -2   0 1272.25   34.14
   2   2   0 1207.19   34.29
   2   2   1  962.44   26.38
  -2  -2  -1  969.14   27.47
   2   2   1  995.65   27.62
   2   2   2  748.22   20.60
  -2  -2  -2  747.38   21.80
   2   2   3   27.31    1.57
  -2  -2  -3   26.08    2.17
   2   2   4   20.50    1.36
  -2  -2  -4   20.32    1.95
   2   2   4   22.61    1.41
   2   2   5  333.60    9.76
   2   2   5  326.64    9.70
  -2  -2  -5  319.42   11.40
   2   2   6  989.65   26.81
  -2  -2  -6  996.44   29.23
  -2  -2  -7  133.93    6.54
   2   2   7  133.71    5.44
   2   2   8  426.54   13.28
  -2  -2  -8  417.02   14.94
   2   2   8  440.60   15.46
   2   2   9  388.81   12.64
  -2  -2  -9  382.31   14.42
   2   2   9  362.87   14.18
   2   2   9  412.28   15.00
   2   2  10  135.21    5.88
  -2  -2 -10  136.66    7.44
   2   2  10  137.14    7.60
   2   2  11  121.36    5.60
   2   2  11  134.82    7.58
  -2  -2 -11  126.60    7.33
   2   2  12   11.53    1.49
  -2  -2 -12   13.80    2.53
  -2  -2 -12    7.13    1.79
   2   2  12   10.68    2.12
   2   2  13   30.73    3.35
  -2  -2 -13   24.82    3.29
   2   2  14   33.06    3.35
  -2  -2 -14   32.14    3.39
  -2  -2 -14   34.07    3.72
   2   2  15   29.52    2.99
  -2  -2 -15   32.39    3.22
  -2  -2 -15   29.68    3.27
   2   2  16    0.15    0.60
  -2  -2 -16    0.51    0.76
  -2  -2 -16    0.56    0.77
   2   2  17    0.64    0.60
  -2  -2 -17    0.27    0.55
  -2  -2 -17    1.39    0.73
  -2  -2 -18   87.28    3.90
  -2  -2 -18   83.30    3.83
   2   3 -21   40.24    2.01
  -2  -3  20    8.00    1.15
  -2  -3  20    7.64    0.97
   2   3 -20    8.08    1.04
  -2  -3  19   92.52    4.49
   2   3 -19   86.04    4.44
   2   3 -18   15.67    1.93
   2   3 -18   13.06    1.45
  -2  -3  17   30.31    2.70
   2   3 -17   34.65    3.05
   2   3 -16    9.26    1.76
  -2  -3  16   10.25    1.67
   2   3 -15   17.79    2.78
  -2  -3  15   17.92    2.41
  -2  -3  15   21.56    2.44
   2   3 -15   19.70    2.41
  -2  -3  15   20.76    2.19
   2   3 -14  258.99    9.92
  -2  -3  14  267.12   10.99
   2   3 -14  247.82   12.06
  -2  -3  14  271.68   10.81
  -2  -3  14  270.55   10.24
   2   3 -13  523.57   16.91
  -2  -3  13  511.09   17.61
   2   3 -13  492.50   19.07
  -2  -3  13  509.80   17.49
   2   3 -13  562.54   17.81
  -2  -3  13  512.65   16.81
  -2  -3  12   15.47    2.05
   2   3 -12   18.07    2.20
   2   3 -12   17.95    2.73
  -2  -3  12   15.18    2.04
   2   3 -12   12.97    1.75
   2   3 -11    2.18    1.03
  -2  -3  11    4.88    1.20
   2   3 -11    2.77    0.91
  -2  -3  11    2.95    0.96
   2   3 -10  152.92    7.89
  -2  -3  10  147.52    6.65
   2   3 -10  150.87    5.41
   2   3  -9   19.88    2.49
   2   3  -9   21.20    1.58
  -2  -3   9   19.46    1.97
   2   3  -8  217.55    9.56
   2   3  -8  243.33    7.79
  -2  -3   8  225.81    8.44
   2   3  -7    0.69    0.62
  -2  -3   7    0.51    0.46
   2   3  -7    1.04    0.44
   2   3  -7    0.47    0.37
   2   3  -6  276.89    8.73
   2   3  -6  261.81   10.30
  -2  -3   6  270.75    8.93
   2   3  -6  258.59    8.57
   2   3  -5  294.78    9.05
  -2  -3   5  269.69    8.90
   2   3  -5  290.70   10.55
   2   3  -5  266.50    8.80
   2   3  -4  107.56    4.30
  -2  -3   4  102.94    4.03
   2   3  -4  106.64    5.33
   2   3  -4  115.44    4.36
   2   3  -3   74.37    4.26
   2   3  -3   84.86    3.58
   2   3  -2   64.85    3.01
   2   3  -2   61.55    2.90
   2   3  -1   50.31    2.54
   2   3   0    7.26    0.92
   2   3   0    6.54    0.87
   2   3   1  171.77    6.12
  -2  -3  -1  170.42    6.89
   2   3   1  179.97    6.10
   2   3   2  100.72    4.16
  -2  -3  -2  103.20    5.04
   2   3   2  110.83    4.20
   2   3   3  233.08    7.70
  -2  -3  -3  232.66    8.93
   2   3   3  230.92    7.57
  -2  -3  -4  576.90   18.73
   2   3   4  598.33   17.00
  -2  -3  -5    2.28    0.91
   2   3   5    1.05    0.42
   2   3   5    2.02    0.64
  -2  -3  -6   19.69    2.37
   2   3   6   21.45    1.93
   2   3   6   24.17    1.60
   2   3   6   18.54    2.43
   2   3   7  183.44    8.70
   2   3   7  181.44    7.08
  -2  -3  -7  180.49    8.37
   2   3   7  167.69    6.82
  -2  -3  -7  177.22    8.26
   2   3   8  188.49    9.02
   2   3   8  173.71    7.21
  -2  -3  -8  188.32    8.83
   2   3   8  176.47    7.01
  -2  -3  -8  172.70    8.49
   2   3   9   56.84    4.65
   2   3   9   54.80    3.49
  -2  -3  -9   49.68    4.37
   2   3   9   51.67    3.20
  -2  -3  -9   58.17    4.58
  -2  -3 -10  205.29   10.04
   2   3  10  224.19    8.62
   2   3  10  235.19   10.63
  -2  -3 -10  221.20   10.42
  -2  -3 -11   26.22    3.20
  -2  -3 -11   31.51    3.54
   2   3  11   26.56    2.46
   2   3  11   30.61    3.39
  -2  -3 -12    8.98    1.94
   2   3  12    7.88    1.72
  -2  -3 -13  200.71    9.47
   2   3  13  192.61    9.05
   2   3  13  201.12    7.82
  -2  -3 -14   -0.39    0.74
  -2  -3 -14    0.20    0.87
   2   3  14    0.90    0.82
   2   3  14    0.88    0.53
   2   3  15    5.08    1.20
  -2  -3 -15    6.08    1.35
  -2  -3 -15    5.53    1.28
   2   3  16   54.23    3.07
  -2  -3 -16   56.15    3.45
  -2  -3 -16   61.42    3.67
  -2  -3 -17    3.01    0.72
   2   3  17    3.20    0.54
  -2  -4  20    9.90    1.06
   2   4 -20    7.54    0.84
  -2  -4  19  108.51    4.43
   2   4 -19  114.64    4.95
  -2  -4  19  110.13    5.02
   2   4 -18    5.25    0.93
  -2  -4  18    5.40    1.23
  -2  -4  17   27.98    2.35
   2   4 -17   28.05    2.44
  -2  -4  17   26.84    2.85
   2   4 -16   31.55    2.74
  -2  -4  16   31.39    2.68
  -2  -4  15   17.80    2.15
   2   4 -15   19.89    2.25
   2   4 -15   20.18    2.09
  -2  -4  14    0.35    0.68
   2   4 -14    2.16    0.84
   2   4 -14    1.34    0.79
  -2  -4  13   12.15    1.88
   2   4 -13   12.88    1.86
   2   4 -13    9.91    1.66
   2   4 -13   13.97    2.44
  -2  -4  13    9.48    1.69
  -2  -4  12   75.59    4.78
   2   4 -12   85.62    6.03
  -2  -4  12   81.69    5.04
   2   4 -12   86.09    4.89
   2   4 -11   65.21    5.10
  -2  -4  11   57.96    3.97
   2   4 -11   62.43    3.99
   2   4 -10   60.37    3.13
  -2  -4  10   56.18    3.75
   2   4 -10   64.37    3.94
   2   4  -9  105.44    4.55
  -2  -4   9   99.20    5.03
   2   4  -9  102.05    6.27
  -2  -4   8    8.09    1.66
   2   4  -8    6.22    1.50
   2   4  -8    8.68    1.14
  -2  -4   7   66.01    4.54
   2   4  -7   69.88    4.74
   2   4  -7   69.44    3.53
  -2  -4   6   13.68    1.92
   2   4  -6   10.19    1.73
   2   4  -6   12.18    1.34
   2   4  -5   45.96    3.55
   2   4  -5   43.69    2.66
   2   4  -4   47.43    2.82
   2   4  -4   42.92    3.41
   2   4  -4   50.02    2.80
   2   4  -3   82.65    3.90
   2   4  -3   75.81    4.62
   2   4  -2    8.29    1.13
   2   4  -2    8.27    1.45
   2   4  -2    7.07    1.03
   2   4  -1    0.82    0.49
   2   4  -1    0.95    0.67
   2   4   0  458.58   14.03
   2   4   1  225.91    8.09
   2   4   1  243.17    8.15
   2   4   2  378.48   12.27
   2   4   2  389.17   12.10
  -2  -4  -3  112.01    5.52
   2   4   3  103.32    4.49
   2   4   3  102.92    4.78
   2   4   4   11.66    1.49
   2   4   4   11.32    1.29
   2   4   4   15.09    2.29
  -2  -4  -5  133.48    6.67
   2   4   5  134.41    7.32
   2   4   5  136.93    5.34
   2   4   6  210.65    8.39
   2   4   6  224.05    8.50
   2   4   6  231.71    7.90
   2   4   6  225.61   10.19
   2   4   7  163.74    7.08
   2   4   7  174.97    8.77
   2   4   7  178.42    7.17
  -2  -4  -7  157.41    7.96
  -2  -4  -8   12.56    2.06
   2   4   8   11.67    1.66
   2   4   8   15.46    2.45
   2   4   8   10.48    1.49
  -2  -4  -9  331.28   12.65
   2   4   9  300.73   11.15
   2   4   9  308.15   12.86
   2   4   9  310.12   10.82
   2   4  10   99.41    6.24
   2   4  10  102.15    4.79
  -2  -4 -10  106.36    6.21
  -2  -4 -11    1.23    0.84
   2   4  11    1.07    0.91
   2   4  12   11.40    1.59
  -2  -4 -12    9.15    1.71
   2   4  12   10.52    1.86
  -2  -4 -13   46.02    3.47
  -2  -4 -13   54.53    3.91
   2   4  13   44.72    2.89
   2   4  13   47.92    3.49
  -2  -4 -14  435.85   14.64
   2   4  14  439.36   14.27
   2   4  14  451.18   13.70
   2   4  14  476.51   14.68
   2   4  15   46.32    2.48
  -2  -4 -15   62.14    3.38
  -2  -4 -16  185.16    6.35
  -2  -5  19    1.45    0.46
   2   5 -18   23.58    1.54
  -2  -5  18   29.63    2.22
  -2  -5  18   23.45    1.51
   2   5 -18   32.52    1.99
   2   5 -17  104.12    4.54
  -2  -5  17   97.43    4.99
  -2  -5  17   89.78    4.01
  -2  -5  16    4.76    1.25
   2   5 -16    4.37    1.04
  -2  -5  16    5.47    1.00
   2   5 -15   14.72    1.95
  -2  -5  15   16.64    1.84
   2   5 -15   16.25    1.84
  -2  -5  15   12.55    2.01
  -2  -5  14  129.33    6.04
  -2  -5  14  120.75    6.81
   2   5 -14  128.08    6.06
  -2  -5  13    0.69    0.87
   2   5 -13    0.67    0.76
  -2  -5  13    1.61    0.78
   2   5 -13    0.40    0.55
   2   5 -12  205.49    8.38
  -2  -5  12  230.03   10.32
  -2  -5  12  236.26    9.37
   2   5 -12  220.64   10.44
   2   5 -11    0.93    0.60
  -2  -5  11    0.35    0.62
  -2  -5  11    1.65    1.01
   2   5 -11    1.00    0.80
  -2  -5  10   46.65    4.05
   2   5 -10   44.22    2.76
   2   5 -10   35.08    3.71
   2   5  -9   16.65    1.85
   2   5  -9   16.14    1.70
   2   5  -9   15.35    2.35
  -2  -5   9   12.89    2.19
   2   5  -9   15.82    1.83
   2   5  -9   14.65    1.66
   2   5  -8  151.05    6.31
   2   5  -8  163.42    6.78
  -2  -5   8  154.69    7.76
   2   5  -7  303.08   12.35
  -2  -5   7  293.77   11.93
   2   5  -7  317.54   10.67
   2   5  -6   13.98    2.16
   2   5  -6   16.49    1.80
  -2  -5   6   14.84    2.10
   2   5  -6   15.38    1.69
   2   5  -5    4.44    1.26
   2   5  -5    5.02    1.04
  -2  -5   5    2.77    0.97
   2   5  -5    3.24    0.86
   2   5  -4   24.01    2.68
   2   5  -4   21.46    1.98
   2   5  -4   23.86    2.14
   2   5  -3   18.63    2.38
   2   5  -3   15.84    1.74
   2   5  -2   20.05    1.93
   2   5  -1  569.26   17.23
   2   5  -1  590.08   17.25
   2   5   0  197.76    7.83
  -2  -5   0  214.30    9.03
   2   5   0  219.31    8.00
   2   5   0  212.72    7.85
   2   5   1   30.38    2.42
   2   5   1   30.99    2.43
   2   5   1   34.58    2.50
   2   5   1   33.13    3.43
  -2  -5  -1   32.39    3.10
   2   5   2  315.59   11.36
   2   5   2  334.99   11.22
   2   5   3  339.72   11.74
   2   5   3  358.03   13.88
   2   5   3  351.27   11.47
   2   5   3  337.35   11.82
   2   5   4  183.87    7.13
   2   5   4  200.43    9.44
   2   5   4  196.82    7.62
   2   5   4  198.01    7.53
   2   5   4  189.23    7.17
   2   5   4  180.71    7.68
   2   5   5    3.77    1.05
   2   5   5    1.64    1.11
   2   5   5    3.78    0.85
   2   5   5    5.30    0.99
   2   5   5    3.15    0.84
   2   5   6   90.00    4.91
   2   5   6   99.46    6.21
   2   5   7   12.98    1.73
   2   5   7   11.42    1.64
   2   5   7    9.89    1.97
   2   5   8   29.98    2.53
   2   5   8   35.65    3.47
   2   5   9   54.95    3.34
   2   5   9   56.75    4.28
   2   5  10    0.20    0.42
   2   5  10    0.55    0.58
   2   5  10    1.08    0.85
   2   5  10    0.74    0.71
   2   5  11    3.95    0.90
   2   5  11    5.48    1.15
   2   5  11    5.29    1.21
   2   5  12  152.85    6.00
  -2  -5 -12  168.40    6.94
  -2  -5 -13   18.98    1.84
   2   5  13   15.59    1.39
  -2  -5 -14  116.60    4.69
  -2  -5 -14  130.37    5.17
   2   6 -17    1.05    0.47
  -2  -6  17    1.30    0.44
   2   6 -17    1.90    0.52
  -2  -6  16   59.68    3.30
   2   6 -16   60.36    3.30
   2   6 -15    2.79    0.73
  -2  -6  15    2.18    0.56
  -2  -6  15    2.75    0.86
  -2  -6  14   18.78    1.73
  -2  -6  14   19.27    2.16
   2   6 -13   15.18    1.90
  -2  -6  13   15.80    1.73
  -2  -6  13   14.24    1.99
   2   6 -12    0.33    0.68
  -2  -6  12   -0.19    0.67
  -2  -6  12   -0.14    0.56
  -2  -6  11   11.95    1.92
  -2  -6  11   12.10    1.73
  -2  -6  10  124.03    6.67
   2   6 -10  133.99    5.52
   2   6 -10  134.42    5.87
   2   6  -9  593.16   18.36
  -2  -6   9  581.25   19.78
   2   6  -9  575.71   20.30
   2   6  -9  631.16   18.45
   2   6  -9  615.46   18.90
   2   6  -8  354.63   12.00
   2   6  -8  310.74   12.88
   2   6  -8  335.57   11.45
   2   6  -8  326.54   11.83
   2   6  -8  341.79   11.43
  -2  -6   8  309.34   12.23
   2   6  -7   20.77    2.08
   2   6  -7   20.93    2.27
   2   6  -7   21.13    2.28
   2   6  -7   22.69    2.74
   2   6  -7   19.25    2.01
   2   6  -6  137.66    6.11
   2   6  -6  137.03    6.48
   2   6  -6  133.52    6.37
   2   6  -6  124.72    7.00
   2   6  -6  133.57    6.03
   2   6  -5  117.64    5.66
   2   6  -5  121.87    6.09
   2   6  -5  125.94    6.80
   2   6  -5  126.86    6.10
   2   6  -5  121.76    5.73
   2   6  -4  149.94    6.79
   2   6  -4  138.36    6.29
   2   6  -3 1142.27   31.32
   2   6  -3  978.58   30.64
   2   6  -2 1381.06   41.68
   2   6  -2 1548.81   41.44
   2   6  -1   36.23    3.15
   2   6  -1   36.28    2.97
   2   6  -1   38.19    2.86
   2   6   0   33.60    2.65
   2   6   0   32.06    2.60
   2   6   0   33.17    2.86
   2   6   0   32.80    2.78
   2   6   1   60.08    3.63
   2   6   1   62.37    4.01
   2   6   1   69.50    4.12
   2   6   1   61.07    3.66
   2   6   2  237.75    8.89
   2   6   2  235.75    9.27
  -2  -6  -2  240.43   10.16
   2   6   2  251.37    8.95
   2   6   2  235.22    9.12
   2   6   3   26.40    2.35
   2   6   3   25.88    2.43
   2   6   3   27.43    2.23
   2   6   3   28.83    2.32
  -2  -6  -3   23.21    2.76
   2   6   4   37.35    2.76
   2   6   4   38.37    2.91
   2   6   4   48.06    3.42
   2   6   4   45.19    2.82
  -2  -6  -4   44.32    3.81
   2   6   5   41.88    2.84
   2   6   5   51.30    2.86
   2   6   5   52.97    3.58
   2   6   5   52.88    4.18
   2   6   6    3.45    0.99
   2   6   6    4.37    1.30
   2   6   7   61.58    3.64
   2   6   7   62.03    4.28
   2   6   8   36.35    2.61
   2   6   8   41.40    3.23
   2   6   9    4.06    0.81
   2   6   9    3.78    0.93
   2   6  10   21.81    1.95
  -2  -6 -10   25.15    2.42
   2   6  11   41.79    2.49
  -2  -6 -11   41.70    2.64
  -2  -6 -11   46.00    3.00
  -2  -6 -12    2.21    0.61
   2   6  12    1.21    0.40
   2   7 -16    0.99    0.32
   2   7 -16    1.58    0.39
   2   7 -15  152.21    5.63
   2   7 -14   25.07    2.02
   2   7 -14   23.29    1.80
   2   7 -13    4.59    0.93
   2   7 -13    2.74    0.58
   2   7 -12   88.04    4.56
   2   7 -11  214.78    8.51
   2   7 -10   78.04    3.86
  -2  -7   9   56.14    3.45
   2   7  -9   62.30    3.35
   2   7  -9   68.16    3.73
   2   7  -8    0.94    0.59
   2   7  -8    1.57    0.66
   2   7  -7  118.64    5.40
   2   7  -7  121.46    5.79
   2   7  -6   64.26    3.76
   2   7  -6   65.85    4.07
   2   7  -5  175.75    7.27
   2   7  -5  182.30    7.70
   2   7  -4   89.42    4.96
   2   7  -3  101.71    5.26
   2   7  -3   97.20    4.89
   2   7  -3   87.41    4.73
   2   7  -2    0.14    0.68
   2   7  -2    1.18    0.75
   2   7  -1   18.74    2.11
   2   7  -1   19.41    2.13
   2   7  -1   16.68    1.84
   2   7   0   17.65    2.09
   2   7   0   18.74    2.05
   2   7   0   17.83    1.84
   2   7   0   15.66    1.78
   2   7   1   28.44    2.71
   2   7   1   33.10    2.67
   2   7   1   31.64    2.44
   2   7   1   32.28    2.58
   2   7   2   24.14    2.20
   2   7   2   25.39    2.09
   2   7   2   23.90    2.29
   2   7   2   23.37    2.45
   2   7   2   23.87    2.32
   2   7   3   82.17    4.14
   2   7   3   81.31    3.91
   2   7   3   85.96    4.51
   2   7   3   78.78    4.69
   2   7   3   82.65    4.49
   2   7   4   77.87    3.90
  -2  -7  -4   84.79    4.64
   2   7   4   90.28    4.55
   2   7   4   84.75    3.80
   2   7   4   91.76    4.65
  -2  -7  -5  128.25    6.06
   2   7   5  136.51    5.87
   2   7   5  145.81    6.16
  -2  -7  -6    4.88    1.06
   2   7   6    4.95    0.99
   2   7   6    6.13    1.12
  -2  -7  -7   14.89    1.68
   2   7   7   17.45    1.59
   2   7   7   19.04    1.81
  -2  -7  -8    4.58    0.91
   2   7   8    4.62    0.76
   2   7   8    6.18    0.96
  -2  -7  -9   89.42    3.69
   2   7  10   14.73    1.12
   2   7  10   15.59    1.17
   2   8 -13    2.05    0.45
   2   8 -13    1.41    0.36
   2   8 -13    2.22    0.45
   2   8 -12    2.01    0.51
   2   8 -12    1.43    0.31
   2   8 -11    3.63    0.74
   2   8 -11    3.41    0.75
   2   8 -10    1.36    0.40
   2   8 -10    1.31    0.65
   2   8 -10    2.65    0.68
   2   8  -9   25.56    1.96
   2   8  -9   23.78    1.75
   2   8  -8  111.22    4.74
   2   8  -7   15.75    1.49
   2   8  -7   16.40    1.65
   2   8  -6    9.50    1.22
   2   8  -6    9.51    1.33
   2   8  -5   61.23    3.31
   2   8  -5   58.91    3.49
   2   8  -4   16.08    1.76
   2   8  -3   96.98    4.47
   2   8  -3   98.35    4.79
   2   8  -2   20.86    1.86
   2   8  -2   23.66    2.03
   2   8  -2   19.77    1.67
   2   8  -1    3.36    0.79
   2   8  -1    3.16    0.86
   2   8  -1    2.51    0.69
   2   8  -1    3.33    0.86
   2   8   0    2.63    0.77
   2   8   0    2.87    0.72
   2   8   0    3.05    0.78
   2   8   1    1.52    0.57
   2   8   1    0.57    0.45
   2   8   1    0.29    0.45
   2   8   2   88.71    3.92
   2   8   2   90.64    4.16
   2   8   2   94.43    4.28
   2   8   3   37.83    2.39
   2   8   3   38.80    2.45
   2   8   4    4.18    0.79
   2   8   4    5.89    0.89
   2   8   5    1.59    0.52
   2   8   5    0.80    0.40
   2   8   6    7.23    0.79
   2   8   6    7.02    0.77
   2   8   6    7.61    0.81
   2   9  -9    1.77    0.36
   2   9  -8   34.94    1.77
   2   9  -7  140.85    4.76
   2   9  -7  151.82    5.00
   2   9  -6  101.76    3.78
   2   9  -6  112.91    4.03
   2   9  -6  111.40    4.03
   2   9  -5    5.20    0.73
   2   9  -5    3.90    0.61
   2   9  -4    1.10    0.43
   2   9  -3    0.15    0.23
   2   9  -2    4.18    0.64
   2   9  -2    5.13    0.73
   2   9  -1    0.21    0.28
   2   9  -1    0.38    0.29
   2   9   0    9.70    0.81
   2   9   0   10.98    0.89
   2   9   0   10.88    0.96
   2   9   1   18.19    1.20
  -3  11   4   17.82    1.09
  -3  11   3   39.98    1.98
  -3  11   2   12.88    0.95
  -3  11   2   11.43    0.89
  -3  11   1  106.42    3.86
  -3  11   0    9.31    0.89
  -3  11  -1    0.86    0.38
  -3  11  -1    1.23    0.44
  -3  11  -2    0.99    0.42
  -3  11  -3  214.93    6.68
  -3  11  -3  209.00    6.73
  -3  11  -4   24.61    1.44
  -3  11  -5   22.22    1.21
  -3  11  -5   23.51    1.32
  -3  11  -6    4.70    0.56
  -3  11  -7   10.61    0.75
  -3  10   8  143.63    4.99
  -3  10   8  143.41    4.82
  -3  10   7   -0.07    0.35
  -3  10   7    0.07    0.36
  -3  10   6    8.86    1.15
  -3  10   6   11.62    1.26
  -3  10   5    0.91    0.52
  -3  10   5    0.71    0.54
  -3  10   4   54.00    2.69
  -3  10   4   51.28    3.18
  -3  10   4   53.58    3.20
  -3  10   4   52.10    2.76
  -3  10   4   56.22    2.85
  -3  10   3  221.74    7.55
  -3  10   3  207.37    8.16
  -3  10   3  214.78    7.69
  -3  10   3  230.07    8.30
  -3  10   3  225.06    7.78
  -3  10   2   63.88    3.26
  -3  10   2   55.60    3.27
  -3  10   2   60.53    3.67
  -3  10   2   65.65    3.43
  -3  10   2   65.50    3.73
  -3  10   2   56.40    3.22
  -3  10   1   37.06    2.59
  -3  10   1   42.79    2.62
  -3  10   1   41.33    2.74
  -3  10   1   39.03    2.65
  -3  10   1   45.26    3.03
  -3  10   0   46.68    2.97
  -3  10   0   53.86    3.07
  -3  10   0   57.74    3.46
  -3  10  -1   53.13    3.06
  -3  10  -1   47.26    2.94
  -3  10  -1   46.31    2.72
  -3  10  -1   57.15    3.32
  -3  10  -2  107.05    4.69
  -3  10  -2  111.76    5.38
  -3  10  -2  104.91    4.96
  -3  10  -3  195.67    7.31
  -3  10  -3  191.17    7.00
  -3  10  -3  188.66    6.77
  -3  10  -3  208.07    7.84
  -3  10  -3  173.87    7.05
  -3  10  -3  173.08    6.78
  -3  10  -4   -0.09    0.43
  -3  10  -4    0.21    0.46
  -3  10  -4    0.10    0.51
  -3  10  -4    0.30    0.47
  -3  10  -5   13.10    1.41
  -3  10  -5   10.69    1.23
  -3  10  -5   13.67    1.47
  -3  10  -5   12.90    1.47
  -3  10  -5   11.58    1.35
  -3  10  -6    0.97    0.45
  -3  10  -6    1.32    0.60
  -3  10  -6    1.29    0.54
  -3  10  -6    1.48    0.58
  -3  10  -6    1.51    0.63
  -3  10  -6    1.46    0.58
  -3  10  -7   11.24    1.31
  -3  10  -7   13.34    1.43
  -3  10  -7   13.40    1.16
  -3  10  -8  118.22    4.92
  -3  10  -8  121.82    4.96
  -3  10  -8  130.41    5.05
  -3  10  -9   78.51    3.46
  -3  10  -9   75.21    3.48
  -3  10 -10   17.12    1.26
  -3  10 -10   14.75    1.29
  -3  10 -11   18.76    1.09
  -3  10 -11   19.92    1.28
  -3   9  12    9.98    0.92
  -3   9  11   46.79    2.59
  -3   9  10  161.75    6.33
  -3   9   9   44.13    3.00
  -3   9   9   43.10    2.67
  -3   9   8    1.75    0.73
  -3   9   8    1.28    0.76
  -3   9   7    1.41    0.75
  -3   9   7    1.10    0.70
  -3   9   7    2.41    0.84
  -3   9   6   76.85    3.73
  -3   9   6   79.27    3.61
  -3   9   6   71.45    4.16
  -3   9   6   75.75    4.65
  -3   9   6   71.89    3.62
  -3   9   6   75.36    4.41
  -3   9   5   68.13    3.67
  -3   9   5   64.26    3.42
  -3   9   5   63.41    3.91
  -3   9   5   64.91    4.40
  -3   9   5   62.49    3.51
  -3   9   5   66.59    4.26
  -3   9   4   17.40    1.86
  -3   9   4   18.31    1.78
  -3   9   4   18.31    2.04
  -3   9   4   14.68    1.99
  -3   9   4   20.14    2.40
  -3   9   3    0.35    0.73
  -3   9   3    1.91    0.81
  -3   9   3    1.13    0.80
  -3   9   3    0.69    0.61
  -3   9   3    2.16    0.75
  -3   9   2   38.09    3.43
  -3   9   2   39.24    2.85
  -3   9   2   38.63    3.32
  -3   9   2   36.69    2.58
  -3   9   2   41.93    3.10
  -3   9   1   63.89    4.49
  -3   9   1   64.89    4.40
  -3   9   1   59.81    3.69
  -3   9   1   63.45    3.42
  -3   9   1   66.73    4.09
  -3   9   0   29.04    2.48
  -3   9   0   26.37    2.79
  -3   9   0   22.72    2.38
  -3   9  -1    0.23    0.44
  -3   9  -1    0.59    0.73
  -3   9  -1    0.16    0.53
  -3   9  -1    1.30    0.82
  -3   9  -1   -0.27    0.53
  -3   9  -2   30.29    2.63
  -3   9  -2   28.68    2.47
  -3   9  -2   29.16    2.67
  -3   9  -2   36.15    3.21
  -3   9  -2   28.57    2.79
  -3   9  -3    3.80    1.02
  -3   9  -3    3.95    0.98
  -3   9  -3    5.46    1.19
  -3   9  -3    2.82    1.00
  -3   9  -3    3.84    1.27
  -3   9  -3    4.69    1.30
  -3   9  -4   20.94    2.20
  -3   9  -4   22.69    2.14
  -3   9  -4   26.13    2.27
  -3   9  -4   20.15    1.98
  -3   9  -4   24.81    2.62
  -3   9  -4   25.06    2.63
  -3   9  -5   46.49    3.23
  -3   9  -5   44.83    3.39
  -3   9  -5   42.15    2.86
  -3   9  -5   44.10    2.97
  -3   9  -5   41.77    2.97
  -3   9  -5   48.85    3.65
  -3   9  -5   43.33    3.49
  -3   9  -6   15.54    2.11
  -3   9  -6   13.69    1.54
  -3   9  -6   14.87    1.97
  -3   9  -6   12.92    1.58
  -3   9  -6   12.25    1.60
  -3   9  -6   10.37    1.47
  -3   9  -7   92.15    5.22
  -3   9  -7   84.82    4.22
  -3   9  -7   87.97    4.15
  -3   9  -7   91.28    5.05
  -3   9  -7   90.69    4.40
  -3   9  -7   88.84    4.82
  -3   9  -8    5.78    1.32
  -3   9  -8    4.37    1.13
  -3   9  -8    3.65    0.79
  -3   9  -8    3.37    0.72
  -3   9  -9    3.90    0.93
  -3   9  -9    2.69    0.84
  -3   9  -9    3.74    1.10
  -3   9 -10    0.58    0.62
  -3   9 -10    0.22    0.44
  -3   9 -10    1.13    0.69
  -3   9 -10    0.97    0.56
  -3   9 -11   26.77    2.15
  -3   9 -11   22.98    1.81
  -3   9 -11   19.85    1.80
  -3   9 -11   21.70    1.89
  -3   9 -11   21.78    2.08
  -3   9 -12   15.91    1.55
  -3   9 -12   18.69    1.38
  -3   9 -12   15.45    1.60
  -3   9 -12   18.14    1.54
  -3   9 -13   13.18    1.20
  -3   9 -13   12.29    1.24
  -3   8  14   13.06    1.23
  -3   8  13   45.00    2.79
  -3   8  12    0.81    0.52
  -3   8  12    1.04    0.65
  -3   8  11    1.42    0.71
  -3   8  11    1.55    0.79
  -3   8  11    1.68    0.63
  -3   8  11    0.60    0.48
  -3   8  10   14.95    2.06
  -3   8  10   15.31    1.78
  -3   8  10   15.66    1.83
  -3   8  10   12.14    1.66
  -3   8   9   18.18    2.33
  -3   8   9   15.56    1.90
  -3   8   9   13.08    1.74
  -3   8   9   13.10    1.77
  -3   8   8   22.33    2.70
  -3   8   8   27.57    2.64
  -3   8   8   23.69    2.38
  -3   8   8   22.99    2.43
  -3   8   7   17.57    1.73
  -3   8   7   16.67    1.69
  -3   8   7   17.54    2.48
  -3   8   7   18.08    1.85
  -3   8   7   15.67    2.08
  -3   8   7   16.85    1.62
  -3   8   7   16.15    1.97
  -3   8   6    7.88    1.41
  -3   8   6    9.04    1.49
  -3   8   6    8.52    1.65
  -3   8   6    9.86    1.43
  -3   8   6   10.17    2.00
  -3   8   6    7.56    1.49
  -3   8   6    9.69    1.31
  -3   8   6   10.77    1.45
  -3   8   5    5.47    1.11
  -3   8   5    5.11    1.13
  -3   8   5    4.01    1.24
  -3   8   5    5.18    1.04
  -3   8   5    5.90    1.16
  -3   8   5    5.33    1.31
  -3   8   5    4.91    1.51
  -3   8   4   30.39    2.63
  -3   8   4   28.71    3.16
  -3   8   4   19.30    2.50
  -3   8   4   25.32    2.59
  -3   8   4   27.67    2.47
  -3   8   4   27.45    2.34
  -3   8   4   25.91    2.33
  -3   8   3  150.83    6.80
  -3   8   3  154.17    6.36
  -3   8   3  132.02    7.13
  -3   8   3  144.74    6.39
  -3   8   3  144.27    7.66
  -3   8   3  150.77    7.00
  -3   8   3  146.86    6.44
  -3   8   3  153.16    6.49
  -3   8   2   26.37    2.63
  -3   8   2   34.55    3.09
  -3   8   2   36.93    3.01
  -3   8   2   32.12    2.49
  -3   8   2   33.25    3.19
  -3   8   2   30.06    2.48
  -3   8   2   32.98    2.52
  -3   8   2   30.84    3.27
  -3   8   2   30.81    2.60
  -3   8   2   32.49    2.64
  -3   8   1    2.85    0.83
  -3   8   1    2.88    0.88
  -3   8   1    3.51    0.86
  -3   8   1    2.78    0.89
  -3   8   1    2.09    0.88
  -3   8   1    4.35    0.95
  -3   8   1    2.00    0.82
  -3   8   1    3.29    1.10
  -3   8   1    2.38    1.13
  -3   8   1    3.58    1.18
  -3   8   1    3.22    0.88
  -3   8   0   93.19    4.79
  -3   8   0   72.63    4.28
  -3   8   0   82.24    4.02
  -3   8   0   80.96    4.21
  -3   8   0   74.43    3.92
  -3   8   0   80.63    5.27
  -3   8   0   78.43    4.96
  -3   8   0   74.56    3.95
  -3   8   0   76.71    5.05
  -3   8   0   65.14    4.05
  -3   8   0   74.80    4.32
  -3   8  -1   21.55    2.63
  -3   8  -1   20.41    2.50
  -3   8  -1   18.51    1.70
  -3   8  -1   15.92    2.05
  -3   8  -1   16.71    1.70
  -3   8  -1   18.66    1.91
  -3   8  -1   20.30    2.14
  -3   8  -2    2.44    1.11
  -3   8  -2    3.70    1.26
  -3   8  -2    2.13    0.92
  -3   8  -2    4.39    1.07
  -3   8  -2    3.03    0.89
  -3   8  -2    4.74    1.13
  -3   8  -2    3.04    0.91
  -3   8  -2    3.04    0.77
  -3   8  -2    3.00    0.97
  -3   8  -3  114.28    5.58
  -3   8  -3  126.05    6.78
  -3   8  -3  134.20    6.82
  -3   8  -3  112.41    5.90
  -3   8  -3  122.99    6.29
  -3   8  -3  117.92    5.70
  -3   8  -3  112.18    5.75
  -3   8  -3  124.18    5.83
  -3   8  -3  124.45    5.81
  -3   8  -4   67.46    4.63
  -3   8  -4   58.10    3.86
  -3   8  -4   60.59    4.59
  -3   8  -4   70.31    4.72
  -3   8  -4   60.84    4.04
  -3   8  -4   59.41    4.25
  -3   8  -4   63.76    3.83
  -3   8  -4   63.22    3.88
  -3   8  -4   63.43    3.88
  -3   8  -4   65.32    4.02
  -3   8  -5   19.76    2.20
  -3   8  -5   21.92    2.35
  -3   8  -5   25.91    2.96
  -3   8  -5   24.63    2.43
  -3   8  -5   27.41    2.83
  -3   8  -5   24.44    2.27
  -3   8  -5   24.02    2.32
  -3   8  -5   22.21    2.20
  -3   8  -5   23.59    2.19
  -3   8  -5   26.06    2.81
  -3   8  -6    0.90    0.62
  -3   8  -6   -0.39    0.77
  -3   8  -6    0.58    0.70
  -3   8  -6    1.96    0.80
  -3   8  -6    0.59    0.63
  -3   8  -6    0.49    0.67
  -3   8  -6    0.95    0.65
  -3   8  -6    1.33    1.04
  -3   8  -7  264.61    9.89
  -3   8  -7  283.70    9.88
  -3   8  -7  288.97   11.42
  -3   8  -7  269.49   10.57
  -3   8  -7  277.35   10.77
  -3   8  -7  281.59   10.16
  -3   8  -7  279.61   11.69
  -3   8  -8  490.46   15.31
  -3   8  -8  511.92   15.77
  -3   8  -8  501.87   17.78
  -3   8  -8  496.95   15.54
  -3   8  -8  505.25   16.83
  -3   8  -8  495.96   16.81
  -3   8  -9    1.20    0.78
  -3   8  -9    0.66    0.68
  -3   8  -9    1.72    1.07
  -3   8  -9    0.76    0.81
  -3   8 -10  124.46    6.69
  -3   8 -10  115.09    6.20
  -3   8 -10  126.07    5.86
  -3   8 -10  110.48    5.93
  -3   8 -10  123.15    6.01
  -3   8 -11   53.84    4.07
  -3   8 -11   58.31    3.69
  -3   8 -11   50.67    3.66
  -3   8 -11   51.57    3.32
  -3   8 -11   61.69    4.04
  -3   8 -12  111.92    5.23
  -3   8 -12  107.94    5.46
  -3   8 -12  112.39    5.54
  -3   8 -12  111.94    4.89
  -3   8 -13   87.13    4.54
  -3   8 -13   93.43    4.30
  -3   8 -13   89.07    4.40
  -3   8 -13   86.95    3.72
  -3   8 -14    0.60    0.48
  -3   8 -15   13.96    1.03
  -3   7  16   10.79    1.08
  -3   7  15    3.13    0.79
  -3   7  14  108.07    5.17
  -3   7  13   60.49    4.17
  -3   7  13   74.58    4.35
  -3   7  13   70.35    3.75
  -3   7  12   68.18    4.59
  -3   7  12   65.48    4.35
  -3   7  12   69.64    4.00
  -3   7  11  180.77    8.72
  -3   7  11  193.22    8.52
  -3   7  11  185.99    7.90
  -3   7  10    2.32    1.03
  -3   7  10    3.59    1.31
  -3   7  10    2.16    0.98
  -3   7  10    1.70    0.73
  -3   7   9   79.95    4.85
  -3   7   9   77.88    5.42
  -3   7   9   77.92    5.08
  -3   7   9   84.39    4.15
  -3   7   8   98.79    5.55
  -3   7   8   89.85    5.54
  -3   7   8   93.77    6.06
  -3   7   8   96.14    4.63
  -3   7   7    9.25    1.43
  -3   7   7    8.83    1.69
  -3   7   7    9.64    1.56
  -3   7   7    8.33    1.25
  -3   7   7    8.01    1.16
  -3   7   7    6.35    1.71
  -3   7   7    8.54    1.62
  -3   7   7    7.92    1.26
  -3   7   6  328.17   11.79
  -3   7   6  301.35   12.23
  -3   7   6  360.64   10.99
  -3   7   6  337.45   11.33
  -3   7   6  309.78   13.12
  -3   7   6  323.51   11.45
  -3   7   6  342.29   11.25
  -3   7   5  225.77    8.75
  -3   7   5  213.35   10.09
  -3   7   5  223.53    8.45
  -3   7   5  211.29    9.25
  -3   7   5  225.44    8.82
  -3   7   5  251.94    8.83
  -3   7   5  216.49    9.26
  -3   7   5  236.81    8.23
  -3   7   5  239.96    8.25
  -3   7   5  234.70    8.52
  -3   7   5  224.39    8.43
  -3   7   4   16.99    1.91
  -3   7   4   16.80    2.41
  -3   7   4   16.83    1.69
  -3   7   4   13.65    1.98
  -3   7   4   13.86    1.88
  -3   7   4   14.42    1.77
  -3   7   4   17.51    1.85
  -3   7   4   15.08    1.99
  -3   7   4   15.90    1.67
  -3   7   4   14.40    1.67
  -3   7   4   15.37    1.74
  -3   7   3   76.77    3.93
  -3   7   3   70.82    4.70
  -3   7   3   87.26    4.14
  -3   7   3   77.73    4.12
  -3   7   3   96.87    4.79
  -3   7   3   71.58    5.05
  -3   7   3   75.86    4.72
  -3   7   3   65.19    4.24
  -3   7   3   75.79    4.15
  -3   7   3   65.11    3.92
  -3   7   3   79.40    4.12
  -3   7   3   70.91    4.25
  -3   7   3   81.17    4.65
  -3   7   2    3.95    0.94
  -3   7   2    3.66    0.89
  -3   7   2    4.43    1.10
  -3   7   2    3.37    1.20
  -3   7   2    4.34    1.10
  -3   7   2    5.14    1.02
  -3   7   2    3.53    0.98
  -3   7   2    4.60    1.23
  -3   7   2    3.25    0.86
  -3   7   2    4.32    0.94
  -3   7   2    3.20    0.85
  -3   7   2    4.10    0.91
  -3   7   2    3.75    1.12
  -3   7   1    2.56    0.88
  -3   7   1    2.17    0.75
  -3   7   1    2.45    0.99
  -3   7   1    2.27    0.74
  -3   7   1    4.24    1.03
  -3   7   1    4.26    1.06
  -3   7   1    4.38    1.23
  -3   7   1    3.37    0.83
  -3   7   1    3.28    1.10
  -3   7   1    3.24    0.80
  -3   7   1    3.02    0.81
  -3   7   1    2.77    0.75
  -3   7   0   19.14    1.98
  -3   7   0   21.49    1.91
  -3   7   0   22.87    2.24
  -3   7   0   23.15    2.57
  -3   7   0   23.79    1.98
  -3   7   0   20.99    2.17
  -3   7   0   18.08    2.38
  -3   7   0   20.63    1.85
  -3   7   0   19.25    2.37
  -3   7   0   21.70    1.96
  -3   7   0   22.33    1.98
  -3   7   0   20.27    2.14
  -3   7   0   21.77    2.09
  -3   7  -1   81.46    3.94
  -3   7  -1   75.88    4.87
  -3   7  -1   87.47    4.22
  -3   7  -1   84.37    4.57
  -3   7  -1   88.57    5.35
  -3   7  -1   74.04    4.49
  -3   7  -1   85.77    4.05
  -3   7  -1   71.97    4.90
  -3   7  -1   81.39    4.61
  -3   7  -2  129.65    5.95
  -3   7  -2  137.21    7.16
  -3   7  -2  145.75    5.96
  -3   7  -2  138.51    5.87
  -3   7  -2  139.18    6.33
  -3   7  -2  148.02    6.26
  -3   7  -2  147.85    7.26
  -3   7  -2  136.28    6.15
  -3   7  -2  144.95    6.76
  -3   7  -2  142.19    6.51
  -3   7  -2  145.63    5.63
  -3   7  -2  135.56    6.84
  -3   7  -3   32.12    2.67
  -3   7  -3   37.36    3.49
  -3   7  -3   35.57    2.53
  -3   7  -3   35.53    2.84
  -3   7  -3   36.97    2.56
  -3   7  -3   37.27    2.73
  -3   7  -3   38.25    3.39
  -3   7  -3   32.57    2.60
  -3   7  -3   31.49    2.73
  -3   7  -3   38.01    3.18
  -3   7  -3   31.75    2.76
  -3   7  -3   31.75    2.18
  -3   7  -4    0.30    0.59
  -3   7  -4    0.72    0.71
  -3   7  -4    1.04    0.68
  -3   7  -4   -0.15    0.44
  -3   7  -4    0.96    0.82
  -3   7  -4    0.86    0.75
  -3   7  -4    0.17    0.53
  -3   7  -4    0.51    0.62
  -3   7  -4    0.66    0.55
  -3   7  -4    2.14    1.06
  -3   7  -4    0.54    0.46
  -3   7  -4    0.78    0.59
  -3   7  -4    0.70    0.68
  -3   7  -5  483.23   16.29
  -3   7  -5  448.30   15.46
  -3   7  -5  461.95   15.57
  -3   7  -5  409.29   16.31
  -3   7  -5  498.26   15.32
  -3   7  -5  441.75   14.76
  -3   7  -5  439.39   15.97
  -3   7  -5  417.41   15.46
  -3   7  -5  473.57   15.38
  -3   7  -5  498.06   14.60
  -3   7  -5  454.32   15.06
  -3   7  -5  476.73   14.48
  -3   7  -5  464.29   14.90
  -3   7  -6  652.17   20.01
  -3   7  -6  583.08   19.19
  -3   7  -6  559.53   19.00
  -3   7  -6  581.68   20.28
  -3   7  -6  618.93   18.57
  -3   7  -6  556.04   18.02
  -3   7  -6  552.38   19.10
  -3   7  -6  583.07   18.55
  -3   7  -6  619.20   17.80
  -3   7  -6  546.39   18.16
  -3   7  -6  617.06   17.73
  -3   7  -7  335.85   11.33
  -3   7  -7  338.86   11.22
  -3   7  -7  306.05   10.74
  -3   7  -7  308.15   12.92
   3  -7   7  324.38   10.59
  -3   7  -7  304.13   11.97
  -3   7  -7  298.21   11.96
  -3   7  -7  300.97   11.89
   3  -7   8  251.09    9.05
  -3   7  -8  270.17   10.55
  -3   7  -8  249.68   10.55
  -3   7  -8  262.66   10.57
  -3   7  -8  252.11   10.43
  -3   7  -8  259.72   10.86
  -3   7  -8  255.32    8.99
  -3   7  -9 1043.66   32.28
  -3   7  -9 1073.13   32.19
  -3   7  -9 1096.57   32.04
   3  -7   9 1082.93   30.52
  -3   7  -9 1076.07   32.60
  -3   7  -9 1011.81   31.90
  -3   7 -10  270.28   11.16
  -3   7 -10  282.97   10.85
  -3   7 -10  258.74   10.26
  -3   7 -10  288.84   11.35
  -3   7 -10  254.92   10.72
  -3   7 -11   96.99    5.74
  -3   7 -11  105.83    5.56
  -3   7 -11   90.68    5.41
  -3   7 -11   96.27    5.67
  -3   7 -11   91.79    4.95
  -3   7 -12    5.29    1.10
  -3   7 -12    6.96    1.63
  -3   7 -12    5.14    1.30
  -3   7 -12    6.63    1.34
  -3   7 -12    4.56    1.20
  -3   7 -13    0.30    0.39
  -3   7 -13    0.31    0.61
  -3   7 -13    0.59    0.87
  -3   7 -13    1.21    0.73
  -3   7 -14   81.42    4.17
  -3   7 -14   83.01    4.90
  -3   7 -14   78.49    4.55
  -3   7 -15   52.65    3.43
  -3   7 -15   46.68    2.59
  -3   7 -16   54.14    3.11
  -3   7 -17   47.88    2.26
  -3   6  17   18.42    1.60
  -3   6  17   19.31    1.67
  -3   6  16   65.36    3.77
  -3   6  15  179.31    7.19
  -3   6  15  185.65    7.90
  -3   6  14    7.68    1.21
  -3   6  14    9.99    1.55
  -3   6  14    8.42    1.69
  -3   6  13  392.57   13.11
  -3   6  13  380.51   13.85
  -3   6  12   65.39    4.07
  -3   6  12   59.55    3.96
  -3   6  12   62.09    4.48
  -3   6  12   65.72    3.20
  -3   6  11    6.96    1.38
  -3   6  11    7.55    1.10
  -3   6  11    6.70    1.41
  -3   6  10   71.54    4.53
  -3   6  10   74.67    3.79
  -3   6  10   68.63    4.93
  -3   6  10   72.74    4.48
  -3   6   9    1.87    0.99
  -3   6   9    3.78    0.93
  -3   6   8 1000.57   29.01
  -3   6   8  974.82   31.24
  -3   6   8  974.92   30.30
  -3   6   7    0.61    0.60
  -3   6   7    0.65    0.49
  -3   6   7    1.64    0.93
  -3   6   7    0.49    0.40
  -3   6   7    0.29    0.50
  -3   6   7    0.97    0.65
  -3   6   7    1.24    0.85
  -3   6   7   -0.11    0.54
  -3   6   6  141.32    5.98
  -3   6   6  152.89    6.19
  -3   6   6  142.92    5.84
  -3   6   6  142.92    5.54
  -3   6   6  148.18    5.79
  -3   6   6  144.30    6.31
  -3   6   6  142.98    6.38
  -3   6   6  134.63    7.15
  -3   6   6  126.22    7.15
  -3   6   6  147.03    5.58
  -3   6   6  136.32    6.61
  -3   6   5   27.39    2.01
  -3   6   5   28.29    2.40
  -3   6   5   27.49    2.04
  -3   6   5   28.87    2.18
  -3   6   5   31.85    2.53
  -3   6   5   22.96    2.72
  -3   6   5   31.86    3.10
  -3   6   5   30.83    2.24
  -3   6   5   27.18    2.28
  -3   6   5   28.34    2.72
  -3   6   5   26.79    2.31
  -3   6   4   27.30    2.02
  -3   6   4   27.71    2.12
  -3   6   4   27.44    2.13
  -3   6   4   25.61    2.79
  -3   6   4   24.36    2.68
  -3   6   4   28.08    2.53
  -3   6   4   22.50    2.40
  -3   6   4   27.78    2.29
  -3   6   4   30.40    2.30
  -3   6   3   47.81    3.27
  -3   6   3   49.96    2.94
  -3   6   3   47.67    3.13
  -3   6   3   43.72    2.69
  -3   6   3   45.19    3.31
  -3   6   3   44.88    2.87
  -3   6   3   47.95    2.89
  -3   6   2    8.49    1.36
  -3   6   2   10.83    1.30
  -3   6   2   11.35    1.49
  -3   6   2   11.58    1.36
  -3   6   2   12.73    1.44
  -3   6   2   13.28    1.43
  -3   6   1   51.83    3.38
  -3   6   1   58.37    3.49
  -3   6   1   53.26    3.15
  -3   6   1   57.10    3.22
  -3   6   1   59.68    3.20
  -3   6   0  364.37   12.20
  -3   6   0  389.47   12.01
  -3   6   0  360.37   11.62
  -3   6   0  335.24   12.06
  -3   6   0  365.97   11.90
  -3   6   0  376.96   11.81
  -3   6  -1   26.92    2.34
  -3   6  -1   29.52    2.14
  -3   6  -2  290.19    9.96
  -3   6  -2  282.59   10.30
  -3   6  -2  285.54    9.71
  -3   6  -2  285.83    9.97
  -3   6  -2  321.00   10.03
   3  -6   3   17.19    1.52
  -3   6  -3   15.65    1.62
  -3   6  -3   15.77    1.62
  -3   6  -3   13.94    1.71
  -3   6  -3   13.23    1.43
  -3   6  -4   11.11    1.87
  -3   6  -4   13.87    1.90
  -3   6  -4   10.64    1.46
  -3   6  -4   12.03    1.45
  -3   6  -4   11.38    1.31
  -3   6  -4   12.94    1.48
  -3   6  -4   16.41    1.99
   3  -6   4   13.91    1.39
  -3   6  -5   71.46    3.52
  -3   6  -5   77.85    4.73
  -3   6  -5   67.06    4.15
  -3   6  -5   72.58    4.35
  -3   6  -5   68.70    3.46
  -3   6  -5   71.75    3.73
  -3   6  -5   68.38    3.93
  -3   6  -5   64.38    4.37
   3  -6   5   67.22    3.47
  -3   6  -5   66.62    3.66
  -3   6  -5   72.82    3.96
  -3   6  -6   49.64    2.85
  -3   6  -6   53.29    3.32
  -3   6  -6   51.04    3.07
  -3   6  -6   49.45    3.84
  -3   6  -6   51.27    2.86
  -3   6  -6   53.32    3.78
  -3   6  -6   48.24    3.56
  -3   6  -6   50.99    3.85
  -3   6  -6   55.33    3.86
   3  -6   6   57.77    3.12
  -3   6  -6   48.36    3.21
  -3   6  -7  315.25   12.06
  -3   6  -7  296.61   11.73
  -3   6  -7  306.44   10.15
   3  -6   7  339.63   10.72
  -3   6  -7  327.39   11.03
  -3   6  -7  319.35   10.59
  -3   6  -7  307.69   12.09
  -3   6  -8 1036.37   31.67
   3  -6   8 1067.63   29.75
  -3   6  -8 1043.29   32.47
  -3   6  -8 1036.48   31.08
  -3   6  -8 1012.05   31.51
  -3   6  -8 1044.02   31.39
  -3   6  -9   16.11    2.26
   3  -6   9   12.06    1.53
  -3   6  -9   14.44    2.40
  -3   6  -9    8.88    1.77
  -3   6  -9   11.77    1.88
  -3   6  -9   13.34    2.08
  -3   6 -10  116.43    6.24
  -3   6 -10  123.85    6.05
  -3   6 -10  116.05    6.54
   3  -6  10  122.05    5.59
  -3   6 -10  125.37    7.27
  -3   6 -11    0.90    0.72
  -3   6 -11    0.53    0.73
  -3   6 -11   -0.25    0.74
  -3   6 -11    0.60    0.79
   3  -6  11    0.27    0.54
  -3   6 -12   58.54    4.25
  -3   6 -12   62.28    4.14
  -3   6 -12   63.98    4.66
  -3   6 -12   56.98    4.73
  -3   6 -12   60.00    3.68
  -3   6 -13    9.52    1.92
  -3   6 -13   13.02    1.50
  -3   6 -13   12.67    1.85
  -3   6 -13   12.14    2.01
  -3   6 -13   12.56    1.77
  -3   6 -14   37.70    2.86
  -3   6 -14   46.37    3.63
  -3   6 -14   39.67    3.60
  -3   6 -15   40.48    3.17
  -3   6 -15   35.49    2.38
  -3   6 -15   44.57    3.46
  -3   6 -15   35.65    3.01
  -3   6 -16   38.05    2.90
  -3   6 -16   33.38    2.60
  -3   6 -17    2.40    0.70
   3  -6  17    0.71    0.41
  -3   5  18   62.27    3.26
  -3   5  18   65.01    3.24
  -3   5  17   15.74    1.88
  -3   5  17   18.48    1.76
  -3   5  17   16.88    1.88
  -3   5  16   40.90    3.28
  -3   5  16   38.55    2.98
  -3   5  16   38.52    3.18
  -3   5  15   37.38    3.18
  -3   5  15   35.05    3.28
  -3   5  15   33.24    2.60
  -3   5  14    8.45    1.39
  -3   5  14    8.80    1.68
  -3   5  14   11.05    1.63
  -3   5  14    7.81    1.25
  -3   5  13   10.08    1.57
  -3   5  13   10.91    1.91
  -3   5  13    7.76    1.46
  -3   5  13    9.34    1.45
  -3   5  12   16.44    2.03
  -3   5  12   13.60    1.84
  -3   5  12   17.12    2.02
  -3   5  12   15.14    2.29
  -3   5  11   36.32    3.00
  -3   5  11   32.91    2.29
  -3   5  11   33.32    3.40
  -3   5  11   43.15    3.21
  -3   5  10   84.69    4.82
  -3   5  10   81.35    4.00
  -3   5  10   84.68    4.77
  -3   5  10  100.52    4.57
  -3   5  10   84.73    5.50
  -3   5   9   99.97    5.97
  -3   5   9  104.67    5.42
  -3   5   9  104.80    5.28
  -3   5   9  109.21    4.91
  -3   5   8   94.51    4.58
  -3   5   8  100.34    5.77
  -3   5   8  105.07    5.27
  -3   5   7  133.68    6.07
  -3   5   7  125.37    5.66
  -3   5   6  218.00    8.64
  -3   5   6  233.62    7.70
  -3   5   6  214.36    8.22
  -3   5   5   27.45    1.92
  -3   5   5   31.12    1.98
  -3   5   5   28.27    2.38
  -3   5   4   75.34    3.42
  -3   5   4   67.13    3.25
  -3   5   3    5.02    0.83
  -3   5   3    5.40    0.84
  -3   5   2    5.13    0.83
  -3   5   2    4.86    0.82
  -3   5   2    6.02    0.90
  -3   5   1  380.31   11.65
  -3   5   1  366.19   11.56
  -3   5   0  452.98   13.61
  -3   5   0  439.16   13.47
  -3   5   0  452.94   13.55
  -3   5  -1   40.91    2.39
  -3   5  -2  168.22    6.28
  -3   5  -2  176.12    6.26
  -3   5  -3    7.68    1.03
  -3   5  -3    7.66    1.01
  -3   5  -4  105.15    4.45
  -3   5  -4  103.30    4.31
  -3   5  -5   82.40    3.59
   3  -5   5   72.63    3.64
  -3   5  -5   77.99    3.94
   3  -5   6  399.12   12.60
  -3   5  -6  373.41   13.35
  -3   5  -6  413.82   12.86
  -3   5  -7  428.70   15.82
  -3   5  -7  446.12   14.98
  -3   5  -7  465.02   15.57
  -3   5  -7  447.57   15.22
  -3   5  -7  448.75   15.39
   3  -5   7  468.37   14.20
  -3   5  -7  448.12   15.05
   3  -5   8  116.64    5.04
  -3   5  -8  114.57    5.73
  -3   5  -8  112.25    6.38
  -3   5  -8  102.91    5.03
  -3   5  -8  106.77    5.87
   3  -5   9    5.86    1.09
  -3   5  -9    5.78    1.31
  -3   5  -9    5.80    1.49
  -3   5  -9    4.34    1.02
  -3   5  -9    6.80    1.41
  -3   5  -9    6.09    1.26
  -3   5 -10  221.46   10.45
   3  -5  10  247.91    8.97
  -3   5 -10  237.89    9.98
  -3   5 -10  236.34    9.21
  -3   5 -10  245.08    9.76
  -3   5 -10  233.53   10.26
  -3   5 -11   33.42    3.57
   3  -5  11   32.52    2.63
  -3   5 -11   32.17    3.08
  -3   5 -11   34.28    2.74
  -3   5 -11   28.32    3.16
  -3   5 -11   31.52    2.93
   3  -5  12   29.38    2.53
  -3   5 -12   22.36    2.54
  -3   5 -12   26.47    2.62
  -3   5 -12   26.34    3.01
  -3   5 -12   26.06    3.16
  -3   5 -13    0.49    0.65
  -3   5 -13    1.42    1.08
  -3   5 -13    0.64    0.81
  -3   5 -14   10.17    1.92
  -3   5 -14   10.52    1.91
  -3   5 -15   -0.20    0.63
  -3   5 -16   31.61    2.84
  -3   5 -17  107.78    5.00
   3  -5  18   39.08    2.16
  -3   5 -18   43.82    2.50
  -3   5 -18   36.96    2.06
   3  -4 -20    0.41    0.28
  -3   4  19    2.10    0.62
  -3   4  19    2.23    0.60
  -3   4  18   46.66    3.12
  -3   4  18   51.70    3.24
  -3   4  18   51.79    3.20
  -3   4  17   82.53    4.70
  -3   4  17   83.62    4.79
  -3   4  17   79.50    4.37
   3  -4 -17   80.65    4.48
  -3   4  16   43.84    2.95
  -3   4  16   49.14    3.52
   3  -4 -16   41.83    3.36
  -3   4  15   44.11    3.10
   3  -4 -15   38.40    3.37
  -3   4  15   45.43    3.51
  -3   4  14   21.17    2.22
   3  -4 -14   20.82    2.49
  -3   4  14   24.16    2.58
  -3   4  13   33.73    2.79
  -3   4  13   25.52    2.69
   3  -4 -13   27.01    2.81
  -3   4  12   82.06    4.95
  -3   4  12   90.97    4.78
  -3   4  12   81.45    4.93
  -3   4  12   82.85    4.44
  -3   4  11   26.21    2.54
  -3   4  11   28.33    2.12
  -3   4  11   21.08    2.18
  -3   4  11   21.28    2.30
  -3   4  11   24.43    2.28
  -3   4  10    0.27    0.48
  -3   4  10    0.57    0.46
  -3   4  10    0.78    0.58
  -3   4  10    0.49    0.42
  -3   4   9   42.91    3.06
  -3   4   9   54.31    3.31
  -3   4   8  307.77    9.40
  -3   4   8  304.07   10.70
  -3   4   8  324.21   10.60
  -3   4   7  791.12   23.60
  -3   4   7  851.58   22.92
  -3   4   6  322.83    9.90
  -3   4   6  326.30    9.88
  -3   4   6  322.86   10.24
  -3   4   5   27.05    1.73
  -3   4   5   25.57    1.66
  -3   4   5   24.00    1.64
  -3   4   4  322.58    9.96
  -3   4   4  328.15    9.71
  -3   4   4  322.71    9.88
  -3   4   3  229.33    7.36
  -3   4   3  231.47    7.44
  -3   4   3  221.50    7.35
  -3   4   2  129.46    4.76
  -3   4   2  126.50    4.72
  -3   4   1    2.76    0.64
  -3   4   1    2.77    0.65
  -3   4   0 1784.41   47.70
  -3   4  -1  887.46   24.50
  -3   4  -2    5.19    0.77
  -3   4  -2    5.54    0.81
  -3   4  -2    5.34    0.79
  -3   4  -3  282.26    8.68
  -3   4  -3  307.29    9.27
  -3   4  -3  297.02    9.12
  -3   4  -4  234.20    7.71
  -3   4  -4  251.42    7.92
  -3   4  -4  250.55    7.86
  -3   4  -5  470.94   14.76
  -3   4  -5  471.53   14.49
  -3   4  -5  519.01   14.46
  -3   4  -5  513.54   14.39
  -3   4  -6    0.06    0.24
   3  -4   6    0.37    0.41
  -3   4  -6    0.10    0.35
  -3   4  -6    0.09    0.27
  -3   4  -7   27.22    1.66
   3  -4   7   28.88    2.12
  -3   4  -7   27.20    2.10
  -3   4  -7   26.43    2.24
   3  -4   8  220.96    7.72
  -3   4  -8  188.31    7.69
  -3   4  -8  217.09    8.33
  -3   4  -8  198.98    8.64
  -3   4  -9  138.75    6.47
  -3   4  -9  144.35    6.85
  -3   4  -9  154.65    6.89
  -3   4  -9  163.81    7.58
  -3   4  -9  148.96    6.43
   3  -4   9  163.10    6.35
  -3   4  -9  153.35    7.00
  -3   4 -10  557.48   18.88
  -3   4 -10  559.23   18.45
  -3   4 -10  518.90   18.34
  -3   4 -10  603.41   18.81
  -3   4 -10  583.52   19.56
  -3   4 -10  575.54   17.96
   3  -4  10  618.57   18.00
  -3   4 -10  621.45   19.05
  -3   4 -11  103.37    6.10
  -3   4 -11  104.11    5.77
   3  -4  11  126.24    5.63
  -3   4 -11  125.68    6.11
  -3   4 -11  131.01    6.86
  -3   4 -11  100.31    5.81
  -3   4 -11  123.44    6.14
  -3   4 -12  124.24    6.82
  -3   4 -12  113.93    6.27
  -3   4 -13   19.37    2.55
  -3   4 -13   18.83    2.62
  -3   4 -14   15.95    2.22
  -3   4 -14   12.61    2.14
  -3   4 -15    1.99    0.96
  -3   4 -16    0.99    0.78
  -3   4 -17    1.94    0.75
   3  -4  18    2.83    0.73
  -3   4 -18    2.81    0.57
  -3   3  20   15.45    1.32
  -3   3  19   61.78    3.41
  -3   3  19   58.20    3.14
  -3   3  19   64.66    3.59
  -3   3  18  114.23    5.53
   3  -3 -18  111.21    5.24
  -3   3  18  111.77    5.40
   3  -3 -18  114.43    5.79
   3  -3 -17  292.29   11.62
  -3   3  17  299.69   10.07
   3  -3 -17  289.70   10.98
  -3   3  16   17.26    1.83
  -3   3  16   18.23    2.27
   3  -3 -16   15.57    2.30
   3  -3 -16   14.93    2.00
   3  -3 -15    2.99    1.03
  -3   3  15    3.43    1.13
   3  -3 -15    2.57    1.07
  -3   3  15    4.41    1.26
  -3   3  15    2.67    0.84
  -3   3  14   66.31    3.94
  -3   3  14   68.62    4.58
   3  -3 -14   56.66    4.11
  -3   3  14   73.48    4.67
   3  -3 -14   57.36    4.45
  -3   3  13   65.63    3.92
   3  -3 -13   56.78    4.01
  -3   3  13   65.95    4.32
  -3   3  13   73.96    4.60
   3  -3 -13   56.98    4.33
   3  -3 -12   32.91    2.82
   3  -3 -12   32.41    3.09
  -3   3  12   39.94    3.27
  -3   3  12   36.03    2.96
  -3   3  11  407.33   12.94
   3  -3 -11  327.99   12.77
  -3   3  10  474.99   15.15
  -3   3   9   80.11    4.00
  -3   3   8  686.05   18.86
  -3   3   8  709.37   20.00
  -3   3   8  669.40   18.85
  -3   3   7  142.19    4.69
  -3   3   7  130.41    5.15
  -3   3   7  135.25    4.71
  -3   3   6   10.06    0.91
  -3   3   6    9.74    1.01
  -3   3   6   10.21    0.95
  -3   3   5  343.77   10.39
  -3   3   5  370.74   10.54
  -3   3   5  350.02   10.54
  -3   3   4  385.70   11.20
  -3   3   4  387.90   11.02
  -3   3   4  375.39   11.29
  -3   3   3 2302.50   61.85
  -3   3   3 2358.23   61.43
  -3   3   3 2376.89   62.07
  -3   3   2  594.62   16.02
  -3   3   2  602.50   16.89
  -3   3   1   26.09    1.54
  -3   3   1   23.59    0.89
  -3   3   1   25.07    1.58
  -3   3   0  240.54    7.46
  -3   3  -1   56.33    2.46
  -3   3  -1   53.58    2.43
  -3   3  -1   53.58    2.56
  -3   3  -2  361.87   10.34
  -3   3  -2  341.63   10.47
  -3   3  -2  343.21   10.48
  -3   3  -3   57.24    2.46
  -3   3  -3   53.61    2.66
  -3   3  -3   50.16    2.48
  -3   3  -4  240.99    7.38
  -3   3  -4  237.01    7.87
  -3   3  -4  231.85    7.49
  -3   3  -5  685.98   19.14
  -3   3  -5  691.45   20.19
  -3   3  -5  686.74   20.01
  -3   3  -5  701.74   19.28
  -3   3  -6   47.95    2.18
  -3   3  -6   47.70    2.24
  -3   3  -6   46.68    3.01
  -3   3  -6   47.24    2.88
  -3   3  -7   48.66    2.21
  -3   3  -7   52.29    3.36
  -3   3  -7   53.94    3.27
  -3   3  -8  153.12    6.94
  -3   3  -8  161.08    6.86
  -3   3  -9  195.26    8.44
  -3   3  -9  187.53    8.12
  -3   3  -9  200.76    7.93
  -3   3  -9  191.32    8.37
  -3   3 -10   33.81    3.14
  -3   3 -10   27.32    2.66
   3  -3  10   35.72    2.51
  -3   3 -10   29.34    2.97
  -3   3 -10   28.73    2.87
  -3   3 -10   29.25    2.89
  -3   3 -10   33.65    3.16
  -3   3 -11  193.25    8.63
  -3   3 -11  195.99    8.38
   3  -3  11  197.58    7.46
  -3   3 -11  172.70    8.52
  -3   3 -11  176.93    8.32
  -3   3 -11  159.05    8.12
  -3   3 -11  167.89    8.35
  -3   3 -12  103.46    5.97
   3  -3  12  110.67    5.23
  -3   3 -12   90.12    5.96
  -3   3 -12   92.94    5.80
  -3   3 -12   94.71    5.92
  -3   3 -12  102.91    5.88
  -3   3 -13    1.74    0.93
  -3   3 -13    0.72    0.67
  -3   3 -13    1.32    0.79
  -3   3 -13    1.01    0.79
   3  -3  13    1.91    0.80
  -3   3 -14   40.26    3.50
  -3   3 -14   35.46    3.44
  -3   3 -15   89.36    5.25
  -3   3 -15   83.40    5.20
  -3   3 -15   90.72    5.38
  -3   3 -16    0.91    0.65
   3  -3  17    0.32    0.66
  -3   3 -17    0.21    0.43
   3  -3  18  219.86    8.23
   3  -3  19   70.58    3.15
  -3   2  21    2.71    0.52
  -3   2  20   22.90    1.91
   3  -2 -20   21.27    1.76
  -3   2  19    1.60    0.73
   3  -2 -19    2.59    0.84
  -3   2  18   55.76    3.53
   3  -2 -18   57.22    3.91
  -3   2  18   67.92    4.23
   3  -2 -18   65.63    4.49
   3  -2 -17   21.08    2.43
   3  -2 -17   18.67    2.57
  -3   2  17   21.12    2.47
   3  -2 -16   15.76    2.21
  -3   2  16   11.33    1.46
   3  -2 -16   10.82    2.04
  -3   2  16   12.55    1.96
   3  -2 -15   52.52    4.37
   3  -2 -15   54.88    4.09
  -3   2  15   55.26    3.45
  -3   2  15   61.17    4.42
  -3   2  15   52.03    4.00
   3  -2 -14   62.35    4.75
   3  -2 -14   68.73    4.57
  -3   2  14   75.81    4.64
  -3   2  13   39.96    3.16
   3  -2 -13   36.18    3.47
   3  -2 -13   39.69    3.24
  -3   2  13   41.10    3.21
  -3   2  12   96.22    4.90
  -3   2  12   87.05    4.75
   3  -2 -12   85.04    4.80
   3  -2 -12   84.34    5.26
  -3   2  12   90.09    5.18
   3  -2 -11   23.74    2.55
  -3   2  11   29.14    2.38
  -3   2  11   26.04    2.54
  -3   2  10   72.87    3.83
  -3   2  10   70.01    4.13
  -3   2   9  142.05    4.54
  -3   2   9  138.81    6.16
  -3   2   9  143.59    5.71
  -3   2   8   75.24    2.86
  -3   2   8   78.63    3.64
  -3   2   8   76.66    2.96
  -3   2   7   18.29    1.15
  -3   2   7   18.67    1.48
  -3   2   7   16.12    1.19
  -3   2   7   16.03    1.16
  -3   2   6 3979.33  100.63
  -3   2   6 3938.44  100.72
  -3   2   5   14.16    1.05
  -3   2   5   13.23    1.04
  -3   2   4   17.09    1.19
  -3   2   4   17.82    1.23
  -3   2   4   18.65    1.28
  -3   2   3 1187.52   33.37
  -3   2   3 1261.46   33.53
  -3   2   3 1294.30   33.49
   3  -2  -2 1483.20   39.19
  -3   2   1   48.70    2.20
   3  -2  -1   47.46    1.78
  -3   2   1   49.30    2.23
  -3   2   0    6.11    0.73
  -3   2   0    6.36    0.80
  -3   2   0    6.88    0.73
  -3   2  -1   54.26    2.43
  -3   2  -1   55.45    2.69
  -3   2  -1   55.82    2.49
  -3   2  -1   54.16    2.39
  -3   2  -2  220.85    7.21
  -3   2  -2  203.77    6.73
  -3   2  -2  211.39    6.64
  -3   2  -3  438.27   13.04
  -3   2  -3  439.46   12.47
  -3   2  -3  413.17   12.36
  -3   2  -4  512.40   14.37
  -3   2  -4  514.84   15.37
  -3   2  -4  488.04   14.52
  -3   2  -4  534.41   14.56
  -3   2  -5   98.01    4.62
  -3   2  -5  102.85    4.55
  -3   2  -5   93.41    3.63
  -3   2  -5   99.96    3.54
  -3   2  -6    8.94    1.33
  -3   2  -6    8.68    1.34
  -3   2  -6    8.28    0.76
  -3   2  -6    8.86    0.82
   3  -2   6    8.30    1.05
  -3   2  -7    8.04    1.36
  -3   2  -7    7.99    1.36
  -3   2  -7    8.84    0.77
   3  -2   7    9.57    1.16
   3  -2   8  127.91    5.14
  -3   2  -8  130.91    6.21
  -3   2  -8  121.68    6.16
  -3   2  -9  448.39   15.15
  -3   2  -9  424.12   15.41
  -3   2  -9  422.99   15.44
   3  -2   9  477.92   14.00
  -3   2 -10  471.76   15.59
  -3   2 -10  439.42   15.32
  -3   2 -10  410.66   15.53
  -3   2 -10  430.43   15.97
   3  -2  10  473.67   14.10
  -3   2 -10  429.37   15.89
  -3   2 -10  416.30   15.60
  -3   2 -11  216.12   10.03
  -3   2 -11  209.97    9.68
  -3   2 -11  225.19    9.61
   3  -2  11  199.09    8.86
   3  -2  11  229.19    8.20
  -3   2 -11  224.71   10.07
  -3   2 -11  206.27    9.59
  -3   2 -12   41.72    4.01
  -3   2 -12   43.65    3.79
   3  -2  12   32.44    3.10
   3  -2  12   43.51    2.94
  -3   2 -12   34.11    3.66
  -3   2 -12   37.60    3.70
  -3   2 -13    1.50    1.18
  -3   2 -13    1.30    0.93
   3  -2  13    0.56    0.64
  -3   2 -13    0.73    0.88
   3  -2  13    1.96    0.73
   3  -2  14    4.51    1.21
  -3   2 -14    5.18    1.46
  -3   2 -14    4.89    1.53
  -3   2 -15   15.55    2.24
  -3   2 -15   13.74    2.28
   3  -2  16  109.21    6.33
  -3   2 -16  116.88    6.12
  -3   2 -16  125.98    6.53
  -3   2 -17   10.16    1.59
   3  -2  17    8.90    1.59
   3  -2  18    1.45    0.72
   3  -2  19    0.85    0.44
  -3   1  21    2.03    0.55
   3  -1 -20  121.21    5.40
  -3   1  20  123.17    5.42
   3  -1 -19   76.91    4.54
  -3   1  19   88.09    4.74
  -3   1  18    0.17    0.66
   3  -1 -18    0.89    0.88
  -3   1  17   11.50    1.90
   3  -1 -17    8.65    1.75
   3  -1 -17    5.86    1.57
   3  -1 -16   67.83    5.20
   3  -1 -16   76.69    5.01
  -3   1  16   71.59    4.64
   3  -1 -15   30.61    3.05
   3  -1 -15   28.10    3.27
  -3   1  15   31.64    2.97
  -3   1  15   35.29    3.07
  -3   1  15   24.32    2.86
   3  -1 -14  109.65    6.56
  -3   1  14  109.97    5.76
  -3   1  14   95.75    5.85
   3  -1 -14   98.38    5.68
   3  -1 -13  149.72    7.90
  -3   1  13  171.95    7.38
  -3   1  13  145.90    7.43
   3  -1 -13  166.56    7.48
  -3   1  12  203.91    8.38
   3  -1 -12  232.65    8.83
  -3   1  12  213.64    8.97
   3  -1 -11   56.59    4.08
  -3   1  10    0.40    0.26
  -3   1   9   39.78    1.78
  -3   1   9   39.66    1.99
  -3   1   8  807.35   22.09
  -3   1   8  809.61   21.99
  -3   1   8  809.40   22.27
  -3   1   7    5.67    0.64
  -3   1   7    4.68    1.01
  -3   1   7    5.95    0.72
  -3   1   6  229.92    8.21
  -3   1   6  238.87    7.33
  -3   1   5  629.45   17.58
  -3   1   5  631.78   17.59
  -3   1   4  689.11   18.84
  -3   1   4  672.27   18.87
   3  -1  -3  482.60   13.61
  -3   1   3  447.40   13.20
   3  -1  -2  770.97   21.90
  -3   1   2  807.65   21.71
  -3   1   2  797.05   21.78
   3  -1  -1  132.27    4.62
  -3   1   1  135.03    4.55
  -3   1   1  132.73    4.64
  -3   1   0  695.17   20.05
   3  -1   0  701.33   19.39
  -3   1   0  705.22   19.34
  -3   1  -1 1522.64   41.35
  -3   1  -1 1538.86   40.48
  -3   1  -1 1497.34   40.58
  -3   1  -2 1497.50   40.67
  -3   1  -2 1472.57   39.64
  -3   1  -2 1497.65   39.83
  -3   1  -3  118.82    5.08
  -3   1  -3  119.22    4.48
  -3   1  -4  156.52    5.14
  -3   1  -4  148.05    6.13
  -3   1  -4  162.52    5.23
  -3   1  -5 1169.12   34.79
  -3   1  -5 1275.53   33.34
   3  -1   6   95.72    3.90
  -3   1  -6   94.09    4.75
  -3   1  -6   86.63    3.40
  -3   1  -6   93.74    3.42
  -3   1  -7  300.17   11.54
   3  -1   7  338.64   10.22
  -3   1  -8   21.94    2.46
   3  -1   8   24.32    1.77
  -3   1  -9   30.58    3.02
   3  -1   9   31.08    2.09
  -3   1  -9   24.51    2.86
   3  -1  10  115.17    4.78
  -3   1 -10   98.56    6.32
   3  -1  10   96.73    5.66
  -3   1 -10  107.86    6.29
  -3   1 -11    0.25    0.77
   3  -1  11    0.11    0.42
   3  -1  11    0.39    0.58
  -3   1 -11   -0.24    0.76
  -3   1 -12   26.50    3.37
   3  -1  12   30.07    2.42
   3  -1  12   33.24    3.26
  -3   1 -12   30.18    3.26
  -3   1 -12   26.19    3.21
  -3   1 -13  348.51   14.19
   3  -1  13  314.55   11.14
  -3   1 -13  323.22   13.61
  -3   1 -13  336.45   13.18
   3  -1  13  306.89   12.46
   3  -1  14   16.72    2.62
  -3   1 -14   19.02    2.60
  -3   1 -14   18.24    2.77
   3  -1  15   48.62    4.17
  -3   1 -15   43.61    3.80
  -3   1 -15   45.56    4.13
   3  -1  16   21.06    2.59
  -3   1 -16   22.64    2.55
  -3   1 -16   24.70    2.84
   3  -1  17   36.21    3.01
  -3   1 -17   33.69    2.79
  -3   1 -17   37.72    3.08
   3  -1  18   34.95    2.53
   3  -1  19    7.04    0.82
   3   0 -21    2.73    0.68
   3   0 -20   14.83    1.75
   3   0 -19    0.63    0.80
   3   0 -18  146.12    7.13
   3   0 -17   14.85    2.23
  -3   0  16    8.74    1.55
   3   0 -16    9.41    1.80
   3   0 -16    9.74    2.08
  -3   0  16    9.51    1.87
   3   0 -15   18.63    2.42
   3   0 -15   15.17    2.53
  -3   0  15   18.90    2.26
  -3   0  14  304.76   11.42
  -3   0  14  309.26   11.74
   3   0 -14  281.77   12.68
   3   0 -14  329.86   12.12
   3   0 -13  689.80   21.11
  -3   0  13  662.99   20.55
  -3   0  13  657.63   20.83
   3   0 -13  608.29   21.86
  -3   0  13  635.99   21.27
   3   0 -12   37.38    3.05
  -3   0  12   35.01    2.77
   3   0 -12   28.89    3.19
  -3   0  12   29.54    2.95
  -3   0  12   37.49    3.01
   3   0 -11  303.08   12.27
  -3   0  11  321.16    9.75
  -3   0  10    2.66    0.53
  -3   0  10    2.98    0.92
  -3   0   9   89.23    3.59
  -3   0   9   83.51    4.52
  -3   0   8  384.29   11.34
  -3   0   8  392.69   12.80
  -3   0   7   32.52    1.80
  -3   0   7   31.66    2.36
  -3   0   6  450.01   12.84
  -3   0   6  434.08   13.72
  -3   0   5  601.91   16.89
  -3   0   4   10.80    0.96
   3   0  -4    9.41    1.21
   3   0  -3   42.88    2.55
   3   0  -2   20.50    1.64
   3   0  -1    4.43    0.77
  -3   0   1    3.62    0.78
   3   0   0   35.73    2.18
  -3   0   0   34.87    2.33
  -3   0  -1    8.11    0.82
  -3   0  -1    6.79    0.80
  -3   0  -1    6.64    1.06
  -3   0  -2  288.25    8.71
  -3   0  -2  292.39    8.82
  -3   0  -2  280.78    9.81
  -3   0  -3  367.77   10.74
  -3   0  -3  388.49   10.99
  -3   0  -4   68.04    2.79
  -3   0  -4   74.10    3.08
  -3   0  -4   66.41    3.79
  -3   0  -5    1.07    0.39
   3   0   5    0.84    0.37
  -3   0  -5    1.17    0.34
  -3   0  -6   35.59    2.89
   3   0   6   35.41    1.93
  -3   0  -7  219.04    9.37
   3   0   7  244.30    7.61
   3   0   8   19.39    1.48
   3   0   8   18.06    1.61
  -3   0  -8   15.88    2.18
  -3   0  -9  420.64   15.57
   3   0   9  426.24   12.37
   3   0   9  396.32   12.58
  -3   0  -9  399.11   14.93
  -3   0 -10  252.83   11.30
   3   0  10  247.88    8.32
   3   0  10  218.00    9.98
   3   0  10  249.08    8.52
  -3   0 -10  233.11   10.69
   3   0  11  279.00   11.94
  -3   0 -11  300.82   12.85
   3   0  12   70.20    5.39
  -3   0 -12   74.52    5.62
  -3   0 -13  238.64   10.62
   3   0  13  220.77   10.61
  -3   0 -14   43.84    3.88
   3   0  14   36.25    3.71
  -3   0 -15  103.89    6.01
   3   0  15   96.50    5.96
  -3   0 -16   41.94    3.40
  -3   0 -17    1.38    0.82
  -3   0 -17    1.32    0.69
  -3   0 -18   -0.08    0.36
   3   1 -21   14.40    1.38
  -3  -1  21   13.35    1.27
   3   1 -20   20.99    2.00
  -3  -1  20   19.87    1.88
   3   1 -19   56.10    3.74
  -3  -1  19   49.15    3.42
  -3  -1  19   58.16    3.75
   3   1 -18   67.03    4.45
  -3  -1  18   62.87    4.00
  -3  -1  17   77.79    4.76
  -3  -1  16    1.81    0.88
  -3  -1  15 1208.99   35.08
  -3  -1  15 1180.46   34.53
  -3  -1  15 1138.94   35.50
  -3  -1  14   21.93    2.54
  -3  -1  14   19.25    2.22
  -3  -1  14   19.55    2.55
  -3  -1  13  883.67   27.33
  -3  -1  13  908.88   26.90
  -3  -1  13  891.66   27.85
  -3  -1  12  115.51    6.22
  -3  -1  11  639.77   20.51
  -3  -1  10   65.38    4.08
   3   1 -10   63.21    2.70
  -3  -1   9  104.86    5.31
  -3  -1   9  108.29    4.26
  -3  -1   8  182.02    6.26
  -3  -1   8  193.32    7.49
  -3  -1   7  139.28    5.89
   3   1  -7  147.69    6.63
  -3  -1   6   62.82    3.36
   3   1  -6   62.81    3.85
   3   1  -5  486.06   15.59
   3   1  -4  116.50    5.32
   3   1  -3 1722.71   47.27
   3   1  -2    0.53    0.65
   3   1  -1  476.09   14.82
   3   1   0  250.92    8.64
  -3  -1   0  236.21    8.67
  -3  -1  -1    0.35    0.58
  -3  -1  -2  670.55   20.42
   3   1   3  884.84   23.98
  -3  -1  -3  931.60   26.58
   3   1   4   99.33    3.36
  -3  -1  -4   93.63    3.67
  -3  -1  -4  101.16    5.16
   3   1   5    5.05    0.67
   3   1   5    5.92    0.62
  -3  -1  -6  223.18    7.62
  -3  -1  -6  223.07    9.47
   3   1   6  227.64    7.17
   3   1   6  228.54    7.04
   3   1   6  238.87    7.23
   3   1   6  254.11    8.14
  -3  -1  -7  104.89    6.01
   3   1   7  108.85    4.71
   3   1   8  655.38   22.11
  -3  -1  -8  651.05   21.99
  -3  -1  -8  690.27   22.48
   3   1   8  654.61   19.59
   3   1   9   33.86    3.57
  -3  -1  -9   39.82    3.80
   3   1   9   37.31    2.61
  -3  -1  -9   36.75    3.77
  -3  -1 -10   93.38    6.28
   3   1  10  100.68    4.75
  -3  -1 -10  100.57    6.69
  -3  -1 -11  112.33    7.13
   3   1  11  110.91    5.14
  -3  -1 -11  116.91    7.31
  -3  -1 -12    2.48    1.18
  -3  -1 -12    1.41    1.25
   3   1  12    2.60    0.77
  -3  -1 -13  103.56    6.93
  -3  -1 -13  120.43    6.88
  -3  -1 -14   93.67    6.35
  -3  -1 -14  109.52    6.29
  -3  -1 -15   56.16    4.42
  -3  -1 -15   58.99    4.19
   3   1  16   30.36    2.72
  -3  -1 -16   32.26    2.95
  -3  -1 -16   32.79    2.81
   3   1  17    1.54    0.64
  -3  -1 -17    0.97    0.61
  -3  -1 -17    1.62    0.68
  -3  -2  21    5.48    0.69
   3   2 -21    4.17    0.65
  -3  -2  20    1.94    0.64
   3   2 -20    2.85    0.76
  -3  -2  20    2.89    0.72
  -3  -2  19   31.51    2.66
   3   2 -19   33.72    2.71
  -3  -2  18   58.66    3.77
   3   2 -18   65.65    4.16
  -3  -2  18   58.40    4.14
   3   2 -17    4.99    1.29
  -3  -2  17    5.16    1.31
   3   2 -16   36.92    3.33
  -3  -2  16   35.35    3.14
  -3  -2  15  174.20    7.76
  -3  -2  15  168.33    8.36
   3   2 -15  188.02    8.42
  -3  -2  15  178.73    8.19
  -3  -2  14  229.06    9.25
  -3  -2  14  218.67    9.88
   3   2 -14  243.57    9.97
  -3  -2  14  227.12    9.71
  -3  -2  13  271.96   10.31
  -3  -2  13  256.09   10.63
   3   2 -13  290.51   10.97
  -3  -2  13  249.90   10.76
  -3  -2  12   46.37    3.58
  -3  -2  12   39.51    3.46
   3   2 -12   48.83    3.68
  -3  -2  11   77.13    4.78
  -3  -2  10  393.10   14.12
   3   2 -10  400.34   15.52
   3   2 -10  424.99   12.40
  -3  -2   9  593.02   19.28
   3   2  -9  615.39   20.75
   3   2  -9  626.08   17.94
   3   2  -9  628.06   17.82
  -3  -2   8    1.72    0.74
   3   2  -8    1.56    0.89
   3   2  -8    1.95    0.56
   3   2  -8    1.35    0.47
  -3  -2   7    9.83    1.39
   3   2  -7   10.23    1.72
   3   2  -7    9.71    1.09
   3   2  -6  140.27    6.74
  -3  -2   6  137.71    5.72
   3   2  -6  146.74    5.36
   3   2  -5  855.86   26.91
   3   2  -5  928.95   25.24
   3   2  -4   13.84    1.81
   3   2  -3  960.43   28.17
   3   2  -2   26.01    2.38
   3   2  -1   39.78    2.91
  -3  -2   0  194.20    7.69
   3   2   0  187.71    7.69
  -3  -2  -1  152.53    6.79
   3   2   1  164.50    5.73
  -3  -2  -2  423.99   14.30
   3   2   2  427.02   12.71
  -3  -2  -3   35.04    2.87
   3   2   3   22.03    1.62
   3   2   4   81.68    3.46
  -3  -2  -4   82.12    4.85
   3   2   4   75.46    3.38
   3   2   4   82.24    3.80
   3   2   5  182.84    6.76
  -3  -2  -5  193.52    8.81
   3   2   5  194.44    7.41
  -3  -2  -6  148.70    7.53
   3   2   6  144.67    5.20
   3   2   6  146.97    5.97
  -3  -2  -6  158.86    7.61
  -3  -2  -6  142.43    5.57
   3   2   7  158.23    6.38
  -3  -2  -7  149.36    7.85
  -3  -2  -7  150.97    7.83
   3   2   8   26.77    2.30
  -3  -2  -8   26.66    3.14
  -3  -2  -8   29.64    3.33
   3   2   9   87.82    4.56
  -3  -2  -9   93.31    6.22
  -3  -2  -9   78.61    5.74
   3   2  10    4.36    1.03
  -3  -2 -10    3.72    1.49
  -3  -2 -10    1.34    1.02
  -3  -2 -11  259.00   11.59
   3   2  11  225.52    8.78
   3   2  11  255.20   11.26
  -3  -2 -11  228.99   11.06
  -3  -2 -12  283.58   12.09
   3   2  12  268.31   11.60
   3   2  12  249.49    9.22
  -3  -2 -13    6.93    1.76
   3   2  13    9.19    1.86
  -3  -2 -14    4.56    1.38
   3   2  14    4.84    1.35
  -3  -2 -15    6.17    1.37
   3   2  15    5.88    1.24
   3   2  16   36.63    2.49
   3   2  17   27.96    1.56
  -3  -3  20  122.21    4.84
   3   3 -20  114.33    4.51
   3   3 -20  119.40    4.61
   3   3 -19    0.51    0.53
  -3  -3  19    0.24    0.57
  -3  -3  18    7.44    1.24
   3   3 -18    5.87    1.18
   3   3 -18    7.47    1.01
  -3  -3  17   76.28    4.39
   3   3 -17   78.79    4.57
  -3  -3  16   42.91    3.31
   3   3 -16   34.40    3.07
  -3  -3  15   27.44    3.23
   3   3 -15   23.74    2.60
  -3  -3  15   26.26    2.69
   3   3 -14   88.92    5.12
   3   3 -14   74.70    5.88
  -3  -3  14   77.89    4.60
  -3  -3  14   83.46    5.09
   3   3 -13    3.76    1.44
  -3  -3  13    2.56    0.96
   3   3 -13    4.98    1.32
   3   3 -13    2.30    0.91
  -3  -3  13    2.08    1.01
  -3  -3  12   41.53    3.51
   3   3 -12   40.81    4.20
  -3  -3  12   41.63    3.57
   3   3 -12   48.88    3.67
  -3  -3  11  188.17    8.38
   3   3 -11  199.69    9.91
  -3  -3  10  326.32   12.47
  -3  -3  10  332.41   13.86
   3   3  -9  129.09    5.31
   3   3  -9  128.85    5.19
  -3  -3   9  130.87    6.05
   3   3  -8   34.77    2.36
   3   3  -8   33.83    2.25
  -3  -3   8   27.23    2.42
  -3  -3   8   35.59    3.45
   3   3  -7    1.87    0.64
  -3  -3   7    1.98    0.88
   3   3  -7    2.54    0.68
   3   3  -6  142.76    5.56
   3   3  -6  132.26    5.36
  -3  -3   6  128.70    6.74
   3   3  -5  109.74    4.67
   3   3  -5  103.91    4.50
  -3  -3   5   97.50    5.58
   3   3  -4    4.29    0.84
   3   3  -4    5.16    0.90
   3   3  -3    3.59    0.76
   3   3  -2   10.15    1.20
   3   3  -1    2.92    0.95
   3   3  -1    2.21    0.62
   3   3   0   24.83    1.88
   3   3   0   26.10    1.93
   3   3   1   25.31    1.91
   3   3   1   21.98    1.80
   3   3   1   25.07    1.88
  -3  -3  -2    9.63    1.65
   3   3   2   11.59    1.28
   3   3   2    8.01    1.12
  -3  -3  -2    8.77    1.38
   3   3   2   11.68    1.26
  -3  -3  -3    7.66    1.33
   3   3   3    5.88    0.91
   3   3   3    7.52    1.13
  -3  -3  -3    7.31    1.50
   3   3   3    4.92    0.89
   3   3   4   26.15    1.92
  -3  -3  -4   21.96    2.60
   3   3   4   23.33    1.81
   3   3   5  116.23    6.83
   3   3   5  119.03    4.78
  -3  -3  -5  118.29    6.60
  -3  -3  -5  117.71    6.34
   3   3   6  117.97    7.06
  -3  -3  -6  119.60    6.61
  -3  -3  -6  117.56    5.10
   3   3   6  118.93    5.52
  -3  -3  -6  120.20    6.86
  -3  -3  -7  277.84   11.62
   3   3   7  254.15    9.49
   3   3   7  286.10   10.10
  -3  -3  -7  273.51   11.78
   3   3   7  290.82   12.28
  -3  -3  -8    7.99    1.81
   3   3   8    9.30    1.50
  -3  -3  -8    7.93    1.78
   3   3   8    7.22    1.82
  -3  -3  -9  201.55    9.86
   3   3   9  210.73   10.11
   3   3   9  203.27    8.14
  -3  -3  -9  194.60    9.58
   3   3  10  161.17    8.45
   3   3  10  150.04    6.62
  -3  -3 -10  154.83    8.17
   3   3  11   11.53    2.12
   3   3  11    9.32    1.41
  -3  -3 -11   12.27    2.11
  -3  -3 -12  137.38    7.19
   3   3  12  143.01    7.33
   3   3  13  245.41    8.59
   3   3  13  245.42    9.92
  -3  -3 -13  235.81    9.87
  -3  -3 -13  267.63   10.34
   3   3  14   38.61    2.90
   3   3  14   36.26    2.08
  -3  -3 -14   43.33    3.18
  -3  -3 -15   99.86    4.59
  -3  -3 -15  109.05    4.82
   3   3  15   96.71    4.33
  -3  -4  19    0.61    0.44
  -3  -4  19    0.81    0.40
  -3  -4  18   34.26    2.69
   3   4 -18   35.59    2.09
   3   4 -18   41.55    2.32
  -3  -4  18   39.82    2.39
  -3  -4  17   19.08    1.86
   3   4 -17   21.69    1.94
  -3  -4  17   19.38    2.22
  -3  -4  16   13.74    2.06
  -3  -4  16    7.32    1.31
   3   4 -16   11.77    1.58
  -3  -4  15    5.84    1.53
  -3  -4  15    7.63    1.42
   3   4 -15    7.00    1.31
   3   4 -15    6.44    1.09
  -3  -4  14  124.72    6.24
   3   4 -14  109.77    5.48
   3   4 -14  116.02    5.82
  -3  -4  14  123.12    7.02
   3   4 -13   20.62    2.24
  -3  -4  13   15.85    2.48
   3   4 -13   20.92    2.32
  -3  -4  13   18.00    2.29
  -3  -4  12   12.50    1.96
  -3  -4  12   20.70    2.86
   3   4 -12   15.78    2.03
   3   4 -12   16.93    2.71
   3   4 -11    0.27    0.77
  -3  -4  11    0.25    0.81
   3   4 -11    0.32    0.73
   3   4 -10   18.84    2.77
  -3  -4  10   19.70    2.77
   3   4 -10   21.51    1.91
   3   4  -9  265.04   11.96
   3   4  -9  283.55    9.73
   3   4  -9  269.21    9.52
  -3  -4   9  269.00   11.75
  -3  -4   8   99.69    6.33
   3   4  -8  122.32    5.26
   3   4  -8  108.01    6.70
   3   4  -8  110.34    5.14
   3   4  -7    4.45    0.97
  -3  -4   7    3.89    1.24
   3   4  -7    3.95    1.27
   3   4  -7    2.69    0.76
  -3  -4   6    8.60    1.76
   3   4  -6   10.09    1.36
   3   4  -6    9.93    1.90
   3   4  -6    9.24    1.35
   3   4  -6    8.57    1.29
   3   4  -5    5.27    1.05
   3   4  -5    5.48    1.06
  -3  -4   5    4.04    1.19
   3   4  -5    5.31    1.40
   3   4  -5    5.85    1.10
  -3  -4   4  177.23    8.03
   3   4  -4  163.45    6.76
   3   4  -4  162.06    8.13
   3   4  -4  180.39    7.02
   3   4  -4  186.85    7.10
   3   4  -3  498.80   15.33
   3   4  -3  500.24   15.34
   3   4  -3  504.40   17.12
  -3  -4   3  448.66   16.18
  -3  -4   3  461.35   16.21
  -3  -4   2    5.50    1.25
   3   4  -2    7.87    1.16
   3   4  -2    5.71    1.41
   3   4  -2    5.01    0.89
  -3  -4   2    5.75    1.34
   3   4  -1   93.05    4.38
   3   4  -1  105.20    4.82
   3   4  -1  100.08    4.72
   3   4  -1  100.54    4.67
  -3  -4   1   98.55    5.23
  -3  -4   1   94.53    5.59
   3   4   0  252.32    8.96
   3   4   0  264.10    9.23
   3   4   0  253.16    9.15
   3   4   0  253.37    9.05
  -3  -4   0  257.03    9.79
   3   4   0  281.27   11.44
  -3  -4   0  250.94   10.55
   3   4   1   82.22    4.23
   3   4   1   87.87    4.32
   3   4   1   88.37    4.26
  -3  -4  -1   80.50    5.30
   3   4   2  153.33    6.16
   3   4   2  141.41    6.08
   3   4   2  150.93    6.32
   3   4   3  357.43   11.72
   3   4   3  364.22   12.19
   3   4   3  347.19   11.70
   3   4   3  382.59   14.61
   3   4   4    6.85    1.23
   3   4   4    8.57    1.20
   3   4   4    7.68    1.84
   3   4   4    6.35    1.05
  -3  -4  -5    1.28    0.91
   3   4   5    1.26    1.25
   3   4   6   13.64    1.69
   3   4   6   13.73    2.40
   3   4   7   24.11    2.19
   3   4   7   22.36    2.31
   3   4   7   28.98    3.35
   3   4   8   75.15    3.98
   3   4   8   76.33    4.36
   3   4   8   83.73    5.78
   3   4   9   88.32    4.70
   3   4   9   93.37    5.96
   3   4  10    0.62    0.97
   3   4  11  130.53    6.62
   3   4  12  265.24    9.25
   3   4  12  285.00   10.26
   3   4  13  425.00   13.02
   3   4  13  432.83   13.83
  -3  -4 -14  203.70    7.21
   3   5 -18    4.90    0.63
  -3  -5  18    6.18    0.83
  -3  -5  17   40.14    2.64
  -3  -5  17   36.22    2.08
  -3  -5  16   50.29    3.45
  -3  -5  16   54.95    3.00
  -3  -5  15   32.75    2.89
   3   5 -15   28.10    2.13
  -3  -5  15   32.56    2.46
  -3  -5  14    0.76    0.75
   3   5 -14    2.10    0.73
  -3  -5  14    1.65    0.74
  -3  -5  13   26.11    2.92
  -3  -5  13   28.34    2.62
   3   5 -13   27.18    2.47
  -3  -5  12    4.02    1.13
  -3  -5  12    2.87    1.29
   3   5 -12    3.97    0.95
   3   5 -11  311.77   10.24
   3   5 -11  325.99   11.09
  -3  -5  11  300.39   12.59
   3   5 -10   78.35    3.96
   3   5 -10   81.87    4.35
   3   5 -10   66.31    5.25
  -3  -5  10   77.60    5.35
   3   5 -10   75.65    4.18
   3   5  -9  354.20   12.10
   3   5  -9  328.48   11.55
   3   5  -9  377.86   12.26
  -3  -5   9  311.16   13.14
   3   5  -9  333.21   13.82
   3   5  -8    0.91    0.61
  -3  -5   8   -0.22    0.70
   3   5  -8    0.25    0.74
   3   5  -7   18.36    1.97
   3   5  -7   20.61    2.09
  -3  -5   7   19.65    2.57
   3   5  -7   21.46    2.84
   3   5  -6   23.07    2.22
   3   5  -6   23.46    2.28
  -3  -5   6   21.33    2.62
   3   5  -6   18.97    2.65
   3   5  -5  448.49   14.60
   3   5  -5  432.49   16.32
  -3  -5   5  432.74   15.51
   3   5  -5  451.66   14.69
   3   5  -4   77.70    4.26
  -3  -5   4   69.77    4.56
   3   5  -3  354.21   12.42
  -3  -5   3  363.67   13.36
  -3  -5   3  362.72   12.97
   3   5  -3  368.35   12.43
   3   5  -2  125.76    5.46
  -3  -5   2  127.93    6.80
   3   5  -1  138.87    5.95
  -3  -5   1  117.70    6.61
   3   5  -1  120.89    5.42
   3   5  -1  127.51    5.87
   3   5   0   24.06    2.20
  -3  -5   0   22.43    2.73
   3   5   0   23.51    2.17
   3   5   0   25.20    2.25
   3   5   1    1.26    0.63
  -3  -5  -1    1.30    0.95
   3   5   1    1.42    0.72
   3   5   1    0.88    0.67
   3   5   2  161.45    6.60
  -3  -5  -2  153.97    8.06
   3   5   2  155.74    6.76
   3   5   2  168.31    8.73
   3   5   3    1.49    1.06
  -3  -5  -3    2.08    1.26
   3   5   3    0.82    0.50
   3   5   3    0.38    0.58
   3   5   3    0.70    0.64
   3   5   4   18.63    1.90
   3   5   4   16.57    1.66
   3   5   4   15.51    1.90
  -3  -5  -4   17.70    2.65
   3   5   4   18.99    1.91
   3   5   4   17.97    2.63
   3   5   5   58.31    3.70
   3   5   5   57.40    3.28
   3   5   5   64.66    4.92
   3   5   5   57.61    3.72
   3   5   6   53.17    3.43
   3   5   6   56.55    4.50
   3   5   7  117.85    5.33
   3   5   7  126.76    6.91
   3   5   8   30.35    2.20
   3   5   8   31.21    3.06
   3   5   9    1.80    0.53
   3   5   9    2.17    0.93
  -3  -5 -10   85.14    5.07
   3   5  10   87.41    4.34
  -3  -5 -11   74.81    4.23
   3   5  11   67.63    3.41
   3   5  11   75.88    3.74
  -3  -5 -12   25.01    2.01
   3   5  12   21.39    1.48
  -3  -5 -12   22.84    1.81
  -3  -5 -13   36.37    1.96
   3   6 -16   11.29    1.15
  -3  -6  15   -0.09    0.39
   3   6 -15   -0.06    0.30
  -3  -6  15    0.23    0.30
  -3  -6  14   35.85    2.62
   3   6 -14   42.58    2.54
  -3  -6  14   38.09    2.34
  -3  -6  13  218.30    8.67
   3   6 -13  238.43    8.53
  -3  -6  13  233.99    8.27
  -3  -6  12    8.38    1.41
   3   6 -12    9.47    1.45
  -3  -6  12    7.74    1.26
  -3  -6  11    3.86    1.07
  -3  -6  11    4.13    1.06
   3   6 -11    4.12    0.83
   3   6 -10   13.63    1.60
   3   6 -10   14.79    1.51
  -3  -6  10   13.12    1.85
   3   6  -9   27.39    2.37
   3   6  -9   25.72    2.12
  -3  -6   9   21.12    2.40
   3   6  -8   81.75    4.55
   3   6  -8   91.13    4.44
  -3  -6   8   75.37    4.71
   3   6  -7   79.87    4.54
   3   6  -7   87.94    4.42
   3   6  -6   56.10    3.81
   3   6  -6   50.73    3.37
   3   6  -5    0.98    0.60
   3   6  -5    0.47    0.64
   3   6  -4   13.49    1.89
   3   6  -3  311.67   11.31
   3   6  -3  335.67   11.89
   3   6  -2  143.17    6.39
   3   6  -1    8.28    1.35
   3   6  -1   11.33    1.67
   3   6   0  154.65    6.59
  -3  -6   0  121.61    6.59
   3   6   0  124.32    6.04
   3   6   0  148.00    6.19
   3   6   1   52.83    3.46
  -3  -6  -1   51.51    3.97
   3   6   1   48.30    3.45
   3   6   1   52.26    3.24
   3   6   2   39.70    2.80
   3   6   2   34.47    2.49
   3   6   3    0.40    0.41
   3   6   3    0.27    0.58
  -3  -6  -3    0.58    0.85
   3   6   3   -0.11    0.52
   3   6   4   95.13    4.35
   3   6   4  101.42    4.92
  -3  -6  -4   99.50    5.67
   3   6   4   91.20    4.11
   3   6   5   73.42    3.94
  -3  -6  -5   70.26    4.62
   3   6   6   11.27    1.38
  -3  -6  -6   13.40    1.95
   3   6   6    9.95    1.48
   3   6   7   52.70    2.80
  -3  -6  -7   46.96    3.48
   3   6   7   51.58    3.19
   3   6   8  134.66    4.87
  -3  -6  -8  141.37    6.25
   3   6   9   25.53    1.88
  -3  -6  -9   29.40    2.26
   3   6  10    9.12    0.95
  -3  -6 -10   10.05    1.03
  -3  -6 -10    9.95    1.11
   3   7 -14   39.79    1.80
   3   7 -13   38.11    2.13
   3   7 -13   36.65    2.26
   3   7 -12    3.55    0.76
   3   7 -11   35.85    2.49
  -3  -7  11   32.14    1.97
   3   7 -10    8.72    1.07
  -3  -7  10   10.70    1.21
   3   7  -9   38.84    2.31
   3   7  -9   40.93    2.57
  -3  -7   9   35.06    2.43
   3   7  -8   89.11    4.36
   3   7  -8   90.39    4.11
   3   7  -7   84.60    4.34
   3   7  -7   85.43    4.10
   3   7  -6   13.91    1.70
   3   7  -6    9.67    1.32
   3   7  -5   78.84    4.35
   3   7  -5   79.35    4.08
   3   7  -4   91.65    4.78
   3   7  -3   13.23    1.54
   3   7  -2   14.09    1.60
   3   7  -1   56.46    3.49
   3   7  -1   61.00    3.38
   3   7   0   99.68    4.69
   3   7   0   96.20    4.41
   3   7   1   21.20    1.87
   3   7   1   19.66    1.94
   3   7   1   21.17    1.75
   3   7   2   27.53    2.05
   3   7   2   31.25    2.15
   3   7   2   29.60    1.97
   3   7   2   27.90    2.23
   3   7   3    9.99    1.23
   3   7   3    8.99    1.00
   3   7   3   10.46    1.22
   3   7   3    9.73    1.29
   3   7   4    8.09    1.10
   3   7   4    8.56    1.07
  -3  -7  -4    8.23    1.13
   3   7   4    8.05    1.10
   3   7   5  130.56    4.96
   3   7   5  117.77    4.68
  -3  -7  -5  119.21    4.78
   3   7   5  130.25    4.82
   3   7   6  244.68    7.39
   3   7   6  200.96    6.89
   3   7   6  252.74    7.10
   3   7   7    5.92    0.62
   3   7   7    9.72    0.92
   3   8 -11   23.29    1.32
   3   8 -10    1.87    0.47
   3   8  -9   26.88    1.73
   3   8  -9   18.02    1.14
   3   8  -8  264.16    8.18
   3   8  -7    8.17    0.99
   3   8  -6  195.81    6.77
   3   8  -6  190.48    6.46
   3   8  -5   43.35    2.51
   3   8  -5   40.57    2.31
   3   8  -5   43.68    2.34
   3   8  -4   11.74    1.28
   3   8  -4   10.44    1.16
   3   8  -3   17.43    1.51
   3   8  -3   18.47    1.48
   3   8  -2   27.53    1.92
   3   8  -2   29.69    1.96
   3   8  -2   29.55    1.86
   3   8  -1    8.99    1.02
   3   8   0   44.69    2.29
   3   8   0   45.80    2.44
   3   8   1   23.93    1.62
   3   8   2   59.03    2.63
   3   8   3   32.58    1.65
  -4  11   3   32.14    1.74
  -4  11   3   31.84    1.59
  -4  11   2   66.15    2.85
  -4  11   2   70.11    3.01
  -4  11   2   65.90    2.80
  -4  11   1   22.49    1.49
  -4  11   1   23.55    1.54
  -4  11   0    0.28    0.33
  -4  11  -1   94.05    3.63
  -4  11  -1  100.96    3.89
  -4  11  -2  127.25    4.67
  -4  11  -3    2.18    0.51
  -4  11  -4   79.88    3.03
  -4  11  -4   75.35    3.03
  -4  11  -5    0.62    0.28
  -4  11  -5    0.58    0.24
  -4  11  -6   70.14    2.72
  -4  11  -7    0.53    0.23
  -4  10  10    4.87    0.57
  -4  10   9   42.26    1.98
  -4  10   9   46.05    2.33
  -4  10   8   68.59    3.05
  -4  10   8   78.14    3.52
  -4  10   7   73.77    3.40
  -4  10   7   79.17    3.87
  -4  10   6  140.05    5.52
  -4  10   6  154.96    6.15
  -4  10   6  140.13    5.45
  -4  10   5    4.96    0.96
  -4  10   5    5.43    1.15
  -4  10   5    4.89    0.80
  -4  10   5    5.18    0.94
  -4  10   4   42.37    2.77
  -4  10   4   46.94    2.57
  -4  10   4   42.04    2.80
  -4  10   4   50.53    3.29
  -4  10   4   45.27    2.64
  -4  10   3   85.80    3.99
  -4  10   3   91.16    4.19
  -4  10   3   90.65    4.80
  -4  10   3   88.74    4.45
  -4  10   2    5.65    1.02
  -4  10   2    5.27    1.05
  -4  10   2    6.04    1.28
  -4  10   2    5.94    1.05
  -4  10   2    4.66    1.04
  -4  10   2    5.22    0.94
  -4  10   1    6.55    1.23
  -4  10   1    8.93    1.48
  -4  10   1    9.24    1.22
  -4  10   1    7.32    1.24
  -4  10   0   22.63    2.05
  -4  10   0   21.51    1.90
  -4  10   0   20.20    2.21
  -4  10   0   23.57    2.07
  -4  10   0   23.13    2.21
  -4  10  -1    6.76    1.15
  -4  10  -1    8.02    1.28
  -4  10  -1    6.28    1.23
  -4  10  -1    5.47    0.95
  -4  10  -1    5.53    1.08
  -4  10  -2   42.88    2.72
  -4  10  -2   40.67    2.73
  -4  10  -2   41.06    2.95
  -4  10  -2   43.89    2.90
  -4  10  -2   42.17    3.07
  -4  10  -2   41.76    2.80
  -4  10  -2   40.15    2.62
  -4  10  -3  102.19    4.53
  -4  10  -3   96.95    4.42
  -4  10  -3  102.48    4.97
  -4  10  -3  105.30    4.78
  -4  10  -3   96.50    4.57
  -4  10  -3   93.92    4.48
  -4  10  -3   91.08    4.23
  -4  10  -4   60.20    3.39
  -4  10  -4   65.30    3.56
  -4  10  -4   74.17    3.51
  -4  10  -4   67.05    3.58
  -4  10  -4   64.08    3.35
  -4  10  -4   62.61    3.43
  -4  10  -4   70.54    3.49
  -4  10  -4   69.94    3.94
  -4  10  -5  170.30    6.34
  -4  10  -5  159.82    6.50
  -4  10  -5  167.79    6.57
  -4  10  -5  166.87    6.42
  -4  10  -6   28.49    1.90
  -4  10  -6   29.99    2.25
  -4  10  -6   29.71    2.14
  -4  10  -6   32.32    2.51
  -4  10  -7    3.07    0.81
  -4  10  -7    2.27    0.48
  -4  10  -7    2.35    0.76
  -4  10  -7    2.42    0.70
  -4  10  -8   15.24    1.43
  -4  10  -8   15.13    1.50
  -4  10  -8   15.74    1.43
  -4  10  -8   15.15    1.58
  -4  10  -9    0.08    0.42
  -4  10  -9    0.50    0.39
  -4  10  -9    0.26    0.39
  -4  10  -9    0.64    0.40
  -4  10 -10   26.53    1.77
  -4  10 -10   28.83    1.65
  -4  10 -11   10.92    0.90
  -4   9  13  116.41    3.97
  -4   9  12    3.63    0.68
  -4   9  11    5.17    0.95
  -4   9  10   83.23    4.30
  -4   9   9   55.98    3.62
  -4   9   8   89.02    4.92
  -4   9   8   80.94    4.05
  -4   9   7  142.88    6.82
  -4   9   7  139.83    6.07
  -4   9   6   49.23    2.98
  -4   9   6   52.26    3.89
  -4   9   6   53.76    3.09
  -4   9   6   49.78    3.36
  -4   9   6   50.46    2.87
  -4   9   5   26.40    2.11
  -4   9   5   28.49    2.88
  -4   9   5   25.11    2.16
  -4   9   5   25.10    2.44
  -4   9   5   25.86    2.21
  -4   9   4   21.53    2.01
  -4   9   4   24.24    2.25
  -4   9   4   24.07    2.68
  -4   9   4   22.71    2.12
  -4   9   4   21.61    2.29
  -4   9   3    0.17    0.57
  -4   9   3    1.09    0.66
  -4   9   3    0.60    0.75
  -4   9   3    0.56    0.56
  -4   9   3    1.01    0.64
  -4   9   3    0.37    0.63
  -4   9   2   43.53    3.05
  -4   9   2   43.62    3.27
  -4   9   2   43.35    2.86
  -4   9   2   46.00    3.53
  -4   9   2   45.39    3.24
  -4   9   2   47.33    3.83
  -4   9   1    6.07    1.08
  -4   9   1    6.87    1.57
  -4   9   1    4.26    1.01
  -4   9   1    5.10    1.04
  -4   9   1    5.42    1.31
  -4   9   1    4.09    1.22
  -4   9   0    2.57    1.01
  -4   9   0    1.30    0.61
  -4   9   0    1.13    0.64
  -4   9   0    1.34    0.82
  -4   9   0    0.93    0.79
  -4   9   0    1.61    1.00
  -4   9   0    1.85    0.86
  -4   9   0    1.77    0.95
  -4   9   0    1.25    0.61
  -4   9   0    1.35    0.64
  -4   9   0    1.89    0.82
  -4   9  -1   28.80    2.35
  -4   9  -1   22.39    2.24
  -4   9  -1   27.29    2.55
  -4   9  -1   30.64    3.07
  -4   9  -1   27.33    2.58
  -4   9  -1   28.06    2.90
  -4   9  -1   25.90    2.43
  -4   9  -1   28.44    2.14
  -4   9  -1   29.86    2.93
  -4   9  -1   25.53    2.35
  -4   9  -1   32.48    2.81
  -4   9  -2   46.08    3.15
  -4   9  -2   56.90    4.17
  -4   9  -2   50.23    3.49
  -4   9  -2   51.26    3.54
  -4   9  -2   48.02    3.29
  -4   9  -2   51.76    3.99
  -4   9  -2   57.57    3.59
  -4   9  -2   45.74    3.63
  -4   9  -2   51.87    3.50
  -4   9  -2   48.16    3.48
  -4   9  -3  104.66    5.20
  -4   9  -3  105.17    5.35
  -4   9  -3   98.14    5.06
  -4   9  -3  106.01    5.32
  -4   9  -3  113.58    6.23
  -4   9  -3  109.97    5.20
  -4   9  -3  102.19    5.40
  -4   9  -3  112.89    5.91
  -4   9  -3  110.71    5.50
  -4   9  -4    1.13    0.65
  -4   9  -4    1.74    0.85
  -4   9  -4    1.92    0.81
  -4   9  -4    1.78    0.77
  -4   9  -4    1.75    0.83
  -4   9  -4    1.77    0.90
  -4   9  -4    1.43    0.76
  -4   9  -4    1.95    0.75
  -4   9  -4    0.98    0.75
  -4   9  -5    4.21    0.92
  -4   9  -5    4.00    1.07
  -4   9  -5    3.54    1.04
  -4   9  -5    3.59    0.93
  -4   9  -5    5.15    1.08
  -4   9  -5    3.61    0.96
  -4   9  -5    7.81    1.21
  -4   9  -5    5.67    1.43
  -4   9  -5    6.25    1.24
  -4   9  -6    6.31    1.10
  -4   9  -6    6.10    1.24
  -4   9  -6    7.61    1.58
  -4   9  -6    8.12    1.52
  -4   9  -6    9.92    1.28
  -4   9  -7   84.47    4.75
  -4   9  -7   82.63    4.50
  -4   9  -7   89.09    5.20
  -4   9  -7   76.89    3.84
  -4   9  -7   79.59    4.48
  -4   9  -8   61.49    3.72
  -4   9  -8   65.23    4.30
  -4   9  -8   61.00    3.68
  -4   9  -9   49.91    3.62
  -4   9  -9   50.80    3.17
  -4   9 -10   46.16    3.08
  -4   9 -10   46.48    2.85
  -4   9 -10   50.89    3.41
  -4   9 -11    1.44    0.54
  -4   9 -11    1.34    0.66
  -4   9 -11    0.84    0.53
  -4   9 -12   55.99    2.88
  -4   9 -13   25.00    1.48
  -4   8  15   48.65    2.20
  -4   8  14  163.70    5.81
  -4   8  13   10.70    1.31
  -4   8  12    1.21    0.65
  -4   8  11   84.89    4.59
  -4   8  10   50.21    2.80
  -4   8  10   49.10    3.50
  -4   8   9    4.39    1.01
  -4   8   9    7.76    1.46
  -4   8   9    5.22    1.28
  -4   8   9    7.46    1.13
  -4   8   8   24.83    2.86
  -4   8   8   23.79    1.91
  -4   8   8   26.17    2.64
  -4   8   8   21.57    2.38
  -4   8   8   28.45    2.22
  -4   8   8   23.83    2.34
  -4   8   7   22.73    2.48
  -4   8   7   23.05    2.82
  -4   8   7   19.67    1.87
  -4   8   7   26.08    2.19
  -4   8   7   18.10    2.13
  -4   8   7   22.29    1.90
  -4   8   6   92.47    5.40
  -4   8   6  117.18    5.28
  -4   8   6  105.40    4.92
  -4   8   6  106.44    6.41
  -4   8   6  113.27    5.28
  -4   8   6  103.81    5.62
  -4   8   6  107.99    5.05
  -4   8   5    8.57    1.25
  -4   8   5   10.15    1.45
  -4   8   5   12.84    2.15
  -4   8   5   11.00    1.50
  -4   8   5    9.01    1.44
  -4   8   5    8.97    1.36
  -4   8   5    6.58    1.40
  -4   8   5   10.84    1.41
  -4   8   5    7.07    1.44
  -4   8   5    8.89    1.40
  -4   8   5   10.06    1.63
  -4   8   4    1.17    0.70
  -4   8   4    2.83    0.88
  -4   8   4    0.68    0.64
  -4   8   4    2.05    0.92
  -4   8   4    1.07    0.64
  -4   8   4    0.86    0.62
  -4   8   4    0.45    0.70
  -4   8   4    1.58    1.06
  -4   8   4    1.46    0.64
  -4   8   3  110.28    5.12
  -4   8   3  119.37    5.82
  -4   8   3  119.82    6.34
  -4   8   3  111.98    5.14
  -4   8   3  108.02    5.18
  -4   8   3  108.53    6.51
  -4   8   3  108.05    5.58
  -4   8   3  106.58    5.33
  -4   8   3  105.04    5.08
  -4   8   3  103.19    5.84
  -4   8   2    3.37    0.90
  -4   8   2    2.21    1.00
  -4   8   2    2.20    0.79
  -4   8   2    4.92    1.44
  -4   8   2    1.47    0.81
  -4   8   2    2.04    0.71
  -4   8   2    1.80    0.78
  -4   8   2    2.06    0.90
  -4   8   2    2.42    0.82
  -4   8   2    1.87    0.87
  -4   8   2    2.05    0.73
  -4   8   1   33.70    2.58
  -4   8   1   34.34    2.55
  -4   8   1   34.85    3.20
  -4   8   1   32.50    2.71
  -4   8   1   31.62    3.21
  -4   8   1   34.57    2.66
  -4   8   1   31.77    3.35
  -4   8   1   32.56    2.73
  -4   8   1   36.14    3.00
  -4   8   0   44.16    3.35
  -4   8   0   39.67    2.75
  -4   8   0   39.43    2.72
  -4   8   0   36.21    3.28
  -4   8   0   35.32    2.98
  -4   8   0   40.97    3.69
  -4   8   0   42.04    2.92
  -4   8   0   36.33    3.54
  -4   8   0   40.20    3.02
  -4   8   0   43.07    2.94
  -4   8   0   41.43    3.23
  -4   8  -1   47.28    3.15
  -4   8  -1   47.32    3.52
  -4   8  -1   51.06    4.18
  -4   8  -1   50.28    3.03
  -4   8  -1   47.92    3.81
  -4   8  -1   52.59    3.71
  -4   8  -1   52.37    3.12
  -4   8  -1   52.16    3.77
  -4   8  -1   49.68    4.11
  -4   8  -1   46.02    3.53
  -4   8  -1   50.63    3.67
  -4   8  -2   19.35    2.20
  -4   8  -2   15.79    2.12
  -4   8  -2   19.27    1.77
  -4   8  -2   16.37    2.26
  -4   8  -2   19.25    1.74
  -4   8  -2   14.95    2.06
  -4   8  -2   18.19    2.55
  -4   8  -2   19.91    1.99
  -4   8  -2   21.26    2.68
  -4   8  -2   19.03    2.08
  -4   8  -2   16.43    2.08
  -4   8  -2   20.24    1.99
  -4   8  -2   18.06    2.13
  -4   8  -3  228.01    9.30
  -4   8  -3  236.29    9.57
  -4   8  -3  242.70   10.39
  -4   8  -3  237.07    8.66
  -4   8  -3  227.31    9.14
  -4   8  -3  231.90   10.43
  -4   8  -3  237.81    8.73
  -4   8  -3  231.37    9.82
  -4   8  -3  232.54    7.99
  -4   8  -3  238.52    9.37
  -4   8  -3  217.86    8.81
  -4   8  -4   41.05    3.19
  -4   8  -4   45.27    3.58
  -4   8  -4   40.53    3.54
  -4   8  -4   38.75    3.08
  -4   8  -4   46.07    3.35
  -4   8  -4   41.90    2.84
  -4   8  -4   41.34    3.86
  -4   8  -4   38.69    3.18
  -4   8  -4   38.77    3.00
  -4   8  -4   45.41    2.96
  -4   8  -4   44.79    3.68
  -4   8  -4   42.17    3.06
  -4   8  -4   44.23    3.31
  -4   8  -5   52.30    3.56
  -4   8  -5   56.41    3.70
  -4   8  -5   64.35    3.48
  -4   8  -5   52.57    4.41
  -4   8  -5   57.37    3.82
  -4   8  -5   55.17    3.91
  -4   8  -5   58.80    3.39
  -4   8  -5   57.97    4.31
  -4   8  -5   59.85    4.16
  -4   8  -5   64.90    3.93
  -4   8  -5   52.72    3.44
  -4   8  -5   59.23    3.84
  -4   8  -6  198.33    8.08
  -4   8  -6  207.07    9.76
  -4   8  -6  226.58    8.53
  -4   8  -6  206.68    7.95
  -4   8  -6  201.01    8.67
  -4   8  -6  193.13    8.01
  -4   8  -6  206.53    8.89
  -4   8  -6  215.86    9.42
  -4   8  -6  224.10    8.47
  -4   8  -6  202.83    8.58
  -4   8  -6  206.45    8.79
  -4   8  -7  513.96   17.20
  -4   8  -7  514.41   17.27
  -4   8  -7  529.17   16.26
  -4   8  -7  505.52   17.11
  -4   8  -7  527.63   17.45
  -4   8  -7  496.66   16.10
  -4   8  -7  530.47   16.06
  -4   8  -8 1027.83   31.11
  -4   8  -8 1087.86   31.98
  -4   8  -8 1022.28   31.10
  -4   8  -8 1058.37   30.99
  -4   8  -9   57.33    3.96
  -4   8  -9   63.48    4.01
  -4   8  -9   69.91    4.38
  -4   8 -10   61.04    4.46
  -4   8 -10   59.44    4.06
  -4   8 -10   66.13    4.24
  -4   8 -10   67.89    4.16
  -4   8 -10   66.12    3.91
  -4   8 -11    3.95    1.21
  -4   8 -11    2.89    1.02
  -4   8 -11    2.55    0.89
  -4   8 -11    3.16    0.94
  -4   8 -11    3.11    0.85
  -4   8 -12    0.90    0.48
  -4   8 -12    1.59    0.79
  -4   8 -12    1.87    0.89
  -4   8 -13    6.51    1.04
  -4   8 -13   10.44    1.51
  -4   8 -14    7.84    0.87
  -4   8 -14   10.32    1.30
  -4   8 -15   -0.11    0.34
  -4   7  16   12.16    1.19
  -4   7  15   23.00    2.01
  -4   7  15   24.97    2.10
  -4   7  14   32.15    2.66
  -4   7  14   31.51    2.65
  -4   7  13  216.18    8.87
  -4   7  13  212.17    8.56
  -4   7  13  196.98    8.56
  -4   7  12   54.14    4.09
  -4   7  12   52.61    3.90
  -4   7  12   55.51    2.82
  -4   7  12   55.97    4.03
  -4   7  11    4.58    1.36
  -4   7  11    3.14    1.27
  -4   7  11    3.64    1.04
  -4   7  11    3.15    0.79
  -4   7  11    2.36    1.01
  -4   7  10  187.00    6.82
  -4   7  10  161.88    7.06
  -4   7  10  175.32    8.45
  -4   7  10  175.33    8.58
  -4   7  10  164.21    7.57
  -4   7  10  190.17    8.56
  -4   7  10  161.85    7.41
  -4   7   9  557.45   19.96
  -4   7   9  561.89   18.79
  -4   7   9  603.07   18.22
  -4   7   9  615.72   20.70
  -4   7   9  573.56   20.53
  -4   7   9  579.51   19.13
  -4   7   9  586.95   19.45
  -4   7   8  158.14    7.45
  -4   7   8  151.39    7.02
  -4   7   8  171.04    6.02
  -4   7   8  170.46    6.81
  -4   7   8  146.84    7.62
  -4   7   8  159.78    8.17
  -4   7   8  159.35    6.48
  -4   7   8  134.49    6.74
  -4   7   8  153.22    6.25
  -4   7   7  151.33    5.62
  -4   7   7  140.91    6.13
  -4   7   7  140.34    7.57
  -4   7   7  132.73    5.83
  -4   7   7  125.54    6.33
  -4   7   7  121.52    6.50
  -4   7   7  129.30    5.78
  -4   7   7  136.85    5.48
  -4   7   7  135.51    6.39
  -4   7   7  130.07    6.98
  -4   7   7  135.17    5.69
  -4   7   6   65.77    3.95
  -4   7   6   77.09    3.76
  -4   7   6   76.42    4.03
  -4   7   6   60.21    4.15
  -4   7   6   66.11    3.89
  -4   7   6   74.51    3.71
  -4   7   6   70.26    4.23
  -4   7   6   67.26    3.75
  -4   7   6   70.68    4.77
  -4   7   5   16.27    1.90
  -4   7   5   15.05    1.63
  -4   7   5   17.71    2.06
  -4   7   5   15.98    1.66
  -4   7   5   14.73    1.89
  -4   7   5   16.75    1.77
  -4   7   5   17.84    2.26
  -4   7   5   14.50    1.95
  -4   7   5   14.29    1.76
  -4   7   4   47.45    3.35
  -4   7   4   47.21    3.21
  -4   7   4   50.26    3.05
  -4   7   4   49.62    3.92
  -4   7   4   54.80    3.18
  -4   7   4   42.56    3.44
  -4   7   4   47.45    3.71
  -4   7   4   49.18    3.62
  -4   7   4   52.24    3.28
  -4   7   4   48.00    3.27
  -4   7   3   59.64    3.78
  -4   7   3   64.20    3.70
  -4   7   3   61.13    3.44
  -4   7   3   54.99    3.70
  -4   7   3   59.49    4.32
  -4   7   3   57.43    3.34
  -4   7   3   52.25    3.83
  -4   7   3   51.50    3.80
  -4   7   3   53.74    3.83
  -4   7   3   53.31    3.39
  -4   7   3   56.27    3.49
  -4   7   2   98.82    4.67
  -4   7   2   93.46    5.05
  -4   7   2  100.07    4.69
  -4   7   2   99.49    5.81
  -4   7   2   86.10    5.01
  -4   7   2  101.08    5.21
  -4   7   2  100.36    4.87
  -4   7   2   91.30    4.82
  -4   7   2   98.08    5.40
  -4   7   2   91.59    4.75
  -4   7   1   36.55    2.98
  -4   7   1   38.44    3.50
  -4   7   1   34.29    2.57
  -4   7   1   33.85    2.86
  -4   7   1   37.23    3.44
  -4   7   1   42.52    2.94
  -4   7   1   37.61    3.27
  -4   7   1   34.77    2.64
  -4   7   1   37.10    3.15
  -4   7   1   35.12    2.85
  -4   7   0   33.37    2.54
  -4   7   0   35.48    3.36
  -4   7   0   34.30    3.33
  -4   7   0   34.25    2.90
  -4   7   0   36.33    2.63
  -4   7   0   35.95    2.74
  -4   7   0   33.04    2.59
  -4   7   0   30.36    3.03
  -4   7   0   35.28    3.10
  -4   7   0   30.97    2.75
  -4   7   0   36.93    2.95
  -4   7  -1   97.89    5.85
  -4   7  -1   99.72    5.77
  -4   7  -1   89.04    4.95
  -4   7  -1   83.71    4.37
  -4   7  -1   86.89    4.40
  -4   7  -1   85.97    5.23
  -4   7  -1   99.74    5.12
  -4   7  -1   86.41    5.11
  -4   7  -1   90.95    4.21
  -4   7  -1   82.99    4.88
  -4   7  -2  117.61    5.81
  -4   7  -2  111.50    5.10
  -4   7  -2  116.38    6.25
  -4   7  -2  109.21    5.98
  -4   7  -2  115.36    5.81
  -4   7  -2  113.99    5.25
   4  -7   2  113.20    4.99
  -4   7  -2  109.71    5.17
  -4   7  -2  111.08    6.54
  -4   7  -2  130.80    6.80
  -4   7  -2  122.61    5.61
  -4   7  -2  119.95    5.86
  -4   7  -2  127.77    6.30
  -4   7  -2  118.25    4.92
   4  -7   3   14.51    1.59
  -4   7  -3   14.05    1.65
  -4   7  -3   14.94    1.84
  -4   7  -3   15.00    1.79
  -4   7  -3   18.21    2.43
  -4   7  -3   16.44    1.77
  -4   7  -3   14.12    1.93
  -4   7  -3   17.14    1.85
  -4   7  -3   14.68    1.90
  -4   7  -3   16.25    2.21
  -4   7  -3   17.83    2.08
  -4   7  -3   14.31    2.03
  -4   7  -3   13.06    2.00
   4  -7   4   11.60    1.46
  -4   7  -4   11.40    1.48
  -4   7  -4   13.83    1.68
  -4   7  -4   16.03    1.93
  -4   7  -4    9.96    1.82
  -4   7  -4   13.31    1.82
  -4   7  -4   11.81    1.65
  -4   7  -4   12.88    1.52
  -4   7  -4   12.43    1.77
  -4   7  -4   12.86    1.74
  -4   7  -4   17.37    2.37
  -4   7  -4   10.51    1.57
  -4   7  -4   11.69    1.97
  -4   7  -4   12.95    1.97
  -4   7  -5    2.81    0.89
  -4   7  -5    2.05    1.05
  -4   7  -5    1.27    0.77
  -4   7  -5    1.52    0.66
  -4   7  -5    1.61    0.75
  -4   7  -5    1.83    0.77
  -4   7  -5    1.33    0.74
  -4   7  -5    2.04    0.89
  -4   7  -5    0.75    0.68
  -4   7  -5    0.99    0.54
   4  -7   5    3.49    0.82
  -4   7  -6  442.64   14.17
  -4   7  -6  427.62   14.68
  -4   7  -6  479.06   14.26
  -4   7  -6  407.44   14.92
  -4   7  -6  459.57   16.93
  -4   7  -6  455.26   14.56
  -4   7  -6  494.50   15.34
  -4   7  -6  459.62   15.02
   4  -7   6  459.67   14.43
  -4   7  -6  456.78   15.87
  -4   7  -6  448.87   15.61
  -4   7  -6  467.60   16.39
  -4   7  -6  439.19   16.21
  -4   7  -7   75.46    5.40
  -4   7  -7   68.86    4.24
  -4   7  -7   77.52    3.70
   4  -7   7   72.64    3.91
  -4   7  -7   75.41    5.09
  -4   7  -7   70.00    4.99
  -4   7  -7   72.01    3.99
  -4   7  -7   73.34    4.62
  -4   7  -7   74.71    4.92
  -4   7  -7   77.85    4.83
  -4   7  -7   74.00    3.68
   4  -7   8  285.43    9.61
  -4   7  -8  260.20   11.55
  -4   7  -8  239.55    9.56
  -4   7  -8  254.32   10.92
  -4   7  -8  255.58   11.03
  -4   7  -8  274.16   11.02
  -4   7  -8  268.96   10.44
  -4   7  -9    7.61    1.46
  -4   7  -9    9.59    2.02
  -4   7  -9    8.21    1.76
  -4   7  -9    7.37    1.49
  -4   7  -9    7.07    1.63
  -4   7  -9   10.35    1.91
  -4   7 -10    2.09    1.18
  -4   7 -10    3.35    1.26
  -4   7 -10    1.91    0.99
  -4   7 -10    1.40    1.00
  -4   7 -10    2.16    0.90
  -4   7 -11   16.00    1.86
  -4   7 -11   15.94    2.26
  -4   7 -11   13.72    2.22
  -4   7 -11   17.51    2.15
  -4   7 -11   10.77    1.92
  -4   7 -11   12.95    1.91
  -4   7 -12  134.70    6.24
  -4   7 -12  131.26    5.61
  -4   7 -12  120.60    6.40
  -4   7 -12  136.44    6.97
  -4   7 -13   33.04    2.87
  -4   7 -13   37.32    2.70
  -4   7 -13   31.12    2.95
  -4   7 -14   25.02    2.20
  -4   7 -14   20.40    2.15
  -4   7 -14   19.56    1.67
  -4   7 -15   16.19    1.65
  -4   7 -16   35.67    1.92
  -4   6  18   15.08    1.18
  -4   6  17    1.81    0.59
  -4   6  17    1.54    0.61
  -4   6  16   85.95    4.29
  -4   6  16   82.26    4.31
  -4   6  16   83.87    4.47
  -4   6  15   98.65    5.20
  -4   6  15   93.95    5.13
  -4   6  15  106.51    5.54
  -4   6  14   62.12    4.34
  -4   6  14   69.29    4.50
  -4   6  14   69.26    4.61
  -4   6  14   73.19    4.06
  -4   6  13   17.74    2.35
  -4   6  13   18.02    2.37
  -4   6  13   15.58    1.91
  -4   6  12    1.51    0.98
  -4   6  12    0.65    0.70
  -4   6  12    2.05    0.60
  -4   6  12    1.55    0.83
  -4   6  12    1.47    0.79
  -4   6  11  106.86    6.50
  -4   6  11  113.75    6.63
  -4   6  11  108.03    4.81
  -4   6  11  112.78    5.75
  -4   6  11  114.37    5.77
  -4   6  10   87.79    5.04
  -4   6  10   89.47    5.85
  -4   6  10   88.36    5.80
  -4   6  10   98.62    4.66
  -4   6  10   80.49    4.13
  -4   6  10   84.66    5.64
  -4   6   9  815.77   26.75
  -4   6   9  802.29   25.61
  -4   6   9  852.80   25.49
  -4   6   9  876.65   24.86
  -4   6   9  867.54   27.23
  -4   6   9  817.21   26.93
  -4   6   8 1251.53   33.70
  -4   6   8 1208.45   35.21
  -4   6   8 1146.97   36.46
  -4   6   8 1208.50   34.11
  -4   6   8 1198.59   35.58
  -4   6   8 1228.54   37.00
  -4   6   8 1202.25   36.88
  -4   6   8 1283.47   34.84
  -4   6   7  126.99    5.32
  -4   6   7  129.46    5.78
  -4   6   7  130.86    5.18
  -4   6   7  129.68    5.21
  -4   6   7  133.47    6.06
  -4   6   7  120.96    6.70
  -4   6   7  123.14    5.43
  -4   6   7  126.37    6.99
  -4   6   7  123.29    6.90
  -4   6   7  131.56    6.41
  -4   6   6   48.32    2.91
  -4   6   6   47.20    3.12
  -4   6   6   48.28    3.98
  -4   6   6   42.45    3.76
  -4   6   6   45.84    3.00
  -4   6   6   49.14    2.85
  -4   6   6   47.78    2.79
  -4   6   6   39.81    3.09
  -4   6   6   42.69    3.67
  -4   6   6   50.02    3.29
  -4   6   6   40.64    2.84
  -4   6   6   46.96    2.80
  -4   6   6   51.46    3.34
  -4   6   6   47.40    3.49
  -4   6   5  227.69    8.53
  -4   6   5  234.93    8.70
  -4   6   5  224.68    9.91
  -4   6   5  208.65    9.64
  -4   6   5  263.15    9.99
  -4   6   5  232.93    8.09
  -4   6   5  244.13    8.26
  -4   6   5  218.14    9.46
  -4   6   5  250.12    8.78
  -4   6   5  208.69    8.29
  -4   6   5  232.12    8.79
  -4   6   5  225.75    8.09
  -4   6   5  224.68    8.23
  -4   6   5  221.23    9.05
  -4   6   4  175.82    7.98
  -4   6   4  184.83    8.55
  -4   6   4  179.63    8.34
  -4   6   4  180.25    8.11
  -4   6   4  184.91    7.42
  -4   6   4  171.96    6.72
  -4   6   4  190.67    7.04
  -4   6   4  182.19    6.90
  -4   6   4  172.14    7.13
  -4   6   3    2.50    0.74
  -4   6   3    2.08    0.62
  -4   6   3    1.94    0.85
  -4   6   3    1.96    0.88
  -4   6   3    2.26    1.03
  -4   6   3    3.43    0.83
  -4   6   3    1.96    0.66
  -4   6   3    5.59    0.97
  -4   6   3    2.31    0.86
  -4   6   2   20.65    1.85
  -4   6   2   21.43    2.27
  -4   6   2   20.17    1.90
  -4   6   2   21.90    1.87
  -4   6   1    5.24    1.00
  -4   6   1    5.97    1.19
  -4   6   1    6.03    1.20
  -4   6   1    6.40    1.08
  -4   6   0   41.10    3.05
  -4   6   0   43.39    2.73
  -4   6  -1    1.36    0.61
  -4   6  -1    1.15    0.53
  -4   6  -2    5.03    1.00
  -4   6  -2    6.64    1.33
  -4   6  -2    6.57    1.09
  -4   6  -2    5.38    1.09
  -4   6  -2    5.75    1.36
  -4   6  -2    5.78    1.02
  -4   6  -2    7.50    1.49
  -4   6  -3  136.27    6.35
  -4   6  -3  139.83    5.69
  -4   6  -3  129.41    5.47
  -4   6  -3  122.22    6.70
  -4   6  -3  138.66    5.78
  -4   6  -3  137.31    6.10
  -4   6  -3  140.18    6.77
  -4   6  -3  128.06    6.74
  -4   6  -3  132.30    6.50
  -4   6  -3  133.69    6.03
  -4   6  -3  123.27    5.77
  -4   6  -4   60.50    3.65
  -4   6  -4   51.40    4.04
  -4   6  -4   52.76    3.25
  -4   6  -4   60.68    4.13
  -4   6  -4   62.96    3.72
  -4   6  -4   56.66    3.82
  -4   6  -4   50.30    3.03
  -4   6  -4   61.00    3.29
  -4   6  -4   55.13    3.15
  -4   6  -4   49.62    4.07
  -4   6  -4   51.39    3.56
  -4   6  -4   53.40    3.71
  -4   6  -4   56.54    3.64
   4  -6   4   52.30    3.22
  -4   6  -4   52.12    3.32
   4  -6   5  262.62    9.68
  -4   6  -5  267.46    9.35
  -4   6  -5  281.29    9.52
  -4   6  -5  269.63    9.35
  -4   6  -5  262.76   11.34
  -4   6  -5  286.01   10.83
  -4   6  -5  267.62   10.36
  -4   6  -5  309.43   10.44
  -4   6  -5  280.87    9.72
  -4   6  -5  285.26   11.05
  -4   6  -5  277.14   11.39
  -4   6  -5  283.08   11.05
  -4   6  -5  297.63   10.23
  -4   6  -5  268.68    9.88
   4  -6   6  148.68    6.28
  -4   6  -6  155.17    5.92
  -4   6  -6  143.73    5.77
  -4   6  -6  150.92    7.29
  -4   6  -6  149.44    6.99
  -4   6  -6  138.72    7.57
  -4   6  -6  148.26    6.07
  -4   6  -6  146.86    6.36
  -4   6  -6  164.40    7.49
  -4   6  -6  154.30    6.97
  -4   6  -6  142.90    6.18
  -4   6  -6  134.23    7.38
  -4   6  -6  167.46    7.70
  -4   6  -7  282.90   10.84
  -4   6  -7  278.76   11.14
  -4   6  -7  291.03   12.09
  -4   6  -7  285.51   11.43
   4  -6   7  288.52   10.12
  -4   6  -7  280.29    9.39
  -4   6  -7  298.24   11.65
  -4   6  -7  276.15   11.79
  -4   6  -8  146.95    7.12
  -4   6  -8  138.52    7.74
   4  -6   8  144.45    6.22
  -4   6  -8  151.02    7.51
  -4   6  -8  147.08    6.89
  -4   6  -8  137.93    7.34
  -4   6  -8  148.83    7.15
  -4   6  -9    7.24    1.41
   4  -6   9    6.98    1.20
  -4   6  -9    7.15    1.48
  -4   6  -9    6.77    1.56
  -4   6  -9    4.94    1.50
  -4   6  -9    7.16    1.57
  -4   6  -9    7.24    1.77
  -4   6 -10  293.70   12.62
  -4   6 -10  314.94   11.89
  -4   6 -10  315.28   12.24
  -4   6 -10  305.42   11.30
   4  -6  10  305.02   10.82
  -4   6 -11  471.48   17.47
  -4   6 -11  500.17   16.65
  -4   6 -11  464.58   17.07
  -4   6 -11  484.17   15.78
  -4   6 -11  494.05   16.58
  -4   6 -12  130.15    7.18
  -4   6 -12  135.49    7.12
  -4   6 -12  134.35    6.42
  -4   6 -12  135.90    5.87
  -4   6 -13   71.98    4.82
  -4   6 -13   69.51    4.00
  -4   6 -14   43.98    3.41
  -4   6 -14   36.94    3.23
  -4   6 -15    6.61    1.25
  -4   6 -15    6.94    1.33
  -4   6 -16   59.45    3.32
  -4   6 -16   58.71    3.09
  -4   6 -17   75.30    3.07
  -4   5  18   30.90    2.22
  -4   5  18   35.65    2.32
  -4   5  17  105.29    5.21
  -4   5  17  108.84    5.22
  -4   5  17  107.97    4.99
  -4   5  16   24.12    2.07
  -4   5  16   26.10    2.63
  -4   5  16   27.21    2.64
  -4   5  16   28.38    2.58
  -4   5  15   26.03    2.32
  -4   5  15   26.62    2.80
  -4   5  15   25.78    2.68
  -4   5  15   26.02    2.82
  -4   5  14    1.68    0.96
  -4   5  14    0.80    0.79
  -4   5  14    0.87    0.66
  -4   5  14    0.64    0.84
  -4   5  13   27.88    3.11
  -4   5  13   26.54    2.99
  -4   5  13   29.95    2.68
  -4   5  13   30.25    3.20
  -4   5  12    1.85    0.78
  -4   5  12    0.31    0.61
  -4   5  12    0.91    0.94
  -4   5  12    1.10    0.83
  -4   5  12    0.63    0.52
  -4   5  11   44.12    4.00
  -4   5  11   51.17    4.20
  -4   5  11   49.71    3.02
  -4   5  11   42.01    3.27
  -4   5  11   39.72    3.12
  -4   5  10  136.97    7.54
  -4   5  10  142.60    7.51
  -4   5  10  149.72    6.15
  -4   5  10  151.92    6.72
  -4   5  10  144.97    6.67
  -4   5   9   27.12    2.54
  -4   5   9   29.20    2.31
  -4   5   9   25.52    2.91
  -4   5   9   25.59    2.87
  -4   5   8  608.77   18.49
  -4   5   8  592.34   18.07
  -4   5   8  619.95   17.29
  -4   5   8  601.76   18.80
  -4   5   8  571.65   17.12
  -4   5   8  576.18   19.86
  -4   5   8  553.94   19.51
  -4   5   7   11.44    1.48
  -4   5   7   16.67    1.47
  -4   5   7   16.95    1.94
  -4   5   7   12.89    2.02
  -4   5   7   13.30    1.32
  -4   5   7   13.36    1.59
  -4   5   7   14.51    2.07
  -4   5   7   13.71    2.07
  -4   5   6    0.70    0.69
  -4   5   6    0.95    0.44
  -4   5   6   -0.14    0.44
  -4   5   6    0.23    0.43
  -4   5   6    0.84    0.45
  -4   5   6    0.18    0.35
  -4   5   6    0.44    0.36
  -4   5   5   62.67    3.12
  -4   5   5   59.10    3.10
  -4   5   5   60.12    3.66
  -4   5   5   57.86    3.42
  -4   5   5   56.26    3.92
  -4   5   5   56.81    3.07
  -4   5   4  176.64    7.37
  -4   5   4  195.20    6.89
  -4   5   4  188.97    6.79
  -4   5   3   18.94    1.67
  -4   5   3   20.55    1.69
  -4   5   2  291.55    9.69
  -4   5   1  135.87    5.40
  -4   5   1  129.13    5.23
  -4   5   0   76.31    3.64
  -4   5  -1   18.04    1.62
  -4   5  -1   15.50    1.49
  -4   5  -2  544.80   16.10
  -4   5  -2  525.92   15.98
  -4   5  -3  834.07   23.36
  -4   5  -3  816.91   23.26
  -4   5  -3  780.61   24.52
  -4   5  -4   83.18    3.89
  -4   5  -4   86.61    3.97
  -4   5  -4   88.52    4.94
  -4   5  -4   89.82    4.11
  -4   5  -4   88.57    4.38
  -4   5  -4   81.80    3.94
  -4   5  -5   26.40    2.62
  -4   5  -5   22.98    1.84
  -4   5  -5   30.72    2.43
  -4   5  -5   27.79    1.99
  -4   5  -5   27.01    1.98
  -4   5  -5   28.64    2.10
  -4   5  -6   34.38    2.19
  -4   5  -6   27.57    2.52
  -4   5  -6   31.71    3.12
   4  -5   6   30.54    2.40
  -4   5  -6   30.04    2.84
  -4   5  -6   35.95    3.12
  -4   5  -6   28.66    2.64
  -4   5  -6   28.20    2.79
  -4   5  -7   21.43    1.66
  -4   5  -7   17.57    2.05
  -4   5  -7   16.43    2.38
  -4   5  -7   17.63    2.22
  -4   5  -7   14.45    2.05
   4  -5   7   21.04    2.00
  -4   5  -7   20.33    2.42
   4  -5   8  124.46    5.52
  -4   5  -8  111.35    5.68
  -4   5  -8  107.91    6.50
  -4   5  -8  124.14    6.40
  -4   5  -8  120.96    6.16
  -4   5  -8  109.76    6.08
  -4   5  -9  261.69    9.79
  -4   5  -9  255.85   10.40
  -4   5  -9  251.01   10.13
  -4   5  -9  252.15   10.78
  -4   5  -9  245.43   10.16
   4  -5   9  254.31    9.29
  -4   5  -9  225.38   10.63
  -4   5 -10  258.98   11.29
  -4   5 -10  263.96   10.44
  -4   5 -10  257.65   11.08
  -4   5 -10  260.92    9.80
  -4   5 -10  238.51   10.11
   4  -5  10  259.16    9.49
  -4   5 -11   27.49    2.70
  -4   5 -11   27.28    3.14
  -4   5 -11   27.15    3.12
  -4   5 -11   25.09    2.33
   4  -5  11   26.82    2.41
  -4   5 -12  249.59    9.77
  -4   5 -12  258.16   11.00
  -4   5 -12  266.50   11.21
  -4   5 -13  245.86   10.45
  -4   5 -14    1.43    0.86
  -4   5 -15   38.07    2.99
   4  -5  15   36.87    2.85
  -4   5 -16    0.39    0.47
   4  -5  16    0.50    0.51
  -4   4  20   26.78    1.49
  -4   4  19   33.28    2.07
  -4   4  19   39.75    2.47
  -4   4  18   13.15    1.58
  -4   4  18   18.91    1.97
  -4   4  17    1.40    0.64
  -4   4  17    1.82    0.83
  -4   4  17    3.01    1.05
  -4   4  17    2.70    0.86
  -4   4  16   72.80    4.15
  -4   4  16   71.03    3.89
  -4   4  16   66.23    4.49
  -4   4  16   63.18    4.22
  -4   4  15  105.75    5.47
  -4   4  15   99.10    5.75
  -4   4  15  104.62    5.21
  -4   4  15  108.05    6.15
  -4   4  14  107.32    5.62
  -4   4  14   95.12    5.55
  -4   4  14  106.73    5.39
  -4   4  13   52.27    3.75
  -4   4  13   59.25    4.05
  -4   4  13   58.51    3.83
  -4   4  12   22.41    2.36
  -4   4  12   22.37    2.31
  -4   4  11    0.80    0.52
  -4   4  11    0.29    0.53
  -4   4  10   14.31    1.73
  -4   4  10   15.50    1.76
  -4   4  10   18.05    1.71
  -4   4   9  250.00    8.01
  -4   4   9  249.49    9.22
  -4   4   9  251.54    8.98
  -4   4   8   28.27    1.81
  -4   4   8   26.56    2.04
  -4   4   8   24.01    1.71
  -4   4   7   20.80    1.63
  -4   4   7   24.42    2.51
  -4   4   7   23.57    1.66
  -4   4   7   25.07    1.83
  -4   4   6   34.29    2.20
  -4   4   6   40.49    2.25
  -4   4   6   40.54    2.22
  -4   4   5  101.74    4.20
  -4   4   5   94.18    3.98
  -4   4   5   96.95    3.75
  -4   4   4 2496.74   67.65
  -4   4   4 2567.73   67.50
  -4   4   4 2547.63   66.72
  -4   4   3  569.98   16.24
  -4   4   3  550.20   15.97
  -4   4   3  538.62   14.93
  -4   4   2  238.12    8.06
  -4   4   1  121.41    4.92
  -4   4   1  124.71    4.81
  -4   4   0  117.28    4.63
  -4   4  -1  120.22    4.86
  -4   4  -1  120.01    4.73
  -4   4  -2   14.41    1.39
  -4   4  -2   12.99    1.26
  -4   4  -3    6.05    0.94
  -4   4  -3    5.43    0.83
  -4   4  -3    5.18    0.85
  -4   4  -4    6.06    0.93
  -4   4  -4    4.88    0.78
  -4   4  -4    3.19    0.72
  -4   4  -5  166.31    6.01
  -4   4  -5  159.77    5.85
  -4   4  -5  161.62    6.47
  -4   4  -6  139.68    5.22
  -4   4  -6  124.19    5.80
   4  -4   6  142.88    5.94
  -4   4  -6  144.31    5.21
  -4   4  -7  139.93    6.19
  -4   4  -7  145.73    6.52
  -4   4  -7  139.34    6.89
  -4   4  -7  129.40    6.12
   4  -4   7  150.75    6.11
  -4   4  -7  134.08    5.07
  -4   4  -8  102.93    5.60
  -4   4  -8  122.44    5.99
  -4   4  -8  119.17    6.43
  -4   4  -8  124.68    6.57
  -4   4  -8  121.71    5.67
  -4   4  -9  390.87   12.80
  -4   4  -9  370.66   13.43
  -4   4  -9  347.67   12.99
  -4   4  -9  354.07   12.87
  -4   4  -9  361.77   13.82
  -4   4  -9  368.44   13.90
  -4   4 -10  259.95    9.39
  -4   4 -10  238.84   10.11
  -4   4 -10  231.04   10.46
  -4   4 -10  257.70   10.83
  -4   4 -10  262.75    9.82
  -4   4 -10  222.40    9.79
  -4   4 -11  142.23    7.51
  -4   4 -11  135.74    7.12
   4  -4  11  152.29    6.43
   4  -4  12  217.54    8.47
  -4   4 -12  221.14    9.74
  -4   4 -12  211.67    8.97
  -4   4 -13   -0.20    0.87
  -4   4 -14  145.96    6.94
  -4   4 -15    2.28    0.84
   4  -4  15    2.19    0.98
   4  -4  16   22.01    2.17
   4  -4  17    0.27    0.43
  -4   4 -18    0.28    0.31
  -4   4 -18    0.42    0.34
  -4   3  20   11.12    1.23
   4  -3 -19   16.18    1.46
  -4   3  19   18.81    1.94
  -4   3  18   64.07    3.58
  -4   3  18   67.56    3.77
   4  -3 -18   55.83    3.41
  -4   3  18   58.80    2.99
  -4   3  17   99.59    5.19
   4  -3 -17   91.52    4.89
  -4   3  17   97.51    5.16
  -4   3  17   95.75    4.49
  -4   3  16  246.33    9.90
   4  -3 -16  239.31    9.43
  -4   3  16  241.03    8.87
  -4   3  16  258.65    9.85
  -4   3  15    8.87    1.43
   4  -3 -15    8.70    1.56
  -4   3  15    7.11    1.54
   4  -3 -15    7.84    1.65
  -4   3  15   13.93    1.98
  -4   3  15    8.47    1.57
   4  -3 -14  228.60    9.54
  -4   3  14  249.04   10.47
  -4   3  14  254.22   10.00
  -4   3  14  268.91   10.27
   4  -3 -14  221.79   10.00
   4  -3 -13   52.16    4.07
  -4   3  13   60.03    3.98
   4  -3 -13   57.38    3.86
  -4   3  12   46.29    3.27
  -4   3  12   40.84    3.03
   4  -3 -12   40.98    3.11
  -4   3  11   94.78    4.81
  -4   3  11  103.61    5.01
  -4   3  10   12.80    1.54
  -4   3   9   19.88    1.79
  -4   3   9   20.51    1.45
  -4   3   9   18.35    1.37
  -4   3   8   82.61    3.84
  -4   3   8   77.60    3.41
  -4   3   8   82.71    3.38
  -4   3   7  141.57    5.19
  -4   3   7  124.62    4.91
  -4   3   7  133.75    4.85
  -4   3   6  423.38   12.53
  -4   3   6  405.75   12.39
  -4   3   6  433.34   12.70
  -4   3   5  775.93   20.47
  -4   3   5  734.22   20.83
  -4   3   5  737.61   20.77
   4  -3  -4  233.66    7.57
  -4   3   4  257.93    8.17
  -4   3   4  244.36    7.88
  -4   3   4  256.05    8.07
  -4   3   3  555.37   16.30
  -4   3   3  551.82   16.04
  -4   3   3  569.80   16.21
  -4   3   2   70.67    3.29
  -4   3   1  306.57   10.12
  -4   3   1  342.36   10.18
  -4   3   0  326.96   10.12
  -4   3   0  320.33    9.94
  -4   3  -1    0.21    0.33
  -4   3  -1    0.08    0.40
  -4   3  -1   -0.07    0.32
  -4   3  -1    0.98    0.53
  -4   3  -2   50.02    2.55
  -4   3  -2   46.26    2.57
  -4   3  -2   49.76    2.91
  -4   3  -3  558.34   16.15
  -4   3  -3  535.36   16.68
  -4   3  -3  548.70   15.86
  -4   3  -4  107.55    4.36
  -4   3  -4  105.07    4.94
  -4   3  -4  102.21    4.11
  -4   3  -5  143.22    5.48
  -4   3  -5  148.63    6.42
  -4   3  -5  155.48    5.40
   4  -3   6    8.95    1.24
  -4   3  -6   11.55    1.15
  -4   3  -6   13.18    1.72
  -4   3  -6   10.76    1.06
  -4   3  -7   56.73    2.70
  -4   3  -7   57.45    3.89
   4  -3   7   65.48    3.50
  -4   3  -8  427.73   14.01
  -4   3  -8  420.89   15.04
  -4   3  -8  415.71   15.37
   4  -3   8  459.46   13.96
  -4   3  -9   14.70    2.12
  -4   3  -9   12.80    2.11
   4  -3   9   16.37    1.72
  -4   3 -10   46.56    3.95
  -4   3 -10   45.52    4.07
  -4   3 -11   16.03    2.08
  -4   3 -11   14.47    2.23
   4  -3  11   16.70    1.83
  -4   3 -11   18.58    2.58
  -4   3 -12   53.65    3.89
  -4   3 -12   43.85    4.02
  -4   3 -12   51.80    4.29
   4  -3  12   55.61    3.46
  -4   3 -13  104.75    5.64
  -4   3 -13  110.68    6.37
   4  -3  14    3.00    1.30
  -4   3 -14    4.15    1.24
   4  -3  15   25.14    2.71
   4  -3  16    6.18    1.28
   4  -3  17   13.11    1.51
  -4   3 -18    1.18    0.45
   4  -3  18    0.73    0.39
  -4   3 -18    1.55    0.50
  -4   2  21    2.46    0.52
   4  -2 -20   53.20    2.77
  -4   2  20   51.51    2.82
   4  -2 -19   50.14    3.18
  -4   2  19   56.23    3.35
   4  -2 -18   13.84    1.82
  -4   2  18   14.39    1.81
  -4   2  18   12.39    1.27
  -4   2  17    0.11    0.45
   4  -2 -17    1.01    0.86
  -4   2  17    0.53    0.53
  -4   2  17    0.51    0.67
  -4   2  16    0.37    0.49
   4  -2 -16    1.23    0.83
  -4   2  16    0.48    0.60
  -4   2  15    8.82    1.57
  -4   2  15    4.85    1.18
  -4   2  15    6.53    1.42
   4  -2 -15    8.89    1.63
   4  -2 -15    5.62    1.53
  -4   2  14   19.72    2.23
  -4   2  14   17.02    2.12
  -4   2  14   16.38    2.19
   4  -2 -14   19.65    2.34
   4  -2 -14   16.91    2.44
  -4   2  13   35.92    3.02
  -4   2  13   42.15    3.21
  -4   2  13   38.66    3.36
   4  -2 -13   41.80    3.29
   4  -2 -13   36.54    3.50
  -4   2  12    7.35    1.32
  -4   2  12   10.49    1.53
  -4   2  12    9.85    1.70
   4  -2 -12   10.34    1.61
   4  -2 -12    7.34    1.55
  -4   2  11   29.87    2.50
  -4   2  11   28.53    2.76
   4  -2 -11   30.91    2.61
  -4   2  11   26.27    2.33
   4  -2 -11   24.68    2.68
  -4   2  10    0.70    0.31
  -4   2  10    0.64    0.61
   4  -2 -10    0.16    0.49
  -4   2  10    0.82    0.48
  -4   2   9   72.95    3.15
  -4   2   9   62.58    2.90
  -4   2   9   62.43    2.81
  -4   2   9   67.25    3.54
  -4   2   8  226.77    7.54
  -4   2   8  232.74    7.66
  -4   2   8  246.39    7.80
  -4   2   7  248.77    7.99
  -4   2   7  259.60    8.18
  -4   2   7  241.83    8.09
  -4   2   6  420.80   12.48
  -4   2   6  428.64   12.69
  -4   2   6  418.70   12.62
   4  -2  -5  177.73    6.59
  -4   2   5  186.05    6.33
  -4   2   5  180.11    6.16
   4  -2  -4  251.32    8.41
  -4   2   4  262.87    8.32
  -4   2   4  258.63    8.17
   4  -2  -3  336.00   10.25
   4  -2  -2    5.50    0.73
  -4   2   2    5.26    0.82
   4  -2  -1  229.78    7.13
  -4   2   1  233.35    7.63
  -4   2   1  235.19    7.55
  -4   2   0  129.46    4.93
  -4   2   0  139.75    5.61
  -4   2   0  132.90    4.88
  -4   2  -1    4.36    0.77
  -4   2  -1    4.80    0.96
  -4   2  -1    5.71    0.81
  -4   2  -2   18.83    1.51
  -4   2  -2   17.06    1.79
  -4   2  -2   22.76    1.58
  -4   2  -3   46.09    2.56
  -4   2  -3   46.79    3.09
  -4   2  -3   52.15    2.60
  -4   2  -4  733.00   21.50
  -4   2  -4  787.23   21.45
  -4   2  -4  755.52   22.80
  -4   2  -5 1365.12   38.59
  -4   2  -5 1449.54   40.39
  -4   2  -5 1470.71   38.59
  -4   2  -5 1415.80   38.32
  -4   2  -6   28.94    1.89
  -4   2  -6   33.62    1.87
   4  -2   6   32.63    2.25
  -4   2  -7 1036.37   31.76
   4  -2   7 1084.13   30.04
  -4   2  -8   66.76    4.68
   4  -2   8   71.92    3.66
  -4   2  -8   74.33    5.08
   4  -2   9    2.31    0.67
  -4   2  -9    3.71    1.32
  -4   2 -10   70.73    5.26
  -4   2 -10   86.17    5.19
  -4   2 -10   90.48    6.00
   4  -2  10   84.18    4.17
  -4   2 -11  206.10   10.23
   4  -2  11  239.32    8.50
  -4   2 -11  215.94    9.60
  -4   2 -11  228.77   10.73
  -4   2 -12   45.16    4.30
   4  -2  12   58.05    3.45
   4  -2  12   55.44    4.66
  -4   2 -12   56.95    4.23
  -4   2 -12   50.68    4.60
   4  -2  13   87.57    5.85
  -4   2 -13   82.24    5.17
  -4   2 -13   83.70    5.83
   4  -2  14    4.43    1.48
  -4   2 -14    4.03    1.14
  -4   2 -14    4.97    1.55
  -4   2 -15   30.88    3.07
   4  -2  15   33.17    3.15
   4  -2  16   28.08    2.61
   4  -2  17    6.77    1.16
   4  -2  18   70.26    3.00
   4  -1 -21   18.49    1.36
  -4   1  21   20.80    1.43
   4  -1 -20   43.78    2.79
  -4   1  20   45.67    2.78
   4  -1 -19   74.16    4.21
  -4   1  19   74.25    4.17
   4  -1 -18  292.89   11.24
  -4   1  18  320.62   11.51
  -4   1  17   16.49    1.61
  -4   1  17   14.84    1.90
   4  -1 -17   11.75    1.86
  -4   1  16   24.83    2.64
  -4   1  16   23.30    2.52
   4  -1 -16   27.67    2.91
  -4   1  15    8.14    1.53
   4  -1 -15    8.99    1.68
  -4   1  15    7.27    1.49
  -4   1  14   37.00    3.18
   4  -1 -14   42.53    3.51
  -4   1  13   11.93    1.78
  -4   1  13    8.50    1.47
   4  -1 -13   10.96    1.79
   4  -1 -13   11.86    2.06
  -4   1  12   30.08    2.71
  -4   1  12   33.01    2.72
   4  -1 -12   34.66    2.95
   4  -1 -12   28.43    3.12
  -4   1  11  139.95    6.34
  -4   1  11  137.52    5.16
   4  -1 -11  132.55    7.01
  -4   1  11  145.48    6.28
  -4   1  10  163.69    5.58
  -4   1  10  167.82    5.97
  -4   1   9   70.21    3.03
  -4   1   9   69.44    3.27
  -4   1   9   67.98    3.14
  -4   1   8    7.56    0.89
  -4   1   8    7.74    0.98
  -4   1   7  142.08    5.32
  -4   1   6  726.90   21.06
   4  -1  -6  734.95   22.13
  -4   1   6  765.14   21.08
  -4   1   5 1478.24   40.74
   4  -1  -5 1496.71   41.60
  -4   1   5 1532.95   40.69
   4  -1  -4  856.53   24.73
  -4   1   4  865.65   24.18
  -4   1   3  310.09    9.79
   4  -1  -3  297.75   10.03
  -4   1   3  315.55    9.68
  -4   1   2  695.25   19.56
  -4   1   2  690.39   19.46
   4  -1  -2  665.06   19.69
  -4   1   1   58.10    2.88
   4  -1  -1   65.14    3.11
  -4   1   0  439.69   14.33
  -4   1   0  457.16   13.32
  -4   1   0  443.67   13.42
  -4   1  -1  692.77   20.77
  -4   1  -1  701.54   19.59
  -4   1  -1  674.03   19.75
  -4   1  -2 1281.55   36.30
  -4   1  -2 1289.75   34.76
  -4   1  -2 1258.52   34.99
  -4   1  -3 2420.40   66.38
  -4   1  -3 2471.72   65.01
  -4   1  -3 2412.43   64.62
  -4   1  -4 2655.36   73.32
  -4   1  -4 2823.31   71.38
  -4   1  -4 2586.87   71.34
  -4   1  -5 1661.42   48.68
  -4   1  -5 1756.48   46.45
   4  -1   6  215.65    7.51
  -4   1  -6  209.67    7.30
  -4   1  -6  212.14    9.22
  -4   1  -6  231.26    7.33
  -4   1  -7   39.76    3.50
   4  -1   7   35.79    2.28
   4  -1   8  650.99   21.77
  -4   1  -8  648.33   21.97
   4  -1   8  660.04   19.07
  -4   1  -8  655.03   22.23
   4  -1   9  523.93   18.98
   4  -1   9  551.53   16.32
  -4   1  -9  517.43   19.05
   4  -1   9  544.56   16.13
  -4   1  -9  527.30   19.35
   4  -1  10   87.84    5.99
  -4   1 -10   89.22    6.11
   4  -1  10   87.66    4.14
   4  -1  10   88.85    4.20
  -4   1 -10   91.26    6.27
   4  -1  11    0.51    0.96
   4  -1  11    0.32    0.36
  -4   1 -11    0.55    0.94
  -4   1 -11    0.27    0.69
  -4   1 -12    8.02    1.90
  -4   1 -12   10.39    2.22
   4  -1  12    8.62    1.95
  -4   1 -12    9.43    1.84
  -4   1 -13   36.22    3.81
   4  -1  13   34.75    3.63
  -4   1 -13   30.34    3.15
  -4   1 -14  127.34    7.15
   4  -1  14  107.58    6.47
  -4   1 -14  123.81    6.40
  -4   1 -15    6.78    1.62
  -4   1 -15    8.50    1.53
   4  -1  15    8.50    1.70
   4  -1  16   24.31    2.38
  -4   1 -17    5.03    0.67
  -4   1 -17    7.32    0.82
  -4   0  21   15.42    1.27
   4   0 -21   13.09    1.23
  -4   0  20    4.12    0.89
   4   0 -20    5.63    1.04
  -4   0  19   68.48    3.97
   4   0 -19   61.36    3.86
   4   0 -18   50.58    3.64
  -4   0  18   45.64    3.33
  -4   0  17   55.66    3.84
  -4   0  17   52.79    3.95
   4   0 -17   54.38    3.98
  -4   0  16   86.38    5.12
   4   0 -16   97.97    5.58
  -4   0  16   84.06    5.39
  -4   0  15    5.14    1.23
  -4   0  15    3.71    1.35
  -4   0  15    6.29    1.42
   4   0 -15    4.19    1.34
  -4   0  14  124.57    6.46
  -4   0  14  125.62    6.27
   4   0 -14  128.06    6.66
  -4   0  13    5.58    1.33
  -4   0  13    5.31    1.17
   4   0 -13    6.63    1.47
  -4   0  12 1404.50   42.00
   4   0 -12 1552.21   42.47
  -4   0  11    4.02    1.10
  -4   0  11    3.43    0.74
  -4   0  10  584.16   16.81
  -4   0  10  618.94   19.80
  -4   0  10  584.98   17.37
  -4   0   9  205.39    8.65
  -4   0   9  201.15    7.00
  -4   0   8  155.65    5.83
   4   0  -8  140.07    6.98
  -4   0   8  151.66    5.70
   4   0  -7    6.73    1.33
  -4   0   7    6.54    0.95
   4   0  -6    8.23    1.39
  -4   0   6    5.83    0.89
   4   0  -5    0.68    0.66
  -4   0   5    0.08    0.33
   4   0  -4   15.48    1.78
  -4   0   4   16.51    1.44
   4   0  -3  885.11   25.80
  -4   0   3  887.46   24.90
   4   0  -2  633.12   18.77
  -4   0   2  612.52   17.97
  -4   0   1  131.54    5.19
   4   0  -1  148.76    5.88
  -4   0   0    0.08    0.35
  -4   0   0    0.41    0.38
   4   0   0    0.53    0.47
  -4   0   0   -0.14    0.66
  -4   0  -1  710.01   21.75
  -4   0  -1  727.01   20.25
  -4   0  -1  691.27   20.38
  -4   0  -2    2.57    0.95
  -4   0  -2    2.79    0.64
  -4   0  -2    3.97    0.78
  -4   0  -3  233.68    9.55
  -4   0  -3  257.95    8.08
  -4   0  -3  232.06    8.26
  -4   0  -4    3.33    1.06
  -4   0  -4    4.04    0.67
  -4   0  -4    2.38    0.66
  -4   0  -5    6.49    1.47
  -4   0  -5    7.95    1.07
   4   0   5    5.87    0.79
  -4   0  -6  260.93   11.10
  -4   0  -6  262.23   11.21
   4   0   6  278.92    8.59
  -4   0  -7  448.40   16.69
   4   0   7  444.59   16.48
   4   0   7  487.90   14.39
  -4   0  -7  438.22   16.65
   4   0   7  453.01   13.44
   4   0   8    7.33    1.13
  -4   0  -8    4.68    1.47
  -4   0  -8    6.25    1.64
   4   0   8    4.00    1.45
   4   0   9    2.69    0.78
  -4   0  -9    0.53    1.00
  -4   0  -9    3.46    1.49
   4   0   9    1.74    1.06
   4   0  10   10.88    1.43
  -4   0 -10   11.78    2.39
  -4   0 -10   12.51    2.41
   4   0  10    9.30    2.06
  -4   0 -11    0.84    1.11
   4   0  11    1.88    0.69
   4   0  11    0.26    0.89
  -4   0 -12   33.21    3.76
   4   0  12   35.65    2.41
   4   0  12   35.64    3.73
  -4   0 -13   33.42    3.63
  -4   0 -13   27.83    3.01
   4   0  13   29.39    3.21
  -4   0 -14  260.93   10.33
   4   0  14  247.20   10.56
  -4   0 -15   18.17    2.06
   4   0  15   17.96    2.20
  -4   0 -16   67.26    3.56
   4   0  16   65.23    3.76
   4   0  17   -0.07    0.36
   4   1 -21    6.33    0.80
   4   1 -20   48.75    2.93
   4   1 -19   18.03    1.96
  -4  -1  19   21.03    1.99
   4   1 -18    1.09    0.79
  -4  -1  18    0.80    0.73
  -4  -1  17   54.00    4.07
   4   1 -17   51.94    3.84
  -4  -1  16  297.56   12.23
   4   1 -16  308.80   11.77
   4   1 -15    2.84    1.10
  -4  -1  15    2.04    0.87
  -4  -1  15    2.11    1.10
   4   1 -15    1.73    0.99
   4   1 -14   70.91    5.68
  -4  -1  14   68.44    4.44
  -4  -1  14   79.99    5.54
   4   1 -13  826.57   27.97
  -4  -1  13  836.96   27.13
  -4  -1  12 1453.57   40.73
   4   1 -12 1369.13   42.54
  -4  -1  12 1396.18   41.89
  -4  -1  12 1383.68   38.60
   4   1 -11   56.27    4.79
  -4  -1  11   63.31    3.43
   4   1 -10  251.44   11.17
   4   1 -10  260.45    8.50
  -4  -1  10  247.47   10.81
   4   1  -9   82.23    3.63
  -4  -1   9   75.65    3.69
   4   1  -9   70.44    5.05
  -4  -1   9   72.10    4.93
  -4  -1   8  101.67    4.43
   4   1  -8  100.04    5.87
  -4  -1   8   92.77    5.60
   4   1  -7   18.03    2.31
  -4  -1   7   31.81    2.14
   4   1  -6    0.87    0.74
  -4  -1   6    1.10    0.48
   4   1  -5  175.02    7.68
   4   1  -4  240.23    9.45
   4   1  -3   32.22    2.72
   4   1  -2  681.45   20.98
   4   1  -1  113.52    5.47
   4   1   0  829.74   24.75
  -4  -1  -1   11.05    1.76
  -4  -1  -2   48.39    2.83
  -4  -1  -2   47.68    2.66
  -4  -1  -2   42.70    3.47
  -4  -1  -3    8.95    1.61
  -4  -1  -3   10.10    1.28
  -4  -1  -3    9.75    1.12
  -4  -1  -3    9.95    1.57
   4   1   4   20.87    1.57
  -4  -1  -4   18.94    1.77
  -4  -1  -4   19.67    2.48
  -4  -1  -4   22.21    1.64
  -4  -1  -5    2.51    0.70
  -4  -1  -5    2.28    1.03
   4   1   5    5.17    0.95
  -4  -1  -5    3.47    1.13
   4   1   5    2.28    0.54
   4   1   5    5.06    1.40
  -4  -1  -6    1.87    1.10
   4   1   6    2.20    0.76
  -4  -1  -6    2.03    1.03
   4   1   6    1.58    1.00
  -4  -1  -7    3.28    1.19
  -4  -1  -7    2.19    1.11
   4   1   8    6.63    1.21
  -4  -1  -8    5.39    1.63
   4   1   8    6.86    1.77
  -4  -1  -8    7.28    1.90
   4   1   9   57.63    3.49
  -4  -1  -9   52.11    4.77
   4   1   9   59.89    4.95
  -4  -1  -9   52.10    4.74
   4   1  10   24.13    2.19
  -4  -1 -10   22.94    3.16
  -4  -1 -10   25.91    3.34
   4   1  10   25.40    3.19
   4   1  11  303.98   10.61
  -4  -1 -11  323.06   13.57
   4   1  11  314.16   13.20
   4   1  12   45.23    2.84
  -4  -1 -12   48.51    4.36
   4   1  12   53.32    4.42
  -4  -1 -13   10.67    1.89
  -4  -1 -13    8.84    1.88
   4   1  13   13.05    2.13
  -4  -1 -14    3.02    1.03
  -4  -1 -14    3.04    1.19
   4   1  14    3.09    1.06
  -4  -1 -15    0.74    0.61
  -4  -1 -16   94.13    4.01
  -4  -2  20    0.14    0.32
   4   2 -20    0.31    0.41
   4   2 -19   18.92    1.83
  -4  -2  19   18.33    1.83
  -4  -2  18   49.34    3.24
   4   2 -18   55.59    3.55
  -4  -2  18   54.98    3.72
  -4  -2  17   30.12    2.70
  -4  -2  17   39.31    3.39
   4   2 -17   32.43    2.85
  -4  -2  16    0.50    0.66
  -4  -2  16   -0.22    0.92
   4   2 -16    1.88    0.93
   4   2 -15  184.84    8.30
  -4  -2  15  185.07    8.33
  -4  -2  15  181.74    9.04
   4   2 -14   13.16    2.04
  -4  -2  14   11.92    1.91
  -4  -2  14   11.75    1.79
   4   2 -14   10.54    2.16
  -4  -2  13   41.28    3.62
   4   2 -13   49.55    4.68
   4   2 -13   51.85    3.89
  -4  -2  12    4.71    0.94
  -4  -2  12    1.33    1.06
   4   2 -12    3.15    1.35
   4   2 -11  442.65   17.23
  -4  -2  10  268.57   11.80
   4   2 -10  262.84   11.98
   4   2 -10  281.36    9.23
   4   2 -10  271.51    9.29
  -4  -2   9    3.06    1.01
   4   2  -9    2.61    0.68
   4   2  -9    2.45    1.16
  -4  -2   9    1.39    0.54
  -4  -2   9    2.54    1.21
   4   2  -9    4.14    0.84
   4   2  -8   93.20    4.19
   4   2  -8   84.37    5.64
  -4  -2   8   82.27    4.14
  -4  -2   8   85.29    5.08
  -4  -2   8   80.41    5.44
   4   2  -7  396.97   12.29
   4   2  -7  362.90   14.30
  -4  -2   7  372.53   14.29
   4   2  -6   87.16    4.09
   4   2  -6   81.54    5.28
  -4  -2   6   78.75    5.12
   4   2  -5   32.74    2.26
   4   2  -5   32.12    3.07
  -4  -2   5   28.97    2.95
   4   2  -4   75.25    3.67
   4   2  -4   69.18    4.64
  -4  -2   4   74.10    4.74
   4   2  -3    7.71    1.52
  -4  -2   3    5.58    1.27
   4   2  -2 1174.23   34.69
  -4  -2   2 1183.29   34.63
   4   2  -1  123.14    4.99
   4   2  -1  107.93    5.86
  -4  -2   1  113.31    5.90
  -4  -2   0    4.62    1.15
   4   2   0    4.87    0.87
  -4  -2  -1    7.46    1.40
   4   2   1   10.15    1.20
   4   2   1   11.04    1.27
  -4  -2  -2   23.38    2.68
  -4  -2  -2   23.67    2.44
   4   2   2   20.75    1.82
   4   2   2   18.21    2.43
   4   2   2   19.92    1.71
   4   2   3  115.96    4.91
  -4  -2  -3  128.07    6.23
   4   2   3  128.33    5.36
  -4  -2  -3  118.71    5.05
  -4  -2  -3  117.18    6.59
   4   2   3  125.68    6.89
  -4  -2  -4   57.70    3.38
   4   2   4   57.48    2.98
  -4  -2  -4   50.95    4.24
   4   2   4   51.75    4.34
   4   2   4   48.14    2.80
   4   2   4   55.37    2.98
   4   2   5    0.17    0.33
  -4  -2  -5    0.36    0.45
  -4  -2  -5    0.24    0.67
   4   2   5    0.17    0.32
   4   2   5    0.24    0.73
   4   2   5    0.84    0.63
  -4  -2  -5    0.22    0.60
  -4  -2  -6   20.52    2.86
   4   2   6   25.67    3.21
   4   2   6   25.74    2.28
  -4  -2  -6   30.80    3.33
  -4  -2  -7  166.72    9.01
   4   2   7  174.55    9.16
   4   2   7  176.34    7.20
  -4  -2  -7  176.74    8.98
  -4  -2  -8    3.02    1.29
   4   2   8    3.43    1.38
   4   2   8    1.48    0.74
  -4  -2  -8    4.32    1.45
  -4  -2  -9    2.21    1.22
   4   2   9    2.35    1.19
   4   2   9    3.49    1.01
  -4  -2  -9    0.51    0.83
   4   2  10   68.76    3.94
  -4  -2 -10   76.53    5.46
   4   2  11    8.20    1.25
  -4  -2 -11    7.23    1.81
   4   2  12   81.71    3.90
  -4  -2 -13   82.73    4.79
  -4  -2 -14   36.09    2.70
  -4  -2 -14   30.53    2.40
  -4  -2 -15   40.76    2.43
   4   2  15   39.45    2.41
   4   3 -19   80.22    3.53
  -4  -3  19   84.64    3.88
   4   3 -18    9.73    1.29
  -4  -3  18   10.46    1.30
  -4  -3  17  139.54    6.01
   4   3 -17  130.84    5.90
  -4  -3  16   64.57    4.03
   4   3 -16   65.25    4.00
  -4  -3  15   80.91    4.81
   4   3 -15   83.67    4.82
  -4  -3  15   84.29    5.53
  -4  -3  14   93.09    5.39
   4   3 -14   98.51    5.40
  -4  -3  14   87.57    5.91
  -4  -3  13    0.76    0.72
   4   3 -13    0.87    0.74
  -4  -3  13    0.51    1.00
   4   3 -12  130.07    6.55
  -4  -3  12  121.05    7.32
  -4  -3  11  243.24   11.26
  -4  -3  10    8.17    1.88
   4   3 -10    9.93    1.31
   4   3 -10   10.16    1.36
   4   3  -9  531.55   20.25
  -4  -3   9  604.86   19.23
   4   3  -9  578.22   17.42
  -4  -3   9  529.40   19.92
  -4  -3   9  553.85   17.54
   4   3  -9  569.05   17.54
   4   3  -9  593.67   17.63
  -4  -3   8  191.30    8.69
   4   3  -8  208.71    7.78
   4   3  -8  193.61    7.64
   4   3  -8  203.12    7.61
  -4  -3   8  198.05    9.56
   4   3  -8  194.32    9.69
  -4  -3   7   43.48    3.66
   4   3  -7   47.98    3.07
   4   3  -7   47.05    3.05
  -4  -3   7   39.23    3.78
   4   3  -7   47.20    3.00
   4   3  -7   39.29    3.84
   4   3  -6    2.29    0.98
   4   3  -6    5.91    1.08
   4   3  -6    3.86    0.93
   4   3  -6    6.72    1.14
  -4  -3   6    3.29    1.26
  -4  -3   6    4.13    1.23
  -4  -3   5   33.23    3.20
   4   3  -5   35.62    2.61
   4   3  -5   37.52    2.68
   4   3  -5   35.47    2.56
  -4  -3   5   33.16    3.29
   4   3  -5   35.25    3.47
  -4  -3   4  246.44   10.40
   4   3  -4  266.57    9.27
   4   3  -4  240.62   10.64
  -4  -3   4  253.37   10.62
   4   3  -3  137.05    5.72
  -4  -3   3  129.20    6.78
   4   3  -3  137.78    5.24
   4   3  -3  128.66    5.67
  -4  -3   3  118.36    6.57
   4   3  -3  134.34    7.10
  -4  -3   2   69.40    4.75
   4   3  -2   64.13    3.36
   4   3  -2   74.73    4.94
   4   3  -2   69.58    3.72
  -4  -3   2   69.42    4.59
  -4  -3   1  195.65    9.16
   4   3  -1  222.84    7.93
  -4  -3   1  207.75    8.95
   4   3  -1  208.20    7.53
   4   3  -1  207.11    7.84
   4   3  -1  206.36    9.63
  -4  -3   0  196.62    9.42
  -4  -3   0  223.72    9.19
   4   3   0  215.40    7.99
   4   3   0  217.31    7.88
   4   3   0  216.17    8.06
   4   3   0  219.81    8.09
   4   3   0  240.70   10.33
  -4  -3  -1   88.54    5.74
   4   3   1   90.93    4.39
  -4  -3  -1  100.95    5.43
   4   3   1   92.39    4.47
   4   3   1   95.16    4.52
   4   3   1   93.46    4.52
   4   3   1   94.05    6.04
  -4  -3  -2   47.58    4.18
   4   3   2   52.91    3.27
   4   3   2   54.87    3.23
   4   3   2   53.01    3.19
   4   3   2   57.79    4.67
   4   3   2   55.89    3.19
  -4  -3  -2   61.19    4.06
   4   3   3   15.63    1.78
   4   3   3   21.04    1.83
   4   3   3   15.81    1.65
   4   3   3   15.37    1.64
   4   3   3   17.57    2.62
   4   3   4   34.45    2.65
  -4  -3  -4   24.99    3.10
   4   3   4   32.78    2.29
   4   3   4   35.89    3.76
  -4  -3  -4   29.88    2.53
   4   3   4   27.45    2.15
  -4  -3  -5  192.00    9.57
  -4  -3  -5  203.07    7.86
   4   3   6   53.48    3.52
  -4  -3  -6   53.35    4.57
   4   3   7    0.70    0.66
  -4  -3  -7    1.52    0.96
   4   3   8   14.10    1.78
   4   3   9    2.59    0.93
   4   3  10   -0.23    0.58
   4   3  11  122.10    6.40
   4   3  12  137.93    6.34
  -4  -3 -12  130.49    6.38
  -4  -3 -13    0.12    0.51
   4   3  13    0.38    0.34
   4   3  13    0.22    0.49
  -4  -3 -14   66.24    2.99
   4   3  14   67.22    2.96
  -4  -4  18   33.58    1.84
  -4  -4  18   34.24    2.18
  -4  -4  17   24.56    1.89
  -4  -4  17   24.98    2.20
  -4  -4  16    2.40    0.78
  -4  -4  16    3.84    1.10
   4   4 -16    3.28    0.83
  -4  -4  15   12.81    1.66
  -4  -4  15   10.03    1.79
   4   4 -15   12.20    1.53
  -4  -4  14    0.93    0.73
   4   4 -14    1.60    0.63
  -4  -4  14    2.68    1.15
   4   4 -14    1.34    0.73
  -4  -4  13   22.72    2.92
  -4  -4  13   25.27    2.60
   4   4 -13   24.98    2.40
  -4  -4  12   45.59    4.12
   4   4 -12   43.06    3.28
  -4  -4  11   48.23    4.33
   4   4 -10  382.09   12.22
   4   4 -10  375.08   12.23
  -4  -4  10  336.03   14.20
   4   4 -10  349.03   14.80
   4   4  -9    2.13    0.73
   4   4  -9    2.03    0.77
   4   4  -9    4.25    1.39
  -4  -4   9    3.40    1.27
  -4  -4   8   29.43    2.89
   4   4  -8   26.05    2.32
  -4  -4   8   25.64    3.12
   4   4  -8   27.52    2.40
   4   4  -7   81.57    4.45
   4   4  -7   76.19    4.24
  -4  -4   7   78.54    5.41
  -4  -4   7   80.37    5.05
   4   4  -6  295.54   10.48
   4   4  -6  289.25   10.39
   4   4  -6  282.52   10.23
  -4  -4   6  274.70   11.74
  -4  -4   6  276.12   11.30
   4   4  -5   79.74    4.44
   4   4  -5   83.96    4.50
   4   4  -5   77.03    4.24
  -4  -4   5   79.82    5.27
  -4  -4   5   68.83    4.87
   4   4  -4  523.28   16.77
   4   4  -4  524.08   16.73
  -4  -4   4  516.81   18.00
  -4  -4   4  521.57   18.06
   4   4  -3  579.18   17.74
   4   4  -3  542.31   17.54
   4   4  -3  567.84   17.55
  -4  -4   3  556.64   18.83
  -4  -4   3  535.71   18.97
   4   4  -2   12.30    1.58
  -4  -4   2    9.16    1.67
  -4  -4   2    8.34    1.75
   4   4  -2   12.26    1.43
   4   4  -1   25.50    2.26
  -4  -4   1   23.69    2.52
   4   4  -1   20.75    2.10
   4   4  -1   23.13    2.22
  -4  -4   1   22.47    2.79
   4   4  -1   21.98    2.00
  -4  -4   0   12.66    1.88
   4   4   0   20.05    1.96
   4   4   0   13.22    1.60
   4   4   0   17.89    1.91
  -4  -4   0   13.15    2.26
  -4  -4  -1    0.49    0.56
   4   4   1    0.25    0.52
   4   4   1    0.37    0.53
   4   4   1    0.12    0.40
  -4  -4  -1    0.23    0.84
   4   4   2  189.96    7.42
   4   4   2  192.49    7.47
   4   4   2  197.54    7.75
  -4  -4  -2  183.98    9.27
   4   4   3   30.94    2.36
   4   4   3   32.01    2.38
  -4  -4  -3   30.68    3.48
   4   4   3   29.11    2.52
  -4  -4  -4   10.71    2.13
   4   4   4    9.93    1.53
  -4  -4  -4    6.92    1.27
   4   4   5   64.60    3.79
   4   4   5   69.79    3.55
   4   4   5   69.06    4.09
   4   4   6   82.34    4.19
  -4  -4  -6   85.14    5.87
   4   4   7    3.18    1.27
   4   4   7    3.69    1.04
  -4  -4  -7    5.42    1.64
   4   4   8  111.64    6.35
   4   4   8  104.97    5.04
  -4  -4  -8  112.55    6.57
   4   4   9   21.01    2.46
  -4  -4  -9   17.66    2.38
   4   4  10   34.52    2.89
  -4  -4 -10   33.39    2.96
   4   4  11   56.18    3.28
   4   4  11   49.99    2.74
  -4  -4 -12    0.62    0.48
   4   4  12    0.61    0.44
   4   4  12    0.76    0.33
  -4  -5  17    0.11    0.18
  -4  -5  17   -0.06    0.28
   4   5 -17    0.10    0.22
  -4  -5  16    0.09    0.38
  -4  -5  16    0.61    0.35
  -4  -5  15    6.27    1.11
  -4  -5  15    6.86    1.06
   4   5 -14  192.97    6.96
  -4  -5  14  194.16    8.06
  -4  -5  14  216.24    7.75
   4   5 -13   85.00    4.20
  -4  -5  13   83.37    4.91
  -4  -5  13   87.88    4.58
  -4  -5  12  107.69    6.00
  -4  -5  12  124.37    5.89
   4   5 -11  121.34    5.18
  -4  -5  11  122.74    6.53
   4   5 -10   43.65    2.73
   4   5 -10   41.08    2.86
   4   5 -10   43.78    2.95
  -4  -5  10   41.67    3.64
   4   5  -9  148.34    6.39
  -4  -5   9  133.68    7.11
  -4  -5   8  120.14    6.57
   4   5  -7   86.64    4.60
  -4  -5   7   84.47    5.30
   4   5  -6    1.95    0.71
  -4  -5   6    2.28    1.04
   4   5  -6    3.19    0.91
   4   5  -6    2.63    1.22
  -4  -5   5  103.13    5.80
   4   5  -5  103.91    5.26
   4   5  -5  107.85    5.34
  -4  -5   5  110.55    5.88
  -4  -5   4   12.10    1.84
   4   5  -4   16.18    1.89
  -4  -5   4   11.74    1.90
  -4  -5   3    2.61    0.95
   4   5  -3    2.25    0.84
  -4  -5   3    3.51    1.20
  -4  -5   2   31.08    2.76
   4   5  -2   26.25    2.41
  -4  -5   2   32.04    3.19
   4   5  -2   32.37    2.65
   4   5  -1  382.14   12.73
  -4  -5   1  375.73   14.12
   4   5  -1  380.21   12.71
   4   5  -1  361.42   12.14
   4   5   0  654.89   19.77
   4   5   0  621.42   19.43
  -4  -5   0  681.23   21.80
   4   5   1   35.83    2.68
  -4  -5  -1   40.36    3.70
   4   5   2  228.93    8.59
  -4  -5  -2  233.79   10.25
   4   5   2  226.36    8.59
   4   5   3   26.75    2.37
  -4  -5  -3   29.05    3.17
   4   5   3   33.65    2.33
   4   5   3   31.98    2.40
   4   5   4  122.33    5.46
  -4  -5  -4  110.05    6.48
   4   5   4  118.01    4.76
   4   5   4  114.32    5.25
   4   5   5   27.92    2.32
   4   5   5   26.43    2.96
   4   5   5   27.64    2.19
  -4  -5  -5   27.31    2.97
   4   5   6    9.97    1.19
  -4  -5  -6    9.54    1.76
   4   5   7   28.16    2.66
  -4  -5  -7   22.58    2.50
  -4  -5  -8   11.82    1.75
  -4  -5  -9    2.08    0.76
   4   5   9    2.29    0.64
  -4  -5 -10    0.09    0.48
   4   5  10   -0.06    0.32
   4   6 -15   78.61    3.19
   4   6 -14    3.63    0.50
  -4  -6  14    4.83    0.63
  -4  -6  13    4.41    0.77
   4   6 -13    4.64    0.75
  -4  -6  13    5.10    0.81
  -4  -6  12   30.18    2.18
   4   6 -12   33.80    2.25
  -4  -6  12   32.66    2.24
  -4  -6  11   60.44    3.36
  -4  -6  11   57.24    3.29
   4   6 -11   53.12    2.69
  -4  -6  10   84.48    4.36
   4   6 -10   96.68    4.18
   4   6  -9   80.68    3.98
   4   6  -9   83.99    3.79
   4   6  -8    0.84    0.61
  -4  -6   8    0.12    0.40
   4   6  -8    0.71    0.55
   4   6  -7    7.18    1.26
  -4  -6   7    5.62    1.07
   4   6  -7    5.75    1.05
   4   6  -6    0.94    0.68
   4   6  -6    1.63    0.64
   4   6  -5   64.90    3.93
   4   6  -4   32.11    2.68
   4   6  -3   17.55    1.86
  -4  -6   2  225.49    9.01
   4   6  -2  245.56    9.06
   4   6  -2  239.54    8.70
  -4  -6   1  149.93    6.72
   4   6  -1  150.66    6.38
   4   6  -1  144.85    6.06
  -4  -6   0  338.00   11.93
   4   6   0  327.73   11.17
   4   6   0  325.31   10.88
  -4  -6  -1    2.14    0.89
   4   6   1    3.09    0.79
   4   6   1    2.26    0.71
   4   6   2   27.16    2.19
   4   6   2   28.40    2.20
   4   6   2   27.59    1.94
   4   6   2   28.57    2.08
  -4  -6  -2   29.08    2.60
  -4  -6  -3   14.60    1.84
   4   6   3   13.38    1.21
   4   6   3   13.78    1.53
   4   6   3   14.53    1.51
  -4  -6  -4   10.03    1.52
   4   6   4   12.44    1.31
  -4  -6  -5   24.44    2.15
   4   6   5   23.05    1.84
   4   6   5   24.84    1.66
  -4  -6  -6   35.35    2.39
   4   6   6   35.97    2.12
  -4  -6  -7   34.90    2.15
   4   6   7   34.42    1.96
   4   7 -11    0.63    0.32
  -4  -7  10   17.23    1.15
   4   7 -10   15.60    1.01
  -4  -7   9  103.12    4.04
   4   7  -9  111.46    4.07
   4   7  -8   97.12    3.63
   4   7  -8   88.57    3.75
   4   7  -7    7.07    0.92
   4   7  -7    7.67    1.03
   4   7  -6    2.36    0.70
   4   7  -6    3.08    0.67
   4   7  -5    1.61    0.62
   4   7  -4    7.18    0.98
   4   7  -4    8.20    1.13
   4   7  -3   10.34    1.17
   4   7  -2   36.36    2.19
   4   7  -2   37.04    2.37
   4   7  -1   59.48    3.06
   4   7  -1   61.39    2.87
   4   7  -1   53.23    2.87
   4   7   0    8.78    1.09
   4   7   0    8.74    0.96
   4   7   0    7.68    0.97
   4   7   1  196.32    6.65
   4   7   1  190.80    6.15
   4   7   2   99.67    3.87
   4   7   3    3.47    0.54
   4   8  -5   52.64    2.05
  -5  11   5    4.24    0.56
  -5  11   4   28.18    1.60
  -5  11   3   89.36    3.34
  -5  11   2    8.37    0.90
  -5  11   1    3.43    0.64
  -5  11   0    1.12    0.45
  -5  11   0    0.44    0.35
  -5  11  -1   13.00    1.16
  -5  11  -2   22.15    1.48
  -5  11  -3   10.26    0.94
  -5  11  -4   20.49    1.26
  -5  11  -5  111.79    3.87
  -5  10   9   25.76    1.42
  -5  10   9   29.69    1.90
  -5  10   8   55.98    2.65
  -5  10   8   64.57    3.23
  -5  10   7    2.10    0.72
  -5  10   7    0.90    0.44
  -5  10   6    0.47    0.59
  -5  10   6    0.52    0.45
  -5  10   5   43.62    2.72
  -5  10   5   50.24    3.25
  -5  10   5   47.14    2.57
  -5  10   4  119.40    4.99
  -5  10   4  110.71    5.06
  -5  10   4  127.62    5.05
  -5  10   4  129.01    5.84
  -5  10   3    3.71    0.81
  -5  10   3    2.72    0.98
  -5  10   3    1.97    0.72
  -5  10   3    2.67    0.77
  -5  10   2   44.63    2.88
  -5  10   2   46.94    2.89
  -5  10   2   46.26    3.32
  -5  10   1   65.75    3.68
  -5  10   1   64.00    4.07
  -5  10   0   10.82    1.46
  -5  10   0   11.85    1.49
  -5  10   0    8.26    1.26
  -5  10   0   14.54    1.89
  -5  10  -1  163.82    6.84
  -5  10  -1  151.04    6.20
  -5  10  -1  142.72    5.76
  -5  10  -1  152.55    6.19
  -5  10  -2   12.26    1.69
  -5  10  -2   10.74    1.40
  -5  10  -2   11.91    1.46
  -5  10  -2    9.90    1.27
  -5  10  -3   16.22    1.64
  -5  10  -3   18.73    2.05
  -5  10  -3   17.85    1.69
  -5  10  -3   18.42    1.73
  -5  10  -3   18.18    1.77
  -5  10  -4    6.75    1.27
  -5  10  -4    6.53    1.12
  -5  10  -4    6.04    1.03
  -5  10  -4    7.89    1.11
  -5  10  -5   24.45    2.03
  -5  10  -5   26.25    2.33
  -5  10  -5   21.35    1.72
  -5  10  -5   21.37    1.67
  -5  10  -5   20.99    1.85
  -5  10  -6  268.58    9.63
  -5  10  -6  266.78    8.77
  -5  10  -6  265.27    9.17
  -5  10  -7  189.53    7.17
  -5  10  -7  175.86    6.69
  -5  10  -8    7.25    1.11
  -5  10  -8    7.76    0.99
  -5  10  -8    7.24    1.01
  -5  10  -9   11.27    1.06
  -5  10  -9   10.15    1.16
  -5  10 -10   91.40    3.46
  -5   9  13    5.95    0.66
  -5   9  12    0.07    0.34
  -5   9  11  159.93    5.37
  -5   9  11  199.95    6.79
  -5   9  10  131.85    4.90
  -5   9   9    5.41    0.92
  -5   9   9    7.48    0.98
  -5   9   8   59.72    3.08
  -5   9   7   76.75    3.74
  -5   9   7   75.61    3.60
  -5   9   6  177.99    6.86
  -5   9   6  187.65    6.99
  -5   9   5   61.49    3.44
  -5   9   5   66.73    3.63
  -5   9   4   22.54    2.11
  -5   9   4   19.52    2.11
  -5   9   4   23.34    2.02
  -5   9   4   20.82    1.91
  -5   9   4   19.73    2.07
  -5   9   4   24.80    2.00
  -5   9   4   21.39    1.89
  -5   9   3    2.59    0.81
  -5   9   3    1.45    0.61
  -5   9   3    1.00    0.65
  -5   9   3    0.44    0.50
  -5   9   3    1.58    0.95
  -5   9   3    1.08    0.58
  -5   9   3    1.90    0.82
  -5   9   3    1.07    0.55
  -5   9   3    1.62    0.77
  -5   9   2    1.16    0.67
  -5   9   2    0.55    0.52
  -5   9   2    1.20    0.79
  -5   9   2    0.76    0.59
  -5   9   2    1.60    0.97
  -5   9   2    0.14    0.48
  -5   9   2    0.45    0.68
  -5   9   2    1.01    0.85
  -5   9   2    0.22    0.46
  -5   9   2    0.45    0.73
  -5   9   1  192.54    7.75
  -5   9   1  188.37    8.08
  -5   9   1  180.53    7.15
  -5   9   1  186.06    7.52
  -5   9   1  207.31    7.43
  -5   9   1  206.28    8.98
  -5   9   1  186.00    7.36
  -5   9   1  207.07    9.06
  -5   9   1  208.93    7.66
  -5   9   1  208.50    8.22
  -5   9   1  184.16    7.98
  -5   9   0   14.62    1.56
  -5   9   0   15.79    1.85
  -5   9   0   14.64    1.95
  -5   9   0   16.08    1.60
  -5   9   0   15.68    2.25
  -5   9   0   16.66    1.99
  -5   9   0   14.53    1.73
  -5   9   0   19.80    2.50
  -5   9   0   17.81    1.84
  -5   9   0   18.77    1.87
  -5   9   0   14.61    1.89
  -5   9   0   16.48    1.87
  -5   9   0   16.41    2.00
  -5   9  -1   42.08    3.20
  -5   9  -1   39.71    2.68
  -5   9  -1   43.00    2.62
  -5   9  -1   41.42    3.71
  -5   9  -1   39.33    3.05
  -5   9  -1   47.45    3.86
  -5   9  -1   46.82    3.16
  -5   9  -1   44.92    2.95
  -5   9  -1   41.80    3.13
  -5   9  -1   41.67    2.59
  -5   9  -1   44.17    3.24
  -5   9  -1   47.03    3.47
  -5   9  -1   46.65    3.36
  -5   9  -2   51.08    3.34
  -5   9  -2   54.85    2.84
  -5   9  -2   43.51    3.39
  -5   9  -2   52.58    3.23
  -5   9  -2   52.77    4.13
  -5   9  -2   47.96    3.37
  -5   9  -2   52.59    3.46
  -5   9  -2   53.36    3.22
  -5   9  -2   52.83    3.21
  -5   9  -2   52.91    3.51
  -5   9  -2   55.13    3.64
  -5   9  -3   48.04    3.13
  -5   9  -3   47.59    3.92
  -5   9  -3   42.73    3.35
  -5   9  -3   42.63    2.96
  -5   9  -3   48.53    3.02
  -5   9  -3   44.05    3.14
  -5   9  -3   45.27    3.24
  -5   9  -3   47.14    2.92
  -5   9  -3   47.63    3.27
  -5   9  -3   47.84    3.35
  -5   9  -4   50.91    3.39
  -5   9  -4   45.74    3.13
  -5   9  -4   47.60    3.19
  -5   9  -4   48.24    3.34
  -5   9  -4   50.74    3.62
  -5   9  -4   51.07    3.52
  -5   9  -4   43.22    3.72
  -5   9  -4   49.75    3.27
  -5   9  -5  269.47   10.36
  -5   9  -5  268.73    9.53
  -5   9  -5  267.15    9.76
  -5   9  -5  267.80    9.49
  -5   9  -6   23.39    2.37
  -5   9  -6   20.29    1.86
  -5   9  -6   22.49    2.14
  -5   9  -6   25.85    2.03
  -5   9  -7  100.93    4.33
  -5   9  -7  104.61    5.09
  -5   9  -7   99.81    4.92
  -5   9  -8  252.11    9.19
  -5   9  -8  263.56    9.25
  -5   9  -8  251.11    9.96
  -5   9  -8  252.26    9.51
  -5   9  -9   10.32    1.60
  -5   9  -9   10.07    1.45
  -5   9  -9   11.84    1.44
  -5   9 -10    0.62    0.62
  -5   9 -10    1.03    0.48
  -5   9 -10    1.36    0.63
  -5   9 -11   33.07    2.18
  -5   9 -11   37.02    2.47
  -5   9 -12    0.54    0.32
  -5   9 -12    0.44    0.39
  -5   8  15   62.01    2.44
  -5   8  14   15.69    1.42
  -5   8  14   17.10    1.48
  -5   8  13   25.79    2.07
  -5   8  13   24.91    2.08
  -5   8  12   64.56    3.79
  -5   8  12   61.39    3.69
  -5   8  11  108.43    4.34
  -5   8  11  114.01    5.67
  -5   8  11  101.68    5.33
  -5   8  10  123.33    4.99
  -5   8  10  120.39    6.22
  -5   8  10  116.61    5.95
  -5   8   9  221.25    8.00
  -5   8   9  237.24    9.76
  -5   8   9  218.49    9.21
  -5   8   8    0.18    0.67
  -5   8   8    0.89    0.48
  -5   8   8    1.00    0.82
  -5   8   8    1.10    0.63
  -5   8   8    0.47    0.63
  -5   8   7    4.78    1.05
  -5   8   7    3.45    1.16
  -5   8   7    4.81    1.36
  -5   8   7    3.85    0.94
  -5   8   7    6.54    1.10
  -5   8   7    6.71    1.03
  -5   8   7    6.99    1.04
  -5   8   7    4.36    1.04
  -5   8   6   -0.18    0.62
  -5   8   6    0.64    0.84
  -5   8   6    0.41    0.49
  -5   8   6   -0.13    0.46
  -5   8   6    0.31    0.51
  -5   8   6    0.71    0.51
  -5   8   5    6.79    1.30
  -5   8   5    4.81    1.23
  -5   8   5    2.82    1.14
  -5   8   5    6.99    1.30
  -5   8   5    5.79    1.21
  -5   8   5    6.08    1.09
  -5   8   5    8.71    1.26
  -5   8   5    6.26    1.16
  -5   8   4   25.28    2.29
  -5   8   4   21.51    2.23
  -5   8   4   27.55    3.09
  -5   8   4   29.50    2.49
  -5   8   4   20.56    2.39
  -5   8   4   27.38    2.24
  -5   8   4   26.46    2.22
  -5   8   4   22.54    2.35
  -5   8   4   28.86    2.38
  -5   8   3  143.54    6.68
  -5   8   3  144.47    6.32
  -5   8   3  143.90    6.57
  -5   8   3  134.10    5.75
  -5   8   3  141.25    6.32
  -5   8   3  133.46    6.61
  -5   8   3  142.41    7.45
  -5   8   3  138.36    6.58
  -5   8   3  148.51    6.17
  -5   8   3  142.58    6.10
  -5   8   3  145.09    6.11
  -5   8   2    0.14    0.53
  -5   8   2    0.66    0.66
  -5   8   2    1.79    0.83
  -5   8   2    0.60    0.58
  -5   8   2    1.02    0.62
  -5   8   2    0.16    0.59
  -5   8   2    0.88    0.64
  -5   8   2    0.65    0.89
  -5   8   2    0.61    0.52
  -5   8   2    0.97    0.79
  -5   8   2   -0.16    0.67
  -5   8   1    0.57    0.61
  -5   8   1    0.13    0.54
  -5   8   1    0.64    0.58
  -5   8   1   -0.22    0.83
  -5   8   1    0.27    0.48
  -5   8   1   -0.17    0.71
  -5   8   1    0.58    0.59
  -5   8   1   -0.17    0.54
  -5   8   1   -0.12    0.59
  -5   8   1   -0.16    0.54
  -5   8   1    0.17    0.73
  -5   8   0  315.36   11.66
  -5   8   0  311.16   11.36
  -5   8   0  322.47   11.91
  -5   8   0  310.76   10.80
  -5   8   0  321.25   12.92
  -5   8   0  315.82   11.89
  -5   8   0  322.25   10.79
  -5   8   0  322.49   11.90
  -5   8   0  327.84   11.23
  -5   8   0  309.95   11.78
  -5   8   0  340.72   12.06
  -5   8   0  326.82   12.54
  -5   8   0  321.14   11.12
  -5   8  -1   95.08    5.19
  -5   8  -1   91.46    4.61
  -5   8  -1   86.99    4.52
  -5   8  -1   82.87    4.14
  -5   8  -1   88.34    5.15
  -5   8  -1   95.31    5.32
  -5   8  -1   90.82    5.02
  -5   8  -1   86.50    4.85
  -5   8  -1   93.92    4.68
  -5   8  -1   91.37    5.15
  -5   8  -1   87.63    5.44
  -5   8  -1   79.64    4.32
  -5   8  -2   18.66    2.05
  -5   8  -2   16.32    2.05
  -5   8  -2   18.31    1.68
  -5   8  -2   20.01    2.35
  -5   8  -2   22.35    2.50
  -5   8  -2   18.00    1.97
  -5   8  -2   19.74    1.95
  -5   8  -2   16.17    1.99
  -5   8  -2   17.42    2.09
  -5   8  -2   17.35    1.85
  -5   8  -2   16.26    2.11
  -5   8  -2   14.72    2.19
  -5   8  -2   18.71    1.84
  -5   8  -3   15.89    1.87
  -5   8  -3   16.12    1.78
  -5   8  -3   13.80    1.83
  -5   8  -3   12.98    1.47
  -5   8  -3   16.67    2.30
  -5   8  -3   14.64    2.11
  -5   8  -3   18.16    2.08
  -5   8  -3   16.95    2.08
  -5   8  -3   18.22    2.18
  -5   8  -3   13.98    1.65
  -5   8  -3   14.89    1.96
  -5   8  -4    2.78    1.21
  -5   8  -4    3.30    0.91
  -5   8  -4    3.69    1.03
  -5   8  -4    3.87    1.21
  -5   8  -4    4.91    1.28
  -5   8  -4    2.99    0.99
  -5   8  -4    4.78    1.10
  -5   8  -4    6.53    1.16
  -5   8  -4    4.41    1.18
  -5   8  -4    5.68    1.34
  -5   8  -5    5.54    1.22
  -5   8  -5    6.06    1.09
  -5   8  -5    5.75    1.62
  -5   8  -5    4.88    1.34
  -5   8  -5    3.93    1.14
  -5   8  -5    6.92    1.10
  -5   8  -5    6.37    1.20
  -5   8  -6   70.46    4.40
  -5   8  -6   74.99    3.73
  -5   8  -6   75.58    5.00
  -5   8  -6   76.32    5.30
  -5   8  -6   68.86    3.92
  -5   8  -6   72.83    4.56
  -5   8  -6   70.99    4.26
  -5   8  -6   78.80    3.77
  -5   8  -7   58.48    3.98
  -5   8  -7   72.41    4.58
  -5   8  -7   57.94    4.30
  -5   8  -7   60.50    4.62
  -5   8  -7   60.42    3.35
  -5   8  -7   62.17    4.07
  -5   8  -7   57.71    3.68
  -5   8  -8   50.70    3.56
  -5   8  -8   49.55    3.71
  -5   8  -8   49.30    3.81
  -5   8  -8   48.22    3.46
  -5   8  -8   43.12    2.94
  -5   8  -8   48.32    4.04
  -5   8  -9   37.60    3.10
  -5   8  -9   35.79    2.82
  -5   8  -9   35.03    3.28
  -5   8  -9   36.45    3.15
  -5   8 -10  599.37   18.82
  -5   8 -10  611.42   18.32
  -5   8 -10  590.74   18.96
  -5   8 -10  578.89   19.36
  -5   8 -11  112.34    5.19
  -5   8 -11  106.29    5.19
  -5   8 -11  109.01    5.55
  -5   8 -12   17.43    1.64
  -5   8 -12   20.70    2.02
  -5   8 -13   37.88    2.01
  -5   8 -13   43.14    2.60
  -5   8 -14   10.31    0.91
  -5   7  16    6.17    0.92
  -5   7  15    0.37    0.39
  -5   7  14   53.11    3.33
  -5   7  13    8.77    0.97
  -5   7  13    6.79    1.40
  -5   7  13    8.61    1.45
  -5   7  12    2.10    0.63
  -5   7  12    2.38    0.98
  -5   7  12    3.97    1.14
  -5   7  12    2.45    0.94
  -5   7  11   88.81    5.46
  -5   7  11   85.92    4.78
  -5   7  11   92.78    4.22
  -5   7  11  100.08    5.89
  -5   7  11   92.68    5.51
  -5   7  10   54.05    4.26
  -5   7  10   58.57    3.86
  -5   7  10   56.59    3.28
  -5   7  10   64.36    4.74
  -5   7  10   57.39    4.40
  -5   7  10   66.20    3.64
  -5   7   9   57.84    4.47
  -5   7   9   60.82    3.95
  -5   7   9   67.68    3.80
  -5   7   9   61.24    3.52
  -5   7   9   67.62    4.97
  -5   7   9   58.62    4.47
  -5   7   9   60.51    3.03
  -5   7   8   23.88    2.06
  -5   7   8   21.60    2.74
  -5   7   8   21.38    2.28
  -5   7   8   21.20    2.69
  -5   7   8   25.40    3.07
  -5   7   8   25.68    2.31
  -5   7   8   24.34    1.90
  -5   7   8   24.23    1.90
  -5   7   7  184.81    7.27
  -5   7   7  168.52    8.40
  -5   7   7  189.15    7.73
  -5   7   7  186.91    8.87
  -5   7   7  174.69    8.96
  -5   7   7  186.69    7.51
  -5   7   7  173.67    6.78
  -5   7   7  181.07    6.84
  -5   7   6  367.91   12.52
  -5   7   6  349.74   14.04
  -5   7   6  341.28   13.72
  -5   7   6  371.63   12.76
  -5   7   6  363.91   12.00
  -5   7   6  379.62   12.78
  -5   7   6  365.51   12.02
  -5   7   5   19.66    2.07
  -5   7   5   21.21    2.70
  -5   7   5   20.35    1.99
  -5   7   5   16.82    2.36
  -5   7   5   20.69    2.12
  -5   7   5   22.28    2.23
  -5   7   5   22.81    2.32
  -5   7   5   20.68    1.93
  -5   7   5   19.56    1.90
  -5   7   5   18.58    1.93
  -5   7   4   86.04    4.34
  -5   7   4   85.99    4.45
  -5   7   4   84.16    5.50
  -5   7   4   83.19    4.65
  -5   7   4   83.20    5.22
  -5   7   4   87.77    4.50
  -5   7   4   86.23    4.88
  -5   7   4   90.49    4.45
  -5   7   4   91.44    4.63
  -5   7   4   86.00    4.69
  -5   7   4   88.10    4.77
  -5   7   3    1.71    0.81
  -5   7   3    1.66    0.77
  -5   7   3    2.60    0.71
  -5   7   3    2.96    0.94
  -5   7   3    1.02    0.64
  -5   7   3    2.40    1.03
  -5   7   3    2.12    1.06
  -5   7   3    2.15    0.74
  -5   7   3    1.67    0.64
  -5   7   3    2.90    0.89
  -5   7   3    2.03    0.78
  -5   7   3    3.31    0.91
  -5   7   2   13.58    2.17
  -5   7   2   12.75    1.59
  -5   7   2   13.86    1.99
  -5   7   2   11.71    1.56
  -5   7   2   13.33    2.11
  -5   7   2   16.61    1.92
  -5   7   2   15.43    1.80
  -5   7   2   12.90    1.77
  -5   7   2   13.66    1.81
  -5   7   1    1.42    0.85
  -5   7   1    2.92    0.94
  -5   7   1    2.27    1.18
  -5   7   1    2.71    1.09
  -5   7   1    2.45    0.82
  -5   7   1    1.24    0.69
  -5   7   1    3.20    0.89
  -5   7   1    2.85    0.94
  -5   7   1    2.02    0.79
  -5   7   1    2.98    1.00
  -5   7   1    1.52    0.84
  -5   7   1    3.02    0.87
  -5   7   1    3.24    0.98
  -5   7   1    2.42    0.86
  -5   7   0   49.94    3.58
  -5   7   0   51.96    3.77
  -5   7   0   53.85    4.19
  -5   7   0   53.79    3.63
  -5   7   0   49.61    3.41
  -5   7   0   42.53    3.43
  -5   7   0   50.47    3.25
  -5   7   0   49.52    3.14
  -5   7   0   51.72    4.21
  -5   7   0   52.68    3.68
  -5   7   0   50.14    3.38
  -5   7   0   46.59    4.01
  -5   7   0   57.45    3.78
  -5   7   0   47.63    3.56
  -5   7  -1  148.43    6.76
  -5   7  -1  150.33    7.63
  -5   7  -1  125.81    6.08
  -5   7  -1  153.51    7.81
  -5   7  -1  139.63    6.49
  -5   7  -1  138.37    6.47
  -5   7  -1  146.42    7.46
  -5   7  -1  131.26    6.63
  -5   7  -1  145.85    6.21
  -5   7  -1  134.74    6.11
  -5   7  -1  144.86    6.63
  -5   7  -1  144.35    6.94
  -5   7  -1  147.76    6.88
  -5   7  -1  144.41    6.38
  -5   7  -1  129.02    6.47
  -5   7  -1  149.89    6.35
  -5   7  -2   13.25    1.77
  -5   7  -2   14.29    2.20
  -5   7  -2   12.73    1.84
  -5   7  -2   17.00    2.42
  -5   7  -2   12.08    1.61
  -5   7  -2   12.00    1.57
  -5   7  -2   13.19    1.72
  -5   7  -2   14.16    1.67
  -5   7  -2   13.58    1.67
  -5   7  -2   11.50    2.04
  -5   7  -2   13.54    1.73
  -5   7  -2   13.46    1.83
  -5   7  -2   14.13    2.04
  -5   7  -2   14.49    2.00
  -5   7  -3   23.27    2.20
   5  -7   3   16.70    1.88
  -5   7  -3   17.80    2.05
  -5   7  -3   18.14    2.17
  -5   7  -3   16.25    1.78
  -5   7  -3   17.33    2.51
  -5   7  -3   17.64    2.56
  -5   7  -3   15.17    1.91
  -5   7  -3   18.13    1.88
  -5   7  -3   17.61    1.87
  -5   7  -3   19.00    1.92
  -5   7  -3   18.71    2.37
  -5   7  -4   22.23    2.25
  -5   7  -4   23.34    2.90
  -5   7  -4   26.29    3.08
  -5   7  -4   20.26    2.30
  -5   7  -4   27.08    2.24
  -5   7  -4   23.65    2.43
   5  -7   4   17.59    1.95
  -5   7  -4   22.78    2.11
  -5   7  -4   22.82    2.08
  -5   7  -5    0.92    0.87
  -5   7  -5    0.36    0.54
  -5   7  -5    0.86    0.74
  -5   7  -5    0.14    0.47
  -5   7  -5    0.23    0.48
  -5   7  -5    0.47    0.97
  -5   7  -5    0.50    0.76
  -5   7  -5   -0.11    0.50
   5  -7   5    0.13    0.42
  -5   7  -5   -0.20    0.78
  -5   7  -6   70.91    4.84
  -5   7  -6   67.41    5.06
  -5   7  -6   69.98    3.64
  -5   7  -6   71.74    3.98
  -5   7  -6   62.82    4.32
  -5   7  -6   72.61    4.57
  -5   7  -6   67.27    3.61
  -5   7  -6   76.22    5.34
   5  -7   6   67.95    3.93
  -5   7  -6   68.67    4.56
  -5   7  -6   65.84    4.71
  -5   7  -7   25.34    2.67
  -5   7  -7   23.51    2.98
  -5   7  -7   24.77    1.95
  -5   7  -7   25.91    3.08
  -5   7  -7   30.25    3.01
   5  -7   7   26.61    2.32
  -5   7  -7   26.91    2.78
  -5   7  -7   22.28    2.60
  -5   7  -8    4.43    1.32
  -5   7  -8    3.45    1.44
  -5   7  -8    4.49    1.25
  -5   7  -8    1.67    0.94
  -5   7  -8    2.53    1.23
  -5   7  -8    4.21    1.24
  -5   7  -9   57.39    4.20
  -5   7  -9   62.58    4.03
  -5   7  -9   64.52    4.77
  -5   7  -9   66.48    4.43
  -5   7  -9   63.49    4.74
  -5   7 -10    3.88    1.30
  -5   7 -10    3.38    0.99
  -5   7 -10    3.35    1.05
  -5   7 -10    3.46    1.03
  -5   7 -10    4.39    1.33
  -5   7 -11    0.31    0.62
  -5   7 -11    1.14    0.92
  -5   7 -11    0.44    0.60
  -5   7 -11    2.02    0.98
  -5   7 -12   26.83    2.61
  -5   7 -12   27.47    2.27
  -5   7 -12   22.31    2.45
  -5   7 -13  136.81    6.06
  -5   7 -13  139.29    5.32
  -5   7 -13  148.27    6.40
  -5   7 -14   79.18    3.90
  -5   7 -14   75.98    3.64
  -5   7 -15   63.27    2.81
  -5   6  17   90.22    4.10
  -5   6  17   93.00    4.16
  -5   6  16    5.88    0.97
  -5   6  16    5.61    1.13
  -5   6  16    6.82    1.20
  -5   6  15    7.54    1.21
  -5   6  15    7.74    1.42
  -5   6  15    5.96    1.35
  -5   6  15    7.13    1.24
  -5   6  14   53.50    3.94
  -5   6  14   53.14    3.95
  -5   6  14   48.48    3.54
  -5   6  14   52.66    3.37
  -5   6  13    7.87    1.65
  -5   6  13    9.19    1.80
  -5   6  13    6.99    1.46
  -5   6  13    8.53    1.44
  -5   6  13    7.40    0.98
  -5   6  12   40.66    3.72
  -5   6  12   34.45    3.24
  -5   6  12   42.34    3.71
  -5   6  12   35.31    2.37
  -5   6  11   85.36    5.84
  -5   6  11   88.49    5.60
  -5   6  11  103.69    4.74
  -5   6  10   32.40    3.43
  -5   6  10   28.73    3.16
  -5   6  10   36.68    2.68
  -5   6  10   33.73    2.88
  -5   6   9  462.26   17.22
  -5   6   9  457.24   16.78
  -5   6   9  493.49   15.83
  -5   6   9  460.24   14.21
  -5   6   9  495.31   15.37
  -5   6   8  329.35   11.11
  -5   6   8  329.38   13.00
  -5   6   8  336.76   11.88
  -5   6   8  325.10   13.16
  -5   6   8  328.78   10.74
  -5   6   8  340.32   10.89
  -5   6   8  331.69   10.81
  -5   6   8  343.72   11.68
  -5   6   7   70.48    3.90
  -5   6   7   74.95    5.12
  -5   6   7   74.32    4.26
  -5   6   7   70.79    4.92
  -5   6   7   71.89    3.74
  -5   6   7   73.37    4.25
  -5   6   7   80.27    3.86
  -5   6   7   81.44    4.37
  -5   6   6  210.36    8.12
  -5   6   6  203.89    9.40
  -5   6   6  210.02    8.30
  -5   6   6  214.71    7.88
  -5   6   6  216.26    9.82
  -5   6   6  212.84    9.44
  -5   6   6  210.25    7.86
  -5   6   6  211.29    8.35
  -5   6   6  220.61    8.47
  -5   6   6  221.29    7.86
  -5   6   5  323.94   11.18
  -5   6   5  321.52   12.61
  -5   6   5  304.54   12.06
  -5   6   5  304.88   10.79
  -5   6   5  306.05   12.11
  -5   6   5  302.95   10.70
  -5   6   5  305.49   11.17
  -5   6   5  327.94   10.67
  -5   6   5  300.92   10.46
  -5   6   5  302.54   11.01
  -5   6   5  307.37   10.40
  -5   6   4  169.04    6.66
  -5   6   4  180.32    8.05
  -5   6   4  159.82    7.99
  -5   6   4  169.01    6.65
  -5   6   4  152.92    6.66
  -5   6   4  151.51    7.54
  -5   6   4  152.91    7.60
  -5   6   4  166.56    6.58
  -5   6   4  149.72    6.88
  -5   6   4  167.33    6.59
  -5   6   4  158.46    6.42
  -5   6   4  158.70    6.98
  -5   6   3   85.01    4.39
  -5   6   3   97.57    5.67
  -5   6   3   83.13    4.59
  -5   6   3   88.39    4.40
  -5   6   3   96.35    4.60
  -5   6   3   86.80    4.59
  -5   6   3   87.80    5.33
  -5   6   3   89.45    5.32
  -5   6   3   96.59    5.55
  -5   6   3   85.63    4.69
  -5   6   3   86.92    4.81
  -5   6   3   93.63    4.87
  -5   6   2  125.30    5.51
  -5   6   2  128.19    6.73
  -5   6   2  121.82    5.74
  -5   6   2  117.92    5.67
  -5   6   2  132.40    5.61
  -5   6   2  126.06    6.44
  -5   6   2  115.03    5.31
  -5   6   2  121.43    6.27
  -5   6   2  127.84    6.64
  -5   6   2  124.70    5.77
  -5   6   2  111.27    5.74
  -5   6   2  115.83    5.78
  -5   6   1    1.81    0.92
  -5   6   1    2.51    0.87
  -5   6   1    1.96    0.69
  -5   6   1    1.61    0.67
  -5   6   1    1.54    0.75
  -5   6   1    1.77    0.69
  -5   6   1    5.35    1.08
  -5   6   1    0.99    1.01
  -5   6   1    1.52    0.84
  -5   6   1    2.06    0.75
  -5   6   1    2.57    0.86
  -5   6   1    0.94    0.78
  -5   6   1    3.15    0.84
  -5   6   1    2.51    0.96
  -5   6   0  228.76    8.89
  -5   6   0  213.22    8.53
  -5   6   0  220.65    8.99
  -5   6   0  228.60    8.68
  -5   6   0  215.14    9.30
  -5   6   0  211.67    8.42
  -5   6   0  222.57    8.31
  -5   6   0  241.52    9.72
  -5   6   0  221.70    8.70
  -5   6   0  228.04    9.74
  -5   6   0  229.13    9.20
  -5   6   0  219.57    9.74
  -5   6   0  218.73    8.59
  -5   6   0  239.60    8.79
  -5   6  -1  352.36   11.57
  -5   6  -1  335.59   12.73
  -5   6  -1  343.89   12.00
  -5   6  -1  352.52   13.28
  -5   6  -1  314.07   11.62
  -5   6  -1  335.53   12.97
  -5   6  -1  359.93   11.74
  -5   6  -1  342.37   12.37
  -5   6  -1  367.31   12.17
  -5   6  -1  344.39   11.84
  -5   6  -1  333.34   11.84
  -5   6  -1  347.73   12.78
  -5   6  -1  330.64   11.32
  -5   6  -1  309.82   11.34
  -5   6  -1  363.53   12.45
  -5   6  -1  318.01   12.28
  -5   6  -1  353.48   11.66
  -5   6  -2  735.87   21.43
  -5   6  -2  724.82   21.25
  -5   6  -2  693.47   22.75
  -5   6  -2  722.74   21.87
  -5   6  -2  718.98   23.17
  -5   6  -2  648.02   22.19
  -5   6  -2  724.21   21.67
  -5   6  -2  774.77   23.01
  -5   6  -2  698.73   21.81
  -5   6  -2  752.28   22.25
  -5   6  -2  687.75   21.05
  -5   6  -2  678.75   21.41
  -5   6  -2  696.98   23.23
  -5   6  -2  714.95   21.34
  -5   6  -2  706.97   21.57
  -5   6  -3   12.95    1.57
  -5   6  -3   13.61    2.15
  -5   6  -3   12.54    1.64
  -5   6  -3   10.39    1.57
  -5   6  -3   11.11    1.81
  -5   6  -3   10.93    2.02
  -5   6  -3   10.17    1.48
  -5   6  -3   14.30    1.59
  -5   6  -3   17.34    1.75
  -5   6  -3   11.12    1.95
  -5   6  -4   71.56    4.61
  -5   6  -4   60.86    3.59
  -5   6  -4   68.94    3.97
  -5   6  -4   69.44    4.31
  -5   6  -4   72.45    4.29
  -5   6  -4   59.52    4.38
  -5   6  -4   60.20    3.70
  -5   6  -4   59.54    4.70
  -5   6  -4   68.63    4.86
  -5   6  -4   66.38    3.63
  -5   6  -4   66.94    4.69
  -5   6  -5  165.00    8.13
  -5   6  -5  167.25    8.40
  -5   6  -5  180.62    6.85
  -5   6  -5  179.58    7.15
  -5   6  -5  181.99    7.78
  -5   6  -5  165.48    7.52
  -5   6  -5  158.56    8.44
  -5   6  -5  174.60    8.03
  -5   6  -5  160.79    6.54
   5  -6   5  166.82    7.14
  -5   6  -6  394.10   14.64
  -5   6  -6  385.06   14.92
  -5   6  -6  373.50   12.43
  -5   6  -6  398.77   12.64
  -5   6  -6  416.62   13.11
  -5   6  -6  418.10   14.14
  -5   6  -6  407.69   14.14
  -5   6  -6  372.37   15.02
  -5   6  -6  382.25   14.29
  -5   6  -6  389.73   12.49
   5  -6   6  393.91   13.31
  -5   6  -7  313.05   11.67
  -5   6  -7  310.83   11.85
  -5   6  -7  296.69   12.75
  -5   6  -7  289.69   12.48
  -5   6  -7  309.09   12.09
   5  -6   7  310.88   10.98
  -5   6  -7  319.48   12.41
  -5   6  -8  195.09    9.02
  -5   6  -8  200.74    9.49
  -5   6  -8  199.19    9.80
  -5   6  -8  202.32    8.97
  -5   6  -8  211.81    8.73
   5  -6   8  199.99    8.00
  -5   6  -9   46.17    3.77
  -5   6  -9   49.50    4.19
  -5   6  -9   44.17    4.19
  -5   6  -9   51.16    3.89
  -5   6  -9   53.00    3.67
   5  -6   9   50.72    3.35
  -5   6 -10  160.38    6.96
  -5   6 -10  155.67    7.32
  -5   6 -10  151.71    7.83
  -5   6 -10  156.92    7.33
  -5   6 -10  149.53    8.13
  -5   6 -11    1.38    0.86
  -5   6 -11    1.59    1.04
  -5   6 -11    0.88    0.73
  -5   6 -11    0.45    0.89
  -5   6 -12  317.20   10.91
  -5   6 -12  314.47   11.87
  -5   6 -12  312.31   12.42
  -5   6 -13  172.41    7.29
  -5   6 -13  167.25    7.77
  -5   6 -14    4.74    1.18
  -5   6 -14    5.13    0.98
  -5   6 -15   15.34    1.68
  -5   6 -15   16.22    1.62
  -5   6 -16   33.79    1.96
  -5   5  19   10.25    0.98
  -5   5  18    2.46    0.69
  -5   5  18    2.26    0.59
  -5   5  17    6.96    1.00
  -5   5  17    7.75    1.31
  -5   5  17    5.48    1.07
  -5   5  16   38.31    2.60
  -5   5  16   40.51    3.23
  -5   5  15   19.28    2.43
  -5   5  15   20.12    2.13
  -5   5  15   20.37    2.41
  -5   5  15   19.26    1.97
  -5   5  14   24.06    2.82
  -5   5  14   24.94    2.55
  -5   5  14   27.55    2.97
  -5   5  14   22.30    2.24
  -5   5  13   15.25    2.38
  -5   5  13   11.13    1.82
  -5   5  13   11.78    2.03
  -5   5  13   12.08    1.72
  -5   5  12    0.83    0.50
  -5   5  12    0.58    0.86
  -5   5  12   -0.23    0.93
  -5   5  12    0.62    0.64
  -5   5  11   47.49    4.15
  -5   5  11   44.99    2.92
  -5   5  11   44.12    3.74
  -5   5  10  310.39   12.87
  -5   5  10  330.72   12.65
  -5   5  10  328.10   11.11
  -5   5   9  247.12    8.74
  -5   5   9  228.51   10.21
  -5   5   9  229.09    9.74
  -5   5   9  231.04   10.19
  -5   5   9  224.55    7.83
  -5   5   9  218.52    7.74
  -5   5   8  121.50    5.27
  -5   5   8  122.46    6.71
  -5   5   8  114.75    6.57
  -5   5   8  119.53    6.30
  -5   5   8  114.03    4.85
  -5   5   8  110.04    4.84
  -5   5   8  118.16    5.47
  -5   5   7   12.36    1.54
  -5   5   7   12.24    1.62
  -5   5   7   13.78    2.09
  -5   5   7   10.72    1.78
  -5   5   7   13.83    1.52
  -5   5   7   13.01    1.41
  -5   5   7   13.50    1.46
  -5   5   6  779.35   22.77
  -5   5   6  744.34   22.15
  -5   5   6  733.97   24.26
  -5   5   6  738.70   22.82
  -5   5   6  780.19   22.34
  -5   5   6  808.07   22.58
  -5   5   5 1649.52   45.56
  -5   5   5 1593.77   46.93
  -5   5   5 1646.31   47.11
  -5   5   5 1644.63   45.13
  -5   5   5 1612.42   45.65
  -5   5   5 1697.48   45.06
  -5   5   4  645.88   20.79
  -5   5   4  609.23   19.55
  -5   5   4  671.76   19.39
  -5   5   4  649.75   19.11
  -5   5   3   11.06    1.74
  -5   5   3    6.80    1.33
  -5   5   3   10.65    1.36
  -5   5   3    8.83    1.30
  -5   5   3   10.83    1.65
  -5   5   3   10.54    1.28
  -5   5   2    0.33    0.49
  -5   5   2    0.72    0.62
  -5   5   2    0.23    0.39
  -5   5   2    1.72    0.82
  -5   5   1   13.65    1.81
  -5   5   1   10.63    1.45
  -5   5   1   10.81    1.35
  -5   5   1   11.23    1.70
  -5   5   1   12.44    1.47
  -5   5   1   14.08    1.79
  -5   5   1   10.68    1.40
  -5   5   0  433.86   14.28
  -5   5   0  456.40   14.05
  -5   5   0  446.81   14.78
  -5   5   0  448.71   15.06
  -5   5  -1   53.05    3.16
  -5   5  -1   50.59    3.53
  -5   5  -1   50.79    3.69
  -5   5  -1   46.51    3.12
  -5   5  -1   46.41    2.90
  -5   5  -1   56.65    3.59
  -5   5  -2   59.31    3.77
  -5   5  -2   48.99    3.56
  -5   5  -2   70.15    3.52
  -5   5  -2   51.41    3.36
  -5   5  -2   49.52    3.78
  -5   5  -2   58.13    3.35
  -5   5  -2   61.32    3.88
  -5   5  -3  140.74    7.11
  -5   5  -3  151.76    6.07
  -5   5  -3  156.08    6.61
  -5   5  -3  147.17    7.14
  -5   5  -3  149.30    6.49
  -5   5  -3  147.61    6.88
  -5   5  -3  153.87    6.25
  -5   5  -4   19.11    1.83
  -5   5  -4   18.26    1.85
  -5   5  -4   22.28    2.29
  -5   5  -4   20.06    2.46
  -5   5  -4   20.63    1.83
  -5   5  -4   17.15    2.28
  -5   5  -4   21.74    2.22
  -5   5  -4   20.18    2.62
  -5   5  -4   21.94    2.35
  -5   5  -5    5.88    1.43
  -5   5  -5    0.64    0.48
  -5   5  -5    2.76    0.89
  -5   5  -5    4.16    1.11
  -5   5  -5    2.05    0.62
  -5   5  -5    0.58    0.76
  -5   5  -5    0.67    0.88
  -5   5  -5    1.21    0.77
  -5   5  -6   70.91    3.61
  -5   5  -6   73.14    4.42
  -5   5  -6   76.55    5.01
  -5   5  -6   72.74    4.51
  -5   5  -6   69.65    4.54
  -5   5  -6   74.17    4.97
   5  -5   6   67.97    4.10
  -5   5  -6   69.06    3.56
  -5   5  -7  133.97    7.15
  -5   5  -7  136.55    7.26
  -5   5  -7  142.88    6.97
   5  -5   7  137.36    6.28
  -5   5  -7  140.74    6.64
  -5   5  -8    0.21    0.82
  -5   5  -8    1.07    0.88
   5  -5   8    0.83    0.65
  -5   5  -8    1.46    0.88
  -5   5  -8    1.45    0.80
  -5   5  -9    0.20    0.87
  -5   5  -9    0.47    0.67
  -5   5  -9   -0.21    0.69
  -5   5  -9    0.36    0.61
  -5   5 -10   56.27    4.34
  -5   5 -10   59.08    4.35
  -5   5 -10   61.75    4.08
  -5   5 -11  120.66    6.27
  -5   5 -11  124.52    6.57
  -5   5 -11  117.73    5.73
  -5   5 -12  137.50    6.36
  -5   5 -12  133.43    6.62
   5  -5  13   85.71    4.59
  -5   5 -13   95.94    4.93
   5  -5  14   13.47    1.51
  -5   5 -14   16.90    2.19
  -5   5 -15  161.18    6.91
  -5   5 -16   79.22    3.85
  -5   4  20   54.39    2.36
  -5   4  19   35.78    2.35
  -5   4  18   14.84    1.33
  -5   4  18   15.15    1.48
  -5   4  18   14.19    1.72
  -5   4  17   15.10    1.79
  -5   4  17   17.10    2.10
  -5   4  17   18.46    1.69
  -5   4  16   86.64    5.01
  -5   4  16   94.58    4.62
  -5   4  15  189.00    8.56
  -5   4  15  199.23    7.93
  -5   4  14    5.74    1.45
  -5   4  14    4.74    1.15
  -5   4  14    3.57    1.05
  -5   4  14    5.47    1.12
  -5   4  13    2.16    1.05
  -5   4  13    5.31    1.16
  -5   4  13    3.11    1.01
  -5   4  12  192.42    9.05
  -5   4  12  181.51    8.27
  -5   4  12  196.26    7.97
  -5   4  11   69.91    4.94
  -5   4  11   66.99    3.54
  -5   4  11   60.68    4.23
  -5   4  11   64.08    3.87
  -5   4  10    9.70    1.85
  -5   4  10    7.31    1.47
  -5   4  10    9.22    1.28
  -5   4  10   10.81    1.42
  -5   4   9    8.35    1.04
  -5   4   9    3.84    1.27
  -5   4   9    7.47    0.99
  -5   4   9    7.17    1.40
  -5   4   9    6.43    1.10
  -5   4   9    6.91    1.10
  -5   4   8  199.17    9.00
  -5   4   8  214.69    7.49
  -5   4   8  202.07    7.22
  -5   4   8  201.71    7.33
  -5   4   8  211.69    7.91
  -5   4   7  385.26   11.75
  -5   4   7  376.85   11.57
  -5   4   7  378.76   13.66
  -5   4   7  361.33   11.79
  -5   4   7  357.84   11.83
  -5   4   6  162.06    6.03
  -5   4   6  154.10    5.60
  -5   4   6  147.24    7.24
  -5   4   6  159.34    6.11
  -5   4   6  166.72    6.26
  -5   4   5  252.38    8.43
  -5   4   5  252.56    7.74
  -5   4   5  234.67    8.40
  -5   4   5  241.91    8.58
  -5   4   5  234.72    9.67
  -5   4   4  669.09   19.25
  -5   4   4  646.77   19.44
  -5   4   4  651.73   20.73
  -5   4   3    8.15    1.18
  -5   4   2   66.42    3.42
  -5   4   2   70.01    3.65
  -5   4   1  101.25    4.45
  -5   4   0   92.93    4.23
  -5   4  -1  254.85    8.68
  -5   4  -1  250.43    8.91
  -5   4  -2    2.02    0.60
  -5   4  -2    3.18    0.96
  -5   4  -2    2.59    0.85
  -5   4  -2    2.98    0.73
  -5   4  -2    2.06    0.67
  -5   4  -3   48.68    2.80
  -5   4  -3   44.39    2.86
  -5   4  -3   47.02    2.89
  -5   4  -3   48.06    3.14
  -5   4  -4   26.75    2.41
  -5   4  -4   33.12    2.36
  -5   4  -4   32.56    2.23
  -5   4  -4   30.51    2.58
  -5   4  -4   33.51    2.34
  -5   4  -5  225.79    7.86
  -5   4  -5  212.84    7.58
  -5   4  -5  221.09    8.61
  -5   4  -5  211.57    8.73
  -5   4  -5  204.43    8.47
  -5   4  -6    2.46    0.85
  -5   4  -6    1.61    0.55
  -5   4  -6    0.88    0.69
  -5   4  -6    2.11    0.81
  -5   4  -6    1.45    0.76
  -5   4  -7  131.96    6.44
   5  -4   7  127.90    5.94
  -5   4  -7  130.07    6.68
  -5   4  -7  127.24    6.48
  -5   4  -7  143.02    6.42
   5  -4   8  241.65    8.58
  -5   4  -8  186.96    8.90
  -5   4  -8  211.55    9.25
  -5   4  -8  216.94    8.94
   5  -4   9  143.07    6.18
  -5   4  -9  129.06    6.92
  -5   4  -9  148.05    6.68
  -5   4  -9  126.40    6.76
   5  -4  10  158.40    7.99
   5  -4  10  185.19    7.25
   5  -4  11    7.92    1.61
  -5   4 -12  181.55    8.06
   5  -4  12  177.43    8.19
  -5   4 -13  162.72    6.89
   5  -4  13  151.89    7.18
   5  -4  14   95.35    4.95
   5  -4  15    5.85    1.02
  -5   4 -15    5.48    1.27
  -5   4 -16   45.50    2.85
  -5   4 -16   44.83    2.76
  -5   4 -17   67.04    2.84
  -5   3  20   55.38    2.80
  -5   3  19    1.10    0.36
   5  -3 -18    5.73    0.98
  -5   3  18    6.11    0.93
   5  -3 -17    0.12    0.49
  -5   3  17    2.54    0.73
  -5   3  17    1.52    0.66
  -5   3  17    1.23    0.63
  -5   3  16   78.02    4.16
  -5   3  16   65.56    4.22
  -5   3  16   80.74    4.45
   5  -3 -16   72.94    4.25
  -5   3  15    0.35    0.64
  -5   3  15    0.63    0.60
   5  -3 -15    1.21    0.71
  -5   3  14  220.73    9.44
  -5   3  14  222.15    8.96
   5  -3 -14  211.91    8.76
  -5   3  13   68.35    4.67
  -5   3  13   58.52    3.93
  -5   3  13   60.68    3.78
   5  -3 -13   63.13    4.00
  -5   3  12    6.04    1.46
  -5   3  12    6.98    1.25
  -5   3  12    7.91    1.31
   5  -3 -12    7.54    1.37
  -5   3  11   40.08    2.95
   5  -3 -11   41.59    3.05
  -5   3  11   40.12    3.54
  -5   3  10   24.08    1.70
  -5   3  10   20.64    2.52
  -5   3  10   25.98    2.20
  -5   3   9   84.69    3.77
  -5   3   9   94.15    4.38
  -5   3   9   83.96    3.90
  -5   3   9   86.19    5.17
  -5   3   8   20.26    2.34
  -5   3   8   19.11    1.72
  -5   3   8   20.94    1.67
  -5   3   8   20.17    1.69
  -5   3   8   22.02    1.79
  -5   3   7    4.49    1.13
  -5   3   7    6.83    1.01
  -5   3   7    6.48    1.00
  -5   3   7    5.46    0.89
  -5   3   7    5.46    0.93
  -5   3   7    6.21    0.91
  -5   3   6   20.98    2.28
  -5   3   6   24.62    1.94
  -5   3   6   25.62    1.85
  -5   3   6   24.79    1.90
  -5   3   6   22.03    1.87
  -5   3   5    2.86    0.71
  -5   3   5    3.87    0.81
  -5   3   5    3.61    0.84
  -5   3   4  828.31   23.23
  -5   3   4  812.87   23.09
  -5   3   4  778.32   23.21
  -5   3   3   26.94    2.09
  -5   3   2  513.49   15.44
  -5   3   2  497.64   15.25
  -5   3   2  505.10   15.53
  -5   3   1  214.77    7.78
  -5   3   1  228.06    7.92
  -5   3   0    1.88    0.64
  -5   3   0    1.22    0.52
  -5   3  -1    0.42    0.53
  -5   3  -1    2.09    0.63
  -5   3  -2   36.21    2.31
  -5   3  -2   36.81    2.52
  -5   3  -2   33.77    2.38
  -5   3  -2   32.67    2.71
  -5   3  -3   16.39    1.53
  -5   3  -3   16.35    1.65
  -5   3  -3   14.33    1.49
  -5   3  -3   12.17    1.68
  -5   3  -4   88.78    5.09
  -5   3  -4   93.28    4.18
  -5   3  -4   99.43    4.49
  -5   3  -5   29.69    2.86
  -5   3  -5   30.34    2.07
  -5   3  -5   27.08    2.11
  -5   3  -6   10.92    1.81
  -5   3  -6   11.77    1.61
  -5   3  -6   12.32    1.34
   5  -3   6    9.76    1.40
   5  -3   7   81.79    4.23
  -5   3  -7   77.46    5.15
  -5   3  -8   52.29    4.31
   5  -3   8   57.87    3.50
   5  -3   8   59.65    4.39
  -5   3  -9   52.61    4.37
   5  -3   9   55.09    3.32
   5  -3   9   46.25    4.07
  -5   3 -10   16.78    2.49
   5  -3  10   19.08    1.90
   5  -3  10   19.34    2.57
   5  -3  11  150.13    7.77
   5  -3  12   62.51    4.54
   5  -3  13   52.17    3.94
  -5   3 -14    2.08    0.77
   5  -3  14    2.40    0.93
  -5   3 -15  108.34    5.33
   5  -3  15  102.44    4.97
  -5   3 -16   77.41    3.69
  -5   3 -16   81.47    3.95
  -5   2  20   11.19    1.24
   5  -2 -20    7.75    0.87
   5  -2 -19   15.39    1.58
  -5   2  19   17.13    1.62
  -5   2  18    6.39    1.16
  -5   2  18    6.50    0.96
   5  -2 -18    7.35    1.26
  -5   2  17    1.05    0.74
  -5   2  17    0.21    0.44
   5  -2 -17    1.04    0.76
   5  -2 -16   67.75    4.28
   5  -2 -15   63.56    4.16
  -5   2  15   59.86    3.88
  -5   2  14   55.03    3.75
  -5   2  14   53.25    3.82
   5  -2 -14   62.19    4.11
  -5   2  14   58.83    3.95
  -5   2  13    2.84    0.95
   5  -2 -13    0.49    0.65
  -5   2  13    0.76    0.65
  -5   2  13    0.35    0.56
  -5   2  13    0.99    0.62
  -5   2  12    8.02    1.38
   5  -2 -12    7.73    1.48
  -5   2  12    8.32    1.42
  -5   2  12    8.61    1.55
  -5   2  12    7.34    1.45
  -5   2  11    3.47    0.92
   5  -2 -11    6.72    1.29
  -5   2  11    5.77    1.15
  -5   2  11    5.20    1.25
  -5   2  11    3.26    0.97
  -5   2  10    0.85    0.45
  -5   2  10    0.64    0.53
  -5   2  10    0.79    0.70
  -5   2  10    0.54    0.36
  -5   2  10    0.84    0.69
  -5   2  10    1.79    0.67
  -5   2   9   27.83    2.07
   5  -2  -9   25.98    2.64
  -5   2   9   26.90    2.62
  -5   2   9   28.32    2.59
  -5   2   9   34.18    2.13
  -5   2   9   31.64    2.22
  -5   2   8  181.93    6.70
  -5   2   8  173.33    7.62
  -5   2   8  186.30    6.80
   5  -2  -8  172.26    7.62
  -5   2   8  175.52    6.48
   5  -2  -7    0.14    0.45
  -5   2   7   -0.10    0.33
  -5   2   7    1.19    0.51
  -5   2   7    0.70    0.45
  -5   2   6  126.80    5.15
   5  -2  -6  119.70    5.49
  -5   2   6  113.60    4.83
  -5   2   5  583.64   17.07
   5  -2  -5  566.08   17.34
  -5   2   5  561.51   16.82
   5  -2  -4  104.71    4.56
  -5   2   4  102.97    4.42
  -5   2   3  400.49   12.22
   5  -2  -3  371.42   11.85
  -5   2   2   36.75    2.39
   5  -2  -2   37.44    2.19
  -5   2   2   34.65    2.29
  -5   2   1  129.45    5.17
  -5   2   1  118.40    4.95
  -5   2   0  329.44   10.73
  -5   2   0  330.16   10.64
  -5   2  -1   98.28    5.22
  -5   2  -1   99.51    4.41
  -5   2  -1   94.78    4.27
  -5   2  -2   77.29    4.62
  -5   2  -2   80.79    3.87
  -5   2  -2   80.67    3.83
  -5   2  -3    0.76    0.51
  -5   2  -3    1.53    0.57
  -5   2  -4  157.52    7.40
  -5   2  -4  161.68    6.06
  -5   2  -5   -0.09    0.33
  -5   2  -5    0.52    0.44
  -5   2  -5   -0.10    0.34
  -5   2  -5    0.20    0.60
   5  -2   6    1.88    0.68
  -5   2  -6    1.79    0.99
  -5   2  -6    2.16    1.05
   5  -2   6    1.68    0.90
  -5   2  -6    1.92    0.62
   5  -2   7    6.53    1.50
  -5   2  -7    6.21    1.62
  -5   2  -7    5.58    1.53
   5  -2   7    6.19    1.05
   5  -2   8  622.14   22.05
  -5   2  -8  688.02   23.17
  -5   2  -8  642.96   22.75
   5  -2   8  698.10   19.98
   5  -2   9  178.27    6.61
  -5   2  -9  146.25    8.53
   5  -2   9  166.86    8.51
  -5   2  -9  166.13    8.90
   5  -2   9  172.45    6.63
  -5   2 -10    3.95    1.45
  -5   2 -10    3.20    1.26
   5  -2  10    4.95    1.48
   5  -2  10    6.45    1.06
  -5   2 -10    5.80    1.32
   5  -2  10    8.01    1.11
   5  -2  11    1.40    0.99
  -5   2 -11    2.56    0.92
  -5   2 -11    1.54    1.02
   5  -2  12   -0.22    0.83
   5  -2  13    5.90    1.44
   5  -2  14    1.82    0.96
  -5   2 -15    0.67    0.54
   5  -2  15    0.38    0.60
  -5   2 -15    0.51    0.68
  -5   2 -16   49.25    2.51
   5  -2  16   56.11    2.78
  -5   1  20  162.25    5.96
   5  -1 -20  176.86    6.16
  -5   1  19   45.28    2.83
   5  -1 -19   40.14    2.78
   5  -1 -18   24.51    2.40
  -5   1  18   29.29    1.89
  -5   1  17  136.59    6.23
   5  -1 -17  138.61    6.56
  -5   1  16   54.75    3.84
  -5   1  16   54.67    3.73
   5  -1 -16   55.62    3.96
  -5   1  15  575.16   19.62
  -5   1  15  606.24   19.37
   5  -1 -15  621.85   19.78
   5  -1 -14  360.97   12.72
  -5   1  14  335.30   12.23
  -5   1  14  325.24   12.67
  -5   1  14  352.87   12.41
   5  -1 -13    0.18    0.70
  -5   1  13    0.67    0.63
   5  -1 -13    0.51    0.72
  -5   1  13    0.33    0.45
  -5   1  13   -0.41    0.69
  -5   1  12   41.40    3.26
   5  -1 -12   37.40    3.82
  -5   1  12   44.04    3.73
  -5   1  12   44.03    3.28
  -5   1  11   18.21    1.71
   5  -1 -11   17.32    2.47
  -5   1  11   17.50    2.34
  -5   1  11   17.96    2.11
  -5   1  10  382.74   11.94
   5  -1 -10  363.01   13.94
  -5   1  10  356.54   11.38
  -5   1  10  368.93   13.59
  -5   1  10  355.95   12.62
  -5   1   9  516.41   15.87
  -5   1   9  490.90   17.34
  -5   1   9  535.66   15.50
   5  -1  -9  504.75   17.72
  -5   1   8    0.83    0.49
  -5   1   8    0.17    0.52
  -5   1   8    1.07    0.48
   5  -1  -8    0.91    0.66
  -5   1   7  269.46    9.08
   5  -1  -7  249.17   10.06
  -5   1   7  259.15   10.20
   5  -1  -6    9.44    1.50
  -5   1   6   11.44    1.37
  -5   1   6   11.25    1.35
   5  -1  -5   74.44    4.28
  -5   1   5   78.24    3.92
   5  -1  -4  211.72    8.23
  -5   1   4  219.65    7.96
   5  -1  -3  711.96   20.90
  -5   1   3  672.73   20.56
  -5   1   3  711.27   20.45
   5  -1  -2  642.72   19.66
  -5   1   2  657.85   19.63
  -5   1   2  676.16   19.49
  -5   1   1   82.61    3.95
  -5   1   0  318.66   10.74
  -5   1   0  319.83   10.52
  -5   1  -1  478.90   15.15
  -5   1  -1  480.78   14.86
  -5   1  -1  492.76   16.49
  -5   1  -2   83.26    4.68
  -5   1  -2   77.17    4.06
  -5   1  -2   75.30    4.80
  -5   1  -2   85.24    4.51
  -5   1  -2   81.20    3.90
  -5   1  -3  604.78   20.18
  -5   1  -3  610.63   18.03
  -5   1  -4    0.55    0.36
  -5   1  -4    0.69    0.42
  -5   1  -4    0.21    0.58
   5  -1   5    6.18    1.41
   5  -1   5    4.55    0.86
  -5   1  -5    6.42    1.01
  -5   1  -5    6.47    1.61
  -5   1  -5    5.14    0.98
  -5   1  -5    3.54    1.08
  -5   1  -5    6.29    1.60
  -5   1  -6  855.43   26.89
   5  -1   6  799.71   25.97
   5  -1   6  811.69   23.30
  -5   1  -7   73.98    5.46
   5  -1   7   70.09    5.05
   5  -1   7   71.00    3.48
   5  -1   8  149.06    8.28
  -5   1  -8  162.81    8.87
   5  -1   8  175.83    6.71
   5  -1   8  161.62    6.09
   5  -1   9   10.29    2.06
  -5   1  -9    8.14    1.93
   5  -1   9    8.03    1.28
   5  -1  10   82.59    5.70
  -5   1 -10   82.30    6.11
  -5   1 -10   74.91    4.87
   5  -1  10   85.38    4.12
   5  -1  11  340.20   13.67
  -5   1 -11  358.70   13.05
   5  -1  11  330.68   10.96
   5  -1  12  114.91    6.71
  -5   1 -12  127.07    6.29
   5  -1  13   22.21    2.60
  -5   1 -14   79.36    4.28
   5  -1  14   90.78    4.96
  -5   1 -15    4.44    0.72
   5  -1  15    7.80    1.25
   5  -1  16  175.65    6.09
   5   0 -20  135.42    5.36
  -5   0  20  149.45    5.37
  -5   0  19    1.55    0.69
   5   0 -19    1.36    0.63
  -5   0  18   10.71    1.47
   5   0 -18   11.18    1.62
   5   0 -17  373.99   12.96
  -5   0  17  361.25   12.54
  -5   0  17  349.31   12.72
   5   0 -16  766.29   23.24
  -5   0  16  747.64   22.86
  -5   0  16  692.63   23.15
   5   0 -15    8.91    1.67
  -5   0  15    6.35    1.36
   5   0 -14   20.45    2.47
  -5   0  14   15.85    2.34
  -5   0  14   19.21    2.27
   5   0 -13   14.29    2.50
   5   0 -13   16.62    2.29
  -5   0  13   13.25    1.97
  -5   0  13   15.63    2.37
  -5   0  12   96.06    4.54
  -5   0  12   98.98    5.51
   5   0 -12   94.28    6.40
  -5   0  12   95.37    6.06
  -5   0  11   71.45    3.82
  -5   0  11   68.81    4.42
   5   0 -11   65.00    5.16
  -5   0  11   64.13    4.85
   5   0 -10  100.77    6.44
  -5   0  10  103.07    4.53
  -5   0  10  107.42    4.96
  -5   0   9  155.05    6.49
   5   0  -9  175.16    8.48
  -5   0   9  164.29    8.18
  -5   0   9  176.44    6.82
  -5   0   8    7.63    1.21
   5   0  -8    8.35    1.71
  -5   0   8    6.45    1.10
  -5   0   8    6.44    1.48
  -5   0   8    7.42    1.51
  -5   0   7   26.31    2.16
  -5   0   7   22.97    2.67
  -5   0   7   26.39    2.17
  -5   0   6   31.45    2.39
   5   0  -6   31.98    2.99
  -5   0   6   29.52    2.94
  -5   0   6   35.19    2.48
  -5   0   5   47.36    2.98
  -5   0   5   46.84    3.64
   5   0  -5   44.52    3.42
  -5   0   4   39.60    2.69
   5   0  -4   40.79    3.15
  -5   0   4   34.18    3.06
  -5   0   4   38.70    2.62
  -5   0   3    1.60    0.69
   5   0  -3    2.08    0.85
  -5   0   3    2.37    0.73
  -5   0   3    2.70    1.00
   5   0  -2  324.46   11.61
  -5   0   2  330.49   10.92
   5   0  -1 1378.63   39.43
  -5   0   1 1398.63   38.56
  -5   0   0  209.52    8.04
  -5   0   0  220.94    7.92
  -5   0  -1   24.82    2.17
  -5   0  -1   27.65    2.13
  -5   0  -1   26.57    2.64
  -5   0  -1   25.87    2.81
  -5   0  -2   49.65    3.22
  -5   0  -2   46.90    2.91
  -5   0  -2   58.34    3.96
  -5   0  -2   51.84    4.14
  -5   0  -3   32.60    3.20
  -5   0  -3   40.90    2.57
  -5   0  -3   40.28    2.83
  -5   0  -3   39.39    3.64
  -5   0  -3   40.24    3.38
   5   0   4  176.89    8.53
  -5   0  -4  190.66    8.23
  -5   0  -4  173.85    7.20
  -5   0  -4  193.99    8.69
  -5   0  -4  181.22    8.97
  -5   0  -5  134.41    6.84
  -5   0  -5  135.64    5.63
  -5   0  -5  129.84    7.50
   5   0   5  139.99    7.45
  -5   0  -6    4.17    1.40
   5   0   6    3.96    1.33
   5   0   7   56.25    4.71
  -5   0  -7   63.24    5.17
  -5   0  -7   56.79    4.95
   5   0   7   63.02    3.60
   5   0   8   18.83    1.90
  -5   0  -8   16.49    2.68
   5   0   8   19.18    2.78
   5   0   9  301.73   10.60
   5   0   9  309.00   13.08
  -5   0  -9  322.09   13.61
  -5   0 -10  876.27   27.71
   5   0  10  898.71   26.17
   5   0  10  930.33   29.29
  -5   0 -10  949.69   30.00
  -5   0 -11  220.90    9.33
   5   0  11  242.16    8.38
  -5   0 -11  231.70    9.77
   5   0  11  250.58   10.81
   5   0  12    2.80    0.69
   5   0  12    2.66    1.15
  -5   0 -13   52.12    3.49
   5   0  13   48.91    3.73
   5   0  14  111.70    5.39
   5   0  15   60.60    3.19
   5   1 -20   14.60    1.29
  -5  -1  20   14.89    1.26
   5   1 -19   50.98    3.01
  -5  -1  18    2.15    0.73
  -5  -1  18    2.42    0.83
   5   1 -18    1.65    0.75
  -5  -1  17    5.75    1.17
  -5  -1  17    3.92    1.09
   5   1 -17    5.66    1.27
  -5  -1  16    4.54    1.19
  -5  -1  16    5.83    1.48
   5   1 -16    6.55    1.39
  -5  -1  15   73.99    4.64
  -5  -1  15   68.68    4.99
   5   1 -15   83.14    4.95
  -5  -1  14  394.00   14.14
  -5  -1  14  362.28   14.80
   5   1 -14  410.61   14.34
  -5  -1  13    0.75    0.86
   5   1 -13    2.00    1.13
   5   1 -13    2.06    0.98
  -5  -1  13    1.97    1.26
  -5  -1  12   18.21    2.72
  -5  -1  12   15.16    2.16
  -5  -1  12   16.63    1.80
   5   1 -12   16.92    2.72
  -5  -1  11  135.99    6.01
  -5  -1  11  134.27    7.66
   5   1 -11  138.26    8.06
  -5  -1  10    2.67    1.21
  -5  -1  10    3.41    0.88
  -5  -1  10    3.25    0.82
   5   1 -10    3.23    0.77
   5   1 -10    4.46    1.53
  -5  -1   9   43.34    4.00
  -5  -1   9   52.21    4.10
  -5  -1   9   46.51    3.17
  -5  -1   9   46.00    3.06
   5   1  -9   39.38    3.96
   5   1  -9   51.18    3.01
  -5  -1   8   14.23    1.74
  -5  -1   8   14.54    2.15
   5   1  -8   13.42    2.25
  -5  -1   8   17.93    1.89
  -5  -1   7  346.01   11.87
   5   1  -7  343.82   13.66
  -5  -1   7  364.22   13.40
  -5  -1   6   35.17    2.69
   5   1  -6   36.32    3.45
  -5  -1   6   39.67    3.45
  -5  -1   5    0.25    0.38
  -5  -1   5    0.19    0.65
   5   1  -5   -0.20    0.63
  -5  -1   4    8.48    1.31
  -5  -1   4    8.87    1.78
  -5  -1   4    6.85    1.48
   5   1  -4    6.97    1.50
  -5  -1   3  765.71   22.27
  -5  -1   3  732.85   23.57
   5   1  -3  735.63   23.34
  -5  -1   3  709.24   23.37
  -5  -1   2   58.46    4.15
  -5  -1   2   52.76    4.03
   5   1  -2   46.93    3.67
  -5  -1   1 1184.77   35.15
  -5  -1   1 1276.90   36.63
  -5  -1   1 1270.02   35.10
  -5  -1   0   10.78    1.42
  -5  -1   0   12.01    1.53
  -5  -1   0   10.14    1.78
   5   1   0    9.12    1.69
   5   1   1   63.04    4.57
  -5  -1  -1   68.60    3.72
  -5  -1  -1   69.91    3.98
  -5  -1  -1   67.94    4.50
  -5  -1  -1   57.28    4.42
  -5  -1  -2  135.32    7.44
   5   1   2  127.08    7.09
  -5  -1  -2  147.53    5.91
  -5  -1  -2  133.06    6.14
  -5  -1  -2  129.94    7.14
  -5  -1  -2  142.67    7.06
   5   1   3   36.52    3.59
  -5  -1  -3   32.59    3.40
  -5  -1  -3   34.68    2.78
   5   1   3   38.64    2.48
  -5  -1  -3   36.98    3.67
  -5  -1  -4   20.13    2.84
   5   1   4   17.52    2.56
  -5  -1  -4   16.14    2.48
  -5  -1  -4   17.74    1.95
   5   1   4   19.08    1.66
   5   1   4   19.87    1.95
   5   1   5   22.44    2.94
  -5  -1  -5   26.09    3.25
   5   1   5   26.53    2.29
  -5  -1  -5   26.57    2.32
  -5  -1  -6    6.87    1.86
   5   1   6    7.66    1.27
   5   1   6    7.83    1.81
  -5  -1  -7   22.33    3.13
   5   1   7   20.77    2.07
   5   1   7   15.70    2.56
  -5  -1  -8    2.57    1.26
   5   1   8    3.47    0.94
   5   1   8    3.59    1.31
   5   1   9   28.31    2.38
   5   1   9   26.25    3.26
  -5  -1 -10    3.18    1.24
   5   1  10    2.27    0.75
   5   1  10    2.77    1.18
  -5  -1 -11   27.75    2.81
   5   1  11   22.90    1.92
   5   1  11   28.44    3.02
  -5  -1 -12   76.38    4.44
  -5  -1 -12   90.06    4.85
   5   1  12   71.61    3.39
   5   1  12   84.33    4.95
  -5  -1 -13   34.34    2.59
   5   1  13   36.16    2.82
  -5  -1 -14    4.17    0.78
   5   1  14    4.65    0.88
  -5  -2  19    0.22    0.31
   5   2 -19    0.15    0.37
  -5  -2  18    1.02    0.68
   5   2 -18    0.21    0.61
  -5  -2  17  106.42    5.45
   5   2 -17  106.89    5.12
  -5  -2  16   32.04    3.01
   5   2 -16   33.13    2.80
  -5  -2  15  153.43    7.80
   5   2 -15  159.50    7.17
   5   2 -14    0.17    0.73
   5   2 -13    6.98    1.52
   5   2 -12    0.57    0.86
  -5  -2  12    0.13    0.44
   5   2 -11    6.47    1.70
  -5  -2  11    5.71    1.20
  -5  -2  10   15.22    1.88
   5   2 -10   14.30    1.64
   5   2 -10   16.80    1.75
   5   2 -10   20.46    2.93
   5   2 -10   11.66    1.45
  -5  -2  10   16.01    2.61
   5   2  -9   12.93    1.52
  -5  -2   9   11.67    2.22
   5   2  -9   11.89    1.51
  -5  -2   9   11.48    1.59
   5   2  -9    8.27    1.92
  -5  -2   9   13.33    2.17
  -5  -2   8  298.72   12.50
   5   2  -8  301.03   10.33
  -5  -2   8  275.99   10.45
   5   2  -8  278.97   12.42
  -5  -2   8  297.66   11.94
  -5  -2   7  253.60   11.26
   5   2  -7  256.81    9.28
  -5  -2   7  258.33    9.64
   5   2  -7  235.50   11.10
  -5  -2   7  260.88   10.85
  -5  -2   6   65.61    4.97
   5   2  -6   69.75    3.90
  -5  -2   6   68.77    4.08
   5   2  -6   67.85    5.07
  -5  -2   6   65.08    4.76
  -5  -2   5  615.82   21.04
  -5  -2   5  599.92   19.25
   5   2  -5  661.88   19.12
   5   2  -5  583.97   20.89
  -5  -2   5  619.46   20.80
  -5  -2   4    1.90    1.05
  -5  -2   4    0.43    0.78
   5   2  -4    1.95    0.71
   5   2  -4    0.22    0.86
   5   2  -4    3.26    0.69
  -5  -2   3   18.79    2.53
   5   2  -3   18.33    1.86
  -5  -2   3   16.95    2.37
  -5  -2   3   19.84    2.12
   5   2  -3   15.56    1.54
   5   2  -3   16.37    2.35
   5   2  -2  410.75   15.09
  -5  -2   2  396.25   14.64
  -5  -2   2  378.32   14.76
   5   2  -2  394.11   12.50
  -5  -2   1  135.12    7.46
   5   2  -1  141.61    6.07
   5   2  -1  144.54    7.70
  -5  -2   1  139.81    6.53
  -5  -2   1  151.72    7.49
   5   2  -1  158.44    6.05
  -5  -2   0  158.12    8.38
   5   2   0  179.14    7.06
   5   2   0  175.29    8.72
  -5  -2   0  176.68    7.30
  -5  -2   0  175.48    7.55
  -5  -2   0  177.11    8.29
   5   2   0  194.64    7.09
  -5  -2  -1  120.75    7.05
   5   2   1  125.73    5.51
   5   2   1  119.87    7.05
  -5  -2  -1  120.77    5.61
  -5  -2  -1  130.32    6.15
  -5  -2  -1  133.92    6.80
   5   2   1  125.08    5.51
  -5  -2  -2    0.48    0.77
   5   2   2    0.85    0.63
   5   2   2    0.24    0.87
  -5  -2  -2    0.61    0.52
  -5  -2  -2    0.15    0.55
  -5  -2  -2    0.97    0.79
   5   2   3  197.09    9.57
   5   2   3  198.61    7.25
  -5  -2  -3  175.22    7.78
   5   2   3  175.61    7.07
   5   2   3  187.64    7.21
   5   2   3  217.24    7.85
   5   2   4   10.51    1.30
   5   2   4    8.27    1.17
   5   2   4   10.66    2.08
  -5  -2  -4    8.55    1.39
   5   2   5    2.31    1.17
  -5  -2  -5    0.54    0.75
   5   2   5    1.47    0.79
   5   2   6    1.80    1.10
  -5  -2  -6    0.81    1.07
  -5  -2  -6    0.26    0.92
   5   2   6    3.75    0.97
  -5  -2  -7    2.51    1.21
   5   2   7    3.59    1.02
   5   2   7    2.02    1.22
  -5  -2  -8   95.73    6.15
   5   2   8   92.13    4.71
   5   2   8   95.66    6.18
  -5  -2  -9   14.41    2.28
   5   2   9   13.46    1.62
   5   2   9    9.48    1.96
  -5  -2 -10  177.79    8.10
   5   2  10  164.47    6.46
   5   2  10  165.20    7.97
  -5  -2 -11   70.91    4.38
   5   2  11   70.91    3.40
   5   2  11   77.26    4.63
  -5  -2 -12    4.92    1.04
   5   2  12    5.51    1.14
  -5  -2 -12    5.45    1.11
   5   2  13    2.74    0.72
  -5  -2 -13    3.25    0.70
  -5  -3  19  265.00    7.86
  -5  -3  18   10.46    1.06
   5   3 -18    8.68    0.99
   5   3 -17   22.25    1.82
  -5  -3  17   22.19    1.84
   5   3 -16    1.68    0.70
  -5  -3  16    0.82    0.55
  -5  -3  15    1.25    0.71
   5   3 -15    1.30    0.69
  -5  -3  15    1.61    0.94
  -5  -3  14   22.86    2.38
   5   3 -14   20.35    2.23
  -5  -3  14   22.61    2.73
  -5  -3  13   81.75    4.98
   5   3 -13   96.79    5.11
  -5  -3  13   79.87    5.49
  -5  -3  12  181.60    9.04
  -5  -3  11   23.27    3.04
   5   3 -11   22.65    1.97
   5   3 -10    6.48    1.11
   5   3 -10    6.44    1.16
   5   3 -10    7.09    1.79
  -5  -3  10    6.27    1.67
   5   3  -9   19.41    2.84
   5   3  -9   23.50    2.19
   5   3  -9   24.45    2.21
  -5  -3   9   25.16    2.79
  -5  -3   9   18.55    2.05
   5   3  -9   19.22    1.95
  -5  -3   9   21.70    3.00
   5   3  -8   48.91    4.52
  -5  -3   8   57.37    3.75
   5   3  -8   58.26    3.63
   5   3  -8   59.20    3.61
  -5  -3   8   53.13    4.20
  -5  -3   8   54.86    4.70
   5   3  -8   55.59    3.46
  -5  -3   7  353.72   12.64
   5   3  -7  339.62   14.37
   5   3  -7  363.94   12.42
   5   3  -7  373.61   12.52
  -5  -3   7  345.61   14.22
   5   3  -7  354.32   12.23
  -5  -3   7  384.57   14.11
  -5  -3   6  356.39   12.89
   5   3  -6  363.78   14.73
   5   3  -6  377.74   12.77
   5   3  -6  384.92   12.80
   5   3  -6  373.79   12.59
  -5  -3   6  362.37   14.44
  -5  -3   6  357.15   14.08
  -5  -3   5   76.24    4.57
   5   3  -5   79.44    4.41
   5   3  -5   77.97    4.38
  -5  -3   5   82.89    5.42
   5   3  -5   76.56    4.27
  -5  -3   5   74.67    5.33
   5   3  -5   76.62    5.51
   5   3  -4  643.55   19.47
   5   3  -4  627.35   19.36
  -5  -3   4  610.45   21.09
  -5  -3   4  592.67   20.91
   5   3  -4  616.11   21.44
   5   3  -3  110.34    5.22
  -5  -3   3  106.89    6.26
  -5  -3   3   97.27    6.22
   5   3  -3   97.35    4.51
   5   3  -2    0.76    0.50
   5   3  -2    1.32    0.67
  -5  -3   2    1.23    0.97
  -5  -3   2    2.32    1.12
   5   3  -2    1.88    0.82
   5   3  -2    2.16    0.77
   5   3  -1   23.23    2.04
  -5  -3   1   18.51    2.17
  -5  -3   1   19.69    2.48
   5   3  -1   19.76    2.02
  -5  -3   1   14.39    2.38
   5   3  -1   19.64    2.00
   5   3  -1   20.09    2.03
  -5  -3   0    6.25    1.65
   5   3   0    4.49    0.98
  -5  -3   0    4.92    1.11
   5   3   0    3.41    0.89
  -5  -3   0    4.64    1.33
   5   3   0    5.50    1.57
   5   3   0    4.26    1.00
   5   3   0    4.35    0.99
  -5  -3   0    3.42    1.04
  -5  -3  -1   25.74    3.20
  -5  -3  -1   24.60    2.49
   5   3   1   23.05    2.15
  -5  -3  -1   27.59    2.85
   5   3   1   23.17    2.13
   5   3   1   26.23    3.26
   5   3   1   24.39    2.21
   5   3   1   23.73    2.16
  -5  -3  -2  115.84    6.90
   5   3   2  109.98    5.23
  -5  -3  -2  106.59    5.57
   5   3   2   99.78    4.85
   5   3   2  113.32    6.89
   5   3   2  102.98    4.94
   5   3   2  106.86    4.96
   5   3   3    2.66    0.82
   5   3   3    1.43    0.63
   5   3   3    0.86    0.52
   5   3   3    1.27    1.16
  -5  -3  -3   -0.25    1.15
  -5  -3  -3    0.78    0.53
   5   3   4    3.23    0.98
   5   3   4    4.53    1.44
   5   3   4    1.92    0.60
  -5  -3  -4    2.52    1.28
   5   3   5   18.97    2.76
  -5  -3  -5   21.83    2.92
   5   3   6   36.98    3.74
  -5  -3  -6   39.32    3.88
   5   3   7    1.72    0.81
   5   3   7    1.76    1.03
   5   3   8   92.61    4.54
   5   3   8  107.30    5.99
   5   3   9    1.74    0.65
   5   3   9    2.05    0.99
  -5  -3 -10   41.77    3.16
  -5  -3 -11   60.71    3.41
  -5  -3 -11   62.78    3.48
  -5  -3 -12    9.69    1.02
  -5  -3 -12    8.65    0.95
  -5  -4  17    8.13    0.96
  -5  -4  17    9.78    0.93
  -5  -4  16   10.32    1.31
  -5  -4  16   11.67    1.24
  -5  -4  15   11.51    1.55
  -5  -4  15   12.09    1.43
   5   4 -14   60.07    3.30
  -5  -4  14   65.05    3.71
  -5  -4  14   61.39    3.96
   5   4 -13    0.34    0.50
  -5  -4  13    0.42    0.74
  -5  -4  13    0.70    0.72
   5   4 -13    1.33    0.52
   5   4 -12   19.09    1.95
  -5  -4  12   15.03    2.22
  -5  -4  12   18.20    2.11
   5   4 -11   66.18    3.87
  -5  -4  11   57.93    4.42
  -5  -4  10    8.54    1.79
   5   4 -10    9.65    1.34
  -5  -4   9   22.18    2.75
   5   4  -9   21.64    2.05
  -5  -4   8   17.24    2.21
  -5  -4   8   14.30    2.27
   5   4  -8   12.73    1.64
  -5  -4   7  142.88    7.09
   5   4  -7  144.92    6.37
  -5  -4   7  136.85    7.37
   5   4  -6   15.88    1.82
  -5  -4   6   15.38    2.29
  -5  -4   6   17.55    2.35
   5   4  -6   15.25    2.43
   5   4  -6   13.88    1.76
  -5  -4   5  101.82    5.48
  -5  -4   5  102.55    6.03
   5   4  -5  103.55    5.17
  -5  -4   5  101.29    6.00
   5   4  -5  105.12    5.28
  -5  -4   4    2.51    0.88
  -5  -4   4    4.78    1.33
  -5  -4   4    4.46    1.35
   5   4  -4    4.77    1.14
   5   4  -3    7.35    1.28
  -5  -4   3    8.76    1.64
  -5  -4   3    9.99    1.93
   5   4  -2    8.21    1.18
  -5  -4   2    5.07    1.24
  -5  -4   2    7.82    1.54
   5   4  -2    5.69    1.15
  -5  -4   2    8.25    1.82
   5   4  -2    3.40    0.94
   5   4  -1  135.98    5.95
  -5  -4   1  124.74    6.30
  -5  -4   1  131.65    7.23
  -5  -4   1  140.79    6.66
   5   4  -1  116.19    5.40
   5   4   0  199.65    7.79
  -5  -4   0  196.21    9.38
  -5  -4   0  214.02    8.67
   5   4   0  189.00    7.55
   5   4   1  154.99    6.61
  -5  -4  -1  160.51    8.33
   5   4   1  170.10    6.68
   5   4   2   24.77    2.23
  -5  -4  -2   21.96    2.85
   5   4   2   22.42    1.97
   5   4   3    9.45    1.94
   5   4   3    7.21    1.27
  -5  -4  -3   10.55    1.99
   5   4   4   20.15    2.67
  -5  -4  -4   18.72    2.61
   5   4   4   19.22    1.75
   5   4   4   23.83    2.13
  -5  -4  -5  104.97    6.07
   5   4   5   96.72    4.69
  -5  -4  -6   67.31    4.60
  -5  -4  -7    9.14    1.63
  -5  -4  -8    6.89    1.33
  -5  -4  -9    8.32    1.29
   5   4  10   19.23    1.26
  -5  -5  15    0.31    0.28
  -5  -5  15    0.71    0.34
  -5  -5  14    9.40    1.06
  -5  -5  14    8.27    1.07
  -5  -5  13   25.80    1.95
  -5  -5  13   25.86    2.05
  -5  -5  12   64.73    3.52
  -5  -5  12   55.09    3.44
   5   5 -12   57.89    2.98
   5   5 -11  247.11    8.15
  -5  -5  11  252.97    9.42
  -5  -5  11  255.41    9.24
  -5  -5  10    9.07    1.48
   5   5 -10   11.70    1.23
   5   5 -10   11.44    1.31
  -5  -5   9   47.00    3.43
   5   5  -9   50.74    3.07
   5   5  -9   48.56    2.83
  -5  -5   8   21.98    2.32
  -5  -5   7   31.82    2.55
  -5  -5   7   28.49    2.69
  -5  -5   6  233.48    8.92
  -5  -5   6  222.92    8.99
   5   5  -5  186.24    7.34
  -5  -5   5  185.53    7.70
  -5  -5   5  177.90    7.76
   5   5  -4   -0.12    0.56
  -5  -5   4    0.56    0.58
  -5  -5   4    0.16    0.70
  -5  -5   3   59.97    3.72
  -5  -5   3   65.72    4.26
  -5  -5   2   67.56    3.84
  -5  -5   2   65.96    4.37
  -5  -5   1  484.39   16.55
  -5  -5   0   18.28    2.27
   5   5   1   15.77    1.64
  -5  -5  -1   20.15    2.40
   5   5   2    1.36    0.59
   5   5   2    2.23    0.64
   5   5   2    2.20    0.65
  -5  -5  -2    3.23    1.06
   5   5   3  254.12    8.33
   5   5   3  275.38    8.90
   5   5   4   28.12    1.80
  -5  -5  -4   29.42    2.66
  -5  -5  -5    2.78    0.88
  -5  -5  -6    2.59    0.77
   5   5   6    1.29    0.49
  -5  -5  -7    6.07    0.98
   5   5   7    5.31    0.74
  -5  -5  -8   38.86    2.01
  -5  -6  12   65.53    2.62
   5   6 -11   27.90    1.64
  -5  -6  11   27.05    1.73
   5   6 -10   52.35    2.37
  -5  -6  10   63.27    2.97
   5   6  -9  151.65    5.39
   5   6  -9  150.84    5.17
   5   6  -8   25.86    1.83
   5   6  -8   22.18    1.58
   5   6  -7    6.11    0.88
   5   6  -7    5.10    0.91
   5   6  -6   13.01    1.40
   5   6  -6   11.30    1.24
   5   6  -5    0.39    0.50
   5   6  -4    9.60    1.26
   5   6  -4    8.37    1.09
   5   6  -3   46.15    2.61
   5   6  -2    0.24    0.42
  -5  -6   2    0.08    0.38
   5   6  -2    0.27    0.47
   5   6  -1    6.08    0.89
   5   6  -1    6.40    0.96
  -5  -6   1    6.25    0.98
   5   6   0  115.90    4.57
   5   6   0  121.14    4.48
  -5  -6   0  116.99    4.82
   5   6   0  124.39    4.77
   5   6   1  242.74    7.28
  -5  -6  -1  219.66    7.79
   5   6   1  234.14    7.58
  -5  -6  -2    9.84    1.11
   5   6   2   12.74    1.05
  -5  -6  -3    6.18    0.80
   5   7  -6   73.36    2.74
   5   7  -5    1.08    0.34
   5   7  -4   56.92    2.21
   5   7  -4   53.28    2.27
   5   7  -3    1.93    0.38
   5   7  -2    7.47    0.62
  -6  11   4   18.45    1.20
  -6  11   3    3.27    0.56
  -6  10  10   15.23    1.03
  -6  10   9    1.21    0.42
  -6  10   8  223.31    7.34
  -6  10   8  202.83    6.51
  -6  10   7    0.57    0.50
  -6  10   7    0.06    0.36
  -6  10   6    0.11    0.49
  -6  10   6    0.15    0.37
  -6  10   5    0.09    0.43
  -6  10   5    0.90    0.45
  -6  10   4   -0.08    0.42
  -6  10   4    0.66    0.55
  -6  10   4    0.22    0.40
  -6  10   3   38.73    2.45
  -6  10   3   36.29    2.48
  -6  10   3   38.09    2.20
  -6  10   2   58.25    3.26
  -6  10   2   55.53    2.76
  -6  10   1  105.72    4.64
  -6  10   1  100.56    4.63
  -6  10   1   97.14    3.94
  -6  10   0    1.32    0.60
  -6  10  -1  281.39   10.01
  -6  10  -1  255.89    8.70
  -6  10  -1  264.07    9.08
  -6  10  -2  144.20    6.39
  -6  10  -2  147.08    5.68
  -6  10  -2  134.51    5.46
  -6  10  -3   42.68    2.59
  -6  10  -4  174.34    6.63
  -6  10  -4  173.13    6.45
  -6  10  -5   59.06    3.21
  -6  10  -5   59.42    3.08
  -6  10  -6  133.65    5.67
  -6  10  -6  139.01    5.43
  -6  10  -7   63.25    3.29
  -6  10  -8    5.77    0.87
  -6  10  -9   20.46    1.37
  -6   9  12    4.41    0.65
  -6   9  11   68.75    3.22
  -6   9  11   74.78    3.44
  -6   9  10  109.35    3.99
  -6   9  10  103.22    4.64
  -6   9   9   47.38    2.50
  -6   9   9   45.91    2.88
  -6   9   9   53.05    2.65
  -6   9   9   51.00    3.21
  -6   9   8   17.25    1.59
  -6   9   8   18.09    1.82
  -6   9   8   18.36    1.58
  -6   9   8   19.97    2.06
  -6   9   7   18.53    1.76
  -6   9   7   21.20    2.26
  -6   9   7   19.02    1.69
  -6   9   7   18.68    1.89
  -6   9   6    0.23    0.49
  -6   9   6    1.61    0.60
  -6   9   6    0.87    0.57
  -6   9   6    1.11    0.55
  -6   9   6    0.32    0.68
  -6   9   6    0.98    0.52
  -6   9   5    6.30    1.00
  -6   9   5    3.71    0.94
  -6   9   5    4.59    1.23
  -6   9   5    5.45    1.01
  -6   9   5    4.95    0.99
  -6   9   5    5.89    1.07
  -6   9   5    4.54    0.85
  -6   9   4   63.89    3.41
  -6   9   4   67.00    3.64
  -6   9   4   67.82    3.54
  -6   9   4   60.52    4.23
  -6   9   4   67.21    3.76
  -6   9   4   56.80    3.64
  -6   9   4   70.63    3.55
  -6   9   3  111.04    5.98
  -6   9   3  110.07    5.21
  -6   9   3  103.61    4.77
  -6   9   3  106.27    5.27
  -6   9   3  109.70    4.82
  -6   9   3  106.84    4.88
  -6   9   3  103.07    4.76
  -6   9   2   49.91    3.85
  -6   9   2   49.15    3.07
  -6   9   2   53.25    3.50
  -6   9   2   49.61    2.95
  -6   9   2   50.06    3.07
  -6   9   2   48.72    3.44
  -6   9   1  247.96    8.96
  -6   9   1  255.18    9.52
  -6   9   1  264.53   10.54
  -6   9   1  263.56    9.16
  -6   9   1  254.02    9.67
  -6   9   1  246.57    8.91
  -6   9   1  266.13    9.19
  -6   9   1  245.43    9.61
  -6   9   1  259.84    8.80
  -6   9   0  128.16    5.26
  -6   9   0  134.62    6.16
  -6   9   0  134.82    6.22
  -6   9   0  137.85    6.13
  -6   9   0  129.73    5.75
  -6   9   0  149.38    7.10
  -6   9   0  130.99    5.47
  -6   9   0  133.69    5.71
  -6   9   0  130.86    6.15
  -6   9  -1   33.17    2.44
  -6   9  -1   29.97    2.54
  -6   9  -1   28.22    2.43
  -6   9  -1   29.50    2.01
  -6   9  -1   33.72    2.81
  -6   9  -1   31.79    2.20
  -6   9  -1   28.90    2.28
  -6   9  -1   31.42    2.65
  -6   9  -2   10.44    1.52
  -6   9  -2   13.80    1.68
  -6   9  -2   12.21    1.73
  -6   9  -2   11.42    1.65
  -6   9  -2   13.92    1.55
  -6   9  -2   13.55    2.10
  -6   9  -2   11.39    1.47
  -6   9  -3   49.01    3.57
  -6   9  -3   58.29    3.21
  -6   9  -3   53.31    3.31
  -6   9  -3   55.33    3.49
  -6   9  -3   52.93    3.78
  -6   9  -3   58.20    3.16
  -6   9  -3   52.69    3.48
  -6   9  -3   50.36    3.94
  -6   9  -4  115.53    5.81
  -6   9  -4  122.19    5.01
  -6   9  -4  127.59    5.38
  -6   9  -4  114.34    5.50
  -6   9  -4  123.52    4.99
  -6   9  -4  110.74    5.38
  -6   9  -4  109.59    5.81
  -6   9  -4  125.74    6.44
  -6   9  -5   98.59    5.11
  -6   9  -5   84.24    4.83
  -6   9  -5   92.68    4.52
  -6   9  -5   92.32    5.34
  -6   9  -6    0.42    0.60
  -6   9  -6    1.81    0.92
  -6   9  -7    0.45    0.62
  -6   9  -7   -0.11    0.50
  -6   9  -7   -0.13    0.59
  -6   9  -7    0.26    0.61
  -6   9  -7    0.33    0.46
  -6   9  -8   26.69    2.38
  -6   9  -8   29.11    2.35
  -6   9  -9   68.68    3.75
  -6   9  -9   73.21    3.65
  -6   9 -10  441.23   13.49
  -6   9 -11    0.17    0.31
  -6   8  14   39.52    2.29
  -6   8  13    0.70    0.49
  -6   8  12   -0.12    0.52
  -6   8  12    0.06    0.32
  -6   8  12    0.64    0.47
  -6   8  11    2.97    0.93
  -6   8  11    2.66    0.68
  -6   8  11    2.44    0.82
  -6   8  10   31.12    2.42
  -6   8  10   28.85    2.62
  -6   8  10   30.87    2.78
  -6   8  10   31.64    2.15
  -6   8   9   12.69    1.44
  -6   8   9   11.48    1.50
  -6   8   9   13.44    1.44
  -6   8   9   15.13    1.62
  -6   8   9   10.61    1.70
  -6   8   9   15.88    2.04
  -6   8   8    3.21    0.83
  -6   8   8    1.47    0.64
  -6   8   8    4.24    1.20
  -6   8   8    4.47    0.80
  -6   8   8    3.10    0.86
  -6   8   8    2.95    0.70
  -6   8   8    3.19    1.14
  -6   8   8    4.29    1.00
  -6   8   7   95.77    4.73
  -6   8   7   86.03    4.51
  -6   8   7   95.30    4.23
  -6   8   7   79.21    5.05
  -6   8   7   98.68    4.59
  -6   8   7   97.22    4.27
  -6   8   7   88.96    5.36
  -6   8   7   90.80    4.65
  -6   8   6  160.95    6.92
  -6   8   6  154.68    7.52
  -6   8   6  166.03    6.45
  -6   8   6  166.26    6.43
  -6   8   6  171.10    7.96
  -6   8   6  176.99    6.94
  -6   8   6  153.67    6.55
  -6   8   5   31.70    2.72
  -6   8   5   27.44    2.24
  -6   8   5   28.22    2.84
  -6   8   5   26.24    2.37
  -6   8   5   30.28    3.08
  -6   8   5   26.73    2.18
  -6   8   5   24.78    2.39
  -6   8   4    4.21    1.09
  -6   8   4    6.28    1.50
  -6   8   4    3.23    1.03
  -6   8   4    4.54    1.00
  -6   8   4    2.15    0.92
  -6   8   4    4.40    1.05
  -6   8   4    4.42    1.08
  -6   8   4    4.38    1.01
  -6   8   3    2.70    0.87
  -6   8   3    2.01    0.88
  -6   8   3    2.67    1.07
  -6   8   3    1.75    0.76
  -6   8   3    2.06    0.67
  -6   8   3    5.45    1.21
  -6   8   3    2.38    0.90
  -6   8   3    2.62    0.81
  -6   8   3    3.33    1.11
  -6   8   2   75.59    4.27
  -6   8   2   78.85    4.23
  -6   8   2   75.20    4.52
  -6   8   2   83.86    5.45
  -6   8   2   78.06    4.75
  -6   8   2   82.50    5.26
  -6   8   2   77.18    4.15
  -6   8   2   80.76    4.36
  -6   8   2   78.87    4.40
  -6   8   1  109.15    5.23
  -6   8   1  107.42    5.34
  -6   8   1  111.27    5.60
  -6   8   1  103.84    5.20
  -6   8   1  116.09    6.40
  -6   8   1  104.78    5.70
  -6   8   1  103.32    5.15
  -6   8   1  115.71    5.79
  -6   8   1  111.55    5.73
  -6   8   1  116.20    6.61
  -6   8   1  106.07    5.29
  -6   8   1  108.75    5.71
  -6   8   0   73.88    4.41
  -6   8   0   73.76    4.27
  -6   8   0   79.64    5.16
  -6   8   0   69.60    4.39
  -6   8   0   71.49    5.11
  -6   8   0   80.20    4.55
  -6   8   0   75.03    4.65
  -6   8   0   71.77    5.00
  -6   8   0   66.28    3.97
  -6   8   0   67.39    4.44
  -6   8   0   72.79    4.07
  -6   8  -1    9.29    1.37
  -6   8  -1    7.37    1.79
  -6   8  -1    8.07    1.56
  -6   8  -1    8.05    1.69
  -6   8  -1    9.98    1.43
  -6   8  -1    6.54    1.50
  -6   8  -1    8.38    1.24
  -6   8  -1    8.59    1.47
  -6   8  -1    9.40    1.52
  -6   8  -1    8.28    1.16
  -6   8  -1   11.33    1.82
  -6   8  -1    9.12    1.88
  -6   8  -1    8.71    1.34
  -6   8  -2   86.71    4.45
  -6   8  -2   97.45    5.16
  -6   8  -2   79.63    4.89
  -6   8  -2   85.27    4.42
  -6   8  -2   73.48    3.69
  -6   8  -2   77.03    4.93
  -6   8  -2   88.67    4.50
  -6   8  -2   97.14    4.97
  -6   8  -2   87.26    4.92
  -6   8  -2   90.20    5.64
  -6   8  -2   83.50    4.31
  -6   8  -2   81.28    5.46
  -6   8  -3   80.47    4.45
  -6   8  -3   72.69    4.45
  -6   8  -3   79.88    4.13
  -6   8  -3   74.68    4.63
  -6   8  -3   78.41    4.10
  -6   8  -3   77.61    4.30
  -6   8  -3   78.09    4.91
  -6   8  -3   79.29    5.36
  -6   8  -3   70.47    3.81
  -6   8  -3   77.46    5.23
  -6   8  -4   58.84    3.37
  -6   8  -4   54.13    3.89
  -6   8  -4   56.29    3.32
  -6   8  -4   59.89    3.75
  -6   8  -4   53.04    4.36
  -6   8  -4   55.58    4.35
  -6   8  -4   59.11    3.62
  -6   8  -4   59.46    3.93
  -6   8  -5  109.71    4.80
  -6   8  -5  109.29    6.33
  -6   8  -5  108.82    5.40
  -6   8  -5  110.68    6.31
  -6   8  -5  108.76    4.76
  -6   8  -5   99.38    5.42
  -6   8  -6  115.61    6.06
  -6   8  -6  118.22    4.75
  -6   8  -6  116.90    5.78
  -6   8  -6  108.93    6.25
  -6   8  -6  108.07    4.59
  -6   8  -6  113.71    5.63
  -6   8  -6  109.33    6.26
  -6   8  -7  129.00    6.42
  -6   8  -7  139.80    6.30
  -6   8  -7  133.84    6.80
  -6   8  -7  121.89    5.77
  -6   8  -7  127.30    6.68
  -6   8  -8   71.37    4.30
  -6   8  -8   72.90    4.05
  -6   8  -8   64.16    3.63
  -6   8  -8   66.87    4.40
  -6   8  -8   69.38    4.51
  -6   8  -9   64.80    3.28
  -6   8  -9   69.55    4.24
  -6   8  -9   63.77    4.14
  -6   8  -9   68.48    3.97
  -6   8 -10  637.80   19.95
  -6   8 -10  661.00   20.22
  -6   8 -10  670.58   19.70
  -6   8 -11   32.97    2.44
  -6   8 -11   32.43    2.35
  -6   8 -12    1.42    0.46
  -6   8 -12    1.34    0.49
  -6   7  16    9.03    1.01
  -6   7  15   10.60    1.32
  -6   7  14   25.23    2.28
  -6   7  13    9.58    1.57
  -6   7  13    6.13    0.80
  -6   7  12   17.63    2.24
  -6   7  12   20.28    1.62
  -6   7  12   20.57    2.11
  -6   7  12   18.05    1.91
  -6   7  11    2.54    0.96
  -6   7  11    2.93    0.94
  -6   7  11    2.63    0.74
  -6   7  11    3.45    0.85
  -6   7  10    3.90    1.06
  -6   7  10    7.05    1.63
  -6   7  10    4.80    1.03
  -6   7  10    4.34    1.18
  -6   7   9    6.63    1.11
  -6   7   9    7.39    1.51
  -6   7   9    6.84    1.00
  -6   7   9    6.52    1.30
  -6   7   9    6.64    1.20
  -6   7   9    8.59    1.75
  -6   7   9    7.46    1.00
  -6   7   8   41.81    2.62
  -6   7   8   40.08    2.82
  -6   7   8   38.97    3.62
  -6   7   8   44.77    3.17
  -6   7   8   40.94    2.62
  -6   7   8   42.68    3.59
  -6   7   8   41.65    3.05
  -6   7   8   43.71    3.10
  -6   7   7  918.38   26.26
  -6   7   7  864.82   26.29
  -6   7   7  881.02   26.73
  -6   7   7  906.94   28.77
  -6   7   7  906.90   27.00
  -6   7   7  925.03   26.33
  -6   7   7  951.80   28.50
  -6   7   7  857.11   26.86
  -6   7   7  957.72   27.20
  -6   7   6   22.72    2.09
  -6   7   6   20.03    2.15
  -6   7   6   21.68    2.76
  -6   7   6   22.47    2.21
  -6   7   6   28.12    2.56
  -6   7   6   22.16    2.09
  -6   7   6   22.80    2.21
  -6   7   6   23.52    2.72
  -6   7   6   22.33    2.28
  -6   7   6   26.56    2.47
  -6   7   5  274.33   10.18
  -6   7   5  289.90   10.64
  -6   7   5  296.01   11.88
  -6   7   5  286.26   10.23
  -6   7   5  293.34   10.63
  -6   7   5  271.68   10.60
  -6   7   5  314.52   11.94
  -6   7   5  311.09   10.80
  -6   7   5  299.18   10.94
  -6   7   5  285.16   10.15
  -6   7   4  195.90    8.97
  -6   7   4  200.04    8.17
  -6   7   4  200.55    8.18
  -6   7   4  196.54    8.31
  -6   7   4  199.18    7.76
  -6   7   4  197.71    9.06
  -6   7   4  197.44    7.86
  -6   7   4  198.85    8.09
  -6   7   3   19.80    1.95
  -6   7   3   21.32    2.24
  -6   7   3   18.96    2.47
  -6   7   3   20.87    2.26
  -6   7   3   22.41    2.83
  -6   7   3   21.94    2.43
  -6   7   3   17.90    1.94
  -6   7   3   24.21    2.71
  -6   7   3   21.41    2.30
  -6   7   3   20.76    2.11
  -6   7   3   25.62    2.38
  -6   7   2    3.67    0.96
  -6   7   2    4.53    1.16
  -6   7   2    7.82    1.64
  -6   7   2    4.46    1.24
  -6   7   2    4.66    1.12
  -6   7   2    3.09    1.13
  -6   7   2    6.14    1.52
  -6   7   2    4.42    1.05
  -6   7   2    4.79    1.17
  -6   7   2    4.56    1.43
  -6   7   2    4.09    1.14
  -6   7   1    1.13    0.66
  -6   7   1    0.61    0.53
  -6   7   1    0.28    0.51
  -6   7   1    1.59    0.92
  -6   7   1    1.01    0.92
  -6   7   1    0.53    0.64
  -6   7   1    0.75    0.70
  -6   7   1    0.44    0.83
  -6   7   1    0.28    0.55
  -6   7   1    1.24    0.73
  -6   7   1    0.46    0.87
  -6   7   1    0.71    0.67
  -6   7   0    0.46    0.69
  -6   7   0    4.42    1.43
  -6   7   0    0.81    0.79
  -6   7   0    1.62    0.87
  -6   7   0    1.56    1.05
  -6   7   0    0.90    0.66
  -6   7   0    0.46    0.58
  -6   7   0    0.32    0.71
  -6   7   0    1.60    0.95
  -6   7   0    0.40    0.53
  -6   7   0    1.17    0.76
  -6   7   0    0.92    0.81
  -6   7  -1    0.42    0.50
  -6   7  -1    0.90    0.99
  -6   7  -1    0.94    0.65
  -6   7  -1    0.46    0.63
  -6   7  -1    1.47    0.95
  -6   7  -1    0.81    0.83
  -6   7  -1    0.35    0.66
  -6   7  -1    0.90    0.71
  -6   7  -1    0.94    0.97
  -6   7  -1    1.32    0.94
  -6   7  -1    0.38    0.41
  -6   7  -1    0.13    0.59
  -6   7  -2    6.70    1.25
  -6   7  -2    6.30    1.57
  -6   7  -2    6.23    1.35
  -6   7  -2    9.51    1.51
  -6   7  -2    9.87    1.71
  -6   7  -2    7.44    1.27
  -6   7  -2    8.00    1.35
  -6   7  -2    8.45    1.45
  -6   7  -2    7.14    1.68
  -6   7  -2    6.65    1.45
  -6   7  -2    5.40    1.42
  -6   7  -3  152.32    6.69
  -6   7  -3  165.28    7.23
  -6   7  -3  145.77    6.23
  -6   7  -3  143.40    6.57
  -6   7  -3  150.12    7.75
  -6   7  -3  142.43    7.64
  -6   7  -3  146.41    7.90
  -6   7  -3  138.03    6.33
  -6   7  -3  138.52    6.28
  -6   7  -3  131.27    7.03
  -6   7  -4  159.40    6.63
  -6   7  -4  165.64    6.88
   6  -7   4  165.14    7.17
  -6   7  -4  177.37    8.50
  -6   7  -4  174.34    8.47
  -6   7  -4  162.86    6.70
  -6   7  -4  173.75    7.40
  -6   7  -4  159.58    7.87
  -6   7  -4  150.41    6.66
  -6   7  -4  173.40    8.74
  -6   7  -4  170.72    8.07
  -6   7  -5   59.02    4.52
  -6   7  -5   60.06    4.55
  -6   7  -5   68.49    4.62
  -6   7  -5   60.75    4.13
  -6   7  -5   50.16    3.21
  -6   7  -5   60.92    4.80
   6  -7   5   55.26    3.65
  -6   7  -5   57.80    4.33
  -6   7  -5   59.20    3.37
  -6   7  -5   49.77    3.24
  -6   7  -5   57.58    3.33
  -6   7  -6    1.43    1.05
  -6   7  -6   -0.58    0.86
  -6   7  -6    0.19    0.44
  -6   7  -6   -0.10    0.42
  -6   7  -6    0.22    0.70
  -6   7  -6    0.60    0.76
  -6   7  -6    0.17    0.75
  -6   7  -6    0.83    0.85
  -6   7  -7   20.59    2.55
  -6   7  -7   22.49    2.68
  -6   7  -7   16.49    2.29
  -6   7  -7   22.56    2.44
  -6   7  -7   22.79    2.53
  -6   7  -7   19.89    2.72
  -6   7  -8    6.28    1.40
  -6   7  -8    6.10    1.40
  -6   7  -8    6.83    1.55
  -6   7  -8    6.04    1.42
  -6   7  -8    5.81    1.31
  -6   7  -8    4.86    1.45
  -6   7  -9   27.59    2.77
  -6   7  -9   27.16    2.96
  -6   7  -9   27.29    2.60
  -6   7  -9   26.30    2.74
  -6   7 -10   30.46    2.80
  -6   7 -10   33.40    2.85
  -6   7 -10   35.24    3.20
  -6   7 -10   31.12    2.33
  -6   7 -10   36.05    2.76
  -6   7 -11   60.06    3.67
  -6   7 -11   56.74    3.88
  -6   7 -11   52.77    3.37
  -6   7 -12    2.83    0.78
  -6   7 -12    4.37    1.05
  -6   7 -12    3.04    0.73
  -6   7 -13   13.24    1.47
  -6   7 -14   27.48    1.67
  -6   6  17    5.16    0.79
  -6   6  17    3.93    0.78
  -6   6  16    0.08    0.39
  -6   6  16    0.74    0.54
  -6   6  16    0.35    0.52
  -6   6  15   11.76    1.61
  -6   6  15   11.98    1.41
  -6   6  14    9.85    1.65
  -6   6  14   11.01    1.49
  -6   6  13    3.16    0.67
  -6   6  13    3.54    1.15
  -6   6  12    1.07    0.55
  -6   6  12    1.63    0.99
  -6   6  12    2.00    0.82
  -6   6  11   -0.22    0.76
  -6   6  11   -0.17    0.69
  -6   6  11    0.22    0.78
  -6   6  11   -0.15    0.53
  -6   6  11    0.34    0.49
  -6   6  10  144.36    7.69
  -6   6  10  131.13    6.81
  -6   6  10  150.33    7.77
  -6   6  10  147.96    6.69
  -6   6  10  154.23    6.34
  -6   6   9    0.46    0.94
  -6   6   9    1.09    0.75
  -6   6   9    1.64    0.81
  -6   6   9    1.22    0.59
  -6   6   9    1.74    0.75
  -6   6   8   51.94    3.14
  -6   6   8   52.87    4.39
  -6   6   8   55.35    4.07
  -6   6   8   53.62    3.57
  -6   6   8   51.51    3.51
  -6   6   8   48.36    3.03
  -6   6   8   60.89    3.54
  -6   6   8   51.09    3.06
  -6   6   7  196.62    7.87
  -6   6   7  227.76    9.42
  -6   6   7  221.53    8.34
  -6   6   7  208.48    7.82
  -6   6   7  211.32    8.38
  -6   6   7  211.99    7.93
  -6   6   7  220.12    8.11
  -6   6   7  223.98   10.00
  -6   6   7  216.56    8.56
  -6   6   7  193.80    8.81
  -6   6   6 2408.04   64.74
  -6   6   6 2412.35   66.32
  -6   6   6 2513.57   65.38
  -6   6   6 2478.03   65.07
  -6   6   6 2353.15   67.04
  -6   6   6 2356.47   64.61
  -6   6   6 2333.98   64.72
  -6   6   6 2411.40   67.33
  -6   6   6 2243.33   65.81
  -6   6   6 2352.56   65.33
  -6   6   5  211.65    8.27
  -6   6   5  236.87    8.67
  -6   6   5  223.61    9.35
  -6   6   5  232.29    8.86
  -6   6   5  209.50    8.16
  -6   6   5  211.19    8.17
  -6   6   5  205.99    8.25
  -6   6   5  208.61    9.66
  -6   6   5  217.88    8.77
  -6   6   5  212.03    9.11
  -6   6   4  402.70   13.58
  -6   6   4  423.13   14.71
  -6   6   4  428.05   13.91
  -6   6   4  390.26   13.95
  -6   6   4  408.54   13.22
  -6   6   4  408.01   14.09
  -6   6   4  394.27   14.33
  -6   6   4  416.52   13.57
  -6   6   4  394.74   13.59
  -6   6   4  449.75   15.39
  -6   6   4  421.35   15.26
  -6   6   3  726.60   22.76
  -6   6   3  779.61   24.29
  -6   6   3  805.08   24.53
  -6   6   3  756.52   22.88
  -6   6   3  695.38   23.06
  -6   6   3  766.03   23.67
  -6   6   3  749.34   24.29
  -6   6   3  790.08   23.14
  -6   6   3  782.22   24.02
  -6   6   2  225.78    9.17
  -6   6   2  246.38   10.18
  -6   6   2  236.08    9.99
  -6   6   2  233.53    9.54
  -6   6   2  244.69   10.11
  -6   6   2  245.00    9.17
  -6   6   2  240.03    9.03
  -6   6   2  218.61    9.35
  -6   6   2  239.11    9.77
  -6   6   2  221.03    8.72
  -6   6   1  193.04    8.78
  -6   6   1  173.71    7.92
  -6   6   1  210.99    9.17
  -6   6   1  205.43    8.95
  -6   6   1  198.41    7.82
  -6   6   1  197.30    8.95
  -6   6   1  205.31    8.16
  -6   6   1  201.69    8.60
  -6   6   1  206.72    8.54
  -6   6   1  195.96    8.05
  -6   6   1  184.99    7.80
  -6   6   1  198.47    8.63
  -6   6   0   30.82    2.78
  -6   6   0   31.80    3.19
  -6   6   0   25.00    2.89
  -6   6   0   31.70    3.12
  -6   6   0   30.40    2.94
  -6   6   0   29.57    2.62
  -6   6   0   28.00    2.55
  -6   6   0   32.12    3.00
  -6   6   0   31.05    2.52
  -6   6   0   29.99    2.72
  -6   6   0   28.39    2.52
  -6   6   0   35.57    3.08
  -6   6   0   33.41    3.15
  -6   6  -1  187.66    8.37
  -6   6  -1  230.25    9.78
  -6   6  -1  242.66    9.53
  -6   6  -1  205.50    8.29
  -6   6  -1  212.79    8.27
  -6   6  -1  232.18    8.89
  -6   6  -1  201.56    9.42
  -6   6  -1  192.38    9.07
  -6   6  -1  222.59    8.67
  -6   6  -1  231.85    9.42
  -6   6  -1  209.04    8.65
  -6   6  -2  552.32   18.38
  -6   6  -2  557.61   17.28
  -6   6  -2  533.02   17.05
  -6   6  -2  565.54   18.98
  -6   6  -2  538.12   18.69
  -6   6  -2  538.50   17.55
  -6   6  -2  534.02   18.77
  -6   6  -2  486.91   18.08
  -6   6  -2  567.85   17.56
  -6   6  -2  555.73   17.86
  -6   6  -3  635.70   19.43
  -6   6  -3  648.49   19.28
  -6   6  -3  635.71   19.34
  -6   6  -3  645.49   21.37
  -6   6  -3  643.38   21.18
  -6   6  -3  591.00   19.63
  -6   6  -3  629.90   20.73
  -6   6  -3  628.38   21.26
  -6   6  -3  615.81   20.72
  -6   6  -4   12.12    1.81
  -6   6  -4   12.32    2.08
  -6   6  -4   12.56    1.60
  -6   6  -4   12.06    1.53
  -6   6  -4   13.26    1.60
  -6   6  -4   16.25    2.40
  -6   6  -4   13.04    1.73
  -6   6  -4   15.57    2.48
  -6   6  -4   11.51    2.13
  -6   6  -4   14.73    2.16
  -6   6  -5  325.95   11.05
   6  -6   5  299.78   11.48
  -6   6  -5  362.11   12.99
  -6   6  -5  309.50   10.80
  -6   6  -5  341.70   13.22
  -6   6  -5  341.92   13.00
  -6   6  -5  290.11   11.15
  -6   6  -5  331.30   13.52
  -6   6  -5  360.31   12.48
  -6   6  -5  328.89   13.19
  -6   6  -6    6.07    1.58
  -6   6  -6    4.32    1.27
  -6   6  -6    4.84    0.92
  -6   6  -6    5.51    1.51
  -6   6  -6    6.95    1.43
  -6   6  -6    5.71    1.47
   6  -6   6    6.55    1.29
  -6   6  -6    4.08    1.00
  -6   6  -6    5.79    1.60
  -6   6  -7   11.13    1.94
  -6   6  -7   10.27    1.99
  -6   6  -7   12.79    2.00
  -6   6  -7    7.02    1.85
   6  -6   7   10.74    1.53
  -6   6  -7    9.68    1.90
  -6   6  -7   10.88    1.72
  -6   6  -8  111.63    6.58
  -6   6  -8  110.40    5.96
  -6   6  -8  106.14    6.03
  -6   6  -8  100.41    6.47
  -6   6  -8  109.44    6.23
  -6   6  -9  144.94    7.63
  -6   6  -9  151.56    6.93
  -6   6  -9  141.58    7.04
  -6   6  -9  138.72    7.73
  -6   6  -9  151.90    7.35
  -6   6 -10   97.38    5.79
  -6   6 -10   89.64    5.05
  -6   6 -10   97.45    5.29
  -6   6 -10   95.71    5.87
  -6   6 -10   87.26    4.74
  -6   6 -11   -0.19    0.89
  -6   6 -11    0.55    0.73
  -6   6 -11    1.05    0.67
  -6   6 -11   -0.13    0.59
  -6   6 -12   24.72    2.48
  -6   6 -12   25.34    2.59
  -6   6 -13    5.23    1.10
  -6   6 -13    4.84    1.11
  -6   6 -14    4.36    0.83
  -6   6 -14    3.69    0.83
  -6   5  18   47.07    2.20
  -6   5  17    5.46    0.92
  -6   5  17    4.67    0.82
  -6   5  16   16.05    1.80
  -6   5  16   16.11    1.62
  -6   5  15    5.94    1.37
  -6   5  15    4.84    1.19
  -6   5  15    5.39    1.06
  -6   5  14  172.32    8.15
  -6   5  14  164.97    7.85
  -6   5  14  181.42    7.32
  -6   5  13  238.74   10.29
  -6   5  13  229.88   10.04
  -6   5  13  234.10    9.13
  -6   5  12   77.00    4.51
  -6   5  12   77.61    5.35
  -6   5  12   90.80    4.11
  -6   5  12   74.70    5.19
  -6   5  11   96.67    6.03
  -6   5  11   92.40    5.15
  -6   5  11   92.37    5.97
  -6   5  11   97.76    4.59
  -6   5  10  156.67    8.07
  -6   5  10  150.76    5.80
  -6   5  10  151.53    7.97
  -6   5  10  151.01    7.01
  -6   5  10  161.90    6.59
  -6   5   9  149.17    7.90
  -6   5   9  160.88    8.08
  -6   5   9  159.12    7.23
  -6   5   9  153.39    6.11
  -6   5   9  159.48    6.74
  -6   5   8  634.23   19.24
  -6   5   8  601.38   20.63
  -6   5   8  552.27   19.30
  -6   5   8  665.47   18.69
  -6   5   8  611.44   20.86
  -6   5   8  580.97   18.28
  -6   5   8  636.99   18.60
  -6   5   7  703.40   21.33
  -6   5   7  714.10   21.96
  -6   5   7  710.14   23.31
  -6   5   7  713.54   21.47
  -6   5   7  735.20   23.62
  -6   5   7  726.49   22.33
  -6   5   7  718.16   21.20
  -6   5   6   74.93    4.00
  -6   5   6   71.90    4.25
  -6   5   6   71.32    4.87
  -6   5   6   64.76    3.92
  -6   5   6   75.42    5.06
  -6   5   6   70.16    3.81
  -6   5   6   69.80    4.36
  -6   5   5  379.55   13.50
  -6   5   5  380.89   13.45
  -6   5   5  398.23   14.50
  -6   5   5  379.71   13.24
  -6   5   5  419.65   13.28
  -6   5   5  413.03   13.17
  -6   5   5  401.04   12.82
  -6   5   5  404.27   12.95
  -6   5   5  373.16   14.11
  -6   5   4  264.59    9.64
  -6   5   4  253.76   10.51
  -6   5   4  252.41    9.93
  -6   5   4  277.82   11.20
  -6   5   4  250.27    9.87
  -6   5   4  275.10   11.14
  -6   5   4  276.09    9.46
  -6   5   4  260.49    9.40
  -6   5   4  270.26    9.62
  -6   5   3  187.73    8.56
  -6   5   3  176.72    7.24
  -6   5   3  179.14    8.09
  -6   5   3  175.10    8.41
  -6   5   3  168.64    7.44
  -6   5   3  184.86    8.08
  -6   5   3  168.98    7.46
  -6   5   3  182.09    8.03
  -6   5   3  176.88    7.04
  -6   5   2  316.58   11.03
  -6   5   2  309.20   12.21
  -6   5   2  318.76   11.90
  -6   5   2  306.36   10.71
  -6   5   2  309.38   10.76
  -6   5   2  316.31   11.82
  -6   5   2  300.48   11.76
  -6   5   2  329.11   12.20
  -6   5   2  321.47   12.51
  -6   5   2  301.40   11.18
  -6   5   2  298.84   10.79
  -6   5   1    1.10    0.68
  -6   5   1    2.74    1.10
  -6   5   1    1.03    0.64
  -6   5   1    2.54    0.90
  -6   5   1    1.40    0.80
  -6   5   1   -0.16    0.72
  -6   5   1    0.70    0.80
  -6   5   1    1.11    0.79
  -6   5   1    1.26    1.07
  -6   5   1    1.81    0.75
  -6   5   1    1.03    0.84
  -6   5   1    0.40    0.76
  -6   5   0   59.79    3.67
  -6   5   0   52.32    4.27
  -6   5   0   48.21    4.06
  -6   5   0   68.02    3.86
  -6   5   0   57.34    4.19
  -6   5   0   55.59    3.43
  -6   5   0   63.74    4.26
  -6   5   0   61.15    4.19
  -6   5   0   60.91    3.67
  -6   5   0   62.37    3.83
  -6   5   0   63.18    4.00
  -6   5   0   65.42    4.39
  -6   5   0   59.72    4.54
  -6   5  -1    1.75    1.09
  -6   5  -1    1.48    0.70
  -6   5  -1    1.31    0.68
  -6   5  -1    2.79    1.20
  -6   5  -1    1.21    0.65
  -6   5  -1    2.49    0.99
  -6   5  -1    1.31    0.76
  -6   5  -1    1.40    0.87
  -6   5  -1    0.91    0.83
  -6   5  -1    0.52    0.62
  -6   5  -2   11.67    1.83
  -6   5  -2   13.03    2.21
  -6   5  -2   12.18    1.58
  -6   5  -2   10.34    1.95
  -6   5  -2   12.83    1.63
  -6   5  -2   11.56    1.83
  -6   5  -2   10.60    1.48
  -6   5  -3  357.76   12.39
  -6   5  -3  325.46   11.53
  -6   5  -3  336.08   13.38
  -6   5  -3  322.40   12.88
  -6   5  -3  332.00   13.46
  -6   5  -3  343.05   12.66
  -6   5  -3  321.19   11.29
  -6   5  -3  348.49   12.70
  -6   5  -4   25.90    2.61
  -6   5  -4   21.42    2.84
  -6   5  -4   25.24    2.73
  -6   5  -4   26.95    3.12
  -6   5  -4   22.30    2.06
  -6   5  -4   30.48    2.97
  -6   5  -4   27.05    3.01
  -6   5  -4   28.70    2.37
  -6   5  -5   17.87    2.70
  -6   5  -5   13.43    1.57
  -6   5  -5   14.86    2.29
  -6   5  -5   16.11    1.72
  -6   5  -5   16.91    2.25
  -6   5  -5   17.12    2.58
  -6   5  -5   13.47    2.06
  -6   5  -6   83.92    5.88
  -6   5  -6   99.06    5.57
  -6   5  -6   89.47    5.40
  -6   5  -6   85.07    5.67
  -6   5  -7  168.96    8.86
  -6   5  -7  171.44    7.90
  -6   5  -7  168.27    7.88
  -6   5  -7  170.59    8.48
  -6   5  -8   75.59    5.18
  -6   5  -8   77.35    4.83
  -6   5  -8   75.09    5.52
   6  -5   8   76.77    4.27
  -6   5  -8   76.25    4.70
  -6   5  -9    1.71    0.79
  -6   5  -9    1.03    1.00
  -6   5  -9    1.71    1.12
  -6   5 -10   13.59    2.09
  -6   5 -10   15.00    2.38
  -6   5 -11   -0.49    0.85
  -6   5 -11    0.84    0.90
  -6   5 -12   36.89    2.78
  -6   5 -12   35.55    3.24
  -6   5 -13    1.98    0.89
  -6   5 -14   68.70    3.76
  -6   5 -15    2.50    0.57
  -6   4  19   33.02    2.03
  -6   4  18    0.97    0.60
  -6   4  18    0.66    0.37
  -6   4  17   22.38    2.21
  -6   4  17   22.10    1.86
  -6   4  17   23.19    1.85
  -6   4  16   44.71    3.49
  -6   4  16   42.83    3.02
  -6   4  16   42.29    2.83
  -6   4  15   41.75    3.53
  -6   4  15   42.18    3.27
  -6   4  15   44.24    3.06
  -6   4  14  111.07    6.32
  -6   4  14  107.47    5.96
  -6   4  13    3.45    1.18
  -6   4  13    3.18    1.20
  -6   4  12  144.47    7.56
  -6   4  12  138.83    7.32
  -6   4  11  105.12    6.32
  -6   4  11  102.96    6.16
  -6   4  10    0.21    0.77
  -6   4  10    0.21    0.68
  -6   4  10    1.19    0.61
  -6   4  10    1.02    0.47
  -6   4   9   27.68    2.36
  -6   4   9   26.57    2.95
  -6   4   9   24.88    2.06
  -6   4   9   25.83    2.86
  -6   4   9   23.16    1.98
  -6   4   9   23.39    1.94
  -6   4   8    1.49    0.69
  -6   4   8   -0.21    0.75
  -6   4   8    0.12    0.46
  -6   4   8    0.19    0.63
  -6   4   8    0.44    0.48
  -6   4   8    0.11    0.43
  -6   4   7    8.89    1.39
  -6   4   7    7.05    1.60
  -6   4   7    8.69    1.62
  -6   4   7    8.99    1.31
  -6   4   7    7.94    1.17
  -6   4   7    7.56    1.20
  -6   4   6   77.52    4.42
  -6   4   6   78.08    4.11
  -6   4   6   83.53    5.20
  -6   4   6   79.95    4.94
  -6   4   6   83.46    4.32
  -6   4   6   89.12    4.32
  -6   4   6   83.92    4.15
  -6   4   5  307.37   11.03
  -6   4   5  305.34   10.32
  -6   4   5  306.61   11.82
  -6   4   5  289.36   10.49
  -6   4   5  294.36   10.36
  -6   4   5  315.67   12.27
  -6   4   4  350.56   11.85
  -6   4   4  344.74   13.08
  -6   4   4  379.83   12.73
  -6   4   4  344.02   11.71
  -6   4   4  389.41   13.56
  -6   4   4  343.59   13.11
  -6   4   4  343.65   12.00
  -6   4   4  355.98   12.41
  -6   4   4  364.06   13.64
  -6   4   3    9.43    1.72
  -6   4   3   11.88    1.39
  -6   4   3   17.72    2.07
  -6   4   3   15.03    2.11
  -6   4   3   10.47    1.75
  -6   4   3    8.65    1.37
  -6   4   3   13.40    1.73
  -6   4   3    8.86    1.77
  -6   4   2   63.40    3.69
  -6   4   2   65.48    3.83
  -6   4   2   63.47    4.36
  -6   4   2   64.82    4.17
  -6   4   2   69.69    3.72
  -6   4   2   63.07    4.40
  -6   4   2   68.08    4.44
  -6   4   2   65.90    4.00
  -6   4   2   61.97    4.51
  -6   4   2   61.76    4.52
  -6   4   1  117.07    6.17
  -6   4   1  108.53    6.16
  -6   4   1  123.32    5.39
  -6   4   1  125.36    6.16
  -6   4   1  116.32    5.38
  -6   4   1  119.65    6.57
  -6   4   1  116.49    6.48
  -6   4   0   14.27    1.99
  -6   4   0   12.17    1.53
  -6   4   0   10.26    1.72
  -6   4   0   12.84    1.55
  -6   4   0    9.31    1.75
  -6   4   0   12.47    1.73
  -6   4   0    9.94    1.85
  -6   4   0   10.56    1.49
  -6   4  -1    1.75    0.93
  -6   4  -1    0.35    0.46
  -6   4  -1    0.21    0.59
  -6   4  -1    0.20    0.60
  -6   4  -1    0.12    0.45
  -6   4  -1    2.16    0.78
  -6   4  -2   36.85    2.64
  -6   4  -2   36.03    2.73
  -6   4  -2   39.69    3.55
  -6   4  -2   34.98    3.05
  -6   4  -2   38.33    2.85
  -6   4  -3   72.14    3.86
  -6   4  -3   71.38    3.99
  -6   4  -3   72.95    5.04
  -6   4  -3   71.30    4.52
  -6   4  -3   71.33    4.07
  -6   4  -4  192.46    7.50
  -6   4  -4  206.24    7.83
  -6   4  -4  187.35    9.22
  -6   4  -4  210.27    8.76
  -6   4  -4  209.06    7.96
  -6   4  -5  140.65    7.22
  -6   4  -5  169.84    6.61
  -6   4  -5  158.61    8.21
  -6   4  -5  161.89    6.55
  -6   4  -5  155.25    6.26
  -6   4  -5  159.11    7.40
  -6   4  -6   34.93    3.10
   6  -4   6   33.17    2.83
  -6   4  -6   36.06    3.28
  -6   4  -6   41.28    3.86
   6  -4   7   56.88    3.64
  -6   4  -7   52.66    4.50
   6  -4   8    1.04    0.65
  -6   4  -8    0.25    0.79
  -6   4  -9   22.91    2.97
  -6   4 -10  252.72   11.04
  -6   4 -11    0.21    0.80
  -6   4 -11    0.72    0.79
  -6   4 -12   84.59    5.10
  -6   4 -12   77.66    4.54
  -6   4 -13   12.54    1.76
  -6   4 -13   10.22    1.68
  -6   4 -13   11.93    1.47
  -6   4 -14    9.82    1.48
  -6   4 -14   11.73    1.47
  -6   4 -15   26.36    1.90
  -6   4 -15   23.63    1.62
  -6   3  19    2.98    0.46
  -6   3  19    4.00    0.77
  -6   3  18   24.65    1.74
  -6   3  18   29.27    2.35
   6  -3 -17   16.97    1.65
  -6   3  17   20.31    2.18
  -6   3  17   18.78    1.73
   6  -3 -16    8.05    1.27
  -6   3  16    9.01    1.27
   6  -3 -15    0.53    0.64
  -6   3  15    0.43    0.49
   6  -3 -14   23.66    2.34
  -6   3  14   27.44    2.66
  -6   3  13   29.49    2.45
  -6   3  13   31.27    3.01
  -6   3  13   37.13    2.93
   6  -3 -13   29.69    2.68
  -6   3  12   14.15    2.08
  -6   3  12   10.57    1.56
   6  -3 -12   10.91    1.61
  -6   3  11  128.79    6.80
  -6   3  11  124.48    5.90
   6  -3 -11  142.34    6.28
  -6   3  10   17.82    1.65
  -6   3  10   21.51    2.54
  -6   3  10   20.19    1.99
  -6   3  10   16.29    1.57
  -6   3   9  114.92    4.90
  -6   3   9  107.06    5.06
  -6   3   9  112.03    4.93
  -6   3   9  116.97    6.28
  -6   3   9  106.27    4.99
  -6   3   8  228.09    8.66
  -6   3   8  230.93    8.54
  -6   3   8  248.87    8.53
  -6   3   8  237.52    8.89
  -6   3   8  244.74    9.82
  -6   3   8  239.33    9.95
  -6   3   8  239.31    8.99
  -6   3   8  239.62    8.54
  -6   3   7  105.96    4.76
  -6   3   7  100.63    4.68
  -6   3   7   97.13    4.53
  -6   3   7   92.26    5.48
  -6   3   7   94.51    4.71
  -6   3   7   98.00    4.76
  -6   3   7   91.04    4.78
  -6   3   7   99.92    5.00
  -6   3   6  112.19    5.19
  -6   3   6  107.12    5.06
  -6   3   6  111.58    5.36
  -6   3   6  107.01    4.95
  -6   3   6  101.74    4.86
  -6   3   6   97.17    5.63
  -6   3   5  135.41    6.15
  -6   3   5  149.37    6.12
  -6   3   5  150.14    6.26
  -6   3   5  139.03    6.34
  -6   3   5  149.24    6.13
  -6   3   5  148.46    7.05
  -6   3   5  154.59    7.55
  -6   3   4  281.87    9.98
  -6   3   4  291.17   10.07
  -6   3   4  288.85   10.42
  -6   3   4  299.13   11.20
  -6   3   4  293.38   10.57
  -6   3   4  290.74   11.62
  -6   3   4  283.90   10.26
  -6   3   3    5.97    1.09
  -6   3   3    3.05    1.15
  -6   3   3    5.15    1.28
  -6   3   3    5.83    1.19
  -6   3   3    5.88    1.13
  -6   3   2  156.41    6.36
  -6   3   2  148.49    6.90
  -6   3   2  137.79    6.00
  -6   3   2  153.43    6.45
  -6   3   2  136.91    6.21
  -6   3   2  140.95    6.03
  -6   3   2  138.46    6.93
  -6   3   1  375.40   13.13
  -6   3   1  385.09   12.61
  -6   3   1  351.32   11.97
  -6   3   1  359.68   13.15
  -6   3   1  357.59   13.59
  -6   3   1  348.59   11.97
  -6   3   0    3.70    0.93
  -6   3   0    4.46    1.27
  -6   3   0    2.51    0.96
  -6   3   0    2.80    0.84
  -6   3   0    5.02    1.23
  -6   3   0    4.01    0.98
  -6   3   0    3.84    0.90
  -6   3  -1   79.16    5.16
  -6   3  -1   81.26    4.84
  -6   3  -1   74.77    4.05
  -6   3  -1   76.82    4.08
  -6   3  -1   72.08    4.30
  -6   3  -1   71.83    4.14
  -6   3  -2   18.85    1.95
  -6   3  -2   16.69    2.39
  -6   3  -2   19.73    2.33
  -6   3  -2   14.58    1.67
  -6   3  -2   16.09    1.70
  -6   3  -2   17.80    2.28
  -6   3  -2   17.12    1.80
  -6   3  -2   14.94    1.83
  -6   3  -3    7.15    1.21
  -6   3  -3    7.16    1.14
  -6   3  -3    6.85    1.48
  -6   3  -3    8.60    1.31
  -6   3  -3    7.94    1.36
  -6   3  -3    6.66    1.63
  -6   3  -4  125.27    7.18
  -6   3  -4  137.70    6.18
  -6   3  -4  133.23    5.60
  -6   3  -4  130.48    6.97
  -6   3  -4  127.22    5.81
  -6   3  -4  128.90    6.92
  -6   3  -4  131.70    5.74
  -6   3  -5   58.06    4.48
  -6   3  -5   55.09    4.33
  -6   3  -5   54.07    3.35
   6  -3   6  106.92    5.21
  -6   3  -6  115.49    6.65
  -6   3  -6  111.56    6.55
   6  -3   7  363.89   11.87
  -6   3  -7  347.62   13.64
   6  -3   8    0.59    0.52
  -6   3  -8   -0.24    0.67
   6  -3   8    0.96    0.73
  -6   3  -8    1.15    0.94
   6  -3   9   54.99    4.16
  -6   3  -9   53.97    4.40
   6  -3   9   63.45    3.26
   6  -3  10    5.16    1.32
  -6   3 -10    8.57    1.77
   6  -3  11    0.34    0.58
  -6   3 -11    1.76    0.97
   6  -3  12   22.47    2.31
  -6   3 -12   30.12    3.01
  -6   3 -12   23.91    2.52
  -6   3 -13    7.33    1.42
[truncated: 118,475 more chars]
