# Supplementary material for: Organic Room‐Temperature near‐IR Phosphorescence Harvested by Intramolecular Through‐Space Sensitization in Composite Molecules
Source: Angew Chem Int Ed Engl. 2025 Mar 23;64(21):e202503327. doi: 10.1002/anie.202503327 (PMC12176076; doi:10.1002/anie.202503327)
Supplement: Supplementary file 2 — Supporting Information [file ANIE-64-e202503327-s001.zip › p1m.cif]

 
data_P1m
 
_audit_creation_method            'SHELXL-2018/3'
_shelx_SHELXL_version_number      '2018/3'
_chemical_name_systematic         ?
_chemical_name_common             ?
_chemical_melting_point           ?
_chemical_formula_moiety          
'C32 H23 P'
_chemical_formula_sum
 'C32 H23 P' 
_chemical_formula_weight          438.47

loop_
 _atom_type_symbol
 _atom_type_description
 _atom_type_scat_dispersion_real
 _atom_type_scat_dispersion_imag
 _atom_type_scat_source
 'C'  'C'   0.0033   0.0016
 'International Tables Vol C Tables 4.2.6.8 and 6.1.1.4'
 'H'  'H'   0.0000   0.0000
 'International Tables Vol C Tables 4.2.6.8 and 6.1.1.4'
 'P'  'P'   0.1023   0.0942
 'International Tables Vol C Tables 4.2.6.8 and 6.1.1.4'
 
_space_group_crystal_system       triclinic
_space_group_IT_number            2
_space_group_name_H-M_alt         'P -1'
_space_group_name_Hall            '-P 1'
 
_shelx_space_group_comment
;
The symmetry employed for this shelxl refinement is uniquely defined
by the following loop, which should always be used as a source of
symmetry information in preference to the above space-group names.
They are only intended as comments.
;
 
loop_
 _space_group_symop_operation_xyz
 'x, y, z'
 '-x, -y, -z'
 
_cell_length_a                    9.1672(6)
_cell_length_b                    9.9850(9)
_cell_length_c                    13.7861(9)
_cell_angle_alpha                 109.864(7)
_cell_angle_beta                  100.516(5)
_cell_angle_gamma                 97.534(6)
_cell_volume                      1141.15(16)
_cell_formula_units_Z             2
_cell_measurement_temperature     150(2)
_cell_measurement_reflns_used   3700
_cell_measurement_theta_min     2.8420
_cell_measurement_theta_max     30.1320
 
_exptl_crystal_description        block
_exptl_crystal_colour             'clear colourless'
_exptl_crystal_density_meas       ?
_exptl_crystal_density_method     ?
_exptl_crystal_density_diffrn     1.276          
_exptl_crystal_F_000              460
_exptl_transmission_factor_min    ?
_exptl_transmission_factor_max    ?
_exptl_crystal_size_max           0.328
_exptl_crystal_size_mid           0.157
_exptl_crystal_size_min           0.064
_exptl_absorpt_coefficient_mu     0.139
_shelx_estimated_absorpt_T_min    0.956
_shelx_estimated_absorpt_T_max    0.991
_exptl_absorpt_correction_type    multi-scan
_exptl_absorpt_correction_T_min   0.71316
_exptl_absorpt_correction_T_max   1.00000
_exptl_absorpt_process_details    
;
CrysAlisPro 1.171.43.94a (Rigaku Oxford Diffraction, 2023)
Empirical absorption correction using spherical harmonics,
implemented in SCALE3 ABSPACK scaling algorithm.
;
_oxdiff_exptl_absorpt_empirical_full_min           0.655
_oxdiff_exptl_absorpt_empirical_full_max           1.448
_oxdiff_exptl_absorpt_empirical_details
;
Empirical correction (ABSPACK) includes:
- Absorption correction using spherical harmonics
- Frame scaling
;
_publ_section_exptl_refinement
;
All hydrogen atoms were positioned geometrically and constrained 
to ride on their parent atoms, with C---H = 0.95 \%A, 
U~iso~ = 1.2 U~eq~(parent atom).
The highest peak is located 0.87 \%A from atom C27 and the deepest hole
is located 0.67 \%A from atom P1.
;
_exptl_absorpt_special_details    ?
_diffrn_ambient_temperature       150(2)
_diffrn_source 'micro-focus sealed X-ray tube'
_diffrn_source_type 'SuperNova (Mo) X-ray Source'
_diffrn_radiation_probe x-ray
_diffrn_radiation_type 'Mo K\a'
_diffrn_radiation_wavelength 0.71073
_diffrn_radiation_monochromator mirror
_diffrn_measurement_device 'four-circle diffractometer'
_diffrn_measurement_device_type 'SuperNova, Single source at offset/far, Eos'
_diffrn_detector 'CCD plate'
_diffrn_detector_type Eos
_diffrn_reflns_number             10409
_diffrn_reflns_av_unetI/netI      0.0508
_diffrn_reflns_av_R_equivalents   0.0218
_diffrn_reflns_limit_h_min        -12
_diffrn_reflns_limit_h_max        12
_diffrn_reflns_limit_k_min        -13
_diffrn_reflns_limit_k_max        13
_diffrn_reflns_limit_l_min        -15
_diffrn_reflns_limit_l_max        18
_diffrn_reflns_theta_min          2.205
_diffrn_reflns_theta_max          30.343
_diffrn_reflns_theta_full         25.242
_diffrn_measured_fraction_theta_max   0.878
_diffrn_measured_fraction_theta_full  1.000
_diffrn_reflns_Laue_measured_fraction_max    0.878
_diffrn_reflns_Laue_measured_fraction_full   1.000
_diffrn_reflns_point_group_measured_fraction_max   0.878
_diffrn_reflns_point_group_measured_fraction_full  1.000
_reflns_number_total              6022
_reflns_number_gt                 4668
_reflns_threshold_expression      'I > 2\s(I)'
_reflns_Friedel_coverage          0.000
_reflns_Friedel_fraction_max      .
_reflns_Friedel_fraction_full     .
 
_reflns_special_details
;
 Reflections were merged by SHELXL according to the crystal
 class for the calculation of statistics and refinement.
 
 _reflns_Friedel_fraction is defined as the number of unique
 Friedel pairs measured divided by the number that would be
 possible theoretically, ignoring centric projections and
 systematic absences.
;
 
_computing_data_collection        
'CrysAlisPro 1.171.43.94a (Rigaku Oxford Diffraction, 2023)'
_computing_cell_refinement        
'CrysAlisPro 1.171.43.94a (Rigaku Oxford Diffraction, 2023)'
_computing_data_reduction         
'CrysAlisPro 1.171.43.94a (Rigaku Oxford Diffraction, 2023)'
_computing_structure_solution     'SHELXS-2018 (Sheldrick, 2018)'
_computing_structure_refinement   'SHELXL-2018/3 (Sheldrick, 2018)'
_computing_molecular_graphics     'Diamond v.5.00 (Brandenburg, 2023)'
_computing_publication_material   'SHELXL-2018 (Sheldrick, 2018)'

_refine_special_details           ?
_refine_ls_structure_factor_coef  Fsqd
_refine_ls_matrix_type            full
_refine_ls_weighting_scheme       calc
_refine_ls_weighting_details
'w=1/[\s^2^(Fo^2^)+(0.0335P)^2^+0.4324P] where P=(Fo^2^+2Fc^2^)/3'
_atom_sites_solution_primary      ?
_atom_sites_solution_secondary    ?
_atom_sites_solution_hydrogens    geom
_refine_ls_hydrogen_treatment     constr
_refine_ls_extinction_method      none
_refine_ls_extinction_coef        .
_refine_ls_number_reflns          6022
_refine_ls_number_parameters      298
_refine_ls_number_restraints      0
_refine_ls_R_factor_all           0.0690
_refine_ls_R_factor_gt            0.0485
_refine_ls_wR_factor_ref          0.1114
_refine_ls_wR_factor_gt           0.1004
_refine_ls_goodness_of_fit_ref    1.051
_refine_ls_restrained_S_all       1.051
_refine_ls_shift/su_max           0.000
_refine_ls_shift/su_mean          0.000
 
loop_
 _atom_site_label
 _atom_site_type_symbol
 _atom_site_fract_x
 _atom_site_fract_y
 _atom_site_fract_z
 _atom_site_U_iso_or_equiv
 _atom_site_adp_type
 _atom_site_occupancy
 _atom_site_site_symmetry_order  
 _atom_site_calc_flag
 _atom_site_refinement_flags_posn
 _atom_site_refinement_flags_adp
 _atom_site_refinement_flags_occupancy
 _atom_site_disorder_assembly
 _atom_site_disorder_group
C1 C 0.62967(17) 0.55371(17) 0.23928(12) 0.0199(3) Uani 1 1 d . . . . .
C2 C 0.65303(18) 0.42556(18) 0.16930(13) 0.0245(3) Uani 1 1 d . . . . .
H005 H 0.568881 0.350104 0.124365 0.029 Uiso 1 1 calc R U . . .
C3 C 0.80001(19) 0.40778(18) 0.16505(14) 0.0271(4) Uani 1 1 d . . . . .
H00K H 0.815699 0.319232 0.117839 0.033 Uiso 1 1 calc R U . . .
C4 C 0.92384(18) 0.51780(18) 0.22891(13) 0.0248(3) Uani 1 1 d . . . . .
H00L H 1.023417 0.504613 0.224146 0.030 Uiso 1 1 calc R U . . .
C5 C 0.90348(17) 0.64794(17) 0.30025(12) 0.0194(3) Uani 1 1 d . . . . .
C6 C 0.75599(17) 0.66251(17) 0.30535(12) 0.0196(3) Uani 1 1 d . . . . .
H004 H 0.740382 0.748923 0.355194 0.024 Uiso 1 1 calc R U . . .
C7 C 1.03457(17) 0.76920(17) 0.36905(12) 0.0196(3) Uani 1 1 d . . . . .
C8 C 1.14701(17) 0.74524(18) 0.44275(13) 0.0209(3) Uani 1 1 d . . . . .
C9 C 1.13532(18) 0.61239(19) 0.46132(14) 0.0265(4) Uani 1 1 d . . . . .
H00F H 1.050146 0.535283 0.421494 0.032 Uiso 1 1 calc R U . . .
C10 C 1.2434(2) 0.5938(2) 0.53475(16) 0.0336(4) Uani 1 1 d . . . . .
H00R H 1.232653 0.504445 0.545751 0.040 Uiso 1 1 calc R U . . .
C11 C 1.3719(2) 0.7068(2) 0.59490(16) 0.0379(5) Uani 1 1 d . . . . .
H00Q H 1.447018 0.692549 0.645677 0.045 Uiso 1 1 calc R U . . .
C12 C 1.38829(19) 0.8346(2) 0.58062(14) 0.0315(4) Uani 1 1 d . . . . .
H00O H 1.475460 0.909031 0.621204 0.038 Uiso 1 1 calc R U . . .
C13 C 1.27682(18) 0.85973(18) 0.50552(13) 0.0234(3) Uani 1 1 d . . . . .
C14 C 1.28978(18) 0.99336(18) 0.49393(13) 0.0243(3) Uani 1 1 d . . . . .
H00B H 1.377522 1.067422 0.533819 0.029 Uiso 1 1 calc R U . . .
C15 C 1.17718(18) 1.02127(17) 0.42523(13) 0.0223(3) Uani 1 1 d . . . . .
C16 C 1.1886(2) 1.16100(18) 0.41702(14) 0.0276(4) Uani 1 1 d . . . . .
H00H H 1.275741 1.235386 0.457860 0.033 Uiso 1 1 calc R U . . .
C17 C 1.0773(2) 1.1892(2) 0.35194(15) 0.0319(4) Uani 1 1 d . . . . .
H00P H 1.085653 1.283379 0.348834 0.038 Uiso 1 1 calc R U . . .
C18 C 0.9485(2) 1.0780(2) 0.28849(15) 0.0317(4) Uani 1 1 d . . . . .
H00I H 0.870755 1.098588 0.243218 0.038 Uiso 1 1 calc R U . . .
C19 C 0.93487(19) 0.94221(19) 0.29167(14) 0.0262(4) Uani 1 1 d . . . . .
H00A H 0.849481 0.868509 0.246374 0.031 Uiso 1 1 calc R U . . .
C20 C 1.04648(17) 0.90794(17) 0.36183(12) 0.0205(3) Uani 1 1 d . . . . .
C21 C 0.43875(17) 0.73841(17) 0.20019(12) 0.0210(3) Uani 1 1 d . . . . .
C22 C 0.53301(19) 0.7695(2) 0.13875(14) 0.0281(4) Uani 1 1 d . . . . .
H00M H 0.606963 0.712966 0.121460 0.034 Uiso 1 1 calc R U . . .
C23 C 0.5201(2) 0.8817(2) 0.10260(15) 0.0366(4) Uani 1 1 d . . . . .
H00X H 0.586058 0.902512 0.061456 0.044 Uiso 1 1 calc R U . . .
C24 C 0.4118(2) 0.9639(2) 0.12597(15) 0.0396(5) Uani 1 1 d . . . . .
H00U H 0.403395 1.041191 0.101245 0.047 Uiso 1 1 calc R U . . .
C25 C 0.3158(2) 0.9328(2) 0.18553(15) 0.0356(4) Uani 1 1 d . . . . .
H00T H 0.239869 0.987544 0.200605 0.043 Uiso 1 1 calc R U . . .
C26 C 0.33009(19) 0.82224(19) 0.22319(13) 0.0267(4) Uani 1 1 d . . . . .
H00G H 0.265031 0.803019 0.265338 0.032 Uiso 1 1 calc R U . . .
C27 C 0.30683(17) 0.44450(18) 0.15306(13) 0.0220(3) Uani 1 1 d . . . . .
C28 C 0.2392(2) 0.4449(2) 0.05419(14) 0.0302(4) Uani 1 1 d . . . . .
H00J H 0.272567 0.524437 0.035061 0.036 Uiso 1 1 calc R U . . .
C29 C 0.1238(2) 0.3307(2) -0.01684(15) 0.0359(4) Uani 1 1 d . . . . .
H00V H 0.078419 0.332718 -0.083887 0.043 Uiso 1 1 calc R U . . .
C30 C 0.0746(2) 0.2139(2) 0.00984(16) 0.0346(4) Uani 1 1 d . . . . .
H00S H -0.003848 0.135241 -0.038939 0.042 Uiso 1 1 calc R U . . .
C31 C 0.1402(2) 0.2121(2) 0.10771(16) 0.0350(4) Uani 1 1 d . . . . .
H00W H 0.106719 0.132062 0.126310 0.042 Uiso 1 1 calc R U . . .
C32 C 0.25447(19) 0.3265(2) 0.17879(15) 0.0298(4) Uani 1 1 d . . . . .
H00N H 0.297968 0.324549 0.246231 0.036 Uiso 1 1 calc R U . . .
P1 P 0.44622(5) 0.59765(5) 0.25686(3) 0.02134(11) Uani 1 1 d . . . . .
 
loop_
 _atom_site_aniso_label
 _atom_site_aniso_U_11
 _atom_site_aniso_U_22
 _atom_site_aniso_U_33
 _atom_site_aniso_U_23
 _atom_site_aniso_U_13
 _atom_site_aniso_U_12
C1 0.0187(8) 0.0212(8) 0.0212(8) 0.0093(6) 0.0043(6) 0.0052(6)
C2 0.0226(8) 0.0217(8) 0.0249(8) 0.0056(7) 0.0033(6) 0.0020(6)
C3 0.0276(9) 0.0204(8) 0.0295(9) 0.0027(7) 0.0091(7) 0.0065(7)
C4 0.0214(8) 0.0234(9) 0.0309(9) 0.0100(7) 0.0079(7) 0.0070(6)
C5 0.0193(8) 0.0192(8) 0.0206(8) 0.0093(6) 0.0035(6) 0.0039(6)
C6 0.0210(8) 0.0177(8) 0.0200(8) 0.0071(6) 0.0039(6) 0.0047(6)
C7 0.0186(7) 0.0184(8) 0.0224(8) 0.0074(6) 0.0063(6) 0.0040(6)
C8 0.0183(8) 0.0223(8) 0.0229(8) 0.0090(7) 0.0064(6) 0.0035(6)
C9 0.0210(8) 0.0255(9) 0.0339(9) 0.0147(8) 0.0035(7) 0.0028(6)
C10 0.0298(10) 0.0335(10) 0.0430(11) 0.0248(9) 0.0024(8) 0.0050(8)
C11 0.0268(10) 0.0459(12) 0.0413(11) 0.0250(10) -0.0048(8) 0.0033(8)
C12 0.0224(9) 0.0372(11) 0.0302(9) 0.0134(8) -0.0012(7) -0.0008(7)
C13 0.0215(8) 0.0253(9) 0.0228(8) 0.0090(7) 0.0056(6) 0.0028(6)
C14 0.0234(8) 0.0220(8) 0.0235(8) 0.0053(7) 0.0062(6) -0.0007(6)
C15 0.0271(9) 0.0183(8) 0.0217(8) 0.0054(6) 0.0112(6) 0.0032(6)
C16 0.0358(10) 0.0190(8) 0.0273(9) 0.0069(7) 0.0123(7) 0.0021(7)
C17 0.0462(11) 0.0202(9) 0.0352(10) 0.0135(8) 0.0163(8) 0.0096(8)
C18 0.0364(10) 0.0312(10) 0.0355(10) 0.0186(8) 0.0113(8) 0.0131(8)
C19 0.0257(9) 0.0268(9) 0.0288(9) 0.0129(7) 0.0074(7) 0.0065(7)
C20 0.0224(8) 0.0193(8) 0.0206(8) 0.0063(6) 0.0086(6) 0.0059(6)
C21 0.0199(8) 0.0198(8) 0.0195(8) 0.0046(6) 0.0012(6) 0.0030(6)
C22 0.0255(9) 0.0327(10) 0.0293(9) 0.0144(8) 0.0074(7) 0.0078(7)
C23 0.0411(11) 0.0403(12) 0.0316(10) 0.0204(9) 0.0072(8) 0.0029(9)
C24 0.0567(13) 0.0308(11) 0.0303(10) 0.0158(9) -0.0017(9) 0.0108(9)
C25 0.0411(11) 0.0331(10) 0.0287(10) 0.0071(8) 0.0002(8) 0.0185(8)
C26 0.0256(9) 0.0261(9) 0.0240(8) 0.0043(7) 0.0037(6) 0.0075(7)
C27 0.0153(7) 0.0236(8) 0.0275(8) 0.0092(7) 0.0064(6) 0.0048(6)
C28 0.0341(10) 0.0291(10) 0.0250(9) 0.0104(8) 0.0066(7) -0.0014(7)
C29 0.0389(11) 0.0364(11) 0.0243(9) 0.0085(8) -0.0008(7) -0.0002(8)
C30 0.0301(10) 0.0244(9) 0.0389(11) 0.0050(8) 0.0012(8) -0.0009(7)
C31 0.0277(10) 0.0268(10) 0.0499(12) 0.0191(9) 0.0020(8) 0.0009(7)
C32 0.0233(9) 0.0305(10) 0.0381(10) 0.0200(8) 0.0006(7) 0.0044(7)
P1 0.0181(2) 0.0237(2) 0.0222(2) 0.00805(17) 0.00555(15) 0.00440(15)
 
_geom_special_details
;
 All esds (except the esd in the dihedral angle between two l.s. planes)
 are estimated using the full covariance matrix.  The cell esds are taken
 into account individually in the estimation of esds in distances, angles
 and torsion angles; correlations between esds in cell parameters are only
 used when they are defined by crystal symmetry.  An approximate (isotropic)
 treatment of cell esds is used for estimating esds involving l.s. planes.
;
 
loop_
 _geom_bond_atom_site_label_1
 _geom_bond_atom_site_label_2
 _geom_bond_distance
 _geom_bond_site_symmetry_2
 _geom_bond_publ_flag
C1 C2 1.386(2) . ?
C1 C6 1.401(2) . ?
C1 P1 1.8302(15) . ?
C2 C3 1.391(2) . ?
C2 H005 0.9500 . ?
C3 C4 1.386(2) . ?
C3 H00K 0.9500 . ?
C4 C5 1.397(2) . ?
C4 H00L 0.9500 . ?
C5 C6 1.390(2) . ?
C5 C7 1.494(2) . ?
C6 H004 0.9500 . ?
C7 C20 1.414(2) . ?
C7 C8 1.414(2) . ?
C8 C9 1.428(2) . ?
C8 C13 1.438(2) . ?
C9 C10 1.360(2) . ?
C9 H00F 0.9500 . ?
C10 C11 1.417(3) . ?
C10 H00R 0.9500 . ?
C11 C12 1.349(3) . ?
C11 H00Q 0.9500 . ?
C12 C13 1.427(2) . ?
C12 H00O 0.9500 . ?
C13 C14 1.389(2) . ?
C14 C15 1.392(2) . ?
C14 H00B 0.9500 . ?
C15 C16 1.430(2) . ?
C15 C20 1.439(2) . ?
C16 C17 1.356(3) . ?
C16 H00H 0.9500 . ?
C17 C18 1.418(3) . ?
C17 H00P 0.9500 . ?
C18 C19 1.362(2) . ?
C18 H00I 0.9500 . ?
C19 C20 1.433(2) . ?
C19 H00A 0.9500 . ?
C21 C22 1.391(2) . ?
C21 C26 1.395(2) . ?
C21 P1 1.8282(16) . ?
C22 C23 1.382(2) . ?
C22 H00M 0.9500 . ?
C23 C24 1.384(3) . ?
C23 H00X 0.9500 . ?
C24 C25 1.382(3) . ?
C24 H00U 0.9500 . ?
C25 C26 1.381(2) . ?
C25 H00T 0.9500 . ?
C26 H00G 0.9500 . ?
C27 C28 1.392(2) . ?
C27 C32 1.394(2) . ?
C27 P1 1.8308(17) . ?
C28 C29 1.388(2) . ?
C28 H00J 0.9500 . ?
C29 C30 1.383(3) . ?
C29 H00V 0.9500 . ?
C30 C31 1.380(3) . ?
C30 H00S 0.9500 . ?
C31 C32 1.383(3) . ?
C31 H00W 0.9500 . ?
C32 H00N 0.9500 . ?
 
loop_
 _geom_angle_atom_site_label_1
 _geom_angle_atom_site_label_2
 _geom_angle_atom_site_label_3
 _geom_angle
 _geom_angle_site_symmetry_1
 _geom_angle_site_symmetry_3
 _geom_angle_publ_flag
C2 C1 C6 118.82(14) . . ?
C2 C1 P1 126.41(12) . . ?
C6 C1 P1 114.76(12) . . ?
C1 C2 C3 119.82(15) . . ?
C1 C2 H005 120.1 . . ?
C3 C2 H005 120.1 . . ?
C4 C3 C2 120.75(15) . . ?
C4 C3 H00K 119.6 . . ?
C2 C3 H00K 119.6 . . ?
C3 C4 C5 120.58(15) . . ?
C3 C4 H00L 119.7 . . ?
C5 C4 H00L 119.7 . . ?
C6 C5 C4 117.92(15) . . ?
C6 C5 C7 120.28(14) . . ?
C4 C5 C7 121.79(14) . . ?
C5 C6 C1 122.06(14) . . ?
C5 C6 H004 119.0 . . ?
C1 C6 H004 119.0 . . ?
C20 C7 C8 119.74(14) . . ?
C20 C7 C5 120.62(14) . . ?
C8 C7 C5 119.64(14) . . ?
C7 C8 C9 122.78(15) . . ?
C7 C8 C13 119.70(15) . . ?
C9 C8 C13 117.48(14) . . ?
C10 C9 C8 121.50(16) . . ?
C10 C9 H00F 119.3 . . ?
C8 C9 H00F 119.2 . . ?
C9 C10 C11 120.38(17) . . ?
C9 C10 H00R 119.8 . . ?
C11 C10 H00R 119.8 . . ?
C12 C11 C10 120.51(16) . . ?
C12 C11 H00Q 119.7 . . ?
C10 C11 H00Q 119.7 . . ?
C11 C12 C13 121.07(17) . . ?
C11 C12 H00O 119.5 . . ?
C13 C12 H00O 119.5 . . ?
C14 C13 C12 121.28(16) . . ?
C14 C13 C8 119.65(15) . . ?
C12 C13 C8 119.05(15) . . ?
C13 C14 C15 121.54(15) . . ?
C13 C14 H00B 119.2 . . ?
C15 C14 H00B 119.2 . . ?
C14 C15 C16 121.14(15) . . ?
C14 C15 C20 119.51(15) . . ?
C16 C15 C20 119.35(15) . . ?
C17 C16 C15 121.13(17) . . ?
C17 C16 H00H 119.4 . . ?
C15 C16 H00H 119.4 . . ?
C16 C17 C18 120.03(17) . . ?
C16 C17 H00P 120.0 . . ?
C18 C17 H00P 120.0 . . ?
C19 C18 C17 120.79(17) . . ?
C19 C18 H00I 119.6 . . ?
C17 C18 H00I 119.6 . . ?
C18 C19 C20 121.49(17) . . ?
C18 C19 H00A 119.3 . . ?
C20 C19 H00A 119.3 . . ?
C7 C20 C19 123.11(15) . . ?
C7 C20 C15 119.73(14) . . ?
C19 C20 C15 117.14(15) . . ?
C22 C21 C26 118.31(15) . . ?
C22 C21 P1 125.62(13) . . ?
C26 C21 P1 116.06(12) . . ?
C23 C22 C21 120.66(16) . . ?
C23 C22 H00M 119.7 . . ?
C21 C22 H00M 119.7 . . ?
C22 C23 C24 120.40(17) . . ?
C22 C23 H00X 119.8 . . ?
C24 C23 H00X 119.8 . . ?
C25 C24 C23 119.54(17) . . ?
C25 C24 H00U 120.2 . . ?
C23 C24 H00U 120.2 . . ?
C26 C25 C24 120.16(17) . . ?
C26 C25 H00T 119.9 . . ?
C24 C25 H00T 119.9 . . ?
C25 C26 C21 120.92(16) . . ?
C25 C26 H00G 119.5 . . ?
C21 C26 H00G 119.5 . . ?
C28 C27 C32 118.01(16) . . ?
C28 C27 P1 124.06(13) . . ?
C32 C27 P1 117.61(13) . . ?
C29 C28 C27 120.95(17) . . ?
C29 C28 H00J 119.5 . . ?
C27 C28 H00J 119.5 . . ?
C30 C29 C28 120.10(17) . . ?
C30 C29 H00V 120.0 . . ?
C28 C29 H00V 120.0 . . ?
C31 C30 C29 119.65(17) . . ?
C31 C30 H00S 120.2 . . ?
C29 C30 H00S 120.2 . . ?
C30 C31 C32 120.24(17) . . ?
C30 C31 H00W 119.9 . . ?
C32 C31 H00W 119.9 . . ?
C31 C32 C27 121.05(16) . . ?
C31 C32 H00N 119.5 . . ?
C27 C32 H00N 119.5 . . ?
C21 P1 C1 100.68(7) . . ?
C21 P1 C27 101.11(7) . . ?
C1 P1 C27 104.24(7) . . ?
 
_refine_diff_density_max    0.386
_refine_diff_density_min   -0.347
_refine_diff_density_rms    0.051

_shelx_res_file
;
TITL 3-pph2phanthr_auto_a.res in P-1
    shelx.res
    created by SHELXL-2018/3 at 14:43:12 on 11-Dec-2023
CELL  0.71073   9.1672   9.9850  13.7861  109.864  100.516   97.534
ZERR     2.00   0.0006   0.0009   0.0009    0.007    0.005    0.006
LATT   1
SFAC  C    H    P
UNIT  64 46 2
MERG   2
FMAP   2
PLAN   20
SIZE     0.064   0.157   0.328
ACTA
BOND   $H
L.S.   4
TEMP  -123.15
WGHT    0.033500    0.432400
FVAR       6.27123
C1    1    0.629674    0.553711    0.239278    11.00000    0.01866    0.02117 =
         0.02115    0.00925    0.00432    0.00520
C2    1    0.653032    0.425565    0.169296    11.00000    0.02262    0.02166 =
         0.02488    0.00563    0.00334    0.00196
AFIX  43
H005  2    0.568881    0.350104    0.124365    11.00000   -1.20000
AFIX   0
C3    1    0.800006    0.407783    0.165047    11.00000    0.02763    0.02036 =
         0.02947    0.00274    0.00911    0.00654
AFIX  43
H00K  2    0.815699    0.319232    0.117839    11.00000   -1.20000
AFIX   0
C4    1    0.923840    0.517801    0.228914    11.00000    0.02145    0.02335 =
         0.03093    0.01000    0.00791    0.00705
AFIX  43
H00L  2    1.023417    0.504613    0.224146    11.00000   -1.20000
AFIX   0
C5    1    0.903476    0.647943    0.300253    11.00000    0.01930    0.01921 =
         0.02063    0.00927    0.00354    0.00385
C6    1    0.755994    0.662508    0.305353    11.00000    0.02102    0.01768 =
         0.01995    0.00710    0.00389    0.00469
AFIX  43
H004  2    0.740382    0.748923    0.355194    11.00000   -1.20000
AFIX   0
C7    1    1.034575    0.769200    0.369053    11.00000    0.01859    0.01837 =
         0.02235    0.00741    0.00630    0.00396
C8    1    1.147007    0.745236    0.442755    11.00000    0.01834    0.02234 =
         0.02289    0.00895    0.00639    0.00346
C9    1    1.135320    0.612391    0.461322    11.00000    0.02096    0.02553 =
         0.03392    0.01471    0.00346    0.00277
AFIX  43
H00F  2    1.050146    0.535283    0.421494    11.00000   -1.20000
AFIX   0
C10   1    1.243387    0.593764    0.534745    11.00000    0.02976    0.03345 =
         0.04297    0.02481    0.00238    0.00500
AFIX  43
H00R  2    1.232653    0.504445    0.545751    11.00000   -1.20000
AFIX   0
C11   1    1.371868    0.706828    0.594900    11.00000    0.02676    0.04586 =
         0.04135    0.02496   -0.00476    0.00334
AFIX  43
H00Q  2    1.447018    0.692549    0.645677    11.00000   -1.20000
AFIX   0
C12   1    1.388289    0.834595    0.580617    11.00000    0.02241    0.03723 =
         0.03025    0.01337   -0.00120   -0.00081
AFIX  43
H00O  2    1.475460    0.909031    0.621204    11.00000   -1.20000
AFIX   0
C13   1    1.276825    0.859734    0.505523    11.00000    0.02153    0.02525 =
         0.02283    0.00904    0.00558    0.00283
C14   1    1.289775    0.993361    0.493931    11.00000    0.02339    0.02202 =
         0.02352    0.00527    0.00617   -0.00068
AFIX  43
H00B  2    1.377522    1.067422    0.533819    11.00000   -1.20000
AFIX   0
C15   1    1.177178    1.021271    0.425233    11.00000    0.02708    0.01832 =
         0.02170    0.00539    0.01119    0.00323
C16   1    1.188637    1.160998    0.417016    11.00000    0.03583    0.01903 =
         0.02730    0.00691    0.01231    0.00206
AFIX  43
H00H  2    1.275741    1.235386    0.457860    11.00000   -1.20000
AFIX   0
C17   1    1.077335    1.189156    0.351936    11.00000    0.04622    0.02023 =
         0.03517    0.01354    0.01635    0.00958
AFIX  43
H00P  2    1.085653    1.283379    0.348834    11.00000   -1.20000
AFIX   0
C18   1    0.948497    1.078042    0.288488    11.00000    0.03637    0.03120 =
         0.03549    0.01864    0.01130    0.01307
AFIX  43
H00I  2    0.870755    1.098588    0.243218    11.00000   -1.20000
AFIX   0
C19   1    0.934874    0.942205    0.291674    11.00000    0.02574    0.02683 =
         0.02881    0.01293    0.00740    0.00653
AFIX  43
H00A  2    0.849481    0.868509    0.246374    11.00000   -1.20000
AFIX   0
C20   1    1.046476    0.907936    0.361835    11.00000    0.02242    0.01931 =
         0.02064    0.00630    0.00856    0.00589
C21   1    0.438751    0.738406    0.200190    11.00000    0.01987    0.01975 =
         0.01948    0.00463    0.00116    0.00305
C22   1    0.533009    0.769459    0.138745    11.00000    0.02554    0.03267 =
         0.02928    0.01438    0.00738    0.00776
AFIX  43
H00M  2    0.606963    0.712966    0.121460    11.00000   -1.20000
AFIX   0
C23   1    0.520127    0.881688    0.102596    11.00000    0.04110    0.04032 =
         0.03164    0.02038    0.00715    0.00287
AFIX  43
H00X  2    0.586058    0.902512    0.061456    11.00000   -1.20000
AFIX   0
C24   1    0.411764    0.963898    0.125972    11.00000    0.05666    0.03079 =
         0.03026    0.01583   -0.00169    0.01082
AFIX  43
H00U  2    0.403395    1.041191    0.101245    11.00000   -1.20000
AFIX   0
C25   1    0.315822    0.932774    0.185530    11.00000    0.04113    0.03315 =
         0.02867    0.00708    0.00024    0.01850
AFIX  43
H00T  2    0.239869    0.987544    0.200605    11.00000   -1.20000
AFIX   0
C26   1    0.330093    0.822243    0.223189    11.00000    0.02562    0.02607 =
         0.02397    0.00427    0.00369    0.00751
AFIX  43
H00G  2    0.265031    0.803019    0.265338    11.00000   -1.20000
AFIX   0
C27   1    0.306831    0.444502    0.153059    11.00000    0.01535    0.02365 =
         0.02755    0.00923    0.00643    0.00479
C28   1    0.239204    0.444861    0.054187    11.00000    0.03414    0.02913 =
         0.02497    0.01045    0.00655   -0.00138
AFIX  43
H00J  2    0.272567    0.524437    0.035061    11.00000   -1.20000
AFIX   0
C29   1    0.123765    0.330663   -0.016838    11.00000    0.03886    0.03644 =
         0.02426    0.00851   -0.00080   -0.00020
AFIX  43
H00V  2    0.078419    0.332718   -0.083887    11.00000   -1.20000
AFIX   0
C30   1    0.074625    0.213855    0.009841    11.00000    0.03008    0.02444 =
         0.03888    0.00497    0.00117   -0.00086
AFIX  43
H00S  2   -0.003848    0.135241   -0.038939    11.00000   -1.20000
AFIX   0
C31   1    0.140196    0.212108    0.107705    11.00000    0.02773    0.02676 =
         0.04994    0.01911    0.00200    0.00086
AFIX  43
H00W  2    0.106719    0.132062    0.126310    11.00000   -1.20000
AFIX   0
C32   1    0.254469    0.326466    0.178793    11.00000    0.02328    0.03054 =
         0.03810    0.01995    0.00060    0.00444
AFIX  43
H00N  2    0.297968    0.324549    0.246231    11.00000   -1.20000
AFIX   0
P1    3    0.446217    0.597650    0.256857    11.00000    0.01807    0.02366 =
         0.02217    0.00805    0.00555    0.00440
HKLF    4


REM  3-pph2phanthr_auto_a.res in P-1
REM wR2 = 0.1114, GooF = S = 1.051, Restrained GooF = 1.051 for all data
REM R1 = 0.0485 for 4668 Fo > 4sig(Fo) and 0.0690 for all 6022 data
REM 298 parameters refined using 0 restraints

END

WGHT      0.0333      0.4349

REM Highest difference peak  0.386,  deepest hole -0.347,  1-sigma level  0.051
Q1    1   0.3695  0.5248  0.1970  11.00000  0.05    0.39
Q2    1   0.4421  0.6519  0.2142  11.00000  0.05    0.32
Q3    1   1.1979  0.8215  0.4878  11.00000  0.05    0.28
Q4    1   0.9637  0.7115  0.3437  11.00000  0.05    0.28
Q5    1   1.2244  0.5988  0.4751  11.00000  0.05    0.28
Q6    1   1.2918  0.9186  0.4830  11.00000  0.05    0.27
Q7    1   0.5553  0.5944  0.2529  11.00000  0.05    0.27
Q8    1   1.2276  1.0011  0.4571  11.00000  0.05    0.27
Q9    1   0.9019  0.5844  0.2426  11.00000  0.05    0.26
Q10   1   0.8566  0.4807  0.1799  11.00000  0.05    0.24
Q11   1   1.1061  0.9704  0.4077  11.00000  0.05    0.24
Q12   1   1.0170  0.8580  0.3873  11.00000  0.05    0.24
Q13   1   0.1592  0.4029  0.0410  11.00000  0.05    0.24
Q14   1   1.0730  0.8361  0.3479  11.00000  0.05    0.24
Q15   1   0.2841  0.3580  0.1407  11.00000  0.05    0.23
Q16   1   1.3284  0.8280  0.5372  11.00000  0.05    0.23
Q17   1   0.9950  0.9247  0.3229  11.00000  0.05    0.23
Q18   1   1.1161  0.7598  0.3910  11.00000  0.05    0.23
Q19   1   1.0807  0.7615  0.4144  11.00000  0.05    0.22
Q20   1   0.4415  0.6043  0.3340  11.00000  0.05    0.22
;
_shelx_res_checksum    1151

_shelx_hkl_file
;
   0   0  -2 43655.7 650.224   3
   0   0   2 44898.0 647.220   3
   0   0  -2 44385.0 549.289   7
   0   0   2 44077.4 565.216   7
   0   0   3 78810.6 1064.98   3
   0   0  -3 80749.0 1068.65   3
   0   0   3 78436.9 922.565   7
   0   0   3 80040.0 486.114   6
   0   0  -3 79202.7 913.838   7
   0   0  -3 80182.8 675.268   1
   0   0   4 9739.96 437.966   3
   0   0  -4 9400.34 369.217   7
   0   0  -4 9527.11 277.445   1
   0   0  -5 3186.36 186.021   1
   0   0   5 2884.90 286.474   3
   0   0   6 672.610 190.016   3
   0   0   7 15345.8 742.320   3
   0   0   8 7128.85 541.779   3
   0   0   9 910.632 252.107   3
   0   0  10 846.692 244.211   3
   0   0  10 688.613 196.762   5
   0   0  11 805.322 281.822   3
   0   0  11 615.034 140.705   4
   0   0  11 809.882 233.206   5
   0   0  12 1871.28 375.320   3
   0   0  12 2106.62 330.652   5
   0   0  13 1215.94 367.469   3
   0   0  13 959.439 263.325   5
   0   0  14 826.065 337.482   3
   0   0  14 426.016 209.244   5
   0   0  15 4134.16 625.814   3
   0   0  15 3578.89 473.137   5
   0   0  16 2892.24 553.271   3
   0   0  16 2398.58 405.005   5
   0  -1  17 2475.61 437.908   5
   0  -1  16 2547.69 413.039   5
   0  -1  15 262.292 209.953   5
   0  -1  14 3712.95 451.697   5
   0  -1  13 2289.29 420.872   3
   0  -1  13 1863.47 323.534   5
   0  -1  12 4059.12 527.421   3
   0  -1  12 3658.78 401.828   5
   0  -1  11 4167.56 492.373   3
   0  -1  11 3783.08 253.803   4
   0  -1  11 4064.63 406.878   5
   0  -1  10 29984.8 675.189   4
   0  -1  10 30977.5 1209.87   3
   0  -1  10 32311.2 1045.63   5
   0  -1   9 1801.00 293.064   3
   0  -1   9 1480.25 149.914   4
   0  -1   9 1851.26 252.314   5
   0  -1   8 10069.6 353.032   4
   0  -1   8 9558.91 600.347   3
   0  -1   8 10218.5 521.314   5
   0  -1   7 45.1422 54.6162   4
   0  -1   7-11.2139 121.725   5
   0  -1   6 3192.51 320.471   3
   0  -1   6 2901.45 168.955   4
   0  -1   6 2996.76 163.499   6
   0  -1   6 2878.05 244.007   5
   0  -1   5 51157.1 1033.97   3
   0  -1   5 51623.2 577.667   4
   0  -1   5 52085.5 603.659   6
   0  -1   5 49803.6 875.295   5
   0   1  -4 140161. 1560.71   3
   0  -1   4 140146. 789.734   4
   0  -1   4 136981. 1509.18   3
   0  -1   4 138595. 925.909   6
   0  -1   4 139649. 1285.46   5
   0   1  -3 146683. 754.905   4
   0  -1   3 150321. 645.973   4
   0   1  -3 145441. 1364.36   3
   0  -1   3 149185. 870.956   6
   0   1  -3 147803. 928.241   6
   0   1  -3 151733. 1168.91   5
   0  -1   3 146161. 1141.57   5
   0   1  -2 50420.8 483.445   6
   0  -1   2 52360.1 471.914   6
   0   1  -2 52932.1 573.724   5
   0  -1   2 51966.5 567.904   5
   0   1  -1 210222. 905.850   5
   0   1   1 63.2937 41.7070   7
   0  -1  -1 50.1019 40.8493   7
   0   1   2 61317.7 803.741   7
   0  -1  -2 61344.3 805.696   7
   0   1   3 44308.4 871.279   3
   0   1   3 44952.5 801.426   7
   0  -1  -3 45356.8 799.737   7
   0  -1  -3 45372.1 432.918   1
   0   1   4 9514.13 467.861   3
   0  -1  -4 9730.81 422.842   7
   0  -1  -4 10000.2 249.338   1
   0  -1  -5 215.559 90.6757   7
   0   1   5 421.520 169.354   3
   0  -1  -5 278.824 57.8333   1
   0  -1  -6 14.9021 100.128   7
   0   1   6 64.3438 138.330   3
   0  -1  -6 91.8820 49.2621   1
   0   1   7 3968.60 390.537   3
   0  -1  -7 4133.59 353.982   7
   0   1   8 4932.40 479.443   3
   0  -1  -8 4379.62 387.458   7
   0   1   9 10868.0 736.722   3
   0   1  10 26259.5 1209.96   3
   0   1  11 86.6063 173.141   3
   0   1  12 523.295 257.613   3
   0   1  13 21725.3 1274.00   3
   0   1  13 21940.9 1065.15   5
   0   1  14 18803.2 1247.45   3
   0   1  14 22293.2 1120.59   5
   0   1  15 4396.25 655.627   3
   0   1  15 3942.96 512.207   5
   0   1  16 1981.64 507.618   3
   0   1  16 1243.47 327.358   5
   0  -2  17 8761.25 778.412   5
   0  -2  16 1438.49 309.660   5
   0  -2  15 1125.52 272.415   5
   0  -2  14 2226.61 373.303   5
   0  -2  13 2765.98 354.568   5
   0  -2  12 3803.27 413.410   5
   0  -2  11 3059.01 172.185   4
   0  -2  11 3133.67 363.290   5
   0  -2  10 77.8169 44.8099   4
   0  -2  10-165.188 149.673   5
   0  -2   9 8968.71 264.748   4
   0  -2   9 8664.02 509.875   5
   0  -2   8 2612.12 136.780   4
   0  -2   8 2796.69 288.927   5
   0  -2   7 20304.7 341.451   4
   0  -2   7 19054.0 648.289   5
   0  -2   6 37320.7 420.662   4
   0  -2   6 35831.9 805.503   5
   0  -2   5 34034.2 376.187   4
   0   2  -5 32578.3 449.513   4
   0  -2   5 33033.3 708.516   5
   0   2  -4 156481. 858.169   4
   0  -2   4 155275. 977.783   2
   0  -2   4 156731. 1145.50   6
   0  -2   4 158384. 815.535   4
   0  -2   4 155630. 1402.25   5
   0   2  -3 152962. 841.226   4
   0  -2   3 153689. 754.656   2
   0   2  -3 153017. 832.134   2
   0  -2   3 153320. 1072.52   6
   0  -2   3 151316. 1222.64   5
   0   2  -3 154135. 1250.84   5
   0  -2   2 334675. 1491.78   6
   0   2  -2 335325. 1622.58   5
   0  -2   2 330832. 1606.11   5
   0  -2   1 2959.86 134.092   6
   0   2  -1 2997.36 155.812   5
   0  -2   1 2903.71 150.321   5
   0  -2   0 20.5705 52.0004   7
   0  -2   0 68.5995 31.1056   6
   0   2   0 62.8068 55.6578   7
   0  -2  -1 37.2614 55.0040   7
   0   2   1 14.2258 53.6671   7
   0  -2  -1 79.7961 31.4716   6
   0  -2  -2 49416.5 855.217   7
   0  -2  -2 50720.6 326.570   6
   0  -2  -3 907.706 148.274   7
   0  -2  -4 823.551 166.153   7
   0   2   4 728.662 161.674   3
   0   2   5 131359. 2023.68   3
   0  -2  -5 134006. 1843.44   7
   0  -2  -6 4231.02 364.249   7
   0   2   6 3599.91 368.099   3
   0   2   7 7650.08 576.207   3
   0  -2  -7 7792.09 509.714   7
   0  -2  -8 581.309 163.576   7
   0   2   8 436.793 182.306   3
   0   2   9 12288.4 818.153   3
   0  -2  -9 10433.3 661.213   7
   0   2  10 15563.1 975.057   3
   0  -2 -10 13867.9 796.612   7
   0   2  11-109.017 202.013   3
   0   2  12 362.441 254.053   3
   0   2  13 2316.29 476.171   3
   0   2  14-170.156 241.652   3
   0   2  15 589.298 319.814   3
   0   2  15 392.448 229.413   5
   0  -3  17 3031.85 460.406   5
   0  -3  16 2398.89 409.093   5
   0  -3  15 6954.00 628.117   5
   0  -3  14 98.6308 165.734   5
   0  -3  13 10060.2 681.456   5
   0  -3  12 9953.43 640.660   5
   0  -3  11 2444.03 118.601   4
   0  -3  11 2466.21 317.382   5
   0  -3  10 2964.27 132.904   4
   0  -3  10 3494.70 353.904   5
   0  -3   9 19189.2 333.632   4
   0  -3   9 18681.7 729.521   5
   0  -3   8 394.610 56.5763   4
   0  -3   8 285.402 101.466   5
   0  -3   7 142595. 1247.02   2
   0   3  -7 140082. 1115.20   4
   0  -3   7 141903. 931.729   4
   0  -3   7 139480. 1749.87   5
   0  -3   6 18648.2 392.360   2
   0   3  -6 18076.4 365.688   4
   0  -3   6 18213.2 349.712   4
   0  -3   6 18751.0 600.300   5
   0  -3   5 86620.3 708.780   2
   0   3  -5 88258.3 786.912   4
   0  -3   5 87370.3 1184.11   5
   0   3  -4 19609.2 348.103   2
   0   3  -4 20762.3 391.810   4
   0  -3   4 20707.8 537.174   5
   0  -3   3 35370.2 649.911   5
   0   3  -3 35766.2 561.442   4
   0  -3   2 3800.74 187.959   6
   0  -3   2 3879.29 213.664   5
   0  -3   1 22691.5 425.114   6
   0  -3   1 22709.6 501.688   5
   0  -3   0 111.614 59.4706   7
   0  -3   0 66.9798 42.2775   6
   0  -3  -1 2042.46 111.252   6
   0  -3  -1 1798.55 181.756   7
   0  -3  -2 14999.0 254.393   6
   0  -3  -2 14200.2 534.048   7
   0  -3  -3 15019.5 587.263   7
   0  -3  -4 38364.5 1010.55   7
   0  -3  -5 590.065 167.785   7
   0   3   5 506.105 154.434   3
   0   3   6 4029.23 420.406   3
   0  -3  -6 3575.08 365.659   7
   0  -3  -7 2803.28 330.558   7
   0   3   7 2366.88 362.322   3
   0   3   8 10795.9 761.350   3
   0  -3  -8 10708.6 676.442   7
   0   3   9 172.887 174.818   3
   0  -3  -9 433.852 188.938   7
   0   3  10 1974.02 386.307   3
   0  -3 -10 2277.02 356.086   7
   0   3  11 1581.06 407.503   3
   0  -3 -11 1425.50 317.596   7
   0   3  12 330.641 251.360   3
   0   3  13 3524.69 583.115   3
   0   3  14 2108.70 496.639   3
   0  -4  17 310.078 192.095   5
   0  -4  16 3685.11 485.767   5
   0  -4  15 556.586 238.247   5
   0  -4  14 3966.77 457.120   5
   0  -4  13 117.808 160.716   5
   0  -4  12 7196.05 549.797   5
   0  -4  11 17755.1 797.759   5
   0  -4  10 315.770 124.410   5
   0  -4   9 22501.0 517.936   2
   0   4  -9 22119.2 507.817   4
   0  -4   9 24195.4 831.486   5
   0  -4   8 2647.54 162.647   2
   0   4  -8 2288.25 158.986   4
   0  -4   8 2365.94 265.402   5
   0  -4   7 81739.6 783.510   2
   0   4  -7 82382.6 885.970   4
   0  -4   7 83453.4 1383.52   5
   0   4  -6 7492.47 272.671   4
   0  -4   6 7387.76 404.696   5
   0   4  -5 118681. 962.378   2
   0   4  -5 118079. 1083.89   4
   0  -4   5 118820. 1459.68   5
   0   4  -4 37772.5 554.859   2
   0  -4   4 36287.5 765.832   5
   0  -4   3 120037. 1318.01   5
   0  -4   2-33.5975 99.5207   5
   0  -4   1 543.291 130.564   7
   0  -4   0 4867.92 218.261   6
   0  -4   0 4921.44 309.033   7
   0  -4  -1 8007.46 273.659   6
   0  -4  -1 9130.00 445.251   7
   0   4   1 8978.74 199.283   1
   0  -4  -2 20428.3 368.319   6
   0  -4  -2 21468.0 727.042   7
   0  -4  -3 23439.9 810.452   7
   0  -4  -4 2440.28 291.244   7
   0  -4  -5 1320.46 236.370   7
   0  -4  -6 183.765 116.287   7
   0   4   6-18.3003 176.221   3
   0   4   7 13467.3 838.268   3
   0  -4  -7 14276.4 795.065   7
   0   4   8 1348.48 328.602   3
   0  -4  -8 1523.17 304.531   7
   0   4   9 388.618 241.258   3
   0  -4  -9 9.72283 142.922   7
   0   4  10-16.1963 181.381   3
   0  -4 -10 42.8270 152.236   7
   0   4  11 68.0573 188.950   3
   0  -4 -11 58.5785 161.538   7
   0   4  12 791.155 373.585   3
   0  -4 -12 641.720 242.273   7
   0   4  13 71.0666 204.795   3
   0  -5  17 4596.04 559.248   5
   0  -5  16 488.921 242.475   5
   0  -5  15 2305.71 380.893   5
   0  -5  14 1217.58 275.513   5
   0  -5  13 337.822 186.984   5
   0  -5  12 773.078 201.514   5
   0  -5  11 3069.38 357.033   5
   0  -5  10 26227.7 930.149   5
   0   5  -9 1228.95 129.729   4
   0  -5   9 1399.47 240.762   5
   0  -5   8 26156.2 839.608   5
   0  -5   7 24570.2 779.888   5
   0   5  -6 5913.04 253.481   2
   0  -5   6 6432.52 393.600   5
   0   5  -5 391.314 89.7516   2
   0  -5   5 365.672 155.924   5
   0  -5   4 80735.7 1228.33   5
   0  -5   3 14769.2 533.142   5
   0  -5   2 8955.20 424.812   7
   0  -5   1 19196.2 637.701   7
   0  -5   0 36297.1 924.582   7
   0   5   0 36286.7 537.377   1
   0  -5  -1 733.809 159.288   7
   0   5   1 790.792 72.7504   1
   0  -5  -2 944.237 181.397   7
   0  -5  -3 4603.91 400.370   7
   0  -5  -4 3455.83 372.695   7
   0  -5  -5 1072.90 238.529   7
   0  -5  -6-202.668 154.580   7
   0   5   6-71.1810 149.827   3
   0  -5  -7 240.127 153.310   7
   0   5   7 163.136 220.141   3
   0  -5  -8 814.847 252.530   7
   0   5   8 762.184 254.036   3
   0  -5  -9-136.019 132.315   7
   0   5   9 28.3339 179.847   3
   0   5  10 5635.92 686.590   3
   0  -5 -10 6048.51 632.597   7
   0  -5 -11-42.2200 141.490   7
   0   5  11 284.345 225.319   3
   0   5  12 8865.78 926.973   3
   0  -5 -12 8381.63 779.601   7
   0  -6  17 446.712 218.443   5
   0  -6  16 906.882 275.292   5
   0  -6  15 888.226 255.736   5
   0  -6  14 11933.4 772.371   5
   0  -6  13 65.2388 185.999   5
   0  -6  12 13803.0 754.292   5
   0  -6  11 26300.1 989.547   5
   0  -6  10 59742.5 1425.32   5
   0  -6   9 2424.29 290.141   5
   0  -6   8 30962.1 947.834   5
   0   6  -7 3774.25 219.025   2
   0  -6   7 3794.34 335.814   5
   0   6  -6 7011.85 300.705   2
   0  -6   6 5928.53 402.081   5
   0  -6   5 1903.93 235.231   5
   0  -6   4 666.515 149.902   5
   0  -6   3 7658.49 422.555   5
   0  -6   2 16947.9 644.074   7
   0  -6   1 18629.1 701.724   7
   0  -6   0 9283.54 521.067   7
   0   6   0 9438.11 302.573   1
   0  -6  -1 853.908 193.491   7
   0   6   1 920.055 86.1828   1
   0  -6  -2 9711.41 598.258   7
   0  -6  -3 478.856 181.489   7
   0  -6  -4-185.420 139.872   7
   0  -6  -5 99.2361 138.078   7
   0  -6  -6 1409.96 302.197   7
   0  -6  -7-265.747 199.364   7
   0   6   7-38.7940 216.208   3
   0  -6  -8 925.300 267.207   7
   0   6   8 1114.50 313.582   3
   0  -6  -9 3989.50 522.445   7
   0   6   9 4115.83 584.494   3
   0  -6 -10 2422.75 424.531   7
   0   6  10 2943.52 548.155   3
   0   6  11 9505.83 946.273   3
   0  -6 -11 9775.60 874.202   7
   0  -7  17 138.314 178.513   5
   0  -7  16 799.937 261.308   5
   0  -7  15 395.919 257.852   5
   0  -7  14 11232.0 764.834   5
   0  -7  13 2134.87 346.285   5
   0  -7  12 62652.4 1612.63   5
   0  -7  11 39256.4 1244.88   5
   0  -7  10 13878.1 721.636   5
   0  -7   9 1725.69 264.714   5
   0   7  -8 872.024 133.486   2
   0  -7   8 689.573 195.757   5
   0   7  -7 9466.38 373.139   2
   0  -7   7 8884.77 526.822   5
   0   7  -6 2622.07 205.811   2
   0  -7   6 2907.74 310.380   5
   0  -7   5 5542.80 401.900   5
   0  -7   4 609.221 147.337   5
   0  -7   3 2751.54 300.239   7
   0  -7   2 72.2668 104.894   7
   0  -7   1 1061.48 201.249   7
   0  -7   0 327.037 148.788   7
   0  -7  -1 19244.9 868.050   7
   0  -7  -2 13895.0 780.288   7
   0  -7  -3 39438.8 1344.53   7
   0  -7  -4 4717.07 492.320   7
   0  -7  -5-120.669 136.689   7
   0  -7  -6 2589.81 403.812   7
   0   7   7 717.961 276.243   3
   0  -7  -7 1346.55 329.756   7
   0   7   8-27.2739 178.235   3
   0  -7  -8 4.54733 163.552   7
   0   7   9 4498.67 639.727   3
   0  -7  -9 4093.49 553.171   7
   0   7  10-135.911 217.464   3
   0  -7 -10 197.959 193.640   7
   0  -8  17 2681.32 453.659   5
   0  -8  16 789.355 239.807   5
   0  -8  15 6363.51 600.428   5
   0  -8  14 4261.99 496.220   5
   0  -8  13 1310.51 297.668   5
   0  -8  12 6436.00 567.732   5
   0  -8  11 135.965 168.370   5
   0  -8  10 2408.98 351.721   5
   0  -8   9 591.347 220.467   5
   0   8  -8 4482.39 282.001   2
   0  -8   8 4554.30 426.575   5
   0   8  -7 972.000 147.409   2
   0  -8   7 1168.66 227.587   5
   0   8  -6 123.183 86.6582   2
   0  -8   6 212.612 156.410   5
   0  -8   5 15952.1 707.619   5
   0  -8   4 196.419 136.180   7
   0  -8   3 3388.95 362.917   7
   0  -8   2 416.345 159.590   7
   0  -8   1 4509.53 430.322   7
   0  -8   0 2243.68 343.155   7
   0  -8  -1 7097.94 591.791   7
   0  -8  -2 19151.7 978.215   7
   0  -8  -3 15460.2 915.693   7
   0  -8  -4 3860.60 486.780   7
   0  -8  -5 565.675 277.445   7
   0   8   6 1282.55 360.805   3
   0  -8  -6 1342.77 320.689   7
   0   8   7 4721.16 647.812   3
   0  -8  -7 4364.75 568.916   7
   0   8   8-127.341 212.365   3
   0  -8  -8 145.756 201.679   7
   0   8   9 3257.97 587.952   3
   0  -8  -9 3542.41 546.568   7
   0  -9  16 1455.26 299.777   5
   0  -9  15 6982.50 651.420   5
   0  -9  14 486.977 229.726   5
   0  -9  13 5723.88 566.354   5
   0  -9  12 237.729 182.531   5
   0  -9  11 7190.73 588.276   5
   0  -9  10 1260.95 294.491   5
   0  -9   9 778.236 239.280   5
   0  -9   8 1678.62 294.863   5
   0   9  -7 8178.20 429.030   2
   0  -9   7 8743.57 592.367   5
   0  -9   6 17322.6 804.913   5
   0  -9   5 1335.32 257.922   7
   0  -9   4 1999.47 303.585   7
   0  -9   3 321.863 153.101   7
   0  -9   2 541.099 183.648   7
   0  -9   1 446.983 154.116   7
   0  -9   0 291.182 177.769   7
   0  -9  -1 14125.2 873.862   7
   0  -9  -2 7090.56 651.925   7
   0  -9  -3 2960.90 431.443   7
   0  -9  -4 3850.77 512.986   7
   0  -9  -5 5586.19 641.862   7
   0   9   6 2353.29 498.931   3
   0  -9  -6 2549.36 457.207   7
   0   9   7 1726.63 455.475   3
   0  -9  -7 1574.23 386.069   7
   0   9   8 282.174 197.698   3
   0 -10  16 1535.87 371.437   5
   0 -10  15 684.156 269.442   5
   0 -10  14 2416.80 398.723   5
   0 -10  13-21.9862 172.488   5
   0 -10  12 3201.42 440.580   5
   0 -10  11 4164.08 483.282   5
   0 -10  10 9189.02 661.494   5
   0 -10   9 436.310 212.554   5
   0 -10   8 5562.99 514.147   5
   0 -10   7 753.522 212.350   5
   0 -10   6 323.482 197.887   7
   0 -10   5 390.683 183.844   7
   0 -10   4 2647.97 373.189   7
   0 -10   3 478.764 199.657   7
   0 -10   2 2238.75 350.338   7
   0 -10   1 5.66387 153.029   7
   0 -10   0 356.463 208.910   7
   0 -10  -1 1731.73 334.137   7
   0 -10  -2 2620.72 437.983   7
   0 -10  -3 193.195 203.000   7
   0 -10  -4 7948.60 789.751   7
   0 -10  -5 154.591 185.692   7
   0  10   6 931.648 373.707   3
   0 -11  14 10181.1 802.604   5
   0 -11  13 875.141 282.747   5
   0 -11  12 166.540 203.306   5
   0 -11  11 147.014 166.743   5
   0 -11  10 2090.38 369.051   5
   0 -11   9 123.411 154.273   5
   0 -11   8 4010.34 458.629   5
   0 -11   7 617.622 226.450   7
   0 -11   6 88.3859 145.122   7
   0 -11   5-127.233 175.419   7
   0 -11   4-20.6556 147.501   7
   0 -11   3 1756.95 344.903   7
   0 -11   2 647.801 241.078   7
   0 -11   1 310.988 192.700   7
   0 -11   0 1348.22 342.408   7
   0 -11  -1 990.425 323.771   7
   0 -11  -2 1926.37 398.068   7
   0 -11  -3 757.104 269.449   7
   0 -12  13 438.507 228.761   5
   0 -12  12 702.910 292.876   5
   0 -12  11 1519.57 346.330   5
   0 -12  10 1501.29 335.389   5
   0 -12   9 1176.34 321.448   7
   0 -12   8 859.788 283.314   7
   0 -12   7 4.57382 168.864   7
   0 -12   6 181.981 167.302   7
   0 -12   5 1634.97 349.311   7
   0 -12   4 948.271 302.005   7
   0 -12   3 375.351 204.943   7
   0 -12   2 2708.00 463.369   7
   0 -12   1 439.973 220.694   7
   0 -12   0 5088.57 640.447   7
   0 -13   9 11505.5 899.795   7
   0 -13   8 2358.60 443.632   7
   0 -13   7 1244.45 339.425   7
   0 -13   6 584.575 206.891   7
   0 -13   5 241.649 176.075   7
   1 -13   3 1740.57 406.111   7
   1 -13   4 108.879 162.741   7
   1 -13   5 1338.60 326.232   7
   1 -13   6-229.081 231.243   7
   1 -13   7 3427.00 507.933   7
   1 -13   8 57.9438 196.571   7
   1 -13   9 301.517 202.090   7
   1 -12  -1 705.953 274.972   7
   1 -12   0 2180.53 443.037   7
   1 -12   1 942.659 284.949   7
   1 -12   2 397.159 205.832   7
   1 -12   3 2360.80 423.969   7
   1 -12   4-71.8682 172.234   7
   1 -12   5 2795.07 445.591   7
   1 -12   6 182.897 146.318   7
   1 -12   7 2767.22 427.101   7
   1 -12   8 2478.63 422.753   7
   1 -12  10 32.1246 196.440   5
   1 -12  11 2272.02 405.575   5
   1 -12  12 556.684 267.400   5
   1 -12  13 891.640 312.007   5
   1 -11  -4 2863.81 497.272   7
   1 -11  -3 255.719 191.675   7
   1 -11  -2 255.734 220.748   7
   1 -11  -1 251.235 151.229   7
   1 -11   0 239.907 183.347   7
   1 -11   1 389.767 230.594   7
   1 -11   2 1101.20 275.200   7
   1 -11   3 29.2789 155.507   7
   1 -11   4 1177.85 287.204   7
   1 -11   5 105.608 154.576   7
  -1  11  -6 5657.92 469.012   2
   1 -11   6 4807.82 514.158   7
   1 -11   7 3161.50 412.027   7
   1 -11   8 3933.90 448.163   5
   1 -11   9-11.9446 160.577   5
   1 -11  10 1243.32 282.322   5
   1 -11  11 715.178 248.837   5
   1 -11  12 11755.6 820.979   5
   1 -11  13 2039.97 387.764   5
   1 -11  14 403.603 255.841   5
   1 -10  -6 2410.17 470.014   7
   1 -10  -5 2007.23 422.582   7
   1 -10  -4 397.251 222.591   7
   1 -10  -3 6199.09 670.979   7
   1 -10  -2 931.278 293.593   7
   1 -10  -1 1742.07 340.731   7
   1 -10   0 1192.10 298.510   7
   1 -10   1 816.627 229.250   7
   1 -10   2 6532.15 589.790   7
   1 -10   3 2946.07 398.061   7
   1 -10   4 13750.3 804.690   7
   1 -10   5 5006.56 483.401   7
  -1  10  -6 652.404 172.117   2
   1 -10   6 549.734 202.266   7
  -1  10  -7 783.173 177.110   2
   1 -10   7 1417.93 271.839   5
   1 -10   8 1023.40 257.287   5
   1 -10   9 5918.73 548.680   5
   1 -10  10 3479.42 420.944   5
   1 -10  11 938.518 283.763   5
   1 -10  12 3871.88 476.009   5
   1 -10  13-93.3971 186.184   5
   1 -10  14 131.322 197.212   5
   1 -10  15 611.341 267.394   5
   1 -10  16 93.2835 188.875   5
  -1   9   8 305.580 214.088   3
   1  -9  -8 460.830 268.959   7
  -1   9   7 30.5172 246.499   3
   1  -9  -7 183.789 184.925   7
   1  -9  -6 1971.99 402.910   7
   1  -9  -5 6264.57 663.314   7
   1  -9  -4 1421.45 334.121   7
   1  -9  -3 1571.81 335.092   7
   1  -9  -2 5044.38 541.540   7
   1  -9  -1 1055.95 265.267   7
   1  -9   0 8625.23 662.137   7
   1  -9   1 558.224 199.502   7
   1  -9   2 4220.93 440.780   7
   1  -9   3 3777.36 409.208   7
   1  -9   4 90.5478 138.310   7
   1  -9   5 1682.62 285.308   7
  -1   9  -6 1822.57 239.625   2
   1  -9   6 2076.64 297.677   5
  -1   9  -7 1564.80 211.242   2
   1  -9   7 1858.98 294.237   5
  -1   9  -8-15.8141 87.1991   2
   1  -9   8 174.508 163.409   5
   1  -9   9 3257.65 382.809   5
   1  -9  10 1995.90 352.662   5
   1  -9  11 4363.76 464.552   5
   1  -9  12 582.824 218.826   5
   1  -9  13-86.8532 170.581   5
   1  -9  14 1636.69 319.089   5
   1  -9  15 421.000 214.525   5
   1  -9  16 998.709 287.749   5
  -1   8   9-70.7490 201.454   3
   1  -8  -9-9.11491 205.895   7
  -1   8   8 144.755 257.608   3
   1  -8  -8 329.835 242.450   7
   1  -8  -7 572.549 238.036   7
   1  -8  -6 12466.1 907.831   7
   1  -8  -5 6050.42 618.490   7
   1  -8  -4 4734.63 531.344   7
   1  -8  -3 4851.60 504.813   7
   1  -8  -2 193.810 151.530   7
   1  -8  -1 23606.4 1026.73   7
   1  -8   0 26835.8 1050.86   7
   1  -8   1 2113.87 295.603   7
   1  -8   2 3594.33 365.960   7
   1  -8   3 4533.62 406.413   7
   1  -8   4 1148.89 227.131   7
  -1   8  -5 7179.10 422.051   2
   1  -8   5 5885.62 429.922   5
  -1   8  -6 54.4636 87.3942   2
   1  -8   6-22.4305 150.564   5
  -1   8  -7 4727.56 327.795   2
   1  -8   7 5019.59 429.343   5
  -1   8  -8 3192.52 274.353   2
   1  -8   8 3212.97 357.952   5
   1  -8   9 11388.2 658.929   5
   1  -8  10 5535.87 488.898   5
   1  -8  11 5958.93 519.053   5
   1  -8  12-60.8405 172.734   5
   1  -8  13-393.608 228.087   5
   1  -8  14-229.963 209.086   5
   1  -8  15 2320.53 383.546   5
   1  -8  16 60.4962 171.507   5
   1  -8  17 1814.01 365.516   5
  -1   7  11 228.645 235.101   3
   1  -7 -11 7.31485 157.725   7
  -1   7  10 165.840 202.453   3
   1  -7 -10 36.7952 152.427   7
  -1   7   9 570.391 299.220   3
   1  -7  -9 924.253 302.209   7
  -1   7   8-102.184 168.193   3
   1  -7  -8-78.6102 166.438   7
   1  -7  -7 24.8092 152.063   7
   1  -7  -6 2008.36 368.479   7
   1  -7  -5 15013.9 893.217   7
   1  -7  -4 2207.20 364.419   7
   1  -7  -3 27381.6 1102.15   7
   1  -7  -2 5646.30 487.640   7
   1  -7  -1 2899.92 345.577   7
   1  -7   0 14.8129 148.390   7
   1  -7   1 9501.00 555.519   7
   1  -7   2 1660.73 235.638   7
   1  -7   3 2518.39 277.085   7
   1  -7   4 13890.1 605.023   5
  -1   7  -5 9769.30 441.628   2
   1  -7   5 9668.80 507.991   5
  -1   7  -6 13513.4 504.885   2
   1  -7   6 13560.9 614.609   5
  -1   7  -7 7693.32 381.410   2
   1  -7   7 8073.80 495.515   5
  -1   7  -8 53963.4 1032.25   2
   1  -7   8 55671.8 1323.46   5
   1  -7   9 1455.86 264.067   5
   1  -7  10 15879.6 773.418   5
   1  -7  11 570.350 210.010   5
   1  -7  12 1648.22 288.504   5
   1  -7  13 25.2806 160.726   5
   1  -7  14 363.125 210.503   5
   1  -7  15 137.821 169.717   5
   1  -7  16 612.168 231.017   5
   1  -7  17 1435.82 356.538   5
  -1   6  12 13.7736 240.787   3
   1  -6 -12 353.900 230.646   7
  -1   6  11 53.5154 190.877   3
   1  -6 -11 81.8853 147.134   7
  -1   6  10 116.890 228.925   3
   1  -6 -10 16.5362 162.834   7
  -1   6   9 1145.64 342.534   3
   1  -6  -9 1508.06 330.766   7
  -1   6   8 95.2636 175.157   3
   1  -6  -8 10.9854 150.725   7
   1  -6  -7 3981.28 486.272   7
   1  -6  -6 402.891 171.346   7
   1  -6  -5 911.859 216.084   7
   1  -6  -4-23.1248 151.916   7
   1  -6  -3 620.556 174.370   7
   1  -6  -2 2372.85 310.205   7
   1  -6  -1 707.393 175.262   7
   1  -6   0 1855.51 242.355   7
   1  -6   1 9077.60 483.975   7
   1  -6   2 3491.20 293.871   7
  -1   6  -3 1405.48 172.797   6
   1  -6   3 1157.89 166.795   5
  -1   6  -4 9357.81 406.675   2
  -1   6  -4 8713.09 413.486   6
   1  -6   4 9209.88 456.782   5
  -1   6  -5 1911.52 190.719   2
  -1   6  -5 2144.44 220.704   6
   1  -6   5 2027.50 240.872   5
  -1   6  -6 1360.50 159.344   2
  -1   6  -6 1298.43 180.940   6
   1  -6   6 1293.05 207.249   5
  -1   6  -7 82.3041 72.0588   2
   1  -6   7 70.6650 130.961   5
   1  -6   8 6053.64 432.206   5
   1  -6   9 7475.62 499.134   5
   1  -6  10 13904.9 703.742   5
   1  -6  11 2878.99 350.911   5
   1  -6  12 12972.6 737.880   5
   1  -6  13 2749.63 378.394   5
   1  -6  14 2854.49 403.255   5
   1  -6  15 121.321 182.966   5
   1  -6  16 6295.17 623.600   5
   1  -6  17 57.4691 208.663   5
   1  -5 -13-233.786 259.775   7
  -1   5  13 198.293 253.169   3
   1  -5 -12 164.661 183.826   7
  -1   5  12 712.655 372.476   3
   1  -5 -11 2762.40 462.391   7
  -1   5  11 1355.96 419.113   3
   1  -5 -10 1242.60 319.273   7
  -1   5  10 1345.54 375.653   3
   1  -5  -9 3597.62 462.323   7
  -1   5   9 3390.65 504.017   3
   1  -5  -8 2195.63 352.295   7
  -1   5   8 1796.37 363.955   3
  -1   5   7 20062.2 1079.54   3
   1  -5  -7 21935.3 1019.79   7
   1  -5  -6 577.207 202.212   7
   1  -5  -5 4119.83 411.852   7
   1  -5  -4 923.766 215.211   7
   1  -5  -3 394.010 131.778   7
   1  -5  -2 8529.40 492.601   7
   1  -5  -1 1042.59 183.348   7
   1  -5   0 13560.9 548.650   7
  -1   5   0 14613.7 408.111   6
   1  -5   1 1080.18 183.484   7
  -1   5  -1 655.709 111.155   6
  -1   5  -2 207595. 1676.63   6
   1  -5   2 207360. 1903.46   5
  -1   5  -3 7406.59 341.881   6
   1  -5   3 7495.05 374.500   5
  -1   5  -4 37711.6 725.351   2
  -1   5  -4 38417.0 791.082   6
   1  -5   4 37160.1 827.465   5
  -1   5  -5 9095.83 361.069   2
  -1   5  -5 10143.7 428.071   6
   1  -5   5 9458.56 446.675   5
  -1   5  -6 103.308 78.2726   2
  -1   5  -6 171.441 96.7624   6
   1  -5   6-65.6555 139.976   5
  -1   5  -7 653.381 139.850   6
   1  -5   7 804.592 173.316   5
  -1   5  -8 3960.69 303.342   6
   1  -5   8 3850.96 343.273   5
   1  -5   8 3932.02 254.023   4
   1  -5   9 741.748 119.535   4
   1  -5   9 865.714 201.566   5
   1  -5  10 109.384 60.4759   4
   1  -5  10 248.706 149.719   5
   1  -5  11 1630.13 273.324   5
   1  -5  11 1690.64 163.223   4
   1  -5  12-12.4094 137.283   5
   1  -5  13 947.119 269.647   5
   1  -5  14 56.1612 151.424   5
   1  -5  15 1101.13 277.371   5
   1  -5  16 1185.15 283.110   5
   1  -5  17 1749.81 368.317   5
  -1   4  14 26.4387 248.300   3
  -1   4  13 955.832 381.734   3
  -1   4  12 6263.51 747.907   3
   1  -4 -12 6016.76 630.561   7
  -1   4  11 3001.23 505.617   3
   1  -4 -11 2466.68 404.717   7
  -1   4  10-117.706 216.774   3
   1  -4 -10-18.2516 127.072   7
  -1   4   9 1508.15 339.143   3
   1  -4  -9 1833.70 329.420   7
  -1   4   8 1730.88 322.512   3
   1  -4  -8 1697.89 296.095   7
  -1   4   7 2173.69 362.454   3
   1  -4  -7 2083.52 311.913   7
   1  -4  -6 13304.0 711.158   7
   1  -4  -5 2465.13 299.830   7
  -1   4   4 56389.1 496.256   1
   1  -4  -4 54890.9 1283.40   7
   1  -4  -3 1215.29 199.542   7
   1  -4  -2 16490.4 620.135   7
  -1   4   2 16872.4 338.804   6
  -1   4   1 8841.66 264.347   6
   1  -4  -1 8855.18 421.630   7
  -1   4   0 9491.87 294.501   6
   1  -4   0 9495.24 400.934   7
  -1   4  -1 84942.0 930.679   6
   1  -4   1 88035.1 1119.73   7
  -1   4  -2 113.283 80.2464   6
   1  -4   2 22.6296 78.7457   5
  -1   4  -3 422.828 94.4175   2
  -1   4  -3 458.193 101.069   6
   1  -4   3 643.041 143.638   5
  -1   4  -4 7115.74 298.880   2
  -1   4  -4 7234.60 321.658   6
   1  -4   4 7641.66 355.352   5
   1  -4   4 6792.75 312.461   4
  -1   4  -5 4290.69 251.203   2
  -1   4  -5 4071.84 256.449   6
   1  -4   5 4015.82 240.393   4
   1  -4   5 4363.50 294.949   5
  -1   4  -6 1961.85 193.119   6
   1  -4   6 2157.32 240.926   5
   1  -4   6 1857.35 168.753   4
   1  -4   7 99.6454 68.7046   4
  -1   4  -7 112.826 79.6046   6
   1  -4   7-45.2604 93.7352   5
   1  -4   8 152.325 61.6142   4
  -1   4  -8 95.5979 79.5907   6
   1  -4   8 5.38222 122.069   5
   1  -4   9 1198.99 128.351   4
   1  -4   9 1055.86 195.814   5
   1  -4  10 1871.63 154.908   4
   1  -4  10 1407.94 236.633   5
   1  -4  11 5843.95 265.660   4
   1  -4  11 5274.03 450.224   5
   1  -4  12 4893.02 454.359   5
   1  -4  13-60.6126 178.674   5
   1  -4  14 6568.86 585.419   5
   1  -4  15 3779.07 485.164   5
   1  -4  16 1265.69 302.851   5
   1  -4  17 4438.10 557.398   5
  -1   3  15-262.092 221.311   5
  -1   3  14 418.125 237.910   3
  -1   3  13 56.4581 199.871   3
  -1   3  12 1984.98 429.247   3
   1  -3 -11 2196.44 369.400   7
  -1   3  11 1418.97 348.949   3
   1  -3 -10 437.222 206.206   7
  -1   3  10 557.761 240.083   3
   1  -3  -9 22.1310 121.504   7
  -1   3   9 304.460 230.943   3
  -1   3   8 29412.9 1224.52   3
   1  -3  -8 31991.9 1130.25   7
  -1   3   7 31406.7 1192.21   3
   1  -3  -7 29518.1 1034.99   7
   1  -3  -6 5062.59 414.856   7
  -1   3   5 16354.3 315.598   1
   1  -3  -5 15787.8 676.349   7
  -1   3   4 22352.4 359.627   1
   1  -3  -4 22267.4 745.581   7
  -1   3   3 23010.4 282.724   6
   1  -3  -3 23054.7 702.319   7
  -1   3   2 17752.6 287.752   6
   1  -3  -2 17133.6 557.751   7
   1  -3  -1 13743.7 445.885   7
  -1   3   1 14081.6 286.398   6
   1  -3   0 31262.2 604.670   7
  -1   3   0 32233.7 468.893   6
  -1   3   0 31794.2 569.725   5
  -1   3  -1 13954.8 336.134   6
   1  -3   1 14398.7 374.574   5
  -1   3  -1 13922.4 384.621   4
  -1   3  -1 13867.3 366.321   5
  -1   3  -2 6710.73 256.592   4
  -1   3  -2 6758.74 259.159   2
  -1   3  -2 7070.48 257.247   6
  -1   3  -2 7010.57 268.813   5
   1  -3   2 6619.16 266.416   4
   1  -3   2 6599.21 262.150   5
  -1   3  -3 13599.0 361.260   4
  -1   3  -3 12373.8 346.640   2
  -1   3  -3 12747.3 364.395   6
   1  -3   3 12135.3 352.280   4
   1  -3   3 12544.7 381.367   5
  -1   3  -4 75476.6 873.416   4
   1  -3   4 78662.4 855.210   4
  -1   3  -4 76225.7 935.933   2
   1  -3   4 78391.5 874.679   2
  -1   3  -4 75821.1 922.855   6
   1  -3   4 76279.0 1029.24   5
  -1   3  -5 19810.6 466.584   4
   1  -3   5 20550.9 440.560   4
   1  -3   5 20813.0 495.252   2
  -1   3  -5 20675.2 507.604   6
   1  -3   5 20399.0 583.461   5
  -1   3  -6 35727.6 671.373   4
   1  -3   6 37101.0 601.179   4
  -1   3  -6 36441.8 711.673   6
   1  -3   6 36311.1 843.862   5
   1  -3   7 3420.87 194.135   4
  -1   3  -7 3554.69 242.714   4
  -1   3  -7 3550.23 240.144   6
   1  -3   7 3236.49 273.858   5
   1  -3   8 5129.68 241.045   4
  -1   3  -8 5197.98 301.896   6
   1  -3   8 5106.91 370.905   5
   1  -3   9 1341.52 129.638   4
  -1   3  -9 1302.23 165.407   6
   1  -3   9 1439.20 227.218   5
   1  -3  10 3836.34 221.285   4
   1  -3  10 3272.83 354.938   5
   1  -3  11 14311.1 428.079   4
   1  -3  11 14350.9 727.878   5
   1  -3  12 1325.79 262.746   5
   1  -3  13 8143.17 617.108   5
   1  -3  14 6096.90 568.425   5
   1  -3  15 9175.51 724.852   5
   1  -3  16 110.747 213.045   5
   1  -3  17 37.9433 161.848   5
  -1   2  15 82.3530 232.947   3
  -1   2  15 25.9451 175.605   5
  -1   2  14 5299.95 683.658   3
  -1   2  14 4731.57 518.620   5
  -1   2  13 286.999 194.142   3
  -1   2  12 105.862 204.521   3
  -1   2  11 5664.62 621.500   3
   1  -2 -10 3416.74 406.211   7
  -1   2  10 3615.85 484.015   3
  -1   2   9 5681.41 555.243   3
   1  -2  -9 6260.84 501.371   7
   1  -2  -8 307.464 97.4493   7
  -1   2   8 648.370 231.008   3
   1  -2  -7 851.433 184.885   7
  -1   2   7 356.867 154.691   3
  -1   2   6 4829.45 415.066   3
   1  -2  -6 4461.90 361.812   7
  -1   2   5 9966.02 285.201   1
   1  -2  -5 10695.8 513.835   7
  -1   2   4 37.1986 43.6352   1
   1  -2  -4 174.454 106.161   7
   1  -2  -3 35465.7 763.983   7
   1  -2  -2 19273.4 503.398   7
  -1   2   2 19213.4 484.359   7
   1  -2  -1 78025.8 873.465   7
  -1   2   1 79654.8 842.636   7
  -1   2   1 80469.6 857.537   4
   1  -2   0 22559.1 398.668   7
  -1   2   0 23127.0 382.897   5
  -1   2   0 23141.0 420.869   4
   1  -2   0 22564.7 432.014   4
  -1   2  -1 8795.16 262.430   2
  -1   2  -1 8641.35 253.878   4
  -1   2  -1 8934.16 234.775   5
   1  -2   1 9523.06 268.386   4
   1  -2   1 8818.08 234.171   5
  -1   2  -2 21792.9 416.336   2
   1  -2   2 22694.4 414.607   2
  -1   2  -2 22374.2 409.346   4
   1  -2   2 21924.8 397.841   4
  -1   2  -2 23092.6 416.372   5
   1  -2   2 22103.5 407.017   5
  -1   2  -3 11835.7 311.669   4
   1  -2   3 12414.0 300.089   4
   1  -2   3 12744.9 344.762   2
  -1   2  -3 12412.0 323.455   6
  -1   2  -3 12620.9 359.341   5
   1  -2   3 12678.6 356.452   5
   1  -2   4 27459.6 467.914   4
  -1   2  -4 26594.8 515.697   4
   1  -2   4 28068.4 579.255   2
  -1   2  -4 26332.5 496.225   6
   1  -2   4 26715.0 582.455   5
   1  -2   5 139.551 56.0948   4
  -1   2  -5 110.972 63.3391   4
  -1   2  -5 223.376 75.7924   6
   1  -2   5 274.690 106.879   5
   1  -2   6 50497.8 721.034   4
  -1   2  -6 49875.6 848.687   4
  -1   2  -6 51136.6 759.631   6
   1  -2   6 50187.6 967.609   5
   1  -2   7 34386.1 629.148   4
  -1   2  -7 33643.6 657.389   6
   1  -2   7 33930.6 864.643   5
   1  -2   8 41752.4 735.310   4
  -1   2  -8 42357.1 779.794   6
   1  -2   8 42536.3 1049.11   5
   1  -2   9 4451.50 254.512   4
  -1   2  -9 4093.02 258.749   6
   1  -2   9 4155.90 355.806   5
   1  -2  10 244.803 76.1333   4
   1  -2  10 336.988 148.413   5
   1  -2  11 8964.44 384.611   4
   1  -2  11 9367.07 600.696   5
   1  -2  12 201.828 160.859   5
   1  -2  13 458.387 167.055   5
   1  -2  14 7717.65 629.801   5
   1  -2  15 7679.00 675.245   5
   1  -2  16 9810.96 788.063   5
   1  -2  17 4222.59 544.745   5
  -1   1  16 2082.03 472.739   3
  -1   1  16 2333.86 417.584   5
  -1   1  15 731.300 309.266   3
  -1   1  15 126.732 160.075   5
  -1   1  14 6115.18 731.489   3
  -1   1  14 6310.88 597.734   5
  -1   1  13 413.750 246.886   3
  -1   1  13 762.512 225.165   5
  -1   1  12 752.958 258.414   3
  -1   1  12 664.117 218.011   5
  -1   1  11 7053.71 664.160   3
  -1   1  10 573.264 228.831   3
  -1   1   9 18318.7 929.735   3
   1  -1  -8 2135.95 271.456   7
  -1   1   8 2025.38 312.198   3
  -1   1   7 42811.0 1234.35   3
   1  -1  -7 43048.2 1071.49   7
  -1   1   7 42946.8 423.431   6
   1  -1  -6 186.155 102.355   7
  -1   1   6 184.694 31.9706   6
  -1   1   6 237.843 157.971   3
  -1   1   5 9965.57 507.599   3
   1  -1  -5 11007.7 467.994   7
  -1   1   5 10608.1 314.009   1
  -1   1   4 35294.2 860.174   3
  -1   1   4 36131.3 533.423   1
   1  -1  -4 35235.5 748.066   7
  -1   1   3 370318. 1543.21   1
   1  -1  -3 369161. 2148.66   7
  -1   1   3 371509. 2147.52   7
   1  -1  -2 396502. 1881.65   7
  -1   1   2 406392. 1891.50   7
  -1   1   2 400452. 1559.52   4
  -1   1   1 38045.8 435.258   4
  -1   1   1 38275.1 452.203   7
   1  -1  -1 38289.3 461.546   7
   1  -1  -1 38906.2 450.731   4
  -1   1   0 9602.52 232.636   2
  -1   1   0 9322.89 218.101   4
   1  -1   0 9310.29 213.276   4
   1  -1   1 15772.9 317.617   2
  -1   1  -1 15617.9 321.523   2
   1  -1   1 15503.3 290.641   4
  -1   1  -1 15238.5 294.133   4
  -1   1  -1 15432.2 241.131   5
   1  -1   1 16014.9 238.721   5
  -1   1  -2 4120.76 179.805   4
   1  -1   2 4060.84 169.302   4
   1  -1   2 3981.13 163.121   5
  -1   1  -2 3798.34 157.923   5
  -1   1  -3 67896.0 1029.25   3
  -1   1  -3 68562.3 817.603   4
   1  -1   3 67385.9 748.224   4
   1  -1   3 65916.2 787.081   5
   1  -1   4 39914.8 636.638   4
   1  -1   4 39615.6 703.944   5
   1  -1   5 195.094 81.1129   4
   1  -1   5 258.869 141.892   3
  -1   1  -5 115.061 59.5650   6
   1  -1   5-17.1460 77.0766   5
   1  -1   6 1802.76 272.420   3
   1  -1   6 1658.80 170.656   4
  -1   1  -6 1633.40 136.141   6
   1  -1   6 1394.80 187.750   5
   1  -1   7 346.743 100.756   4
   1  -1   7 216.676 152.762   3
  -1   1  -7 368.208 81.6740   6
   1  -1   7 271.550 118.632   5
   1  -1   8 1312.35 162.707   4
   1  -1   8 1718.97 294.394   3
  -1   1  -8 1311.60 130.670   6
   1  -1   8 936.968 172.423   5
   1  -1   9 216.241 100.770   4
   1  -1   9 159.414 177.597   3
   1  -1   9 85.5537 122.239   5
   1  -1  10 4013.73 300.287   4
   1  -1  10 4406.35 496.358   3
   1  -1  10 3840.35 373.943   5
   1  -1  11 219.361 112.646   4
   1  -1  11 92.5694 224.675   3
   1  -1  11-245.940 167.606   5
   1  -1  12 4264.11 436.301   5
   1  -1  13-121.720 163.785   5
   1  -1  14 7486.74 631.620   5
   1  -1  15 1320.47 319.595   5
   1  -1  16 7950.37 723.934   5
  -1   0  16 959.301 388.299   3
  -1   0  16 306.812 214.092   5
  -1   0  15 8112.76 844.873   3
  -1   0  15 9447.07 736.703   5
  -1   0  14 120.535 186.034   3
  -1   0  14 514.231 202.860   5
  -1   0  13 447.883 244.968   3
  -1   0  13 272.451 169.114   5
  -1   0  12 556.731 222.391   3
  -1   0  12 689.825 204.218   5
  -1   0  11 165.337 207.611   3
  -1   0  11-145.115 153.200   5
  -1   0  10 2247.70 358.903   3
  -1   0  10 2350.90 297.286   5
  -1   0   9 4373.50 449.336   3
  -1   0   9 4165.51 354.031   5
  -1   0   8 19423.2 861.024   3
  -1   0   8 18185.4 375.808   6
  -1   0   7 114.983 45.8591   6
  -1   0   7 152.670 160.840   3
  -1   0   6 62036.8 1304.69   3
  -1   0   6 63201.4 652.141   6
  -1   0   5 2624.15 251.346   3
  -1   0   5 2382.88 167.324   1
   1   0  -5 2838.92 186.243   1
  -1   0   4 21326.8 611.605   3
  -1   0   4 21347.7 526.266   7
   1   0  -4 21430.5 453.824   1
  -1   0   4 20563.8 433.326   1
  -1   0   3 450294. 2355.71   3
  -1   0   3 444634. 1822.31   1
   1   0  -3 447044. 1867.22   1
  -1   0   3 447627. 2021.44   7
   1   0  -2 110703. 532.311   4
  -1   0   2 111682. 551.250   4
  -1   0   2 108473. 795.109   1
  -1   0   2 108710. 783.665   7
  -1   0   2 108690. 770.627   5
   1   0  -1 11756.5 206.912   4
  -1   0   1 11806.4 214.785   4
   1   0  -1 11688.5 205.603   2
  -1   0   1 11545.5 205.755   2
  -1   0   0 2262.76 117.769   4
   1   0   0 2577.21 120.275   4
  -1   0  -1 112367. 878.726   3
   1   0   1 110711. 927.313   4
   1   0   1 111117. 865.207   3
   1   0   1 110670. 766.863   7
  -1   0  -1 110958. 752.379   7
   1   0   2 3467.41 206.978   3
  -1   0  -2 3544.07 210.370   3
   1   0   2 3342.20 174.704   7
  -1   0  -2 3211.02 168.486   7
   1   0   3 80309.4 1145.19   3
  -1   0  -3 83127.6 1160.74   3
  -1   0  -3 81993.1 987.400   7
   1   0   3 81801.5 1031.28   7
   1   0   4 28676.7 785.083   3
  -1   0  -4 28954.1 668.971   7
  -1   0  -5 1503.40 190.112   7
   1   0   5 1395.06 218.721   3
  -1   0  -6 3157.79 153.209   6
   1   0   6 3204.62 343.713   3
  -1   0  -7 422.578 75.1973   6
   1   0   7 461.535 185.300   3
  -1   0  -8 1623.16 126.258   6
   1   0   8 1669.10 290.929   3
   1   0   9 238.374 150.530   3
   1   0   9 364.813 120.801   4
   1   0  10 1916.02 354.402   3
   1   0  10 1507.56 220.157   4
   1   0  11 11795.6 839.280   3
   1   0  11 11388.2 581.987   4
   1   0  11 12411.9 727.002   5
   1   0  12 23074.4 1232.86   3
   1   0  12 23395.2 848.573   4
   1   0  12 25190.3 1071.78   5
   1   0  13 9832.61 862.486   3
   1   0  13 9356.53 706.432   5
   1   0  14 18653.4 1231.75   3
   1   0  14 19342.7 1048.01   5
   1   0  15 2258.60 397.132   5
   1   0  16 1639.31 392.041   5
  -1  -1  17 324.034 217.131   5
  -1  -1  16 157.500 205.330   5
  -1  -1  15 1184.96 376.607   3
  -1  -1  15 429.326 195.139   5
  -1  -1  14 1705.70 394.822   3
  -1  -1  14 1488.64 299.531   5
  -1  -1  13 390.318 228.066   3
  -1  -1  13 134.889 128.085   5
  -1  -1  12 6407.34 622.117   3
  -1  -1  12 5504.06 479.584   5
  -1  -1  11 4956.20 518.922   3
  -1  -1  11 5244.66 223.866   4
  -1  -1  11 5187.92 440.718   5
  -1  -1  10 2005.27 328.840   3
  -1  -1  10 1697.51 126.819   4
  -1  -1  10 1891.57 267.950   5
  -1  -1   9 10807.4 284.899   4
  -1  -1   9 10745.0 658.635   3
  -1  -1   9 11362.9 580.014   5
  -1  -1   8 304.313 154.871   3
  -1  -1   8 232.233 48.0529   4
  -1  -1   8 214.068 105.609   5
  -1  -1   7 5488.01 159.803   4
  -1  -1   7 6236.49 445.277   3
  -1  -1   7 6670.85 390.905   5
  -1  -1   6 19996.5 700.672   3
  -1  -1   6 20215.2 438.518   6
  -1  -1   6 20687.4 613.952   5
  -1  -1   5 641.492 105.408   1
  -1  -1   5 673.580 136.668   3
  -1  -1   5 425.634 100.093   5
   1   1  -4 69.4350 62.9858   3
  -1  -1   4-44.8508 63.1868   3
  -1  -1   4 92.4525 57.8208   1
   1   1  -4 14.7765 48.5228   1
  -1  -1   4 109.127 73.2694   5
   1   1  -4 129.002 59.1421   5
  -1  -1   3 34405.6 544.194   1
   1   1  -3 34194.9 560.702   1
   1   1  -3 34889.7 598.351   3
  -1  -1   3 35274.0 576.349   3
   1   1  -3 35719.5 568.475   5
  -1  -1   3 35556.7 551.517   5
   1   1  -2 9920.72 268.869   1
  -1  -1   2 9750.24 264.012   1
   1   1  -2 9670.36 232.693   3
  -1  -1   2 10346.1 254.685   5
   1   1  -2 10224.9 254.327   5
  -1  -1   1-9.95430 37.6900   1
  -1  -1   1 78.2548 47.2215   5
   1   1  -1 10.2004 42.3376   5
  -1  -1   0 16043.3 305.889   7
   1   1   0 16092.8 296.858   7
   1   1   1 477771. 2093.31   3
  -1  -1  -1 462337. 2014.72   7
   1   1   1 469436. 2014.05   7
   1   1   2 220569. 1794.44   3
   1   1   2 225656. 1660.19   7
  -1  -1  -2 221104. 1651.16   7
   1   1   3 7105.47 370.708   3
  -1  -1  -3 7475.79 346.746   7
   1   1   4 70481.8 1297.57   3
  -1  -1  -4 72927.3 1184.08   7
   1   1   5 9789.56 549.971   3
  -1  -1  -5 8450.78 449.770   7
   1   1   6 5891.13 470.865   3
  -1  -1  -6 6036.22 179.299   6
  -1  -1  -6 6176.89 408.092   7
  -1  -1  -7 2514.97 119.037   6
  -1  -1  -7 2498.08 287.055   7
   1   1   7 2090.53 315.867   3
   1   1   8 14132.0 814.527   3
  -1  -1  -8 14956.0 712.883   7
   1   1   9 7277.81 627.894   3
   1   1  10 25235.8 1202.46   3
   1   1  11 3573.25 493.190   3
   1   1  12 593.221 293.998   3
   1   1  12 232.638 110.694   4
   1   1  13 7061.64 755.572   3
   1   1  13 8018.03 669.877   5
   1   1  14-107.614 207.133   3
   1   1  14 185.460 186.792   5
   1   1  15-54.8132 220.059   3
   1   1  15-150.566 186.990   5
  -1  -2  17 60.4133 188.668   5
  -1  -2  16 564.377 231.601   5
  -1  -2  15 131.580 187.304   5
  -1  -2  14 5603.25 535.932   5
  -1  -2  13 294.720 196.374   5
  -1  -2  12 12771.5 720.913   5
  -1  -2  11 2039.14 350.199   3
  -1  -2  11 1966.06 290.076   5
  -1  -2  10 40198.7 1295.98   3
  -1  -2  10 43456.9 1170.04   5
  -1  -2   9 23618.2 931.606   3
  -1  -2   9 24506.3 831.004   5
  -1  -2   8 2075.06 287.071   3
  -1  -2   8 1954.56 241.553   5
  -1  -2   7 2785.89 262.970   5
  -1  -2   6 4496.17 294.518   5
  -1  -2   5 9903.95 390.570   5
  -1  -2   4 47868.3 736.823   1
   1   2  -4 48835.8 826.544   3
  -1  -2   4 49798.3 785.697   5
   1   2  -3 104028. 1052.04   1
  -1  -2   3 102724. 998.286   1
   1   2  -3 105861. 1035.98   5
  -1  -2   3 104707. 1020.01   5
  -1  -2   2 18601.3 383.349   1
   1   2  -2 18340.8 393.787   1
   1   2  -2 18230.0 402.467   5
  -1  -2   2 19336.4 403.680   5
  -1  -2   1-27.2014 43.2663   1
   1   2  -1-45.3238 41.8349   1
   1   2  -1 62.9168 65.9034   5
  -1  -2   1-83.9036 70.8675   5
  -1  -2   0 13.7357 49.0914   7
   1   2   0 57.3924 51.9669   7
  -1  -2   0 43.7701 25.5861   1
  -1  -2  -1 2306.85 183.676   7
   1   2   1 2250.75 172.404   7
  -1  -2  -1 2369.41 87.6030   1
  -1  -2  -2 109423. 1353.46   7
   1   2   3 78809.0 1327.26   3
  -1  -2  -3 80366.0 1262.31   7
  -1  -2  -4 823.336 172.056   7
   1   2   4 801.646 183.142   3
   1   2   5 11531.9 626.629   3
  -1  -2  -5 11368.5 562.651   7
  -1  -2  -5 11395.6 255.328   1
   1   2   6 8735.21 583.087   3
  -1  -2  -6 9098.53 536.896   7
  -1  -2  -6 9502.70 152.083   6
  -1  -2  -6 9407.18 268.214   1
   1   2   7 21552.2 967.979   3
  -1  -2  -7 21047.1 851.744   7
  -1  -2  -7 20990.1 449.404   1
   1   2   8 17376.8 933.635   3
  -1  -2  -8 17688.7 827.997   7
  -1  -2  -9 3169.55 386.185   7
   1   2   9 2618.74 394.022   3
  -1  -2 -10 1811.95 317.651   7
   1   2  10 1362.72 321.725   3
   1   2  11 31603.1 1468.52   3
   1   2  12 370.317 256.245   3
   1   2  13 645.688 356.523   3
   1   2  14 5172.14 697.112   3
   1   2  15 2689.44 552.316   3
   1   2  15 2977.63 469.664   5
  -1  -3  17 1887.05 372.618   5
  -1  -3  16-250.669 183.217   5
  -1  -3  15 10696.7 763.292   5
  -1  -3  14 9894.41 697.336   5
  -1  -3  13 12492.7 743.299   5
  -1  -3  12 7098.98 542.086   5
  -1  -3  11 2119.21 276.691   5
  -1  -3  10 853.664 173.328   5
  -1  -3   9 746.791 162.476   5
  -1  -3   8 2660.44 275.489   5
  -1  -3   7 6985.84 175.551   2
   1   3  -7 6882.13 160.127   4
  -1  -3   7 7077.53 402.008   5
   1   3  -6 13954.6 253.326   4
  -1  -3   6 13428.2 507.510   5
  -1  -3   5 13827.5 477.508   5
  -1  -3   4 13114.7 430.193   5
  -1  -3   3 76951.3 968.783   5
   1   3  -2 845.338 97.8404   1
  -1  -3   2 779.030 104.794   5
  -1  -3   1 92.1381 70.6024   7
   1   3  -1 36.9661 35.6926   1
  -1  -3   0 5673.71 291.512   7
  -1  -3  -1 307.067 116.152   7
  -1  -3  -2 1993.93 217.879   7
  -1  -3  -3 421.021 134.875   7
   1   3   4 27472.2 945.341   3
  -1  -3  -4 27972.5 886.795   7
   1   3   5 45595.8 1294.07   3
  -1  -3  -5 45930.5 1210.42   7
   1   3   6 19120.7 910.717   3
  -1  -3  -6 20416.5 859.322   7
   1   3   7 30411.7 1208.02   3
  -1  -3  -7 29367.2 1084.15   7
  -1  -3  -8 433.686 181.263   7
   1   3   8 563.727 246.755   3
   1   3   9 6236.38 628.365   3
  -1  -3  -9 6805.21 584.304   7
  -1  -3 -10 4693.26 505.568   7
   1   3  10 4580.68 574.143   3
   1   3  11 15202.6 1062.15   3
  -1  -3 -11 16260.3 960.114   7
   1   3  12 117.799 196.821   3
   1   3  13 2933.66 539.091   3
   1   3  14 31.7858 295.324   3
  -1  -4  18-177.549 192.109   5
  -1  -4  17 108.918 184.870   5
  -1  -4  16-115.974 195.001   5
  -1  -4  15 213.326 194.757   5
  -1  -4  14-70.7651 211.709   5
  -1  -4  13 11831.4 713.554   5
  -1  -4  12 2199.41 309.833   5
  -1  -4  11 5667.02 453.221   5
  -1  -4  10 5306.57 202.244   2
  -1  -4  10 5574.37 432.881   5
  -1  -4   9 5782.93 154.205   2
   1   4  -9 5008.55 165.354   4
  -1  -4   9 6284.60 430.542   5
   1   4  -8 18936.7 344.173   4
  -1  -4   8 19753.2 707.986   5
   1   4  -7 11147.3 287.058   4
  -1  -4   7 10831.5 513.500   5
   1   4  -6 129306. 1083.10   4
  -1  -4   6 130974. 1619.94   5
   1   4  -5-12.2236 39.6802   2
  -1  -4   5 26.4950 133.449   5
  -1  -4   4 39349.8 808.571   5
  -1  -4   3 61294.7 981.063   5
  -1  -4   2 15133.3 487.071   5
  -1  -4   1 68.7939 99.6564   7
   1   4  -1 130.288 51.0433   1
  -1  -4   0 435.504 124.562   7
   1   4   0 562.119 68.6875   1
  -1  -4  -1 11759.3 526.164   7
  -1  -4  -2 2278.03 255.701   7
  -1  -4  -3 5536.36 416.919   7
  -1  -4  -4 3479.16 356.091   7
  -1  -4  -4 3572.57 136.286   6
   1   4   5 5318.36 486.424   3
  -1  -4  -5 6185.66 487.065   7
   1   4   6 5804.71 543.528   3
  -1  -4  -6 5381.29 479.771   7
   1   4   7 20392.0 1047.58   3
  -1  -4  -7 20135.6 954.527   7
   1   4   8 5109.74 567.489   3
  -1  -4  -8 5265.89 512.845   7
   1   4   9 11117.2 869.496   3
  -1  -4  -9 9749.76 730.781   7
   1   4  10 2721.52 477.125   3
  -1  -4 -10 2257.73 381.085   7
   1   4  11 793.883 347.517   3
  -1  -4 -11 798.534 270.391   7
   1   4  12 2094.27 444.648   3
  -1  -4 -12 2942.83 464.037   7
   1   4  13 131.348 231.711   3
  -1  -5  18-236.550 227.910   5
  -1  -5  17 6235.70 641.087   5
  -1  -5  16-157.464 171.359   5
  -1  -5  15 80.8062 157.389   5
  -1  -5  14 8866.93 658.241   5
  -1  -5  13 76.8297 155.325   5
  -1  -5  12 5413.28 470.749   5
  -1  -5  11 21884.7 885.969   5
  -1  -5  10 75798.8 1570.31   5
   1   5  -9 5191.90 219.086   4
  -1  -5   9 5552.59 421.731   5
   1   5  -8 24201.8 493.223   4
  -1  -5   8 23274.3 792.124   5
  -1  -5   7 2993.80 285.839   5
   1   5  -6 4880.15 175.322   2
  -1  -5   6 5082.23 352.267   5
  -1  -5   5 64269.5 1151.12   5
  -1  -5   4 19118.8 625.899   5
  -1  -5   3 290.868 109.727   5
  -1  -5   2 17233.7 596.744   7
  -1  -5   1 9510.24 466.755   7
   1   5  -1 10171.3 336.699   1
  -1  -5   0 1371.85 207.379   7
   1   5   0 1200.32 104.540   1
  -1  -5  -1 12950.2 611.066   7
  -1  -5  -2 9966.74 569.886   7
  -1  -5  -3 625.770 84.0550   6
  -1  -5  -3 825.763 188.708   7
  -1  -5  -4 31944.7 1122.05   7
  -1  -5  -5 3019.45 376.143   7
   1   5   5 2535.76 380.014   3
   1   5   6 19829.4 1041.60   3
  -1  -5  -6 20227.8 983.179   7
   1   5   7 4614.89 558.133   3
  -1  -5  -7 4328.22 483.310   7
   1   5   8 13971.2 973.125   3
  -1  -5  -8 12247.8 830.364   7
   1   5   9 218.632 185.126   3
  -1  -5  -9 337.696 214.755   7
   1   5  10 62.8344 250.524   3
  -1  -5 -10 565.456 253.701   7
   1   5  11 13.2437 213.770   3
  -1  -5 -11 65.8206 148.088   7
   1   5  12 398.409 269.704   3
  -1  -5 -12 379.485 204.625   7
  -1  -6  18 686.869 272.183   5
  -1  -6  17 608.232 247.713   5
  -1  -6  16 412.595 238.172   5
  -1  -6  15 11663.1 788.589   5
  -1  -6  14 23839.9 1064.02   5
  -1  -6  13 4315.92 469.246   5
  -1  -6  12 3823.33 436.304   5
  -1  -6  11 9846.51 621.973   5
  -1  -6  10 14921.6 720.402   5
  -1  -6   9 3967.39 367.608   5
  -1  -6   8 9165.76 525.036   5
   1   6  -7 2792.23 150.188   2
  -1  -6   7 2907.81 306.078   5
  -1  -6   6 539.546 153.567   5
  -1  -6   5-14.8459 108.836   5
  -1  -6   4 386.386 123.332   5
  -1  -6   3 8811.46 461.824   7
  -1  -6   2 10534.5 521.627   7
  -1  -6   1 37027.1 1021.29   7
   1   6   0 13752.7 370.850   1
  -1  -6   0 13027.2 638.936   7
  -1  -6  -1 3663.50 371.107   7
  -1  -6  -2 33361.3 1128.75   7
  -1  -6  -3 6861.95 541.122   7
  -1  -6  -4 29891.1 1165.81   7
   1   6   5 2952.45 419.280   3
  -1  -6  -5 3111.43 417.999   7
   1   6   6 2857.95 434.132   3
  -1  -6  -6 3346.16 425.409   7
   1   6   7 954.758 269.997   3
  -1  -6  -7 1056.48 266.348   7
   1   6   8 240.000 249.502   3
  -1  -6  -8 103.556 139.270   7
   1   6   9 1927.67 446.558   3
  -1  -6  -9 2003.73 391.468   7
   1   6  10 5763.37 733.771   3
  -1  -6 -10 4787.09 601.572   7
   1   6  11 1549.53 418.101   3
  -1  -6 -11 1798.01 392.316   7
  -1  -7  17 1259.33 347.490   5
  -1  -7  16 2645.30 423.065   5
  -1  -7  15 7267.98 628.189   5
  -1  -7  14 2139.99 359.711   5
  -1  -7  13 24667.6 1051.15   5
  -1  -7  12 3761.26 419.105   5
  -1  -7  11 7557.37 559.848   5
  -1  -7  10 4749.66 419.959   5
  -1  -7   9 903.974 210.220   5
   1   7  -8 1282.29 118.672   2
  -1  -7   8 1711.27 264.222   5
   1   7  -7 103.790 60.6429   2
  -1  -7   7 545.345 188.233   5
  -1  -7   6 48.0957 127.453   5
  -1  -7   5 1051.06 195.413   5
  -1  -7   4 2587.62 289.347   7
  -1  -7   3 1003.30 198.741   7
  -1  -7   2 913.878 203.241   7
  -1  -7   1 402.069 164.077   7
  -1  -7   0 111551. 2034.93   7
  -1  -7  -1 10169.0 662.325   7
  -1  -7  -2 23660.5 1034.55   7
  -1  -7  -3 12422.4 775.221   7
  -1  -7  -4 8334.79 669.907   7
   1   7   5-119.342 160.986   3
  -1  -7  -5 73.4464 137.294   7
   1   7   6-117.794 170.970   3
  -1  -7  -6 388.564 198.972   7
   1   7   7 3562.47 546.553   3
  -1  -7  -7 3263.79 464.130   7
   1   7   8 78.8526 228.066   3
  -1  -7  -8 83.1059 159.317   7
   1   7   9 787.874 336.853   3
  -1  -7  -9 727.749 224.282   7
   1   7  10 120.200 231.548   3
  -1  -8  17 6573.01 685.187   5
  -1  -8  16 1919.49 358.701   5
  -1  -8  15 2048.11 370.545   5
  -1  -8  14 2191.33 375.239   5
  -1  -8  13 9957.79 710.436   5
  -1  -8  12 3596.51 428.103   5
  -1  -8  11 4063.17 446.867   5
  -1  -8  10 3248.11 390.398   5
  -1  -8   9 4598.77 439.139   5
  -1  -8   8 415.236 192.251   5
   1   8  -7 2710.18 215.970   2
  -1  -8   7 2439.73 319.500   5
  -1  -8   6 26.9134 172.810   5
  -1  -8   5 9665.23 554.592   5
  -1  -8   4 2381.96 303.139   7
  -1  -8   3 29033.6 1025.83   7
  -1  -8   2 10592.4 647.228   7
  -1  -8   1 4008.67 419.760   7
  -1  -8   0 18837.2 920.004   7
  -1  -8  -1 5757.28 542.952   7
  -1  -8  -2 3577.00 452.877   7
  -1  -8  -3 349.118 210.804   7
  -1  -8  -4 2124.13 389.820   7
   1   8   5 1639.82 373.245   3
  -1  -8  -5 1822.34 355.115   7
   1   8   6 695.964 263.156   3
  -1  -8  -6 1244.06 335.301   7
   1   8   7 1578.05 409.600   3
  -1  -8  -7 2062.73 397.743   7
   1   8   8-46.6580 241.320   3
  -1  -8  -8-96.1728 164.483   7
   1   8   9 1186.30 413.659   3
  -1  -9  16 2713.69 464.597   5
  -1  -9  15 2237.56 392.534   5
  -1  -9  14 1087.06 300.916   5
  -1  -9  13 10157.5 738.096   5
  -1  -9  12 501.516 230.559   5
  -1  -9  11 2560.88 371.484   5
  -1  -9  10 150.750 161.996   5
  -1  -9   9 456.716 191.852   5
  -1  -9   8 7888.58 573.595   5
  -1  -9   7-95.5533 153.591   5
  -1  -9   6 382.207 171.550   5
  -1  -9   5 6687.34 522.013   7
  -1  -9   4 787.909 205.989   7
  -1  -9   3 30484.6 1152.76   7
  -1  -9   2 11980.5 753.688   7
  -1  -9   1 4009.70 450.212   7
  -1  -9   0 36.0143 141.372   7
  -1  -9  -1 5708.56 576.447   7
  -1  -9  -2-166.935 178.964   7
  -1  -9  -3 2413.50 414.696   7
  -1  -9  -4 2232.08 423.243   7
   1   9   5 5649.82 692.822   3
  -1  -9  -5 5501.77 635.946   7
   1   9   6 423.348 271.680   3
  -1  -9  -6 392.325 239.402   7
   1   9   7 2120.87 463.435   3
   1   9   8 1324.44 419.372   3
  -1 -10  15-375.104 199.923   5
  -1 -10  14 2871.48 435.285   5
  -1 -10  13 1674.85 347.152   5
  -1 -10  12 355.602 200.553   5
  -1 -10  11 331.198 220.066   5
  -1 -10  10 1446.02 321.760   5
  -1 -10   9 3001.68 393.777   5
  -1 -10   8-33.7312 230.486   5
  -1 -10   7 21211.7 984.110   7
  -1 -10   6 146.860 160.869   7
  -1 -10   5 3036.39 395.483   7
  -1 -10   4 199.065 192.255   7
  -1 -10   3 5107.28 522.132   7
  -1 -10   2 312.933 185.642   7
  -1 -10   1 1568.79 344.197   7
  -1 -10   0 1986.72 368.592   7
  -1 -10  -1 95.6152 175.000   7
  -1 -10  -2 2286.98 413.812   7
  -1 -10  -3 77.2299 160.133   7
  -1 -10  -4 8788.30 837.897   7
   1  10   5 559.557 291.183   3
   1  10   6 8109.41 915.866   3
  -1 -11  14 417.721 236.427   5
  -1 -11  13 223.896 231.401   5
  -1 -11  12 1025.10 294.680   5
  -1 -11  11 293.575 204.765   5
  -1 -11  10 3450.83 462.589   5
  -1 -11   9 384.136 213.757   5
  -1 -11   8 1993.46 346.685   7
  -1 -11   7 5887.37 567.216   7
  -1 -11   6 1971.59 341.363   7
  -1 -11   5 7103.73 632.315   7
  -1 -11   4 125.581 168.415   7
  -1 -11   3 7744.34 688.283   7
  -1 -11   2 1344.73 316.048   7
  -1 -11   1 249.983 154.059   7
  -1 -11   0 1792.26 366.909   7
  -1 -11  -1 2858.43 476.700   7
  -1 -11  -2 1371.95 338.054   7
   1  11   4 203.920 268.881   3
  -1 -12  12 338.216 178.340   5
  -1 -12  11-159.864 203.498   5
  -1 -12  10 3473.84 490.450   5
  -1 -12   9-102.476 146.375   7
  -1 -12   8 4053.25 527.051   7
  -1 -12   7 885.517 243.436   7
  -1 -12   6 4583.70 552.651   7
  -1 -12   5 678.590 245.240   7
  -1 -12   4 6212.55 655.532   7
  -1 -12   3 656.752 268.911   7
  -1 -12   2 1619.71 390.545   7
  -1 -12   1 251.915 284.375   7
   2 -13   2 2494.56 491.909   7
   2 -13   3 769.523 258.586   7
   2 -13   4 5713.80 654.391   7
   2 -13   5-401.961 224.445   7
   2 -13   6 2973.01 475.988   7
   2 -13   7 2210.53 401.492   7
   2 -13   8 1614.63 383.596   7
   2 -13   9 1195.32 334.634   7
   2 -13  10 4154.53 550.585   7
   2 -13  11 354.313 235.500   5
   2 -12  -2 145.486 220.000   7
   2 -12  -1 5320.90 666.655   7
   2 -12   0 333.502 213.204   7
   2 -12   1 2538.17 458.500   7
   2 -12   2 265.615 221.009   7
   2 -12   3 2352.53 406.035   7
  -2  12  -4 201.141 180.902   2
   2 -12   4 258.985 210.292   7
  -2  12  -5 2165.77 333.629   2
   2 -12   5 2230.58 407.602   7
   2 -12   6-57.4213 178.059   7
   2 -12   7 3309.51 455.543   7
   2 -12   8 1372.42 324.378   7
   2 -12   9 3800.88 454.665   5
   2 -12  10 2315.07 401.796   5
   2 -12  11 516.752 252.054   5
   2 -12  12 3627.90 502.594   5
   2 -12  13 2305.11 426.502   5
   2 -11  -4-65.9538 218.768   7
   2 -11  -3 926.937 289.424   7
   2 -11  -2 157.777 165.591   7
   2 -11  -1 732.922 283.349   7
   2 -11   0 143.419 178.576   7
   2 -11   1 4503.51 544.934   7
   2 -11   2 1306.15 309.739   7
   2 -11   3 907.886 244.841   7
  -2  11  -4 2085.07 322.794   2
   2 -11   4 2064.85 363.031   7
  -2  11  -5 3444.13 402.333   2
   2 -11   5 2982.45 424.808   7
  -2  11  -6 1687.76 274.899   2
   2 -11   6 2103.00 345.497   7
   2 -11   7 2745.22 403.707   7
   2 -11   8-29.9787 177.979   5
   2 -11   9-166.745 187.563   5
   2 -11  10 429.372 204.114   5
   2 -11  11 4609.60 508.123   5
   2 -11  12 2091.27 385.489   5
   2 -11  13 1841.15 391.044   5
   2 -11  14 273.094 194.805   5
   2 -10  -6 433.595 256.987   7
   2 -10  -5 9549.22 857.814   7
   2 -10  -4 942.674 306.669   7
   2 -10  -3 8798.03 773.279   7
   2 -10  -2 2963.95 437.924   7
   2 -10  -1 2739.33 422.702   7
   2 -10   0 2588.75 401.027   7
   2 -10   1 368.881 145.157   7
   2 -10   2 483.509 180.885   7
   2 -10   3 886.238 264.257   7
  -2  10  -4 1814.90 292.181   2
   2 -10   4 884.157 246.274   7
  -2  10  -5 4660.91 416.696   2
   2 -10   5 4476.85 456.615   7
  -2  10  -6-132.976 135.874   2
  -2  10  -7-86.4243 113.556   2
   2 -10   7 34.9429 154.899   5
   2 -10   8 2224.89 346.234   5
   2 -10   9 119.329 181.052   5
   2 -10  10 113.114 167.137   5
   2 -10  11 1066.84 272.634   5
   2 -10  12 561.096 236.952   5
   2 -10  13 198.490 228.555   5
   2 -10  14 1205.95 292.662   5
   2 -10  15 840.159 306.389   5
  -2   9   8 1129.20 414.442   3
   2  -9  -8 1421.37 367.858   7
   2  -9  -7 2058.73 436.661   7
   2  -9  -6 3452.94 505.997   7
   2  -9  -5 516.438 235.828   7
   2  -9  -4 3830.75 498.882   7
   2  -9  -3 2517.13 389.982   7
   2  -9  -2 11098.7 784.312   7
   2  -9  -1 3187.73 422.288   7
   2  -9   0 4408.30 476.520   7
   2  -9   1 7841.84 598.984   7
   2  -9   2-185.630 152.692   7
   2  -9   3 2406.35 322.995   7
  -2   9  -4 9597.95 568.552   2
   2  -9   4 8931.32 581.784   7
  -2   9  -5 695.849 196.322   2
  -2   9  -6-11.2163 107.375   2
   2  -9   6-67.0995 190.401   5
  -2   9  -7 2506.56 291.260   2
   2  -9   7 2871.04 341.563   5
  -2   9  -8 1066.86 217.303   2
   2  -9   8 1000.50 228.841   5
   2  -9   9 4687.74 448.611   5
   2  -9  10 484.715 220.464   5
   2  -9  11 3696.24 428.359   5
   2  -9  12 6171.75 566.839   5
   2  -9  13 4845.85 513.805   5
   2  -9  14 2805.62 403.734   5
   2  -9  15 62.3761 167.765   5
   2  -9  16 64.2116 223.473   5
   2  -8 -10 1138.47 315.270   7
  -2   8   9 1191.64 382.554   3
   2  -8  -9 1329.95 339.629   7
  -2   8   8 2781.64 544.201   3
   2  -8  -8 3676.56 527.231   7
   2  -8  -7 495.191 231.018   7
   2  -8  -6 23904.7 1223.82   7
   2  -8  -5 19365.4 1060.70   7
   2  -8  -4 3638.83 456.224   7
   2  -8  -3 5347.90 521.030   7
   2  -8  -2 14450.3 824.912   7
   2  -8  -1 4935.66 468.518   7
   2  -8   0 17930.6 843.396   7
   2  -8   1 63.3801 124.895   7
   2  -8   2 13828.4 695.877   7
  -2   8  -3 1397.41 200.932   6
   2  -8   3 1913.93 266.150   7
  -2   8  -4 1805.56 238.046   2
  -2   8  -4 1321.26 198.266   6
  -2   8  -5 24.1083 110.464   2
  -2   8  -5-32.8994 109.577   6
   2  -8   5 6.40098 143.889   5
  -2   8  -6 1205.11 207.501   2
  -2   8  -6 1081.60 198.227   6
   2  -8   6 1215.66 225.259   5
  -2   8  -7 1243.98 193.811   2
  -2   8  -7 1173.30 206.367   6
   2  -8   7 1439.12 252.254   5
  -2   8  -8 2389.44 271.210   2
   2  -8   8 2847.16 331.272   5
   2  -8   9 2871.01 350.812   5
   2  -8  10 1806.64 304.551   5
   2  -8  11 1253.59 267.187   5
   2  -8  12 261.386 156.714   5
   2  -8  13 3314.20 421.212   5
   2  -8  14 527.007 202.801   5
   2  -8  15 1900.12 371.769   5
   2  -8  16 322.932 232.254   5
   2  -8  17 19.2352 196.608   5
  -2   7  11 324.678 194.733   3
   2  -7 -11 321.281 220.165   7
  -2   7  10 2447.94 509.467   3
   2  -7 -10 4060.27 556.237   7
  -2   7   9 765.175 322.834   3
   2  -7  -9 1572.60 378.763   7
   2  -7  -8 201.866 192.643   7
   2  -7  -7 4768.43 540.437   7
   2  -7  -6 2309.36 368.636   7
   2  -7  -5 4714.92 501.219   7
   2  -7  -4 7823.78 607.379   7
   2  -7  -3 3148.22 380.972   7
   2  -7  -2-32.0135 113.584   7
   2  -7  -1 2478.59 311.788   7
  -2   7   0 79.3789 79.5949   6
   2  -7   0 44.9862 104.379   7
   2  -7   1 326.316 147.758   7
  -2   7  -1 208.015 85.2558   6
  -2   7  -2 3832.04 280.759   6
   2  -7   2 4058.26 344.224   7
  -2   7  -3 157.598 91.0500   6
   2  -7   3 212.535 127.837   7
  -2   7  -4-5.52671 95.0674   2
  -2   7  -4 17.4680 91.4232   6
   2  -7   4 45.7889 104.944   5
  -2   7  -5 84.1614 96.2089   2
  -2   7  -5-22.0447 88.2220   6
   2  -7   5 154.176 121.039   5
  -2   7  -6 1745.63 219.722   2
  -2   7  -6 1823.05 227.066   6
   2  -7   6 1691.60 235.341   5
  -2   7  -7 698.133 155.637   2
  -2   7  -7 542.304 141.023   6
   2  -7   7 1118.33 245.225   5
  -2   7  -8 37882.0 985.095   2
  -2   7  -8 40754.8 1076.30   6
   2  -7   8 39086.1 1109.89   5
  -2   7  -9 91282.7 1656.37   6
   2  -7   9 90471.3 1743.60   5
   2  -7  10 1149.45 239.935   5
   2  -7  11 24.7592 147.730   5
   2  -7  12 318.759 202.530   5
   2  -7  13 72.6294 163.679   5
   2  -7  14 2075.35 360.580   5
   2  -7  15 1112.55 289.284   5
   2  -7  16 3165.78 463.831   5
   2  -7  17 2828.31 457.088   5
  -2   6  12 2445.54 528.124   3
   2  -6 -12 1180.12 313.456   7
  -2   6  11 1400.44 420.095   3
   2  -6 -11 666.096 250.147   7
  -2   6  10 2804.60 499.471   3
   2  -6 -10 3342.62 489.801   7
  -2   6   9 579.976 250.765   3
   2  -6  -9 915.184 248.478   7
   2  -6  -8 2443.12 398.473   7
   2  -6  -7 1770.91 325.393   7
   2  -6  -6 2172.92 333.126   7
   2  -6  -5 398.062 187.330   7
   2  -6  -4 3136.62 363.596   7
   2  -6  -3 3833.99 379.633   7
  -2   6   2 4196.95 226.202   6
   2  -6  -2 3585.06 351.813   7
   2  -6  -1 23261.8 820.505   7
  -2   6   1 24058.4 561.730   6
   2  -6   0 2262.61 244.862   7
  -2   6   0 2594.35 202.998   6
  -2   6  -1 13874.4 467.741   6
   2  -6   1 12809.5 554.816   7
   2  -6   2 12216.6 524.362   7
  -2   6  -2 12011.4 455.185   6
  -2   6  -3 2401.25 236.923   2
  -2   6  -3 2282.36 213.659   6
   2  -6   3 2215.90 237.142   5
  -2   6  -4 1167.47 167.980   2
  -2   6  -4 1084.86 155.949   6
   2  -6   4 787.401 156.078   5
  -2   6  -5 1195.38 175.746   2
  -2   6  -5 1598.78 194.099   6
   2  -6   5 1447.71 208.162   5
  -2   6  -6 10088.5 468.888   2
  -2   6  -6 10448.4 485.118   6
   2  -6   6 10015.9 476.073   4
   2  -6   6 10620.8 514.928   5
  -2   6  -7 17047.3 638.475   2
  -2   6  -7 19097.1 671.129   6
   2  -6   7 19107.2 717.285   5
   2  -6   7 18036.9 625.449   4
  -2   6  -8 17235.7 662.826   6
   2  -6   8 16270.0 594.099   4
   2  -6   8 16673.9 698.696   5
  -2   6  -9 11576.0 563.831   6
   2  -6   9 9722.67 461.817   4
   2  -6   9 11192.6 606.240   5
   2  -6  10 506.662 136.301   4
  -2   6 -10 221.322 126.470   6
   2  -6  10 546.452 189.546   5
   2  -6  11 5013.40 336.851   4
   2  -6  11 6025.71 493.912   5
   2  -6  12 2666.45 358.619   5
   2  -6  13 265.133 175.980   5
   2  -6  14 5017.02 522.823   5
   2  -6  15 107.342 144.421   5
   2  -6  16 1905.75 365.019   5
   2  -6  17 191.621 219.664   5
  -2   5  13 6879.26 832.596   3
   2  -5 -13 8749.46 814.604   7
  -2   5  12 118.100 247.970   3
   2  -5 -12 105.101 136.363   7
  -2   5  11 3941.15 591.435   3
   2  -5 -11 3804.02 512.342   7
  -2   5  10 744.707 284.419   3
   2  -5 -10 541.745 210.778   7
  -2   5   9 931.472 277.882   3
   2  -5  -9 1206.44 284.619   7
  -2   5   8 1407.91 325.024   3
   2  -5  -8 944.308 252.494   7
   2  -5  -7 5146.51 498.492   7
  -2   5   6-1.36988 37.2117   1
   2  -5  -6 69.6214 148.067   7
  -2   5   5 1570.57 127.199   1
   2  -5  -5 1284.69 235.732   7
  -2   5   4 452.349 65.3046   6
   2  -5  -4 433.591 145.855   7
  -2   5   3 6919.77 246.925   6
   2  -5  -3 7203.17 465.551   7
  -2   5   2 5595.77 243.712   6
   2  -5  -2 5454.67 389.480   7
   2  -5  -1 59411.1 1170.28   7
  -2   5   1 57364.4 808.451   6
  -2   5   0 19796.3 498.254   6
   2  -5   0 19341.0 631.572   7
   2  -5   1 510.268 138.409   7
  -2   5  -1 643.647 113.664   6
  -2   5  -2 17791.2 516.824   6
   2  -5   2 18301.1 549.478   5
  -2   5  -3 4106.20 276.955   2
  -2   5  -3 3939.20 261.822   6
   2  -5   3 3364.23 272.695   4
   2  -5   3 3759.40 265.023   5
  -2   5  -4 281.689 111.789   2
   2  -5   4 290.959 95.3267   4
  -2   5  -4 311.501 103.784   6
   2  -5   4 564.510 141.442   5
  -2   5  -5 3246.28 257.941   2
  -2   5  -5 3259.03 253.655   6
   2  -5   5 3132.89 263.028   5
   2  -5   5 3132.90 254.311   4
   2  -5   6 298.077 108.606   4
  -2   5  -6 562.705 140.434   2
  -2   5  -6 571.819 129.171   6
   2  -5   6 396.421 118.030   5
   2  -5   7 6196.52 332.661   4
  -2   5  -7 6090.22 360.487   6
   2  -5   7 5953.04 393.989   5
   2  -5   8 3107.87 241.329   4
  -2   5  -8 2629.34 253.452   6
   2  -5   8 2827.19 292.636   5
   2  -5   9 2704.94 226.874   4
  -2   5  -9 3029.61 278.152   6
   2  -5   9 3056.12 319.322   5
   2  -5  10 4927.31 302.202   4
  -2   5 -10 4698.30 365.361   6
   2  -5  10 4217.05 389.874   5
   2  -5  11 740.576 133.631   4
  -2   5 -11 416.985 134.611   6
   2  -5  11 430.738 155.317   5
   2  -5  12 1729.36 293.168   5
   2  -5  13 407.824 169.750   5
   2  -5  14 11983.5 781.494   5
   2  -5  15 3006.24 418.168   5
   2  -5  16 6054.55 604.651   5
   2  -5  17 430.356 237.815   5
  -2   4  14 1990.87 471.603   3
  -2   4  13 1904.40 463.651   3
   2  -4 -12 395.736 225.321   7
  -2   4  12 84.0781 206.392   3
   2  -4 -11 1607.09 330.766   7
  -2   4  11 1207.42 345.627   3
  -2   4  10 9008.77 794.109   3
   2  -4 -10 9717.50 724.806   7
  -2   4   9 239.302 184.265   3
   2  -4  -9 211.140 184.586   7
  -2   4   8 4237.04 511.364   3
   2  -4  -8 4129.42 442.647   7
  -2   4   7 196.577 65.4724   1
   2  -4  -7 464.720 168.085   7
  -2   4   6 27130.7 536.978   1
   2  -4  -6 28555.9 1012.31   7
  -2   4   5 3654.20 199.054   1
   2  -4  -5 3956.77 366.126   7
  -2   4   5 3850.34 129.098   6
   2  -4  -4 140.548 92.7439   7
  -2   4   4 99.1290 45.0066   6
   2  -4  -3 17722.0 658.722   7
   2  -4  -2 6462.66 379.721   7
   2  -4  -1-186.877 93.2292   7
   2  -4   0-31.7990 77.5844   7
   2  -4   1 2489.85 200.598   7
   2  -4   1 2278.45 214.043   4
  -2   4  -2 8994.31 385.372   2
   2  -4   2 9472.99 350.988   5
   2  -4   2 9226.32 398.393   4
  -2   4  -3 6699.80 334.153   2
  -2   4  -3 6590.40 310.914   6
   2  -4   3 6953.79 314.733   5
   2  -4   3 7005.90 334.050   4
   2  -4   4 17816.9 517.766   4
  -2   4  -4 17458.3 549.498   2
  -2   4  -4 17726.6 518.781   6
   2  -4   4 17681.2 524.825   5
   2  -4   5 7514.41 343.165   4
  -2   4  -5 7660.24 399.966   2
  -2   4  -5 7892.35 363.514   6
   2  -4   5 7844.84 385.540   5
   2  -4   6 34217.6 712.126   4
  -2   4  -6 33049.6 755.566   6
   2  -4   6 32823.0 820.077   5
   2  -4   7 11323.7 422.682   4
  -2   4  -7 11345.6 458.516   6
   2  -4   7 11172.7 520.397   5
   2  -4   8 6585.44 328.366   4
  -2   4  -8 6340.97 359.978   6
   2  -4   8 6231.66 407.341   5
   2  -4   9 92.3908 66.5213   4
  -2   4  -9-3.39449 75.8098   6
   2  -4   9-62.7639 130.680   5
   2  -4  10 375.527 95.9552   4
  -2   4 -10 178.308 89.2728   6
   2  -4  10 119.058 123.986   5
   2  -4  11 4182.83 276.500   4
  -2   4 -11 4008.85 328.520   6
   2  -4  11 3545.40 374.557   5
   2  -4  12 21479.7 938.818   5
   2  -4  13 8536.46 634.541   5
   2  -4  14 112.729 153.117   5
   2  -4  15-296.414 219.425   5
   2  -4  16-131.911 257.602   5
   2  -4  17-314.772 263.681   5
  -2   3  15 103.826 197.155   3
  -2   3  15 70.0774 145.513   5
  -2   3  14 135.811 239.602   3
  -2   3  13 753.954 317.728   3
  -2   3  12-99.0455 198.671   3
  -2   3  11 13446.5 965.567   3
   2  -3 -11 12362.7 792.573   7
  -2   3  10 5953.61 624.148   3
   2  -3 -10 5249.81 495.294   7
  -2   3   9 169.065 189.069   3
   2  -3  -9 45.6802 110.594   7
  -2   3   8 202.013 182.682   3
  -2   3   8 378.761 98.0427   1
   2  -3  -8 330.506 161.322   7
  -2   3   7 1964.80 163.337   1
   2  -3  -7 1568.48 237.488   7
  -2   3   6 10545.2 358.613   1
   2  -3  -6 10829.6 579.664   7
  -2   3   5 4719.18 232.926   1
   2  -3  -5 4205.79 342.173   7
   2  -3  -4 47.6905 100.325   7
   2  -3  -3 4076.19 291.795   7
   2  -3  -2 6125.28 323.994   7
   2  -3  -1-0.15440 56.4894   7
  -2   3   1 50.0630 56.0193   7
   2  -3   0 9481.69 315.283   7
   2  -3   0 9487.77 360.070   4
  -2   3   0 9331.58 290.416   5
  -2   3  -1 266.796 88.1078   2
   2  -3   1 644.954 109.205   4
   2  -3   1 369.579 70.9560   5
  -2   3  -1 422.725 76.2661   5
  -2   3  -2 3054.72 215.009   2
   2  -3   2 3147.06 203.530   4
  -2   3  -2 2956.02 173.430   5
   2  -3   2 3267.75 181.876   5
  -2   3  -3 20.9932 77.6936   2
   2  -3   3 11.5812 56.0050   4
   2  -3   3 66.0188 62.6377   5
  -2   3  -3 65.2343 53.3947   5
   2  -3   4 28217.2 602.868   4
   2  -3   4 29263.5 638.950   5
   2  -3   5 65391.1 930.540   4
  -2   3  -5 62739.9 943.745   6
   2  -3   5 63581.8 1030.74   5
   2  -3   6 12098.7 418.170   4
  -2   3  -6 11922.8 427.732   6
   2  -3   6 11189.2 473.997   5
   2  -3   7 12074.2 432.074   4
  -2   3  -7 12269.7 448.494   6
   2  -3   7 11872.2 523.266   5
   2  -3   8 3243.00 237.304   4
  -2   3  -8 3048.84 236.719   6
   2  -3   8 3089.50 292.920   5
   2  -3   9 25824.8 670.512   4
  -2   3  -9 25724.9 691.335   6
   2  -3   9 24420.2 848.942   5
   2  -3  10 1378.00 172.437   4
  -2   3 -10 1131.70 162.818   6
   2  -3  10 1102.58 229.123   5
   2  -3  11 7830.95 392.624   4
  -2   3 -11 7093.63 401.556   6
   2  -3  11 7111.67 526.813   5
   2  -3  12 2685.62 236.665   4
   2  -3  12 3019.24 377.868   5
   2  -3  13 6455.81 550.205   5
   2  -3  14 433.649 212.287   5
   2  -3  15 2030.38 369.071   5
   2  -3  16 2321.89 410.939   5
   2  -3  17 1359.02 327.020   5
  -2   2  16 3359.44 497.710   5
  -2   2  15-55.1468 215.849   3
  -2   2  15 147.724 151.946   5
  -2   2  14 301.542 217.678   3
  -2   2  14 271.112 167.351   5
  -2   2  13 334.418 233.277   3
  -2   2  13 347.531 179.576   5
  -2   2  12 783.609 332.448   3
  -2   2  11 1504.11 339.375   3
  -2   2  10 6062.37 597.567   3
   2  -2  -9 45.4093 101.097   7
  -2   2   9-46.8449 149.763   3
  -2   2   8 12723.0 749.912   3
  -2   2   8 11987.8 420.315   1
  -2   2   8 11875.2 209.081   6
   2  -2  -8 11291.6 612.346   7
  -2   2   7 1862.68 291.572   3
  -2   2   7 1999.23 175.691   1
   2  -2  -7 1963.10 255.564   7
  -2   2   6 3256.41 212.363   1
   2  -2  -6 3561.49 314.639   7
  -2   2   5 2438.42 172.848   1
   2  -2  -5 2750.85 258.316   7
   2  -2  -4 13847.0 510.162   7
   2  -2  -3 3611.93 237.207   7
  -2   2   2 31667.4 561.994   4
   2  -2  -2 31083.5 599.169   7
  -2   2   2 31193.4 566.267   7
   2  -2  -2 31675.3 598.582   4
  -2   2   1 257254. 1600.22   4
   2  -2  -1 259049. 1619.40   4
  -2   2   1 258986. 1358.13   7
   2  -2  -1 260754. 1472.00   7
  -2   2   0 1245.02 120.537   4
   2  -2   0 1254.63 118.778   4
  -2   2   0 1221.88 123.821   2
   2  -2   0 1210.58 90.8059   7
  -2   2   0 1280.81 85.4881   5
  -2   2  -1 55922.0 816.886   2
   2  -2   1 58110.3 807.707   2
   2  -2   1 56803.9 762.277   4
  -2   2  -1 56046.1 777.649   4
   2  -2   1 55936.9 538.945   5
  -2   2  -1 56111.5 551.080   5
   2  -2   2 734.996 111.447   2
  -2   2  -2 674.646 119.924   2
  -2   2  -2 728.437 102.750   4
   2  -2   2 577.580 93.5670   4
  -2   2  -2 734.361 82.7662   5
   2  -2   2 775.829 86.7075   5
  -2   2  -3 24357.1 573.368   4
   2  -2   3 24433.8 538.632   4
  -2   2  -3 24718.3 501.410   5
   2  -2   3 23733.7 493.895   5
   2  -2   4 11608.7 392.457   4
   2  -2   4 11654.7 392.494   5
   2  -2   5 47.8488 72.5645   4
   2  -2   5 98.7202 81.7866   5
   2  -2   6 39230.3 787.634   4
   2  -2   6 40577.9 881.678   5
   2  -2   7 120.331 77.6707   4
   2  -2   7 119.445 98.2026   5
  -2   2  -7 177.930 76.1252   6
   2  -2   8 4355.00 291.208   4
  -2   2  -8 4083.51 252.527   6
   2  -2   8 4038.60 337.402   5
   2  -2   9 34963.2 835.252   4
  -2   2  -9 34330.5 751.071   6
   2  -2   9 34427.8 1022.99   5
   2  -2  10 1709.12 208.459   4
  -2   2 -10 1936.38 192.543   6
   2  -2  10 1859.62 264.135   5
   2  -2  11 11412.2 510.420   4
  -2   2 -11 11462.1 471.928   6
   2  -2  11 11446.5 667.144   5
   2  -2  12 329.707 109.117   4
   2  -2  12 226.578 165.777   5
   2  -2  13 1625.68 307.332   5
   2  -2  14 1656.42 312.815   5
   2  -2  15 2076.67 378.289   5
   2  -2  16 26.3735 163.527   5
  -2   1  16 1367.14 400.191   3
  -2   1  16 705.867 243.762   5
  -2   1  15-19.4035 212.802   3
  -2   1  15 62.2428 135.061   5
  -2   1  14 122.697 186.006   3
  -2   1  14 26.1475 140.223   5
  -2   1  13 2727.43 473.273   3
  -2   1  13 2517.44 354.478   5
  -2   1  12 72.2822 173.010   3
  -2   1  12-234.631 166.711   5
  -2   1  11 5113.10 552.854   3
  -2   1  11 3745.79 389.416   5
  -2   1  10 2240.29 384.174   3
  -2   1   9 4149.92 471.547   3
  -2   1   9 3979.90 172.784   6
  -2   1   8-39.4649 114.747   3
  -2   1   8 91.5510 80.1081   1
  -2   1   7 43.6162 64.2182   1
  -2   1   7 200.650 155.213   3
   2  -1  -7 42.2947 90.6804   7
  -2   1   6 12226.5 608.665   3
  -2   1   6 13412.5 434.956   1
   2  -1  -6 13192.0 539.132   7
  -2   1   6 13378.7 352.309   4
  -2   1   5 2156.44 144.266   4
   2  -1  -5 2037.89 204.090   7
  -2   1   5 2331.56 182.057   1
  -2   1   4 71119.3 742.074   4
   2  -1  -4 71541.2 1007.83   7
  -2   1   3 155924. 1097.29   4
  -2   1   3 156286. 1296.61   7
   2  -1  -3 156085. 1293.67   7
   2  -1  -3 155869. 1119.82   4
  -2   1   2 406.986 60.5484   4
   2  -1  -2 547.594 74.4525   4
   2  -1  -2 458.264 65.1158   7
  -2   1   2 412.680 60.1065   7
   2  -1  -1 270593. 1469.43   4
  -2   1   1 275439. 1529.72   4
  -2   1   1 272162. 958.975   7
   2  -1  -1 271188. 1027.98   7
  -2   1   1 269414. 1586.55   2
  -2   1   0 283457. 1687.27   2
   2  -1   0 285760. 1675.76   2
   2  -1   0 281504. 1592.84   4
  -2   1   0 285121. 1651.81   4
   2  -1   1 97.4482 80.6175   2
  -2   1  -1 19.7272 79.8877   2
  -2   1  -1 25.6439 54.5068   4
   2  -1   1-17.3454 59.0808   4
   2  -1   1 48.6710 32.2436   5
   2  -1   2 5195.67 281.213   2
   2  -1   2 4942.49 247.233   4
  -2   1  -2 5019.76 269.218   4
   2  -1   2 4806.79 182.830   5
  -2   1  -3 1470.64 163.600   4
   2  -1   3 1176.39 139.811   4
   2  -1   3 1276.01 127.206   7
   2  -1   3 1146.46 113.605   5
   2  -1   4 5566.54 301.100   4
   2  -1   5 923.538 152.531   4
   2  -1   6 3019.00 253.748   4
   2  -1   7 31878.8 827.984   4
  -2   1  -7 31918.8 621.008   6
   2  -1   7 30527.8 859.618   5
   2  -1   8 11885.6 531.830   4
  -2   1  -8 12321.3 404.303   6
   2  -1   8 11745.6 577.667   5
   2  -1   9 6500.72 411.873   4
  -2   1  -9 6429.84 305.746   6
   2  -1   9 6426.97 457.862   5
   2  -1  10 10272.0 531.333   4
  -2   1 -10 11502.8 417.785   6
   2  -1  10 11157.5 639.528   5
   2  -1  11 6235.58 422.311   4
   2  -1  11 6153.40 512.348   5
   2  -1  12 5616.64 415.188   4
   2  -1  12 6249.40 541.080   5
   2  -1  13 617.233 233.100   5
   2  -1  14 1257.78 297.030   5
   2  -1  15 326.458 227.684   5
   2  -1  16 2208.48 409.398   5
  -2   0  17 731.327 349.098   3
  -2   0  17 732.811 236.268   5
  -2   0  16 920.637 348.770   3
  -2   0  16 1437.01 327.126   5
  -2   0  15 2572.86 467.495   3
  -2   0  15 2892.77 418.448   5
  -2   0  14-89.2064 173.684   3
  -2   0  14-180.445 175.985   5
  -2   0  13 482.078 219.460   3
  -2   0  13 310.034 127.549   5
  -2   0  12 414.462 198.841   3
  -2   0  12 395.049 178.328   5
  -2   0  11 648.413 220.816   3
  -2   0  11 515.356 159.614   5
  -2   0  10 213.326 167.674   3
  -2   0  10 33.6585 111.039   5
  -2   0   9 4070.06 174.479   4
  -2   0   9 4448.91 443.527   3
  -2   0   9 3961.86 351.576   5
  -2   0   8 24045.9 658.094   1
  -2   0   8 23740.6 397.169   4
  -2   0   8 23951.0 927.194   3
  -2   0   8 23198.0 768.328   5
  -2   0   7 331.619 136.906   3
  -2   0   7 493.584 119.805   1
  -2   0   7 241.098 44.3414   4
  -2   0   7 44.7192 90.9065   5
  -2   0   6 22617.6 584.430   1
  -2   0   6 21911.2 755.162   3
  -2   0   6 22552.7 359.111   4
  -2   0   6 23566.3 658.014   5
  -2   0   5 4426.01 251.545   1
  -2   0   5 4769.05 164.221   4
  -2   0   5 4325.60 307.896   3
  -2   0   5 4980.85 276.379   5
   2   0  -4 79512.7 642.101   4
  -2   0   4 78121.2 672.675   4
  -2   0   4 79352.7 1117.12   3
  -2   0   4 76676.3 957.530   1
  -2   0   4 78910.8 953.598   7
  -2   0   4 77750.0 939.438   5
  -2   0   3 985629. 2541.48   4
  -2   0   3 999999. 2815.93   7
  -2   0   2 401654. 1747.59   2
   2   0  -2 418078. 1731.90   2
   2   0  -2 410632. 1714.64   4
  -2   0   2 413683. 1820.96   4
   2   0  -2 405993. 1443.10   5
  -2   0   2 413811. 1416.77   5
   2   0  -1 973.868 109.434   4
  -2   0   1 937.523 110.161   4
   2   0  -1 860.525 98.3259   2
  -2   0   1 750.656 101.429   2
   2   0   0 700.416 104.088   4
  -2   0   0 518.589 96.6916   4
   2   0   0 721.609 109.735   2
  -2   0  -1 65653.4 796.704   3
   2   0   1 64241.1 920.690   4
  -2   0  -1 63785.0 647.416   7
   2   0   1 63282.3 661.991   7
   2   0   2 125.429 78.0889   4
  -2   0  -2 128.154 55.0207   7
   2   0   2 175.446 63.5631   7
  -2   0  -2 60.1806 51.6936   3
   2   0   3 27975.7 701.013   4
   2   0   3 28434.3 721.327   3
   2   0   3 28246.5 640.337   7
  -2   0  -3 27724.9 612.620   7
   2   0   4 6335.43 395.021   3
   2   0   4 6076.09 355.341   4
  -2   0  -4 5937.46 323.120   7
   2   0   5 39.2852 101.985   4
  -2   0  -5 72.9642 82.0821   7
   2   0   6 23549.8 769.086   4
   2   0   6 21742.3 856.416   3
   2   0   7 1107.79 199.734   4
   2   0   7 1104.83 226.089   3
   2   0   8 41965.9 1358.65   3
   2   0   8 43310.1 1115.43   4
  -2   0  -8 43901.9 683.835   6
   2   0   9 6438.97 585.153   3
   2   0   9 6924.57 469.179   4
  -2   0  -9 6588.80 278.550   6
   2   0  10 4430.46 529.448   3
   2   0  10 4787.03 405.406   4
  -2   0 -10 3968.63 227.158   6
   2   0  11 14575.8 717.199   4
   2   0  11 15630.9 995.432   3
   2   0  11 17153.5 866.931   5
   2   0  12 3544.09 372.914   4
   2   0  12 3757.22 547.095   3
   2   0  12 3837.95 442.733   5
   2   0  13 253.168 167.815   5
   2   0  14 282.802 203.892   5
   2   0  15 436.925 215.503   5
  -2  -1  17 1022.77 284.806   5
  -2  -1  16 1655.74 421.151   3
  -2  -1  16 817.937 247.770   5
  -2  -1  15-154.252 193.399   3
  -2  -1  15-304.400 179.695   5
  -2  -1  14 611.841 263.382   3
  -2  -1  14 1242.69 271.061   5
  -2  -1  13 13241.5 896.910   3
  -2  -1  13 13894.9 787.706   5
  -2  -1  12 20060.6 1047.91   3
  -2  -1  12 20517.1 908.441   5
  -2  -1  11 1434.05 300.988   3
  -2  -1  11 1557.42 259.570   5
  -2  -1  10 1025.52 246.630   3
  -2  -1  10 1323.21 237.340   5
  -2  -1   9 5152.11 449.331   3
  -2  -1   9 5509.70 408.386   5
  -2  -1   8 12223.9 488.849   1
  -2  -1   8 11676.1 613.675   3
  -2  -1   8 11795.9 535.101   5
  -2  -1   7 1180.54 169.478   1
  -2  -1   7 922.041 202.769   3
  -2  -1   7 1013.55 162.636   5
  -2  -1   6 42615.7 827.414   1
  -2  -1   6 41455.9 956.024   3
  -2  -1   6 42310.2 851.651   5
  -2  -1   5 23010.2 580.036   1
  -2  -1   5 21637.4 613.872   3
   2   1  -5 23211.1 262.430   4
   2   1  -5 22695.6 636.863   3
  -2  -1   5 23562.6 575.281   5
  -2  -1   4 23918.1 361.804   2
  -2  -1   4 22290.3 540.933   1
  -2  -1   4 23797.5 542.639   3
   2   1  -4 23659.1 549.371   3
   2   1  -4 23711.4 352.833   4
   2   1  -4 25306.8 540.374   5
  -2  -1   4 24135.8 517.093   5
  -2  -1   3 3713.08 159.385   2
   2   1  -3 4036.33 147.576   2
  -2  -1   3 3945.76 216.600   1
  -2  -1   3 3967.82 175.338   3
   2   1  -3 3955.93 179.872   4
  -2  -1   3 3837.60 186.208   5
   2   1  -3 3671.32 185.389   5
   2   1  -2 26996.2 456.491   2
   2   1  -2 25612.3 516.664   4
  -2  -1   2 26214.5 408.397   5
   2   1  -2 25471.1 418.574   5
  -2  -1   1 9919.76 223.557   7
  -2  -1   1 10205.8 239.142   5
   2   1  -1 10103.6 244.690   5
   2   1   0 47573.5 533.566   3
  -2  -1   0 48834.8 541.924   3
   2   1   0 47114.3 567.245   7
  -2  -1   0 46602.6 595.695   7
  -2  -1  -1 74688.3 909.873   3
   2   1   1 73506.9 908.218   3
  -2  -1  -1 75257.7 887.623   7
   2   1   1 76449.0 877.931   7
  -2  -1  -2 96762.2 1235.12   3
   2   1   2 95954.2 1243.32   3
   2   1   2 95431.2 1153.30   7
  -2  -1  -2 96499.3 1157.14   7
  -2  -1  -3 120.141 78.8026   7
   2   1   3 135.202 100.682   3
   2   1   4 112050. 1719.93   3
  -2  -1  -4 113383. 1541.64   7
   2   1   5 30527.6 981.322   3
  -2  -1  -5 28842.5 845.404   7
   2   1   6 9380.99 596.734   3
  -2  -1  -6 8998.46 504.020   7
  -2  -1  -7 559.683 157.329   7
   2   1   7 738.729 211.566   3
   2   1   8 11335.4 737.960   3
  -2  -1  -8 10873.2 625.498   7
  -2  -1  -8 11031.1 307.961   6
  -2  -1  -9 104.633 50.6902   6
   2   1   9 380.544 226.826   3
   2   1  10 24671.2 1207.20   3
   2   1  10 25194.8 1008.83   4
   2   1  11 7130.83 706.050   3
   2   1  11 5970.59 506.756   4
   2   1  12 14600.2 1044.50   3
   2   1  12 13882.3 778.456   4
   2   1  13 7051.59 767.092   3
   2   1  13 6607.67 620.330   5
   2   1  14 735.190 316.740   3
   2   1  14 718.041 244.407   5
   2   1  15 2328.32 415.198   5
  -2  -2  17 332.189 207.183   5
  -2  -2  16 2036.64 375.562   5
  -2  -2  15 1869.11 347.058   5
  -2  -2  14 4480.25 481.288   5
  -2  -2  13 4843.75 573.077   3
  -2  -2  13 5092.44 485.057   5
  -2  -2  12-20.6733 195.644   3
  -2  -2  12 152.238 161.615   5
  -2  -2  11 995.751 249.813   3
  -2  -2  11 933.058 204.640   5
  -2  -2  10 4103.99 418.846   3
  -2  -2  10 4695.67 393.236   5
  -2  -2   9 326.844 169.051   3
  -2  -2   9 2.09187 95.8543   5
  -2  -2   8 5569.34 352.077   1
  -2  -2   8 5315.10 407.388   3
  -2  -2   8 5348.25 364.847   5
  -2  -2   7 31945.0 777.861   1
  -2  -2   7 30151.7 848.219   3
  -2  -2   7 30874.4 799.071   5
  -2  -2   6 186.571 40.9606   2
  -2  -2   6 212.201 118.767   1
  -2  -2   6 48.1955 99.2958   5
   2   2  -5 354.747 96.7748   3
  -2  -2   5 379.416 104.749   1
   2   2  -5 273.519 63.6730   4
  -2  -2   5 268.923 88.3395   5
  -2  -2   4 554.509 99.1196   1
   2   2  -4 665.194 48.5694   2
   2   2  -4 624.743 92.8086   3
  -2  -2   4 952.575 129.263   5
  -2  -2   3 3856.71 219.784   1
   2   2  -3 3952.80 167.757   3
  -2  -2   3 4170.66 213.040   5
   2   2  -3 4411.52 225.795   5
  -2  -2   2 20815.1 470.353   1
  -2  -2   2 20935.8 443.493   5
   2   2  -2 21606.3 456.200   5
  -2  -2   1 4311.16 202.063   1
  -2  -2   1 4343.10 206.018   7
   2   2  -1 4660.44 213.323   5
   2   2   0 30622.4 575.606   7
  -2  -2   0 31421.7 615.610   7
  -2  -2  -1 447.669 105.961   7
   2   2   1 474.904 98.2737   3
   2   2   2 138163. 1616.00   3
  -2  -2  -2 138293. 1584.47   7
   2   2   3 226019. 2348.24   3
  -2  -2  -3 226951. 2235.14   7
   2   2   4 39925.0 1077.54   3
  -2  -2  -4 38015.6 984.924   7
   2   2   5 40592.9 1191.17   3
  -2  -2  -5 39349.9 1066.43   7
   2   2   6 39301.8 1246.69   3
  -2  -2  -6 37929.8 1109.94   7
  -2  -2  -7 475.781 152.587   7
   2   2   7 342.185 183.447   3
  -2  -2  -8 657.036 177.756   7
   2   2   8 488.082 239.247   3
  -2  -2  -9 2079.74 315.510   7
   2   2   9 1799.83 356.020   3
  -2  -2 -10 2980.53 398.917   7
   2   2  10 2661.65 453.841   3
   2   2  11 8697.16 797.032   3
   2   2  12 80.0703 197.089   3
   2   2  12 63.9532 143.063   4
   2   2  13 1091.45 340.664   3
   2   2  14 2277.16 495.811   3
  -2  -3  18-37.8506 216.296   5
  -2  -3  17 780.969 269.660   5
  -2  -3  16 629.000 247.529   5
  -2  -3  15 2056.59 363.838   5
  -2  -3  14 524.315 191.300   5
  -2  -3  13 2238.27 312.071   5
  -2  -3  12 8643.90 587.016   5
  -2  -3  11 553.725 176.270   5
  -2  -3  10 1776.36 240.414   5
  -2  -3   9 6892.51 440.856   5
  -2  -3   8 910.056 178.178   5
  -2  -3   7 2167.39 241.909   1
  -2  -3   7 1906.74 223.902   5
   2   3  -7 1930.40 87.0290   4
  -2  -3   6 5081.70 322.024   1
  -2  -3   6 5243.06 328.713   5
  -2  -3   5 7525.85 361.938   1
   2   3  -5 7414.25 347.243   3
  -2  -3   5 7237.42 350.740   5
  -2  -3   4 24086.7 602.436   1
  -2  -3   4 24481.4 594.769   5
  -2  -3   3 2400.15 191.014   1
  -2  -3   3 2382.89 191.600   5
  -2  -3   2 5073.25 250.647   1
  -2  -3   2 5615.10 276.302   5
  -2  -3   1 48376.0 822.466   7
  -2  -3   1 48141.7 697.491   1
  -2  -3   0 4873.65 291.670   7
  -2  -3   0 4593.44 203.502   1
  -2  -3  -1 83447.9 1284.68   7
  -2  -3  -1 83005.3 763.810   1
   2   3   2 4688.33 340.589   3
  -2  -3  -2 5720.23 374.353   7
   2   3   3 5512.77 403.473   3
  -2  -3  -3 4828.21 369.176   7
   2   3   4 12749.6 654.334   3
  -2  -3  -4 13056.1 632.638   7
   2   3   5 5581.86 469.729   3
  -2  -3  -5 5153.96 429.115   7
   2   3   6 6385.82 543.064   3
  -2  -3  -6 7483.48 528.701   7
  -2  -3  -7 3342.94 394.408   7
   2   3   7 3270.20 426.238   3
   2   3   8 6286.72 607.875   3
  -2  -3  -8 6081.32 530.397   7
   2   3   9 8304.31 731.743   3
  -2  -3  -9 8199.26 641.723   7
   2   3  10 11.7137 172.434   3
  -2  -3 -10-38.0682 144.222   7
   2   3  11 4491.49 607.419   3
  -2  -3 -11 4306.83 515.064   7
   2   3  12 821.448 314.192   3
   2   3  13 5231.86 699.772   3
  -2  -4  18 1148.62 329.938   5
  -2  -4  17 2958.75 464.896   5
  -2  -4  16-146.507 177.032   5
  -2  -4  15 2447.21 376.027   5
  -2  -4  14 2557.79 363.796   5
  -2  -4  13 2165.84 333.497   5
  -2  -4  12 430.635 173.231   5
  -2  -4  11 8134.81 542.090   5
  -2  -4  10 1479.74 240.400   5
  -2  -4   9 7726.33 475.847   5
  -2  -4   8 22877.5 765.748   5
   2   4  -8 23592.7 367.931   4
  -2  -4   7 10540.8 496.092   5
  -2  -4   6 1269.48 176.214   5
  -2  -4   5 38868.6 822.121   1
  -2  -4   5 40400.0 869.721   5
  -2  -4   4 1448.18 178.319   1
  -2  -4   4 1663.65 198.101   5
  -2  -4   3 8658.29 359.952   1
  -2  -4   3 8959.96 400.911   5
  -2  -4   2 1240.09 173.691   7
  -2  -4   2 1199.13 137.813   1
  -2  -4   1 26400.7 707.732   7
  -2  -4   1 25236.2 520.258   1
  -2  -4   0 1816.56 209.416   7
  -2  -4   0 2300.76 146.135   1
  -2  -4  -1 24656.9 782.193   7
  -2  -4  -1 25728.4 415.297   1
  -2  -4  -2-114.249 115.133   7
  -2  -4  -2 51.1527 36.6101   1
  -2  -4  -3 11.8563 107.682   7
   2   4   3 63.9705 104.560   3
  -2  -4  -4 2564.23 305.395   7
   2   4   4 2616.01 338.775   3
  -2  -4  -5 325.527 151.390   7
   2   4   5 415.059 189.205   3
   2   4   6 8639.79 666.154   3
  -2  -4  -6 10461.0 678.997   7
  -2  -4  -7 386.502 162.221   7
   2   4   7 42.5730 151.405   3
   2   4   8 8771.27 745.097   3
  -2  -4  -8 9338.20 693.000   7
   2   4   9 602.027 295.736   3
  -2  -4  -9 392.218 206.272   7
   2   4  10 936.453 289.508   3
  -2  -4 -10 1322.14 303.068   7
   2   4  11 2686.27 504.814   3
  -2  -4 -11 2785.37 446.731   7
   2   4  12 51.6009 217.765   3
  -2  -4 -12-129.620 148.102   7
   2   4  13 305.497 313.902   3
  -2  -5  18-149.418 168.460   5
  -2  -5  17 2028.58 380.680   5
  -2  -5  16 918.287 287.580   5
  -2  -5  15 1725.55 331.150   5
  -2  -5  14 346.867 188.882   5
  -2  -5  13 2529.05 362.234   5
  -2  -5  12 20354.4 895.056   5
  -2  -5  11 1280.91 261.942   5
  -2  -5  10 5216.40 428.771   5
   2   5  -9 8460.36 264.991   4
  -2  -5   9 8906.38 522.276   5
  -2  -5   8 2189.23 262.889   5
   2   5  -8 1571.33 139.977   4
  -2  -5   7 29890.6 865.288   5
  -2  -5   6 4000.99 320.768   5
  -2  -5   5 4295.91 321.245   5
  -2  -5   4 56.5991 110.502   5
  -2  -5   3 35998.2 859.660   7
  -2  -5   3 38089.4 883.886   5
  -2  -5   2 5781.12 358.884   7
  -2  -5   1 13083.9 566.503   7
  -2  -5   0 1285.89 204.257   7
  -2  -5  -1 2994.38 315.658   7
  -2  -5  -2 1934.47 268.570   7
  -2  -5  -3 2075.06 285.133   7
   2   5   3 1835.63 273.918   3
   2   5   4 5619.52 501.614   3
  -2  -5  -4 5665.25 495.486   7
   2   5   5 365.613 238.101   3
  -2  -5  -5 17.8330 119.202   7
   2   5   6 1614.98 332.940   3
  -2  -5  -6 2312.30 356.824   7
   2   5   7 132.569 206.689   3
  -2  -5  -7-95.0908 162.581   7
   2   5   8 4549.53 587.780   3
  -2  -5  -8 4416.60 514.884   7
   2   5   9 2562.59 465.169   3
  -2  -5  -9 2804.02 427.494   7
   2   5  10 2984.71 509.057   3
  -2  -5 -10 3434.15 483.210   7
   2   5  11 1152.17 347.539   3
  -2  -5 -11 1926.02 402.829   7
   2   5  12-142.167 286.990   3
  -2  -6  18 646.144 277.918   5
  -2  -6  17-142.124 183.798   5
  -2  -6  16 10716.0 797.405   5
  -2  -6  15 6746.72 618.427   5
  -2  -6  14 16391.5 890.157   5
  -2  -6  13 14640.4 799.812   5
  -2  -6  12 485.711 202.870   5
  -2  -6  11 2178.70 310.492   5
  -2  -6  10 3685.98 378.459   5
  -2  -6   9 6981.29 485.519   5
  -2  -6   8 7628.12 487.101   5
   2   6  -7 3674.64 144.465   2
  -2  -6   7 3631.55 335.427   5
  -2  -6   6 12663.3 579.931   5
  -2  -6   5 7491.15 442.382   5
  -2  -6   4 8026.13 450.247   5
  -2  -6   3 3654.83 315.981   7
  -2  -6   2 25569.2 846.725   7
  -2  -6   1 31.7607 110.135   7
  -2  -6   0 52562.7 1322.16   7
  -2  -6  -1 262.140 163.110   7
  -2  -6  -2 10193.1 644.699   7
  -2  -6  -3 3911.26 426.806   7
  -2  -6  -4 1875.71 317.244   7
   2   6   4 1480.55 295.292   3
  -2  -6  -5 2494.29 389.153   7
   2   6   5 2227.86 371.890   3
  -2  -6  -6 211.216 169.017   7
   2   6   6 232.863 192.686   3
  -2  -6  -7 740.035 244.345   7
   2   6   7 1265.36 345.646   3
   2   6   8 9461.94 864.145   3
  -2  -6  -8 8407.50 742.613   7
   2   6   9 2112.95 436.847   3
  -2  -6  -9 1690.09 348.152   7
   2   6  10 383.486 239.799   3
  -2  -6 -10 215.300 188.555   7
   2   6  11 74.2372 210.973   3
  -2  -7  17 1620.86 385.267   5
  -2  -7  16 82.2145 185.696   5
  -2  -7  15 5124.82 539.446   5
  -2  -7  14 15461.7 873.361   5
  -2  -7  13-42.1647 154.872   5
  -2  -7  12 3440.21 405.014   5
  -2  -7  11 3804.71 414.191   5
  -2  -7  10 793.053 226.127   5
  -2  -7   9 646.352 207.378   5
  -2  -7   8 816.313 233.170   5
  -2  -7   7 3190.53 337.181   5
  -2  -7   6 9840.82 556.813   5
  -2  -7   5 1159.94 204.960   5
  -2  -7   4 4662.83 384.452   7
  -2  -7   3 3972.86 363.356   7
  -2  -7   2 44702.5 1228.20   7
  -2  -7   1 47095.7 1312.13   7
  -2  -7   0 47444.9 1371.45   7
  -2  -7  -1 333.196 167.524   7
  -2  -7  -2 6171.14 552.790   7
  -2  -7  -3 4026.74 463.014   7
   2   7   4 3256.91 447.846   3
  -2  -7  -4 2870.78 403.347   7
   2   7   5 1678.15 341.829   3
  -2  -7  -5 2083.80 362.389   7
   2   7   6 3234.68 510.601   3
  -2  -7  -6 3103.25 464.312   7
   2   7   7 155.203 194.217   3
  -2  -7  -7 51.1201 179.601   7
   2   7   8 436.883 252.422   3
  -2  -7  -8 381.978 219.892   7
   2   7   9 536.578 313.955   3
  -2  -7  -9-130.873 193.124   7
   2   7  10 293.671 255.274   3
  -2  -8  17 262.449 219.450   5
  -2  -8  16 235.695 182.722   5
  -2  -8  15-183.231 233.687   5
  -2  -8  14-452.976 245.117   5
  -2  -8  13 452.072 220.147   5
  -2  -8  12 3100.56 397.253   5
  -2  -8  11 7578.36 584.375   5
  -2  -8  10 175.265 167.471   5
  -2  -8   9 2389.25 320.153   5
  -2  -8   8 10225.6 616.776   5
  -2  -8   7 56.1520 141.652   5
  -2  -8   6 4450.67 397.483   5
  -2  -8   5 3676.06 365.697   7
  -2  -8   4 752.077 199.324   7
  -2  -8   3 5207.38 460.244   7
  -2  -8   2 202.776 137.520   7
  -2  -8   1 5895.23 520.907   7
  -2  -8   0 129.578 185.603   7
  -2  -8  -1 32339.0 1278.53   7
  -2  -8  -2 816.253 267.322   7
  -2  -8  -3 4407.69 510.719   7
   2   8   4 195.961 185.837   3
  -2  -8  -4 5.71273 155.827   7
   2   8   5 3766.17 549.713   3
  -2  -8  -5 3934.15 523.305   7
   2   8   6 955.527 302.626   3
  -2  -8  -6 692.530 251.453   7
   2   8   7 555.561 252.371   3
  -2  -8  -7 872.569 317.118   7
   2   8   8 17.9356 238.982   3
   2   8   9 486.923 261.862   3
  -2  -9  16 765.896 259.744   5
  -2  -9  15 3718.33 483.969   5
  -2  -9  14 364.654 233.817   5
  -2  -9  13 3137.24 429.785   5
  -2  -9  12 1427.48 331.974   5
  -2  -9  11 852.778 280.557   5
  -2  -9  10 8560.83 626.301   5
  -2  -9   9 18748.9 889.793   5
  -2  -9   8 1003.55 253.672   5
  -2  -9   7 4082.95 411.799   5
  -2  -9   6 78.1762 156.626   7
  -2  -9   5 7268.63 570.682   7
  -2  -9   4 1762.39 303.276   7
  -2  -9   3 6849.17 570.047   7
  -2  -9   2 12173.9 776.319   7
  -2  -9   1 5620.47 549.969   7
  -2  -9   0 984.620 266.883   7
  -2  -9  -1 3217.16 450.792   7
  -2  -9  -2-98.0846 160.926   7
  -2  -9  -3 7196.35 690.216   7
   2   9   4 2522.70 472.775   3
  -2  -9  -4 2403.60 437.993   7
   2   9   5 833.580 292.741   3
  -2  -9  -5 787.342 250.817   7
   2   9   6 363.593 217.189   3
  -2  -9  -6 135.463 195.299   7
   2   9   7 959.540 395.194   3
  -2 -10  15 1105.83 277.045   5
  -2 -10  14 555.884 245.442   5
  -2 -10  13 3209.90 435.848   5
  -2 -10  12 1034.53 283.952   5
  -2 -10  11 4391.59 494.089   5
  -2 -10  10 355.388 200.078   5
  -2 -10   9 6303.05 569.045   5
  -2 -10   8 101.890 189.220   5
  -2 -10   7 4.92362 152.493   7
  -2 -10   6 3287.76 413.272   7
  -2 -10   5 60.9617 132.218   7
  -2 -10   4 4899.91 525.979   7
  -2 -10   3 1976.52 353.974   7
  -2 -10   2 9768.91 757.072   7
  -2 -10   1 2925.52 440.706   7
  -2 -10   0 1786.01 366.175   7
  -2 -10  -1 1182.78 310.828   7
  -2 -10  -2 2186.88 412.722   7
   2  10   3 242.405 190.355   3
  -2 -10  -3 360.169 209.042   7
   2  10   4 931.008 317.103   3
  -2 -10  -4 2094.29 420.531   7
   2  10   5 2619.93 515.297   3
  -2 -11  14 1331.30 363.521   5
  -2 -11  13 414.358 239.929   5
  -2 -11  12 360.197 202.836   5
  -2 -11  11-243.208 239.754   5
  -2 -11  10 3889.85 469.416   5
  -2 -11   9 255.376 176.851   5
  -2 -11   8 8468.51 675.144   7
  -2 -11   7 266.539 189.128   7
  -2 -11   6 19228.9 1043.24   7
  -2 -11   5-96.3643 165.898   7
  -2 -11   4 385.532 179.861   7
  -2 -11   3-234.957 211.854   7
  -2 -11   2 211.024 222.639   7
  -2 -11   1 302.812 151.904   7
  -2 -11   0 1584.12 356.416   7
  -2 -11  -1 341.958 181.424   7
  -2 -12  11 2302.00 408.270   5
  -2 -12  10 3656.65 492.327   7
  -2 -12   9-11.9457 175.139   7
  -2 -12   8 5295.50 587.722   7
  -2 -12   7 761.504 254.361   7
  -2 -12   6 7670.93 722.013   7
  -2 -12   5 413.834 270.091   7
  -2 -12   4 374.341 223.879   7
  -2 -12   3 974.904 259.342   7
  -2 -12   2 5659.81 666.557   7
   3 -13   1 919.225 325.411   7
  -3  13  -2 2232.26 415.950   2
   3 -13   2 3277.81 527.806   7
  -3  13  -3 762.448 267.062   2
   3 -13   3 979.556 283.938   7
  -3  13  -4-37.2331 185.735   2
   3 -13   4 47.6499 158.409   7
   3 -13   5 823.804 258.857   7
   3 -13   6 70.3055 170.351   7
   3 -13   7 2330.43 430.565   7
   3 -13   8-69.4524 163.023   7
   3 -13   9 10.5146 169.255   7
   3 -13  11 234.012 190.450   5
   3 -12  -2 2310.15 471.857   7
   3 -12  -1 153.798 154.531   7
   3 -12   0 296.813 236.325   7
   3 -12   1 1424.03 348.031   7
   3 -12   2 30.3550 146.065   7
  -3  12  -3 5715.72 577.062   2
   3 -12   3 5953.17 638.887   7
  -3  12  -4 157.604 234.151   2
   3 -12   4 327.428 176.399   7
  -3  12  -5 11506.5 768.508   2
   3 -12   5 12458.3 870.601   7
  -3  12  -6 398.077 184.885   2
   3 -12   6 317.255 200.838   7
   3 -12   7 41.0194 133.509   7
   3 -12   8 3072.22 447.934   7
   3 -12   9 2790.77 401.360   5
   3 -12  10-190.055 184.553   5
   3 -12  11 7772.82 670.752   5
   3 -12  12 2373.10 418.261   5
   3 -12  13 294.571 214.073   5
   3 -11  -5 1771.66 422.148   7
   3 -11  -4 527.549 286.868   7
   3 -11  -3 924.091 299.818   7
   3 -11  -2 429.221 235.299   7
   3 -11  -1 124.716 170.523   7
   3 -11   0 6947.69 676.850   7
   3 -11   1 4320.96 529.244   7
   3 -11   2 1310.96 306.168   7
  -3  11  -3 3210.56 410.414   2
   3 -11   3 2561.05 384.071   7
  -3  11  -4 402.294 176.890   2
   3 -11   4 507.112 186.750   7
  -3  11  -5 9612.99 656.461   2
   3 -11   5 10067.0 718.631   7
  -3  11  -6 967.986 227.038   2
   3 -11   6 552.056 215.409   7
  -3  11  -7 4075.21 428.972   2
   3 -11   7 4554.10 493.885   7
   3 -11   8 305.029 152.544   5
   3 -11   9 5863.31 544.252   5
   3 -11  10 2921.00 438.579   5
   3 -11  11-98.0483 183.088   5
   3 -11  12 462.439 248.346   5
   3 -11  13 3059.08 455.572   5
   3 -11  14-54.9050 166.267   5
   3 -10  -7 238.058 187.483   7
   3 -10  -6-30.5542 182.124   7
   3 -10  -5 3054.62 488.737   7
   3 -10  -4 658.716 241.485   7
   3 -10  -3-215.787 218.150   7
   3 -10  -2 1641.47 349.731   7
   3 -10  -1 675.666 233.006   7
   3 -10   0 1520.77 318.145   7
   3 -10   1 7475.30 634.001   7
   3 -10   2 30357.9 1220.32   7
  -3  10  -3 541.051 184.743   2
   3 -10   3 310.616 164.620   7
  -3  10  -4 1179.05 245.655   2
   3 -10   4 869.574 225.026   7
  -3  10  -5 2088.23 307.351   2
   3 -10   5 2147.27 315.599   7
  -3  10  -6 2444.35 318.329   2
  -3  10  -7 662.976 216.480   2
   3 -10   7 472.876 176.013   5
  -3  10  -8 1513.22 273.887   2
   3 -10   8 1447.74 275.080   5
   3 -10   9 1347.86 280.482   5
   3 -10  10 10978.1 723.761   5
   3 -10  11 463.659 219.252   5
   3 -10  12 2755.99 409.333   5
   3 -10  13 151.326 195.490   5
   3 -10  14 4247.77 519.200   5
   3 -10  15 1158.06 325.258   5
   3  -9  -8 6809.34 734.154   7
   3  -9  -7 987.486 297.623   7
   3  -9  -6 623.522 280.745   7
   3  -9  -5 831.780 265.152   7
   3  -9  -4 10314.7 794.154   7
   3  -9  -3 188.748 162.610   7
   3  -9  -2 19732.2 1020.13   7
   3  -9  -1 9125.45 678.981   7
   3  -9   0 2920.15 392.207   7
   3  -9   1 295.065 140.483   7
  -3   9  -1 780.155 163.738   6
   3  -9   2 988.790 244.789   7
  -3   9  -2 878.368 176.224   6
  -3   9  -3 4.61067 131.026   2
   3  -9   3 299.395 161.112   7
  -3   9  -3 151.210 131.166   6
  -3   9  -4 3208.53 359.432   2
   3  -9   4 3398.44 376.039   7
  -3   9  -4 2688.06 290.651   6
  -3   9  -5 163.306 130.298   2
  -3   9  -5 240.342 136.339   6
  -3   9  -6 1928.28 278.044   2
  -3   9  -6 1851.57 259.870   6
   3  -9   6 2141.67 281.510   5
  -3   9  -7 1650.51 260.671   2
  -3   9  -7 2279.05 304.014   6
   3  -9   7 1940.47 292.589   5
  -3   9  -8 287.576 159.012   2
  -3   9  -8 61.0699 137.821   6
   3  -9   8 158.791 177.457   5
  -3   9  -9 598.550 193.881   2
  -3   9  -9 626.863 166.231   6
   3  -9   9 507.229 227.016   5
  -3   9 -10 9802.56 629.194   6
   3  -9  10 10170.8 663.950   5
   3  -9  11 76.6784 166.294   5
   3  -9  12 6610.20 579.804   5
   3  -9  13 562.717 208.031   5
   3  -9  14 337.471 212.508   5
   3  -9  15 4667.99 542.471   5
   3  -9  16 3359.61 481.191   5
   3  -8 -10 2966.58 482.549   7
  -3   8   9 9859.01 962.298   3
   3  -8  -9 9340.66 843.432   7
   3  -8  -8 2770.93 454.231   7
   3  -8  -7 1288.35 316.965   7
   3  -8  -6 6412.43 625.187   7
   3  -8  -5 1023.66 292.129   7
   3  -8  -4 8115.98 658.685   7
   3  -8  -3 3550.33 429.328   7
  -3   8   2 14640.0 509.319   6
   3  -8  -2 16267.0 855.496   7
   3  -8  -1 1272.98 258.179   7
  -3   8   1 876.040 146.825   6
   3  -8   0 33259.2 1124.02   7
  -3   8   0 33404.7 832.166   6
  -3   8  -1 6178.97 373.027   6
   3  -8   1 6309.67 482.071   7
   3  -8   2 5720.36 450.707   7
  -3   8  -2 5781.26 370.786   6
  -3   8  -3 2152.41 277.662   2
  -3   8  -3 2598.68 260.314   6
   3  -8   3 2081.04 269.905   7
  -3   8  -4 39.2216 130.791   2
  -3   8  -4-80.6183 106.828   6
  -3   8  -5 10005.1 560.081   2
  -3   8  -5 9966.08 526.245   6
   3  -8   5 10581.2 563.150   5
  -3   8  -6 25609.9 881.616   2
  -3   8  -6 26121.7 871.100   6
   3  -8   6 26537.6 891.720   5
  -3   8  -7 40812.3 1133.59   2
  -3   8  -7 44652.5 1161.63   6
   3  -8   7 42881.1 1155.26   5
  -3   8  -8 15005.3 705.913   2
  -3   8  -8 14655.5 690.047   6
   3  -8   8 14003.0 695.900   5
  -3   8  -9-7.70975 126.436   6
   3  -8   9 114.784 163.700   5
  -3   8 -10 1134.61 228.762   6
   3  -8  10 1537.54 280.401   5
  -3   8 -11-159.822 171.961   6
   3  -8  11-232.271 166.215   5
   3  -8  12 911.625 241.080   5
   3  -8  13 1159.89 252.768   5
   3  -8  14 509.750 221.225   5
   3  -8  15 5240.47 551.366   5
   3  -8  16 606.229 255.365   5
  -3   7  11 369.023 230.469   3
   3  -7 -11-164.038 207.001   7
  -3   7  10 91.5130 190.059   3
   3  -7 -10-103.257 216.197   7
  -3   7   9 170.477 204.041   3
   3  -7  -9-40.7089 134.730   7
   3  -7  -8 5879.47 617.278   7
   3  -7  -7 5183.92 553.354   7
   3  -7  -6 6590.29 600.134   7
   3  -7  -5 11298.5 741.959   7
  -3   7   4 1720.42 155.911   6
   3  -7  -4 1588.96 288.191   7
  -3   7   3 10298.1 380.429   6
   3  -7  -3 10916.2 674.410   7
  -3   7   2 811.428 123.225   6
   3  -7  -2 744.985 197.328   7
   3  -7  -1 9988.51 587.453   7
  -3   7   1 10374.9 426.169   6
   3  -7   0 2922.95 316.096   7
  -3   7   0 3283.75 252.288   6
   3  -7   1 19602.4 752.187   7
  -3   7  -1 18607.9 607.237   6
  -3   7  -2 7225.64 459.989   2
   3  -7   2 7227.36 448.975   7
  -3   7  -2 7017.93 383.712   6
  -3   7  -3 28114.8 884.268   2
  -3   7  -3 28457.0 790.634   6
  -3   7  -4 24169.2 812.727   2
  -3   7  -4 23951.1 745.887   6
   3  -7   4 23742.5 756.028   5
  -3   7  -5 35681.3 989.145   2
  -3   7  -5 36721.6 941.020   6
   3  -7   5 37689.0 964.022   5
  -3   7  -6 12408.5 593.968   2
  -3   7  -6 11918.5 555.634   6
   3  -7   6 11498.2 587.682   4
   3  -7   6 13380.0 596.420   5
   3  -7   7 885.150 187.656   4
  -3   7  -7 911.383 200.770   2
  -3   7  -7 1270.14 204.999   6
   3  -7   7 733.444 200.642   5
  -3   7  -8 20784.0 771.068   6
   3  -7   8 20284.0 769.919   4
   3  -7   8 20820.1 812.253   5
   3  -7   9 255.038 143.753   4
  -3   7  -9 392.035 137.772   6
   3  -7   9-33.4663 158.198   5
   3  -7  10 1454.67 223.252   4
  -3   7 -10 1433.67 249.970   6
   3  -7  10 1245.45 249.654   5
   3  -7  11 69.6203 99.6973   4
  -3   7 -11-26.4792 121.358   6
   3  -7  11 47.8459 145.862   5
  -3   7 -12 429.272 157.546   6
   3  -7  12 684.089 214.547   5
   3  -7  13 161.086 161.521   5
   3  -7  14 645.587 228.095   5
   3  -7  15 766.712 251.079   5
   3  -7  16 1147.57 309.148   5
   3  -7  17 1145.40 334.542   5
   3  -6 -12 974.723 298.487   7
  -3   6  12 1115.94 378.982   3
   3  -6 -11 415.620 214.449   7
  -3   6  11 591.082 276.687   3
   3  -6 -10 51.1017 148.465   7
  -3   6  10-114.556 257.301   3
  -3   6   9 5878.68 666.428   3
   3  -6  -9 5362.84 574.521   7
   3  -6  -8 207.169 148.578   7
   3  -6  -7 909.446 245.860   7
   3  -6  -6 18.7462 132.828   7
  -3   6   5 15446.5 375.021   6
   3  -6  -5 15508.5 803.958   7
   3  -6  -4 6566.21 506.518   7
  -3   6   4 5828.18 261.509   6
  -3   6   3 2686.54 192.268   6
   3  -6  -3 3126.66 343.053   7
   3  -6  -2 8153.49 503.149   7
  -3   6   2 7497.28 331.412   6
   3  -6  -1 1867.19 245.532   7
  -3   6   1 1561.84 163.169   6
   3  -6   0 2589.30 258.002   7
  -3   6   0 2649.53 217.735   6
  -3   6  -1 6755.92 353.212   6
   3  -6   1 6767.34 397.858   7
  -3   6  -2 1246.91 197.046   2
   3  -6   2 1350.58 186.716   7
  -3   6  -2 1015.79 150.212   6
  -3   6  -3 14089.6 588.323   2
  -3   6  -3 13869.2 525.243   6
   3  -6   3 13356.4 588.252   4
   3  -6   3 14128.6 528.257   5
   3  -6   4 1886.57 235.051   4
  -3   6  -4 2297.77 246.243   2
  -3   6  -4 2065.49 221.468   6
   3  -6   4 1830.30 214.291   5
  -3   6  -5 21555.4 742.038   2
  -3   6  -5 20872.2 677.270   6
   3  -6   5 20426.1 668.455   5
   3  -6   5 20643.5 713.967   4
  -3   6  -6 4210.82 351.875   2
  -3   6  -6 4269.52 326.690   6
   3  -6   6 3971.27 315.421   5
   3  -6   6 3735.61 312.065   4
   3  -6   7 493.115 135.069   4
   3  -6   7 664.286 157.803   5
  -3   6  -7 723.042 166.130   6
   3  -6   8 5506.07 368.696   4
  -3   6  -8 5708.75 390.275   6
   3  -6   8 4785.43 381.913   5
   3  -6   9 12847.5 552.773   4
  -3   6  -9 13224.0 604.357   6
   3  -6   9 13274.4 661.498   5
   3  -6  10 261.198 110.464   4
  -3   6 -10 128.841 95.5893   6
   3  -6  10 211.941 146.322   5
   3  -6  11 4635.38 344.463   4
  -3   6 -11 5335.79 410.685   6
   3  -6  11 5175.24 456.204   5
  -3   6 -12 301.269 143.367   6
   3  -6  12 513.608 197.536   5
  -3   6 -13 2185.32 296.626   6
   3  -6  13 2305.14 345.426   5
   3  -6  14 77.2749 147.364   5
   3  -6  15-131.574 147.698   5
   3  -6  16 319.967 215.424   5
   3  -6  17 1652.76 365.031   5
  -3   5  13 7794.53 866.155   3
   3  -5 -12 2478.40 410.326   7
  -3   5  12 2555.03 493.894   3
   3  -5 -11 371.028 190.293   7
  -3   5  11 711.282 252.927   3
   3  -5 -10 176.435 172.424   7
  -3   5  10 173.526 217.546   3
  -3   5   9 10311.2 838.067   3
   3  -5  -9 13179.3 835.284   7
   3  -5  -8 1024.71 245.403   7
  -3   5   7 4627.69 263.450   1
   3  -5  -7 5096.79 479.448   7
  -3   5   6 1026.50 129.363   1
  -3   5   6 977.262 83.5613   6
   3  -5  -6 920.829 221.360   7
  -3   5   5 11502.8 315.859   6
   3  -5  -5 12133.4 661.550   7
   3  -5  -4 7554.94 493.333   7
   3  -5  -3 3458.65 316.569   7
   3  -5  -2 1336.52 202.663   7
   3  -5  -1 39963.7 934.483   7
   3  -5   0 21198.2 640.578   7
  -3   5  -1 20303.7 675.760   2
   3  -5   1 21043.0 600.716   7
   3  -5   1 20969.0 686.300   4
  -3   5  -2 157.361 107.459   2
   3  -5   2 105.518 113.862   4
   3  -5   2 63.1949 84.6802   5
  -3   5  -3 2497.97 242.245   2
   3  -5   3 2408.35 241.480   4
   3  -5   3 2633.59 229.867   5
  -3   5  -4 869.973 153.599   2
   3  -5   4 847.469 150.448   4
   3  -5   4 843.756 141.084   5
   3  -5   5 6687.53 365.087   4
  -3   5  -5 6945.30 422.001   2
  -3   5  -5 6117.27 358.442   6
   3  -5   5 6245.37 355.111   5
   3  -5   6 1014.70 165.993   4
   3  -5   6 1044.70 168.604   5
  -3   5  -6 977.494 164.589   6
   3  -5   7 1870.23 210.792   4
   3  -5   7 1897.32 238.684   5
  -3   5  -7 1789.99 211.221   6
   3  -5   8 38.3502 82.4391   4
   3  -5   8 94.7730 118.672   5
  -3   5  -8 223.489 121.214   6
   3  -5   9 1427.06 190.789   4
   3  -5   9 1501.90 241.298   5
  -3   5  -9 1132.47 187.717   6
   3  -5  10 9774.14 471.084   4
  -3   5 -10 9676.33 507.575   6
   3  -5  10 9650.69 578.405   5
   3  -5  11 1708.84 211.740   4
  -3   5 -11 1500.14 226.124   6
   3  -5  11 1779.02 280.226   5
   3  -5  12 1847.27 220.186   4
  -3   5 -12 1659.13 241.798   6
   3  -5  12 2072.95 319.092   5
  -3   5 -13 846.118 183.329   6
   3  -5  13 1132.20 261.166   5
   3  -5  14-18.6371 156.023   5
   3  -5  15-143.015 204.517   5
   3  -5  16 83.2493 180.340   5
   3  -5  17-455.873 262.261   5
  -3   4  14 3675.97 641.277   3
  -3   4  13 1037.44 391.867   3
  -3   4  12 9018.30 860.537   3
   3  -4 -11 1269.54 317.095   7
  -3   4  11 217.637 182.588   3
   3  -4 -10 1798.30 318.832   7
  -3   4  10 2111.75 409.875   3
  -3   4   9 18593.6 1061.23   3
   3  -4  -9 21855.5 999.643   7
  -3   4   9 18944.3 556.889   1
   3  -4  -8 7950.26 586.826   7
  -3   4   8 7067.37 343.989   1
   3  -4  -7 8331.10 567.879   7
  -3   4   7 7812.24 360.078   1
   3  -4  -6 9910.71 581.318   7
  -3   4   6 9540.38 387.171   1
   3  -4  -5 32113.0 979.093   7
   3  -4  -4 6388.26 412.335   7
   3  -4  -3 20080.5 681.167   7
   3  -4  -2 1991.78 209.349   7
   3  -4  -1 264.511 127.441   4
   3  -4  -1 236.816 102.287   7
   3  -4   0-27.3199 95.4656   4
   3  -4   0 37.9228 76.5280   7
  -3   4   0 128.040 108.906   2
  -3   4  -1 2363.70 233.217   2
   3  -4   1 2438.66 229.308   4
  -3   4  -2 3223.72 269.824   2
   3  -4   2 3204.77 253.597   4
   3  -4   2 3194.27 209.226   5
  -3   4  -3 138.340 107.888   2
   3  -4   3-9.36827 81.4596   4
   3  -4   3 46.8003 87.9136   5
  -3   4  -4 21115.6 695.122   2
   3  -4   4 20553.8 606.576   4
   3  -4   4 20253.6 544.025   5
   3  -4   5 16145.7 547.348   4
   3  -4   5 16245.4 538.812   5
   3  -4   6 12632.1 489.184   4
   3  -4   6 12491.3 507.071   5
   3  -4   7 3961.86 283.042   4
  -3   4  -7 3821.22 287.370   6
   3  -4   7 3705.85 302.617   5
   3  -4   8 61.2736 81.0097   4
  -3   4  -8 97.6875 94.1989   6
   3  -4   8-50.9628 111.261   5
   3  -4   9 77.7745 75.6530   4
  -3   4  -9 194.523 108.382   6
   3  -4   9 71.9095 104.018   5
   3  -4  10 15.4162 85.3013   4
  -3   4 -10 109.327 106.321   6
   3  -4  10 69.9006 152.588   5
   3  -4  11 265.543 102.467   4
  -3   4 -11 168.498 99.2975   6
   3  -4  11 249.954 136.757   5
   3  -4  12 563.691 128.758   4
  -3   4 -12 440.032 145.667   6
   3  -4  12 458.538 150.799   5
  -3   4 -13 816.427 176.426   6
   3  -4  13 1055.35 254.910   5
   3  -4  14 1788.02 302.995   5
   3  -4  15-200.099 218.284   5
   3  -4  16-421.441 260.469   5
  -3   3  15 964.933 367.389   3
  -3   3  15 1080.19 291.693   5
  -3   3  14 189.898 208.177   3
  -3   3  14 27.4712 153.779   5
  -3   3  13 1242.48 330.851   3
  -3   3  12 5766.39 669.934   3
  -3   3  11 2602.78 455.119   3
  -3   3  10 44792.6 1647.07   3
   3  -3 -10 45803.1 1417.53   7
  -3   3  10 44819.4 916.883   1
  -3   3   9 4312.72 514.476   3
   3  -3  -9 5622.78 490.024   7
  -3   3   9 4855.38 312.388   1
  -3   3   8 9139.53 680.336   3
  -3   3   8 9228.58 412.036   1
   3  -3  -8 9136.15 578.192   7
  -3   3   7 4322.65 276.328   1
   3  -3  -7 4781.50 406.821   7
  -3   3   6 7654.05 361.650   1
   3  -3  -6 7710.97 483.658   7
   3  -3  -5 2107.18 236.811   7
   3  -3  -4 46096.2 988.639   7
   3  -3  -3 10301.7 433.232   7
   3  -3  -2 8051.41 349.484   7
   3  -3  -2 8141.47 371.952   4
   3  -3  -1 5354.14 297.695   4
  -3   3   1 5143.98 312.236   2
   3  -3  -1 5118.14 251.050   7
   3  -3   0 29172.6 662.485   4
  -3   3   0 28675.8 705.193   2
   3  -3   0 29083.4 518.872   7
  -3   3   0 28966.0 457.240   5
  -3   3  -1 15197.8 523.919   2
   3  -3   1 15535.9 486.192   4
   3  -3   1 15352.3 341.618   5
  -3   3  -1 14621.6 334.991   5
  -3   3  -2 6066.52 355.589   2
   3  -3   2 6072.42 314.203   4
  -3   3  -2 5650.28 229.779   5
   3  -3   2 5836.60 230.599   5
  -3   3  -3 27038.9 758.846   2
   3  -3   3 28426.3 682.762   4
  -3   3  -3 28760.4 565.380   5
   3  -3   3 27299.6 553.360   5
   3  -3   4 3074.57 241.168   4
   3  -3   4 2926.75 211.401   5
   3  -3   5 16753.0 557.483   4
   3  -3   5 15848.8 515.228   5
   3  -3   6 165.486 82.5497   4
   3  -3   6-10.7351 77.4026   5
   3  -3   7 4581.37 312.432   4
   3  -3   7 4531.32 328.252   5
   3  -3   8 11439.7 500.408   4
  -3   3  -8 11083.3 461.027   6
   3  -3   8 11111.1 545.899   5
   3  -3   9 652.739 143.674   4
   3  -3   9 964.830 191.841   5
  -3   3  -9 496.531 130.176   6
   3  -3  10 1723.57 212.529   4
   3  -3  10 1870.36 279.248   5
  -3   3 -10 1966.80 219.439   6
   3  -3  11 918.822 164.445   4
  -3   3 -11 834.389 158.809   6
   3  -3  11 1040.03 243.043   5
   3  -3  12 502.982 138.795   4
  -3   3 -12 562.638 145.704   6
   3  -3  12 417.711 209.099   5
  -3   3 -13 2253.12 254.125   6
   3  -3  13 2655.98 386.489   5
   3  -3  14 231.112 200.846   5
   3  -3  15 225.103 187.910   5
   3  -3  16 472.922 237.237   5
  -3   2  16 4548.74 690.921   3
  -3   2  16 5638.43 615.761   5
  -3   2  15 248.722 239.369   3
  -3   2  15 103.051 142.043   5
  -3   2  14 2498.49 485.523   3
  -3   2  14 3566.33 448.497   5
  -3   2  13 530.021 275.718   3
  -3   2  13 588.845 184.327   5
  -3   2  12 3938.66 538.560   3
  -3   2  12 3693.73 413.307   5
  -3   2  11 628.024 245.464   3
  -3   2  10 847.648 158.520   1
  -3   2  10 569.484 242.597   3
  -3   2   9-32.5473 153.289   3
  -3   2   9 84.3059 90.4227   1
  -3   2   8 11750.0 724.900   3
  -3   2   8 13174.9 506.116   1
   3  -2  -8 12266.2 620.828   7
  -3   2   7 1774.73 185.163   1
   3  -2  -7 1908.93 239.420   7
  -3   2   6 403.423 102.112   1
   3  -2  -6 561.814 134.220   7
   3  -2  -5 13251.4 514.646   7
   3  -2  -4 3491.73 252.125   7
   3  -2  -4 3717.62 236.436   4
   3  -2  -3 14783.1 442.023   7
  -3   2   3 15153.6 426.843   7
   3  -2  -3 15170.4 454.201   4
   3  -2  -2 21810.2 528.594   4
   3  -2  -2 20962.5 454.844   7
  -3   2   2 21543.3 420.943   7
  -3   2   2 21556.4 579.075   2
   3  -2  -1 51138.4 811.428   4
  -3   2   1 51200.5 885.323   2
   3  -2  -1 51255.7 594.997   7
   3  -2   0 95842.1 1142.37   4
  -3   2   0 92547.5 1216.32   2
   3  -2   0 96294.1 673.912   7
  -3   2   0 96954.6 566.899   5
  -3   2  -1 9640.66 413.170   2
   3  -2   1 9404.16 370.265   4
  -3   2  -1 9106.23 208.499   5
   3  -2   1 9309.24 202.827   5
  -3   2  -2 4854.97 323.065   2
   3  -2   2 5397.65 298.395   4
   3  -2   2 5267.19 201.457   5
   3  -2   3 68390.3 1068.70   4
   3  -2   3 66355.1 837.870   5
   3  -2   4 63308.9 1066.61   4
   3  -2   4 58871.9 888.945   5
   3  -2   5 19708.9 626.062   4
   3  -2   5 20061.9 577.734   5
   3  -2   6 18861.6 633.796   4
   3  -2   6 18727.4 616.172   5
   3  -2   7 2768.11 260.994   4
   3  -2   7 2546.77 259.442   5
   3  -2   8 3077.42 284.516   4
   3  -2   8 3278.04 309.804   5
   3  -2   9 10677.4 529.235   4
  -3   2  -9 11026.8 446.843   6
   3  -2   9 11145.5 593.407   5
   3  -2  10 66.4567 93.7984   4
  -3   2 -10 204.102 102.528   6
   3  -2  10-140.259 130.660   5
   3  -2  11 4157.60 354.902   4
  -3   2 -11 4555.56 311.437   6
   3  -2  11 4231.84 422.534   5
   3  -2  12 231.432 131.003   4
  -3   2 -12 296.626 105.611   6
   3  -2  12 82.5266 158.506   5
   3  -2  13 7494.89 620.840   5
   3  -2  14 188.274 171.124   5
   3  -2  15 659.773 237.214   5
   3  -2  16-111.057 150.467   5
  -3   1  16 4975.00 691.815   3
  -3   1  16 5289.39 579.273   5
  -3   1  15 225.357 234.638   3
  -3   1  15 561.954 228.932   5
  -3   1  14 2920.61 501.525   3
  -3   1  14 2458.62 367.150   5
  -3   1  13 1553.83 371.316   3
  -3   1  13 2459.73 352.610   5
  -3   1  12 4910.55 574.565   3
  -3   1  12 4522.40 438.071   5
  -3   1  11 2109.69 398.417   3
  -3   1  11 2187.53 299.521   5
  -3   1  10 10105.0 485.437   1
  -3   1  10 9503.06 707.921   3
  -3   1  10 9897.21 571.816   5
  -3   1   9 156.201 91.2286   1
  -3   1   9 71.7948 178.252   3
  -3   1   9 192.283 133.022   5
  -3   1   8 1.39748 116.363   3
  -3   1   8-55.6294 80.5174   1
  -3   1   7 11046.4 461.044   1
  -3   1   7 10249.4 590.121   3
  -3   1   6 221296. 1948.59   1
  -3   1   5 154663. 1297.26   4
   3  -1  -5 155626. 1327.97   4
   3  -1  -4 84104.2 937.610   4
  -3   1   4 83223.1 966.327   4
   3  -1  -4 83951.6 1014.43   7
  -3   1   4 82578.1 1026.45   7
  -3   1   3 24442.1 533.707   4
   3  -1  -3 25440.9 515.929   4
  -3   1   3 24958.2 581.282   2
   3  -1  -3 24469.0 459.885   7
  -3   1   3 25474.2 480.590   7
   3  -1  -2 89579.9 1004.33   4
  -3   1   2 90917.2 1096.25   2
  -3   1   2 90130.8 674.455   7
   3  -1  -2 90638.3 669.783   7
  -3   1   2 89574.8 641.279   5
  -3   1   1 359.459 103.906   2
   3  -1  -1 166.461 73.7939   4
  -3   1   0 197.191 90.1115   2
   3  -1   0 198.966 76.9347   4
   3  -1   1 17104.3 518.551   4
   3  -1   1 18229.2 327.802   7
   3  -1   1 18002.7 282.034   5
   3  -1   2 283.888 97.6575   4
   3  -1   2 193.663 52.4909   7
   3  -1   3 85.0051 98.1520   4
   3  -1   3 77.0786 61.8808   7
   3  -1   4 12424.7 514.662   4
   3  -1   5 705.504 150.006   4
   3  -1   6 2395.73 257.796   4
   3  -1   7 351.539 131.435   4
   3  -1   7 226.934 92.2454   5
   3  -1   8 29473.6 917.823   4
   3  -1   8 28394.8 912.570   5
   3  -1   9 212.151 124.406   4
   3  -1   9 15.2689 113.674   5
  -3   1  -9 61.8698 73.9388   6
   3  -1  10 648.837 166.684   4
   3  -1  10 566.587 187.792   5
  -3   1 -10 550.591 111.826   6
   3  -1  11-164.184 142.179   4
  -3   1 -11-4.20328 73.3611   6
   3  -1  11-159.793 163.631   5
   3  -1  12 309.969 144.147   4
   3  -1  12-187.766 180.769   5
   3  -1  13 5734.03 557.601   5
   3  -1  14-432.528 214.662   5
   3  -1  15-9.23371 182.896   5
  -3   0  17 4792.79 687.812   3
  -3   0  17 4328.74 534.043   5
  -3   0  16 2140.67 463.233   3
  -3   0  16 1491.01 321.050   5
  -3   0  15 9220.78 865.869   3
  -3   0  15 9446.24 712.483   5
  -3   0  14 187.784 191.726   3
  -3   0  14 51.0166 179.818   5
  -3   0  13 2610.87 445.238   3
  -3   0  13 3603.33 414.588   5
  -3   0  12 4362.88 517.953   3
  -3   0  12 4920.41 448.005   5
  -3   0  11 3349.34 442.713   3
  -3   0  11 3667.53 385.405   5
  -3   0  10 692.608 235.266   3
  -3   0  10 705.658 162.043   1
  -3   0  10 207.873 110.408   5
  -3   0   9 5336.31 495.470   3
  -3   0   9 5531.88 409.733   5
  -3   0   8 12363.2 516.023   1
  -3   0   8 12889.7 666.011   3
  -3   0   8 12287.1 325.191   4
  -3   0   8 13082.4 570.351   5
  -3   0   7 39117.3 877.614   1
  -3   0   7 38686.8 1059.46   3
  -3   0   7 39243.6 585.353   4
  -3   0   7 39168.1 903.856   5
  -3   0   6 21486.1 624.992   1
  -3   0   6 21478.3 724.595   3
  -3   0   6 21206.0 440.524   4
  -3   0   6 20942.6 599.769   5
   3   0  -6 21321.1 417.605   4
  -3   0   5 75.7265 89.4562   3
  -3   0   5 157.424 92.9400   1
  -3   0   5 42.7677 51.0869   4
  -3   0   5 244.181 97.3638   5
   3   0  -4 1652.40 128.596   4
  -3   0   4 1851.07 148.391   4
  -3   0   4 1812.71 153.479   2
  -3   0   4 1732.88 139.865   7
  -3   0   4 1676.99 144.669   5
  -3   0   3 542.138 103.324   2
  -3   0   3 469.655 96.8814   4
   3   0  -3 513.621 90.3405   4
   3   0  -3 552.725 77.9002   5
  -3   0   3 450.998 63.2741   5
   3   0  -2 77610.4 965.666   2
  -3   0   2 77510.9 1002.06   2
  -3   0   2 79423.4 1069.11   4
   3   0  -2 77189.2 994.670   4
  -3   0   2 78431.7 581.578   5
   3   0  -2 79836.7 632.143   5
   3   0  -1 8997.67 357.192   2
   3   0  -1 8662.91 362.647   4
   3   0  -1 9051.11 174.807   5
   3   0   0 164.206 81.0859   4
   3   0   0 150.127 35.5557   7
  -3   0   0 208.792 39.9390   7
  -3   0  -1 793.272 119.234   3
   3   0   1 682.029 132.072   4
  -3   0  -1 697.507 84.8746   7
   3   0   1 594.600 78.2597   7
   3   0   2 1482.92 190.410   4
  -3   0  -2 1220.13 127.471   7
   3   0   2 1263.01 127.355   7
  -3   0  -2 1318.74 162.506   3
   3   0   3 1101.06 214.734   4
  -3   0  -3 1262.53 166.240   7
   3   0   4 282.989 145.335   4
  -3   0  -4 24.1753 74.7608   7
   3   0   5 15158.3 654.467   4
  -3   0  -5 14932.1 568.580   7
   3   0   6 21565.2 802.295   4
   3   0   7 8142.39 516.521   4
   3   0   8 15105.7 725.721   4
   3   0   9 41419.1 1233.15   4
  -3   0  -9 40284.9 753.551   6
   3   0  10 6197.90 506.044   4
  -3   0 -10 6627.23 315.476   6
   3   0  11 468.135 167.013   4
   3   0  11 257.030 154.024   5
   3   0  12 4322.68 431.944   4
   3   0  12 4383.05 484.377   5
   3   0  13 56.3568 145.130   5
   3   0  14 3160.77 454.363   5
   3   0  15-192.164 198.051   5
  -3  -1  17 1449.25 432.628   3
  -3  -1  17 1119.59 293.774   5
  -3  -1  16 4418.96 618.171   3
  -3  -1  16 5885.85 581.591   5
  -3  -1  15 2142.20 435.834   3
  -3  -1  15 1647.50 319.586   5
  -3  -1  14 178.930 173.445   3
  -3  -1  14 78.5218 164.932   5
  -3  -1  13 4340.98 511.771   3
  -3  -1  13 5134.17 483.175   5
  -3  -1  12 2524.68 400.722   3
  -3  -1  12 2826.71 357.448   5
  -3  -1  11 2752.42 377.204   3
  -3  -1  11 3033.12 350.082   5
  -3  -1  10 1081.40 239.449   3
  -3  -1  10 1293.22 209.910   1
  -3  -1  10 1430.69 232.318   5
  -3  -1   9 3187.14 289.248   1
  -3  -1   9 2807.98 333.476   3
  -3  -1   9 3159.36 310.010   5
  -3  -1   8 1028.45 198.686   3
  -3  -1   8 1186.11 179.720   1
  -3  -1   8 1064.37 179.197   5
  -3  -1   7 242.665 128.041   3
  -3  -1   7 212.195 106.343   1
   3   1  -7 70.7891 34.3302   4
  -3  -1   7 7.68544 93.9021   5
  -3  -1   6 15.6372 81.0954   3
  -3  -1   6-139.208 123.760   1
  -3  -1   6 73.0631 63.4316   2
   3   1  -6 17.3750 37.6837   4
  -3  -1   6-96.4900 120.577   5
  -3  -1   5 739.007 145.397   1
  -3  -1   5 653.455 95.8445   2
  -3  -1   5 704.966 126.039   3
   3   1  -5 636.601 86.9346   4
  -3  -1   5 480.672 104.090   5
  -3  -1   4 15553.8 401.876   2
  -3  -1   4 14696.7 485.057   1
  -3  -1   4 14777.9 398.485   3
   3   1  -4 15173.5 412.965   4
   3   1  -4 15476.5 429.898   5
  -3  -1   4 15975.5 416.333   5
   3   1  -3 17350.3 424.521   2
  -3  -1   3 17096.6 317.235   3
   3   1  -3 16442.1 473.730   4
   3   1  -3 16879.8 400.465   5
  -3  -1   3 16677.5 376.691   5
   3   1  -2 56.2010 68.1376   2
   3   1  -2 63.3077 82.9204   4
   3   1  -2 34.2313 38.6127   5
  -3  -1   2 51.9354 49.6587   5
   3   1  -1 52378.4 973.190   4
  -3  -1   1 53302.3 605.092   7
   3   1  -1 52729.7 628.220   5
   3   1   0 26596.3 744.972   4
  -3  -1   0 26848.6 466.644   3
   3   1   0 27024.5 462.833   7
  -3  -1   0 25584.4 492.491   7
  -3  -1  -1 39560.7 710.457   3
   3   1   1 38818.9 673.919   7
  -3  -1  -1 38220.9 690.573   7
   3   1   2 72248.6 1127.38   3
  -3  -1  -2 73355.4 1069.37   7
   3   1   3 7354.13 414.714   3
  -3  -1  -3 7407.18 384.882   7
   3   1   4 7736.27 470.938   3
  -3  -1  -4 8897.82 451.800   7
   3   1   5 5914.40 452.917   3
  -3  -1  -5 5978.33 392.593   7
   3   1   6 5772.57 482.118   3
  -3  -1  -6 5865.93 416.332   7
   3   1   7 4582.66 433.449   4
   3   1   7 5223.76 485.204   3
  -3  -1  -7 4925.49 407.869   7
   3   1   8 1683.79 333.357   3
   3   1   8 1522.52 260.406   4
  -3  -1  -8 1363.48 253.412   7
   3   1   9 10296.5 671.618   4
   3   1   9 11376.6 814.875   3
   3   1  10 6577.29 665.217   3
   3   1  10 5592.47 516.264   4
   3   1  11 1468.59 274.102   4
   3   1  11 2371.38 441.433   3
   3   1  12 193.583 131.751   4
   3   1  13 1047.67 257.728   5
   3   1  14 1258.76 295.701   5
  -3  -2  18 83.4412 184.621   5
  -3  -2  17-125.189 204.072   5
  -3  -2  16 423.704 214.117   5
  -3  -2  15 3019.40 410.428   5
  -3  -2  14 539.467 257.524   3
  -3  -2  14 874.859 242.807   5
  -3  -2  13 6216.85 607.530   3
  -3  -2  13 6861.23 553.098   5
  -3  -2  12 6846.57 587.976   3
  -3  -2  12 6955.69 521.533   5
  -3  -2  11 621.199 216.237   3
  -3  -2  11 756.307 192.607   5
  -3  -2  10 4908.59 375.417   1
  -3  -2  10 3804.81 397.076   3
  -3  -2  10 4037.74 350.855   5
  -3  -2   9 3622.19 314.546   1
  -3  -2   9 3624.41 349.110   3
  -3  -2   9 3220.87 301.512   5
  -3  -2   8 764.871 85.8029   2
  -3  -2   8 777.741 168.038   1
  -3  -2   8 1096.59 199.059   3
  -3  -2   8 773.072 152.261   5
  -3  -2   7 58.4781 46.3185   2
  -3  -2   7 49.0032 98.5887   1
  -3  -2   7 115.545 99.8889   3
   3   2  -7 155.399 37.5540   4
  -3  -2   7 135.064 105.281   5
  -3  -2   6 3255.67 165.571   2
  -3  -2   6 2546.08 236.980   1
  -3  -2   6 3622.24 259.191   3
   3   2  -6 2999.64 239.489   3
   3   2  -6 3106.19 170.436   4
  -3  -2   6 3548.26 259.433   5
  -3  -2   5 6282.13 347.451   1
   3   2  -5 6707.29 297.863   4
   3   2  -5 6971.68 301.724   3
  -3  -2   5 7169.13 337.498   5
   3   2  -4 4910.92 214.288   2
  -3  -2   4 4891.83 294.441   1
   3   2  -4 4794.69 276.947   4
  -3  -2   4 5293.09 257.668   5
   3   2  -3 436.908 107.966   2
  -3  -2   3 250.892 84.4022   1
  -3  -2   3 440.048 109.870   5
   3   2  -2 19303.1 458.837   5
  -3  -2   2 20067.9 454.203   5
   3   2  -1 49838.1 512.014   3
  -3  -2   1 48305.0 749.204   7
  -3  -2   0 141.445 81.2159   7
   3   2   0 232.051 72.7706   3
   3   2   1 69978.9 1051.30   3
  -3  -2  -1 72741.7 1105.66   7
  -3  -2  -2 735.158 137.767   7
   3   2   2 591.003 142.280   3
   3   2   3 18347.5 686.793   3
  -3  -2  -3 18104.2 651.430   7
   3   2   4 7492.08 490.171   3
  -3  -2  -4 6909.82 440.653   7
   3   2   5 4792.89 426.695   3
  -3  -2  -5 4449.30 368.625   7
   3   2   6 24935.5 1028.66   3
  -3  -2  -6 23955.8 904.808   7
   3   2   7 8031.02 617.703   3
  -3  -2  -7 7755.43 542.780   7
  -3  -2  -8 3548.69 398.016   7
   3   2   8 3627.13 455.273   3
  -3  -2  -9 2479.98 355.595   7
   3   2   9 3007.43 439.956   3
   3   2  10 121.103 158.278   4
   3   2  10 469.651 251.753   3
   3   2  11 64.4890 159.341   4
   3   2  11-321.107 257.818   3
   3   2  12 1383.95 318.354   4
   3   2  12 1128.27 358.230   3
   3   2  13 120.265 266.583   3
  -3  -3  18 2732.55 445.911   5
  -3  -3  17 455.209 221.896   5
  -3  -3  16 1153.43 297.395   5
  -3  -3  15 357.077 187.682   5
  -3  -3  14 1247.26 267.628   5
  -3  -3  13 1583.06 286.776   5
  -3  -3  12-197.669 191.786   5
  -3  -3  11 837.768 82.7103   2
  -3  -3  11 913.274 191.002   5
  -3  -3  10 2300.98 111.576   2
  -3  -3  10 2806.82 302.659   1
  -3  -3  10 2660.57 298.867   5
  -3  -3   9 322.801 146.064   1
  -3  -3   9 150.846 134.784   5
  -3  -3   8 10175.1 506.048   1
   3   3  -8 10087.0 220.989   4
  -3  -3   8 9711.41 480.604   5
  -3  -3   7 6167.91 392.010   1
   3   3  -7 6035.95 255.162   4
  -3  -3   7 6348.43 377.717   5
  -3  -3   6 31694.6 817.881   1
   3   3  -6 30252.7 714.198   3
  -3  -3   6 32185.9 765.953   5
  -3  -3   5 1683.52 203.943   1
   3   3  -5 1767.58 119.277   2
   3   3  -5 1965.15 165.544   3
  -3  -3   5 1702.48 194.147   5
  -3  -3   4 2072.88 200.990   1
   3   3  -4 1861.77 132.899   3
  -3  -3   4 2131.65 205.273   5
  -3  -3   3 168.087 87.2006   1
  -3  -3   3 112.480 87.1865   5
  -3  -3   2 11001.0 392.573   7
  -3  -3   2 10047.8 391.820   1
   3   3  -1 29255.6 549.807   3
  -3  -3   1 28759.4 690.157   7
  -3  -3   1 29317.5 625.683   1
   3   3   0 2198.24 189.374   3
  -3  -3   0 2504.98 232.994   7
   3   3   1 4860.78 310.805   3
  -3  -3  -1 5101.47 343.559   7
   3   3   2 4387.40 337.530   3
  -3  -3  -2 5022.81 359.348   7
   3   3   3 18718.3 748.921   3
  -3  -3  -3 21068.2 783.402   7
   3   3   4 8299.09 548.469   3
  -3  -3  -4 9054.88 541.786   7
   3   3   5 21496.0 933.088   3
  -3  -3  -5 21175.7 877.274   7
  -3  -3  -6 1773.63 297.293   7
   3   3   6 1231.65 274.643   3
   3   3   7 19771.8 1029.15   3
  -3  -3  -7 16673.8 852.082   7
   3   3   8 6125.43 599.918   3
  -3  -3  -8 5872.54 531.094   7
  -3  -3  -9 4893.22 508.375   7
   3   3   9 4699.62 577.669   3
  -3  -3 -10 1303.57 304.909   7
   3   3  10 1307.75 327.658   3
  -3  -3 -11 2182.79 387.262   7
   3   3  11 2735.66 490.203   3
   3   3  12 2818.69 510.813   3
   3   3  12 2896.91 457.696   4
   3   3  13 3648.76 623.463   3
  -3  -4  18 1428.49 365.791   5
  -3  -4  17-268.271 201.199   5
  -3  -4  16 1795.55 340.281   5
  -3  -4  15 291.491 177.709   5
  -3  -4  14-72.7186 165.106   5
  -3  -4  13 11.6412 136.212   5
  -3  -4  12 716.368 210.805   5
  -3  -4  11 23189.0 894.721   5
  -3  -4  10 18243.1 752.127   5
  -3  -4   9 16292.0 664.677   1
   3   4  -9 17004.8 348.493   4
  -3  -4   9 16585.9 683.820   5
   3   4  -9 16962.4 300.023   4
  -3  -4   8 12537.4 575.662   1
  -3  -4   8 12145.9 554.538   5
  -3  -4   7 10260.6 503.220   1
  -3  -4   7 9791.41 474.992   5
   3   4  -6 30719.1 407.716   2
  -3  -4   6 30177.5 815.427   1
   3   4  -6 28713.1 696.343   3
  -3  -4   6 30334.2 798.059   5
  -3  -4   5 696.056 148.936   1
  -3  -4   5 767.454 153.166   5
  -3  -4   4 4223.16 290.439   1
  -3  -4   4 4291.31 291.007   5
  -3  -4   3 5403.12 312.692   1
  -3  -4   3 6001.63 334.811   7
  -3  -4   3 5577.26 319.525   5
  -3  -4   2 2916.64 248.295   7
  -3  -4   2 2636.69 212.587   1
  -3  -4   1 4758.67 323.247   7
  -3  -4   1 5110.72 270.563   1
  -3  -4   0 11692.9 533.814   7
  -3  -4   0 11438.6 381.825   1
  -3  -4  -1 1007.77 180.511   7
   3   4   1 943.516 157.166   3
  -3  -4  -1 903.035 104.918   1
  -3  -4  -2 1571.66 219.920   7
  -3  -4  -2 1550.04 123.562   1
   3   4   2 1304.55 210.137   3
   3   4   3 6148.77 461.017   3
  -3  -4  -3 5426.10 434.887   7
  -3  -4  -3 5816.12 210.073   1
  -3  -4  -4 1119.66 226.039   7
  -3  -4  -4 1456.16 94.8600   1
   3   4   4 1735.69 294.069   3
  -3  -4  -5-40.2753 125.213   7
   3   4   5 206.560 172.928   3
  -3  -4  -6 263.315 172.647   7
   3   4   6-38.1599 132.674   3
  -3  -4  -7 1584.18 317.101   7
   3   4   7 1289.57 294.131   3
   3   4   8 5980.25 630.008   3
  -3  -4  -8 6426.88 602.480   7
   3   4   9 8992.82 804.713   3
  -3  -4  -9 9635.78 756.980   7
   3   4  10 2539.44 465.023   3
  -3  -4 -10 1912.87 370.237   7
   3   4  11 3522.69 588.829   3
  -3  -4 -11 4401.96 559.063   7
   3   4  12 90.9276 239.492   3
  -3  -5  18 3738.54 518.452   5
  -3  -5  17 4948.82 562.545   5
  -3  -5  16 5061.56 544.786   5
  -3  -5  15 2390.04 368.442   5
  -3  -5  14 2341.01 358.442   5
  -3  -5  13 1325.40 282.287   5
  -3  -5  12 1032.09 247.842   5
  -3  -5  11 4429.30 412.165   5
   3   5 -10 71.4836 52.6545   4
  -3  -5  10-69.5803 161.881   5
  -3  -5   9 6736.29 449.014   5
  -3  -5   8 5655.93 403.298   5
  -3  -5   7 23481.6 759.715   1
  -3  -5   7 22688.1 763.357   5
  -3  -5   6 2388.58 254.781   1
  -3  -5   6 2584.02 263.685   5
  -3  -5   5 1281.80 191.072   1
  -3  -5   5 1331.86 200.818   5
  -3  -5   4 7114.13 378.336   1
  -3  -5   4 7184.82 394.328   5
  -3  -5   3 889.444 162.066   7
  -3  -5   3 881.448 142.642   1
  -3  -5   2 16428.1 635.527   7
  -3  -5   2 15933.5 511.711   1
  -3  -5   1 32630.2 929.541   7
  -3  -5   1 33280.6 689.931   1
  -3  -5   0 2674.72 295.984   7
  -3  -5   0 2308.79 174.611   1
   3   5   1 4527.80 378.151   3
  -3  -5  -1 4188.98 378.973   7
  -3  -5  -1 4492.17 213.716   1
  -3  -5  -2 752.462 200.599   7
  -3  -5  -2 599.045 76.4801   1
   3   5   2 274.007 127.823   3
  -3  -5  -3 3147.04 366.232   7
   3   5   3 2603.97 335.891   3
  -3  -5  -4 348.554 157.079   7
   3   5   4 296.350 196.294   3
  -3  -5  -5 2207.96 342.642   7
   3   5   5 2333.46 363.907   3
   3   5   6 9266.34 737.598   3
  -3  -5  -6 8607.05 678.533   7
   3   5   7 1832.97 370.620   3
  -3  -5  -7 1318.67 295.415   7
   3   5   8 595.323 233.038   3
  -3  -5  -8 65.5184 145.704   7
   3   5   9 2858.04 499.087   3
  -3  -5  -9 2754.92 435.028   7
   3   5  10 994.413 369.847   3
  -3  -5 -10 983.997 314.026   7
   3   5  11 1356.40 395.128   3
  -3  -5 -11 650.420 241.756   7
  -3  -6  18 4016.41 527.517   5
  -3  -6  17 9925.74 789.641   5
  -3  -6  16 3721.07 473.389   5
  -3  -6  15 896.080 254.917   5
  -3  -6  14 4406.66 479.666   5
  -3  -6  13 7598.95 583.286   5
  -3  -6  12 1773.16 295.001   5
  -3  -6  11 788.544 213.706   5
  -3  -6  10 2795.71 336.479   5
  -3  -6   9 5010.77 422.532   5
  -3  -6   8 18467.1 743.507   5
  -3  -6   7 591.259 179.784   5
  -3  -6   6 25939.2 839.333   5
  -3  -6   5 11442.9 550.386   5
  -3  -6   4 70583.7 1342.85   7
  -3  -6   3 31127.8 925.592   7
  -3  -6   2 2077.25 261.478   7
  -3  -6   1 21584.6 836.498   7
  -3  -6   0 80.1773 141.443   7
  -3  -6  -1 4474.21 428.919   7
   3   6   2 1039.09 243.009   3
  -3  -6  -2 1139.97 261.843   7
   3   6   3 2892.06 383.326   3
  -3  -6  -3 2323.39 356.001   7
   3   6   4 149.228 165.182   3
  -3  -6  -4 94.1283 167.617   7
   3   6   5 700.285 223.989   3
  -3  -6  -5 1072.71 253.304   7
   3   6   6 2104.06 395.061   3
  -3  -6  -6 2763.05 425.453   7
   3   6   7 2291.39 409.839   3
  -3  -6  -7 2846.91 433.200   7
   3   6   8 4851.19 666.898   3
  -3  -6  -8 5425.56 618.979   7
   3   6   9 328.165 223.675   3
  -3  -6  -9 702.134 252.479   7
   3   6  10 1936.28 459.469   3
  -3  -7  17 106.001 197.993   5
  -3  -7  16-38.2305 206.396   5
  -3  -7  15 362.368 198.933   5
  -3  -7  14 263.856 196.043   5
  -3  -7  13 201.640 164.597   5
  -3  -7  12-153.894 152.107   5
  -3  -7  11 5071.89 466.627   5
  -3  -7  10 295.107 173.606   5
  -3  -7   9 811.569 215.072   5
  -3  -7   8-1.98562 133.537   5
  -3  -7   7 14375.2 684.442   5
  -3  -7   6 6525.94 465.836   5
  -3  -7   5 17951.7 743.923   7
  -3  -7   4 4082.35 373.673   7
  -3  -7   3 40532.9 1179.39   7
  -3  -7   2 17220.1 799.566   7
  -3  -7   1 424.071 199.328   7
  -3  -7   0 3140.20 375.156   7
  -3  -7  -1 6443.29 552.265   7
   3   7   2 6836.66 583.228   3
  -3  -7  -2 5754.29 543.875   7
  -3  -7  -3 836.959 253.768   7
   3   7   3 496.603 189.870   3
   3   7   4 11091.3 816.376   3
  -3  -7  -4 11920.8 836.838   7
   3   7   5 634.747 273.401   3
  -3  -7  -5 179.361 157.481   7
   3   7   6 3752.19 535.848   3
  -3  -7  -6 3506.49 495.769   7
   3   7   7 111.646 180.460   3
  -3  -7  -7-159.085 184.236   7
   3   7   8 3293.05 559.104   3
  -3  -7  -8 3325.72 505.580   7
   3   7   9-70.5915 262.701   3
  -3  -8  17-96.9369 195.569   5
  -3  -8  16 1447.31 331.832   5
  -3  -8  15 340.141 216.378   5
  -3  -8  14 894.536 267.297   5
  -3  -8  13 1376.82 288.162   5
  -3  -8  12 7597.13 606.387   5
  -3  -8  11 2985.20 388.119   5
  -3  -8  10 5723.15 498.689   5
  -3  -8   9 3938.17 416.299   5
  -3  -8   8 10612.7 640.771   5
  -3  -8   7-158.122 186.928   5
  -3  -8   6 1917.56 287.969   7
  -3  -8   5 7036.35 516.502   7
  -3  -8   4 903.650 217.204   7
  -3  -8   3 1006.79 208.133   7
  -3  -8   2 112.078 119.548   7
  -3  -8   1 12471.9 769.750   7
  -3  -8   0 464.705 196.496   7
  -3  -8  -1 1697.21 327.488   7
  -3  -8  -2 252.787 192.370   7
   3   8   2 502.654 179.961   3
   3   8   3 6023.43 609.966   3
  -3  -8  -3 5913.88 618.484   7
   3   8   4 3966.59 532.386   3
  -3  -8  -4 3717.73 514.433   7
   3   8   5 1023.94 320.775   3
  -3  -8  -5 1351.29 334.387   7
   3   8   6 5064.69 655.134   3
  -3  -8  -6 4060.21 560.936   7
   3   8   7 600.159 310.700   3
  -3  -8  -7 733.096 277.226   7
   3   8   8 3317.91 606.883   3
  -3  -9  16 523.146 231.119   5
  -3  -9  15 4298.43 526.378   5
  -3  -9  14 2926.94 431.021   5
  -3  -9  13 2476.67 386.734   5
  -3  -9  12 368.264 238.475   5
  -3  -9  11 14405.8 821.448   5
  -3  -9  10 1066.64 268.824   5
  -3  -9   9 4081.57 432.721   5
  -3  -9   8 3158.26 383.111   5
  -3  -9   7 300.386 178.845   7
  -3  -9   6 2331.63 335.298   7
  -3  -9   5 196.408 155.093   7
  -3  -9   4-40.1114 145.995   7
  -3  -9   3-120.839 165.479   7
  -3  -9   2 159.804 168.176   7
  -3  -9   1 4062.61 490.295   7
  -3  -9   0 80.7157 132.440   7
  -3  -9  -1 239.107 162.706   7
   3   9   2 3410.23 486.720   3
  -3  -9  -2 3388.10 494.147   7
   3   9   3 2280.18 422.568   3
  -3  -9  -3 2580.77 432.859   7
  -3  -9  -4 1527.01 353.358   7
  -3  -9  -5 5853.63 685.469   7
  -3 -10  15 521.160 243.757   5
  -3 -10  14 1407.76 334.963   5
  -3 -10  13 2478.08 397.888   5
  -3 -10  12 629.190 263.006   5
  -3 -10  11 6220.64 579.653   5
  -3 -10  10 66.9504 152.607   5
  -3 -10   9 5057.71 494.039   5
  -3 -10   8 591.569 220.388   7
  -3 -10   7 1089.43 265.902   7
  -3 -10   6 272.508 206.646   7
  -3 -10   5 1470.26 293.094   7
  -3 -10   4-67.6780 164.631   7
  -3 -10   3-124.888 198.710   7
  -3 -10   2 264.144 169.934   7
  -3 -10   1 3656.20 503.870   7
  -3 -10   0 875.662 286.830   7
  -3 -10  -1 8734.31 791.214   7
  -3 -10  -2 1919.67 402.869   7
  -3 -10  -3 3687.40 553.547   7
  -3 -11  13-188.543 186.499   5
  -3 -11  12 1938.52 359.394   5
  -3 -11  11-50.6475 176.700   5
  -3 -11  10 1976.55 362.868   5
  -3 -11   9 1604.29 341.621   7
  -3 -11   8 1100.93 286.894   7
  -3 -11   7 594.332 229.645   7
  -3 -11   6 761.556 224.029   7
  -3 -11   5 5495.62 587.086   7
  -3 -11   4 798.028 254.169   7
  -3 -11   3 5.55436 138.456   7
  -3 -11   2 2370.59 416.032   7
  -3 -11   1 743.369 292.500   7
  -3 -11   0 381.994 196.113   7
  -3 -12  11 397.572 212.813   7
  -3 -12  10 326.951 218.123   7
  -3 -12   9 178.037 197.882   7
  -3 -12   8 289.137 175.116   7
  -3 -12   7 384.000 226.623   7
  -3 -12   6 3395.18 483.999   7
  -3 -12   5 2968.71 470.598   7
  -3 -12   4 715.742 295.872   7
  -4  13  -1-8.11893 208.595   2
   4 -13   1 78.4201 161.815   7
  -4  13  -2 1712.46 363.752   2
   4 -13   2 2192.80 447.405   7
  -4  13  -3 118.016 166.606   2
   4 -13   3 411.185 194.273   7
  -4  13  -4-41.9487 167.266   2
   4 -13   4-139.748 199.847   7
  -4  13  -5 110.628 183.968   2
   4 -13   5 271.212 202.753   7
   4 -13   6 166.308 184.746   7
   4 -13   7 282.225 219.858   7
   4 -13   8 326.634 194.801   7
   4 -13   9 1117.19 316.283   7
   4 -13  11 363.639 223.494   5
   4 -12  -3 41.4544 173.489   7
   4 -12  -2 153.374 216.922   7
   4 -12  -1 1255.33 368.959   7
   4 -12   0 22.9547 175.388   7
  -4  12  -1 7.30703 155.147   2
   4 -12   1 258.543 186.985   7
  -4  12  -2-173.981 196.233   2
   4 -12   2 238.105 185.664   7
  -4  12  -3 1627.62 356.437   2
   4 -12   3 1338.84 319.886   7
  -4  12  -4 2319.77 372.673   2
   4 -12   4 1285.93 321.740   7
  -4  12  -5 731.255 236.971   2
   4 -12   5 76.3464 148.407   7
  -4  12  -6 5704.19 558.521   2
   4 -12   6 4582.86 524.215   7
   4 -12   7 3524.19 459.079   7
   4 -12   8 1848.23 347.278   7
   4 -12   9-59.9999 174.723   5
   4 -12  10 3167.96 429.303   5
   4 -12  11 806.527 247.329   5
   4 -12  12 2049.48 373.843   5
   4 -12  13 626.293 264.625   5
   4 -11  -5 3073.33 511.277   7
   4 -11  -4-64.7358 177.435   7
   4 -11  -3-139.385 204.287   7
   4 -11  -2 134.291 144.454   7
   4 -11  -1 7213.31 685.640   7
   4 -11   0 44.2841 163.104   7
  -4  11  -1 604.663 237.709   2
   4 -11   1 97.6116 164.132   7
  -4  11  -2-530.045 235.072   2
   4 -11   2-147.854 171.823   7
  -4  11  -3 2385.50 378.544   2
   4 -11   3 2524.67 374.476   7
  -4  11  -4 205.500 187.478   2
  -4  11  -4 370.445 155.170   6
   4 -11   4 376.577 167.532   7
  -4  11  -5 898.122 233.073   2
  -4  11  -5 558.159 180.725   6
   4 -11   5 747.834 232.538   7
  -4  11  -6-36.5023 142.332   2
  -4  11  -6-9.32761 135.414   6
   4 -11   6 208.382 174.116   7
  -4  11  -7 4611.13 481.107   2
  -4  11  -7 5660.86 513.966   6
   4 -11   7 5476.66 533.515   7
  -4  11  -8 2126.09 327.127   6
   4 -11   8 1478.82 271.563   5
   4 -11   9 3565.85 432.981   5
   4 -11  10 223.775 190.702   5
   4 -11  11 1638.88 311.237   5
   4 -11  12 330.214 211.598   5
   4 -11  13 3270.33 463.287   5
   4 -11  14 721.613 264.777   5
   4 -10  -7 5104.37 650.558   7
   4 -10  -6 494.681 229.015   7
   4 -10  -5 1118.30 315.522   7
   4 -10  -4 1823.05 360.086   7
   4 -10  -3 1923.97 358.875   7
   4 -10  -2 3083.18 440.846   7
   4 -10  -1 517.728 176.949   7
   4 -10   0 205.219 170.841   7
  -4  10   0 17.3743 106.391   6
  -4  10  -1 220.936 186.731   2
   4 -10   1-106.528 150.043   7
  -4  10  -1 26.6041 104.120   6
  -4  10  -2 252.349 183.999   2
   4 -10   2 149.900 133.137   7
  -4  10  -2 424.988 150.263   6
  -4  10  -3 2980.53 376.834   2
  -4  10  -3 2795.98 312.736   6
   4 -10   3 2598.66 349.466   7
  -4  10  -4 1371.09 286.110   2
  -4  10  -4 1208.68 222.906   6
   4 -10   4 1032.21 241.256   7
  -4  10  -5 3009.56 383.444   2
   4 -10   5 3008.62 387.719   7
  -4  10  -5 3381.05 361.251   6
  -4  10  -6-11.7785 147.117   2
  -4  10  -6 105.553 135.939   6
  -4  10  -7-32.8217 142.303   2
  -4  10  -7 39.6674 132.873   6
   4 -10   7-8.77572 152.424   5
  -4  10  -8 3000.69 394.706   2
  -4  10  -8 3698.98 396.914   6
   4 -10   8 3636.17 397.122   5
  -4  10  -9 3063.19 391.134   2
  -4  10  -9 3149.69 382.195   6
   4 -10   9 3334.36 399.939   5
  -4  10 -10 1369.51 262.765   6
   4 -10  10 847.907 240.391   5
  -4  10 -11 1508.73 285.211   6
   4 -10  11 1498.69 312.520   5
   4 -10  12 397.150 235.979   5
   4 -10  13 6037.97 580.557   5
   4 -10  14 3900.41 502.311   5
   4 -10  15 356.039 212.886   5
   4  -9  -9 1669.80 393.169   7
   4  -9  -8 2002.23 414.202   7
   4  -9  -7 4083.60 536.059   7
   4  -9  -6 63.4124 177.276   7
   4  -9  -5 177.099 145.925   7
   4  -9  -4 1723.05 328.870   7
   4  -9  -3 1599.61 302.993   7
  -4   9   2 407.361 117.279   6
   4  -9  -2 309.668 168.734   7
   4  -9  -1 1901.70 334.021   7
  -4   9   1 1669.90 208.065   6
   4  -9   0 1116.89 255.513   7
  -4   9   0 854.649 164.543   6
  -4   9  -1 2215.00 336.832   2
   4  -9   1 2923.81 370.069   7
  -4   9  -1 3013.56 292.813   6
  -4   9  -2-166.911 160.537   2
   4  -9   2 4.71289 114.568   7
  -4   9  -2 102.815 107.545   6
  -4   9  -3-31.1777 133.306   2
   4  -9   3 349.974 162.607   7
  -4   9  -3 168.813 107.224   6
  -4   9  -4 6076.67 502.283   2
   4  -9   4 7069.14 516.191   7
  -4   9  -4 6525.51 454.782   6
  -4   9  -5 125.468 140.543   2
  -4   9  -5 157.446 119.029   6
  -4   9  -6 3877.71 409.014   2
  -4   9  -6 4137.87 382.817   6
   4  -9   6 4227.34 395.555   5
  -4   9  -7-124.604 155.239   2
  -4   9  -7-62.1361 130.586   6
   4  -9   7 31.8239 137.946   5
  -4   9  -8 14632.1 780.050   2
  -4   9  -8 15135.7 745.868   6
   4  -9   8 15446.9 752.576   5
  -4   9  -9 2347.77 320.690   6
   4  -9   9 2494.75 339.401   5
  -4   9 -10 7216.74 549.116   6
   4  -9  10 7275.63 557.940   5
  -4   9 -11 703.365 192.215   6
   4  -9  11 732.175 211.296   5
  -4   9 -12 12897.4 764.800   6
   4  -9  12 10470.8 707.698   5
   4  -9  13 446.220 210.689   5
   4  -9  14 580.207 245.874   5
   4  -9  15 42.0864 162.432   5
   4  -9  16 789.874 263.882   5
   4  -8 -10 3424.17 525.445   7
   4  -8  -9 3283.37 502.239   7
   4  -8  -8 25955.9 1309.13   7
   4  -8  -7 2589.48 427.526   7
   4  -8  -6 333.588 184.631   7
   4  -8  -5-18.7282 137.324   7
   4  -8  -4 1996.94 324.899   7
  -4   8   3 487.714 103.178   6
   4  -8  -3 455.480 197.970   7
  -4   8   2 11409.9 477.812   6
   4  -8  -2 11200.1 702.569   7
   4  -8  -1 541.106 190.043   7
  -4   8   1 463.065 121.521   6
   4  -8   0 11815.3 669.179   7
  -4   8   0 11605.5 515.513   6
  -4   8  -1 4285.00 402.739   2
   4  -8   1 4779.09 420.439   7
  -4   8  -1 4223.50 328.755   6
  -4   8  -2 6596.58 502.902   2
   4  -8   2 6966.68 483.727   7
  -4   8  -2 6813.42 419.570   6
  -4   8  -3-19.6059 144.597   2
   4  -8   3 244.214 122.105   7
  -4   8  -3 380.054 126.935   6
  -4   8  -4 6393.77 482.395   2
  -4   8  -4 6162.43 420.075   6
  -4   8  -5 4887.96 434.130   2
  -4   8  -5 4660.62 379.764   6
   4  -8   5 4531.81 368.484   5
  -4   8  -6 1688.96 270.830   2
   4  -8   6 1562.91 282.207   4
  -4   8  -6 1800.72 251.970   6
   4  -8   6 1511.77 241.047   5
   4  -8   7 372.345 165.250   4
  -4   8  -7 360.029 188.008   2
  -4   8  -7 502.890 189.250   6
   4  -8   7 409.228 187.702   5
   4  -8   8 1482.16 269.928   4
  -4   8  -8 1691.74 256.811   6
   4  -8   8 1831.57 288.634   5
   4  -8   9 289.497 159.236   4
  -4   8  -9 345.267 150.277   6
   4  -8   9 333.429 171.618   5
   4  -8  10 557.954 170.676   4
  -4   8 -10 1026.38 231.340   6
   4  -8  10 583.957 194.712   5
   4  -8  11 2035.85 287.149   4
  -4   8 -11 2100.03 304.716   6
   4  -8  11 2156.21 326.345   5
  -4   8 -12 291.306 133.888   6
   4  -8  12 380.295 170.042   5
  -4   8 -13 6694.07 547.699   6
   4  -8  13 6205.79 558.376   5
   4  -8  14 21.3322 173.588   5
   4  -8  15 9.52612 166.143   5
   4  -8  16 1933.15 386.974   5
   4  -7 -12 6601.71 713.079   7
  -4   7  11-417.698 319.992   3
   4  -7 -11 439.313 189.476   7
  -4   7  10 687.631 301.418   3
   4  -7 -10 1185.14 310.424   7
   4  -7  -9 2299.63 384.192   7
   4  -7  -8 941.720 246.739   7
   4  -7  -7 77.7256 150.171   7
   4  -7  -6 150.734 167.017   7
   4  -7  -5 5685.20 519.570   7
   4  -7  -4 1912.04 292.006   7
  -4   7   4 1630.29 164.926   6
   4  -7  -3 1449.15 248.695   7
  -4   7   3 1817.51 180.479   6
   4  -7  -2 654.496 193.554   7
  -4   7   2 660.966 132.720   6
   4  -7  -1 605.181 169.895   7
  -4   7   1 631.169 129.656   6
  -4   7   0 897.173 211.505   2
   4  -7   0 878.313 180.385   7
  -4   7   0 1149.10 170.433   6
  -4   7  -1 16566.3 734.670   2
   4  -7   1 16516.2 678.591   7
  -4   7  -1 16748.1 606.138   6
  -4   7  -2 27448.3 938.226   2
   4  -7   2 27137.1 844.081   7
  -4   7  -2 26276.8 777.414   6
  -4   7  -3-31.6500 118.040   2
   4  -7   3 177.890 144.374   4
  -4   7  -3 227.242 124.621   6
  -4   7  -4 6883.44 480.707   2
  -4   7  -4 6636.11 412.576   6
   4  -7   4 7094.02 485.840   4
   4  -7   4 6618.71 398.088   5
  -4   7  -5 25284.7 911.724   2
  -4   7  -5 24376.5 797.156   6
   4  -7   5 23785.9 857.306   4
   4  -7   5 24829.6 771.481   5
  -4   7  -6 68380.9 1541.31   2
  -4   7  -6 69461.2 1371.83   6
   4  -7   6 69854.6 1447.78   4
   4  -7   6 70042.1 1326.80   5
  -4   7  -7 14892.2 740.428   2
  -4   7  -7 15346.9 665.311   6
   4  -7   7 14117.7 671.900   4
   4  -7   7 15692.4 666.419   5
   4  -7   8 2087.69 266.287   4
   4  -7   8 2301.88 287.653   5
  -4   7  -8 2661.48 296.393   6
  -4   7  -9 8951.16 539.037   6
   4  -7   9 8690.16 530.739   4
   4  -7   9 8515.21 541.572   5
   4  -7  10 1030.19 217.748   4
  -4   7 -10 1454.63 249.103   6
   4  -7  10 1386.65 259.278   5
   4  -7  11 2427.22 296.328   4
  -4   7 -11 2459.01 312.284   6
   4  -7  11 2538.13 329.742   5
   4  -7  12 93.5118 111.652   4
  -4   7 -12 19.9657 114.024   6
   4  -7  12 157.795 170.709   5
  -4   7 -13 2224.10 314.600   6
   4  -7  13 2309.48 350.053   5
  -4   7 -14-201.536 196.490   6
   4  -7  14-206.979 161.334   5
   4  -7  15 4418.06 510.162   5
   4  -7  16 296.179 223.688   5
  -4   6  12 1616.10 414.585   3
   4  -6 -12 1599.95 364.423   7
  -4   6  11-14.8248 194.496   3
   4  -6 -11 154.484 175.042   7
  -4   6  10 109.775 195.727   3
   4  -6 -10 105.574 151.001   7
   4  -6  -9 330.282 185.759   7
   4  -6  -8 295.337 172.459   7
   4  -6  -7 1365.24 275.781   7
   4  -6  -6 1416.13 263.896   7
   4  -6  -5 1179.67 237.081   7
   4  -6  -4 19014.0 830.281   7
   4  -6  -3 19692.9 801.849   7
   4  -6  -2 638.075 166.257   7
   4  -6  -1 3311.81 303.029   7
  -4   6   0 309.961 145.917   2
   4  -6   0 193.739 89.0158   7
  -4   6  -1 10357.9 554.478   2
   4  -6   1 10189.2 478.928   7
   4  -6   1 10138.2 542.223   4
   4  -6   2 652.113 155.916   4
  -4   6  -2 833.081 192.347   2
   4  -6   2 892.471 158.057   7
  -4   6  -3 29637.4 931.873   2
   4  -6   3 30454.9 748.257   5
   4  -6   3 28437.0 875.131   4
  -4   6  -4 108.213 125.138   2
   4  -6   4 81.5121 98.8339   4
   4  -6   4 38.9688 89.2470   5
   4  -6   5 44764.3 1082.08   4
  -4   6  -5 43183.2 1170.02   2
  -4   6  -5 45144.9 1040.86   6
   4  -6   5 45290.1 961.640   5
  -4   6  -6 489.185 193.493   2
   4  -6   6 498.531 139.337   4
  -4   6  -6 777.634 160.053   6
   4  -6   6 333.692 123.868   5
   4  -6   7 6252.01 412.708   4
  -4   6  -7 6295.72 412.592   6
   4  -6   7 6189.51 406.900   5
   4  -6   8 62.4164 108.836   4
   4  -6   8-217.585 140.315   5
  -4   6  -8 59.6562 106.923   6
   4  -6   9 7903.65 476.122   4
  -4   6  -9 8184.11 494.929   6
   4  -6   9 8317.53 529.660   5
   4  -6  10 951.055 190.034   4
   4  -6  10 1008.45 211.616   5
  -4   6 -10 895.581 193.398   6
   4  -6  11 6873.10 452.177   4
  -4   6 -11 7202.15 491.822   6
   4  -6  11 6661.25 518.904   5
   4  -6  12-45.4816 81.2198   4
  -4   6 -12-9.01436 108.305   6
   4  -6  12 47.8810 166.287   5
  -4   6 -13 527.688 157.123   6
   4  -6  13 733.552 228.645   5
  -4   6 -14 155.131 133.114   6
   4  -6  14 429.486 180.064   5
   4  -6  15 570.293 243.557   5
   4  -6  16 705.998 269.205   5
  -4   5  13 526.239 285.483   3
  -4   5  12 169.631 234.484   3
   4  -5 -12 245.433 131.122   7
  -4   5  11 1047.36 328.781   3
   4  -5 -11 1251.95 291.151   7
  -4   5  10 318.112 243.747   3
   4  -5 -10 187.629 147.800   7
   4  -5  -9 510.117 205.882   7
  -4   5   8 612.198 139.554   1
   4  -5  -8 300.442 144.656   7
  -4   5   7 10437.5 459.019   1
   4  -5  -7 10300.2 650.806   7
   4  -5  -6 589.124 165.061   7
   4  -5  -5 10436.3 597.303   7
   4  -5  -4 5951.72 429.913   7
   4  -5  -3 2583.94 267.362   7
   4  -5  -2 836.022 165.611   7
  -4   5   1 3835.21 334.723   2
   4  -5  -1 3969.17 296.350   7
   4  -5  -1 4134.17 336.608   4
   4  -5   0 312.915 111.047   4
   4  -5   0 275.338 77.4979   7
  -4   5   0 398.178 146.073   2
   4  -5   1 1206.76 187.492   4
  -4   5  -1 1086.06 197.594   2
   4  -5   1 953.533 143.942   7
  -4   5  -2 750.941 170.357   2
   4  -5   2 513.616 135.962   4
   4  -5   2 592.310 106.765   5
  -4   5  -3 1685.26 243.326   2
   4  -5   3 1353.29 187.354   4
   4  -5   3 1352.04 157.894   5
  -4   5  -4 23911.0 834.713   2
   4  -5   4 22989.1 725.535   4
   4  -5   4 22585.7 608.668   5
  -4   5  -5 32521.6 1002.09   2
   4  -5   5 32955.8 881.468   4
   4  -5   5 33054.2 785.286   5
   4  -5   6 10276.4 503.500   4
   4  -5   6 10267.9 474.840   5
   4  -5   7 10497.1 520.760   4
  -4   5  -7 11425.0 530.928   6
   4  -5   7 11185.2 531.560   5
   4  -5   8 3797.53 328.119   4
  -4   5  -8 4016.58 326.446   6
   4  -5   8 4103.65 355.678   5
   4  -5   9 241.504 124.793   4
   4  -5   9 218.213 131.379   5
  -4   5  -9 210.104 128.487   6
   4  -5  10-76.5400 102.647   4
  -4   5 -10 193.163 132.853   6
   4  -5  10-122.024 135.479   5
   4  -5  11 22014.6 796.336   4
  -4   5 -11 21708.9 800.954   6
   4  -5  11 20369.5 881.806   5
   4  -5  12 3041.72 311.684   4
  -4   5 -12 2672.03 302.820   6
   4  -5  12 2823.30 363.677   5
  -4   5 -13 2400.84 286.115   6
   4  -5  13 2235.83 343.504   5
  -4   5 -14 917.833 197.882   6
   4  -5  14 934.900 249.102   5
   4  -5  15 1344.82 314.784   5
   4  -5  16-194.046 186.668   5
  -4   4  15 47.3332 165.410   5
  -4   4  14 134.200 257.316   3
  -4   4  14-4.31639 170.276   5
  -4   4  13 2632.46 513.702   3
  -4   4  12 17858.9 1200.41   3
  -4   4  11 7204.59 727.174   3
   4  -4 -11 7218.67 630.222   7
  -4   4  10 24.5011 193.947   3
   4  -4 -10 482.157 176.291   7
  -4   4   9 3604.88 481.092   3
  -4   4   9 4657.10 329.566   1
   4  -4  -9 4925.45 460.635   7
  -4   4   8 1686.26 206.072   1
   4  -4  -8 2172.45 314.505   7
  -4   4   7 3651.85 276.774   1
   4  -4  -7 4267.06 393.054   7
   4  -4  -6-15.6682 94.0989   7
   4  -4  -5 10483.6 540.579   7
   4  -4  -4 1756.32 220.194   7
   4  -4  -3 5891.19 357.182   7
   4  -4  -3 5666.02 375.675   4
  -4   4   2 2344.34 245.890   2
   4  -4  -2 2912.57 236.584   7
   4  -4  -2 2880.98 265.935   4
   4  -4  -1 249.077 115.858   4
  -4   4   1 117.445 95.5650   2
   4  -4  -1 299.827 87.9636   7
   4  -4   0 20176.8 648.700   4
  -4   4   0 20794.6 709.670   2
   4  -4   0 21402.0 528.656   7
  -4   4   0 20541.7 447.866   5
  -4   4  -1 814.174 166.637   2
   4  -4   1 800.575 157.464   4
  -4   4  -1 782.852 98.6039   5
  -4   4  -2 29834.2 868.987   2
   4  -4   2 31020.7 804.398   4
  -4   4  -2 29762.2 575.368   5
   4  -4   2 30631.9 570.997   5
  -4   4  -3 9218.77 512.506   2
   4  -4   3 9587.59 457.500   4
   4  -4   3 9194.37 340.335   5
  -4   4  -4 15719.0 678.795   2
   4  -4   4 14822.8 571.075   4
   4  -4   4 15843.7 474.456   5
   4  -4   5 17479.6 632.602   4
   4  -4   5 18212.3 562.355   5
   4  -4   6 3485.66 292.723   4
   4  -4   6 3664.05 278.501   5
   4  -4   7 473.133 139.304   4
   4  -4   7 360.117 114.134   5
   4  -4   8 3057.48 287.221   4
   4  -4   8 3212.55 300.651   5
   4  -4   9 6117.40 411.546   4
  -4   4  -9 5302.06 371.190   6
   4  -4   9 5162.61 398.259   5
   4  -4  10 8539.94 491.500   4
  -4   4 -10 8021.06 460.200   6
   4  -4  10 8706.53 545.384   5
   4  -4  11 1573.69 229.728   4
  -4   4 -11 1203.45 196.491   6
   4  -4  11 1181.82 213.059   5
   4  -4  12 10.7097 87.3696   4
  -4   4 -12 87.9377 87.5097   6
  -4   4 -13 180.512 124.617   6
   4  -4  13-143.359 145.149   5
   4  -4  14 2575.14 376.219   5
   4  -4  15 8.66638 179.677   5
   4  -4  16 542.452 215.152   5
  -4   3  15 29.4157 252.205   3
  -4   3  15 154.239 158.171   5
  -4   3  14 2929.10 538.904   3
  -4   3  14 2338.14 384.615   5
  -4   3  13 6120.49 729.917   3
  -4   3  13 6751.76 601.664   5
  -4   3  12 5895.56 669.358   3
  -4   3  11 2177.58 405.220   3
  -4   3  11 2503.55 262.892   1
  -4   3  10 9398.17 763.805   3
  -4   3  10 10111.9 503.811   1
  -4   3   9 8784.78 704.524   3
   4  -3  -9 9234.29 595.440   7
  -4   3   9 8933.88 465.694   1
   4  -3  -8 8079.94 527.965   7
  -4   3   8 7658.14 418.886   1
   4  -3  -7 2829.91 297.766   7
  -4   3   7 2575.73 239.115   1
   4  -3  -6 4015.01 326.594   7
   4  -3  -5 3810.95 298.333   7
   4  -3  -4 251.457 111.836   4
   4  -3  -4 344.586 102.925   7
  -4   3   3 13705.8 549.326   2
   4  -3  -3 14472.3 479.053   7
   4  -3  -3 13653.4 507.010   4
   4  -3  -2 50114.3 949.486   4
  -4   3   2 49890.3 1032.58   2
  -4   3   2 51077.3 701.521   7
   4  -3  -2 49553.2 797.639   7
   4  -3  -1 27785.8 709.557   4
  -4   3   1 29213.5 791.824   2
   4  -3  -1 27786.3 533.463   7
  -4   3   1 27643.2 428.965   5
   4  -3   0 1579.82 193.247   4
  -4   3   0 1876.47 238.120   2
   4  -3   0 1420.35 116.772   7
  -4   3   0 1663.45 106.322   5
  -4   3  -1 43856.2 1015.18   2
   4  -3   1 44738.0 927.571   4
  -4   3  -1 45718.0 541.533   5
   4  -3   1 44438.2 522.318   5
  -4   3  -2 104192. 1623.41   2
   4  -3   2 109341. 1476.42   4
  -4   3  -2 107127. 945.946   5
   4  -3   2 107477. 917.149   5
   4  -3   3 308.958 122.258   4
   4  -3   3 160.333 80.4446   5
   4  -3   4 6647.04 391.708   4
   4  -3   4 6755.23 308.779   5
   4  -3   5 2043.05 233.060   4
   4  -3   5 1544.12 172.547   5
   4  -3   6 19215.6 684.924   4
   4  -3   6 19115.9 616.485   5
   4  -3   7 1560.29 213.765   4
   4  -3   7 1945.03 228.087   5
   4  -3   8 9755.15 516.173   4
   4  -3   8 9360.38 506.505   5
   4  -3   9 1239.06 208.475   4
   4  -3   9 1222.36 239.229   5
  -4   3  -9 1012.59 172.017   6
   4  -3  10 6671.93 452.432   4
  -4   3 -10 6351.63 393.018   6
   4  -3  10 6387.88 478.648   5
   4  -3  11-30.0639 92.8966   4
   4  -3  11 281.280 199.655   5
  -4   3 -11 137.175 98.0644   6
   4  -3  12 248.502 127.648   4
  -4   3 -12 491.962 135.944   6
   4  -3  12 708.072 221.904   5
   4  -3  13 295.023 225.133   5
   4  -3  14 2602.29 388.997   5
   4  -3  15 299.638 176.798   5
   4  -3  16-94.1761 167.309   5
  -4   2  16 642.908 339.802   3
  -4   2  16 425.714 234.182   5
  -4   2  15 204.099 190.583   3
  -4   2  15 244.765 190.200   5
  -4   2  14 703.148 298.728   3
  -4   2  14 608.428 191.772   5
  -4   2  13 82.7373 212.502   3
  -4   2  13 20.1290 121.117   5
  -4   2  12 788.105 178.175   1
  -4   2  12 468.942 230.376   3
  -4   2  12 331.415 156.886   5
  -4   2  11 373.537 140.532   1
  -4   2  11-69.4285 180.916   3
  -4   2  11 57.0257 137.460   5
  -4   2  10 688.650 156.706   1
  -4   2  10 1241.20 302.504   3
  -4   2  10 878.782 201.543   5
  -4   2   9 184.408 90.6298   1
  -4   2   9-42.2408 189.730   3
  -4   2   8 18642.0 902.003   3
  -4   2   8 18501.3 649.262   1
   4  -2  -7 13304.3 581.546   7
  -4   2   7 13397.9 538.740   1
   4  -2  -6 2764.61 247.539   7
   4  -2  -5 40.9099 75.9365   4
   4  -2  -5-3.68270 64.2666   7
   4  -2  -4 26021.0 637.476   4
   4  -2  -4 24453.5 588.158   7
  -4   2   4 24348.1 689.646   2
   4  -2  -3 97356.6 1227.58   4
  -4   2   3 97290.3 964.811   7
   4  -2  -3 97046.6 1019.72   7
  -4   2   3 96518.8 1356.33   2
   4  -2  -2 156995. 1595.76   4
  -4   2   2 158758. 946.658   7
   4  -2  -2 157057. 1078.14   7
  -4   2   2 152703. 1734.90   2
   4  -2  -1 1900.43 203.961   4
   4  -2  -1 1386.93 84.6077   7
  -4   2   1 1877.97 230.177   2
   4  -2   0 78722.1 1190.78   4
  -4   2   0 76731.4 1288.46   2
   4  -2   0 77649.7 528.572   7
  -4   2  -1 2965.47 290.751   2
   4  -2   1 3114.46 258.190   4
   4  -2   1 3089.38 108.277   5
   4  -2   2 49033.6 1002.24   4
   4  -2   2 48528.8 600.247   5
   4  -2   3 1526.89 201.815   4
   4  -2   3 1407.75 143.627   7
   4  -2   3 1597.69 145.132   5
   4  -2   4 3378.77 282.642   4
   4  -2   4 3740.77 230.232   5
   4  -2   5 292.202 113.407   4
   4  -2   5 423.763 107.637   5
   4  -2   6 280.614 108.061   4
   4  -2   6 279.811 104.326   5
   4  -2   7 11924.7 582.725   4
   4  -2   7 10702.3 518.897   5
   4  -2   8 612.369 166.759   4
   4  -2   8 856.744 179.262   5
   4  -2   9 6280.53 453.958   4
   4  -2   9 5962.74 437.333   5
   4  -2  10 8545.62 540.519   4
  -4   2 -10 8726.50 442.641   6
   4  -2  10 8383.10 558.018   5
   4  -2  11 2529.40 310.066   4
  -4   2 -11 2354.96 244.607   6
   4  -2  11 2920.49 361.520   5
   4  -2  12 4453.27 413.646   4
   4  -2  12 4973.28 484.218   5
   4  -2  13 266.505 168.017   5
   4  -2  14-5.80038 189.565   5
   4  -2  15 421.933 209.090   5
  -4   1  17 611.286 228.868   5
  -4   1  16 343.920 232.470   3
  -4   1  16 315.232 179.650   5
  -4   1  15 1542.78 393.311   3
  -4   1  15 1601.25 320.323   5
  -4   1  14 2476.83 469.057   3
  -4   1  14 2352.55 353.864   5
  -4   1  13 4057.24 564.340   3
  -4   1  13 3891.01 419.457   5
  -4   1  12 5547.72 416.668   1
  -4   1  12 5885.20 614.005   3
  -4   1  12 5147.43 464.555   5
  -4   1  11 321.359 185.447   3
  -4   1  11 613.630 167.686   1
  -4   1  11 228.817 148.782   5
  -4   1  10 1261.60 207.233   1
  -4   1  10 1216.78 273.902   3
  -4   1  10 1053.33 198.735   5
  -4   1   9 10727.7 525.209   1
  -4   1   9 10131.9 680.018   3
  -4   1   9 10411.1 544.415   5
  -4   1   8 126.141 81.8203   1
  -4   1   8 309.705 155.069   3
  -4   1   8 300.009 104.351   5
  -4   1   7 30982.4 830.941   1
  -4   1   7 31501.7 1021.89   3
  -4   1   7 32341.4 826.435   5
  -4   1   6 38229.9 811.316   5
   4  -1  -6 38070.8 720.604   4
  -4   1   5 1523.90 185.834   2
   4  -1  -5 1336.92 140.943   4
  -4   1   5 1366.13 146.110   5
   4  -1  -4 63398.3 945.158   4
  -4   1   4 65826.6 1070.01   2
  -4   1   4 64696.8 848.884   7
  -4   1   4 62643.1 809.256   5
   4  -1  -3 1716.00 173.131   4
  -4   1   3 1821.02 200.196   2
  -4   1   3 1704.51 113.912   7
  -4   1   3 2055.01 123.430   5
  -4   1   2 14451.0 517.887   2
   4  -1  -2 13927.1 475.924   4
  -4   1   1 18658.9 611.527   2
   4  -1  -1 18198.4 570.733   4
  -4   1   0 7599.26 425.646   2
   4  -1   0 7491.55 386.423   4
   4  -1   1 23501.7 706.578   4
   4  -1   1 22516.0 392.035   7
   4  -1   1 22609.0 343.224   5
   4  -1   2 892.534 165.512   4
   4  -1   2 874.265 107.710   7
   4  -1   3 6832.29 415.296   4
   4  -1   4 4500.37 353.857   4
   4  -1   5 309.132 119.115   4
   4  -1   6 6118.84 437.239   4
   4  -1   7 29788.9 981.312   4
   4  -1   7 28746.6 874.164   5
   4  -1   8 7689.60 520.839   4
   4  -1   8 7529.98 479.548   5
   4  -1   9 924.118 208.780   4
   4  -1   9 670.825 182.668   5
   4  -1  10 29.0122 109.263   4
   4  -1  10 186.440 150.483   5
  -4   1 -10 160.110 99.7394   6
   4  -1  11 5875.11 493.321   4
   4  -1  11 5966.20 513.393   5
   4  -1  12 47.5878 126.150   4
   4  -1  12 96.7052 149.806   5
   4  -1  13 1926.49 344.278   5
   4  -1  14 156.988 161.520   5
   4  -1  15 1033.24 278.369   5
  -4   0  17 2941.55 560.925   3
  -4   0  17 2926.26 448.116   5
  -4   0  16-83.3039 191.277   3
  -4   0  16 327.409 204.795   5
  -4   0  15 2413.03 465.303   3
  -4   0  15 2686.66 394.244   5
  -4   0  14 2494.78 449.519   3
  -4   0  14 3699.44 435.499   5
  -4   0  13 2403.32 420.948   3
  -4   0  13 2522.32 346.821   5
  -4   0  12 1640.85 245.281   1
  -4   0  12 1671.36 349.515   3
  -4   0  12 1914.96 299.742   5
  -4   0  11 1428.01 311.421   3
  -4   0  11 894.058 188.954   1
  -4   0  11 781.161 194.410   5
  -4   0  10 606.710 188.888   3
  -4   0  10 1093.06 191.403   1
  -4   0  10 855.499 179.974   5
  -4   0   9 2193.81 305.348   3
  -4   0   9 2281.41 258.117   1
  -4   0   9 2304.89 175.338   4
  -4   0   9 2723.92 284.351   5
  -4   0   8 3504.72 301.466   1
  -4   0   8 3534.14 359.480   3
  -4   0   8 3233.37 211.019   4
  -4   0   8 3752.77 305.240   5
  -4   0   7 57.9442 90.5222   1
  -4   0   7 74.4312 75.8543   2
  -4   0   7 62.0146 82.3835   3
   4   0  -7 97.1737 51.2614   4
  -4   0   7 160.384 74.7297   4
  -4   0   7 271.260 100.934   5
  -4   0   6 70270.6 1043.83   2
  -4   0   6 70773.9 1235.88   1
   4   0  -6 70746.3 885.142   4
  -4   0   6 74798.8 1318.93   3
  -4   0   6 70178.8 1069.84   5
   4   0  -5 202472. 1562.98   4
  -4   0   5 197073. 1739.65   2
  -4   0   5 200378. 1621.47   7
  -4   0   5 201598. 1576.67   5
   4   0  -4 1006.14 142.267   4
  -4   0   4 765.407 135.215   2
  -4   0   4 718.812 92.7220   7
  -4   0   4 714.933 103.256   5
  -4   0   3 25775.7 665.300   2
   4   0  -3 25220.8 635.587   4
   4   0  -3 25214.5 437.470   5
  -4   0   3 26427.1 411.159   5
  -4   0   2 4481.48 312.943   2
   4   0  -2 4682.25 298.992   4
   4   0  -2 4539.84 157.348   5
  -4   0   2 4438.31 144.989   5
   4   0  -1 8952.88 427.394   4
   4   0  -1 9178.27 199.674   5
   4   0   0 1306.20 192.259   4
   4   0   0 1448.08 91.1112   7
  -4   0   0 1350.19 96.7623   7
   4   0   0 1370.55 93.1178   5
   4   0   1 7632.13 437.345   4
  -4   0  -1 7880.25 369.236   3
  -4   0  -1 7862.27 271.310   7
   4   0   1 7600.84 268.400   7
   4   0   2 7478.88 452.036   4
  -4   0  -2 7164.90 299.556   7
   4   0   2 7275.91 316.449   7
   4   0   3 27662.8 889.197   4
  -4   0  -3 26488.6 656.448   7
   4   0   4 1120.34 221.871   4
  -4   0  -4 1427.00 178.765   7
   4   0   5 14281.1 692.980   4
   4   0   6 475.907 170.465   4
   4   0   7 25796.1 992.999   4
   4   0   8 3347.74 380.808   4
   4   0   9 18619.3 902.555   4
   4   0  10-58.6451 137.598   4
   4   0  11-230.829 150.726   4
   4   0  11-214.073 205.974   5
   4   0  12 3.51312 114.902   4
   4   0  12 314.924 196.212   5
   4   0  13 4.21623 149.111   5
   4   0  14 1370.41 302.732   5
  -4  -1  17 918.244 318.857   3
  -4  -1  17 856.880 268.901   5
  -4  -1  16-57.1305 207.364   3
  -4  -1  16-36.0569 140.384   5
  -4  -1  15 17291.2 1118.88   3
  -4  -1  15 19295.5 992.033   5
  -4  -1  14 2098.12 389.473   3
  -4  -1  14 1827.91 315.720   5
  -4  -1  13 3281.38 455.176   3
  -4  -1  13 4784.80 466.462   5
  -4  -1  12 137.340 157.147   3
  -4  -1  12 117.182 139.889   1
  -4  -1  12 181.623 166.764   5
  -4  -1  11 6251.24 452.630   1
  -4  -1  11 5820.40 526.401   3
  -4  -1  11 6241.45 470.791   5
  -4  -1  10 532.080 153.974   1
  -4  -1  10 738.802 211.915   3
  -4  -1  10 670.305 171.856   5
  -4  -1   9 12729.6 590.650   1
  -4  -1   9 12697.7 433.907   2
  -4  -1   9 11763.3 635.623   3
  -4  -1   9 12669.9 570.941   5
  -4  -1   8 3706.66 233.426   2
  -4  -1   8 3904.82 323.757   1
  -4  -1   8 3966.53 352.450   3
  -4  -1   8 3400.93 282.466   5
   4   1  -8 3991.77 179.232   4
  -4  -1   7 773.547 162.566   1
  -4  -1   7 627.997 109.469   2
  -4  -1   7 666.586 149.138   3
   4   1  -7 531.437 77.2959   4
  -4  -1   7 599.177 135.694   5
  -4  -1   6 23481.2 562.757   2
  -4  -1   6 22856.1 718.951   1
  -4  -1   6 24013.9 668.497   3
   4   1  -6 23174.5 514.368   4
  -4  -1   6 23367.5 615.699   5
  -4  -1   5 37719.6 893.502   1
  -4  -1   5 37173.6 736.761   2
  -4  -1   5 37197.3 726.010   3
   4   1  -5 37260.8 717.494   4
  -4  -1   5 37358.5 704.472   5
  -4  -1   4 14752.8 494.061   2
  -4  -1   4 14462.7 371.086   3
   4   1  -4 15312.5 508.854   4
   4   1  -4 14666.1 422.151   5
  -4  -1   4 15223.7 394.505   5
  -4  -1   3 73745.9 621.387   3
   4   1  -3 75708.9 1194.48   4
   4   1  -3 74099.2 858.684   5
  -4  -1   3 76895.4 798.882   5
   4   1  -2 9148.99 451.538   4
  -4  -1   2 8739.24 245.166   7
   4   1  -2 8100.57 266.225   5
   4   1  -1 2256.66 258.980   4
  -4  -1   1 2606.94 134.203   3
  -4  -1   1 2490.88 154.416   7
   4   1  -1 2518.80 157.324   5
   4   1   0 4100.49 332.407   4
  -4  -1   0 4263.60 218.444   3
   4   1   0 4167.07 193.979   7
  -4  -1   0 4173.30 219.365   7
  -4  -1  -1 9558.48 390.213   3
   4   1   1 9852.39 544.210   4
   4   1   1 9689.14 354.710   7
  -4  -1  -1 9870.77 375.782   7
   4   1   2 714.045 190.706   4
  -4  -1  -2 676.120 128.811   7
   4   1   3 19201.2 800.989   4
  -4  -1  -3 18209.0 619.395   7
   4   1   4 392.841 162.321   4
  -4  -1  -4 540.947 140.228   7
   4   1   5 26583.5 1013.94   4
  -4  -1  -5 25722.3 837.016   7
   4   1   6 2041.70 300.330   4
  -4  -1  -6 2310.03 279.987   7
   4   1   7 12762.6 753.098   4
  -4  -1  -7 13742.8 690.430   7
   4   1   8 16048.6 869.148   4
   4   1   9 8383.94 650.959   4
   4   1  10 8619.93 672.604   4
   4   1  11 225.386 181.904   4
   4   1  12 587.450 201.391   4
   4   1  13-186.552 199.926   5
   4   1  14 81.0289 173.443   5
  -4  -2  18 2388.96 430.997   5
  -4  -2  17 925.470 267.889   5
  -4  -2  16 1360.07 300.655   5
  -4  -2  15 98.4296 170.890   3
  -4  -2  15-119.884 201.812   5
  -4  -2  14 1719.57 369.255   3
  -4  -2  14 1753.07 287.903   5
  -4  -2  13 1216.60 280.375   3
  -4  -2  13 839.590 209.570   5
  -4  -2  12 1300.67 241.739   1
  -4  -2  12 1363.41 290.702   3
  -4  -2  12 546.253 162.666   5
  -4  -2  11 927.335 201.972   1
  -4  -2  11 810.641 119.195   2
  -4  -2  11 1135.01 257.966   3
  -4  -2  11 839.660 204.002   5
  -4  -2  10 4581.23 239.752   2
  -4  -2  10 4537.69 380.428   1
  -4  -2  10 4165.76 384.718   3
  -4  -2  10 4575.09 377.558   5
  -4  -2   9 18790.5 728.719   1
  -4  -2   9 19818.7 474.198   2
  -4  -2   9 19461.1 751.967   3
  -4  -2   9 18602.7 688.631   5
   4   2  -9 18553.8 291.254   4
  -4  -2   8 5804.99 257.489   2
  -4  -2   8 5298.24 381.851   1
   4   2  -8 5556.47 202.861   4
  -4  -2   8 5142.29 364.775   3
  -4  -2   8 5667.07 358.928   5
  -4  -2   7 5958.02 271.122   2
  -4  -2   7 6060.25 391.816   1
  -4  -2   7 5870.10 339.795   3
   4   2  -7 6526.45 267.660   4
  -4  -2   7 6510.26 365.531   5
  -4  -2   6 9860.55 483.004   1
  -4  -2   6 9552.77 370.758   3
   4   2  -6 10015.1 382.014   4
  -4  -2   6 10390.3 421.283   5
   4   2  -5 12510.9 380.106   2
  -4  -2   5 12895.8 535.578   1
   4   2  -5 12676.1 477.058   4
  -4  -2   5 12392.9 435.276   5
  -4  -2   4 2210.10 226.768   1
   4   2  -4 2150.44 229.770   4
  -4  -2   4 2027.70 177.928   5
   4   2  -3 16087.5 614.162   4
  -4  -2   3 16208.6 445.865   5
   4   2  -2 1021.34 188.086   4
  -4  -2   2 1033.92 120.483   7
  -4  -2   1 63560.7 934.284   7
  -4  -2   0 131094. 1456.95   7
   4   2   1 9551.96 398.340   3
  -4  -2  -1 9025.50 419.873   7
   4   2   2 269.538 121.487   3
  -4  -2  -2 504.693 126.038   7
   4   2   3 1043.38 193.752   3
  -4  -2  -3 1006.27 174.529   7
   4   2   4 15186.5 693.970   3
  -4  -2  -4 14816.7 657.407   7
   4   2   5 3566.38 378.903   3
  -4  -2  -5 3220.40 331.520   7
   4   2   6 11366.9 706.328   3
  -4  -2  -6 11411.5 645.675   7
   4   2   7 365.137 198.105   3
  -4  -2  -7 381.275 163.201   7
   4   2   8 739.316 234.101   4
   4   2   8 1216.48 309.442   3
  -4  -2  -8 980.245 226.310   7
   4   2   9 1742.41 353.855   3
   4   2   9 2276.90 364.708   4
  -4  -2  -9 1637.79 302.963   7
   4   2  10 63.0306 163.396   3
   4   2  10 359.654 195.984   4
   4   2  11 98.1439 149.764   4
   4   2  12 2956.39 450.195   4
  -4  -3  18 2140.94 387.317   5
  -4  -3  17 503.021 248.229   5
  -4  -3  16 816.666 253.281   5
  -4  -3  15 2653.59 382.789   5
  -4  -3  14-0.27367 147.080   5
  -4  -3  13 291.308 157.477   5
  -4  -3  12 12070.2 644.183   1
  -4  -3  12 11077.5 650.654   5
  -4  -3  11 6813.66 478.227   1
  -4  -3  11 5894.90 450.488   5
  -4  -3  10 6577.17 468.998   1
  -4  -3  10 5837.31 422.280   5
  -4  -3   9 8239.04 498.552   1
   4   3  -9 8534.49 229.061   4
  -4  -3   9 8855.32 491.668   5
  -4  -3   8 40345.3 1045.70   1
   4   3  -8 38108.0 661.031   4
  -4  -3   8 37014.4 930.019   5
  -4  -3   7 7699.27 458.321   1
   4   3  -7 7924.31 357.098   4
  -4  -3   7 7625.72 399.952   5
   4   3  -6 10462.2 311.917   2
  -4  -3   6 10378.2 500.756   1
   4   3  -6 10457.5 455.254   4
  -4  -3   6 10271.1 442.303   5
   4   3  -5 23048.3 547.544   2
  -4  -3   5 22055.5 711.925   1
   4   3  -5 21646.1 713.879   4
  -4  -3   5 22926.3 621.224   5
  -4  -3   4 1090.11 163.954   1
  -4  -3   4 1462.80 169.059   5
  -4  -3   3 1864.29 198.665   1
  -4  -3   3 2095.61 184.499   7
  -4  -3   3 1525.96 151.778   5
  -4  -3   2 1003.16 144.539   7
  -4  -3   2 915.857 137.934   1
   4   3  -1 6745.57 252.628   3
  -4  -3   1 6018.84 342.790   7
  -4  -3   0 1637.85 200.290   7
   4   3   0 1395.34 153.147   3
  -4  -3  -1 8.37131 91.2046   7
   4   3   1 40.9038 83.9084   3
  -4  -3  -2-92.6305 108.500   7
   4   3   2-42.6418 80.6263   3
   4   3   3 3901.50 364.818   3
  -4  -3  -3 3913.31 349.686   7
  -4  -3  -4-78.2361 108.909   7
   4   3   4-60.4564 106.670   3
   4   3   5 4394.29 449.939   3
  -4  -3  -5 4773.88 429.234   7
  -4  -3  -6 2174.50 321.813   7
   4   3   6 2821.74 383.127   3
   4   3   7 6739.70 617.076   3
  -4  -3  -7 7222.50 580.958   7
   4   3   8 4037.47 520.569   3
  -4  -3  -8 5613.78 539.974   7
   4   3   9 963.010 294.440   3
  -4  -3  -9 1113.51 264.164   7
   4   3  10 6088.02 646.339   4
   4   3  10 6035.68 687.297   3
  -4  -3 -10 6429.43 624.933   7
   4   3  11 230.727 271.602   3
   4   3  11 337.113 216.397   4
   4   3  12 3529.82 577.912   3
   4   3  12 1878.06 383.889   4
  -4  -4  18 2131.56 411.322   5
  -4  -4  17 1774.64 360.744   5
  -4  -4  16 1400.42 303.198   5
  -4  -4  15 341.610 211.913   5
  -4  -4  14 50.4309 147.988   5
  -4  -4  13 5379.98 477.854   5
  -4  -4  12 14089.9 733.183   5
  -4  -4  11 1675.35 264.592   1
  -4  -4  11 1720.16 269.432   5
  -4  -4  10 30255.1 990.783   1
  -4  -4  10 29186.4 938.156   5
  -4  -4   9 943.253 210.723   1
   4   4  -9 741.456 108.846   4
  -4  -4   9 855.401 180.453   5
  -4  -4   8 30561.1 931.778   1
   4   4  -8 29561.4 720.306   4
  -4  -4   8 28684.3 855.462   5
  -4  -4   7 378.143 135.890   1
   4   4  -7 355.670 57.1781   2
   4   4  -7 215.068 86.5134   3
  -4  -4   7 334.525 120.573   5
  -4  -4   6 158.045 102.952   1
   4   4  -6 153.762 66.0558   3
   4   4  -6 90.7913 60.5534   2
  -4  -4   6-26.4459 96.0275   5
   4   4  -5 510.198 73.9710   3
  -4  -4   5 547.794 131.606   1
  -4  -4   5 661.784 140.904   5
  -4  -4   4 13450.6 548.257   1
   4   4  -4 11501.4 243.310   3
  -4  -4   4 13241.2 514.230   5
  -4  -4   3 169.398 92.6172   7
  -4  -4   3 51.0128 73.2335   1
   4   4  -2 1417.31 126.853   3
  -4  -4   2 1896.55 211.486   7
  -4  -4   2 1534.17 183.376   1
  -4  -4   1 295.090 114.343   7
  -4  -4   1 568.311 115.682   1
   4   4  -1 484.145 107.522   3
  -4  -4   0 368.947 126.129   7
  -4  -4   0 511.384 99.8750   1
   4   4   0 400.255 112.798   3
  -4  -4  -1 1845.87 247.913   7
  -4  -4  -1 2017.83 181.708   1
   4   4   1 2136.32 245.187   3
  -4  -4  -2 321.661 134.677   7
   4   4   2 449.617 142.105   3
   4   4   3 4814.76 429.371   3
  -4  -4  -3 4573.85 416.871   7
  -4  -4  -4 915.193 235.105   7
   4   4   4 516.284 194.840   3
  -4  -4  -5 2008.44 311.926   7
   4   4   5 2121.49 325.434   3
   4   4   6 5618.11 565.178   3
  -4  -4  -6 5464.00 512.114   7
  -4  -4  -7 1384.91 294.384   7
   4   4   7 2002.68 373.641   3
  -4  -4  -8 2442.34 384.750   7
   4   4   8 2391.19 430.776   3
   4   4   9 5499.10 650.482   3
  -4  -4  -9 6831.96 653.442   7
   4   4  10-118.843 186.656   3
  -4  -4 -10 122.878 179.164   7
   4   4  11 446.443 241.933   3
   4   4  11 1115.07 353.072   4
  -4  -4 -11 863.595 295.974   7
   4   4  12 398.913 265.767   4
   4   4  12 247.881 256.639   3
  -4  -5  18 714.924 277.003   5
  -4  -5  17 4214.57 520.495   5
  -4  -5  16 260.649 195.109   5
  -4  -5  15 5780.34 557.579   5
  -4  -5  14 2075.73 332.863   5
  -4  -5  13 6693.40 544.163   5
  -4  -5  12 7963.09 563.391   5
  -4  -5  11 1301.83 247.496   5
  -4  -5  10 695.307 232.908   1
  -4  -5  10 202.697 138.725   5
  -4  -5   9 15089.4 695.328   1
   4   5  -9 15617.9 561.270   4
  -4  -5   9 15129.1 677.406   5
  -4  -5   8 264.759 132.623   1
  -4  -5   8 307.859 161.415   5
   4   5  -7 3533.96 180.375   2
  -4  -5   7 4098.94 348.744   1
  -4  -5   7 3834.84 339.544   5
  -4  -5   6 125.411 106.478   1
   4   5  -6 101.140 66.5532   3
  -4  -5   6 175.900 113.489   5
  -4  -5   5 78.5604 88.1218   1
  -4  -5   5-74.8894 99.0296   5
  -4  -5   4 66.1783 90.2989   7
  -4  -5   4-46.7863 83.2055   1
  -4  -5   3 7255.04 424.097   7
  -4  -5   3 7328.52 400.159   1
  -4  -5   2 526.931 137.007   7
  -4  -5   2 523.589 117.454   1
   4   5  -1 4913.13 319.583   3
  -4  -5   1 5122.89 396.667   7
  -4  -5   1 4607.76 286.965   1
   4   5   0 3600.87 310.265   3
  -4  -5   0 3070.54 334.041   7
  -4  -5   0 3273.40 232.664   1
  -4  -5  -1 88.0733 135.488   7
  -4  -5  -1-67.0593 70.8506   1
   4   5   1 126.560 134.094   3
  -4  -5  -2 465.142 162.103   7
  -4  -5  -2 295.162 73.9586   1
   4   5   2 159.141 137.013   3
  -4  -5  -3 419.275 167.781   7
   4   5   3 585.033 190.430   3
  -4  -5  -4-58.4199 124.825   7
   4   5   4 204.363 129.709   3
  -4  -5  -5 161.894 134.104   7
   4   5   5 369.515 191.376   3
  -4  -5  -6-64.2416 141.847   7
   4   5   6 33.8290 161.430   3
  -4  -5  -7 1902.60 363.639   7
   4   5   7 1865.66 373.137   3
  -4  -5  -8 1903.09 371.217   7
   4   5   8 1671.66 377.050   3
  -4  -5  -9 381.841 189.140   7
   4   5   9 157.859 217.660   3
  -4  -5 -10 4084.42 560.286   7
   4   5  10 2696.65 516.274   3
   4   5  11 224.574 225.266   3
  -4  -6  18 1867.18 385.433   5
  -4  -6  17 4468.35 530.860   5
  -4  -6  16 4326.93 515.363   5
  -4  -6  15 3826.96 452.605   5
  -4  -6  14 477.982 193.755   5
  -4  -6  13 4029.69 425.479   5
  -4  -6  12 1136.61 256.699   5
  -4  -6  11 17.5804 142.282   5
  -4  -6  10 401.326 181.315   5
  -4  -6   9 219.496 160.128   5
  -4  -6   8 9568.43 554.367   1
  -4  -6   8 8789.48 529.263   5
  -4  -6   7 2108.15 269.408   1
  -4  -6   7 1593.22 248.964   5
  -4  -6   6 774.993 181.711   1
  -4  -6   6 689.079 165.686   5
  -4  -6   5 14188.6 607.058   1
  -4  -6   5 14552.5 631.959   7
  -4  -6   5 15493.5 657.678   5
  -4  -6   4 338.103 134.785   7
  -4  -6   4 324.244 128.203   1
  -4  -6   3 47208.6 1200.72   7
  -4  -6   3 48683.7 1023.31   1
  -4  -6   2 1019.38 194.546   7
  -4  -6   2 1187.55 171.735   1
  -4  -6   1 174.916 131.383   7
  -4  -6   1 180.794 83.6211   1
   4   6   0 5009.58 407.610   3
  -4  -6   0 5458.21 290.112   1
  -4  -6   0 5414.65 466.173   7
   4   6   1 1621.65 265.875   3
  -4  -6  -1 1521.46 277.234   7
   4   6   2 295.449 163.334   3
  -4  -6  -2 149.749 127.365   7
   4   6   3 279.029 141.262   3
  -4  -6  -3 480.928 189.116   7
   4   6   4 812.417 257.773   3
  -4  -6  -4 1281.64 276.209   7
   4   6   5 1798.94 351.947   3
  -4  -6  -5 1789.06 338.785   7
   4   6   6 4591.24 560.694   3
  -4  -6  -6 4416.85 537.320   7
   4   6   7 87.8989 165.020   3
  -4  -6  -7 512.948 223.597   7
   4   6   8 1818.64 403.031   3
  -4  -6  -8 1778.20 377.805   7
   4   6   9 35.1841 243.887   3
  -4  -6  -9-56.7153 178.869   7
   4   6  10 738.022 318.690   3
  -4  -7  17 7013.21 662.783   5
  -4  -7  16-62.4633 168.381   5
  -4  -7  15 3107.62 417.674   5
  -4  -7  14 65.6728 174.807   5
  -4  -7  13 3741.20 440.877   5
  -4  -7  12 614.311 220.563   5
  -4  -7  11 2962.39 372.080   5
  -4  -7  10 142.096 174.369   5
  -4  -7   9 293.890 179.401   5
  -4  -7   8 232.819 170.268   5
  -4  -7   7 1644.16 268.766   5
  -4  -7   6 3650.58 362.145   7
  -4  -7   6 4325.31 389.316   5
  -4  -7   5 4491.88 396.133   7
  -4  -7   4 58337.1 1412.58   7
  -4  -7   3 15444.5 762.088   7
  -4  -7   2 15787.4 791.430   7
  -4  -7   1 357.399 189.572   7
   4   7   0 3663.98 387.607   3
  -4  -7   0 3456.04 415.550   7
   4   7   1 213.405 144.773   3
  -4  -7  -1 31.4900 126.839   7
   4   7   2 3548.82 422.129   3
  -4  -7  -2 3600.38 459.880   7
   4   7   3 102.081 173.070   3
  -4  -7  -3 143.771 161.493   7
   4   7   4 2707.80 418.163   3
  -4  -7  -4 2445.62 402.540   7
   4   7   5 248.520 211.289   3
  -4  -7  -5-144.661 166.562   7
   4   7   6 1637.72 388.995   3
  -4  -7  -6 1733.38 379.638   7
  -4  -7  -7 93.0916 152.427   7
  -4  -8  17-119.265 220.543   5
  -4  -8  16 3171.11 452.288   5
  -4  -8  15 4342.60 509.524   5
  -4  -8  14 4280.66 502.035   5
  -4  -8  13 1506.94 325.441   5
  -4  -8  12 2744.63 386.078   5
  -4  -8  11-5.69946 158.161   5
  -4  -8  10 4735.42 466.624   5
  -4  -8   9 5568.40 490.108   5
  -4  -8   8 225.398 148.317   5
  -4  -8   7 803.862 211.795   7
  -4  -8   7 1104.64 229.140   5
  -4  -8   6 3985.55 403.938   7
  -4  -8   5 23.2941 116.843   7
  -4  -8   4 3549.01 400.948   7
  -4  -8   3 1428.03 267.156   7
  -4  -8   2 6529.53 565.667   7
  -4  -8   1 1951.01 339.037   7
  -4  -8   0 245.619 167.272   7
  -4  -8  -1 1615.76 310.545   7
  -4  -8  -2 4039.50 502.387   7
  -4  -8  -3 2968.33 468.016   7
  -4  -8  -4 2320.97 410.427   7
  -4  -8  -5 3853.52 549.654   7
  -4  -8  -6 3727.31 544.296   7
  -4  -9  16 1139.37 318.539   5
  -4  -9  15 381.536 229.074   5
  -4  -9  14 148.229 189.998   5
  -4  -9  13 1775.66 350.151   5
  -4  -9  12 5327.79 523.269   5
  -4  -9  11 630.976 220.467   5
  -4  -9  10 1574.18 301.902   5
  -4  -9   9-3.80609 153.766   5
  -4  -9   8 2343.53 343.474   7
  -4  -9   8 1798.38 295.443   5
  -4  -9   7 2384.79 334.441   7
  -4  -9   6 1524.54 286.562   7
  -4  -9   5 341.840 188.191   7
  -4  -9   4-5.90357 176.006   7
  -4  -9   3-7.75919 171.575   7
  -4  -9   2 574.112 222.473   7
  -4  -9   1 1105.38 288.271   7
  -4  -9   0 3213.41 472.126   7
  -4  -9  -1 15496.4 1013.55   7
  -4  -9  -2 3137.25 474.894   7
  -4  -9  -3 292.611 199.229   7
  -4  -9  -4 462.001 207.935   7
  -4 -10  14 595.468 269.648   5
  -4 -10  13 855.434 278.984   5
  -4 -10  12 55.4911 173.760   5
  -4 -10  11 2424.51 387.916   5
  -4 -10  10-17.3780 176.515   5
  -4 -10   9 541.992 218.703   7
  -4 -10   8-79.1134 142.703   7
  -4 -10   7 4494.84 500.090   7
  -4 -10   6 1072.28 274.232   7
  -4 -10   5 1472.64 299.067   7
  -4 -10   4-34.9402 202.962   7
  -4 -10   3 458.324 226.239   7
  -4 -10   2 871.627 267.291   7
  -4 -10   1 4093.05 535.134   7
  -4 -10   0 882.818 279.462   7
  -4 -10  -1 81.1594 154.022   7
  -4 -10  -2-166.011 178.500   7
  -4 -11  12 2025.40 386.748   5
  -4 -11  11 2768.67 419.515   5
  -4 -11  10 360.066 206.225   7
  -4 -11   9 4984.89 559.438   7
  -4 -11   8 3090.27 447.442   7
  -4 -11   7 93.5924 184.937   7
  -4 -11   6-106.929 188.557   7
  -4 -11   5 169.570 193.138   7
  -4 -11   4 1691.57 376.353   7
  -4 -11   3 2108.75 413.962   7
  -4 -11   2 873.350 317.178   7
  -4 -11   1 1295.86 339.493   7
  -4 -12   8 325.461 184.929   7
  -4 -12   7-39.8399 192.009   7
   5 -13   0 121.980 157.792   7
   5 -13   1 214.848 247.576   7
  -5  13  -2 597.263 282.259   2
   5 -13   2 627.864 252.531   7
  -5  13  -3 337.913 241.459   2
   5 -13   3 590.869 258.110   7
  -5  13  -4 7083.51 700.752   2
   5 -13   4 6554.51 685.308   7
  -5  13  -5 359.167 243.927   2
   5 -13   5-62.8505 153.639   7
   5 -13   6 162.984 182.891   7
   5 -13   7 26.9480 170.089   7
   5 -13   8 401.185 210.221   7
   5 -13   9 3459.93 481.567   7
   5 -12  -3 159.480 204.957   7
   5 -12  -2 1817.71 391.423   7
  -5  12   1 1199.50 347.880   2
   5 -12  -1 161.305 168.800   7
  -5  12   0 453.536 247.413   2
   5 -12   0 605.258 232.433   7
  -5  12  -1 2154.32 413.459   2
   5 -12   1 2573.12 447.697   7
  -5  12  -2 3223.21 488.519   2
   5 -12   2 3276.58 479.624   7
  -5  12  -3 1817.79 388.277   2
  -5  12  -3 1442.21 275.476   6
   5 -12   3 660.037 188.924   7
  -5  12  -4 1650.75 368.824   2
  -5  12  -4 1450.89 276.691   6
   5 -12   4 1177.34 270.317   7
  -5  12  -5 808.193 261.389   2
  -5  12  -5 502.040 184.247   6
   5 -12   5 392.078 219.907   7
  -5  12  -6 2561.71 427.234   2
  -5  12  -6 2695.24 375.156   6
   5 -12   6 2257.95 382.937   7
  -5  12  -7 68.3090 171.133   2
  -5  12  -7-95.5915 157.422   6
   5 -12   7 374.945 201.096   7
   5 -12   8 551.683 211.700   7
  -5  12  -8 408.003 160.226   6
  -5  12  -9 3073.29 420.545   6
   5 -11  -6-322.736 226.745   7
   5 -11  -5 116.532 147.675   7
   5 -11  -4 1425.77 316.516   7
   5 -11  -3 2398.96 430.272   7
   5 -11  -2 757.972 270.196   7
  -5  11   1-45.7152 151.817   2
   5 -11  -1 239.940 162.141   7
  -5  11   0 2083.00 381.619   2
   5 -11   0 2148.97 375.805   7
  -5  11   0 2229.65 280.246   6
  -5  11  -1 511.868 214.854   2
   5 -11   1 522.896 213.948   7
  -5  11  -1 294.801 127.744   6
  -5  11  -2 2570.08 416.848   2
  -5  11  -2 3280.36 354.135   6
   5 -11   2 3165.17 425.126   7
  -5  11  -3 1255.64 302.346   2
  -5  11  -3 1019.18 223.829   6
  -5  11  -4 72.7613 180.413   2
  -5  11  -4-147.894 157.250   6
   5 -11   4-102.096 177.963   7
  -5  11  -5 5080.79 537.976   2
   5 -11   5 5423.93 526.826   7
  -5  11  -5 5610.98 486.108   6
  -5  11  -6 133.304 172.613   2
  -5  11  -6 218.391 165.834   6
   5 -11   6 296.214 192.816   7
  -5  11  -7 6029.12 582.192   2
   5 -11   7 6528.66 569.828   7
  -5  11  -7 7881.92 600.118   6
  -5  11  -8 1817.58 336.317   2
  -5  11  -8 2403.05 347.771   6
   5 -11   8 2041.15 312.455   5
  -5  11  -9 2837.23 399.846   6
   5 -11   9 2906.44 384.748   5
  -5  11 -10-1.20783 143.719   6
   5 -11  10 280.098 172.952   5
  -5  11 -11 2499.30 376.228   6
   5 -11  11 2497.09 380.788   5
   5 -10  -7 644.100 231.651   7
   5 -10  -6 1241.43 305.648   7
   5 -10  -5-315.721 173.439   7
   5 -10  -4 274.875 215.856   7
   5 -10  -3 2723.71 420.514   7
   5 -10  -2 7548.84 672.555   7
  -5  10   1 14731.0 908.291   2
  -5  10   1 14405.5 637.866   6
   5 -10  -1 15482.7 919.274   7
  -5  10   0 235.587 167.386   2
   5 -10   0 355.685 191.721   7
  -5  10   0 363.600 124.779   6
  -5  10  -1 1156.28 271.908   2
   5 -10   1 1084.02 270.397   7
  -5  10  -1 1036.91 198.338   6
  -5  10  -2 94.6663 164.370   2
   5 -10   2-160.694 198.498   7
  -5  10  -2-114.731 105.169   6
  -5  10  -3 1946.94 343.789   2
  -5  10  -3 2680.58 318.303   6
   5 -10   3 2094.95 324.468   7
  -5  10  -4 958.173 276.890   2
  -5  10  -4 1293.66 233.634   6
   5 -10   4 928.424 225.224   7
  -5  10  -5 1442.06 295.244   2
  -5  10  -5 1587.21 262.015   6
   5 -10   5 1222.73 259.359   7
  -5  10  -6 8562.07 653.794   2
  -5  10  -6 9125.67 598.279   6
  -5  10  -7 12034.8 780.147   2
  -5  10  -7 11747.0 688.755   6
   5 -10   7 11217.4 649.333   5
  -5  10  -8 14074.6 855.524   2
  -5  10  -8 15121.9 795.314   6
   5 -10   8 14898.3 767.938   5
  -5  10  -9 10356.3 678.091   6
   5 -10   9 8948.02 613.971   5
  -5  10 -10 1644.90 298.047   6
   5 -10  10 1432.96 292.542   5
  -5  10 -11 2638.81 371.768   6
   5 -10  11 3359.31 420.216   5
  -5  10 -12 12.4139 159.524   6
   5 -10  12 10.6280 175.060   5
  -5  10 -13 17.1720 137.794   6
   5 -10  13 145.175 179.907   5
   5  -9  -9 1413.45 353.865   7
   5  -9  -8-63.3620 161.790   7
   5  -9  -7 759.173 250.867   7
   5  -9  -6 157.153 151.089   7
   5  -9  -5 2637.81 407.323   7
   5  -9  -4 43.2958 128.587   7
   5  -9  -3 4279.39 476.250   7
  -5   9   2 1708.08 212.188   6
   5  -9  -2 2028.95 335.009   7
  -5   9   1 882.168 235.120   2
   5  -9  -1 1514.22 286.131   7
  -5   9   1 1196.11 189.828   6
  -5   9   0 62.6667 149.672   2
   5  -9   0 312.177 159.417   7
  -5   9   0 327.879 123.877   6
  -5   9  -1 414.494 192.725   2
   5  -9   1 95.4612 114.071   7
  -5   9  -1 316.605 125.620   6
  -5   9  -2 8306.76 620.714   2
   5  -9   2 9179.78 599.522   7
  -5   9  -2 9381.46 534.855   6
  -5   9  -3 2015.37 336.167   2
   5  -9   3 1421.27 263.167   7
  -5   9  -3 1617.64 233.323   6
  -5   9  -4 18499.3 906.881   2
   5  -9   4 19412.3 820.949   7
  -5   9  -4 18097.7 765.835   6
  -5   9  -5 1921.86 333.042   2
  -5   9  -5 2507.06 304.661   6
  -5   9  -6 18441.0 918.512   2
  -5   9  -6 20655.1 851.674   6
   5  -9   6 19553.6 794.183   5
  -5   9  -7 12143.9 772.363   2
  -5   9  -7 11609.8 652.122   6
   5  -9   7 11913.2 642.191   5
   5  -9   7 12233.8 754.220   4
   5  -9   8 894.043 238.579   4
  -5   9  -8 957.121 280.306   2
  -5   9  -8 715.564 196.676   6
   5  -9   8 1273.94 244.611   5
   5  -9   9 49.5222 137.793   4
  -5   9  -9 68.9182 115.013   6
   5  -9   9 13.3934 142.565   5
   5  -9  10 847.368 224.914   4
  -5   9 -10 1018.82 221.046   6
   5  -9  10 1359.25 266.184   5
   5  -9  11 495.791 197.649   4
  -5   9 -11 278.443 156.820   6
   5  -9  11 837.092 249.694   5
  -5   9 -12 1636.45 298.359   6
   5  -9  12 2032.38 325.402   5
  -5   9 -13 2325.22 355.970   6
   5  -9  13 2774.97 401.928   5
  -5   9 -14 2732.51 381.669   6
   5  -9  14 2557.02 399.572   5
   5  -9  15-200.006 216.238   5
   5  -8 -11 10684.4 911.676   7
   5  -8 -10 582.858 262.517   7
   5  -8  -9 153.886 172.436   7
   5  -8  -8 1554.82 324.330   7
   5  -8  -7 1130.80 275.612   7
   5  -8  -6 2192.90 363.026   7
   5  -8  -5 2421.36 369.250   7
   5  -8  -4 1017.15 248.126   7
   5  -8  -3 4662.12 460.223   7
  -5   8   3 4385.32 305.231   6
   5  -8  -2 1221.51 244.027   7
  -5   8   2 1304.67 188.774   6
  -5   8   1-8.90154 162.250   2
   5  -8  -1 377.885 170.132   7
  -5   8   1 219.864 105.389   6
  -5   8   0 4376.52 440.009   2
   5  -8   0 4232.92 399.243   7
  -5   8   0 4137.63 334.947   6
  -5   8  -1 565.984 217.477   2
   5  -8   1 547.180 158.074   7
  -5   8  -1 624.534 158.046   6
  -5   8  -2 916.972 240.753   2
   5  -8   2 833.636 189.954   7
  -5   8  -2 743.497 182.841   6
  -5   8  -3 32732.7 1144.42   2
  -5   8  -3 30955.0 941.802   6
   5  -8   3 31650.9 969.543   7
  -5   8  -4 50174.4 1420.78   2
  -5   8  -4 51153.1 1230.19   6
   5  -8   4 46177.4 1352.90   4
  -5   8  -5 9989.14 650.948   2
  -5   8  -5 9753.14 559.071   6
   5  -8   5 9733.48 624.957   4
   5  -8   5 9936.23 521.694   5
  -5   8  -6 6912.51 564.454   2
  -5   8  -6 6586.55 470.174   6
   5  -8   6 6705.99 450.196   5
   5  -8   6 5839.67 488.518   4
  -5   8  -7-269.906 208.351   2
   5  -8   7-46.6057 115.981   4
   5  -8   7 136.822 147.335   5
  -5   8  -7 98.0501 121.562   6
   5  -8   8 918.224 231.496   4
  -5   8  -8 1233.92 233.396   6
   5  -8   8 866.774 208.665   5
   5  -8   9 224.943 161.962   4
  -5   8  -9 125.118 118.313   6
   5  -8   9-16.1326 126.607   5
   5  -8  10 353.851 155.710   4
  -5   8 -10 429.550 160.876   6
   5  -8  10 461.200 170.474   5
   5  -8  11 789.466 198.580   4
  -5   8 -11 426.599 186.365   6
   5  -8  11 284.688 156.512   5
  -5   8 -12 2529.64 335.104   6
   5  -8  12 2402.57 339.496   5
  -5   8 -13 3825.53 430.240   6
   5  -8  13 3944.56 449.346   5
  -5   8 -14 2653.95 379.073   6
   5  -8  14 1882.07 330.534   5
  -5   8 -15 407.272 140.081   6
   5  -8  15 406.786 213.166   5
   5  -8  16 4660.31 548.890   5
   5  -7 -12 616.244 252.452   7
  -5   7  11-268.793 226.702   3
   5  -7 -11 282.324 214.720   7
   5  -7 -10 1471.85 329.931   7
   5  -7  -9 71.0164 159.176   7
   5  -7  -8 252.232 160.046   7
   5  -7  -7-137.616 157.497   7
   5  -7  -6 13971.4 819.791   7
   5  -7  -5 834.386 226.250   7
   5  -7  -4 5508.41 485.677   7
   5  -7  -3 24.1329 100.660   7
  -5   7   2 4710.78 444.555   2
   5  -7  -2 4221.54 391.926   7
  -5   7   1 10893.3 645.877   2
   5  -7  -1 11410.4 603.562   7
  -5   7   0 38412.4 1191.58   2
   5  -7   0 37738.0 1043.04   7
  -5   7  -1 8582.30 571.538   2
   5  -7   1 8461.11 478.234   7
   5  -7   1 8882.70 580.651   4
  -5   7  -2 89921.4 1810.00   2
   5  -7   2 87705.8 1475.95   7
   5  -7   2 84857.9 1735.49   4
  -5   7  -3 21541.3 902.648   2
   5  -7   3 21333.7 718.769   7
   5  -7   3 21396.6 852.592   4
  -5   7  -4 2059.77 311.020   2
   5  -7   4 1793.44 266.539   4
   5  -7   4 1810.36 211.805   5
  -5   7  -5 10978.0 669.210   2
   5  -7   5 9397.63 572.609   4
   5  -7   5 10321.6 494.049   5
  -5   7  -6 958.318 231.608   2
   5  -7   6 1064.18 210.318   4
   5  -7   6 1354.78 217.844   5
  -5   7  -6 1387.54 226.762   6
   5  -7   7 233.510 130.200   4
  -5   7  -7 190.004 111.458   6
   5  -7   7 173.138 138.586   5
   5  -7   8 2192.93 296.730   4
  -5   7  -8 2830.44 319.246   6
   5  -7   8 2647.84 297.185   5
   5  -7   9 2972.94 350.417   4
   5  -7   9 2816.93 317.707   5
  -5   7  -9 2793.60 318.960   6
   5  -7  10 831.159 197.505   4
  -5   7 -10 749.055 209.992   6
   5  -7  10 814.356 196.374   5
   5  -7  11 1348.76 236.142   4
  -5   7 -11 1589.19 269.585   6
   5  -7  11 1221.35 246.238   5
   5  -7  12 1598.06 256.497   4
  -5   7 -12 1411.73 251.931   6
   5  -7  12 1418.76 289.055   5
  -5   7 -13 947.538 222.395   6
   5  -7  13 828.426 250.278   5
  -5   7 -14 549.499 178.857   6
   5  -7  14 220.086 196.109   5
  -5   7 -15 3768.26 432.551   6
   5  -7  15 4466.36 525.126   5
   5  -7  16 116.301 219.604   5
  -5   6  12-0.54777 200.110   3
   5  -6 -12 305.839 181.833   7
  -5   6  11 1101.63 336.381   3
   5  -6 -11 625.135 215.706   7
  -5   6  10 1408.04 372.459   3
   5  -6 -10 1861.72 341.197   7
   5  -6  -9-68.1149 131.105   7
   5  -6  -8 4731.90 491.953   7
   5  -6  -7 7960.88 606.980   7
   5  -6  -6 233.049 146.586   7
   5  -6  -5 0.22586 107.755   7
   5  -6  -4 508.811 150.799   7
   5  -6  -3 13487.6 644.607   7
  -5   6   2 1808.92 272.831   2
   5  -6  -2 1818.04 235.749   7
  -5   6   1 19057.6 798.838   2
   5  -6  -1 18683.4 687.217   7
   5  -6  -1 18098.9 777.245   4
   5  -6   0 2968.70 321.977   4
  -5   6   0 3300.97 350.529   2
   5  -6   0 3855.51 302.511   7
  -5   6  -1 8496.17 539.410   2
   5  -6   1 8029.97 413.760   7
   5  -6   1 8564.63 517.405   4
   5  -6   2 1433.79 246.670   4
  -5   6  -2 1421.36 259.493   2
   5  -6   2 1071.98 159.631   7
  -5   6  -3 22116.7 882.247   2
   5  -6   3 23812.7 842.093   4
   5  -6   3 24162.2 646.348   5
  -5   6  -4 3068.82 350.744   2
   5  -6   4 2840.16 304.891   4
   5  -6   4 2817.40 243.514   5
  -5   6  -5 4936.55 458.215   2
   5  -6   5 5124.18 412.575   4
   5  -6   5 5771.10 353.629   5
   5  -6   6 9338.65 530.874   4
   5  -6   6 8935.69 455.998   5
   5  -6   7 955.890 190.789   4
   5  -6   7 994.571 175.352   5
   5  -6   8 2229.19 279.260   4
   5  -6   8 2241.30 267.019   5
  -5   6  -8 2792.09 299.621   6
   5  -6   9 2458.72 297.139   4
  -5   6  -9 2822.51 311.184   6
   5  -6   9 3031.80 332.653   5
   5  -6  10 66.2336 104.702   4
   5  -6  10-49.4141 111.239   5
  -5   6 -10 241.206 136.773   6
   5  -6  11 5260.49 434.198   4
  -5   6 -11 4840.70 420.918   6
   5  -6  11 5568.60 484.926   5
   5  -6  12 3066.75 335.655   4
  -5   6 -12 3274.23 353.788   6
   5  -6  12 3058.20 383.086   5
  -5   6 -13 765.654 207.936   6
   5  -6  13 283.330 165.639   5
  -5   6 -14 2847.58 347.422   6
   5  -6  14 3550.35 456.237   5
  -5   6 -15-201.950 146.038   6
   5  -6  15 528.967 209.076   5
   5  -6  16 1398.47 339.160   5
  -5   5  14-41.4547 197.945   5
  -5   5  13 852.488 328.886   3
  -5   5  12 1430.02 401.940   3
  -5   5  11 1076.79 319.000   3
   5  -5 -11 1511.97 301.659   7
  -5   5  10 658.282 283.844   3
   5  -5 -10 881.798 240.451   7
   5  -5  -9 370.924 170.099   7
  -5   5   8 264.753 101.550   1
   5  -5  -8 407.564 167.285   7
   5  -5  -7 662.986 194.264   7
   5  -5  -6 1813.98 267.484   7
   5  -5  -5 5785.79 432.901   7
   5  -5  -4 4947.35 378.604   7
  -5   5   3 19983.5 799.064   2
   5  -5  -3 20713.7 715.526   7
   5  -5  -3 19902.5 777.224   4
   5  -5  -2 1373.70 225.811   4
  -5   5   2 1532.32 236.774   2
   5  -5  -2 1447.69 189.365   7
  -5   5   1 30783.2 968.117   2
   5  -5  -1 30975.1 767.882   7
   5  -5  -1 30607.9 927.285   4
   5  -5   0 124.617 94.4004   4
   5  -5   0 54.7046 69.3846   7
  -5   5   0 85.8021 114.196   2
   5  -5   1 6723.09 431.953   4
   5  -5   1 6616.42 323.737   7
  -5   5  -1 5878.17 443.651   2
  -5   5  -2 3883.60 361.009   2
   5  -5   2 3629.03 323.858   4
  -5   5  -3 6967.43 501.548   2
   5  -5   3 6579.03 428.195   4
   5  -5   3 6955.58 312.298   5
  -5   5  -4 5707.96 468.269   2
   5  -5   4 5812.43 405.697   4
   5  -5   4 6496.35 327.529   5
   5  -5   5 268.236 121.557   4
   5  -5   5 582.858 114.466   5
   5  -5   6 534.342 148.905   4
   5  -5   6 601.521 133.839   5
   5  -5   7 23892.9 841.016   4
   5  -5   7 23096.1 752.957   5
   5  -5   8 7842.75 494.887   4
   5  -5   8 8172.10 485.545   5
   5  -5   9 4973.31 410.556   4
  -5   5  -9 5149.64 396.643   6
   5  -5   9 5474.02 416.489   5
   5  -5  10 1348.48 231.917   4
   5  -5  10 1744.72 269.440   5
  -5   5 -10 1907.33 253.284   6
   5  -5  11 2013.24 278.557   4
   5  -5  11 1724.68 275.247   5
  -5   5 -11 1897.08 268.489   6
   5  -5  12-139.076 138.508   4
  -5   5 -12 49.0028 106.122   6
   5  -5  12-144.714 165.998   5
  -5   5 -13 2191.91 287.108   6
   5  -5  13 2262.38 349.022   5
  -5   5 -14 234.279 129.089   6
   5  -5  14 414.888 220.949   5
   5  -5  15 50.8111 168.547   5
   5  -5  16-13.8905 169.099   5
  -5   4  15 423.561 239.022   5
  -5   4  14 3998.01 635.528   3
  -5   4  14 4058.30 508.154   5
  -5   4  13 1111.58 340.597   3
  -5   4  13 1699.94 330.713   5
  -5   4  12 3232.26 546.435   3
  -5   4  11 8881.26 817.715   3
   5  -4 -10 1500.24 265.457   7
  -5   4  10 1430.28 353.465   3
  -5   4  10 1362.89 211.416   1
   5  -4  -9 6467.97 517.295   7
  -5   4   9 6583.42 431.060   1
   5  -4  -8 1994.16 284.202   7
  -5   4   8 1840.73 229.227   1
   5  -4  -7 5508.72 433.558   7
   5  -4  -6 3597.87 331.229   7
   5  -4  -5 9737.94 499.183   7
   5  -4  -4-84.0052 111.607   4
  -5   4   4-17.0144 100.891   2
   5  -4  -4-51.4050 63.9873   7
  -5   4   3 3440.77 316.917   2
   5  -4  -3 3092.97 245.589   7
   5  -4  -3 3319.71 296.683   4
   5  -4  -2 7228.01 425.498   4
  -5   4   2 8045.73 478.581   2
   5  -4  -2 7933.07 359.129   7
  -5   4   2 7145.43 281.104   5
   5  -4  -1 18858.1 673.370   4
  -5   4   1 19828.2 756.063   2
   5  -4  -1 18820.0 507.801   7
  -5   4   1 19080.3 403.451   5
   5  -4   0 2685.25 260.247   4
  -5   4   0 2824.23 301.396   2
   5  -4   0 2600.28 179.385   7
  -5   4   0 2629.89 146.786   5
   5  -4   1 544.412 127.599   4
  -5   4  -1 538.193 170.739   2
   5  -4   1 771.401 104.364   7
  -5   4  -1 439.683 62.7760   5
  -5   4  -2 5797.28 444.185   2
   5  -4   2 6016.55 394.367   4
  -5   4  -2 6474.60 253.072   5
   5  -4   2 6259.03 248.024   5
  -5   4  -3 7918.12 528.852   2
   5  -4   3 7849.17 455.879   4
   5  -4   3 7861.20 299.145   5
   5  -4   4 2705.58 283.984   4
   5  -4   4 2880.86 207.300   5
   5  -4   5 6288.05 422.312   4
   5  -4   5 5934.43 324.256   5
   5  -4   6 8234.43 489.388   4
   5  -4   6 8793.77 434.089   5
   5  -4   7 1200.11 213.990   4
   5  -4   7 1239.03 184.846   5
   5  -4   8 4881.13 395.390   4
   5  -4   8 4733.14 367.904   5
   5  -4   9 2425.47 299.522   4
   5  -4   9 1992.10 250.133   5
   5  -4  10 640.550 173.357   4
  -5   4 -10 801.863 180.192   6
   5  -4  10 665.320 177.655   5
   5  -4  11 2496.82 310.540   4
  -5   4 -11 2742.18 293.036   6
   5  -4  11 2474.10 313.554   5
   5  -4  12 3145.41 349.609   4
  -5   4 -12 3091.59 324.703   6
   5  -4  12 3638.60 410.467   5
  -5   4 -13 1589.09 260.046   6
   5  -4  13 592.919 176.204   5
   5  -4  14 2310.92 386.958   5
   5  -4  15-241.139 210.502   5
   5  -4  16 1238.45 311.359   5
  -5   3  15-346.954 259.579   3
  -5   3  15 203.685 189.486   5
  -5   3  14 763.483 320.144   3
  -5   3  14 406.016 193.162   5
  -5   3  13 2802.43 502.459   3
  -5   3  13 2303.82 341.682   5
  -5   3  12 8360.50 791.386   3
  -5   3  12 8090.89 608.741   5
  -5   3  11 684.949 163.311   1
  -5   3  11 851.180 283.479   3
  -5   3  11 911.236 207.974   5
  -5   3  10 9713.50 768.675   3
  -5   3  10 9840.84 538.249   1
  -5   3   9 8015.99 670.245   3
  -5   3   9 8626.62 491.289   1
   5  -3  -8 4835.75 392.803   7
  -5   3   8 4513.77 352.653   1
   5  -3  -7 36581.7 995.550   7
   5  -3  -6 8122.41 438.361   7
   5  -3  -5 616.630 127.333   4
   5  -3  -5 481.209 110.808   7
  -5   3   5 433.768 135.955   2
   5  -3  -4 42078.0 960.071   4
   5  -3  -4 43592.0 843.422   7
  -5   3   4 43458.8 1058.99   2
   5  -3  -3 19642.8 651.209   4
  -5   3   3 19916.6 726.874   2
  -5   3   3 18711.0 437.978   7
   5  -3  -3 18927.9 496.744   7
   5  -3  -2 17470.4 607.409   4
  -5   3   2 17989.7 692.006   2
   5  -3  -2 16904.8 416.701   7
  -5   3   2 17424.0 329.033   5
   5  -3  -1 24290.7 733.642   4
  -5   3   1 25982.1 835.688   2
   5  -3  -1 24086.3 437.808   7
  -5   3   1 25624.4 296.544   5
   5  -3   0 10468.6 493.531   4
   5  -3   0 9836.08 257.359   7
  -5   3   0 10656.8 555.685   2
  -5   3  -1 32868.3 992.401   2
   5  -3   1 32523.8 876.327   4
  -5   3  -2 16658.3 730.632   2
   5  -3   2 16491.2 647.809   4
   5  -3   2 17688.2 347.971   5
   5  -3   3 1825.02 231.110   4
   5  -3   3 1986.62 150.913   5
   5  -3   4 6562.50 429.679   4
   5  -3   4 6800.05 306.700   5
   5  -3   5 1.35675 104.829   4
   5  -3   5 0.41558 90.2834   5
   5  -3   6 4423.76 372.767   4
   5  -3   6 4469.55 307.945   5
   5  -3   7 311.187 140.546   4
   5  -3   7 474.317 144.443   5
   5  -3   8 4840.52 408.524   4
   5  -3   8 5140.27 386.713   5
   5  -3   9 1128.57 214.634   4
   5  -3   9 1055.60 210.680   5
   5  -3  10 483.659 174.125   4
   5  -3  10 321.324 156.498   5
  -5   3 -10 453.052 145.118   6
   5  -3  11 284.957 114.023   4
   5  -3  11 246.433 162.902   5
  -5   3 -11 136.397 105.268   6
   5  -3  12 818.535 185.741   4
   5  -3  12 672.172 222.483   5
  -5   3 -12 1066.63 190.054   6
   5  -3  13 621.627 215.675   5
   5  -3  14 1198.18 281.724   5
   5  -3  15 439.923 214.721   5
  -5   2  16 373.107 254.377   3
  -5   2  16-157.566 164.089   5
  -5   2  15 132.862 239.939   3
  -5   2  15 170.998 165.942   5
  -5   2  14 266.307 219.566   3
  -5   2  14 276.503 161.092   5
  -5   2  13 518.059 162.177   1
  -5   2  13 575.412 254.499   3
  -5   2  13 19.8265 127.077   5
  -5   2  12-56.9176 184.287   3
  -5   2  12 427.637 146.876   1
  -5   2  12 71.1246 114.506   5
  -5   2  11 22.7703 87.2639   1
  -5   2  11 244.697 216.889   3
  -5   2  11 87.4265 132.406   5
  -5   2  10 11142.5 578.257   1
  -5   2  10 9849.44 743.191   3
  -5   2  10 10277.9 582.829   5
  -5   2   9 34619.9 986.826   1
  -5   2   9 35807.5 1321.91   3
  -5   2   9 36381.3 1023.19   5
  -5   2   8 8077.52 475.926   1
  -5   2   8 7747.76 446.842   5
  -5   2   7 5835.09 388.342   2
  -5   2   7 6392.88 371.454   5
   5  -2  -7 6164.99 359.813   4
  -5   2   6 32078.4 876.198   2
  -5   2   6 32508.9 753.824   5
   5  -2  -6 31834.8 783.847   4
  -5   2   5 127.536 100.578   2
   5  -2  -5 189.577 89.3924   4
  -5   2   5 276.147 84.7981   5
   5  -2  -4 51310.4 977.299   4
  -5   2   4 51304.3 1100.72   2
  -5   2   4 50191.1 742.028   7
  -5   2   4 49423.0 714.071   5
   5  -2  -3 6712.16 370.664   4
  -5   2   3 7029.51 423.166   2
  -5   2   3 6914.29 213.696   7
  -5   2   3 6693.40 205.227   5
   5  -2  -2-92.9405 106.136   4
  -5   2   2 45.7464 103.810   2
   5  -2  -1 12182.5 521.949   4
  -5   2   1 12805.1 587.334   2
   5  -2   0 621.633 150.350   4
  -5   2   0 813.744 204.651   2
   5  -2   1 21885.1 733.944   4
   5  -2   1 21157.8 365.806   7
   5  -2   2 18024.3 686.767   4
   5  -2   2 18394.7 442.154   7
   5  -2   2 18194.9 365.693   5
   5  -2   3 623.946 152.067   4
   5  -2   3 874.859 110.899   5
   5  -2   4 861.221 171.658   4
   5  -2   4 850.406 121.769   5
   5  -2   5 78.9960 107.178   4
   5  -2   5 155.457 80.2030   5
   5  -2   6 1272.17 218.474   4
   5  -2   6 1115.21 169.083   5
   5  -2   7 1188.00 221.033   4
   5  -2   7 1242.56 193.502   5
   5  -2   8 17267.7 791.976   4
   5  -2   8 18664.4 743.981   5
   5  -2   9-37.7832 117.577   4
   5  -2   9-62.1748 100.707   5
   5  -2  10 6548.03 510.456   4
   5  -2  10 7151.92 527.948   5
   5  -2  11 1544.12 267.015   4
   5  -2  11 1256.32 253.348   5
  -5   2 -11 1987.93 237.415   6
   5  -2  12 3571.05 403.940   4
   5  -2  12 3504.51 415.137   5
   5  -2  13-15.3888 131.255   5
   5  -2  14 1858.13 341.856   5
   5  -2  15 6107.32 632.102   5
  -5   1  17 751.864 333.259   3
  -5   1  17 800.518 278.953   5
  -5   1  16-25.4866 225.969   3
  -5   1  16 34.2444 150.063   5
  -5   1  15-161.109 223.949   3
  -5   1  15-104.539 169.539   5
  -5   1  14 3794.09 550.534   3
  -5   1  14 3157.63 405.755   5
  -5   1  13 88.9016 135.208   1
  -5   1  13 33.5824 167.379   3
  -5   1  13 80.3377 142.701   5
  -5   1  12 3392.79 351.186   1
  -5   1  12 3295.54 474.938   3
  -5   1  12 2651.90 337.714   5
  -5   1  11 65.0374 102.983   1
  -5   1  11-168.565 136.535   5
  -5   1  10 683.917 171.769   1
  -5   1  10 749.954 213.526   3
  -5   1  10 955.832 198.523   5
  -5   1   9 27445.3 899.350   1
  -5   1   9 27341.9 1092.72   3
  -5   1   9 26856.8 858.994   5
  -5   1   8 99951.1 1507.53   2
  -5   1   8 101657. 1659.37   1
  -5   1   8 98625.5 1933.70   3
  -5   1   8 100836. 1525.72   5
  -5   1   7 47203.8 1018.03   2
  -5   1   7 49060.7 979.271   5
   5  -1  -7 48288.3 883.389   4
  -5   1   6 2240.58 230.312   2
   5  -1  -6 2227.87 202.256   4
  -5   1   6 2631.78 208.749   5
   5  -1  -5 5355.48 302.959   4
  -5   1   5 5120.84 343.360   2
  -5   1   5 5192.91 267.802   7
  -5   1   5 5738.70 264.051   5
   5  -1  -4 9440.87 416.848   4
  -5   1   4 9272.82 456.483   2
  -5   1   4 8871.11 280.688   7
  -5   1   4 9971.55 288.508   5
   5  -1  -3 4771.23 311.255   4
  -5   1   3 4582.43 334.110   2
  -5   1   3 4140.50 121.338   7
  -5   1   3 4463.10 139.695   5
  -5   1   2 1.17858 117.790   2
   5  -1  -2 62.5761 99.4061   4
  -5   1   1 35780.0 980.267   2
   5  -1  -1 35254.0 902.705   4
   5  -1   0 85.0356 96.7671   4
   5  -1   1 37997.6 1005.03   4
   5  -1   1 40000.5 528.131   7
   5  -1   1 40142.7 486.277   5
   5  -1   2 12184.0 592.452   4
   5  -1   2 12633.7 388.240   7
   5  -1   3 2049.45 261.857   4
   5  -1   4 18273.6 766.709   4
   5  -1   5 33194.5 1060.74   4
   5  -1   6 63.3686 134.878   4
   5  -1   6 151.520 101.121   5
   5  -1   7 5432.10 461.742   4
   5  -1   7 5257.98 381.370   5
   5  -1   8 8.53373 151.306   4
   5  -1   8 141.829 147.060   5
   5  -1   9-151.009 124.369   4
   5  -1   9 17.1863 102.888   5
   5  -1  10 219.470 154.968   4
   5  -1  10-189.041 164.314   5
   5  -1  11 7382.10 595.590   4
   5  -1  11 7342.61 582.154   5
   5  -1  12-175.833 196.527   4
   5  -1  12 79.0469 140.699   5
   5  -1  13 10225.6 761.283   5
   5  -1  14 456.305 228.605   5
  -5   0  17 4107.77 641.923   3
  -5   0  17 4321.24 529.651   5
  -5   0  16 977.709 335.255   3
  -5   0  16 940.620 265.677   5
  -5   0  15 208.747 162.604   3
  -5   0  15 497.684 213.099   5
  -5   0  14 6618.87 506.969   1
  -5   0  14 6369.83 668.154   3
  -5   0  14 6132.08 550.314   5
  -5   0  13 1593.42 335.794   3
  -5   0  13 2019.68 292.975   1
  -5   0  13 2038.70 310.952   5
  -5   0  12 9287.09 574.641   1
  -5   0  12 9412.49 730.224   3
  -5   0  12 9422.34 603.277   5
  -5   0  11 13183.3 562.056   2
  -5   0  11 12772.1 661.269   1
  -5   0  11 12846.9 806.178   3
  -5   0  11 13014.6 667.946   5
  -5   0  10 16315.9 598.589   2
  -5   0  10 16436.2 720.453   1
  -5   0  10 16149.7 845.084   3
  -5   0  10 15309.6 680.056   5
  -5   0   9 15124.2 563.511   2
  -5   0   9 15394.6 677.107   1
  -5   0   9 14684.0 748.785   3
  -5   0   9 14679.9 620.273   5
  -5   0   8-22.1745 99.3134   1
  -5   0   8 166.196 99.8086   2
  -5   0   8 6.29505 95.8133   3
   5   0  -8 106.958 72.7145   4
  -5   0   8-89.9896 88.5651   5
  -5   0   7 1048.81 157.743   2
  -5   0   7 823.902 155.821   3
  -5   0   7 882.443 170.409   1
   5   0  -7 875.713 118.845   4
  -5   0   7 752.851 121.740   5
  -5   0   6 7282.30 384.883   2
  -5   0   6 7645.67 428.170   3
   5   0  -6 7269.29 342.397   4
  -5   0   6 7539.72 333.483   5
   5   0  -5 9881.87 417.815   4
  -5   0   5 10303.5 462.680   2
  -5   0   5 9342.09 341.057   7
  -5   0   5 9165.54 335.800   5
   5   0  -4 11275.9 469.833   4
  -5   0   4 10803.3 491.128   2
  -5   0   4 10662.1 297.731   7
  -5   0   4 10714.9 301.190   5
   5   0  -3 6678.17 381.827   4
  -5   0   3 6607.95 405.240   2
  -5   0   3 6076.26 167.955   7
   5   0  -3 5785.92 205.508   5
  -5   0   3 6221.67 195.797   5
   5   0  -2 912.368 167.142   4
   5   0  -2 897.541 74.8635   5
   5   0  -1 258.502 126.141   4
   5   0  -1 161.492 39.4190   5
   5   0   0 7965.09 473.090   4
  -5   0   0 7627.00 225.202   7
   5   0   0 7421.90 228.927   5
   5   0   1 19534.0 762.595   4
   5   0   1 18814.3 431.305   7
  -5   0  -1 18966.8 438.479   7
   5   0   2-18.1121 101.922   4
  -5   0  -2 51.7350 57.5527   7
   5   0   3 10791.1 614.386   4
   5   0   4 9147.87 586.476   4
   5   0   5 6564.27 516.372   4
   5   0   6 85476.7 1897.57   4
   5   0   7 10698.1 694.816   4
   5   0   8 7478.79 604.083   4
   5   0   9 6847.97 591.087   4
   5   0  10 275.549 179.869   4
   5   0  10-77.1070 150.593   5
   5   0  11 3077.23 437.371   4
   5   0  11 3778.50 439.713   5
   5   0  12 1285.15 287.683   4
   5   0  12 1377.25 289.853   5
   5   0  13 6869.94 641.831   5
   5   0  14 320.820 168.114   5
  -5  -1  18 1026.34 341.801   3
  -5  -1  17 1862.06 429.958   3
  -5  -1  17 2488.42 412.486   5
  -5  -1  16 160.093 218.513   3
  -5  -1  16-52.8815 169.805   5
  -5  -1  15 4584.53 575.074   3
  -5  -1  15 5405.99 526.013   5
  -5  -1  14 2614.65 338.595   1
  -5  -1  14 2315.32 397.324   3
  -5  -1  14 1888.42 314.662   5
  -5  -1  13 5633.49 470.222   1
  -5  -1  13 5559.38 569.686   3
  -5  -1  13 5030.05 466.049   5
  -5  -1  12 2953.54 260.919   2
  -5  -1  12 3434.96 370.194   1
  -5  -1  12 2696.26 382.539   3
  -5  -1  12 3088.95 350.305   5
  -5  -1  11 5931.84 347.668   2
  -5  -1  11 6313.42 471.533   1
  -5  -1  11 6229.17 524.817   3
  -5  -1  11 5934.34 447.180   5
  -5  -1  10 541.880 161.743   1
  -5  -1  10 669.704 141.878   2
  -5  -1  10 697.425 186.811   3
  -5  -1  10 512.418 142.321   5
  -5  -1   9 1460.75 172.994   2
  -5  -1   9 1325.10 219.557   1
  -5  -1   9 1462.47 239.494   3
   5   1  -9 1697.22 142.306   4
  -5  -1   9 1328.52 184.958   5
  -5  -1   8 1073.58 201.371   1
  -5  -1   8 1096.80 150.706   2
  -5  -1   8 970.400 175.351   3
   5   1  -8 995.552 118.377   4
  -5  -1   8 889.836 152.064   5
  -5  -1   7 9420.81 415.447   2
  -5  -1   7 8920.18 506.801   1
  -5  -1   7 8991.06 447.376   3
   5   1  -7 9291.10 361.751   4
  -5  -1   7 8972.54 414.224   5
  -5  -1   6 25173.7 808.381   1
  -5  -1   6 24405.0 686.173   2
  -5  -1   6 23953.6 643.006   3
   5   1  -6 24538.0 642.313   4
  -5  -1   6 23176.5 603.955   5
  -5  -1   5 862.759 157.324   2
  -5  -1   5 595.486 98.9992   3
   5   1  -5 977.474 156.997   4
  -5  -1   5 677.775 105.239   5
  -5  -1   4 8082.68 261.790   3
   5   1  -4 8219.69 425.753   4
   5   1  -4 7724.75 311.955   5
  -5  -1   4 8262.91 303.875   5
   5   1  -3 52364.6 1121.78   4
  -5  -1   3 52167.3 606.175   7
   5   1  -3 50648.3 734.867   5
  -5  -1   3 51419.1 690.852   5
  -5  -1   2 14784.9 283.715   3
   5   1  -2 14443.7 622.419   4
  -5  -1   2 15172.8 356.468   7
   5   1  -2 14575.7 373.205   5
   5   1  -1 14043.7 645.692   4
  -5  -1   1 13795.5 349.080   3
  -5  -1   1 13794.2 375.725   7
   5   1  -1 13566.7 368.823   5
   5   1   0 1375.55 238.699   4
  -5  -1   0 1171.60 129.496   7
  -5  -1   0 957.419 121.490   3
   5   1   1 8174.91 537.082   4
  -5  -1  -1 9127.39 380.557   7
   5   1   2 2664.75 338.331   4
  -5  -1  -2 2338.79 214.853   7
   5   1   3 5047.14 452.359   4
  -5  -1  -3 5884.56 366.660   7
   5   1   4 2652.96 340.718   4
  -5  -1  -4 2573.96 260.829   7
   5   1   5 2887.99 372.646   4
  -5  -1  -5 2751.25 290.280   7
   5   1   6 1449.60 297.806   4
  -5  -1  -6 1574.75 242.537   7
   5   1   7 1397.05 295.552   4
   5   1   8 9931.12 725.660   4
   5   1   9 2615.68 408.714   4
   5   1  10 5525.78 575.258   4
   5   1  11 1315.70 305.852   4
   5   1  12 420.739 205.433   4
   5   1  12 340.621 179.441   5
   5   1  13 247.397 166.414   5
  -5  -2  18-48.7471 156.839   5
  -5  -2  17 2549.13 400.013   5
  -5  -2  16-302.137 216.090   5
  -5  -2  15 7331.96 701.801   3
  -5  -2  15 7136.64 599.840   5
  -5  -2  14 505.980 224.118   3
  -5  -2  14 305.288 176.095   5
  -5  -2  13 1751.50 291.909   1
  -5  -2  13 1269.88 282.909   3
  -5  -2  13 1623.76 269.593   5
  -5  -2  12 5917.32 478.204   1
  -5  -2  12 6352.10 537.852   3
  -5  -2  12 6248.41 487.041   5
  -5  -2  11 11213.2 638.796   1
  -5  -2  11 10879.7 645.052   3
  -5  -2  11 11782.5 617.358   5
  -5  -2  10 7278.31 335.516   2
  -5  -2  10 7463.92 504.072   1
  -5  -2  10 6768.62 473.039   3
  -5  -2  10 6174.31 433.492   5
  -5  -2   9 225.760 118.926   1
  -5  -2   9 281.203 100.399   2
   5   2  -9 271.109 69.7158   4
  -5  -2   9 160.856 104.984   3
  -5  -2   9 302.365 126.436   5
  -5  -2   8 10309.4 412.009   2
  -5  -2   8 9923.83 545.518   1
  -5  -2   8 9544.13 457.317   3
   5   2  -8 9980.07 363.721   4
  -5  -2   8 10261.7 485.468   5
  -5  -2   7 11802.4 588.801   1
   5   2  -7 12158.4 449.719   4
  -5  -2   7 11005.7 432.189   3
  -5  -2   7 11791.5 477.175   5
  -5  -2   6 2334.49 263.778   1
   5   2  -6 1923.76 202.582   4
  -5  -2   6 2053.51 201.684   5
  -5  -2   5 738.096 157.655   1
   5   2  -5 898.880 169.329   4
  -5  -2   5 1069.46 147.832   5
   5   2  -4 26572.2 831.983   4
  -5  -2   4 25638.5 589.308   5
   5   2  -3 513.440 135.400   4
  -5  -2   3 583.501 94.4938   7
   5   2  -2 36714.8 1075.99   4
  -5  -2   2 39146.5 726.614   7
   5   2  -1 1899.52 265.772   4
  -5  -2   1 1565.24 164.659   7
   5   2   0 43.2169 133.719   4
  -5  -2   0-41.3976 69.6450   7
   5   2   1 234.581 137.049   4
  -5  -2  -1 402.512 122.120   7
   5   2   2 123.276 138.374   4
  -5  -2  -2 284.404 108.807   7
   5   2   3 736.259 212.808   4
  -5  -2  -3 695.826 156.232   7
   5   2   4 5130.53 497.918   4
  -5  -2  -4 5482.16 418.465   7
   5   2   5 3604.35 439.720   4
  -5  -2  -5 3425.06 352.222   7
   5   2   6 14011.1 858.953   4
  -5  -2  -6 13357.5 715.793   7
   5   2   7 6330.66 607.798   4
  -5  -2  -7 5746.95 497.584   7
   5   2   8 3148.81 447.386   4
  -5  -2  -8 2808.55 364.482   7
   5   2   9-53.4825 151.176   4
   5   2  10 166.465 167.668   4
   5   2  11 5381.56 618.529   4
   5   2  12 687.951 276.443   4
  -5  -3  18 217.795 179.648   5
  -5  -3  17 3059.60 444.079   5
  -5  -3  16 745.873 261.661   5
  -5  -3  15 1060.44 267.830   5
  -5  -3  14 1.06334 127.940   5
  -5  -3  13 1335.29 253.590   1
  -5  -3  13 1196.97 249.424   5
  -5  -3  12 12867.5 700.816   1
  -5  -3  12 11526.8 657.531   5
  -5  -3  11 3227.25 363.141   1
  -5  -3  11 3058.29 337.801   5
  -5  -3  10 23985.4 907.720   1
  -5  -3  10 23482.8 822.488   5
  -5  -3   9 772.088 200.470   1
   5   3  -9 924.797 118.746   4
  -5  -3   9 848.854 176.969   5
  -5  -3   8 21051.1 805.859   1
   5   3  -8 20175.6 584.007   4
  -5  -3   8 20196.1 696.222   5
  -5  -3   7 1679.22 226.255   1
   5   3  -7 1681.48 206.513   4
  -5  -3   7 1932.82 227.208   5
  -5  -3   6 950.234 181.149   1
   5   3  -6 1195.33 182.870   4
  -5  -3   6 1301.46 186.780   5
  -5  -3   5 306.322 124.408   1
   5   3  -5 132.472 95.2849   4
  -5  -3   5 203.850 100.044   5
  -5  -3   4 172.429 95.2791   1
   5   3  -4 52.0225 106.847   4
  -5  -3   4 112.100 73.7405   5
   5   3  -3 572.015 161.288   4
  -5  -3   3 1041.43 144.907   7
  -5  -3   3 746.353 145.273   1
  -5  -3   2 705.377 126.153   7
  -5  -3   1 202.584 91.7944   7
  -5  -3   0 14126.5 581.105   7
  -5  -3  -1 5659.83 392.071   7
   5   3   2 20234.9 727.066   3
  -5  -3  -2 18804.9 749.723   7
   5   3   3 106.080 130.030   3
  -5  -3  -3-0.80566 96.3024   7
   5   3   4 6707.43 515.767   3
  -5  -3  -4 7191.99 517.589   7
   5   3   5 761.144 251.320   3
  -5  -3  -5 364.154 138.348   7
   5   3   6 7721.85 630.263   3
  -5  -3  -6 8467.27 615.876   7
   5   3   7 1520.31 354.738   4
   5   3   7 1418.59 316.427   3
  -5  -3  -7 1171.39 261.618   7
   5   3   8 16230.1 1012.37   3
   5   3   8 17404.8 1065.22   4
  -5  -3  -8 17303.1 955.876   7
   5   3   9 2322.01 432.345   4
  -5  -3  -9 1904.66 349.915   7
   5   3  10 4049.57 559.940   4
   5   3  11 917.990 315.752   4
   5   3  12 360.650 253.440   4
  -5  -4  18 1911.39 386.075   5
  -5  -4  17 418.722 246.511   5
  -5  -4  16 1274.17 307.062   5
  -5  -4  15 693.695 245.573   5
  -5  -4  14 9747.19 665.773   5
  -5  -4  13 126.364 156.996   1
  -5  -4  13 38.5217 138.938   5
  -5  -4  12 12253.8 698.577   1
  -5  -4  12 11780.4 669.425   5
  -5  -4  11 19607.5 864.263   1
  -5  -4  11 17903.1 774.218   5
  -5  -4  10 365.298 154.558   1
  -5  -4  10 412.834 134.744   5
  -5  -4   9 351.558 158.749   1
   5   4  -9 366.476 112.187   4
  -5  -4   9 132.843 121.834   5
  -5  -4   8 7283.46 489.681   1
   5   4  -8 7397.49 418.249   4
  -5  -4   8 7539.11 453.724   5
  -5  -4   7 2201.25 270.581   1
   5   4  -7 2428.91 274.074   4
  -5  -4   7 2653.83 270.582   5
  -5  -4   6 6826.48 444.886   1
   5   4  -6 7085.58 469.517   4
  -5  -4   6 7559.13 418.820   5
  -5  -4   5 480.886 127.154   1
  -5  -4   5 534.491 122.561   5
  -5  -4   4 447.920 118.707   7
  -5  -4   4 326.240 120.471   1
  -5  -4   3 5598.54 353.387   7
  -5  -4   3 6279.32 394.582   1
  -5  -4   2 2914.04 273.887   7
  -5  -4   2 2689.43 259.335   1
   5   4  -1 406.840 95.6694   3
  -5  -4   1 331.938 127.702   7
  -5  -4   1 356.819 101.180   1
   5   4   0 962.020 153.539   3
  -5  -4   0 1041.63 201.525   7
   5   4   1 4072.20 328.053   3
  -5  -4  -1 3358.08 338.244   7
   5   4   2 5534.53 416.775   3
  -5  -4  -2 5451.00 445.725   7
  -5  -4  -3 259.308 178.353   7
   5   4   3 58.7122 114.215   3
   5   4   4 4890.20 463.679   3
  -5  -4  -4 5316.12 486.338   7
   5   4   5 5092.16 499.908   3
  -5  -4  -5 4997.36 485.330   7
   5   4   6 1025.47 264.297   3
  -5  -4  -6 637.075 203.453   7
   5   4   7 7631.71 696.310   3
  -5  -4  -7 7552.78 653.491   7
   5   4   8 405.425 231.561   3
  -5  -4  -8 275.315 154.933   7
   5   4   9 1796.57 427.696   4
   5   4   9 1784.44 412.343   3
  -5  -4  -9 1326.36 299.890   7
   5   4  10 1339.12 380.333   3
   5   4  10 1198.69 344.529   4
  -5  -4 -10 1066.33 295.173   7
   5   4  11 4012.75 589.490   4
  -5  -5  18 4985.59 585.491   5
  -5  -5  17 1497.23 354.686   5
  -5  -5  16 302.395 211.265   5
  -5  -5  15 6639.05 592.921   5
  -5  -5  14 4829.00 485.876   5
  -5  -5  13 369.022 153.465   5
  -5  -5  12 1577.69 291.075   1
  -5  -5  12 1010.77 223.453   5
  -5  -5  11 1391.83 251.781   1
  -5  -5  11 1595.94 262.152   5
  -5  -5  10 3483.52 374.827   1
  -5  -5  10 4120.34 379.107   5
  -5  -5   9 5103.14 440.706   1
   5   5  -9 5579.38 380.558   4
  -5  -5   9 6328.51 451.541   5
  -5  -5   8 623.691 189.078   1
   5   5  -8 329.068 147.695   4
  -5  -5   8 465.072 158.479   5
  -5  -5   7 1639.83 238.114   1
  -5  -5   7 1666.52 240.568   5
  -5  -5   6 3686.09 335.355   1
  -5  -5   6 3569.92 310.442   5
  -5  -5   5 6523.65 406.909   7
  -5  -5   5 6094.58 424.049   1
  -5  -5   4 2992.04 286.364   7
  -5  -5   4 3096.60 293.808   1
  -5  -5   3 25283.4 831.919   7
  -5  -5   3 27031.4 823.610   1
   5   5  -2 11354.8 381.217   3
  -5  -5   2 12397.5 608.543   7
  -5  -5   2 11223.5 514.968   1
  -5  -5   1 371.367 137.122   7
  -5  -5   1 104.467 73.7304   1
   5   5  -1 175.509 88.9237   3
  -5  -5   0 1845.02 278.066   7
  -5  -5   0 1708.94 197.376   1
   5   5   0 1527.45 198.864   3
  -5  -5  -1 784.101 209.323   7
  -5  -5  -1 583.571 128.206   1
   5   5   1 900.558 182.420   3
   5   5   2 7148.77 500.605   3
  -5  -5  -2 6497.14 532.187   7
   5   5   3 10268.8 654.097   3
  -5  -5  -3 9203.03 654.288   7
   5   5   4 6696.14 549.957   3
  -5  -5  -4 5631.36 547.784   7
  -5  -5  -5 280.876 128.234   7
   5   5   5 20.5135 124.222   3
  -5  -5  -6 914.460 259.020   7
   5   5   6 1468.04 320.629   3
  -5  -5  -7 256.053 127.118   7
   5   5   7 101.712 150.250   3
   5   5   8 298.806 203.020   3
  -5  -5  -8 419.832 199.990   7
  -5  -5  -9-74.9794 140.391   7
  -5  -6  17 749.877 246.501   5
  -5  -6  16 96.6176 172.714   5
  -5  -6  15 4809.64 498.908   5
  -5  -6  14 3.90259 148.946   5
  -5  -6  13 9866.79 663.713   5
  -5  -6  12-54.4613 153.835   5
  -5  -6  11 2838.08 344.321   5
  -5  -6  10 1030.05 233.942   1
  -5  -6  10 1144.09 238.978   5
  -5  -6   9 1861.39 282.821   1
  -5  -6   9 1705.28 274.787   5
  -5  -6   8 214.562 152.195   1
  -5  -6   8 156.583 137.708   5
  -5  -6   7 54748.6 1329.33   1
  -5  -6   7 54963.9 1291.15   5
  -5  -6   6 65981.0 1423.84   1
  -5  -6   6 65369.3 1354.34   7
  -5  -6   6 65634.1 1402.55   5
  -5  -6   5 243.425 128.574   1
  -5  -6   5 197.344 132.972   7
  -5  -6   4 25098.8 825.680   1
  -5  -6   4 23235.5 854.503   7
  -5  -6   3 1808.46 230.358   1
  -5  -6   3 1701.28 253.696   7
  -5  -6   2 1175.02 184.383   1
  -5  -6   2 1061.22 226.216   7
  -5  -6   1 3276.53 274.932   1
  -5  -6   1 3037.79 362.023   7
  -5  -6   0-9.21766 63.7171   1
  -5  -6   0 179.267 152.667   7
  -5  -6  -1 3862.60 441.965   7
  -5  -6  -2-69.2035 136.082   7
  -5  -6  -3 1710.59 314.454   7
  -5  -6  -4 697.893 234.978   7
  -5  -6  -5 966.821 287.593   7
  -5  -6  -6 746.718 249.021   7
  -5  -6  -7 643.112 248.333   7
  -5  -6  -8 1765.60 383.153   7
  -5  -7  17 1691.14 344.855   5
  -5  -7  16 1682.92 348.757   5
  -5  -7  15-54.4124 167.792   5
  -5  -7  14 39.7137 152.517   5
  -5  -7  13 1159.62 268.968   5
  -5  -7  12 1837.43 313.159   5
  -5  -7  11 1007.05 249.383   5
  -5  -7  10 3067.16 359.625   5
  -5  -7   9 96.9088 132.657   5
  -5  -7   8 343.744 176.952   1
  -5  -7   8 242.882 129.592   5
  -5  -7   7 5490.79 437.205   1
  -5  -7   7 4982.79 419.052   5
  -5  -7   6 691.668 186.800   1
  -5  -7   6 641.183 184.761   7
  -5  -7   5 21932.5 799.754   1
  -5  -7   5 21690.8 888.473   7
  -5  -7   4 1848.99 249.361   1
  -5  -7   4 1755.16 272.989   7
  -5  -7   3 4352.91 340.704   1
  -5  -7   3 4268.13 427.977   7
  -5  -7   2 6355.40 386.426   1
  -5  -7   2 6322.55 537.198   7
  -5  -7   1 10446.6 706.301   7
  -5  -7   0 604.714 185.319   7
  -5  -7  -1 2770.67 405.640   7
  -5  -7  -2 5286.68 562.975   7
  -5  -7  -3 2132.00 369.080   7
  -5  -7  -4 2397.19 426.599   7
  -5  -7  -5 1301.25 331.106   7
  -5  -7  -6 503.369 224.513   7
  -5  -7  -7 8545.69 829.346   7
  -5  -8  16 227.173 189.436   5
  -5  -8  15 9905.63 747.454   5
  -5  -8  14 668.836 253.890   5
  -5  -8  13 334.339 200.109   5
  -5  -8  12 1783.70 319.938   5
  -5  -8  11 930.933 235.993   5
  -5  -8  10 3957.50 425.989   5
  -5  -8   9 3928.02 412.845   5
  -5  -8   8 623.001 175.558   5
  -5  -8   7 295.706 136.492   7
  -5  -8   6 109.278 124.884   7
  -5  -8   5-69.4059 119.881   7
  -5  -8   4 2018.30 325.121   7
  -5  -8   3 239.811 140.447   7
  -5  -8   2 12942.2 817.613   7
  -5  -8   1 2334.43 366.352   7
  -5  -8   0 1952.44 360.956   7
  -5  -8  -1 681.545 253.610   7
  -5  -8  -2 507.656 189.820   7
  -5  -8  -3 53.6508 180.657   7
  -5  -8  -4 3063.75 476.096   7
  -5  -8  -5 974.564 292.264   7
  -5  -9  15 380.330 240.781   5
  -5  -9  14 3417.65 459.957   5
  -5  -9  13 1004.12 294.629   5
  -5  -9  12 753.117 244.396   5
  -5  -9  11 229.752 197.462   5
  -5  -9  10 67.9245 152.539   5
  -5  -9   9 164.479 156.049   7
  -5  -9   9-9.89442 197.373   5
  -5  -9   8 4052.95 441.084   7
  -5  -9   7 515.811 189.025   7
  -5  -9   6 5512.05 527.949   7
  -5  -9   5 4567.11 485.985   7
  -5  -9   4-24.4595 150.195   7
  -5  -9   3 768.478 256.436   7
  -5  -9   2 1864.60 359.894   7
  -5  -9   1-41.1545 144.397   7
  -5  -9   0 4320.73 546.387   7
  -5  -9  -1-114.568 153.364   7
  -5  -9  -2 333.570 194.316   7
  -5  -9  -3 673.076 276.669   7
  -5 -10  14 51.2931 198.868   5
  -5 -10  13 1619.54 331.890   5
  -5 -10  12 2340.41 411.081   5
  -5 -10  11 2061.60 356.543   5
  -5 -10  10 2125.57 364.459   7
  -5 -10   9 717.901 242.107   7
  -5 -10   8 3650.93 459.665   7
  -5 -10   7-207.580 168.255   7
  -5 -10   6 1826.88 349.391   7
  -5 -10   5-175.567 196.161   7
  -5 -10   4 2182.57 400.028   7
  -5 -10   3 734.200 259.315   7
  -5 -10   2 976.873 300.881   7
  -5 -10   1 175.711 185.615   7
  -5 -10   0 373.863 227.464   7
  -5 -10  -1 1128.18 314.236   7
  -5 -11  11 639.495 271.177   7
  -5 -11  10-234.456 196.357   7
  -5 -11   9 141.392 186.311   7
  -5 -11   8 8776.19 756.174   7
  -5 -11   7 2748.14 442.713   7
  -5 -11   6 788.975 282.088   7
  -5 -11   5 454.375 227.362   7
  -5 -11   4 58.8466 191.079   7
  -5 -11   3 992.201 323.118   7
  -6  13  -4 749.563 338.596   2
  -6  13  -4 338.255 152.096   6
  -6  13  -5 780.479 281.326   2
  -6  12   0 721.734 289.436   2
  -6  12  -1 830.226 287.612   2
  -6  12  -2 4530.77 582.549   2
  -6  12  -2 4565.09 448.631   6
  -6  12  -3 247.752 245.213   2
  -6  12  -3 344.306 170.647   6
  -6  12  -4 5763.29 639.893   2
  -6  12  -4 6329.49 542.764   6
  -6  12  -5 1209.98 328.944   2
  -6  12  -5 1508.15 293.863   6
  -6  12  -6 743.549 294.842   2
  -6  12  -6 1082.91 271.624   6
  -6  12  -7 2390.98 430.055   2
  -6  12  -7 2539.23 363.451   6
  -6  11   3 1512.94 371.434   2
  -6  11   2 872.521 266.873   2
   6 -11  -2 1326.34 310.132   7
  -6  11   1 25.3429 167.846   2
   6 -11  -1 10.5920 135.277   7
  -6  11   0 1222.84 327.964   2
   6 -11   0 1247.37 295.674   7
  -6  11   0 1386.94 246.172   6
  -6  11  -1 524.346 231.569   2
   6 -11   1 204.481 144.364   7
  -6  11  -2 166.306 185.779   2
   6 -11   2 110.569 168.079   7
  -6  11  -2 18.8628 120.434   6
  -6  11  -3-322.696 236.903   2
   6 -11   3-47.3081 162.251   7
  -6  11  -3 83.7785 107.922   6
  -6  11  -4 623.802 238.262   2
   6 -11   4 532.407 200.022   7
  -6  11  -4 528.741 172.736   6
  -6  11  -5-56.0064 203.273   2
  -6  11  -5-61.6171 155.024   6
   6 -11   5 69.4488 125.290   7
  -6  11  -6 693.509 262.152   2
  -6  11  -6 487.541 170.495   6
   6 -11   6 389.821 169.487   7
  -6  11  -7 339.849 218.789   2
   6 -11   7 132.870 162.563   7
  -6  11  -7 448.078 194.008   6
  -6  11  -8 737.576 262.992   2
  -6  11  -8 773.118 225.789   6
  -6  11  -9 134.523 139.447   6
  -6  11 -10-240.208 198.577   6
   6 -10  -5 5394.49 600.278   7
  -6  10   4 175.830 176.803   2
   6 -10  -4 532.273 250.289   7
  -6  10   3 2537.54 413.919   2
   6 -10  -3 1739.89 333.689   7
  -6  10   2 172.599 170.996   2
   6 -10  -2 73.4967 162.208   7
  -6  10   1 3970.60 497.392   2
  -6  10   1 3414.03 332.540   6
   6 -10  -1 3603.92 447.867   7
  -6  10   0 1564.62 325.541   2
   6 -10   0 2696.86 381.649   7
  -6  10   0 2078.88 272.078   6
  -6  10  -1 305.440 208.110   2
   6 -10   1 984.350 247.802   7
  -6  10  -1 1018.19 213.387   6
  -6  10  -2 159.577 178.239   2
   6 -10   2-86.6024 134.582   7
  -6  10  -2 36.4359 100.431   6
  -6  10  -3 1198.14 279.554   2
   6 -10   3 1541.39 281.006   7
  -6  10  -3 1562.50 260.142   6
  -6  10  -4 11.7946 164.859   2
   6 -10   4 272.830 139.730   7
  -6  10  -5 419.615 220.314   2
  -6  10  -5 469.197 169.402   6
  -6  10  -6 4184.19 509.349   2
   6 -10   6 3887.83 410.180   7
  -6  10  -6 4230.92 430.575   6
  -6  10  -7 311.838 203.111   2
  -6  10  -7 474.476 193.792   6
  -6  10  -8 7.51912 133.874   6
  -6  10  -9 212.620 162.782   6
  -6  10 -10 5650.38 524.836   6
   6 -10  10 4313.77 503.743   4
  -6  10 -11 6339.78 567.085   6
   6 -10  11 5776.02 568.086   4
   6  -9  -7 262.961 149.529   7
   6  -9  -6-41.9154 173.596   7
   6  -9  -5 270.409 157.338   7
  -6   9   4 764.377 250.486   2
   6  -9  -4 519.589 189.806   7
  -6   9   3 2336.65 403.229   2
   6  -9  -3 2342.04 348.893   7
  -6   9   2 365.318 191.644   2
   6  -9  -2-83.6705 116.983   7
  -6   9   2 161.949 95.6604   6
  -6   9   1 224.285 179.053   2
   6  -9  -1-214.036 154.545   7
  -6   9   1-58.2476 89.7410   6
  -6   9   0 1464.11 296.946   2
   6  -9   0 1420.82 259.898   7
  -6   9   0 1017.38 204.907   6
  -6   9  -1 4220.82 495.264   2
   6  -9   1 3646.86 391.138   7
  -6   9  -1 4426.90 377.637   6
  -6   9  -2 1244.12 289.121   2
   6  -9   2 1092.29 216.908   7
  -6   9  -2 1707.76 261.908   6
  -6   9  -3 3044.40 427.912   2
   6  -9   3 2759.65 329.780   7
  -6   9  -3 2703.98 317.864   6
  -6   9  -4 1730.96 326.104   2
   6  -9   4 1745.75 271.020   7
  -6   9  -4 2118.05 292.325   6
   6  -9   5 2910.61 403.304   4
  -6   9  -5 2685.96 405.140   2
   6  -9   5 2488.14 312.403   7
  -6   9  -5 2395.50 308.018   6
  -6   9  -6-160.864 188.871   2
   6  -9   6 310.217 189.188   4
  -6   9  -6 137.180 125.269   6
  -6   9  -7 531.942 232.404   2
   6  -9   7 1184.31 290.491   4
  -6   9  -7 885.494 185.550   6
   6  -9   8 115.348 143.652   4
  -6   9  -8 42.9421 121.045   6
   6  -9   9 2017.87 328.181   4
  -6   9  -9 2246.63 340.957   6
   6  -9  10 3751.07 435.758   4
  -6   9 -10 3548.55 410.690   6
   6  -9  11 223.240 156.187   4
  -6   9 -11 347.417 162.994   6
  -6   9 -12 2263.75 343.724   6
  -6   9 -13 918.675 227.135   6
   6  -8  -9 254.071 139.440   7
   6  -8  -8 947.894 279.600   7
   6  -8  -7 906.567 236.121   7
   6  -8  -6 4497.69 490.228   7
   6  -8  -5 9364.60 680.778   7
  -6   8   4 1195.29 306.230   2
   6  -8  -4 1116.03 254.530   7
  -6   8   4 1385.96 199.431   6
   6  -8  -3 2839.19 351.472   7
  -6   8   3 2549.03 383.383   2
   6  -8  -2-19.7075 100.879   7
  -6   8   2 4.80382 157.667   2
   6  -8  -1 860.547 199.285   7
  -6   8   1 965.720 247.672   2
   6  -8   0 13906.7 690.073   7
  -6   8   0 14487.7 809.779   2
   6  -8   1 5887.50 441.138   7
  -6   8  -1 6743.04 574.834   2
   6  -8   2 605.516 225.848   4
  -6   8  -2 995.880 252.951   2
   6  -8   2 658.796 165.886   7
  -6   8  -3 8235.65 637.691   2
   6  -8   3 8608.49 502.233   7
   6  -8   3 7754.10 593.264   4
   6  -8   4 929.329 247.611   4
  -6   8  -4 183.416 164.091   2
   6  -8   4 566.528 151.642   7
  -6   8  -5 2600.55 394.709   2
   6  -8   5 2426.27 351.490   4
   6  -8   5 2313.78 254.396   5
  -6   8  -5 2486.43 308.282   6
  -6   8  -6-7.58494 194.180   2
   6  -8   6-24.4829 130.978   4
   6  -8   6 30.1193 93.4357   5
  -6   8  -6 170.652 152.124   6
   6  -8   7 1371.70 265.958   4
   6  -8   7 1078.22 204.877   5
  -6   8  -7 1174.22 241.421   6
  -6   8  -8 3321.02 361.726   6
   6  -8   8 3502.45 399.944   4
   6  -8   8 3721.89 355.466   5
   6  -8   9 1172.69 254.501   4
  -6   8  -9 858.230 212.171   6
   6  -8  10 1798.69 293.309   4
  -6   8 -10 2132.67 312.594   6
   6  -8  11 687.338 192.295   4
  -6   8 -11 380.558 172.833   6
  -6   8 -12 1287.27 264.876   6
  -6   8 -13 1218.05 269.370   6
  -6   8 -14 1284.07 268.958   6
   6  -7 -11-157.350 167.177   7
   6  -7 -10 92.6942 121.946   7
   6  -7  -9 884.934 247.076   7
   6  -7  -8 2563.56 375.064   7
   6  -7  -7 240.808 163.963   7
   6  -7  -6 10792.2 703.793   7
   6  -7  -5 575.101 183.902   7
  -6   7   5 367.903 199.805   2
   6  -7  -4 2305.33 301.765   7
  -6   7   4 1686.15 308.935   2
   6  -7  -3-246.630 160.869   7
  -6   7   3 235.807 167.745   2
   6  -7  -2 29.9395 86.2977   7
  -6   7   2 161.534 131.506   2
   6  -7  -1 1630.07 298.217   4
   6  -7  -1 1827.33 249.922   7
  -6   7   1 1549.46 284.413   2
   6  -7   0 1238.84 267.157   4
   6  -7   0 1244.15 205.325   7
  -6   7   0 1105.19 234.868   2
   6  -7   1 2024.09 304.845   4
  -6   7  -1 2288.37 344.144   2
   6  -7   1 1940.12 231.348   7
  -6   7  -2 4379.96 449.000   2
   6  -7   2 3601.13 303.583   7
   6  -7   2 4428.53 421.604   4
  -6   7  -3 16598.2 856.272   2
   6  -7   3 16932.1 627.812   7
   6  -7   3 14869.4 751.175   4
  -6   7  -4 13859.3 802.720   2
   6  -7   4 12379.8 681.096   4
   6  -7   4 12813.7 504.162   5
  -6   7  -5 283.926 203.532   2
   6  -7   5 614.076 193.936   4
   6  -7   5 264.895 112.780   5
   6  -7   6 223.733 154.165   4
   6  -7   6 0.13743 102.542   5
   6  -7   7-58.4633 111.775   4
   6  -7   7 110.691 141.740   5
   6  -7   8 77.3824 125.948   4
  -6   7  -8-52.0728 117.240   6
   6  -7   8 77.8895 108.310   5
   6  -7   9 2194.69 319.597   4
  -6   7  -9 3176.59 359.379   6
   6  -7   9 2343.12 292.120   5
   6  -7  10 4393.61 431.497   4
  -6   7 -10 4979.90 443.409   6
   6  -7  10 4956.85 430.031   5
   6  -7  11 910.490 223.209   4
   6  -7  11 798.922 204.638   5
  -6   7 -11 1099.43 244.083   6
   6  -7  12 3085.51 371.471   4
  -6   7 -12 3621.46 394.095   6
  -6   7 -13 2048.62 311.066   6
  -6   7 -14 10265.3 696.993   6
  -6   7 -15 5781.12 542.330   6
  -6   6  12 1276.44 372.015   3
   6  -6 -11 103.750 141.434   7
  -6   6  11 314.703 241.042   3
   6  -6 -10 1417.92 290.527   7
   6  -6  -9-2.09152 127.683   7
   6  -6  -8 2756.66 367.865   7
   6  -6  -7 3821.42 408.876   7
   6  -6  -6 7589.50 545.761   7
   6  -6  -5 3902.60 378.462   7
  -6   6   5 4583.73 459.032   2
   6  -6  -4 204.631 115.514   7
  -6   6   4-184.428 175.294   2
   6  -6  -3 2448.41 287.239   7
  -6   6   3 2461.24 340.121   2
   6  -6  -2 1066.49 234.582   4
   6  -6  -2 884.309 178.604   7
  -6   6   2 610.495 224.700   2
   6  -6  -1 2549.28 315.143   4
   6  -6  -1 3224.15 278.211   7
  -6   6   1 2578.90 329.678   2
   6  -6   0 216.214 149.666   4
   6  -6   0 75.7350 83.4880   7
  -6   6   0 272.378 192.101   2
   6  -6   1 12348.4 649.032   4
   6  -6   1 13461.3 515.446   7
  -6   6  -1 14581.0 758.524   2
   6  -6   2 202.928 150.962   4
   6  -6   2 9.05126 74.2455   7
  -6   6  -2 255.167 145.577   2
  -6   6  -3 17528.6 871.251   2
   6  -6   3 16710.2 753.352   4
  -6   6  -4 26170.7 1077.82   2
   6  -6   4 26061.9 931.800   4
   6  -6   4 25142.8 650.453   5
   6  -6   5 1115.96 218.971   4
   6  -6   5 1571.67 202.231   5
   6  -6   6 11494.4 638.984   4
   6  -6   6 11258.1 501.487   5
   6  -6   7 1097.17 226.119   4
   6  -6   7 728.189 170.058   5
   6  -6   8 491.334 172.687   4
   6  -6   8 238.683 123.923   5
   6  -6   9 1403.40 255.938   4
   6  -6   9 1273.86 225.234   5
  -6   6  -9 1646.49 260.007   6
   6  -6  10-220.940 163.492   4
   6  -6  10 192.923 135.118   5
  -6   6 -10 132.991 140.529   6
   6  -6  11 3455.94 386.001   4
  -6   6 -11 3336.92 369.840   6
   6  -6  11 2841.67 351.884   5
   6  -6  12 97.1105 122.496   4
   6  -6  12 208.618 167.197   5
  -6   6 -12 226.714 166.496   6
  -6   6 -13 3516.83 392.152   6
  -6   6 -14 967.113 222.703   6
  -6   5  14 68.7263 154.790   5
  -6   5  13 2154.47 479.825   3
  -6   5  13 1758.01 342.584   5
  -6   5  12 1406.19 387.397   3
  -6   5  11 98.2369 218.667   3
   6  -5 -10 5830.84 533.160   7
  -6   5   9 2828.72 303.409   1
   6  -5  -9 3295.88 385.224   7
   6  -5  -8 3017.89 354.250   7
   6  -5  -7 2880.74 326.538   7
  -6   5   6 475.377 172.631   2
   6  -5  -6 1262.89 218.369   7
  -6   5   5 972.246 218.992   2
   6  -5  -5 1119.41 192.179   7
  -6   5   4 12792.1 682.838   2
   6  -5  -4 12647.0 565.250   7
   6  -5  -4 12293.7 648.069   4
   6  -5  -3 1220.46 234.171   4
  -6   5   3 900.874 202.671   2
   6  -5  -3 1166.04 181.737   7
  -6   5   2 16700.1 770.409   2
   6  -5  -2 16454.5 569.507   7
   6  -5  -2 16430.8 710.488   4
   6  -5  -1 5913.08 437.312   4
   6  -5  -1 6457.13 336.087   7
  -6   5   1 6902.18 513.434   2
   6  -5   0 554.399 174.070   4
   6  -5   0 314.859 84.0181   7
  -6   5   0 335.584 181.636   2
   6  -5   1 16490.3 713.730   4
   6  -5   1 16566.6 487.641   7
  -6   5  -1 15960.8 786.875   2
  -6   5  -2 1587.47 298.479   2
   6  -5   2 1077.12 200.877   4
  -6   5  -3 4650.44 452.348   2
   6  -5   3 4701.95 395.201   4
   6  -5   3 4478.59 241.242   5
   6  -5   4-5.20400 128.065   4
   6  -5   4 242.121 93.3172   5
   6  -5   5 7760.77 511.813   4
   6  -5   5 7653.01 368.584   5
   6  -5   6 2266.79 292.681   4
   6  -5   6 1856.79 196.547   5
   6  -5   7 6310.87 485.319   4
   6  -5   7 5986.97 386.562   5
   6  -5   8 15867.2 765.314   4
   6  -5   8 16199.7 667.553   5
   6  -5   9 17686.6 817.682   4
   6  -5   9 16210.4 713.672   5
   6  -5  10 564.575 192.269   4
   6  -5  10 278.742 151.792   5
  -6   5 -10 271.052 136.072   6
   6  -5  11 4882.38 454.164   4
  -6   5 -11 5003.08 432.798   6
   6  -5  11 4436.96 422.797   5
   6  -5  12 1180.22 231.844   4
   6  -5  12 1132.74 234.654   5
  -6   5 -12 1418.15 245.766   6
  -6   5 -13 5297.92 456.591   6
   6  -5  13 5062.10 505.096   5
  -6   4  15 4275.07 544.311   5
  -6   4  14-70.6229 183.482   3
  -6   4  14 270.993 159.824   5
  -6   4  13 4885.53 670.453   3
  -6   4  13 5334.30 531.886   5
  -6   4  12 282.247 235.951   3
  -6   4  12 119.542 112.609   5
  -6   4  11 7010.13 728.531   3
  -6   4  11 6811.26 540.452   5
  -6   4  10 3997.70 526.159   3
  -6   4  10 4511.67 386.424   1
  -6   4   9 272.544 119.257   1
   6  -4  -8 79.3183 94.6449   7
  -6   4   7 913.989 215.842   2
   6  -4  -7 658.565 157.442   7
  -6   4   6 1519.09 266.361   2
   6  -4  -6 1977.57 234.575   7
  -6   4   5 3637.64 363.931   2
   6  -4  -5 3693.48 292.732   7
   6  -4  -5 3986.26 359.532   4
  -6   4   4 29013.9 974.587   2
   6  -4  -4 28950.2 739.850   7
   6  -4  -4 28116.7 889.930   4
   6  -4  -3 26192.1 851.932   4
  -6   4   3 27233.7 947.622   2
   6  -4  -3 25302.7 631.619   7
  -6   4   3 24414.0 505.920   5
   6  -4  -2 11016.4 557.475   4
  -6   4   2 11616.4 626.543   2
   6  -4  -2 11091.5 382.383   7
  -6   4   2 11002.0 279.777   5
   6  -4  -1 153.004 121.296   4
  -6   4   1 165.073 137.140   2
   6  -4  -1 92.9222 51.2410   7
  -6   4   1 212.185 41.7928   5
   6  -4   0 8.79810 106.295   4
  -6   4   0-62.3991 147.208   2
   6  -4   0 37.6283 45.0750   7
  -6   4   0 8.19965 19.3386   5
   6  -4   1 9258.44 534.760   4
   6  -4   1 8972.02 290.693   7
  -6   4  -1 10591.4 633.206   2
  -6   4  -2 2619.24 338.547   2
   6  -4   2 3028.70 314.787   4
   6  -4   3 182.257 120.879   4
   6  -4   3 152.103 71.2542   5
   6  -4   4 237.446 109.988   4
   6  -4   4 402.724 89.2385   5
   6  -4   5 1236.49 227.510   4
   6  -4   5 1401.08 171.305   5
   6  -4   6 6142.26 461.063   4
   6  -4   6 6352.56 365.354   5
   6  -4   7 8160.58 541.774   4
   6  -4   7 7716.88 433.961   5
   6  -4   8 21300.3 885.316   4
   6  -4   8 22610.0 789.101   5
   6  -4   9 8972.18 589.582   4
   6  -4   9 8804.97 529.977   5
   6  -4  10 7246.75 543.889   4
   6  -4  10 6388.43 485.041   5
   6  -4  11 10631.2 670.685   4
  -6   4 -11 11789.5 628.972   6
   6  -4  11 11023.2 672.605   5
   6  -4  12 2333.70 326.432   4
  -6   4 -12 2216.46 293.258   6
   6  -4  12 2173.36 336.629   5
   6  -4  13 3115.96 413.267   5
   6  -4  14 643.476 226.252   5
  -6   3  16 2024.00 392.233   5
  -6   3  15 1716.29 451.656   3
  -6   3  15 1002.39 301.474   5
  -6   3  14 451.054 302.493   3
  -6   3  14 36.0610 123.833   5
  -6   3  13 2461.91 465.188   3
  -6   3  13 2813.03 375.086   5
  -6   3  12 2080.65 284.495   1
  -6   3  12 1419.67 346.679   3
  -6   3  12 1947.86 320.841   5
  -6   3  11 856.739 203.050   1
  -6   3  11 1129.37 291.781   3
  -6   3  11 1079.80 214.200   5
  -6   3  10 1358.60 320.849   3
  -6   3  10 1671.05 250.109   1
  -6   3  10 1360.17 224.307   5
  -6   3   9 3359.03 337.004   1
  -6   3   9 3171.40 351.386   2
  -6   3   9 3123.70 299.622   5
  -6   3   8 4517.66 396.928   2
  -6   3   8 4557.85 342.814   5
  -6   3   7 389.547 156.263   2
   6  -3  -7 319.312 125.234   4
  -6   3   7 444.826 117.081   5
  -6   3   6 6081.74 450.891   2
   6  -3  -6 6167.12 408.811   4
  -6   3   6 6950.56 353.428   5
  -6   3   5 1138.35 228.950   2
   6  -3  -5 1177.14 191.717   4
  -6   3   5 1090.83 128.372   5
   6  -3  -4 14848.5 611.049   4
  -6   3   4 15141.3 683.867   2
  -6   3   4 14349.8 392.326   7
   6  -3  -4 14724.1 434.724   7
  -6   3   4 14989.0 393.018   5
   6  -3  -3 5001.80 369.537   4
  -6   3   3 5660.78 439.035   2
   6  -3  -3 6031.97 236.782   7
  -6   3   3 5217.93 178.801   5
  -6   3   3 4447.16 162.511   5
   6  -3  -2 17839.0 685.273   4
   6  -3  -2 17602.1 301.772   7
  -6   3   2 18352.8 763.624   2
   6  -3  -1 34893.4 966.598   4
  -6   3   1 37351.6 1112.82   2
   6  -3   0 1760.18 259.470   4
  -6   3   0 1811.71 319.039   2
   6  -3   1 1006.74 200.510   4
  -6   3  -1 971.863 237.420   2
   6  -3   1 727.473 76.3037   7
   6  -3   2 149.116 123.222   4
   6  -3   2 7.07198 35.9703   7
   6  -3   2 58.2897 40.8258   5
   6  -3   3 149.287 114.764   4
   6  -3   3 91.8533 67.3289   5
   6  -3   4 7579.21 496.259   4
   6  -3   4 7294.00 316.037   5
   6  -3   5 124.356 120.844   4
   6  -3   5 198.508 70.4994   5
   6  -3   6 19976.4 838.892   4
   6  -3   6 20464.5 654.241   5
   6  -3   7 4887.23 434.508   4
   6  -3   7 4112.17 332.575   5
   6  -3   8 22690.2 942.398   4
   6  -3   8 23341.9 812.529   5
   6  -3   9 1228.27 248.631   4
   6  -3   9 1272.50 225.833   5
   6  -3  10 9812.85 643.494   4
   6  -3  10 10482.6 626.459   5
   6  -3  11 3208.56 387.275   4
  -6   3 -11 3666.25 345.960   6
   6  -3  11 2833.94 358.364   5
   6  -3  12 4097.34 442.822   4
   6  -3  12 4588.60 474.553   5
   6  -3  13 1847.75 339.416   5
   6  -3  14 486.608 229.975   5
  -6   2  16 471.835 236.500   3
  -6   2  16 787.265 280.241   5
  -6   2  15 1763.31 428.402   3
  -6   2  15 1523.53 323.650   5
  -6   2  14 1470.48 402.217   3
  -6   2  14 2163.68 347.876   5
  -6   2  13 46.5160 143.359   1
  -6   2  13 195.660 182.275   3
  -6   2  13 203.889 137.863   5
  -6   2  12 5733.94 465.445   1
  -6   2  12 5304.96 603.736   3
  -6   2  12 5540.89 481.994   5
  -6   2  11 101.274 129.320   2
  -6   2  11-68.8083 132.322   1
  -6   2  11-42.6588 144.443   3
  -6   2  11-167.861 159.338   5
  -6   2  10 21212.8 834.259   2
  -6   2  10 20017.0 822.046   1
  -6   2  10 19344.4 1036.79   3
  -6   2  10 20510.5 803.442   5
  -6   2   9 16774.1 725.131   2
  -6   2   9 18018.4 759.579   1
  -6   2   9 16866.3 909.475   3
  -6   2   9 16710.9 676.979   5
  -6   2   8 20684.4 784.082   2
   6  -2  -8 20957.3 703.486   4
  -6   2   8 20450.7 690.134   5
  -6   2   7 220.648 125.304   2
   6  -2  -7 375.513 126.354   4
  -6   2   7 340.223 113.518   5
  -6   2   6 60536.2 1310.96   2
   6  -2  -6 59822.5 1146.81   4
  -6   2   6 58035.3 946.647   5
   6  -2  -5 13116.6 546.612   4
  -6   2   5 12582.1 604.994   2
  -6   2   5 12491.3 390.936   7
  -6   2   5 12877.5 383.381   5
   6  -2  -4 4465.70 335.978   4
  -6   2   4 4000.47 355.708   2
  -6   2   4 3995.19 169.669   7
  -6   2   4 4184.17 171.892   5
   6  -2  -3 4358.72 332.312   4
  -6   2   3 4787.38 385.021   2
   6  -2  -2 5335.64 375.232   4
  -6   2   2 5730.59 434.869   2
   6  -2  -1 3550.48 314.054   4
  -6   2   1 4184.34 388.621   2
   6  -2   0 4090.45 348.727   4
   6  -2   1 294.771 134.803   4
   6  -2   1 120.724 29.7120   7
   6  -2   2 7252.33 479.435   4
   6  -2   2 6637.84 263.636   7
   6  -2   2 7184.37 223.988   5
   6  -2   3 628.730 164.216   4
   6  -2   3 852.482 109.913   5
   6  -2   4 4104.09 379.620   4
   6  -2   4 4106.53 256.285   5
   6  -2   5 10196.0 609.079   4
   6  -2   5 8979.36 414.614   5
   6  -2   6 33820.6 1126.39   4
   6  -2   6 33184.4 871.757   5
   6  -2   7 2868.51 353.205   4
   6  -2   7 2679.37 273.639   5
   6  -2   8 8156.77 591.522   4
   6  -2   8 8912.48 527.822   5
   6  -2   9 1073.66 218.243   4
   6  -2   9 1012.72 225.515   5
   6  -2  10 3628.84 420.811   4
   6  -2  10 3851.90 401.161   5
   6  -2  11-55.8342 116.268   4
   6  -2  11 133.534 121.692   5
   6  -2  12 939.427 235.502   4
   6  -2  12 1516.72 304.063   5
   6  -2  13-43.1532 134.770   5
   6  -2  14 1317.05 299.424   5
  -6   1  17 916.385 348.935   3
  -6   1  17 582.006 228.757   5
  -6   1  16 2569.40 512.581   3
  -6   1  16 2616.70 416.274   5
  -6   1  15 561.632 190.166   1
  -6   1  15 216.788 174.425   3
  -6   1  15 565.939 212.028   5
  -6   1  14 618.483 196.995   1
  -6   1  14 565.458 194.283   5
  -6   1  13-4.25750 125.716   1
  -6   1  13 275.660 217.277   3
  -6   1  13-38.0085 136.066   5
  -6   1  12 4741.17 392.054   2
  -6   1  12 4625.31 434.297   1
  -6   1  12 4631.93 549.393   3
  -6   1  12 4911.38 443.798   5
  -6   1  11 14917.4 667.481   2
  -6   1  11 14043.1 716.029   1
  -6   1  11 14404.0 893.170   3
  -6   1  11 14134.9 693.081   5
  -6   1  10 1423.41 236.845   1
  -6   1  10 1895.39 241.554   2
  -6   1  10 1868.49 323.940   3
  -6   1  10 2141.11 269.147   5
  -6   1   9 38419.2 1024.82   2
  -6   1   9 37895.9 1110.86   1
  -6   1   9 36351.4 1250.55   3
   6  -1  -9 37166.7 860.227   4
  -6   1   9 37541.8 978.270   5
  -6   1   8 12594.4 582.696   2
  -6   1   8 12571.4 632.534   1
  -6   1   8 11911.6 675.695   3
  -6   1   8 12143.8 511.358   5
   6  -1  -8 12094.6 481.909   4
  -6   1   7 9079.38 493.693   2
   6  -1  -7 8697.62 411.341   4
  -6   1   7 7966.93 381.056   5
  -6   1   6 11707.8 562.367   2
   6  -1  -6 10121.0 458.978   4
  -6   1   6 10480.5 378.967   5
   6  -1  -5 1872.52 206.531   4
  -6   1   5 1634.48 222.779   2
  -6   1   5 1751.92 138.232   7
  -6   1   5 1814.37 139.032   5
   6  -1  -4 11115.3 515.050   4
  -6   1   4 10784.7 552.416   2
  -6   1   4 9833.50 207.793   7
  -6   1   4 9871.00 243.765   5
  -6   1   3 789.365 189.996   2
   6  -1  -3 858.640 165.873   4
  -6   1   2 1323.99 229.080   2
   6  -1  -2 1640.25 224.757   4
   6  -1  -1 2262.86 265.371   4
   6  -1   0 2536.31 282.527   4
   6  -1   1 24179.3 876.912   4
   6  -1   1 24672.3 387.806   7
   6  -1   1 24817.0 396.394   5
   6  -1   2 5940.09 458.116   4
   6  -1   2 6013.40 269.962   7
   6  -1   2 6005.49 252.702   5
   6  -1   3 2798.74 326.704   4
   6  -1   3 2373.92 188.677   5
   6  -1   4 96452.8 1902.94   4
   6  -1   4 96203.8 1307.78   5
   6  -1   5 1634.40 297.495   4
   6  -1   5 1004.31 164.202   5
   6  -1   6 16937.3 848.090   4
   6  -1   6 17158.2 660.306   5
   6  -1   7 534.607 200.544   4
   6  -1   7 598.981 159.966   5
   6  -1   8-5.10224 145.442   4
   6  -1   8 51.0088 103.864   5
   6  -1   9 6380.30 567.914   4
   6  -1   9 6085.29 487.640   5
   6  -1  10 287.419 178.452   4
   6  -1  10-168.557 146.736   5
   6  -1  11 6082.93 577.318   4
   6  -1  11 5670.29 525.453   5
   6  -1  12 234.231 192.806   4
   6  -1  12-101.617 123.440   5
   6  -1  13 1878.24 343.929   5
   6  -1  14 2514.42 433.672   5
  -6   0  17-193.692 217.267   3
  -6   0  17-569.627 270.316   5
  -6   0  16 2590.47 481.366   3
  -6   0  16 2169.67 367.189   5
  -6   0  15 752.573 191.853   1
  -6   0  15 257.158 226.607   3
  -6   0  15 342.801 187.846   5
  -6   0  14 283.347 161.263   1
  -6   0  14-237.703 233.838   3
  -6   0  14-277.396 163.327   5
  -6   0  13 4207.24 426.678   1
  -6   0  13 4458.85 532.076   3
  -6   0  13 4121.83 423.013   5
  -6   0  12 1689.72 266.369   1
  -6   0  12 1543.02 224.043   2
  -6   0  12 1579.32 322.865   3
  -6   0  12 1808.51 278.687   5
  -6   0  11 3756.19 324.305   2
  -6   0  11 3773.30 446.294   3
  -6   0  11 3083.27 347.412   1
  -6   0  11 3581.07 340.233   5
  -6   0  10 946.933 221.510   1
  -6   0  10 1066.60 189.390   2
  -6   0  10 1115.94 240.583   3
  -6   0  10 771.852 175.305   5
  -6   0   9 4614.25 358.069   2
  -6   0   9 4097.44 414.041   3
  -6   0   9 3625.99 320.865   5
   6   0  -9 2692.14 228.834   4
  -6   0   8 5438.54 370.781   2
  -6   0   8 4857.88 411.211   1
  -6   0   8 4647.80 396.929   3
   6   0  -8 5354.98 310.482   4
  -6   0   8 4847.50 322.976   5
  -6   0   7 1414.59 202.396   2
  -6   0   7 1432.08 209.767   3
   6   0  -7 1453.60 172.990   4
  -6   0   7 1308.49 163.707   5
  -6   0   6 6147.52 408.697   2
   6   0  -6 5042.79 336.729   4
  -6   0   6 4749.45 262.574   5
   6   0  -5 2625.40 252.512   4
  -6   0   5 2692.77 279.663   2
  -6   0   5 2499.99 164.150   7
  -6   0   5 2420.50 167.409   5
   6   0  -4 246.930 114.455   4
  -6   0   4 252.162 155.797   2
  -6   0   4 123.525 36.7478   7
  -6   0   4 216.325 60.2210   5
   6   0  -3 160.574 105.149   4
   6   0  -3 167.050 46.2458   5
   6   0  -2 474.701 144.931   4
   6   0  -2 394.391 53.9873   5
   6   0  -1 29476.3 948.458   4
   6   0  -1 29443.0 414.117   5
   6   0   0 15099.2 706.205   4
   6   0   0 14614.1 337.961   5
   6   0   1 27788.0 984.807   4
   6   0   1 27622.3 519.089   7
   6   0   2 8275.49 567.898   4
   6   0   3 44410.4 1334.35   4
   6   0   4 39674.0 1308.08   4
   6   0   5 31710.4 1192.15   4
   6   0   6 9563.99 682.360   4
   6   0   7 190.567 170.884   4
   6   0   8 136.857 178.289   4
   6   0   9 122.969 159.682   4
   6   0  10 2628.05 402.007   4
   6   0  10 2978.31 378.178   5
   6   0  11 1683.71 333.280   4
   6   0  11 1696.61 309.656   5
   6   0  12 140.866 155.418   4
   6   0  12 189.795 144.363   5
   6   0  13 2222.02 383.639   5
  -6  -1  18 3463.36 583.032   3
  -6  -1  17 2345.86 458.176   3
  -6  -1  17 2709.01 415.406   5
  -6  -1  16 41.4238 150.415   3
  -6  -1  16-326.711 243.013   5
  -6  -1  15 4138.15 443.029   1
  -6  -1  15 3825.18 519.022   3
  -6  -1  15 4486.74 491.257   5
  -6  -1  14 107.762 172.500   3
  -6  -1  14 131.272 157.740   1
  -6  -1  14 20.7383 147.551   5
  -6  -1  13 7646.10 575.476   1
  -6  -1  13 7290.39 636.993   3
  -6  -1  13 7012.77 537.448   5
  -6  -1  12 1560.09 269.357   1
  -6  -1  12 1635.04 303.417   3
  -6  -1  12 1462.25 248.487   5
  -6  -1  11 11873.3 526.364   2
  -6  -1  11 11737.7 676.845   1
  -6  -1  11 12228.7 720.720   3
  -6  -1  11 10751.4 586.762   5
  -6  -1  10-4.99801 125.147   1
  -6  -1  10-113.828 140.176   3
  -6  -1  10-17.2292 94.4851   2
  -6  -1  10 2.61597 101.324   5
  -6  -1   9 6227.46 379.836   2
  -6  -1   9 5793.24 450.159   1
  -6  -1   9 6090.69 441.839   3
   6   1  -9 5961.54 300.037   4
  -6  -1   9 5447.26 370.408   5
  -6  -1   8 1400.84 236.827   1
  -6  -1   8 1572.37 212.085   3
  -6  -1   8 1725.91 217.586   2
   6   1  -8 1529.56 169.464   4
  -6  -1   8 1417.53 183.468   5
  -6  -1   7 9783.64 558.812   1
  -6  -1   7 9684.42 485.459   2
  -6  -1   7 9397.18 446.517   3
   6   1  -7 9976.16 448.070   4
  -6  -1   7 8736.79 401.218   5
   6   1  -6 8113.49 429.309   4
  -6  -1   6 8359.15 367.331   3
  -6  -1   6 8394.19 352.625   5
  -6  -1   5 2453.29 170.587   3
   6   1  -5 2970.03 276.350   4
  -6  -1   5 2848.05 195.384   5
  -6  -1   4 15081.5 329.307   3
   6   1  -4 15204.0 646.617   4
  -6  -1   4 15206.6 341.169   7
   6   1  -4 14317.2 429.077   5
  -6  -1   4 15013.3 402.507   5
   6   1  -3 1769.75 243.300   4
  -6  -1   3 1452.25 112.913   7
   6   1  -3 1462.29 133.675   5
   6   1  -2 646.287 173.451   4
  -6  -1   2 426.311 61.6161   3
  -6  -1   2 498.485 75.1088   7
   6   1  -2 431.289 77.8662   5
   6   1  -1 32546.1 1070.50   4
  -6  -1   1 30775.6 582.867   3
  -6  -1   1 30690.3 580.296   7
   6   1  -1 30170.0 581.200   5
   6   1   0 10575.0 639.597   4
  -6  -1   0 9099.54 376.927   3
  -6  -1   0 9469.03 361.779   7
   6   1   1 9148.63 614.710   4
  -6  -1  -1 10328.9 417.491   7
   6   1   2-47.7017 144.151   4
  -6  -1  -2 94.5953 81.0305   7
   6   1   3 12720.4 764.059   4
  -6  -1  -3 13062.5 552.476   7
   6   1   4 5163.65 513.839   4
  -6  -1  -4 4682.97 360.063   7
   6   1   5 436.268 197.099   4
  -6  -1  -5 597.443 149.669   7
   6   1   6-302.655 199.922   4
   6   1   7 5794.75 585.975   4
   6   1   8 1485.23 311.924   4
   6   1   9 1610.28 347.586   4
   6   1  10 989.889 279.188   4
   6   1  11 1176.04 295.242   4
   6   1  12 285.843 218.172   4
   6   1  12-271.681 197.405   5
  -6  -2  18 1647.92 351.059   5
  -6  -2  17 1624.58 335.050   5
  -6  -2  16 1858.26 343.254   5
  -6  -2  15 229.934 182.937   1
  -6  -2  15 496.868 235.442   3
  -6  -2  15-135.460 157.946   5
  -6  -2  14 9668.49 662.688   1
  -6  -2  14 9323.84 719.166   3
  -6  -2  14 8712.98 626.550   5
  -6  -2  13 8056.47 603.793   1
  -6  -2  13 7772.57 623.836   3
  -6  -2  13 7862.95 565.675   5
  -6  -2  12 4367.32 434.473   1
  -6  -2  12 3908.87 415.115   3
  -6  -2  12 3770.15 384.722   5
  -6  -2  11 11177.0 662.256   1
  -6  -2  11 10959.4 628.581   3
  -6  -2  11 10136.8 575.730   5
  -6  -2  10 245.113 92.0698   2
  -6  -2  10 183.594 140.043   1
  -6  -2  10 213.191 121.544   3
  -6  -2  10 118.735 113.063   5
  -6  -2   9 5983.41 463.954   1
  -6  -2   9 6106.90 390.425   3
   6   2  -9 6201.69 314.026   4
  -6  -2   9 6344.21 406.888   5
  -6  -2   8 616.547 184.390   1
  -6  -2   8 794.934 142.125   3
   6   2  -8 527.798 123.053   4
  -6  -2   8 472.447 118.005   5
  -6  -2   7 103.582 120.481   1
   6   2  -7 206.287 103.884   4
  -6  -2   7 211.225 93.1487   5
  -6  -2   6 828.895 172.308   1
   6   2  -6 494.078 140.342   4
  -6  -2   6 482.600 123.665   5
   6   2  -5 2450.36 269.593   4
  -6  -2   5 1954.15 184.678   5
   6   2  -4 2924.57 314.987   4
  -6  -2   4 2943.93 195.376   7
   6   2  -3 51454.4 1331.93   4
  -6  -2   3 52794.6 848.801   7
   6   2  -2 14556.1 740.642   4
  -6  -2   2 15176.3 486.475   7
   6   2  -1 29035.0 1081.95   4
  -6  -2   1 29944.6 722.073   7
   6   2   0 1888.50 293.303   4
  -6  -2   0 2140.33 213.169   7
   6   2   1 18946.6 919.320   4
  -6  -2  -1 18421.3 651.654   7
   6   2   2 2389.81 370.548   4
  -6  -2  -2 1566.96 213.456   7
   6   2   3 9045.62 685.364   4
  -6  -2  -3 8558.19 498.541   7
   6   2   4 3339.64 427.442   4
  -6  -2  -4 3120.54 321.579   7
   6   2   5-123.562 179.283   4
  -6  -2  -5 308.050 120.431   7
   6   2   6 2940.69 439.382   4
  -6  -2  -6 2658.11 336.364   7
   6   2   7 104.849 200.845   4
  -6  -2  -7 616.288 198.290   7
   6   2   8 3481.82 506.542   4
   6   2   9 4882.38 583.772   4
   6   2  10 1424.19 344.106   4
   6   2  11 1470.03 371.905   4
   6   2  12 303.330 222.560   4
  -6  -3  18 3363.72 469.464   5
  -6  -3  17 62.7707 159.232   5
  -6  -3  16 2921.88 412.937   5
  -6  -3  15 266.781 181.387   5
  -6  -3  14 24457.1 1053.46   1
  -6  -3  14 22715.9 993.882   5
  -6  -3  13 27.4452 140.673   1
  -6  -3  13 204.864 169.670   5
  -6  -3  12 501.631 204.602   1
  -6  -3  12 620.233 223.721   5
  -6  -3  11 1765.61 299.996   1
  -6  -3  11 1913.96 259.537   5
  -6  -3  10 3421.50 373.215   1
  -6  -3  10 2451.89 282.524   5
  -6  -3   9 2874.00 337.214   1
   6   3  -9 3254.81 256.807   4
  -6  -3   9 3192.42 304.292   5
  -6  -3   8-157.311 134.544   1
   6   3  -8 169.071 104.862   4
  -6  -3   8-10.7069 100.663   5
  -6  -3   7 2414.65 301.557   1
   6   3  -7 2227.34 259.688   4
  -6  -3   7 2531.95 250.787   5
  -6  -3   6 8508.60 526.305   1
   6   3  -6 8253.79 502.531   4
  -6  -3   6 8198.94 412.188   5
  -6  -3   5 4058.32 366.783   1
   6   3  -5 3792.49 359.007   4
  -6  -3   5 3681.80 272.588   5
   6   3  -4 4926.67 436.938   4
  -6  -3   4 5815.18 319.443   7
  -6  -3   4 4843.86 385.273   1
   6   3  -3 1550.02 265.141   4
  -6  -3   3 1297.15 167.797   7
   6   3  -2 16984.3 844.544   4
  -6  -3   2 16072.0 587.470   7
   6   3  -1 2042.27 333.655   4
  -6  -3   1 1391.13 190.535   7
   6   3   0 14556.3 849.316   4
  -6  -3   0 14962.8 629.658   7
   6   3   1 793.780 254.966   4
  -6  -3  -1 1072.87 193.511   7
   6   3   2 10617.4 763.951   4
  -6  -3  -2 10167.4 566.855   7
   6   3   3 1589.60 339.214   4
  -6  -3  -3 1472.35 241.552   7
   6   3   4 3015.96 439.640   4
  -6  -3  -4 2867.35 343.385   7
   6   3   5 5003.56 578.421   4
  -6  -3  -5 5396.71 486.508   7
   6   3   6 7368.55 701.885   4
  -6  -3  -6 7158.16 574.112   7
   6   3   7-38.7854 192.188   4
  -6  -3  -7 218.677 155.515   7
   6   3   8 10708.6 896.297   4
  -6  -3  -8 9923.23 738.409   7
   6   3   9-53.4470 200.842   4
   6   3  10 2446.26 473.480   4
   6   3  11 1633.84 391.859   4
  -6  -4  18 1057.23 297.304   5
  -6  -4  17 323.176 233.914   5
  -6  -4  16 4620.21 510.250   5
  -6  -4  15 309.136 210.391   5
  -6  -4  14 1090.18 264.766   1
  -6  -4  14 455.144 190.701   5
  -6  -4  13 6610.85 555.967   1
  -6  -4  13 4725.13 450.282   5
  -6  -4  12-11.0388 131.867   1
  -6  -4  12 50.3968 142.984   5
  -6  -4  11 49.1363 134.175   1
  -6  -4  11-28.3567 141.262   5
  -6  -4  10 1508.58 283.783   1
  -6  -4  10 1707.31 255.871   5
  -6  -4   9 1697.31 263.037   1
   6   4  -9 1553.94 203.758   4
  -6  -4   9 1733.71 251.154   5
  -6  -4   8 5057.30 440.680   1
   6   4  -8 4966.46 386.723   4
  -6  -4   8 5030.13 380.594   5
  -6  -4   7 879.945 192.592   1
   6   4  -7 949.295 188.957   4
  -6  -4   7 944.358 195.192   5
  -6  -4   6 16770.5 745.452   1
   6   4  -6 17604.0 790.002   4
  -6  -4   6 17096.9 630.960   5
   6   4  -5 158.893 134.709   4
  -6  -4   5 137.754 89.5287   7
  -6  -4   5 437.243 162.709   1
   6   4  -4 34577.2 1209.75   4
  -6  -4   4 32777.8 858.265   7
  -6  -4   4 33109.5 995.129   1
   6   4  -3 7826.50 609.353   4
  -6  -4   3 7850.47 439.430   7
  -6  -4   3 7615.91 473.783   1
  -6  -4   2 9246.31 502.073   7
  -6  -4   2 9550.09 514.623   1
  -6  -4   1 1228.09 211.240   7
  -6  -4   0 4320.30 386.850   7
  -6  -4  -1 12922.0 683.376   7
  -6  -4  -2 1032.64 220.735   7
  -6  -4  -3 6962.68 547.060   7
  -6  -4  -4 2252.13 331.982   7
   6   4   5 5593.07 631.742   4
  -6  -4  -5 5556.53 535.035   7
   6   4   6 1717.95 394.383   4
  -6  -4  -6 1770.38 319.240   7
   6   4   7 337.250 222.558   4
  -6  -4  -7 752.211 238.594   7
   6   4   8 851.874 284.813   4
  -6  -4  -8 801.465 256.683   7
   6   4   9 1384.52 356.062   4
  -6  -4  -9 1214.86 308.020   7
  -6  -5  17 202.191 207.589   5
  -6  -5  16 1308.83 261.897   5
  -6  -5  15 229.566 159.218   5
  -6  -5  14 1234.87 269.116   5
  -6  -5  13 521.510 233.596   1
  -6  -5  13 36.3875 156.071   5
  -6  -5  12 1412.32 290.650   1
  -6  -5  12 874.452 217.261   5
  -6  -5  11 195.768 180.553   1
  -6  -5  11 19.8226 149.574   5
  -6  -5  10 3514.31 396.762   1
  -6  -5  10 4247.34 386.218   5
  -6  -5   9 16677.2 805.438   1
   6   5  -9 16686.1 707.559   4
  -6  -5   9 17530.5 741.998   5
  -6  -5   8 17.4891 115.578   1
   6   5  -8 46.3754 130.596   4
  -6  -5   8 177.586 144.560   5
  -6  -5   7-186.870 138.822   1
   6   5  -7-23.2147 152.407   4
  -6  -5   7 215.266 135.613   5
   6   5  -6 15182.8 803.015   4
  -6  -5   6 13391.6 673.111   1
  -6  -5   6 14120.2 602.070   7
  -6  -5   6 13751.3 613.645   5
  -6  -5   5 7894.43 462.487   7
  -6  -5   5 8900.59 539.831   1
  -6  -5   4 27257.0 877.304   7
  -6  -5   4 26936.9 906.719   1
  -6  -5   3 2519.44 289.587   7
  -6  -5   3 2583.57 276.779   1
  -6  -5   2 477.593 160.215   7
  -6  -5   2 172.716 95.1714   1
  -6  -5   1 2436.97 310.872   7
  -6  -5   1 2196.34 245.490   1
  -6  -5   0 153.043 137.002   7
  -6  -5   0-6.21057 93.0417   1
  -6  -5  -1 13.2485 119.725   7
  -6  -5  -2 661.314 182.820   7
  -6  -5  -3 5296.16 521.683   7
  -6  -5  -4 623.429 188.676   7
  -6  -5  -5 2086.35 358.471   7
  -6  -5  -6 104.878 176.177   7
   6   5   7 331.997 282.349   4
  -6  -5  -7 74.3459 149.238   7
   6   5   8 61.0608 205.534   4
  -6  -5  -8 240.168 218.544   7
  -6  -6  17 14.3554 177.422   5
  -6  -6  16-101.936 184.391   5
  -6  -6  15 315.452 183.821   5
  -6  -6  14-177.053 155.236   5
  -6  -6  13 809.893 246.863   5
  -6  -6  12 368.054 206.793   1
  -6  -6  12 314.671 166.775   5
  -6  -6  11 5166.48 487.917   1
  -6  -6  11 5124.31 453.700   5
  -6  -6  10 276.974 176.913   1
  -6  -6  10 380.240 183.868   5
  -6  -6   9 217.254 184.951   1
   6   6  -9 71.3325 103.801   4
  -6  -6   9 57.8239 123.502   5
  -6  -6   8 13098.1 709.205   1
   6   6  -8 12710.9 721.739   4
  -6  -6   8 12248.0 638.350   5
  -6  -6   7 5220.15 445.245   1
  -6  -6   7 4636.92 383.407   7
  -6  -6   7 4835.90 403.556   5
  -6  -6   6 23718.2 907.315   1
  -6  -6   6 23483.9 842.485   7
  -6  -6   5 11531.9 617.558   1
  -6  -6   5 12399.3 633.160   7
  -6  -6   4 2692.13 301.310   1
  -6  -6   4 2418.01 288.208   7
  -6  -6   3 1780.23 239.972   1
  -6  -6   3 1609.88 259.987   7
  -6  -6   2 1901.36 236.281   1
  -6  -6   2 2080.09 311.280   7
  -6  -6   1 9550.63 495.004   1
  -6  -6   1 9060.15 631.040   7
  -6  -6   0 1916.98 331.735   7
  -6  -6  -1 5107.29 512.832   7
  -6  -6  -2 314.859 187.058   7
  -6  -6  -3 2223.38 358.328   7
  -6  -6  -4 54.0234 156.233   7
  -6  -6  -5 5534.50 608.277   7
  -6  -6  -6 1028.47 317.603   7
  -6  -6  -7 565.174 235.096   7
  -6  -7  17 2104.85 395.907   5
  -6  -7  16 844.612 267.164   5
  -6  -7  15 851.781 256.762   5
  -6  -7  14 38.5348 148.507   5
  -6  -7  13 541.594 205.254   5
  -6  -7  12 998.971 256.879   5
  -6  -7  11 11314.6 692.739   5
  -6  -7  10 2122.81 332.813   1
  -6  -7  10 1721.65 291.584   5
  -6  -7   9 5814.73 493.650   1
   6   7  -9 5914.98 515.084   4
  -6  -7   9 4789.70 445.791   5
  -6  -7   8 2234.25 319.834   1
  -6  -7   8 2348.03 309.259   7
  -6  -7   8 1503.06 251.337   5
  -6  -7   7 16827.5 794.928   1
  -6  -7   7 15613.6 755.567   7
  -6  -7   6 18803.9 818.577   1
  -6  -7   6 18323.4 825.744   7
  -6  -7   5 2870.13 323.573   1
  -6  -7   5 1901.92 284.713   7
  -6  -7   4 8463.00 518.116   1
  -6  -7   4 8140.17 578.958   7
  -6  -7   3 6636.21 441.552   1
  -6  -7   3 6993.38 566.433   7
  -6  -7   2 3268.92 402.971   7
  -6  -7   1 3396.02 431.580   7
  -6  -7   0 3549.99 453.272   7
  -6  -7  -1 2826.41 407.602   7
  -6  -7  -2 263.585 175.141   7
  -6  -7  -3 956.041 266.855   7
  -6  -7  -4 732.805 264.104   7
  -6  -7  -5-40.2300 201.467   7
  -6  -7  -6 3424.85 548.946   7
  -6  -8  16 2750.97 430.104   5
  -6  -8  15-263.511 193.771   5
  -6  -8  14 697.380 217.919   5
  -6  -8  13 2045.85 355.509   5
  -6  -8  12 280.069 173.113   5
  -6  -8  11 2509.43 356.477   5
  -6  -8  10-235.044 184.793   5
  -6  -8   9 351.744 187.908   7
  -6  -8   9-350.630 193.783   5
  -6  -8   8 401.162 178.823   7
  -6  -8   7 1144.98 247.184   7
  -6  -8   6 1264.54 243.915   1
  -6  -8   6 114.655 127.347   7
  -6  -8   5 780.750 195.664   1
  -6  -8   5 369.310 151.900   7
  -6  -8   4 4128.03 468.448   7
  -6  -8   3 832.947 256.997   7
  -6  -8   2 8639.63 696.792   7
  -6  -8   1 4023.01 504.927   7
  -6  -8   0 4705.60 556.244   7
  -6  -8  -1 1443.96 333.693   7
  -6  -8  -2 223.294 161.094   7
  -6  -8  -3 161.609 173.582   7
  -6  -8  -4-29.1797 181.101   7
  -6  -9  15 2541.13 410.035   5
  -6  -9  14 1146.54 292.398   5
  -6  -9  13 2216.89 373.523   5
  -6  -9  12 1218.14 286.894   5
  -6  -9  11 2650.55 388.861   5
  -6  -9  10 2380.90 372.486   7
  -6  -9  10 1898.36 334.560   5
  -6  -9   9 361.555 192.402   7
  -6  -9   8 6118.19 569.863   7
  -6  -9   7 752.269 232.780   7
  -6  -9   6 1470.29 274.612   7
  -6  -9   5-353.953 206.422   7
  -6  -9   4 84.0300 138.753   7
  -6  -9   3 347.512 212.063   7
  -6  -9   2 9655.83 787.637   7
  -6  -9   1 7103.72 697.239   7
  -6  -9   0 820.597 259.770   7
  -6  -9  -1 1690.35 372.590   7
  -6  -9  -2 51.4730 189.982   7
  -6 -10  13 1551.09 353.697   5
  -6 -10  12 1753.24 347.745   5
  -6 -10  11 1072.36 286.563   7
  -6 -10  10 7288.29 640.228   7
  -6 -10   9 1054.89 282.780   7
  -6 -10   8 2122.89 383.373   7
  -6 -10   7 395.212 201.948   7
  -6 -10   6 692.478 220.471   7
  -6 -10   5 3292.64 477.928   7
  -6 -10   4 2435.18 434.840   7
  -6 -10   3-54.1952 140.811   7
  -6 -10   2 239.421 205.943   7
  -6 -10   1 707.252 286.596   7
  -6 -11  11 5344.95 601.699   7
  -6 -11  10 291.880 209.218   7
  -6 -11   9 1465.92 346.771   7
  -6 -11   8-327.707 236.602   7
  -6 -11   7 766.996 255.482   7
  -6 -11   6 139.809 189.658   7
  -6 -11   5 1590.97 372.177   7
  -7  12  -2 210.918 220.399   2
  -7  12  -2 8.40070 105.950   6
  -7  12  -3 499.304 259.869   2
  -7  12  -3 260.068 169.706   6
  -7  12  -4 184.911 216.851   2
  -7  12  -4 592.772 201.299   6
  -7  12  -5 1081.08 304.604   2
  -7  12  -5 1487.15 273.586   6
  -7  12  -6 1425.66 370.446   2
  -7  12  -7 40.1807 219.671   2
  -7  11   2 525.254 280.313   2
  -7  11   1 968.769 306.966   2
  -7  11   0 1019.22 312.241   2
  -7  11   0 254.719 127.969   6
  -7  11  -1 340.968 185.336   2
  -7  11  -1 230.432 142.722   6
  -7  11  -2-35.9774 196.718   2
  -7  11  -2 208.344 144.888   6
  -7  11  -3 656.122 260.589   2
  -7  11  -3 875.400 210.787   6
  -7  11  -4 95.9206 233.907   2
  -7  11  -4 89.5249 120.402   6
  -7  11  -5 2047.62 410.135   2
  -7  11  -5 3192.07 394.347   6
  -7  11  -6 6009.62 659.078   2
  -7  11  -6 5385.70 509.477   6
  -7  11  -7 265.263 251.814   2
  -7  11  -7 259.824 165.605   6
  -7  11  -8 10675.4 732.002   6
  -7  10   4 3070.95 480.948   2
  -7  10   3 1851.42 372.025   2
  -7  10   2 530.960 256.599   2
  -7  10   1-107.198 197.986   2
  -7  10   1 78.2850 93.6725   6
  -7  10   0 490.651 256.894   2
  -7  10   0 223.539 174.287   6
  -7  10  -1 287.512 190.861   2
  -7  10  -1-7.50782 111.291   6
  -7  10  -2 2994.29 453.148   2
  -7  10  -2 3624.32 384.172   6
  -7  10  -3 640.334 276.894   2
  -7  10  -3 641.116 200.602   6
  -7  10  -4 2233.28 414.196   2
  -7  10  -4 1376.71 244.702   6
  -7  10  -5 10037.5 810.686   2
  -7  10  -5 9946.64 652.185   6
  -7  10  -6 6816.61 682.879   2
  -7  10  -6 6559.02 541.905   6
   7 -10   6 5763.90 600.163   4
  -7  10  -7 2484.17 466.038   2
   7 -10   7 2363.52 383.256   4
  -7  10  -7 2785.79 363.348   6
   7 -10   8 696.729 257.928   4
  -7  10  -8 633.728 232.126   6
   7 -10   9 3494.54 474.011   4
  -7  10  -9 4853.35 491.464   6
   7 -10  10 162.930 163.225   4
  -7  10 -10 14.3062 133.957   6
   7 -10  11 165.170 171.885   4
  -7   9   7 961.298 311.395   2
  -7   9   6-195.215 176.641   2
  -7   9   5 1274.49 330.983   2
  -7   9   4-227.553 204.408   2
  -7   9   3 222.845 214.772   2
  -7   9   3 269.406 130.862   6
  -7   9   2 1482.52 315.675   2
  -7   9   2 2219.11 287.958   6
  -7   9   1 4013.62 498.832   2
  -7   9   0 1888.67 368.001   2
  -7   9  -1 5031.06 546.285   2
  -7   9  -2 461.768 245.861   2
  -7   9  -3 5451.96 574.836   2
  -7   9  -3 5522.62 466.255   6
   7  -9   3 5329.77 552.967   4
  -7   9  -4 5779.30 601.165   2
  -7   9  -4 5403.84 461.300   6
   7  -9   4 6124.75 577.794   4
   7  -9   5 3157.23 425.502   4
  -7   9  -5 2865.95 440.438   2
  -7   9  -5 3686.77 393.486   6
  -7   9  -6 874.467 315.844   2
   7  -9   6 970.260 272.082   4
  -7   9  -6 859.173 205.230   6
   7  -9   7 13.8974 138.072   4
  -7   9  -7 227.887 126.245   6
   7  -9   8 1941.51 354.795   4
  -7   9  -8 2731.22 360.788   6
   7  -9   9 537.406 223.863   4
  -7   9  -9 786.354 244.701   6
   7  -9  10-68.5299 146.850   4
  -7   9 -10 131.496 179.138   6
  -7   9 -11 4160.48 467.356   6
   7  -9  11 4071.33 478.280   4
  -7   8   9 66.8031 175.147   2
  -7   8   8 203.212 182.415   2
  -7   8   7 423.091 234.245   2
  -7   8   6 11.6302 186.917   2
  -7   8   5 370.949 163.912   2
  -7   8   4-102.716 193.228   2
  -7   8   3 314.287 207.523   2
  -7   8   2 1165.13 291.823   2
  -7   8   1 262.224 210.471   2
  -7   8   0 24431.3 1117.40   2
   7  -8   0 21507.0 1023.76   4
  -7   8  -1 50762.2 1610.77   2
   7  -8   1 50956.3 1547.88   4
  -7   8  -2 4112.25 490.147   2
   7  -8   2 4643.11 482.541   4
  -7   8  -3 3459.20 451.515   2
   7  -8   3 3942.31 440.756   4
  -7   8  -4 582.892 216.415   2
   7  -8   4 511.313 204.873   4
  -7   8  -5 841.576 269.284   2
   7  -8   5 700.825 237.658   4
   7  -8   6 1703.41 286.676   4
   7  -8   7 962.359 242.639   4
  -7   8  -7 918.671 233.532   6
   7  -8   8 4130.49 450.159   4
  -7   8  -8 3911.65 411.063   6
   7  -8   9 553.832 200.025   4
  -7   8  -9 524.306 179.077   6
   7  -8  10 6716.02 575.609   4
  -7   8 -10 7531.45 585.823   6
   7  -8  11 812.699 238.061   4
  -7   8 -11 579.687 191.456   6
  -7   8 -12 3697.04 432.975   6
  -7   7  10 501.081 238.909   2
  -7   7   9 1090.95 294.490   2
  -7   7   8 4759.25 547.713   2
  -7   7   7-182.003 172.939   2
  -7   7   6 1401.08 321.384   2
  -7   7   5 1122.09 263.734   2
  -7   7   4 2342.36 367.687   2
  -7   7   3 14384.2 831.542   2
  -7   7   2 2375.34 363.462   2
   7  -7  -2 1809.29 306.514   4
  -7   7   1 23343.5 1046.08   2
   7  -7  -1 21932.6 988.754   4
  -7   7   0 6012.17 557.627   2
   7  -7   0 5201.75 485.611   4
  -7   7  -1 647.026 228.050   2
   7  -7   1-127.094 138.300   4
  -7   7  -2 672.769 237.076   2
   7  -7   2 758.005 219.943   4
  -7   7  -3 1456.01 314.780   2
   7  -7   3 1227.10 260.898   4
  -7   7  -4 2067.91 376.543   2
   7  -7   4 1741.98 285.106   4
  -7   7  -5 93.8067 208.960   2
   7  -7   5 370.014 156.179   4
   7  -7   6-57.8373 129.714   4
   7  -7   7 5743.81 512.455   4
   7  -7   8 1663.51 296.930   4
   7  -7   9 1809.13 298.593   4
  -7   7  -9 2451.24 337.746   6
   7  -7  10 3052.81 394.606   4
  -7   7 -10 3295.61 380.791   6
   7  -7  11 28.6744 126.943   4
  -7   7 -11-94.3971 150.483   6
   7  -7  12 970.060 244.412   4
  -7   7 -12 1329.38 275.388   6
  -7   7 -13 3783.94 425.601   6
  -7   6  11 436.458 233.392   3
  -7   6  11 863.213 270.004   2
  -7   6  10 5697.05 590.016   2
  -7   6   9 1292.12 303.313   2
  -7   6   8 266.559 184.680   2
  -7   6   7 115.637 180.109   2
  -7   6   6 1260.31 292.128   2
  -7   6   5 327.973 185.313   2
  -7   6   4 1270.17 258.530   2
   7  -6  -4 1202.28 260.118   4
  -7   6   3 408.456 195.398   2
   7  -6  -3 429.748 172.902   4
  -7   6   2 7228.73 576.812   2
   7  -6  -2 7941.00 565.250   4
  -7   6   1 3385.58 412.162   2
   7  -6  -1 3419.83 379.891   4
   7  -6   0 3094.61 361.755   4
  -7   6   0 3352.24 421.187   2
   7  -6   1-21.0667 133.271   4
  -7   6  -1-74.3544 175.756   2
   7  -6   2 9849.76 614.383   4
  -7   6  -2 10219.9 717.620   2
   7  -6   3 815.323 219.307   4
  -7   6  -3 999.520 278.261   2
   7  -6   4 1377.28 243.307   4
  -7   6  -4 1457.81 330.240   2
   7  -6   5 3092.04 361.776   4
   7  -6   6 16733.4 823.525   4
   7  -6   7 44.9232 141.076   4
   7  -6   8 748.001 227.128   4
   7  -6   9 991.581 229.957   4
   7  -6  10 3786.10 421.455   4
  -7   6 -10 3406.92 378.947   6
   7  -6  11 202.721 136.466   4
  -7   6 -11 226.718 153.937   6
   7  -6  12 730.209 199.036   4
  -7   6 -12 863.436 205.884   6
  -7   6 -13 235.812 152.991   6
  -7   6 -14 60.1588 129.116   6
  -7   5  14 811.022 257.622   2
  -7   5  13 144.254 164.077   2
  -7   5  13 700.568 290.707   3
  -7   5  12 298.228 205.817   2
  -7   5  12 52.8951 194.049   3
  -7   5  11 1928.01 434.179   3
  -7   5  11 1964.28 367.657   2
  -7   5  10 345.497 188.971   2
  -7   5   9-132.133 174.457   2
  -7   5   9 235.256 129.974   1
  -7   5   8 2506.39 367.151   2
  -7   5   7 1045.90 237.563   2
  -7   5   6 5028.82 470.107   2
  -7   5   5 625.451 209.326   2
   7  -5  -5 829.267 205.558   4
  -7   5   4 251.990 171.554   2
   7  -5  -4 583.137 170.553   4
  -7   5   3 479.397 194.501   2
   7  -5  -3 885.342 207.195   4
  -7   5   2 6024.91 524.672   2
   7  -5  -2 6614.31 487.458   4
  -7   5   1 1976.44 318.413   2
   7  -5  -1 1691.39 258.678   4
  -7   5   0 3618.06 426.133   2
   7  -5   0 2620.40 328.303   4
  -7   5  -1 4369.46 471.305   2
   7  -5   1 4401.16 405.526   4
  -7   5  -2 3237.00 410.012   2
   7  -5   2 2763.47 339.909   4
   7  -5   3 503.192 171.448   4
   7  -5   4 2791.79 335.155   4
   7  -5   5 32130.1 1106.06   4
   7  -5   6 232.259 123.847   4
   7  -5   7 5415.40 478.547   4
   7  -5   8 3114.03 373.418   4
   7  -5   9 401.891 182.422   4
   7  -5  10 826.276 206.576   4
   7  -5  11 34.1286 116.327   4
  -7   5 -11 405.051 172.780   6
   7  -5  12 2816.88 382.453   4
  -7   5 -12 2023.50 296.237   6
  -7   5 -13 162.136 129.803   6
  -7   4  14 546.208 282.792   3
  -7   4  13 1055.05 262.463   2
  -7   4  13 701.366 269.205   3
  -7   4  12 129.423 175.447   2
  -7   4  12 110.193 190.893   3
  -7   4  11 1308.59 293.236   2
  -7   4  11 1211.12 228.509   1
  -7   4  11 735.290 280.110   3
  -7   4  10 566.936 147.742   1
  -7   4  10 900.157 236.436   2
  -7   4   9 523.212 196.503   2
  -7   4   9 673.373 178.697   1
  -7   4   8 3684.33 408.254   2
  -7   4   7 1520.13 278.577   2
  -7   4   6-31.9388 126.149   2
   7  -4  -6 4.58554 113.255   4
  -7   4   5 765.064 198.174   2
   7  -4  -5 826.652 190.803   4
  -7   4   4 15188.2 769.558   2
   7  -4  -4 13605.6 661.044   4
  -7   4   3 1417.66 272.666   2
   7  -4  -3 1779.27 259.826   4
  -7   4   2 2702.67 355.507   2
   7  -4  -2 3097.26 332.284   4
  -7   4   1 3126.42 377.900   2
   7  -4  -1 3329.85 352.615   4
  -7   4   0 1364.57 289.787   2
   7  -4   0 896.169 197.854   4
  -7   4  -1 9097.21 656.255   2
   7  -4   1 7947.62 529.567   4
   7  -4   2 2740.90 326.285   4
   7  -4   3 6128.05 471.900   4
   7  -4   4 388.947 156.690   4
   7  -4   5 915.940 189.900   4
   7  -4   6 10339.3 642.139   4
   7  -4   7 441.257 184.076   4
   7  -4   8 2814.89 354.902   4
   7  -4   9 3891.20 428.997   4
   7  -4  10 2290.32 332.826   4
   7  -4  11 2032.72 328.723   4
  -7   4 -11 2241.85 305.684   6
   7  -4  12 83.4735 130.552   4
  -7   4 -12 108.106 112.573   6
  -7   3  15 1950.24 487.257   3
  -7   3  14-160.391 221.225   3
  -7   3  13 1995.77 328.170   2
  -7   3  13 2919.50 505.590   3
  -7   3  12-11.1280 126.475   2
  -7   3  12-105.915 111.526   1
  -7   3  12-219.182 198.178   3
  -7   3  11 884.986 224.255   2
  -7   3  11 513.084 157.927   1
  -7   3  11 926.521 292.132   3
  -7   3  11 521.647 171.037   5
  -7   3  10 1512.76 322.915   3
  -7   3  10 1122.79 219.357   1
  -7   3  10 776.819 221.551   2
  -7   3  10 1170.85 197.954   5
  -7   3   9 12509.0 693.381   2
  -7   3   9 12223.0 659.181   1
  -7   3   9 13328.0 601.753   5
  -7   3   8 5598.19 469.699   2
   7  -3  -8 4877.97 397.040   4
  -7   3   8 5135.79 347.670   5
  -7   3   7 1684.98 274.591   2
   7  -3  -7 2571.37 294.093   4
  -7   3   7 1909.00 206.714   5
  -7   3   6 4772.72 424.830   2
   7  -3  -6 4493.01 381.519   4
  -7   3   6 5144.56 279.792   5
  -7   3   5 9473.10 587.079   2
   7  -3  -5 9659.98 532.732   4
  -7   3   5 9512.66 311.258   5
  -7   3   4 6770.51 518.812   2
   7  -3  -4 6512.10 441.153   4
  -7   3   3 4927.89 442.143   2
   7  -3  -3 5157.91 413.563   4
  -7   3   2 17804.0 835.242   2
   7  -3  -2 17469.4 745.917   4
  -7   3   1 540.544 243.074   2
   7  -3  -1 34.2726 114.191   4
  -7   3   0 387.152 226.476   2
   7  -3   0 458.416 162.091   4
   7  -3   1 2371.30 308.625   4
   7  -3   2 3935.68 390.086   4
   7  -3   3 32.3114 144.628   4
   7  -3   4 6402.34 490.084   4
   7  -3   5 160.582 150.318   4
   7  -3   6 9444.82 621.722   4
   7  -3   7 2324.43 327.733   4
   7  -3   8 950.192 221.000   4
   7  -3   9 3300.44 405.084   4
   7  -3  10 1348.23 275.980   4
   7  -3  11 0.30555 122.230   4
   7  -3  12 957.645 246.556   4
  -7   2  16 813.802 314.698   3
  -7   2  15 1741.62 426.630   3
  -7   2  14 1916.70 429.588   3
  -7   2  14 751.007 210.016   1
  -7   2  13 2638.40 346.740   1
  -7   2  13 3149.61 497.071   3
  -7   2  13 2980.72 371.477   5
  -7   2  12 6884.81 530.153   2
  -7   2  12 6600.96 521.812   1
  -7   2  12 6758.50 679.244   3
  -7   2  12 7098.63 526.194   5
  -7   2  11 4379.91 410.375   2
  -7   2  11 4723.94 444.337   1
  -7   2  11 5205.38 574.491   3
  -7   2  11 5031.93 414.510   5
  -7   2  10 3214.22 372.342   1
  -7   2  10 3600.66 365.229   2
  -7   2  10 3338.23 438.964   3
  -7   2  10 3283.88 316.626   5
  -7   2   9 3891.55 451.613   3
  -7   2   9 3959.55 375.155   2
  -7   2   9 3921.71 387.659   1
   7  -2  -9 3910.76 335.726   4
  -7   2   9 3778.58 315.758   5
  -7   2   8 2195.02 287.521   2
   7  -2  -8 2366.33 264.203   4
  -7   2   8 2021.09 216.307   5
  -7   2   7 7945.85 523.263   2
   7  -2  -7 8457.19 472.533   4
  -7   2   7 7620.48 355.644   5
  -7   2   6 1046.53 234.101   2
   7  -2  -6 1494.62 211.199   4
  -7   2   6 1157.30 124.333   5
  -7   2   5 10919.7 617.526   2
   7  -2  -5 9539.26 519.528   4
  -7   2   5 9992.09 275.022   5
  -7   2   4 28.7019 155.570   2
   7  -2  -4 186.776 99.9979   4
  -7   2   3 1066.91 259.402   2
   7  -2  -3 817.926 185.095   4
  -7   2   2 491.624 215.614   2
   7  -2  -2 527.935 163.668   4
   7  -2  -1 1962.34 275.503   4
   7  -2   0 5577.16 444.915   4
   7  -2   1 4046.19 388.104   4
   7  -2   2 1052.78 217.577   4
   7  -2   3 3200.61 361.781   4
   7  -2   3 3849.36 209.522   5
   7  -2   4 2085.51 309.067   4
   7  -2   4 2143.86 184.452   5
   7  -2   5 315.953 182.562   4
   7  -2   5 232.687 104.145   5
   7  -2   6 452.337 185.010   4
   7  -2   6 302.404 89.2241   5
   7  -2   7 3987.59 446.920   4
   7  -2   7 4613.52 367.777   5
   7  -2   8 1841.74 313.295   4
   7  -2   8 2227.72 287.936   5
   7  -2   9 1463.29 294.447   4
   7  -2  10-50.9565 132.028   4
   7  -2  11 91.3481 188.518   4
   7  -2  12 7945.30 683.585   4
  -7   1  17 448.967 306.500   3
  -7   1  16-243.076 253.706   3
  -7   1  15 207.851 141.648   1
  -7   1  15 118.765 174.419   3
  -7   1  15-296.924 214.096   5
  -7   1  14 179.374 232.114   3
  -7   1  14 196.799 154.920   1
  -7   1  14-70.0646 157.786   5
  -7   1  13-93.9116 131.733   1
  -7   1  13 20.5898 184.401   3
  -7   1  13 40.3481 119.672   5
  -7   1  12 10933.7 615.477   2
  -7   1  12 9853.82 654.016   1
  -7   1  12 10319.3 786.249   3
  -7   1  12 9707.83 596.222   5
  -7   1  11 29518.7 987.100   2
  -7   1  11 29981.6 1100.51   1
  -7   1  11 29359.3 1256.48   3
  -7   1  11 30387.5 977.724   5
  -7   1  10 801.987 217.076   1
  -7   1  10 1139.21 223.290   2
  -7   1  10 1223.41 286.028   3
  -7   1  10 727.325 156.346   5
  -7   1   9 422.342 168.600   1
  -7   1   9 454.491 171.886   2
  -7   1   9 442.834 178.461   3
   7  -1  -9 276.360 106.260   4
  -7   1   9 549.838 120.362   5
  -7   1   8-184.071 131.457   3
  -7   1   8 220.157 128.778   2
   7  -1  -8 87.2528 79.3143   4
  -7   1   8-212.603 96.5931   5
  -7   1   7 5257.43 418.525   2
   7  -1  -7 5324.18 361.951   4
  -7   1   7 4843.46 277.196   5
  -7   1   6 17872.8 770.264   2
   7  -1  -6 17587.3 672.001   4
  -7   1   6 17400.4 441.593   5
  -7   1   5 28.5182 126.199   2
   7  -1  -5 129.595 113.698   4
  -7   1   5 139.817 58.4552   5
  -7   1   4 40033.0 1183.68   2
   7  -1  -4 38016.6 1044.33   4
  -7   1   3 2052.09 302.947   2
   7  -1  -3 1558.66 255.609   4
   7  -1  -2 11036.6 596.465   4
   7  -1  -1 834.873 198.994   4
   7  -1   0 9875.73 593.062   4
   7  -1   1 458.415 166.001   4
   7  -1   1 538.604 62.4509   5
   7  -1   2 38739.4 1239.80   4
   7  -1   2 38320.5 632.023   5
   7  -1   3 47634.0 1399.42   4
   7  -1   3 46122.9 821.680   5
   7  -1   4 2863.57 368.759   4
   7  -1   4 2946.68 239.077   5
   7  -1   5 389.008 181.749   4
   7  -1   5 163.209 76.4469   5
   7  -1   6 7301.67 605.095   4
   7  -1   6 7549.20 452.324   5
   7  -1   7 6633.47 594.127   4
   7  -1   7 6109.40 439.769   5
   7  -1   8 793.311 240.735   4
   7  -1   8 575.098 155.131   5
   7  -1   9 1135.12 259.398   4
   7  -1   9 1131.49 222.933   5
   7  -1  10 1279.30 305.492   4
   7  -1  11 2441.50 387.802   4
   7  -1  12 451.789 212.023   4
  -7   0  16 1442.94 294.480   1
  -7   0  16 1095.82 238.475   5
  -7   0  15 3934.76 545.213   3
  -7   0  15 3985.12 448.194   1
  -7   0  15 3426.84 417.003   5
  -7   0  14 386.201 221.646   3
  -7   0  14 257.522 183.957   1
  -7   0  14 26.7211 137.379   5
  -7   0  13 1675.92 286.351   1
  -7   0  13 1361.16 301.918   3
  -7   0  13 1702.65 281.375   5
  -7   0  12 450.443 179.024   3
  -7   0  12 696.695 205.635   1
  -7   0  12 1023.16 208.988   5
  -7   0  11-80.3662 121.216   1
  -7   0  11 45.5515 135.275   3
  -7   0  11-55.6042 109.186   5
  -7   0  10-141.084 132.012   1
  -7   0  10 92.3030 111.766   2
  -7   0  10 87.6559 110.535   3
  -7   0  10-5.63399 94.2997   5
  -7   0   9-91.9236 146.077   1
  -7   0   9 105.395 111.478   2
  -7   0   9 35.1860 101.129   3
   7   0  -9 136.957 80.8187   4
  -7   0   9-12.1463 85.2047   5
  -7   0   8 3990.80 400.072   1
  -7   0   8 3788.33 347.786   2
  -7   0   8 3258.04 331.124   3
   7   0  -8 3783.69 300.508   4
  -7   0   8 3910.80 284.250   5
  -7   0   7 6457.10 467.788   2
  -7   0   7 5921.47 404.129   3
   7   0  -7 5483.74 371.656   4
  -7   0   7 5015.85 281.083   5
  -7   0   6 143.912 153.191   2
   7   0  -6 161.370 103.519   4
  -7   0   6 329.407 89.5112   5
   7   0  -5 2180.97 258.040   4
  -7   0   5 1599.57 128.585   5
   7   0  -4 135.687 107.353   4
   7   0  -3 21352.8 825.113   4
   7   0  -2 9419.65 575.589   4
   7   0  -1 10064.7 605.377   4
   7   0   0 166.921 132.103   4
   7   0   1 20952.0 920.411   4
   7   0   2 34010.0 1214.47   4
   7   0   3 2635.42 368.475   4
   7   0   4 9882.03 689.190   4
   7   0   5 18938.8 987.353   4
   7   0   6 689.782 246.012   4
   7   0   7 750.682 237.617   4
   7   0   8 1048.15 272.797   4
   7   0   8 1139.12 218.420   5
   7   0   9 100.826 169.804   4
   7   0   9 88.4098 130.387   5
   7   0  10 1718.38 364.617   4
   7   0  11 497.084 214.220   4
   7   0  12-122.047 154.837   4
  -7  -1  17 341.554 219.244   5
  -7  -1  16 644.411 222.254   1
  -7  -1  16 169.585 154.958   5
  -7  -1  15 1996.63 335.624   1
  -7  -1  15 1356.22 278.323   5
  -7  -1  14 91.5495 146.458   1
  -7  -1  14-105.246 149.323   5
  -7  -1  13-72.9796 134.327   1
  -7  -1  13 9.78407 110.366   5
  -7  -1  12 1146.16 241.891   1
  -7  -1  12 1193.42 254.650   3
  -7  -1  12 1098.20 224.567   5
  -7  -1  11 33.8244 128.502   1
  -7  -1  11 102.432 129.852   3
  -7  -1  11 111.352 120.687   5
  -7  -1  10 938.672 210.234   1
  -7  -1  10 1204.97 225.384   3
  -7  -1  10 1236.43 211.896   2
  -7  -1  10 1268.55 196.227   5
  -7  -1   9 12383.2 704.954   1
  -7  -1   9 13132.3 620.541   2
  -7  -1   9 12047.5 592.830   3
   7   1  -9 12499.0 497.090   4
  -7  -1   9 11940.9 518.817   5
  -7  -1   8 2031.79 297.892   1
  -7  -1   8 1729.60 236.987   2
   7   1  -8 1796.58 208.199   4
  -7  -1   8 2183.27 244.562   3
  -7  -1   8 1419.02 172.330   5
  -7  -1   7 8525.08 569.695   1
  -7  -1   7 8154.25 392.175   3
   7   1  -7 8204.22 459.588   4
  -7  -1   7 7804.84 372.024   5
  -7  -1   6 22668.4 553.565   3
   7   1  -6 23176.7 801.367   4
  -7  -1   6 22095.2 558.558   5
  -7  -1   5 4785.44 206.015   3
   7   1  -5 4775.41 387.041   4
  -7  -1   5 4581.54 194.704   7
  -7  -1   5 4534.05 241.201   5
   7   1  -4 1657.66 244.162   4
  -7  -1   4 1314.32 84.9097   3
  -7  -1   4 1620.30 112.893   7
   7   1  -3 4400.68 403.062   4
  -7  -1   3 3478.64 155.788   7
   7   1  -2 1536.53 262.819   4
  -7  -1   2 1498.60 114.273   7
   7   1  -1 3765.60 416.212   4
  -7  -1   1 3656.48 199.400   7
   7   1   0 6928.13 564.673   4
  -7  -1   0 7046.77 314.759   7
   7   1   1 16446.0 881.374   4
  -7  -1  -1 16641.4 533.376   7
   7   1   2 9506.00 693.512   4
  -7  -1  -2 10179.4 459.063   7
   7   1   3 7644.32 642.091   4
  -7  -1  -3 6810.43 407.605   7
   7   1   4 2467.35 407.845   4
   7   1   5 9424.90 739.059   4
   7   1   6 578.299 271.096   4
   7   1   7 10021.3 795.242   4
   7   1   8 931.085 296.180   4
   7   1   9 1563.46 351.055   4
   7   1  10 229.270 220.524   4
   7   1  11 383.960 237.252   4
  -7  -2  18 1170.21 310.577   5
  -7  -2  17 368.223 206.313   5
  -7  -2  16 623.373 238.174   1
  -7  -2  16-250.940 181.543   5
  -7  -2  15 259.869 153.882   1
  -7  -2  15 290.947 196.039   5
  -7  -2  14 317.120 187.284   1
  -7  -2  14 154.474 146.967   5
  -7  -2  13 6851.59 577.092   1
  -7  -2  13 7361.74 539.255   5
  -7  -2  12 319.983 180.876   1
  -7  -2  12 65.1429 110.977   5
  -7  -2  11 3458.60 400.015   1
  -7  -2  11 3436.91 333.907   5
  -7  -2  10 4161.59 427.396   1
  -7  -2  10 2872.12 290.720   5
  -7  -2   9 9825.15 632.008   1
   7   2  -9 9367.47 452.055   4
  -7  -2   9 8656.17 464.843   5
  -7  -2   8 2672.45 340.925   1
   7   2  -8 2944.98 279.402   4
  -7  -2   8 2866.19 262.657   5
  -7  -2   7 8734.99 583.204   1
   7   2  -7 8649.67 490.711   4
  -7  -2   7 7879.31 389.926   5
  -7  -2   6 1025.60 218.487   1
   7   2  -6 1322.65 211.171   4
  -7  -2   6 1098.00 154.023   5
   7   2  -5 4516.75 404.542   4
  -7  -2   5 3854.78 228.175   7
   7   2  -4 14710.9 736.433   4
  -7  -2   4 13728.8 435.206   7
   7   2  -3-67.6577 135.401   4
  -7  -2   3 55.2869 63.2246   7
   7   2  -2 22471.7 991.683   4
  -7  -2   2 21215.4 589.627   7
   7   2  -1 277.211 206.027   4
  -7  -2   1 220.029 95.1669   7
   7   2   0 15369.9 872.270   4
  -7  -2   0 16553.0 590.527   7
   7   2   1 8542.57 681.503   4
  -7  -2  -1 8544.40 456.501   7
   7   2   2 859.800 245.066   4
  -7  -2  -2 1165.95 192.541   7
   7   2   3 1700.42 337.886   4
  -7  -2  -3 1512.09 216.780   7
   7   2   4 525.901 249.594   4
  -7  -2  -4-62.3671 83.1383   7
   7   2   5 841.403 277.793   4
  -7  -2  -5 684.422 175.033   7
   7   2   6 9939.09 820.745   4
  -7  -2  -6 9377.43 624.028   7
   7   2   7 680.519 274.903   4
   7   2   8 1759.01 398.584   4
   7   2   9 3513.46 542.620   4
   7   2  10 760.485 277.486   4
  -7  -3  18 700.974 270.725   5
  -7  -3  17 1531.46 322.567   5
  -7  -3  16 1222.00 287.271   1
  -7  -3  16 1027.67 285.482   5
  -7  -3  15 1940.51 333.616   1
  -7  -3  15 2188.56 341.696   5
  -7  -3  14 655.763 225.243   1
  -7  -3  14 246.189 158.935   5
  -7  -3  13 6818.31 583.633   1
  -7  -3  13 5664.58 466.172   5
  -7  -3  12 4126.51 462.878   1
  -7  -3  12 3841.48 372.751   5
  -7  -3  11 2955.49 381.905   1
  -7  -3  11 3183.84 329.007   5
  -7  -3  10 913.285 229.082   1
  -7  -3  10 937.863 193.857   5
  -7  -3   9 4153.57 420.487   1
   7   3  -9 4235.17 325.067   4
  -7  -3   9 4305.32 346.358   5
  -7  -3   8 3446.48 376.126   1
   7   3  -8 3185.33 310.939   4
  -7  -3   8 3148.04 288.044   5
  -7  -3   7 687.605 198.958   1
   7   3  -7 509.667 147.691   4
  -7  -3   7 540.399 131.199   5
   7   3  -6 3139.56 341.694   4
  -7  -3   6 2727.28 332.248   1
  -7  -3   6 2662.74 222.975   7
  -7  -3   6 2772.92 245.201   5
   7   3  -5 1580.62 261.599   4
  -7  -3   5 1430.94 169.320   7
  -7  -3   5 1869.84 278.297   1
   7   3  -4 25750.5 1048.84   4
  -7  -3   4 25574.9 705.150   7
   7   3  -3 1429.85 290.772   4
  -7  -3   3 1424.08 194.759   7
   7   3  -2 20067.7 991.556   4
  -7  -3   2 19795.5 680.995   7
   7   3  -1 396.045 214.300   4
  -7  -3   1 329.982 111.050   7
   7   3   0 13712.2 876.355   4
  -7  -3   0 12851.6 603.068   7
   7   3   1 2472.08 397.525   4
  -7  -3  -1 3182.28 321.669   7
   7   3   2 785.667 245.360   4
  -7  -3  -2 504.012 147.609   7
   7   3   3-38.4145 207.742   4
  -7  -3  -3 205.307 129.274   7
   7   3   4 676.562 226.830   4
  -7  -3  -4 396.700 154.710   7
   7   3   5 896.361 298.731   4
  -7  -3  -5 1582.25 278.122   7
   7   3   6 1462.05 386.704   4
  -7  -3  -6 1040.32 240.741   7
   7   3   7 1122.71 386.689   4
  -7  -3  -7 825.896 222.658   7
   7   3   8 2297.44 471.842   4
   7   3   9 686.495 316.127   4
  -7  -4  17 275.127 174.271   5
  -7  -4  16 1577.68 299.606   5
  -7  -4  15 2990.93 432.400   1
  -7  -4  15 1964.12 314.267   5
  -7  -4  14 4909.92 519.262   1
  -7  -4  14 5024.53 473.761   5
  -7  -4  13 482.173 217.618   1
  -7  -4  13 38.6490 137.857   5
  -7  -4  12-193.585 171.875   1
  -7  -4  12 142.451 135.607   5
  -7  -4  11 173.499 131.834   1
  -7  -4  11 141.079 134.283   5
  -7  -4  10 1255.77 248.429   1
  -7  -4  10 1140.33 235.839   5
  -7  -4   9 493.616 166.809   1
   7   4  -9 301.726 138.211   4
  -7  -4   9 567.808 189.286   5
  -7  -4   8 14787.4 779.846   1
   7   4  -8 14072.5 683.159   4
  -7  -4   8 13684.8 615.918   5
  -7  -4   7 10123.7 637.080   1
   7   4  -7 9535.04 605.303   4
  -7  -4   7 9987.59 504.253   5
   7   4  -6 23007.9 978.838   4
  -7  -4   6 20113.3 665.681   7
  -7  -4   6 23308.9 944.245   1
   7   4  -5 2959.65 380.215   4
  -7  -4   5 2424.87 244.397   7
  -7  -4   5 2974.79 338.376   1
   7   4  -4 17520.7 926.263   4
  -7  -4   4 17715.0 669.914   7
  -7  -4   4 17866.0 790.317   1
   7   4  -3 577.791 230.815   4
  -7  -4   3 488.381 139.683   7
  -7  -4   3 474.706 151.303   1
   7   4  -2 1010.49 279.853   4
  -7  -4   2 1045.24 199.098   7
  -7  -4   2 769.643 164.966   1
   7   4  -1 831.349 261.702   4
  -7  -4   1 1223.71 214.483   7
   7   4   0-175.682 219.639   4
  -7  -4   0 401.695 156.022   7
   7   4   1 233.328 220.260   4
  -7  -4  -1-1.85123 103.679   7
   7   4   2 3109.70 482.396   4
  -7  -4  -2 2925.43 356.574   7
   7   4   3 3116.83 482.103   4
  -7  -4  -3 3344.98 390.669   7
   7   4   4 5355.65 635.048   4
  -7  -4  -4 4684.86 478.765   7
   7   4   5 123.458 241.960   4
  -7  -4  -5 313.887 192.950   7
   7   4   6 2725.67 497.901   4
  -7  -4  -6 4519.82 517.368   7
   7   4   7 223.242 201.282   4
  -7  -4  -7-59.4643 157.886   7
   7   4   8 6437.45 760.757   4
  -7  -4  -8 6265.46 633.767   7
  -7  -5  17-472.795 243.744   5
  -7  -5  16 66.4927 146.340   5
  -7  -5  15-11.8257 141.348   5
  -7  -5  14 1925.77 349.642   1
  -7  -5  14 1037.19 249.060   5
  -7  -5  13 581.789 248.431   1
  -7  -5  13 284.971 180.642   5
  -7  -5  12 995.717 250.406   1
  -7  -5  12 581.012 204.367   5
  -7  -5  11 774.145 235.854   1
  -7  -5  11 595.676 215.922   5
  -7  -5  10 171.306 142.485   1
  -7  -5  10 114.592 142.652   5
  -7  -5   9 160.265 169.792   1
   7   5  -9 79.9004 121.458   4
  -7  -5   9 479.951 173.519   5
  -7  -5   8 6163.94 521.237   1
   7   5  -8 6295.02 507.998   4
  -7  -5   8 6689.82 456.011   5
   7   5  -7 23943.0 1020.10   4
  -7  -5   7 23836.9 793.507   7
  -7  -5   7 22770.4 956.280   1
   7   5  -6 26049.1 1105.18   4
  -7  -5   6 24669.0 821.258   7
  -7  -5   6 26414.8 1008.48   1
   7   5  -5 3004.46 415.905   4
  -7  -5   5 2506.69 277.821   7
  -7  -5   5 2673.73 317.017   1
   7   5  -4 1770.28 326.120   4
  -7  -5   4 1416.90 221.936   7
  -7  -5   4 2106.48 278.073   1
   7   5  -3 3792.96 499.259   4
  -7  -5   3 2965.20 327.950   7
  -7  -5   3 2451.43 300.814   1
  -7  -5   2 1185.22 239.105   7
  -7  -5   2 1172.96 210.637   1
   7   5  -1 1539.43 369.563   4
  -7  -5   1 880.699 203.607   7
  -7  -5   1 987.484 189.366   1
   7   5   0 2966.54 470.146   4
  -7  -5   0 2927.82 357.863   7
  -7  -5   0 2708.76 285.666   1
   7   5   1 7054.37 723.503   4
  -7  -5  -1 6939.92 573.980   7
   7   5   2 334.522 219.426   4
  -7  -5  -2 413.446 166.910   7
   7   5   3 942.165 301.101   4
  -7  -5  -3 858.193 233.919   7
   7   5   4 580.420 264.534   4
  -7  -5  -4 447.956 190.756   7
   7   5   5 5608.93 708.251   4
  -7  -5  -5 6586.55 636.110   7
   7   5   6 6827.89 786.975   4
  -7  -5  -6 5644.61 613.776   7
  -7  -5  -7 157.882 170.997   7
  -7  -6  17-217.927 205.881   5
  -7  -6  16 3737.16 475.540   5
  -7  -6  15-194.857 178.337   5
  -7  -6  14 312.385 207.698   1
  -7  -6  14 173.994 143.628   5
  -7  -6  13 2112.14 364.385   1
  -7  -6  13 1629.42 286.242   5
  -7  -6  12 804.665 238.519   1
  -7  -6  12 767.442 241.020   5
  -7  -6  11 4805.02 495.560   1
  -7  -6  11 4587.30 439.462   5
  -7  -6  10 25574.3 1089.00   1
  -7  -6  10 23540.0 938.561   5
  -7  -6   9 61819.7 1649.47   1
  -7  -6   9 61762.9 1479.00   5
   7   6  -8 15834.4 853.741   4
  -7  -6   8 14915.5 796.110   1
  -7  -6   8 14808.3 687.993   7
  -7  -6   8 14870.2 712.024   5
   7   6  -7 878.281 241.798   4
  -7  -6   7 1015.62 198.964   7
  -7  -6   7 1508.95 279.776   1
   7   6  -6 1823.58 358.142   4
  -7  -6   6 2033.89 271.101   7
  -7  -6   6 2236.21 312.005   1
   7   6  -5 2369.39 397.362   4
  -7  -6   5 1853.87 271.883   7
  -7  -6   5 2098.95 295.543   1
  -7  -6   4 273.783 148.755   7
  -7  -6   4 154.877 123.864   1
  -7  -6   3 5130.54 466.063   7
  -7  -6   3 4335.44 389.803   1
  -7  -6   2 95.2478 117.330   7
  -7  -6   2 5.76150 102.889   1
  -7  -6   1 665.914 195.657   7
  -7  -6   0 166.058 130.304   7
  -7  -6  -1 1575.10 304.210   7
  -7  -6  -2 683.360 213.195   7
  -7  -6  -3 2566.70 403.882   7
   7   6   4 1578.08 407.961   4
  -7  -6  -4 937.963 280.181   7
  -7  -6  -5 97.4675 168.297   7
  -7  -6  -6 5821.27 660.871   7
  -7  -7  16 2127.56 375.773   5
  -7  -7  15 234.795 163.186   5
  -7  -7  14 242.342 175.098   5
  -7  -7  13 4580.24 480.845   5
  -7  -7  12 3093.73 415.160   1
  -7  -7  12 2163.00 327.349   5
  -7  -7  11 6937.83 591.673   1
  -7  -7  11 7378.71 576.692   5
  -7  -7  10 3827.82 442.798   1
  -7  -7  10 3183.78 378.582   5
  -7  -7   9 1708.04 306.790   1
  -7  -7   9 2257.60 311.216   7
  -7  -7   9 1579.60 269.902   5
   7   7  -8 605.036 223.855   4
  -7  -7   8 702.675 194.615   7
  -7  -7   8 352.918 172.454   1
   7   7  -7 5911.25 593.894   4
  -7  -7   7 5764.32 498.083   1
  -7  -7   7 5579.01 470.987   7
  -7  -7   6 228.048 144.941   1
  -7  -7   6-16.2575 144.426   7
  -7  -7   5 1586.56 257.825   1
  -7  -7   5 1112.38 233.536   7
  -7  -7   4 141.145 105.880   1
  -7  -7   4-0.26973 124.974   7
  -7  -7   3 2650.03 375.574   7
  -7  -7   2 266.355 158.357   7
  -7  -7   1 6312.62 595.622   7
  -7  -7   0 124.953 134.293   7
  -7  -7  -1 3011.25 444.387   7
  -7  -7  -2 243.404 202.326   7
  -7  -7  -3 2470.11 434.317   7
  -7  -7  -4 17883.7 1158.35   7
  -7  -7  -5 10509.6 914.110   7
  -7  -8  15 2108.14 376.744   5
  -7  -8  14 539.650 225.870   5
  -7  -8  13 4474.51 488.956   5
  -7  -8  12 2945.97 401.536   5
  -7  -8  11 1674.34 309.469   5
  -7  -8  10 6197.30 552.967   1
  -7  -8  10 5668.19 506.645   7
  -7  -8  10 6336.45 554.879   5
  -7  -8   9 3725.47 416.776   7
  -7  -8   9 3718.32 421.017   1
   7   8  -8 2880.15 437.073   4
  -7  -8   8 2914.16 369.555   1
  -7  -8   8 2733.73 368.502   7
  -7  -8   7 1219.40 257.049   1
  -7  -8   7 598.873 165.481   7
  -7  -8   6 987.441 227.065   1
  -7  -8   6 906.467 227.287   7
  -7  -8   5 1228.39 260.592   7
  -7  -8   4 15620.9 912.395   7
  -7  -8   3 1687.98 318.941   7
  -7  -8   2 3057.01 440.347   7
  -7  -8   1 4216.92 522.061   7
  -7  -8   0 257.394 179.543   7
  -7  -8  -1 4208.30 564.965   7
  -7  -8  -2-61.7714 170.250   7
  -7  -8  -3 2424.06 462.148   7
  -7  -9  14 7365.70 670.182   5
  -7  -9  13 1507.51 315.305   5
  -7  -9  12 3553.74 452.696   5
  -7  -9  11 1231.03 293.473   7
  -7  -9  10 1591.40 314.656   7
  -7  -9   9 443.752 207.108   7
  -7  -9   8-167.152 141.501   7
  -7  -9   7-342.289 212.367   7
  -7  -9   6 585.159 197.615   7
  -7  -9   5 2463.42 403.669   7
  -7  -9   4 249.605 167.042   7
  -7  -9   3 789.475 242.053   7
  -7  -9   2-13.0476 145.391   7
  -7  -9   1-21.9236 190.393   7
  -7  -9   0 2308.77 441.507   7
  -7  -9  -1 853.674 296.896   7
  -7 -10  13 269.178 186.632   7
  -7 -10  12 2249.06 390.463   7
  -7 -10  11 315.501 174.264   7
  -7 -10  10 502.089 236.566   7
  -7 -10   9 272.938 148.861   7
  -7 -10   8 9.52245 163.891   7
  -7 -10   7 308.291 211.674   7
  -7 -10   6 2033.56 401.437   7
  -7 -10   5-71.2331 159.170   7
  -7 -10   4 1554.22 380.940   7
  -7 -10   3 1462.74 368.345   7
  -7 -10   2 1366.49 354.851   7
  -8  12  -1 1811.61 306.592   6
  -8  12  -2 2654.77 367.662   6
  -8  11   0 69.1745 106.745   6
  -8  11  -1 914.811 312.410   2
  -8  11  -1 206.177 152.302   6
  -8  11  -2 470.297 259.481   2
  -8  11  -2 480.988 190.186   6
  -8  11  -3 964.085 288.517   2
  -8  11  -3 1818.55 312.069   6
  -8  11  -4 2757.98 484.649   2
  -8  11  -4 2035.21 316.863   6
  -8  11  -5 840.857 317.908   2
  -8  11  -5 1358.00 288.791   6
  -8  11  -6 7281.36 774.179   2
  -8  10   3 785.161 285.850   2
  -8  10   2 2159.03 421.855   2
  -8  10   1 46.9668 158.888   2
  -8  10   1 173.201 115.889   6
  -8  10   0 1612.87 369.869   2
  -8  10   0 1598.07 262.943   6
  -8  10  -1 60.8382 203.105   2
  -8  10  -1 222.961 140.270   6
  -8  10  -2-294.210 227.664   2
  -8  10  -2 70.9755 111.608   6
  -8  10  -3 2758.34 463.403   2
  -8  10  -3 2697.10 353.260   6
  -8  10  -4 791.290 310.861   2
   8 -10   4 473.315 274.479   4
  -8  10  -4 100.839 134.673   6
  -8  10  -5-7.40104 225.058   2
   8 -10   5 431.156 232.134   4
  -8  10  -5 347.372 165.587   6
  -8  10  -6 990.273 321.952   2
   8 -10   6 1016.66 287.156   4
  -8  10  -6 1510.63 288.988   6
   8 -10   7 766.135 247.443   4
  -8  10  -7 846.967 235.303   6
   8 -10   8 3731.99 515.084   4
   8 -10   9 940.270 272.393   4
   8 -10  10-67.4205 144.732   4
  -8   9   5 1385.34 354.642   2
  -8   9   4 772.930 282.871   2
  -8   9   3 2555.15 429.594   2
  -8   9   2 10142.9 805.497   2
  -8   9   1 12908.9 893.550   2
  -8   9   0 185.724 165.912   2
  -8   9  -1 2973.82 471.704   2
   8  -9   1 2792.47 429.129   4
  -8   9  -2 4060.02 532.333   2
   8  -9   2 3849.70 485.504   4
  -8   9  -3 3140.50 482.944   2
   8  -9   3 3208.87 456.202   4
  -8   9  -4 2260.89 419.130   2
   8  -9   4 1974.79 379.817   4
  -8   9  -5 277.703 236.892   2
   8  -9   5 5.58384 150.112   4
   8  -9   6 128.636 165.035   4
  -8   9  -6 279.594 171.379   6
   8  -9   7 687.548 225.586   4
  -8   9  -7 931.131 239.396   6
   8  -9   8 668.941 241.236   4
  -8   9  -8 1029.48 258.522   6
   8  -9   9 397.119 223.414   4
  -8   9  -9 58.0884 129.940   6
   8  -9  10 738.977 254.366   4
   8  -9  11 2067.19 372.562   4
  -8   8   8 1347.20 370.511   2
  -8   8   7 1731.46 384.069   2
  -8   8   6 1994.86 401.355   2
  -8   8   5 1290.69 316.148   2
  -8   8   4 4194.25 518.619   2
  -8   8   3 14502.3 934.394   2
  -8   8   2 4868.63 551.579   2
  -8   8   1 1095.56 289.620   2
   8  -8  -1 1398.60 312.776   4
  -8   8   0 5761.08 600.648   2
   8  -8   0 4561.16 510.629   4
  -8   8  -1 376.366 247.588   2
   8  -8   1 744.413 246.803   4
  -8   8  -2 1734.68 346.842   2
   8  -8   2 2044.43 348.409   4
  -8   8  -3 3026.35 482.134   2
   8  -8   3 2773.87 390.453   4
  -8   8  -4 510.165 277.304   2
   8  -8   4 300.743 170.912   4
   8  -8   5 862.861 251.210   4
   8  -8   6 47.7795 126.049   4
   8  -8   7 146.851 190.185   4
   8  -8   8 1900.05 336.358   4
  -8   8  -8 1816.40 303.077   6
   8  -8   9 157.662 147.610   4
  -8   8  -9 50.7326 148.105   6
   8  -8  10 1603.00 314.332   4
  -8   8 -10 1695.01 297.308   6
   8  -8  11 2138.75 362.209   4
  -8   7  10-341.555 273.215   2
  -8   7   9 1967.40 381.794   2
  -8   7   8 129.427 190.724   2
  -8   7   7 1614.90 337.039   2
  -8   7   6 308.947 180.861   2
  -8   7   5 2384.01 400.195   2
  -8   7   4 1809.32 356.428   2
  -8   7   3 163.013 166.508   2
   8  -7  -3-121.714 167.628   4
  -8   7   2 551.115 246.879   2
   8  -7  -2 943.047 257.892   4
  -8   7   1 149.512 204.385   2
   8  -7  -1 278.105 181.397   4
  -8   7   0 90.2747 160.972   2
   8  -7   0 215.262 175.759   4
  -8   7  -1 1745.34 345.952   2
   8  -7   1 1782.91 303.410   4
  -8   7  -2 2590.71 439.517   2
   8  -7   2 2399.39 346.796   4
  -8   7  -3 3089.40 443.146   2
   8  -7   3 3068.10 395.166   4
  -8   7  -4 544.197 261.096   2
   8  -7   4 547.900 194.574   4
   8  -7   5 237.296 125.736   4
   8  -7   6 291.580 166.157   4
   8  -7   7 365.763 185.770   4
   8  -7   8 718.094 243.572   4
   8  -7   9 511.159 163.033   4
   8  -7  10 166.828 147.194   4
  -8   7 -10 426.111 175.694   6
   8  -7  11 3318.74 431.952   4
  -8   7 -11 3259.46 403.120   6
   8  -7  12 3929.37 471.665   4
  -8   6  11 3010.57 530.241   3
  -8   6  11 4035.58 529.289   2
  -8   6  10 476.765 243.787   2
  -8   6   9 8706.14 729.925   2
  -8   6   8 602.331 243.367   2
  -8   6   7 1027.78 290.473   2
  -8   6   6 114.009 153.721   2
  -8   6   5 852.095 262.511   2
   8  -6  -5 789.982 237.043   4
  -8   6   4 8595.14 668.571   2
   8  -6  -4 8120.00 620.345   4
  -8   6   3 598.192 247.742   2
   8  -6  -3 284.553 201.227   4
  -8   6   2 17259.2 945.744   2
   8  -6  -2 16085.2 842.401   4
  -8   6   1 296.072 197.230   2
   8  -6  -1-30.5775 117.517   4
  -8   6   0 6852.10 626.135   2
   8  -6   0 6844.69 549.619   4
  -8   6  -1 7008.16 642.474   2
   8  -6   1 6925.16 553.925   4
  -8   6  -2 3657.48 466.085   2
   8  -6   2 3783.96 417.238   4
  -8   6  -3 499.331 240.674   2
   8  -6   3 673.506 221.737   4
   8  -6   4 198.229 116.361   4
   8  -6   5 1083.13 243.574   4
   8  -6   6 1534.28 299.583   4
   8  -6   7 206.887 187.669   4
   8  -6   8-221.775 169.135   4
   8  -6   9-126.042 118.554   4
   8  -6  10 86.4796 125.597   4
   8  -6  11-263.435 159.829   4
  -8   6 -11-45.1161 124.395   6
   8  -6  12 3211.30 432.586   4
  -8   6 -12 3364.00 407.028   6
  -8   5  13 227.109 146.338   2
  -8   5  12 3431.57 476.419   2
  -8   5  12 3593.46 585.116   3
  -8   5  11 657.191 277.958   3
  -8   5  11 705.142 245.045   2
  -8   5  10 2314.69 309.607   1
  -8   5  10 2951.13 426.172   2
  -8   5   9 267.954 169.426   2
  -8   5   8 1454.93 297.032   2
  -8   5   7 211.931 183.766   2
  -8   5   6 304.177 176.414   2
   8  -5  -6 105.432 122.615   4
  -8   5   5 7583.45 600.326   2
   8  -5  -5 7240.75 546.273   4
  -8   5   4 7986.97 629.171   2
   8  -5  -4 7473.68 558.468   4
  -8   5   3 586.119 240.806   2
   8  -5  -3 377.757 180.294   4
  -8   5   2 7681.10 615.486   2
   8  -5  -2 6394.83 522.777   4
  -8   5   1 5394.76 545.937   2
   8  -5  -1 4563.59 437.416   4
  -8   5   0 5420.39 547.682   2
   8  -5   0 5083.62 461.209   4
  -8   5  -1-67.0277 187.884   2
   8  -5   1 0.72992 125.400   4
   8  -5   2 10.3906 118.689   4
   8  -5   3 4795.24 467.889   4
   8  -5   4 1132.97 244.011   4
   8  -5   5-13.9934 127.329   4
   8  -5   6 8550.41 624.671   4
   8  -5   7 1638.47 314.609   4
   8  -5   8 7497.77 611.868   4
   8  -5   9-112.007 160.480   4
   8  -5  10 3705.43 449.025   4
   8  -5  11 1628.60 320.244   4
  -8   5 -11 1698.10 292.254   6
   8  -5  12 18.9412 126.585   4
  -8   5 -12 292.310 174.849   6
  -8   4  14 940.624 335.508   3
  -8   4  13 607.146 208.446   2
  -8   4  13 1346.83 387.167   3
  -8   4  12 331.939 208.972   2
  -8   4  12 408.314 228.837   3
  -8   4  11-352.977 248.046   3
  -8   4  11 89.5534 129.851   1
  -8   4  11-55.8882 159.833   2
  -8   4  10 60.9197 101.724   1
  -8   4  10 439.581 196.210   2
  -8   4   9 1518.40 292.865   2
  -8   4   8 1659.90 292.387   2
  -8   4   7 7802.15 608.318   2
   8  -4  -7 7612.26 546.149   4
  -8   4   6 10732.0 697.646   2
   8  -4  -6 10290.5 621.127   4
  -8   4   5 21210.2 979.885   2
   8  -4  -5 20533.4 862.196   4
  -8   4   4 654.213 211.447   2
   8  -4  -4 370.189 156.815   4
  -8   4   3 870.857 265.017   2
   8  -4  -3 689.413 199.255   4
  -8   4   2 992.628 277.612   2
   8  -4  -2 817.042 215.737   4
  -8   4   1 763.825 258.739   2
   8  -4  -1 430.310 170.275   4
  -8   4   0 2005.86 363.025   2
   8  -4   0 2090.51 316.388   4
   8  -4   1 1476.73 265.680   4
   8  -4   2 359.592 168.074   4
   8  -4   3 4302.08 430.742   4
   8  -4   4 929.079 231.802   4
   8  -4   5 6438.00 542.831   4
   8  -4   6 421.204 201.163   4
   8  -4   7 4441.25 473.941   4
   8  -4   8 2522.73 372.062   4
   8  -4   9 6579.58 593.291   4
   8  -4  10 6954.46 611.606   4
   8  -4  11 213.881 149.229   4
   8  -4  12 1648.73 317.003   4
  -8   3  15 2348.78 537.805   3
  -8   3  14 494.551 251.285   3
  -8   3  13 471.658 241.040   3
  -8   3  13 702.138 197.377   1
  -8   3  12 810.171 208.217   1
  -8   3  12 1858.17 325.377   2
  -8   3  12 1350.71 340.755   3
  -8   3  11 4991.61 485.508   2
  -8   3  11 4258.77 437.779   1
  -8   3  11 3421.63 493.955   3
  -8   3  10-59.8463 169.888   3
  -8   3  10-252.726 153.778   1
  -8   3  10-14.9901 149.487   2
  -8   3   9 6249.16 526.274   2
  -8   3   8-158.043 154.244   2
   8  -3  -8-28.8257 99.1332   4
  -8   3   7 12361.1 729.407   2
   8  -3  -7 12699.3 650.700   4
  -8   3   6 1459.35 286.526   2
   8  -3  -6 1459.45 244.681   4
  -8   3   5 1946.35 321.068   2
   8  -3  -5 1524.63 262.911   4
  -8   3   4 5005.00 492.846   2
   8  -3  -4 5727.56 462.888   4
  -8   3   3 4576.14 483.016   2
   8  -3  -3 4041.58 397.649   4
  -8   3   2 225.433 163.508   2
   8  -3  -2 423.360 174.958   4
  -8   3   1 160.447 196.110   2
   8  -3  -1 116.364 124.532   4
   8  -3   0 3577.88 382.011   4
   8  -3   1 187.987 124.809   4
   8  -3   2 386.435 184.031   4
   8  -3   3 3688.55 416.737   4
   8  -3   4 1478.31 295.631   4
   8  -3   5 14782.3 826.768   4
   8  -3   6 4534.38 468.199   4
   8  -3   7 49.1154 147.487   4
   8  -3   8 721.789 224.988   4
   8  -3   9 4610.18 509.159   4
   8  -3  10 5619.15 570.103   4
   8  -3  11 264.801 185.519   4
   8  -3  12 2601.46 402.037   4
  -8   2  14 3003.30 391.591   1
  -8   2  14 4252.61 591.796   3
  -8   2  13 8073.93 617.940   1
  -8   2  13 9776.69 840.287   3
  -8   2  12 2045.56 321.800   1
  -8   2  12 2162.70 348.735   2
  -8   2  12 2451.63 432.705   3
  -8   2  11 6981.04 543.973   2
  -8   2  11 6907.73 555.768   1
  -8   2  11 6501.16 631.387   3
  -8   2  10 590.596 183.739   1
  -8   2  10 533.246 183.447   2
  -8   2  10 566.379 221.225   3
  -8   2   9 7859.56 576.081   1
  -8   2   9 8443.70 584.970   2
  -8   2   9 7685.68 629.148   3
   8  -2  -9 7075.71 474.321   4
  -8   2   8 3208.52 376.723   2
   8  -2  -8 3233.51 329.304   4
  -8   2   7 16522.3 814.104   2
   8  -2  -7 15544.2 691.642   4
  -8   2   6 532.009 182.934   2
   8  -2  -6 597.630 172.863   4
  -8   2   5 11191.0 688.513   2
   8  -2  -5 9904.70 567.089   4
  -8   2   4 29.9808 173.500   2
   8  -2  -4 23.2937 112.241   4
  -8   2   3 189.002 201.709   2
   8  -2  -3-142.248 130.260   4
   8  -2  -2 827.842 202.487   4
   8  -2  -1 3542.86 384.891   4
   8  -2   0 22386.6 949.618   4
   8  -2   1 284.080 148.308   4
   8  -2   2 695.358 232.899   4
   8  -2   3 7663.96 591.214   4
   8  -2   4 2912.71 396.562   4
   8  -2   5 1630.40 293.983   4
   8  -2   6 522.342 199.128   4
   8  -2   7 218.939 183.009   4
   8  -2   8 1877.67 345.519   4
   8  -2   9 1779.99 348.044   4
   8  -2  10 216.434 135.431   4
   8  -2  11 228.028 202.785   4
   8  -2  12 4544.75 548.522   4
  -8   1  15 2461.64 365.895   1
  -8   1  14 4834.33 498.274   1
  -8   1  13 0.28603 116.243   1
  -8   1  12 10607.3 707.656   1
  -8   1  11-19.6730 124.752   1
  -8   1  11 261.860 190.023   2
  -8   1  11-22.6516 131.036   3
  -8   1  10 884.822 238.871   1
  -8   1  10 584.889 208.021   2
  -8   1  10 844.015 218.552   3
  -8   1   9-163.041 157.179   2
  -8   1   9-259.272 191.278   1
  -8   1   9 176.007 136.361   3
   8  -1  -9 7.40487 84.0757   4
  -8   1   8 5121.22 461.400   2
  -8   1   8 4897.86 435.998   3
   8  -1  -8 4362.20 363.203   4
  -8   1   7 221.836 158.705   2
   8  -1  -7 221.164 119.544   4
  -8   1   6 13408.1 736.040   2
   8  -1  -6 12615.2 636.834   4
  -8   1   5 363.177 186.764   2
   8  -1  -5-107.002 131.182   4
   8  -1  -4 13675.6 691.300   4
   8  -1  -3-70.5975 125.160   4
   8  -1  -2 19867.1 870.385   4
   8  -1  -1 646.724 198.871   4
   8  -1   0 12430.1 719.546   4
   8  -1   1 27338.3 1082.63   4
   8  -1   2 6177.18 552.772   4
   8  -1   3 12895.5 785.486   4
   8  -1   4 3138.79 422.437   4
   8  -1   5 517.562 201.239   4
   8  -1   6 548.671 230.441   4
   8  -1   7-119.338 184.284   4
   8  -1   8 2384.00 408.890   4
   8  -1   9 994.141 271.436   4
   8  -1  10 3664.50 499.313   4
   8  -1  11 290.748 216.276   4
  -8   0  16 932.629 257.993   1
  -8   0  15 77.7433 112.389   1
  -8   0  14 52.5047 131.414   1
  -8   0  13 296.802 207.551   1
  -8   0  12 2789.31 377.348   1
  -8   0  11-250.843 172.035   1
  -8   0  10 936.491 229.401   1
  -8   0  10 1245.03 235.298   2
  -8   0   9 1917.80 305.551   1
  -8   0   9 1805.39 275.442   2
   8   0  -9 1749.50 215.693   4
  -8   0   8 5438.83 497.482   1
  -8   0   8 5444.70 460.156   2
   8   0  -8 5605.55 400.380   4
  -8   0   7 338.751 185.087   2
   8   0  -7 469.473 153.446   4
   8   0  -6 1022.76 210.542   4
   8   0  -5 10571.7 603.696   4
   8   0  -4 6809.73 500.905   4
   8   0  -3 5267.32 460.842   4
   8   0  -2 25535.7 1004.38   4
   8   0  -1 3159.70 385.415   4
   8   0   0 5039.26 493.258   4
   8   0   1 5627.39 528.136   4
   8   0   2 11454.8 769.261   4
   8   0   3 4838.83 518.390   4
   8   0   4 574.022 244.158   4
   8   0   5 1394.76 310.208   4
   8   0   6 2224.72 384.969   4
   8   0   7 1135.68 313.423   4
   8   0   8 1488.44 336.231   4
   8   0   9 643.330 283.906   4
   8   0  10 948.741 276.498   4
  -8  -1  16 1808.03 342.346   1
  -8  -1  15 1646.39 330.749   1
  -8  -1  14 6582.04 591.607   1
  -8  -1  13 45.1768 143.362   1
  -8  -1  12 4092.46 458.155   1
  -8  -1  11 7.45721 144.418   1
  -8  -1  10 6258.79 547.858   1
  -8  -1   9 1067.42 243.447   1
   8   1  -9 1007.48 174.249   4
  -8  -1   8 3703.59 412.164   1
   8   1  -8 3589.66 329.503   4
   8   1  -7 8872.95 531.977   4
   8   1  -6 1057.08 201.881   4
   8   1  -5 12.0627 113.617   4
   8   1  -4 377.528 155.614   4
   8   1  -3-52.0181 146.696   4
   8   1  -2 42.5098 134.798   4
   8   1  -1 1371.75 300.762   4
   8   1   0 667.753 229.559   4
   8   1   1 1787.74 337.322   4
   8   1   2 826.057 265.356   4
   8   1   3 407.781 160.996   4
   8   1   4 381.217 181.676   4
   8   1   5 1704.02 386.376   4
   8   1   6 1216.90 318.836   4
   8   1   7 8895.59 801.592   4
   8   1   8 4162.27 568.756   4
   8   1   9-135.189 161.293   4
  -8  -2  16 2772.38 422.576   1
  -8  -2  15 7182.56 640.764   1
  -8  -2  14 2376.87 385.195   1
  -8  -2  13 1876.16 329.941   1
  -8  -2  12 773.656 232.389   1
  -8  -2  11 4747.91 493.766   1
  -8  -2  10 114.243 133.154   1
  -8  -2   9 1199.28 263.181   1
   8   2  -9 1233.99 203.549   4
  -8  -2   8 1021.32 232.351   1
   8   2  -8 598.281 146.239   4
  -8  -2   7-354.394 210.332   1
   8   2  -7 81.8110 109.819   4
   8   2  -6 3472.06 362.964   4
   8   2  -5 2573.89 338.890   4
   8   2  -4 1757.95 291.478   4
   8   2  -3 146.220 188.108   4
   8   2  -2 1775.58 336.970   4
   8   2  -1 450.907 230.900   4
   8   2   0 10.7388 156.060   4
   8   2   1 1462.87 327.220   4
   8   2   2 85.3574 161.991   4
   8   2   3 800.612 272.171   4
   8   2   4 743.642 262.196   4
   8   2   5 4877.38 599.051   4
   8   2   6 667.025 269.500   4
   8   2   7 9524.45 860.573   4
   8   2   8 3559.50 555.025   4
  -8  -3  16 2427.48 401.373   1
  -8  -3  15 1092.42 272.235   1
  -8  -3  14 666.121 216.626   1
  -8  -3  13 2029.25 344.768   1
  -8  -3  12 697.615 237.345   1
  -8  -3  11 2675.91 383.035   1
  -8  -3  11 2285.41 285.938   5
  -8  -3  10 3259.62 407.944   1
  -8  -3  10 2857.62 300.055   5
  -8  -3   9 4840.13 482.494   1
   8   3  -9 4986.82 394.017   4
  -8  -3   9 4827.66 358.250   5
  -8  -3   8 285.691 152.702   1
   8   3  -8 16.1722 112.545   4
  -8  -3   8 90.8100 86.4894   5
  -8  -3   7 495.731 209.426   1
   8   3  -7 597.895 192.315   4
  -8  -3   7 327.537 101.240   5
  -8  -3   6 949.255 224.214   1
   8   3  -6 578.136 166.328   4
  -8  -3   5 6807.23 538.325   1
   8   3  -5 5984.25 536.217   4
   8   3  -4 2257.27 348.515   4
   8   3  -3-45.2893 157.794   4
   8   3  -2 2846.52 412.127   4
   8   3  -1 1390.84 326.010   4
   8   3   0-78.6479 198.123   4
   8   3   1 713.065 290.343   4
   8   3   2 6031.75 648.856   4
   8   3   3 3619.96 533.651   4
   8   3   4 1446.69 351.392   4
   8   3   5 3850.50 555.532   4
   8   3   6 1982.66 408.982   4
   8   3   7 1433.94 381.051   4
  -8  -4  15 927.267 269.995   1
  -8  -4  14 2461.81 385.531   1
  -8  -4  13 532.326 221.176   1
  -8  -4  13 289.316 147.260   5
  -8  -4  12 970.864 251.903   1
  -8  -4  12 984.121 221.219   5
  -8  -4  11-54.5499 150.910   1
  -8  -4  11 126.727 120.215   5
  -8  -4  10 2588.21 366.861   1
  -8  -4  10 3248.73 336.850   5
  -8  -4   9 463.669 180.321   1
  -8  -4   9 309.470 144.859   5
  -8  -4   8 2531.75 361.055   1
   8   4  -8 2798.43 340.377   4
  -8  -4   8 2665.06 290.016   5
  -8  -4   7 764.852 222.617   1
   8   4  -7 392.495 148.321   4
  -8  -4   6 1284.06 260.965   1
   8   4  -6 1099.18 259.071   4
  -8  -4   5 7642.75 568.710   1
   8   4  -5 8696.14 673.720   4
  -8  -4   4 6381.06 510.713   1
   8   4  -4 6817.96 613.293   4
  -8  -4   3 799.854 186.593   1
   8   4  -3 996.003 256.531   4
  -8  -4   2 9362.06 595.931   1
   8   4  -2 8317.52 722.045   4
   8   4  -1 2164.20 396.673   4
   8   4   0 298.091 203.185   4
   8   4   1 188.697 227.871   4
   8   4   2 8505.96 794.550   4
   8   4   3 216.630 170.936   4
   8   4   4 4141.13 597.329   4
   8   4   5-115.350 208.394   4
   8   4   6 3173.72 577.318   4
  -8  -5  15 636.594 259.683   1
  -8  -5  14 83.1844 140.487   1
  -8  -5  14 148.585 149.800   5
  -8  -5  13 914.706 282.623   1
  -8  -5  13 721.192 221.634   5
  -8  -5  12 20696.0 1061.99   1
  -8  -5  12 20905.2 890.086   5
  -8  -5  11 7100.52 613.852   1
  -8  -5  11 7544.95 532.603   5
  -8  -5  10 2553.36 373.276   1
  -8  -5  10 2425.24 309.102   5
  -8  -5   9 38.9676 137.628   1
  -8  -5   9 429.924 133.967   5
  -8  -5   8 142.548 153.343   1
   8   5  -8 176.455 154.218   4
  -8  -5   7-172.461 181.007   1
   8   5  -7 81.3438 136.026   4
  -8  -5   6 820.624 219.904   1
   8   5  -6 550.738 206.887   4
  -8  -5   5 516.275 187.434   1
   8   5  -5 407.203 215.133   4
  -8  -5   4 491.116 171.217   1
   8   5  -4 686.861 276.085   4
  -8  -5   3 1345.05 245.944   1
   8   5  -3 1161.84 336.510   4
  -8  -5   2 2040.83 289.937   1
   8   5  -2 1933.32 373.347   4
  -8  -5   1-79.1498 112.773   1
   8   5  -1 184.167 231.362   4
   8   5   0 3782.85 555.436   4
   8   5   1 104.279 211.596   4
   8   5   2 93.4100 178.343   4
   8   5   3 1916.83 427.754   4
   8   5   4 2569.99 483.862   4
  -8  -6  14 187.302 180.432   1
  -8  -6  14 377.363 200.147   5
  -8  -6  13 3263.62 449.116   1
  -8  -6  13 2839.31 371.859   5
  -8  -6  12 724.551 223.865   1
  -8  -6  12 810.806 199.278   5
  -8  -6  11 2801.81 414.045   1
  -8  -6  11 3222.16 373.516   5
  -8  -6  10-44.7096 158.843   1
  -8  -6  10-13.8035 139.575   5
  -8  -6   9 3782.70 450.017   1
  -8  -6   8 710.307 219.347   1
   8   6  -8 474.043 184.905   4
  -8  -6   7-190.268 168.305   1
   8   6  -7-256.009 197.122   4
  -8  -6   6 208.622 116.347   1
   8   6  -6 532.465 233.859   4
  -8  -6   5 2979.13 362.774   1
   8   6  -5 3314.15 489.462   4
  -8  -6   4 2782.85 339.853   1
   8   6  -4 3667.17 522.236   4
  -8  -6   3 2541.48 325.620   1
   8   6  -3 3535.84 540.880   4
   8   6  -2 3059.49 500.047   4
   8   6  -1 2013.36 417.985   4
   8   6   0 2632.60 452.887   4
   8   6   1 277.186 251.271   4
   8   6   2 9034.88 903.631   4
  -8  -7  15 309.528 232.412   5
  -8  -7  14 175.728 171.499   5
  -8  -7  13-48.0188 135.465   1
  -8  -7  13 119.609 140.549   5
  -8  -7  12-97.0649 159.664   1
  -8  -7  12 289.240 207.541   5
  -8  -7  11-50.9099 130.164   1
  -8  -7  11-316.123 202.295   5
  -8  -7  10 246.991 180.144   1
  -8  -7   9 5710.26 547.591   1
  -8  -7   8-188.273 147.501   1
   8   7  -8 29.3795 156.988   4
  -8  -7   7 2479.84 353.878   1
   8   7  -7 2236.16 412.234   4
  -8  -7   6 161.718 130.819   1
   8   7  -6 108.653 173.210   4
  -8  -7   5 367.823 158.073   1
   8   7  -5 341.961 217.321   4
   8   7  -4 17.5214 198.947   4
   8   7  -3 6497.88 742.006   4
   8   7  -2 1388.21 404.270   4
   8   7  -1 2456.23 514.383   4
   8   7   0 431.520 295.780   4
  -8  -8  14-22.2516 166.878   5
  -8  -8  13 285.829 194.124   5
  -8  -8  12 92.2400 139.758   5
  -8  -8  11 542.398 244.261   1
  -8  -8  10 617.012 203.761   1
  -8  -8   9 2230.06 349.155   1
  -8  -8   8 704.111 216.373   1
  -8  -8   7 235.337 179.139   1
   8   8  -7 419.135 243.446   4
   8   8  -6-263.197 286.084   4
   8   8  -5 758.327 285.331   4
   8   8  -4 118.569 184.238   4
   8   8  -3 3727.87 593.870   4
   8   8  -2-108.749 253.735   4
  -8  -9  13 255.500 176.939   5
   8   9  -7-42.1658 195.175   4
   8   9  -6 3.74481 205.838   4
   8   9  -5 6056.90 761.687   4
  -9  11   0 840.159 220.790   6
  -9  11  -1 1505.24 284.922   6
  -9  10   0 3712.92 543.777   2
  -9  10  -1 227.680 208.538   2
  -9  10  -2 3100.87 516.719   2
   9 -10   3 513.196 284.399   4
  -9  10  -3 263.212 157.842   6
  -9  10  -4 2798.00 497.346   2
  -9  10  -4 1885.58 326.825   6
  -9  10  -5 1547.72 398.641   2
  -9   9   4 2251.14 428.862   2
  -9   9   3 8679.59 800.241   2
  -9   9   2-22.3730 183.982   2
  -9   9   1 1122.34 360.306   2
  -9   9   0 1689.79 392.764   2
   9  -9   0 1012.93 286.421   4
  -9   9  -1 1429.78 347.212   2
   9  -9   1 2111.18 396.121   4
  -9   9  -2 3441.20 546.907   2
   9  -9   2 2947.64 456.176   4
  -9   9  -3 1244.16 378.721   2
   9  -9   3 853.297 287.803   4
  -9   9  -4 811.722 313.044   2
   9  -9   4 992.027 307.584   4
   9  -9   5 835.974 288.070   4
   9  -9   6 9.31354 168.662   4
   9  -9   7-105.627 170.643   4
   9  -9   8-223.181 192.247   4
  -9   8   6 1925.60 401.967   2
  -9   8   5 3584.78 523.745   2
  -9   8   4 3265.35 497.562   2
  -9   8   3 518.648 274.267   2
  -9   8   2 9834.02 811.813   2
   9  -8  -2 10078.2 788.038   4
  -9   8   1 12060.5 898.478   2
   9  -8  -1 10748.3 796.933   4
  -9   8   0 394.661 261.971   2
   9  -8   0 149.392 168.967   4
  -9   8  -1 5584.79 644.662   2
   9  -8   1 5463.44 573.947   4
  -9   8  -2 627.586 307.807   2
   9  -8   2 38.0704 143.194   4
  -9   8  -3 5663.92 666.312   2
   9  -8   3 5949.34 591.345   4
   9  -8   4 2768.94 413.716   4
   9  -8   5 2767.47 434.246   4
   9  -8   6 1497.72 320.512   4
   9  -8   7 2575.11 405.714   4
   9  -8   8 794.552 261.921   4
   9  -8   9 3308.14 463.778   4
  -9   7   8 450.314 258.147   2
  -9   7   7 1667.69 362.279   2
  -9   7   6 98.0476 193.019   2
  -9   7   5 2760.50 438.150   2
  -9   7   4 846.747 275.743   2
   9  -7  -4 1277.70 305.379   4
  -9   7   3 8671.45 722.584   2
   9  -7  -3 8125.19 684.119   4
  -9   7   2 3335.20 474.792   2
   9  -7  -2 2127.49 374.282   4
  -9   7   1 3983.85 524.423   2
   9  -7  -1 2701.61 388.426   4
  -9   7   0 1878.04 368.911   2
   9  -7   0 2082.14 362.015   4
  -9   7  -1 5464.88 615.939   2
   9  -7   1 4866.82 517.862   4
  -9   7  -2 461.448 240.782   2
   9  -7   2 400.308 182.759   4
   9  -7   3 1003.41 266.304   4
   9  -7   4 1405.81 300.259   4
   9  -7   5 2417.57 373.921   4
   9  -7   6 815.214 255.538   4
   9  -7   7 4505.77 510.417   4
   9  -7   8-53.9132 134.125   4
   9  -7   9 1616.51 317.229   4
   9  -7  10 6105.45 599.771   4
  -9   6  11 1542.20 417.351   3
  -9   6  10 262.858 256.032   2
  -9   6   9 1314.84 334.636   2
  -9   6   8 640.590 252.943   2
  -9   6   7 40.7706 161.577   2
  -9   6   6 2246.95 396.787   2
  -9   6   5 379.952 242.856   2
   9  -6  -5 250.720 167.233   4
  -9   6   4 7127.67 644.999   2
   9  -6  -4 6858.45 597.902   4
  -9   6   3 3486.36 492.405   2
   9  -6  -3 2651.70 381.514   4
  -9   6   2 5839.82 595.957   2
   9  -6  -2 4882.16 499.601   4
  -9   6   1 7154.28 663.414   2
   9  -6  -1 5937.75 549.705   4
  -9   6   0 4712.01 569.385   2
   9  -6   0 3944.55 456.536   4
  -9   6  -1 551.907 259.118   2
   9  -6   1 353.438 182.929   4
   9  -6   2 4979.71 503.270   4
   9  -6   3 6901.39 586.563   4
   9  -6   4 3238.86 413.051   4
   9  -6   5 1053.97 272.848   4
   9  -6   6 793.763 241.727   4
   9  -6   7 430.274 201.068   4
   9  -6   8-7.48206 157.283   4
   9  -6   9 389.506 194.607   4
   9  -6  10 1079.39 235.088   4
  -9   5  12 1787.93 374.803   2
  -9   5  12 1958.20 446.363   3
  -9   5  11-206.309 219.423   3
  -9   5  11 948.963 298.067   2
  -9   5  10 5503.54 582.637   2
  -9   5  10 4428.39 457.587   1
  -9   5   9 1675.23 330.222   2
  -9   5   8 3777.53 471.091   2
  -9   5   7 880.269 272.124   2
   9  -5  -7 334.982 181.219   4
  -9   5   6 5592.01 569.978   2
   9  -5  -6 5979.93 539.060   4
  -9   5   5 2137.80 366.747   2
   9  -5  -5 1685.90 301.837   4
  -9   5   4 3219.27 439.595   2
   9  -5  -4 4089.22 448.578   4
  -9   5   3 23.0580 149.513   2
   9  -5  -3 502.497 203.404   4
  -9   5   2 3886.23 499.889   2
   9  -5  -2 3546.63 428.052   4
  -9   5   1 707.565 286.241   2
   9  -5  -1 542.321 197.571   4
  -9   5   0 2887.99 447.081   2
   9  -5   0 3581.71 419.006   4
   9  -5   1 1895.34 303.897   4
   9  -5   2 11617.2 749.173   4
   9  -5   3 400.568 193.364   4
   9  -5   4 1693.24 313.445   4
   9  -5   5 324.027 184.980   4
   9  -5   6 3659.64 455.779   4
   9  -5   7 136.186 171.798   4
   9  -5   8 2644.08 399.461   4
   9  -5   9 153.333 155.262   4
   9  -5  10 802.352 253.088   4
   9  -5  11 957.688 270.117   4
  -9   4  12 373.322 215.447   2
  -9   4  12 248.786 218.113   3
  -9   4  11 1207.63 260.518   1
  -9   4  11 1391.14 320.027   2
  -9   4  11 1405.46 365.933   3
  -9   4  10 2227.35 358.034   2
  -9   4  10 2187.72 322.392   1
  -9   4   9 2902.81 401.848   2
  -9   4   8 1787.72 339.320   2
   9  -4  -8 1331.93 254.947   4
  -9   4   7 2.43786 155.560   2
   9  -4  -7-25.7319 124.373   4
  -9   4   6 13726.0 843.873   2
   9  -4  -6 14777.8 779.575   4
  -9   4   5 1794.48 342.173   2
   9  -4  -5 672.966 199.740   4
  -9   4   4 5065.99 536.277   2
   9  -4  -4 4186.48 436.873   4
  -9   4   3 145.766 180.765   2
   9  -4  -3 123.230 144.096   4
  -9   4   2 2348.68 393.084   2
   9  -4  -2 1694.57 300.970   4
  -9   4   1 166.488 228.205   2
   9  -4  -1 92.3586 124.010   4
   9  -4   0 480.052 216.047   4
   9  -4   1 1475.27 273.840   4
   9  -4   2 936.658 237.101   4
   9  -4   3 4594.37 479.508   4
   9  -4   4 2678.37 381.091   4
   9  -4   5 2016.14 347.436   4
   9  -4   6 6033.44 578.556   4
   9  -4   7 3632.83 446.778   4
   9  -4   8 367.235 200.699   4
   9  -4   9 1628.55 335.907   4
   9  -4  10 383.888 183.070   4
  -9   3  13 353.298 158.522   1
  -9   3  12 3185.68 402.262   1
  -9   3  11 987.753 235.129   1
  -9   3  11 662.716 226.435   2
  -9   3  10 534.997 223.651   3
  -9   3  10 873.870 236.309   2
  -9   3  10 554.843 183.684   1
  -9   3   9 2076.87 350.977   2
   9  -3  -9 1724.15 280.946   4
  -9   3   8 3231.97 413.274   2
   9  -3  -8 3386.96 371.425   4
  -9   3   7 3776.47 451.158   2
   9  -3  -7 3739.59 387.769   4
  -9   3   6 5870.10 551.032   2
   9  -3  -6 5298.41 461.848   4
  -9   3   5 7036.29 604.557   2
   9  -3  -5 6906.48 533.496   4
  -9   3   4 441.679 211.285   2
   9  -3  -4 376.752 163.633   4
  -9   3   3 130.828 235.380   2
   9  -3  -3-23.5006 120.756   4
   9  -3  -2 141.530 135.227   4
   9  -3  -1 709.411 207.231   4
   9  -3   0 679.099 209.529   4
   9  -3   1 1233.24 263.025   4
   9  -3   2 827.201 235.023   4
   9  -3   3 13335.6 802.160   4
   9  -3   4 747.507 249.845   4
   9  -3   5 303.924 169.529   4
   9  -3   6 509.608 160.127   4
   9  -3   7 74.4349 146.557   4
   9  -3   8 385.987 175.667   4
   9  -3   9 312.585 184.353   4
   9  -3  10 1905.15 365.016   4
  -9   2  14 3343.58 433.288   1
  -9   2  13 5.83140 139.843   1
  -9   2  12 1781.20 319.401   1
  -9   2  11 3837.32 449.194   1
  -9   2  11 3185.80 403.913   2
  -9   2  10-97.8960 142.970   2
  -9   2  10-150.897 138.327   1
  -9   2   9 3470.37 422.757   2
   9  -2  -9 2743.02 325.311   4
  -9   2   8-56.3729 151.764   2
   9  -2  -8 161.909 123.846   4
  -9   2   7 5731.90 549.334   2
   9  -2  -7 4577.86 417.357   4
  -9   2   6 550.960 192.524   2
   9  -2  -6 719.262 193.664   4
  -9   2   5 2243.73 374.820   2
   9  -2  -5 1751.24 286.429   4
  -9   2   4 1586.08 321.259   2
   9  -2  -4 1259.14 247.233   4
   9  -2  -3 394.051 164.301   4
   9  -2  -2 1825.75 310.024   4
   9  -2  -1 3011.55 380.537   4
   9  -2   0 116.480 145.769   4
   9  -2   1 2145.15 338.699   4
   9  -2   2 617.314 199.935   4
   9  -2   3 5590.81 542.670   4
   9  -2   4-31.6528 147.079   4
   9  -2   5-228.077 196.070   4
   9  -2   6 4463.45 527.946   4
   9  -2   7 327.513 186.485   4
   9  -2   8-127.888 185.817   4
   9  -2   9 1378.94 333.686   4
   9  -2  10 4679.60 578.978   4
  -9   1  15 855.974 233.751   1
  -9   1  14 739.521 238.742   1
  -9   1  13 2931.56 421.680   1
  -9   1  12 1078.11 274.080   1
  -9   1  11 2715.70 384.456   1
  -9   1  10 2126.52 337.696   1
  -9   1  10 2204.73 330.455   2
  -9   1   9 4158.87 464.930   1
  -9   1   9 5485.47 519.176   2
   9  -1  -9 4357.42 382.836   4
  -9   1   8 128.780 178.999   2
   9  -1  -8 124.651 129.751   4
  -9   1   7 4501.53 478.188   2
   9  -1  -7 4691.47 418.765   4
   9  -1  -6 639.311 198.045   4
   9  -1  -5 1575.84 257.213   4
   9  -1  -4 3263.38 371.863   4
   9  -1  -3 15901.9 818.195   4
   9  -1  -2 1276.78 269.717   4
   9  -1  -1 32920.7 1216.50   4
   9  -1   0 24217.2 1069.84   4
   9  -1   1 5082.10 502.562   4
   9  -1   2 22.1296 144.636   4
   9  -1   3-68.4331 170.235   4
   9  -1   4 1868.39 345.483   4
   9  -1   5-57.7213 177.989   4
   9  -1   6 930.600 272.090   4
   9  -1   7 377.925 196.398   4
   9  -1   8 2108.39 409.029   4
   9  -1   9 1336.76 337.302   4
  -9   0  15 474.465 209.588   1
  -9   0  14 2178.89 369.809   1
  -9   0  13 127.436 122.134   1
  -9   0  12 707.463 223.114   1
  -9   0  11 1077.30 258.455   1
  -9   0  10 10719.0 743.630   1
  -9   0   9 351.718 165.035   1
   9   0  -9-75.8842 97.1366   4
   9   0  -8 423.967 145.025   4
   9   0  -7 10.2308 116.926   4
   9   0  -6 369.350 167.397   4
   9   0  -5 1130.12 240.795   4
   9   0  -4 7683.35 578.536   4
   9   0  -3 886.575 245.147   4
   9   0  -2 14121.0 806.982   4
   9   0  -1 3534.88 406.570   4
   9   0   0-166.062 170.255   4
   9   0   1 8731.64 685.806   4
   9   0   2 6212.74 597.994   4
   9   0   3-253.093 206.969   4
   9   0   4 1218.50 316.353   4
   9   0   5 338.933 227.148   4
   9   0   6 56.4155 173.396   4
   9   0   7-204.041 199.419   4
   9   0   8 591.538 273.478   4
  -9  -1  15 169.271 213.365   1
  -9  -1  14 4866.92 539.078   1
  -9  -1  13 651.586 219.300   1
  -9  -1  12 2187.33 355.149   1
  -9  -1  11-185.484 176.807   1
  -9  -1  10 2528.13 387.445   1
  -9  -1   9 7142.00 615.883   1
  -9  -1   8 1063.63 265.143   1
   9   1  -8 1318.22 242.879   4
   9   1  -7 201.103 138.771   4
   9   1  -6 231.026 151.498   4
   9   1  -5 10.8517 128.389   4
   9   1  -4 38.7774 147.456   4
   9   1  -3 3221.97 394.766   4
   9   1  -2 2144.58 342.827   4
   9   1  -1 15684.6 916.148   4
   9   1   0 10239.3 762.097   4
   9   1   1 1505.43 321.550   4
   9   1   2 3591.71 486.344   4
   9   1   3-181.422 191.023   4
   9   1   4 3928.39 524.329   4
   9   1   5 15109.2 1040.19   4
   9   1   6 54.4577 234.407   4
   9   1   7 651.085 232.231   4
  -9  -2  14 1562.41 333.716   1
  -9  -2  13-59.1935 134.991   1
  -9  -2  12 3094.19 430.056   1
  -9  -2  11 366.275 167.394   1
  -9  -2  10 2161.85 355.892   1
  -9  -2   9 318.273 179.096   1
  -9  -2   8 262.445 174.701   1
   9   2  -8 654.321 189.390   4
  -9  -2   7 2343.19 358.159   1
   9   2  -7 1610.32 273.451   4
   9   2  -6 226.998 153.147   4
   9   2  -5 7905.26 607.183   4
   9   2  -4 4529.15 477.849   4
   9   2  -3 200.931 141.601   4
   9   2  -2 641.820 257.427   4
   9   2  -1 1867.07 367.532   4
   9   2   0 224.351 149.704   4
   9   2   1 700.726 260.785   4
   9   2   2 1761.38 377.198   4
   9   2   3 14802.1 1017.04   4
   9   2   4 8927.75 806.785   4
   9   2   5 106.531 176.708   4
   9   2   6 129.770 215.989   4
  -9  -3  14 413.101 187.211   1
  -9  -3  13 508.577 239.384   1
  -9  -3  12 312.406 199.839   1
  -9  -3  11 457.926 219.156   1
  -9  -3  10-75.6916 164.456   1
  -9  -3   9 964.584 264.570   1
  -9  -3   8 339.283 188.817   1
   9   3  -8 313.650 156.043   4
  -9  -3   7 11227.9 757.604   1
   9   3  -7 9448.35 642.932   4
  -9  -3   6 2387.37 356.292   1
   9   3  -6 2245.36 341.851   4
  -9  -3   5 14829.5 834.400   1
   9   3  -5 14425.8 850.930   4
   9   3  -4 248.401 169.754   4
   9   3  -3 580.331 237.432   4
   9   3  -2 489.765 236.897   4
   9   3  -1 193.835 208.842   4
   9   3   0 2520.40 453.063   4
   9   3   1 52.3454 178.047   4
   9   3   2 3478.76 535.235   4
   9   3   3 2655.06 464.154   4
   9   3   4 3202.08 534.411   4
   9   3   5 661.889 287.428   4
  -9  -4  14 1610.45 356.958   1
  -9  -4  13 150.496 178.425   1
  -9  -4  12 316.652 213.728   1
  -9  -4  11 3148.12 439.571   1
  -9  -4  10 2778.30 403.383   1
  -9  -4   9 281.107 168.604   1
  -9  -4   8 4554.20 503.557   1
   9   4  -8 4558.58 458.309   4
  -9  -4   7 14738.4 865.775   1
   9   4  -7 14548.0 840.913   4
  -9  -4   6 520.796 196.131   1
   9   4  -6 153.641 128.054   4
  -9  -4   5 884.364 234.529   1
   9   4  -5 1008.42 265.689   4
  -9  -4   4 885.941 237.161   1
   9   4  -4 1052.28 278.200   4
  -9  -4   3 33.0785 115.515   1
   9   4  -3-55.9954 159.709   4
  -9  -4   2 57.6524 111.878   1
   9   4  -2 6.25096 177.615   4
   9   4  -1 1267.22 382.114   4
   9   4   0 7534.01 760.337   4
   9   4   1 325.108 239.133   4
   9   4   2 3214.95 536.209   4
   9   4   3 461.105 315.713   4
  -9  -5  13 1571.18 337.404   1
  -9  -5  12 190.775 208.752   1
  -9  -5  11 7130.73 659.415   1
  -9  -5  10 4197.17 501.575   1
  -9  -5   9 786.615 218.512   1
  -9  -5   8 2151.24 350.869   1
   9   5  -8 2520.83 357.624   4
  -9  -5   7 493.546 171.973   1
   9   5  -7 497.061 216.982   4
  -9  -5   6 1158.26 261.831   1
   9   5  -6 1306.27 297.056   4
  -9  -5   5 295.088 180.942   1
   9   5  -5 308.302 179.221   4
  -9  -5   4 3539.03 412.014   1
   9   5  -4 3598.46 530.760   4
  -9  -5   3 436.710 170.917   1
   9   5  -3 124.918 196.895   4
  -9  -5   2 7642.74 577.250   1
   9   5  -2 8490.76 808.596   4
   9   5  -1 383.016 297.517   4
   9   5   0 6329.38 721.457   4
   9   5   1 2446.87 505.648   4
   9   5   2 2430.79 489.062   4
  -9  -6  12 13974.5 924.996   1
  -9  -6  11 8236.01 702.906   1
  -9  -6  10 251.748 192.218   1
  -9  -6   9 96.7738 139.983   1
  -9  -6   8 925.718 251.180   1
  -9  -6   7-3.98301 118.512   1
   9   6  -7-70.2241 140.305   4
  -9  -6   6 611.342 201.286   1
   9   6  -6 956.255 297.477   4
  -9  -6   5 3273.18 400.391   1
   9   6  -5 4017.49 570.653   4
  -9  -6   4 400.480 176.472   1
   9   6  -4 391.383 225.526   4
   9   6  -3 8115.45 803.718   4
   9   6  -2 5358.54 687.740   4
   9   6  -1 1405.28 410.261   4
   9   6   0 1183.39 369.694   4
  -9  -7  11-125.567 146.032   1
  -9  -7  10 1596.22 323.368   1
  -9  -7   9 1172.29 281.000   1
  -9  -7   8 675.565 224.965   1
  -9  -7   7 449.022 211.727   1
   9   7  -7-108.048 174.150   4
  -9  -7   6 132.621 142.246   1
   9   7  -6-12.4083 181.934   4
   9   7  -5 3560.85 548.393   4
   9   7  -4 288.545 221.678   4
   9   7  -3 4027.24 609.688   4
   9   7  -2 759.931 327.408   4
  -9  -8  10 362.102 225.616   1
  -9  -8   9 226.586 141.629   1
  -9  -8   8 1096.50 271.754   1
   9   8  -7 14581.3 1073.33   4
   9   8  -6 4522.59 641.130   4
   9   8  -5 1980.15 448.843   4
 -10   8   4-36.0173 164.272   2
 -10   8   3 6882.09 724.977   2
  10  -8  -3 6494.32 680.729   4
 -10   8   2-2.18447 224.645   2
  10  -8  -2 464.794 231.396   4
 -10   8   1 1825.97 420.452   2
  10  -8  -1 2407.86 417.813   4
 -10   8   0 205.339 268.635   2
  10  -8   0 221.253 154.922   4
 -10   8  -1 3387.39 539.326   2
  10  -8   1 3167.26 465.664   4
 -10   8  -2 105.777 236.050   2
  10  -8   2 60.4914 141.771   4
  10  -8   3 1188.67 318.095   4
  10  -8   4 56.6412 165.648   4
  10  -8   5 2554.98 428.475   4
 -10   7   6 2919.49 485.636   2
 -10   7   5 33.0668 223.497   2
  10  -7  -5 169.525 203.111   4
 -10   7   4 2413.30 446.784   2
  10  -7  -4 2957.80 457.411   4
 -10   7   3 327.688 182.744   2
  10  -7  -3 448.191 229.497   4
 -10   7   2 3672.41 511.418   2
  10  -7  -2 3294.14 471.676   4
 -10   7   1 1004.58 312.249   2
  10  -7  -1 189.565 155.802   4
 -10   7   0 501.869 282.475   2
  10  -7   0 466.421 233.918   4
 -10   7  -1 3129.51 502.135   2
  10  -7   1 2531.99 405.393   4
  10  -7   2 1448.31 317.515   4
  10  -7   3 757.221 220.531   4
  10  -7   4 1002.00 286.449   4
  10  -7   5 2642.50 418.275   4
  10  -7   6-246.610 168.526   4
  10  -7   7 1250.52 292.887   4
 -10   6   9 247.640 233.017   2
 -10   6   8-13.5681 165.365   2
 -10   6   7 234.311 198.636   2
 -10   6   6 4413.09 554.286   2
  10  -6  -6 4782.03 543.111   4
 -10   6   5 977.950 318.035   2
  10  -6  -5 1234.72 292.532   4
 -10   6   4 1488.39 355.312   2
  10  -6  -4 1557.11 322.937   4
 -10   6   3-163.828 220.912   2
  10  -6  -3-55.2118 130.680   4
 -10   6   2 414.342 279.213   2
  10  -6  -2 109.489 139.059   4
 -10   6   1 6365.43 687.928   2
  10  -6  -1 6650.80 618.342   4
 -10   6   0 1904.62 416.102   2
  10  -6   0 2018.04 367.801   4
  10  -6   1 276.222 175.034   4
  10  -6   2 3341.08 448.866   4
  10  -6   3-171.422 184.415   4
  10  -6   4 2727.67 407.923   4
  10  -6   5 164.041 168.681   4
  10  -6   6 4312.36 512.701   4
  10  -6   7 66.3012 154.798   4
 -10   5  11 47.5756 177.464   2
 -10   5  10 992.048 285.490   2
 -10   5  10 465.021 186.843   1
 -10   5   9 253.505 189.553   2
 -10   5   8 2591.67 429.277   2
 -10   5   7 641.744 254.515   2
  10  -5  -7 109.743 141.558   4
 -10   5   6 2030.92 384.580   2
  10  -5  -6 1322.29 292.525   4
 -10   5   5 539.625 265.965   2
  10  -5  -5 251.382 182.032   4
 -10   5   4 1839.32 380.348   2
  10  -5  -4 2492.94 382.808   4
 -10   5   3-148.737 192.995   2
  10  -5  -3 192.229 155.497   4
 -10   5   2 4161.79 550.906   2
  10  -5  -2 2988.57 409.183   4
 -10   5   1 1147.02 331.551   2
  10  -5  -1 300.295 177.190   4
  10  -5   0 6640.95 592.738   4
  10  -5   1 659.373 228.986   4
  10  -5   2 447.204 209.580   4
  10  -5   3 121.065 176.748   4
  10  -5   4 7255.27 637.706   4
  10  -5   5 413.668 207.144   4
  10  -5   6 2714.45 428.350   4
  10  -5   7 9.76106 150.832   4
  10  -5   8 2703.57 433.223   4
 -10   4  12 33.6799 119.786   1
 -10   4  11 239.351 153.532   1
 -10   4  11 32.0116 178.901   2
 -10   4  10 1571.94 323.378   2
 -10   4  10 1010.93 262.157   1
 -10   4   9 1509.89 315.025   2
 -10   4   8 15957.8 974.887   2
  10  -4  -8 14760.4 840.480   4
 -10   4   7 4485.41 539.360   2
  10  -4  -7 3724.59 431.328   4
 -10   4   6 400.450 231.274   2
  10  -4  -6 449.753 188.429   4
 -10   4   5 98.6020 216.622   2
  10  -4  -5 94.2875 138.875   4
 -10   4   4 2335.20 395.301   2
  10  -4  -4 2025.44 335.764   4
 -10   4   3 101.022 228.209   2
  10  -4  -3 175.272 141.150   4
  10  -4  -2 136.616 128.798   4
  10  -4  -1 3086.73 405.672   4
  10  -4   0 2807.92 395.017   4
  10  -4   1 8216.76 661.648   4
  10  -4   2 4549.06 503.957   4
  10  -4   3 4577.27 526.184   4
  10  -4   4 11824.5 818.425   4
  10  -4   5 212.312 176.636   4
  10  -4   6 1634.82 339.474   4
  10  -4   7 60.7976 142.199   4
  10  -4   8 1840.59 375.811   4
 -10   3  13 1185.23 274.462   1
 -10   3  12 108.135 153.457   1
 -10   3  11 1277.80 289.949   1
 -10   3  10 322.171 200.695   2
 -10   3  10-82.1015 130.502   1
 -10   3   9 5828.91 593.938   2
 -10   3   8 283.870 160.662   2
  10  -3  -8 381.603 167.669   4
 -10   3   7 1113.10 298.312   2
  10  -3  -7 1202.77 248.247   4
 -10   3   6 3954.97 498.697   2
  10  -3  -6 3409.93 401.340   4
 -10   3   5 2397.17 421.787   2
  10  -3  -5 2240.82 355.296   4
 -10   3   4 1234.51 302.652   2
  10  -3  -4 884.758 213.833   4
  10  -3  -3 3468.99 417.631   4
  10  -3  -2 721.035 224.218   4
  10  -3  -1 887.673 230.003   4
  10  -3   0 1941.38 327.665   4
  10  -3   1 10001.7 729.428   4
  10  -3   2 3896.12 469.472   4
  10  -3   3 2304.45 386.810   4
  10  -3   4 146.744 158.945   4
  10  -3   5 434.091 197.235   4
  10  -3   6 4022.98 505.520   4
  10  -3   7 10337.2 830.960   4
 -10   2  13 2537.89 392.355   1
 -10   2  12 44.6788 121.851   1
 -10   2  11 2288.31 374.565   1
 -10   2  10 331.655 185.422   2
 -10   2  10 269.562 126.617   1
 -10   2   9 4786.26 544.660   2
 -10   2   8 579.790 239.368   2
  10  -2  -8 275.137 160.609   4
 -10   2   7 2366.17 379.407   2
  10  -2  -7 2771.84 349.945   4
 -10   2   6 197.642 169.703   2
  10  -2  -6 43.7886 124.497   4
  10  -2  -5 2359.38 336.291   4
  10  -2  -4 2989.54 383.590   4
  10  -2  -3 41440.1 1387.87   4
  10  -2  -2 4238.19 474.964   4
  10  -2  -1 550.606 179.474   4
  10  -2   0 407.288 194.079   4
  10  -2   1 4888.48 522.546   4
  10  -2   2 992.446 270.585   4
  10  -2   3 182.511 164.306   4
  10  -2   4 1404.61 300.448   4
  10  -2   5 3385.10 469.054   4
  10  -2   6 2402.12 432.145   4
  10  -2   7 193.746 194.237   4
 -10   1  13 2188.34 379.126   1
 -10   1  12 4468.32 516.463   1
 -10   1  11 2959.34 422.296   1
 -10   1  10 551.208 224.818   1
 -10   1   9 7520.49 662.807   1
 -10   1   9 8434.00 677.047   2
  10  -1  -8 171.441 124.215   4
  10  -1  -7 2828.92 359.249   4
  10  -1  -6 3241.16 397.799   4
  10  -1  -5 10108.4 672.914   4
  10  -1  -4 12357.6 761.737   4
  10  -1  -3-280.783 199.501   4
  10  -1  -2 8896.63 675.060   4
  10  -1  -1 8933.62 689.793   4
  10  -1   0-106.946 174.656   4
  10  -1   1 1574.93 321.858   4
  10  -1   2-83.5896 207.628   4
  10  -1   3 1464.26 323.911   4
  10  -1   4 56.5549 146.537   4
  10  -1   5 1784.34 367.518   4
  10  -1   6 1092.44 293.833   4
 -10   0  13 347.111 188.368   1
 -10   0  12 132.551 160.072   1
 -10   0  11 2934.57 434.027   1
 -10   0  10 2954.44 427.781   1
 -10   0   9 577.172 203.299   1
  10   0  -8 2458.20 322.395   4
  10   0  -7 1048.16 217.897   4
  10   0  -6 2947.03 367.141   4
  10   0  -5 675.218 215.078   4
  10   0  -4 6704.21 570.772   4
  10   0  -3 2169.54 347.831   4
  10   0  -2 9684.99 715.621   4
  10   0  -1 11309.5 801.045   4
  10   0   0 11860.6 831.194   4
  10   0   1 5688.41 595.492   4
  10   0   2 1268.01 311.793   4
  10   0   3-33.7718 194.340   4
  10   0   4 324.486 236.505   4
  10   0   5 411.511 273.514   4
 -10  -1  13 2239.32 392.810   1
 -10  -1  12 3704.63 486.480   1
 -10  -1  11 1154.66 300.397   1
 -10  -1  10 4284.51 505.031   1
 -10  -1   9 1287.43 304.977   1
 -10  -1   8 1647.26 323.600   1
  10   1  -8 2110.95 307.643   4
  10   1  -7 622.403 200.262   4
  10   1  -6 4431.58 459.106   4
  10   1  -5-142.114 170.483   4
  10   1  -4 2873.80 397.595   4
  10   1  -3 688.450 233.819   4
  10   1  -2 4199.67 490.132   4
  10   1  -1-66.2486 152.928   4
  10   1   0 11129.6 848.466   4
  10   1   1 1612.14 338.676   4
  10   1   2 142.769 196.426   4
  10   1   3 1267.99 330.033   4
  10   1   4 4251.40 560.137   4
 -10  -2  13 313.890 189.000   1
 -10  -2  12 1640.14 348.062   1
 -10  -2  11 252.461 161.456   1
 -10  -2  10 1900.95 367.436   1
 -10  -2   9 0.34868 149.571   1
 -10  -2   8 916.178 239.816   1
  10   2  -8 1264.42 247.547   4
 -10  -2   7 3390.38 458.835   1
  10   2  -7 3899.59 439.803   4
  10   2  -6 9118.43 674.242   4
  10   2  -5 369.166 188.053   4
  10   2  -4 3356.51 444.946   4
  10   2  -3 73.3789 168.345   4
  10   2  -2 170.976 148.220   4
  10   2  -1 148.564 193.036   4
  10   2   0 546.488 242.014   4
  10   2   1 4038.19 543.300   4
  10   2   2 315.575 224.758   4
  10   2   3 425.050 272.373   4
 -10  -3  12 309.543 186.724   1
 -10  -3  11 2631.51 428.484   1
 -10  -3  10 1398.63 332.703   1
 -10  -3   9 4505.37 525.685   1
 -10  -3   8 3021.46 444.038   1
  10   3  -8 2238.76 334.435   4
 -10  -3   7 3753.29 462.536   1
  10   3  -7 3959.96 444.263   4
 -10  -3   6 2773.07 404.576   1
  10   3  -6 2872.63 403.627   4
 -10  -3   5 1307.81 274.052   1
  10   3  -5 1367.62 293.958   4
  10   3  -4 2707.99 423.914   4
  10   3  -3 2128.30 375.142   4
  10   3  -2 700.519 252.045   4
  10   3  -1 136.428 212.524   4
  10   3   0-141.176 155.879   4
  10   3   1-62.4879 207.159   4
  10   3   2 255.013 223.344   4
 -10  -4  12 163.937 213.178   1
 -10  -4  11 3056.31 455.504   1
 -10  -4  10 2.96444 188.365   1
 -10  -4   9 4948.67 554.188   1
 -10  -4   8 414.774 201.289   1
 -10  -4   7 952.179 268.657   1
  10   4  -7 343.016 165.716   4
 -10  -4   6 1919.93 330.703   1
  10   4  -6 1482.45 299.572   4
 -10  -4   5 9910.63 726.138   1
  10   4  -5 10070.0 798.472   4
 -10  -4   4 1987.22 327.847   1
  10   4  -4 2225.50 413.686   4
 -10  -4   3-70.6056 140.592   1
  10   4  -3-319.776 215.567   4
 -10  -4   2-249.190 173.148   1
  10   4  -2 302.436 243.445   4
  10   4  -1 1287.70 350.704   4
  10   4   0 394.427 222.711   4
  10   4   1 303.401 261.136   4
 -10  -5  11 1451.41 327.480   1
 -10  -5  10 1064.31 281.884   1
 -10  -5   9 899.416 266.657   1
 -10  -5   8 260.668 158.797   1
 -10  -5   7-25.7236 136.720   1
  10   5  -7 114.397 166.049   4
 -10  -5   6 1692.66 307.334   1
  10   5  -6 2199.78 415.344   4
 -10  -5   5 91.5708 148.092   1
  10   5  -5 14.4475 187.854   4
 -10  -5   4 620.076 189.593   1
  10   5  -4 888.550 314.692   4
 -10  -5   3 767.901 219.853   1
  10   5  -3 937.735 297.620   4
  10   5  -2 796.860 266.041   4
  10   5  -1 341.365 292.172   4
 -10  -6  10 2044.02 385.691   1
 -10  -6   9 360.139 192.583   1
 -10  -6   8 829.183 257.021   1
 -10  -6   7 238.875 175.504   1
  10   6  -7 275.901 224.232   4
 -10  -6   6 197.765 170.068   1
  10   6  -6-420.862 253.788   4
 -10  -6   5 640.494 199.246   1
  10   6  -5 357.062 218.600   4
  10   6  -4 1560.46 397.177   4
  10   6  -3-231.444 237.831   4
 -10  -7   9 701.038 247.575   1
 -10  -7   8 67.3908 149.101   1
 -10  -7   7-26.2338 139.230   1
  10   7  -6-338.824 249.301   4
  10   7  -5 445.871 243.719   4
  11  -7  -5 617.559 278.517   4
  11  -7  -4 965.885 311.462   4
  11  -7  -3 2198.06 397.680   4
 -11   7   2 941.410 325.042   2
  11  -7  -2 196.557 193.325   4
 -11   7   1 3442.33 566.953   2
  11  -7  -1 4015.43 525.323   4
  11  -7   0-132.595 191.144   4
  11  -7   1 2807.06 451.999   4
  11  -6  -7 2067.18 385.848   4
 -11   6   6 1263.30 360.765   2
  11  -6  -6 1119.14 295.812   4
 -11   6   5 694.685 295.498   2
  11  -6  -5 422.709 224.041   4
 -11   6   4 171.181 226.845   2
  11  -6  -4 103.366 172.522   4
 -11   6   3 712.006 309.546   2
  11  -6  -3 777.987 246.658   4
 -11   6   2 1929.11 425.955   2
  11  -6  -2 1789.47 357.155   4
  11  -6  -1 1537.04 345.234   4
  11  -6   0 89.2305 134.327   4
  11  -6   1 4038.13 508.906   4
  11  -6   2 1293.08 314.166   4
  11  -6   3 735.776 273.329   4
 -11   5   9 1017.51 325.805   2
 -11   5   8-302.594 262.168   2
  11  -5  -8 392.242 198.961   4
 -11   5   7 2898.29 482.899   2
  11  -5  -7 1980.16 361.663   4
 -11   5   6 532.328 313.132   2
  11  -5  -6 208.224 159.304   4
 -11   5   5 91.6551 183.195   2
  11  -5  -5 42.9685 138.508   4
 -11   5   4 214.059 250.311   2
  11  -5  -4-7.07255 139.418   4
 -11   5   3 375.210 246.391   2
  11  -5  -3 311.763 207.429   4
  11  -5  -2 859.777 275.928   4
  11  -5  -1 1054.42 280.479   4
  11  -5   0 3606.64 482.203   4
  11  -5   1-37.7929 143.440   4
  11  -5   2 6789.97 661.712   4
  11  -5   3 1328.47 312.653   4
  11  -5   4 1034.38 268.272   4
 -11   4  10 104.792 179.557   2
 -11   4   9 1214.09 338.793   2
 -11   4   8 1254.81 343.435   2
  11  -4  -8 401.003 187.655   4
 -11   4   7 2021.52 407.400   2
  11  -4  -7 1369.49 291.730   4
 -11   4   6 1414.83 357.062   2
  11  -4  -6 1434.62 296.593   4
 -11   4   5 915.845 335.824   2
  11  -4  -5 619.586 215.143   4
  11  -4  -4-205.860 191.956   4
  11  -4  -3 226.089 198.269   4
  11  -4  -2 2468.04 397.621   4
  11  -4  -1 462.092 232.394   4
  11  -4   0 2902.24 420.687   4
  11  -4   1 1073.83 298.152   4
  11  -4   2 6448.86 634.902   4
  11  -4   3 1018.27 283.989   4
  11  -4   4 1952.30 369.591   4
 -11   3  10 677.745 267.508   1
 -11   3  10 781.992 293.936   2
 -11   3   9 57.3604 176.584   2
 -11   3   8 1538.87 330.020   2
  11  -3  -8 1730.52 315.848   4
 -11   3   7 1096.27 337.184   2
  11  -3  -7 799.928 233.010   4
  11  -3  -6 3353.52 420.940   4
  11  -3  -5 3648.49 450.073   4
  11  -3  -4 1887.30 331.199   4
  11  -3  -3 408.378 210.944   4
  11  -3  -2 6786.12 613.895   4
  11  -3  -1 1261.92 293.112   4
  11  -3   0 1556.96 335.340   4
  11  -3   1 1386.91 316.067   4
  11  -3   2 78.7803 141.597   4
  11  -3   3 2662.44 421.266   4
  11  -3   4 2875.00 458.763   4
 -11   2  10 458.617 222.932   1
 -11   2   9 260.738 208.116   2
  11  -2  -8 255.729 153.826   4
  11  -2  -7 3075.81 382.744   4
  11  -2  -6 2969.08 393.168   4
  11  -2  -5 777.264 243.785   4
  11  -2  -4 3031.08 413.901   4
  11  -2  -3 1824.82 341.746   4
  11  -2  -2 1002.40 262.059   4
  11  -2  -1 1057.08 274.174   4
  11  -2   0 587.825 245.070   4
  11  -2   1 851.424 256.749   4
  11  -2   2 1654.16 346.528   4
  11  -2   3 2493.47 422.010   4
  11  -2   4 1547.97 337.040   4
 -11   1  10 453.756 179.244   1
 -11   1   9 1825.74 360.187   1
  11  -1  -8 142.156 139.448   4
  11  -1  -7 789.350 228.044   4
  11  -1  -6 203.623 148.932   4
  11  -1  -5 1287.67 277.718   4
  11  -1  -4 3026.56 411.282   4
  11  -1  -3 18565.7 1015.34   4
  11  -1  -2 13497.5 886.546   4
  11  -1  -1 354.159 201.818   4
  11  -1   0 1850.96 356.476   4
  11  -1   1 613.159 247.671   4
  11  -1   2 2315.03 417.699   4
  11  -1   3 1051.88 308.672   4
 -11   0  10 245.275 204.963   1
 -11   0   9 1874.19 358.652   1
  11   0  -7 2001.81 323.207   4
  11   0  -6 4104.61 458.545   4
  11   0  -5 748.328 224.374   4
  11   0  -4 6942.90 623.452   4
  11   0  -3 423.813 198.764   4
  11   0  -2 4716.90 533.934   4
  11   0  -1 2652.12 438.444   4
  11   0   0 1117.21 290.562   4
  11   0   1 886.446 299.705   4
  11   0   2 484.802 247.029   4
 -11  -1  10 291.954 200.481   1
 -11  -1   9 102.362 147.685   1
 -11  -1   8 1591.08 344.413   1
  11   1  -7 363.697 171.659   4
  11   1  -6 8394.72 662.533   4
  11   1  -5 222.867 186.593   4
  11   1  -4 3359.03 449.295   4
  11   1  -3 563.311 234.635   4
  11   1  -2 4743.00 554.245   4
  11   1  -1 1310.50 330.855   4
  11   1   0 1841.22 375.785   4
  11   1   1 1239.43 347.174   4
 -11  -2  10 719.638 253.800   1
 -11  -2   9 1603.34 344.671   1
 -11  -2   8 2715.78 429.365   1
 -11  -2   7 95.9405 158.676   1
  11   2  -7 178.370 119.642   4
 -11  -2   6 2637.92 415.747   1
  11   2  -6 2786.09 405.788   4
  11   2  -5 770.233 236.706   4
  11   2  -4 786.026 251.930   4
  11   2  -3 1137.97 299.749   4
  11   2  -2 7.53752 167.064   4
  11   2  -1 2325.47 424.095   4
  11   2   0 1927.20 418.260   4
 -11  -3   9 1249.43 307.457   1
 -11  -3   8 8628.40 742.578   1
 -11  -3   7 2127.34 379.450   1
  11   3  -7 2065.94 355.183   4
 -11  -3   6 491.456 207.686   1
  11   3  -6 661.934 198.715   4
 -11  -3   5 2025.93 360.670   1
  11   3  -5 2363.92 405.863   4
 -11  -3   4 276.199 160.825   1
  11   3  -4-44.6894 171.537   4
  11   3  -3 1475.29 344.154   4
  11   3  -2 26.0096 188.620   4
  11   3  -1 1043.28 314.171   4
 -11  -4   8 290.417 196.291   1
 -11  -4   7 2788.87 446.942   1
  11   4  -7 2814.10 427.460   4
 -11  -4   6 107.895 153.263   1
  11   4  -6-344.764 195.748   4
 -11  -4   5 1736.68 339.748   1
  11   4  -5 967.686 304.140   4
 -11  -4   4-160.562 180.820   1
  11   4  -4 629.594 289.695   4
 -11  -4   3 2999.00 420.305   1
  11   4  -3 3665.68 544.447   4
 -11  -5   7 2067.48 378.985   1
 -11  -5   6 882.184 245.297   1
  11   5  -6 614.860 229.672   4
 -11  -5   5 2014.93 369.071   1
  11   5  -5 1350.02 364.777   4
  12  -5  -7 1730.38 368.115   4
  12  -5  -6-102.000 152.062   4
  12  -5  -5 347.801 206.766   4
  12  -5  -4 46.5484 160.649   4
  12  -5  -3 109.163 184.322   4
 -12   4   7 1472.86 386.300   2
  12  -4  -7 1165.61 286.293   4
  12  -4  -6-10.8962 138.256   4
  12  -4  -5 153.664 183.267   4
  12  -4  -4 1284.69 319.527   4
  12  -4  -3 1113.36 288.701   4
  12  -4  -2 2001.60 375.389   4
  12  -4  -1 2436.07 421.113   4
  12  -3  -7 1066.65 253.204   4
  12  -3  -6 253.018 184.167   4
  12  -3  -5 2040.37 360.076   4
  12  -3  -4 1467.21 312.424   4
  12  -3  -3 80.2266 145.578   4
  12  -3  -2 2251.65 403.085   4
  12  -3  -1 639.377 229.332   4
  12  -3   0 571.419 205.102   4
  12  -2  -7 34.3593 153.737   4
  12  -2  -6 6212.68 602.969   4
  12  -2  -5 25805.5 1210.50   4
  12  -2  -4 1113.93 295.219   4
  12  -2  -3 1265.27 283.406   4
  12  -2  -2 871.478 276.647   4
  12  -2  -1 905.507 282.318   4
  12  -2   0 193.993 209.061   4
  12  -1  -7 7057.70 622.219   4
  12  -1  -6 6797.36 628.413   4
  12  -1  -5-157.828 178.610   4
  12  -1  -4 270.140 188.305   4
  12  -1  -3 1246.38 285.733   4
  12  -1  -2-5.79580 160.639   4
  12  -1  -1 362.141 202.905   4
  12   0  -7 2670.47 392.904   4
  12   0  -6-55.9493 184.148   4
  12   0  -5 2567.49 410.170   4
  12   0  -4-24.6022 129.991   4
  12   0  -3 933.132 283.671   4
  12   0  -2 1253.25 324.633   4
  12   1  -7 1394.67 281.709   4
  12   1  -6 613.608 241.026   4
  12   1  -5 207.739 153.050   4
  12   1  -4-19.5148 166.648   4
  12   1  -3 998.417 286.897   4
  12   2  -6-69.7849 168.182   4
  12   2  -5 1128.19 313.692   4
  12   2  -4-49.5518 201.547   4
  12   3  -6 191.181 215.154   4
  12   3  -5 499.787 260.607   4
   0   0   0    0.00    0.00   0

TITL 3-pph2phanthr_auto in P-1
REM P-1 (#2 in standard setting)
CELL 0.71073   9.172705   9.987241  13.787435 109.8533 100.5052  97.5952
ZERR    2.00   0.000394   0.000513   0.000594   0.0043   0.0036   0.0039
LATT  1
SFAC C H P
UNIT 60.00 30.00 2.00
REM  CrysAlisPro recorded range (K): Min=150.0; max=150.0; aver:150.0
TEMP -123
TREF
HKLF 4
END
;
_shelx_hkl_checksum    7336
